# Supplementary material for: Geometric and energetic data from ab initio calculations of haloethene, haloimine, halomethylenephosphine, haloiminophosphine, halodiazene, halodiphosphene and halocyclopropane
Source: Data Brief. 2019 Nov 2;27:104738. doi: 10.1016/j.dib.2019.104738 (PMC6861602; doi:10.1016/j.dib.2019.104738)
Supplement: Multimedia component 8 [file mmc8.zip › PP/B3LYP/ClEPPClE.out]

Q-Chem Developer Version!
                  Welcome to Q-Chem
     A Quantum Leap Into The Future Of Chemistry


 Q-Chem 5.1, Q-Chem, Inc., Pleasanton, CA (2018)

 Yihan Shao,  Zhengting Gan,  E. Epifanovsky,  A. T. B. Gilbert,  M. Wormit,  
 J. Kussmann,  A. W. Lange,  A. Behn,  Jia Deng,  Xintian Feng,  D. Ghosh,  
 M. Goldey,  P. R. Horn,  L. D. Jacobson,  I. Kaliman,  T. Kus,  A. Landau,  
 Jie Liu,  E. I. Proynov,  R. M. Richard,  R. P. Steele,  E. J. Sundstrom,  
 H. L. Woodcock III,  P. M. Zimmerman,  D. Zuev,  B. Albrecht,  E. Alguire,  
 S. A. Baeppler,  D. Barton,  Z. Benda,  Y. A. Bernard,  E. J. Berquist,  
 K. B. Bravaya,  H. Burton,  D. Casanova,  Chun-Min Chang,  Yunqing Chen,  
 A. Chien,  K. D. Closser,  M. P. Coons,  S. Coriani,  S. Dasgupta,  
 A. L. Dempwolff,  M. Diedenhofen,  Hainam Do,  R. G. Edgar,  Po-Tung Fang,  
 S. Faraji,  S. Fatehi,  Qingguo Feng,  K. D. Fenk,  J. Fosso-Tande,  
 Qinghui Ge,  A. Ghysels,  G. Gidofalvi,  J. Gomes,  J. Gonthier,  A. Gunina,  
 D. Hait,  M. W. D. Hanson-Heine,  P. H. P. Harbach,  A. W. Hauser,  
 J. E. Herr,  E. G. Hohenstein,  Z. C. Holden,  Kerwin Hui,  B. C. Huynh,  
 T.-C. Jagau,  Hyunjun Ji,  B. Kaduk,  K. Khistyaev,  Jaehoon Kim,  
 P. Klunzinger,  K. Koh,  D. Kosenkov,  L. Koulias,  T. Kowalczyk,  
 C. M. Krauter,  A. Kunitsa,  Ka Un Lao,  A. Laurent,  K. V. Lawler,  
 Joonho Lee,  D. Lefrancois,  S. Lehtola,  D. S. Levine,  Yi-Pei Li,  
 You-Sheng Lin,  Fenglai Liu,  E. Livshits,  A. Luenser,  P. Manohar,  
 E. Mansoor,  S. F. Manzer,  Shan-Ping Mao,  Yuezhi Mao,  N. Mardirossian,  
 A. V. Marenich,  T. Markovich,  L. A. Martinez-Martinez,  S. A. Maurer,  
 N. J. Mayhall,  S. C. McKenzie,  J.-M. Mewes,  A. F. Morrison,  
 J. W. Mullinax,  K. Nanda,  T. S. Nguyen-Beck,  R. Olivares-Amaya,  
 J. A. Parkhill,  T. M. Perrine,  F. Plasser,  P. Pokhilko,  S. Prager,  
 A. Prociuk,  E. Ramos,  D. R. Rehn,  F. Rob,  M. Schneider,  N. Sergueev,  
 S. M. Sharada,  S. Sharma,  D. W. Small,  T. Stauch,  T. Stein,  
 Yu-Chuan Su,  A. J. W. Thom,  A. Tkatchenko,  T. Tsuchimochi,  N. M. Tubman,  
 L. Vogt,  M. L. Vidal,  O. Vydrov,  M. A. Watson,  J. Wenzel,  
 M. de Wergifosse,  T. A. Wesolowski,  A. White,  J. Witte,  A. Yamada,  
 Jun Yang,  K. Yao,  S. Yeganeh,  S. R. Yost,  Zhi-Qiang You,  A. Zech,  
 Igor Ying Zhang,  Xing Zhang,  Yan Zhao,  Ying Zhu,  B. R. Brooks,  
 G. K. L. Chan,  C. J. Cramer,  M. S. Gordon,  W. J. Hehre,  A. Klamt,  
 M. W. Schmidt,  C. D. Sherrill,  D. G. Truhlar,  A. Aspuru-Guzik,  R. Baer,  
 A. T. Bell,  N. A. Besley,  Jeng-Da Chai,  A. E. DePrince, III,  
 R. A. DiStasio Jr.,  A. Dreuw,  B. D. Dunietz,  T. R. Furlani,  
 Chao-Ping Hsu,  Yousung Jung,  Jing Kong,  D. S. Lambrecht,  WanZhen Liang,  
 C. Ochsenfeld,  V. A. Rassolov,  L. V. Slipchenko,  J. E. Subotnik,  
 T. Van Voorhis,  J. M. Herbert,  A. I. Krylov,  P. M. W. Gill,  M. Head-Gordon

 Contributors to earlier versions of Q-Chem not listed above: 
 R. D. Adamson,  B. Austin,  J. Baker,  G. J. O. Beran,  K. Brandhorst,  
 S. T. Brown,  E. F. C. Byrd,  A. K. Chakraborty,  C.-L. Cheng,  
 Siu Hung Chien,  D. M. Chipman,  D. L. Crittenden,  H. Dachsel,  
 R. J. Doerksen,  A. D. Dutoi,  L. Fusti-Molnar,  W. A. Goddard III,  
 A. Golubeva-Zadorozhnaya,  S. R. Gwaltney,  G. Hawkins,  A. Heyden,  
 S. Hirata,  G. Kedziora,  F. J. Keil,  C. Kelley,  Jihan Kim,  R. A. King,  
 R. Z. Khaliullin,  P. P. Korambath,  W. Kurlancheek,  A. M. Lee,  M. S. Lee,  
 S. V. Levchenko,  Ching Yeh Lin,  D. Liotard,  R. C. Lochan,  I. Lotan,  
 P. E. Maslen,  N. Nair,  D. P. O'Neill,  D. Neuhauser,  E. Neuscamman,  
 C. M. Oana,  R. Olson,  B. Peters,  R. Peverati,  P. A. Pieniazek,  
 Y. M. Rhee,  J. Ritchie,  M. A. Rohrdanz,  E. Rosta,  N. J. Russ,  
 H. F. Schaefer III,  N. E. Schultz,  N. Shenvi,  A. C. Simmonett,  A. Sodt,  
 D. Stuck,  K. S. Thanthiriwatte,  V. Vanovschi,  Tao Wang,  A. Warshel,  
 C. F. Williams,  Q. Wu,  X. Xu,  W. Zhang

 Please cite Q-Chem as follows:
 Y. Shao et al., Mol. Phys. 113, 184-215 (2015)
 DOI: 10.1080/00268976.2014.952696

 Q-Chem 5.1.1 for Intel X86 EM64T Linux

 Parts of Q-Chem use Armadillo 8.300.2 (Tropical Shenanigans).
 http://arma.sourceforge.net/

 Q-Chem begins on Tue Oct 30 16:37:24 2018  

Host: 
0

     Scratch files written to /scratch/taweetham/qchem18789//
Input Ideriv = 2
Curr. Ideriv = -1
Max.  Ideriv = 2

Checking the input file for inconsistencies... 	...done.

--------------------------------------------------------------
User input:
--------------------------------------------------------------
$molecule
0 1
P 
P 1 PP 
Cl 2 PCl 1 ANG 
Cl 1 PCl 2 ANG  3 DHA

PP=1.99
PH=1.44
PF=1.54
PCl=2.03
PBr=2.5
PI=2.6
ANG=120.0
DHA=0.0
$end

$rem
   job_type	optimization
   basis	6-311++g**
   method	b3lyp
$end

--------------------------------------------------------------
 ----------------------------------------------------------------
             Standard Nuclear Orientation (Angstroms)
    I     Atom           X                Y                Z
 ----------------------------------------------------------------
    1      P       0.9950000000     0.0000000000    -0.9339542714
    2      P      -0.9950000000     0.0000000000    -0.9339542714
    3      Cl     -2.0100000000     0.0000000000     0.8240772983
    4      Cl      2.0100000000    -0.0000000000     0.8240772983
 ----------------------------------------------------------------
 Molecular Point Group                 C2v   NOp =  4
 Largest Abelian Subgroup              C2v   NOp =  4
 Nuclear Repulsion Energy =   308.3393066290 hartrees
 There are       32 alpha and       32 beta electrons
 Requested basis set is 6-311++G(d,p)
 There are 52 shells and 120 basis functions

 Total QAlloc Memory Limit   2000 MB
 Mega-Array Size       188 MB
 MEM_STATIC part       192 MB
 A cutoff of  1.0D-11 yielded   1147 shell pairs
 There are      6609 function pairs (      7087 Cartesian)
 Smallest overlap matrix eigenvalue = 3.25E-04

 Scale SEOQF with 1.000000e-01/1.000000e-01/1.000000e-01

 Standard Electronic Orientation quadrupole field applied
 Nucleus-field energy     =     0.0000000007 hartrees
 Guess from superposition of atomic densities
 Warning:  Energy on first SCF cycle will be non-variational
 SAD guess density has 64.000000 electrons

 -----------------------------------------------------------------------
  General SCF calculation program by
  Eric Jon Sundstrom, Paul Horn, Yuezhi Mao, Dmitri Zuev, Alec White,
  David Stuck, Shaama M.S., Shane Yost, Joonho Lee, David Small,
  Daniel Levine, Susi Lehtola, Hugh Burton, Evgeny Epifanovsky
 -----------------------------------------------------------------------
 Exchange:     0.2000 Hartree-Fock + 0.0800 Slater + 0.7200 B88
 Correlation:  0.1900 VWN1RPA + 0.8100 LYP
 Using SG-1 standard quadrature grid
 A restricted SCF calculation will be
 performed using DIIS
 SCF converges when DIIS error is below 1.0e-08
 ---------------------------------------
  Cycle       Energy         DIIS error
 ---------------------------------------
    1   -1603.7266737905      4.22e-02  
    2   -1603.2034026577      2.56e-03  
    3   -1603.1918296772      3.55e-03  
    4   -1603.2167182158      5.42e-04  
    5   -1603.2173669487      1.19e-04  
    6   -1603.2174008641      2.11e-05  
    7   -1603.2174015769      4.82e-06  
    8   -1603.2174016295      7.57e-07  
    9   -1603.2174016309      2.41e-07  
   10   -1603.2174016311      2.87e-08  
   11   -1603.2174016310      7.93e-09  Convergence criterion met
 ---------------------------------------
 SCF time:   CPU 6.01s  wall 6.00s 
 SCF   energy in the final basis set =    -1603.2174016310
 Total energy in the final basis set =    -1603.2174016310

 --------------------------------------------------------------
             Orbital Energies (a.u.) and Symmetries
 --------------------------------------------------------------

 Alpha MOs, Restricted
 -- Occupied --                  
-101.58 -101.58  -77.12  -77.12   -9.50   -9.50   -7.26   -7.26
  1 A1    1 B1    2 B1    2 A1    3 B1    3 A1    4 A1    4 B1                 
 -7.255  -7.255  -7.254  -7.254  -6.614  -6.614  -4.777  -4.777
  1 A2    1 B2    5 B1    5 A1    6 A1    6 B1    7 A1    7 B1                 
 -4.773  -4.773  -4.770  -4.770  -0.886  -0.875  -0.700  -0.554
  2 B2    2 A2    8 A1    8 B1    9 A1    9 B1   10 A1   10 B1                 
 -0.464  -0.399  -0.394  -0.376  -0.370  -0.332  -0.283  -0.280
 11 A1   12 A1    3 B2    3 A2   11 B1   12 B1   13 A1    4 B2                 
 -- Virtual --                   
 -0.121  -0.098  -0.021  -0.001   0.019   0.033   0.036   0.054
  4 A2   14 A1   13 B1   15 A1   14 B1   16 A1    5 B2   17 A1                 
  0.065   0.065   0.065   0.079   0.083   0.091   0.097   0.106
 15 B1   18 A1    5 A2   16 B1    6 B2   19 A1   17 B1   18 B1                 
  0.117   0.133   0.155   0.193   0.212   0.271   0.274   0.286
  6 A2   20 A1   19 B1   20 B1   21 A1   22 A1    7 B2   21 B1                 
  0.305   0.306   0.359   0.415   0.421   0.426   0.464   0.468
 22 B1    7 A2   23 A1    8 B2   23 B1   24 A1   25 A1    8 A2                 
  0.493   0.524   0.565   0.572   0.611   0.614   0.627   0.683
  9 B2   24 B1   26 A1   10 B2   25 B1    9 A2   27 A1   28 A1                 
  0.697   0.766   0.810   0.835   0.837   0.843   0.847   0.891
 26 B1   27 B1   10 A2   11 B2   29 A1   28 B1   11 A2   30 A1                 
  0.897   0.917   0.922   0.933   0.971   1.169   1.216   1.259
 12 B2   31 A1   29 B1   12 A2   30 B1   31 B1   32 A1   32 B1                 
  1.500   1.554   1.561   1.637   1.742   1.768   2.214   2.220
 13 B2   13 A2   33 A1   33 B1   34 A1   34 B1   35 A1   14 B2                 
  2.247   2.295   2.323   2.383   6.623   6.863   9.631   9.665
 14 A2   35 B1   36 A1   36 B1   37 A1   37 B1   38 A1   38 B1                 
 13.768  13.792  13.804  13.824  13.904  13.925  25.746  25.767
 15 B2   15 A2   39 A1   39 B1   40 B1   40 A1   41 A1   16 B2                 
 25.839  25.967  26.073  26.209 162.741 163.009 215.614 215.655
 16 A2   41 B1   42 A1   42 B1   43 A1   43 B1   44 A1   44 B1                 

 Beta MOs, Restricted
 -- Occupied --                  
-101.58 -101.58  -77.12  -77.12   -9.50   -9.50   -7.26   -7.26
  1 A1    1 B1    2 B1    2 A1    3 B1    3 A1    4 A1    4 B1                 
 -7.255  -7.255  -7.254  -7.254  -6.614  -6.614  -4.777  -4.777
  1 A2    1 B2    5 B1    5 A1    6 A1    6 B1    7 A1    7 B1                 
 -4.773  -4.773  -4.770  -4.770  -0.886  -0.875  -0.700  -0.554
  2 B2    2 A2    8 A1    8 B1    9 A1    9 B1   10 A1   10 B1                 
 -0.464  -0.399  -0.394  -0.376  -0.370  -0.332  -0.283  -0.280
 11 A1   12 A1    3 B2    3 A2   11 B1   12 B1   13 A1    4 B2                 
 -- Virtual --                   
 -0.121  -0.098  -0.021  -0.001   0.019   0.033   0.036   0.054
  4 A2   14 A1   13 B1   15 A1   14 B1   16 A1    5 B2   17 A1                 
  0.065   0.065   0.065   0.079   0.083   0.091   0.097   0.106
 15 B1   18 A1    5 A2   16 B1    6 B2   19 A1   17 B1   18 B1                 
  0.117   0.133   0.155   0.193   0.212   0.271   0.274   0.286
  6 A2   20 A1   19 B1   20 B1   21 A1   22 A1    7 B2   21 B1                 
  0.305   0.306   0.359   0.415   0.421   0.426   0.464   0.468
 22 B1    7 A2   23 A1    8 B2   23 B1   24 A1   25 A1    8 A2                 
  0.493   0.524   0.565   0.572   0.611   0.614   0.627   0.683
  9 B2   24 B1   26 A1   10 B2   25 B1    9 A2   27 A1   28 A1                 
  0.697   0.766   0.810   0.835   0.837   0.843   0.847   0.891
 26 B1   27 B1   10 A2   11 B2   29 A1   28 B1   11 A2   30 A1                 
  0.897   0.917   0.922   0.933   0.971   1.169   1.216   1.259
 12 B2   31 A1   29 B1   12 A2   30 B1   31 B1   32 A1   32 B1                 
  1.500   1.554   1.561   1.637   1.742   1.768   2.214   2.220
 13 B2   13 A2   33 A1   33 B1   34 A1   34 B1   35 A1   14 B2                 
  2.247   2.295   2.323   2.383   6.623   6.863   9.631   9.665
 14 A2   35 B1   36 A1   36 B1   37 A1   37 B1   38 A1   38 B1                 
 13.768  13.792  13.804  13.824  13.904  13.925  25.746  25.767
 15 B2   15 A2   39 A1   39 B1   40 B1   40 A1   41 A1   16 B2                 
 25.839  25.967  26.073  26.209 162.741 163.009 215.614 215.655
 16 A2   41 B1   42 A1   42 B1   43 A1   43 B1   44 A1   44 B1                 
 --------------------------------------------------------------

          Ground-State Mulliken Net Atomic Charges

     Atom                 Charge (a.u.)
  ----------------------------------------
      1 P                     0.006478
      2 P                     0.006478
      3 Cl                   -0.006478
      4 Cl                   -0.006478
  ----------------------------------------
  Sum of atomic charges =     0.000000

 -----------------------------------------------------------------
                    Cartesian Multipole Moments
 -----------------------------------------------------------------
    Charge (ESU x 10^10)
                 0.0000
    Dipole Moment (Debye)
         X      -0.0000      Y       0.0000      Z      -0.2920
       Tot       0.2920
    Quadrupole Moments (Debye-Ang)
        XX     -53.2476     XY      -0.0000     YY     -51.2548
        XZ      -0.0000     YZ      -0.0000     ZZ     -53.2588
    Octopole Moments (Debye-Ang^2)
       XXX      -0.0000    XXY      -0.0000    XYY      -0.0000
       YYY       0.0000    XXZ       5.1996    XYZ      -0.0000
       YYZ       3.9024    XZZ      -0.0000    YZZ       0.0000
       ZZZ      16.3142
    Hexadecapole Moments (Debye-Ang^3)
      XXXX    -843.3339   XXXY      -0.0000   XXYY    -151.9240
      XYYY      -0.0000   YYYY     -71.0255   XXXZ      -0.0000
      XXYZ      -0.0000   XYYZ      -0.0000   YYYZ      -0.0000
      XXZZ    -190.0623   XYZZ      -0.0000   YYZZ     -66.5348
      XZZZ      -0.0000   YZZZ      -0.0000   ZZZZ    -316.3378
 -----------------------------------------------------------------
 Calculating analytic gradient of the SCF energy
 Gradient of SCF Energy
            1           2           3           4
    1  -0.0158919   0.0158919   0.0043234  -0.0043234
    2  -0.0000000  -0.0000000   0.0000000   0.0000000
    3   0.0185545   0.0185545  -0.0185545  -0.0185545
 Max gradient component =       1.855E-02
 RMS gradient           =       1.265E-02
 Gradient time:  CPU 2.63 s  wall 2.63 s
 Geometry Optimization Parameters
   NAtoms,    NIC,     NZ,  NCons,   NDum,   NFix, NCnnct, MaxDiis
        4      14       4       0       0       0       0       0


** GEOMETRY OPTIMIZATION IN DELOCALIZED INTERNAL COORDINATES **
   Searching for a Minimum

   Optimization Cycle:   1

                       Coordinates (Angstroms)
     ATOM                X               Y               Z
      1  P         0.9950000000    0.0000000000   -0.9339542714
      2  P        -0.9950000000    0.0000000000   -0.9339542714
      3  Cl       -2.0100000000    0.0000000000    0.8240772983
      4  Cl        2.0100000000    0.0000000000    0.8240772983
   Point Group: c2v   Number of degrees of freedom:     3


   Energy is  -1603.217401631


 Attempting to Generate Delocalized Internal Coordinates

  3 Hessian modes will be used to form the next step
  Hessian Eigenvalues:
     0.250000    0.313687    0.357619

 Minimum Search - Taking Simple RFO Step
 Searching for Lamda that Minimizes Along All modes
 Value Taken    Lamda =  -0.00670650
 Step Taken.  Stepsize is  0.152406

                             Maximum     Tolerance    Cnvgd?
         Gradient           0.037491      0.000300      NO
         Displacement       0.116061      0.001200      NO
         Energy change     *********      0.000001      NO


 New Cartesian Coordinates Obtained by Inverse Iteration

 Displacement from previous Coordinates is:  0.381773
 ----------------------------------------------------------------
             Standard Nuclear Orientation (Angstroms)
    I     Atom           X                Y                Z
 ----------------------------------------------------------------
    1      P       1.0096811591     0.0000000000    -0.9864813012
    2      P      -1.0096811591     0.0000000000    -0.9864813012
    3      Cl     -1.8888658333     0.0000000000     0.8766043281
    4      Cl      1.8888658333     0.0000000000     0.8766043281
 ----------------------------------------------------------------
 Molecular Point Group                 C2v   NOp =  4
 Largest Abelian Subgroup              C2v   NOp =  4
 Nuclear Repulsion Energy =   308.7714885854 hartrees
 There are       32 alpha and       32 beta electrons
 Applying Cartesian multipole field
    Component          Value
    ---------          -----
     (2,0,0)        1.00000E-11
     (0,2,0)        2.00000E-11
     (0,0,2)       -3.00000E-11
 Nucleus-field energy     =    -0.0000000005 hartrees
 Requested basis set is 6-311++G(d,p)
 There are 52 shells and 120 basis functions
 A cutoff of  1.0D-11 yielded   1154 shell pairs
 There are      6632 function pairs (      7110 Cartesian)
 Smallest overlap matrix eigenvalue = 3.51E-04
 Guess MOs from SCF MO coefficient file

 -----------------------------------------------------------------------
  General SCF calculation program by
  Eric Jon Sundstrom, Paul Horn, Yuezhi Mao, Dmitri Zuev, Alec White,
  David Stuck, Shaama M.S., Shane Yost, Joonho Lee, David Small,
  Daniel Levine, Susi Lehtola, Hugh Burton, Evgeny Epifanovsky
 -----------------------------------------------------------------------
 Exchange:     0.2000 Hartree-Fock + 0.0800 Slater + 0.7200 B88
 Correlation:  0.1900 VWN1RPA + 0.8100 LYP
 Using SG-1 standard quadrature grid
 A restricted SCF calculation will be
 performed using DIIS
 SCF converges when DIIS error is below 1.0e-08
 ---------------------------------------
  Cycle       Energy         DIIS error
 ---------------------------------------
    1   -1603.2167239408      1.16e-03  
    2   -1603.2224557763      2.17e-04  
    3   -1603.2224695762      2.32e-04  
    4   -1603.2225928507      6.82e-05  
    5   -1603.2226016031      1.12e-05  
    6   -1603.2226018428      2.66e-06  
    7   -1603.2226018569      3.44e-07  
    8   -1603.2226018572      1.34e-07  
    9   -1603.2226018572      1.57e-08  
   10   -1603.2226018573      5.34e-09  Convergence criterion met
 ---------------------------------------
 SCF time:   CPU 8.47s  wall 8.00s 
 SCF   energy in the final basis set =    -1603.2226018573
 Total energy in the final basis set =    -1603.2226018573

 --------------------------------------------------------------
             Orbital Energies (a.u.) and Symmetries
 --------------------------------------------------------------

 Alpha MOs, Restricted
 -- Occupied --                  
-101.58 -101.58  -77.12  -77.12   -9.50   -9.50   -7.26   -7.26
  1 B1    1 A1    2 B1    2 A1    3 B1    3 A1    4 A1    4 B1                 
 -7.252  -7.252  -7.251  -7.251  -6.617  -6.617  -4.780  -4.780
  1 A2    1 B2    5 B1    5 A1    6 A1    6 B1    7 A1    7 B1                 
 -4.776  -4.776  -4.774  -4.773  -0.879  -0.867  -0.698  -0.553
  2 B2    2 A2    8 A1    8 B1    9 A1    9 B1   10 A1   10 B1                 
 -0.457  -0.398  -0.390  -0.370  -0.364  -0.338  -0.286  -0.280
 11 A1   12 A1    3 B2    3 A2   11 B1   12 B1   13 A1    4 B2                 
 -- Virtual --                   
 -0.127  -0.104  -0.023  -0.001   0.016   0.033   0.036   0.052
  4 A2   14 A1   13 B1   15 A1   14 B1   16 A1    5 B2   17 A1                 
  0.056   0.063   0.065   0.074   0.081   0.095   0.098   0.105
 15 B1   18 A1    5 A2   16 B1    6 B2   17 B1   19 A1   18 B1                 
  0.117   0.133   0.155   0.198   0.214   0.267   0.274   0.281
  6 A2   20 A1   19 B1   20 B1   21 A1   22 A1    7 B2   21 B1                 
  0.303   0.304   0.359   0.416   0.418   0.421   0.466   0.470
  7 A2   22 B1   23 A1    8 B2   24 A1   23 B1   25 A1    8 A2                 
  0.494   0.539   0.565   0.577   0.603   0.616   0.627   0.679
  9 B2   24 B1   26 A1   10 B2   25 B1    9 A2   27 A1   28 A1                 
  0.705   0.745   0.810   0.839   0.840   0.847   0.847   0.886
 26 B1   27 B1   10 A2   11 B2   29 A1   28 B1   11 A2   30 A1                 
  0.893   0.919   0.919   0.927   0.960   1.137   1.200   1.240
 12 B2   12 A2   31 A1   29 B1   30 B1   31 B1   32 A1   32 B1                 
  1.495   1.551   1.567   1.648   1.725   1.766   2.219   2.230
 13 B2   13 A2   33 A1   33 B1   34 A1   34 B1   14 B2   35 A1                 
  2.251   2.295   2.321   2.374   6.614   6.842   9.634   9.662
 14 A2   35 B1   36 A1   36 B1   37 A1   37 B1   38 A1   38 B1                 
 13.764  13.788  13.806  13.813  13.900  13.926  25.760  25.775
 15 B2   15 A2   39 A1   39 B1   40 B1   40 A1   16 B2   41 A1                 
 25.845  25.972  26.063  26.176 162.731 162.984 215.618 215.649
 16 A2   41 B1   42 A1   42 B1   43 A1   43 B1   44 A1   44 B1                 

 Beta MOs, Restricted
 -- Occupied --                  
-101.58 -101.58  -77.12  -77.12   -9.50   -9.50   -7.26   -7.26
  1 B1    1 A1    2 B1    2 A1    3 B1    3 A1    4 A1    4 B1                 
 -7.252  -7.252  -7.251  -7.251  -6.617  -6.617  -4.780  -4.780
  1 A2    1 B2    5 B1    5 A1    6 A1    6 B1    7 A1    7 B1                 
 -4.776  -4.776  -4.774  -4.773  -0.879  -0.867  -0.698  -0.553
  2 B2    2 A2    8 A1    8 B1    9 A1    9 B1   10 A1   10 B1                 
 -0.457  -0.398  -0.390  -0.370  -0.364  -0.338  -0.286  -0.280
 11 A1   12 A1    3 B2    3 A2   11 B1   12 B1   13 A1    4 B2                 
 -- Virtual --                   
 -0.127  -0.104  -0.023  -0.001   0.016   0.033   0.036   0.052
  4 A2   14 A1   13 B1   15 A1   14 B1   16 A1    5 B2   17 A1                 
  0.056   0.063   0.065   0.074   0.081   0.095   0.098   0.105
 15 B1   18 A1    5 A2   16 B1    6 B2   17 B1   19 A1   18 B1                 
  0.117   0.133   0.155   0.198   0.214   0.267   0.274   0.281
  6 A2   20 A1   19 B1   20 B1   21 A1   22 A1    7 B2   21 B1                 
  0.303   0.304   0.359   0.416   0.418   0.421   0.466   0.470
  7 A2   22 B1   23 A1    8 B2   24 A1   23 B1   25 A1    8 A2                 
  0.494   0.539   0.565   0.577   0.603   0.616   0.627   0.679
  9 B2   24 B1   26 A1   10 B2   25 B1    9 A2   27 A1   28 A1                 
  0.705   0.745   0.810   0.839   0.840   0.847   0.847   0.886
 26 B1   27 B1   10 A2   11 B2   29 A1   28 B1   11 A2   30 A1                 
  0.893   0.919   0.919   0.927   0.960   1.137   1.200   1.240
 12 B2   12 A2   31 A1   29 B1   30 B1   31 B1   32 A1   32 B1                 
  1.495   1.551   1.567   1.648   1.725   1.766   2.219   2.230
 13 B2   13 A2   33 A1   33 B1   34 A1   34 B1   14 B2   35 A1                 
  2.251   2.295   2.321   2.374   6.614   6.842   9.634   9.662
 14 A2   35 B1   36 A1   36 B1   37 A1   37 B1   38 A1   38 B1                 
 13.764  13.788  13.806  13.813  13.900  13.926  25.760  25.775
 15 B2   15 A2   39 A1   39 B1   40 B1   40 A1   16 B2   41 A1                 
 25.845  25.972  26.063  26.176 162.731 162.984 215.618 215.649
 16 A2   41 B1   42 A1   42 B1   43 A1   43 B1   44 A1   44 B1                 
 --------------------------------------------------------------

          Ground-State Mulliken Net Atomic Charges

     Atom                 Charge (a.u.)
  ----------------------------------------
      1 P                     0.024237
      2 P                     0.024237
      3 Cl                   -0.024237
      4 Cl                   -0.024237
  ----------------------------------------
  Sum of atomic charges =     0.000000

 -----------------------------------------------------------------
                    Cartesian Multipole Moments
 -----------------------------------------------------------------
    Charge (ESU x 10^10)
                 0.0000
    Dipole Moment (Debye)
         X      -0.0000      Y       0.0000      Z      -0.7229
       Tot       0.7229
    Quadrupole Moments (Debye-Ang)
        XX     -53.5983     XY       0.0000     YY     -51.4455
        XZ       0.0000     YZ       0.0000     ZZ     -52.6848
    Octopole Moments (Debye-Ang^2)
       XXX      -0.0000    XXY       0.0000    XYY      -0.0000
       YYY      -0.0000    XXZ       4.7398    XYZ       0.0000
       YYZ       3.7287    XZZ      -0.0000    YZZ       0.0000
       ZZZ      15.2323
    Hexadecapole Moments (Debye-Ang^3)
      XXXX    -781.9862   XXXY       0.0000   XXYY    -141.3498
      XYYY      -0.0000   YYYY     -71.6584   XXXZ       0.0000
      XXYZ       0.0000   XYYZ       0.0000   YYYZ       0.0000
      XXZZ    -185.2090   XYZZ       0.0000   YYZZ     -71.5181
      XZZZ       0.0000   YZZZ       0.0000   ZZZZ    -339.7801
 -----------------------------------------------------------------
 Calculating analytic gradient of the SCF energy
 Gradient of SCF Energy
            1           2           3           4
    1  -0.0098454   0.0098454  -0.0001858   0.0001858
    2   0.0000000   0.0000000  -0.0000000  -0.0000000
    3   0.0080208   0.0080208  -0.0080208  -0.0080208
 Max gradient component =       9.845E-03
 RMS gradient           =       6.132E-03
 Gradient time:  CPU 2.65 s  wall 2.65 s
 Geometry Optimization Parameters
   NAtoms,    NIC,     NZ,  NCons,   NDum,   NFix, NCnnct, MaxDiis
        4      14       4       0       0       0       0       0

 Cartesian Hessian Update
 Hessian Updated using BFGS Update


** GEOMETRY OPTIMIZATION IN DELOCALIZED INTERNAL COORDINATES **
   Searching for a Minimum

   Optimization Cycle:   2

                       Coordinates (Angstroms)
     ATOM                X               Y               Z
      1  P         1.0096811591    0.0000000000   -0.9864813012
      2  P        -1.0096811591    0.0000000000   -0.9864813012
      3  Cl       -1.8888658333    0.0000000000    0.8766043281
      4  Cl        1.8888658333    0.0000000000    0.8766043281
   Point Group: c2v   Number of degrees of freedom:     3


   Energy is  -1603.222601857

 Hessian Updated using BFGS Update

  3 Hessian modes will be used to form the next step
  Hessian Eigenvalues:
     0.117018    0.318419    0.349536

 Minimum Search - Taking Simple RFO Step
 Searching for Lamda that Minimizes Along All modes
 Value Taken    Lamda =  -0.00471328
 Step Taken.  Stepsize is  0.195941

                             Maximum     Tolerance    Cnvgd?
         Gradient           0.017333      0.000300      NO
         Displacement       0.152152      0.001200      NO
         Energy change     -0.005200      0.000001      NO


 New Cartesian Coordinates Obtained by Inverse Iteration

 Displacement from previous Coordinates is:  0.600816
 ----------------------------------------------------------------
             Standard Nuclear Orientation (Angstroms)
    I     Atom           X                Y                Z
 ----------------------------------------------------------------
    1      P       1.0255915083     0.0000000000    -1.0457511589
    2      P      -1.0255915083     0.0000000000    -1.0457511589
    3      Cl     -1.6808674365     0.0000000000     0.9358741858
    4      Cl      1.6808674365     0.0000000000     0.9358741858
 ----------------------------------------------------------------
 Molecular Point Group                 C2v   NOp =  4
 Largest Abelian Subgroup              C2v   NOp =  4
 Nuclear Repulsion Energy =   313.3007131697 hartrees
 There are       32 alpha and       32 beta electrons
 Applying Cartesian multipole field
    Component          Value
    ---------          -----
     (2,0,0)        1.00000E-11
     (0,2,0)        2.00000E-11
     (0,0,2)       -3.00000E-11
 Nucleus-field energy     =    -0.0000000021 hartrees
 Requested basis set is 6-311++G(d,p)
 There are 52 shells and 120 basis functions
 A cutoff of  1.0D-11 yielded   1174 shell pairs
 There are      6760 function pairs (      7260 Cartesian)
 Smallest overlap matrix eigenvalue = 3.71E-04
 Guess MOs from SCF MO coefficient file

 -----------------------------------------------------------------------
  General SCF calculation program by
  Eric Jon Sundstrom, Paul Horn, Yuezhi Mao, Dmitri Zuev, Alec White,
  David Stuck, Shaama M.S., Shane Yost, Joonho Lee, David Small,
  Daniel Levine, Susi Lehtola, Hugh Burton, Evgeny Epifanovsky
 -----------------------------------------------------------------------
 Exchange:     0.2000 Hartree-Fock + 0.0800 Slater + 0.7200 B88
 Correlation:  0.1900 VWN1RPA + 0.8100 LYP
 Using SG-1 standard quadrature grid
 A restricted SCF calculation will be
 performed using DIIS
 SCF converges when DIIS error is below 1.0e-08
 ---------------------------------------
  Cycle       Energy         DIIS error
 ---------------------------------------
    1   -1603.2127988155      1.58e-03  
    2   -1603.2241694177      2.43e-04  
    3   -1603.2243237012      1.52e-04  
    4   -1603.2243750945      4.84e-05  
    5   -1603.2243792837      2.32e-05  
    6   -1603.2243803620      3.12e-06  
    7   -1603.2243803828      4.61e-07  
    8   -1603.2243803833      1.59e-07  
    9   -1603.2243803834      2.28e-08  
   10   -1603.2243803834      6.47e-09  Convergence criterion met
 ---------------------------------------
 SCF time:   CPU 8.69s  wall 8.00s 
 SCF   energy in the final basis set =    -1603.2243803834
 Total energy in the final basis set =    -1603.2243803834

 --------------------------------------------------------------
             Orbital Energies (a.u.) and Symmetries
 --------------------------------------------------------------

 Alpha MOs, Restricted
 -- Occupied --                  
-101.58 -101.58  -77.13  -77.13   -9.49   -9.49   -7.26   -7.26
  1 B1    1 A1    2 B1    2 A1    3 B1    3 A1    4 A1    4 B1                 
 -7.248  -7.248  -7.247  -7.247  -6.619  -6.619  -4.782  -4.782
  1 A2    1 B2    5 B1    5 A1    6 A1    6 B1    7 A1    7 B1                 
 -4.778  -4.778  -4.776  -4.775  -0.875  -0.857  -0.694  -0.550
  2 B2    2 A2    8 A1    8 B1    9 A1    9 B1   10 A1   10 B1                 
 -0.449  -0.401  -0.387  -0.362  -0.359  -0.334  -0.291  -0.278
 11 A1   12 A1    3 B2    3 A2   11 B1   12 B1   13 A1    4 B2                 
 -- Virtual --                   
 -0.132  -0.108  -0.022   0.000   0.007   0.034   0.035   0.045
  4 A2   14 A1   13 B1   15 A1   14 B1   16 A1    5 B2   15 B1                 
  0.050   0.060   0.065   0.073   0.081   0.097   0.106   0.107
 17 A1   18 A1    5 A2   16 B1    6 B2   17 B1   18 B1   19 A1                 
  0.119   0.138   0.157   0.202   0.217   0.260   0.274   0.276
  6 A2   20 A1   19 B1   20 B1   21 A1   22 A1    7 B2   21 B1                 
  0.301   0.305   0.362   0.414   0.417   0.422   0.478   0.478
  7 A2   22 B1   23 A1   24 A1    8 B2   23 B1    8 A2   25 A1                 
  0.493   0.533   0.565   0.584   0.594   0.618   0.627   0.678
  9 B2   24 B1   26 A1   10 B2   25 B1    9 A2   27 A1   28 A1                 
  0.710   0.732   0.808   0.844   0.849   0.852   0.865   0.884
 26 B1   27 B1   10 A2   11 B2   11 A2   29 A1   28 B1   30 A1                 
  0.891   0.909   0.916   0.933   0.965   1.103   1.180   1.233
 12 B2   12 A2   31 A1   29 B1   30 B1   31 B1   32 A1   32 B1                 
  1.491   1.550   1.579   1.666   1.697   1.762   2.223   2.255
 13 B2   13 A2   33 A1   33 B1   34 A1   34 B1   14 B2   14 A2                 
  2.257   2.282   2.335   2.377   6.608   6.824   9.621   9.681
 35 B1   35 A1   36 A1   36 B1   37 A1   37 B1   38 A1   38 B1                 
 13.760  13.786  13.804  13.810  13.901  13.919  25.760  25.851
 15 B2   15 A2   39 B1   39 A1   40 B1   40 A1   16 B2   16 A2                 
 25.865  25.908  26.094  26.170 162.725 162.963 215.604 215.668
 41 B1   41 A1   42 A1   42 B1   43 A1   43 B1   44 A1   44 B1                 

 Beta MOs, Restricted
 -- Occupied --                  
-101.58 -101.58  -77.13  -77.13   -9.49   -9.49   -7.26   -7.26
  1 B1    1 A1    2 B1    2 A1    3 B1    3 A1    4 A1    4 B1                 
 -7.248  -7.248  -7.247  -7.247  -6.619  -6.619  -4.782  -4.782
  1 A2    1 B2    5 B1    5 A1    6 A1    6 B1    7 A1    7 B1                 
 -4.778  -4.778  -4.776  -4.775  -0.875  -0.857  -0.694  -0.550
  2 B2    2 A2    8 A1    8 B1    9 A1    9 B1   10 A1   10 B1                 
 -0.449  -0.401  -0.387  -0.362  -0.359  -0.334  -0.291  -0.278
 11 A1   12 A1    3 B2    3 A2   11 B1   12 B1   13 A1    4 B2                 
 -- Virtual --                   
 -0.132  -0.108  -0.022   0.000   0.007   0.034   0.035   0.045
  4 A2   14 A1   13 B1   15 A1   14 B1   16 A1    5 B2   15 B1                 
  0.050   0.060   0.065   0.073   0.081   0.097   0.106   0.107
 17 A1   18 A1    5 A2   16 B1    6 B2   17 B1   18 B1   19 A1                 
  0.119   0.138   0.157   0.202   0.217   0.260   0.274   0.276
  6 A2   20 A1   19 B1   20 B1   21 A1   22 A1    7 B2   21 B1                 
  0.301   0.305   0.362   0.414   0.417   0.422   0.478   0.478
  7 A2   22 B1   23 A1   24 A1    8 B2   23 B1    8 A2   25 A1                 
  0.493   0.533   0.565   0.584   0.594   0.618   0.627   0.678
  9 B2   24 B1   26 A1   10 B2   25 B1    9 A2   27 A1   28 A1                 
  0.710   0.732   0.808   0.844   0.849   0.852   0.865   0.884
 26 B1   27 B1   10 A2   11 B2   11 A2   29 A1   28 B1   30 A1                 
  0.891   0.909   0.916   0.933   0.965   1.103   1.180   1.233
 12 B2   12 A2   31 A1   29 B1   30 B1   31 B1   32 A1   32 B1                 
  1.491   1.550   1.579   1.666   1.697   1.762   2.223   2.255
 13 B2   13 A2   33 A1   33 B1   34 A1   34 B1   14 B2   14 A2                 
  2.257   2.282   2.335   2.377   6.608   6.824   9.621   9.681
 35 B1   35 A1   36 A1   36 B1   37 A1   37 B1   38 A1   38 B1                 
 13.760  13.786  13.804  13.810  13.901  13.919  25.760  25.851
 15 B2   15 A2   39 B1   39 A1   40 B1   40 A1   16 B2   16 A2                 
 25.865  25.908  26.094  26.170 162.725 162.963 215.604 215.668
 41 B1   41 A1   42 A1   42 B1   43 A1   43 B1   44 A1   44 B1                 
 --------------------------------------------------------------

          Ground-State Mulliken Net Atomic Charges

     Atom                 Charge (a.u.)
  ----------------------------------------
      1 P                     0.037869
      2 P                     0.037869
      3 Cl                   -0.037869
      4 Cl                   -0.037869
  ----------------------------------------
  Sum of atomic charges =     0.000000

 -----------------------------------------------------------------
                    Cartesian Multipole Moments
 -----------------------------------------------------------------
    Charge (ESU x 10^10)
                 0.0000
    Dipole Moment (Debye)
         X      -0.0000      Y       0.0000      Z      -1.2243
       Tot       1.2243
    Quadrupole Moments (Debye-Ang)
        XX     -53.9247     XY       0.0000     YY     -51.6408
        XZ       0.0000     YZ       0.0000     ZZ     -51.7599
    Octopole Moments (Debye-Ang^2)
       XXX      -0.0000    XXY       0.0000    XYY      -0.0000
       YYY       0.0000    XXZ       3.8887    XYZ      -0.0000
       YYZ       3.5205    XZZ      -0.0000    YZZ       0.0000
       ZZZ      13.5285
    Hexadecapole Moments (Debye-Ang^3)
      XXXX    -679.3692   XXXY       0.0000   XXYY    -123.9050
      XYYY       0.0000   YYYY     -72.3353   XXXZ       0.0000
      XXYZ       0.0000   XYYZ       0.0000   YYYZ       0.0000
      XXZZ    -176.0425   XYZZ       0.0000   YYZZ     -77.3873
      XZZZ       0.0000   YZZZ       0.0000   ZZZZ    -365.1491
 -----------------------------------------------------------------
 Calculating analytic gradient of the SCF energy
 Gradient of SCF Energy
            1           2           3           4
    1  -0.0027212   0.0027212   0.0019686  -0.0019686
    2   0.0000000  -0.0000000   0.0000000  -0.0000000
    3  -0.0019632  -0.0019632   0.0019632   0.0019632
 Max gradient component =       2.721E-03
 RMS gradient           =       1.779E-03
 Gradient time:  CPU 2.72 s  wall 2.72 s
 Geometry Optimization Parameters
   NAtoms,    NIC,     NZ,  NCons,   NDum,   NFix, NCnnct, MaxDiis
        4      14       4       0       0       0       0       0

 Cartesian Hessian Update
 Hessian Updated using BFGS Update


** GEOMETRY OPTIMIZATION IN DELOCALIZED INTERNAL COORDINATES **
   Searching for a Minimum

   Optimization Cycle:   3

                       Coordinates (Angstroms)
     ATOM                X               Y               Z
      1  P         1.0255915083    0.0000000000   -1.0457511589
      2  P        -1.0255915083    0.0000000000   -1.0457511589
      3  Cl       -1.6808674365    0.0000000000    0.9358741858
      4  Cl        1.6808674365    0.0000000000    0.9358741858
   Point Group: c2v   Number of degrees of freedom:     3


   Energy is  -1603.224380383

 Hessian Updated using BFGS Update

  3 Hessian modes will be used to form the next step
  Hessian Eigenvalues:
     0.174382    0.318972    0.358638

 Minimum Search - Taking Simple RFO Step
 Searching for Lamda that Minimizes Along All modes
 Value Taken    Lamda =  -0.00086896
 Step Taken.  Stepsize is  0.062523

                             Maximum     Tolerance    Cnvgd?
         Gradient           0.014342      0.000300      NO
         Displacement       0.058532      0.001200      NO
         Energy change     -0.001779      0.000001      NO


 New Cartesian Coordinates Obtained by Inverse Iteration

 Displacement from previous Coordinates is:  0.230453
 ----------------------------------------------------------------
             Standard Nuclear Orientation (Angstroms)
    I     Atom           X                Y                Z
 ----------------------------------------------------------------
    1      P       1.0256311511     0.0000000000    -1.0281811600
    2      P      -1.0256311511     0.0000000000    -1.0281811600
    3      Cl     -1.7634420294     0.0000000000     0.9183041869
    4      Cl      1.7634420294     0.0000000000     0.9183041869
 ----------------------------------------------------------------
 Molecular Point Group                 C2v   NOp =  4
 Largest Abelian Subgroup              C2v   NOp =  4
 Nuclear Repulsion Energy =   310.4053556764 hartrees
 There are       32 alpha and       32 beta electrons
 Applying Cartesian multipole field
    Component          Value
    ---------          -----
     (2,0,0)        1.00000E-11
     (0,2,0)        2.00000E-11
     (0,0,2)       -3.00000E-11
 Nucleus-field energy     =    -0.0000000016 hartrees
 Requested basis set is 6-311++G(d,p)
 There are 52 shells and 120 basis functions
 A cutoff of  1.0D-11 yielded   1164 shell pairs
 There are      6674 function pairs (      7158 Cartesian)
 Smallest overlap matrix eigenvalue = 3.75E-04
 Guess MOs from SCF MO coefficient file

 -----------------------------------------------------------------------
  General SCF calculation program by
  Eric Jon Sundstrom, Paul Horn, Yuezhi Mao, Dmitri Zuev, Alec White,
  David Stuck, Shaama M.S., Shane Yost, Joonho Lee, David Small,
  Daniel Levine, Susi Lehtola, Hugh Burton, Evgeny Epifanovsky
 -----------------------------------------------------------------------
 Exchange:     0.2000 Hartree-Fock + 0.0800 Slater + 0.7200 B88
 Correlation:  0.1900 VWN1RPA + 0.8100 LYP
 Using SG-1 standard quadrature grid
 A restricted SCF calculation will be
 performed using DIIS
 SCF converges when DIIS error is below 1.0e-08
 ---------------------------------------
  Cycle       Energy         DIIS error
 ---------------------------------------
    1   -1603.2232457198      5.47e-04  
    2   -1603.2246106909      6.51e-05  
    3   -1603.2246284109      2.73e-05  
    4   -1603.2246297193      1.64e-05  
    5   -1603.2246302891      6.01e-06  
    6   -1603.2246303552      7.94e-07  
    7   -1603.2246303563      1.04e-07  
    8   -1603.2246303563      4.19e-08  
    9   -1603.2246303563      6.92e-09  Convergence criterion met
 ---------------------------------------
 SCF time:   CPU 7.73s  wall 8.00s 
 SCF   energy in the final basis set =    -1603.2246303563
 Total energy in the final basis set =    -1603.2246303563

 --------------------------------------------------------------
             Orbital Energies (a.u.) and Symmetries
 --------------------------------------------------------------

 Alpha MOs, Restricted
 -- Occupied --                  
-101.58 -101.58  -77.13  -77.13   -9.49   -9.49   -7.26   -7.26
  1 B1    1 A1    2 B1    2 A1    3 B1    3 A1    4 A1    4 B1                 
 -7.249  -7.249  -7.248  -7.248  -6.619  -6.619  -4.782  -4.782
  1 A2    1 B2    5 B1    5 A1    6 A1    6 B1    7 A1    7 B1                 
 -4.778  -4.778  -4.776  -4.775  -0.875  -0.861  -0.694  -0.551
  2 B2    2 A2    8 A1    8 B1    9 A1    9 B1   10 A1   10 B1                 
 -0.451  -0.398  -0.387  -0.365  -0.360  -0.338  -0.289  -0.278
 11 A1   12 A1    3 B2    3 A2   11 B1   12 B1   13 A1    4 B2                 
 -- Virtual --                   
 -0.131  -0.107  -0.024  -0.000   0.010   0.034   0.036   0.047
  4 A2   14 A1   13 B1   15 A1   14 B1   16 A1    5 B2   15 B1                 
  0.051   0.061   0.065   0.073   0.081   0.096   0.104   0.105
 17 A1   18 A1    5 A2   16 B1    6 B2   17 B1   19 A1   18 B1                 
  0.118   0.136   0.156   0.201   0.216   0.263   0.275   0.277
  6 A2   20 A1   19 B1   20 B1   21 A1   22 A1    7 B2   21 B1                 
  0.301   0.304   0.361   0.414   0.418   0.422   0.474   0.474
  7 A2   22 B1   23 A1   24 A1    8 B2   23 B1   25 A1    8 A2                 
  0.495   0.541   0.565   0.582   0.596   0.617   0.627   0.676
  9 B2   24 B1   26 A1   10 B2   25 B1    9 A2   27 A1   28 A1                 
  0.709   0.730   0.806   0.842   0.846   0.848   0.855   0.884
 26 B1   27 B1   10 A2   11 B2   29 A1   11 A2   28 B1   30 A1                 
  0.891   0.910   0.919   0.931   0.958   1.107   1.186   1.231
 12 B2   12 A2   31 A1   29 B1   30 B1   31 B1   32 A1   32 B1                 
  1.491   1.550   1.574   1.660   1.705   1.763   2.221   2.254
 13 B2   13 A2   33 A1   33 B1   34 A1   34 B1   14 B2   14 A2                 
  2.261   2.274   2.325   2.374   6.610   6.823   9.629   9.670
 35 A1   35 B1   36 A1   36 B1   37 A1   37 B1   38 A1   38 B1                 
 13.760  13.786  13.804  13.808  13.899  13.924  25.758  25.850
 15 B2   15 A2   39 B1   39 A1   40 B1   40 A1   16 B2   16 A2                 
 25.850  25.916  26.072  26.164 162.726 162.962 215.612 215.655
 41 A1   41 B1   42 A1   42 B1   43 A1   43 B1   44 A1   44 B1                 

 Beta MOs, Restricted
 -- Occupied --                  
-101.58 -101.58  -77.13  -77.13   -9.49   -9.49   -7.26   -7.26
  1 B1    1 A1    2 B1    2 A1    3 B1    3 A1    4 A1    4 B1                 
 -7.249  -7.249  -7.248  -7.248  -6.619  -6.619  -4.782  -4.782
  1 A2    1 B2    5 B1    5 A1    6 A1    6 B1    7 A1    7 B1                 
 -4.778  -4.778  -4.776  -4.775  -0.875  -0.861  -0.694  -0.551
  2 B2    2 A2    8 A1    8 B1    9 A1    9 B1   10 A1   10 B1                 
 -0.451  -0.398  -0.387  -0.365  -0.360  -0.338  -0.289  -0.278
 11 A1   12 A1    3 B2    3 A2   11 B1   12 B1   13 A1    4 B2                 
 -- Virtual --                   
 -0.131  -0.107  -0.024  -0.000   0.010   0.034   0.036   0.047
  4 A2   14 A1   13 B1   15 A1   14 B1   16 A1    5 B2   15 B1                 
  0.051   0.061   0.065   0.073   0.081   0.096   0.104   0.105
 17 A1   18 A1    5 A2   16 B1    6 B2   17 B1   19 A1   18 B1                 
  0.118   0.136   0.156   0.201   0.216   0.263   0.275   0.277
  6 A2   20 A1   19 B1   20 B1   21 A1   22 A1    7 B2   21 B1                 
  0.301   0.304   0.361   0.414   0.418   0.422   0.474   0.474
  7 A2   22 B1   23 A1   24 A1    8 B2   23 B1   25 A1    8 A2                 
  0.495   0.541   0.565   0.582   0.596   0.617   0.627   0.676
  9 B2   24 B1   26 A1   10 B2   25 B1    9 A2   27 A1   28 A1                 
  0.709   0.730   0.806   0.842   0.846   0.848   0.855   0.884
 26 B1   27 B1   10 A2   11 B2   29 A1   11 A2   28 B1   30 A1                 
  0.891   0.910   0.919   0.931   0.958   1.107   1.186   1.231
 12 B2   12 A2   31 A1   29 B1   30 B1   31 B1   32 A1   32 B1                 
  1.491   1.550   1.574   1.660   1.705   1.763   2.221   2.254
 13 B2   13 A2   33 A1   33 B1   34 A1   34 B1   14 B2   14 A2                 
  2.261   2.274   2.325   2.374   6.610   6.823   9.629   9.670
 35 A1   35 B1   36 A1   36 B1   37 A1   37 B1   38 A1   38 B1                 
 13.760  13.786  13.804  13.808  13.899  13.924  25.758  25.850
 15 B2   15 A2   39 B1   39 A1   40 B1   40 A1   16 B2   16 A2                 
 25.850  25.916  26.072  26.164 162.726 162.962 215.612 215.655
 41 A1   41 B1   42 A1   42 B1   43 A1   43 B1   44 A1   44 B1                 
 --------------------------------------------------------------

          Ground-State Mulliken Net Atomic Charges

     Atom                 Charge (a.u.)
  ----------------------------------------
      1 P                     0.034849
      2 P                     0.034849
      3 Cl                   -0.034849
      4 Cl                   -0.034849
  ----------------------------------------
  Sum of atomic charges =     0.000000

 -----------------------------------------------------------------
                    Cartesian Multipole Moments
 -----------------------------------------------------------------
    Charge (ESU x 10^10)
                 0.0000
    Dipole Moment (Debye)
         X       0.0000      Y       0.0000      Z      -1.0835
       Tot       1.0835
    Quadrupole Moments (Debye-Ang)
        XX     -53.8299     XY       0.0000     YY     -51.6226
        XZ      -0.0000     YZ       0.0000     ZZ     -52.0810
    Octopole Moments (Debye-Ang^2)
       XXX       0.0000    XXY       0.0000    XYY       0.0000
       YYY       0.0000    XXZ       4.1966    XYZ       0.0000
       YYZ       3.6143    XZZ       0.0000    YZZ       0.0000
       ZZZ      14.0691
    Hexadecapole Moments (Debye-Ang^3)
      XXXX    -721.2387   XXXY       0.0000   XXYY    -131.0236
      XYYY       0.0000   YYYY     -72.2857   XXXZ      -0.0000
      XXYZ       0.0000   XYYZ      -0.0000   YYYZ       0.0000
      XXZZ    -180.3137   XYZZ       0.0000   YYZZ     -75.6815
      XZZZ      -0.0000   YZZZ      -0.0000   ZZZZ    -357.9410
 -----------------------------------------------------------------
 Calculating analytic gradient of the SCF energy
 Gradient of SCF Energy
            1           2           3           4
    1  -0.0014912   0.0014912  -0.0007653   0.0007653
    2  -0.0000000   0.0000000  -0.0000000   0.0000000
    3   0.0003048   0.0003048  -0.0003048  -0.0003048
 Max gradient component =       1.491E-03
 RMS gradient           =       7.066E-04
 Gradient time:  CPU 2.69 s  wall 2.70 s
 Geometry Optimization Parameters
   NAtoms,    NIC,     NZ,  NCons,   NDum,   NFix, NCnnct, MaxDiis
        4      14       4       0       0       0       0       0

 Cartesian Hessian Update
 Hessian Updated using BFGS Update


** GEOMETRY OPTIMIZATION IN DELOCALIZED INTERNAL COORDINATES **
   Searching for a Minimum

   Optimization Cycle:   4

                       Coordinates (Angstroms)
     ATOM                X               Y               Z
      1  P         1.0256311511    0.0000000000   -1.0281811600
      2  P        -1.0256311511    0.0000000000   -1.0281811600
      3  Cl       -1.7634420294    0.0000000000    0.9183041869
      4  Cl        1.7634420294    0.0000000000    0.9183041869
   Point Group: c2v   Number of degrees of freedom:     3


   Energy is  -1603.224630356

 Hessian Updated using BFGS Update

  3 Hessian modes will be used to form the next step
  Hessian Eigenvalues:
     0.218297    0.328010    0.369343

 Minimum Search - Taking Simple RFO Step
 Searching for Lamda that Minimizes Along All modes
 Value Taken    Lamda =  -0.00007760
 Step Taken.  Stepsize is  0.017245

                             Maximum     Tolerance    Cnvgd?
         Gradient           0.004352      0.000300      NO
         Displacement       0.014435      0.001200      NO
         Energy change     -0.000250      0.000001      NO


 New Cartesian Coordinates Obtained by Inverse Iteration

 Displacement from previous Coordinates is:  0.056967
 ----------------------------------------------------------------
             Standard Nuclear Orientation (Angstroms)
    I     Atom           X                Y                Z
 ----------------------------------------------------------------
    1      P       1.0271243219     0.0000000000    -1.0328187895
    2      P      -1.0271243219     0.0000000000    -1.0328187895
    3      Cl     -1.7432149304     0.0000000000     0.9229418164
    4      Cl      1.7432149304     0.0000000000     0.9229418164
 ----------------------------------------------------------------
 Molecular Point Group                 C2v   NOp =  4
 Largest Abelian Subgroup              C2v   NOp =  4
 Nuclear Repulsion Energy =   310.9892321497 hartrees
 There are       32 alpha and       32 beta electrons
 Applying Cartesian multipole field
    Component          Value
    ---------          -----
     (2,0,0)        1.00000E-11
     (0,2,0)        2.00000E-11
     (0,0,2)       -3.00000E-11
 Nucleus-field energy     =    -0.0000000017 hartrees
 Requested basis set is 6-311++G(d,p)
 There are 52 shells and 120 basis functions
 A cutoff of  1.0D-11 yielded   1166 shell pairs
 There are      6684 function pairs (      7170 Cartesian)
 Smallest overlap matrix eigenvalue = 3.77E-04
 Guess MOs from SCF MO coefficient file

 -----------------------------------------------------------------------
  General SCF calculation program by
  Eric Jon Sundstrom, Paul Horn, Yuezhi Mao, Dmitri Zuev, Alec White,
  David Stuck, Shaama M.S., Shane Yost, Joonho Lee, David Small,
  Daniel Levine, Susi Lehtola, Hugh Burton, Evgeny Epifanovsky
 -----------------------------------------------------------------------
 Exchange:     0.2000 Hartree-Fock + 0.0800 Slater + 0.7200 B88
 Correlation:  0.1900 VWN1RPA + 0.8100 LYP
 Using SG-1 standard quadrature grid
 A restricted SCF calculation will be
 performed using DIIS
 SCF converges when DIIS error is below 1.0e-08
 ---------------------------------------
  Cycle       Energy         DIIS error
 ---------------------------------------
    1   -1603.2245804224      1.45e-04  
    2   -1603.2246760880      2.32e-05  
    3   -1603.2246768468      2.14e-05  
    4   -1603.2246778654      7.95e-06  
    5   -1603.2246779952      1.35e-06  
    6   -1603.2246779989      2.19e-07  
    7   -1603.2246779990      3.83e-08  
    8   -1603.2246779990      1.53e-08  
    9   -1603.2246779990      8.62e-09  Convergence criterion met
 ---------------------------------------
 SCF time:   CPU 7.77s  wall 8.00s 
 SCF   energy in the final basis set =    -1603.2246779990
 Total energy in the final basis set =    -1603.2246779990

 --------------------------------------------------------------
             Orbital Energies (a.u.) and Symmetries
 --------------------------------------------------------------

 Alpha MOs, Restricted
 -- Occupied --                  
-101.58 -101.58  -77.13  -77.13   -9.49   -9.49   -7.26   -7.26
  1 B1    1 A1    2 B1    2 A1    3 B1    3 A1    4 A1    4 B1                 
 -7.249  -7.249  -7.248  -7.248  -6.619  -6.619  -4.782  -4.782
  1 A2    1 B2    5 B1    5 A1    6 A1    6 B1    7 A1    7 B1                 
 -4.778  -4.778  -4.776  -4.775  -0.875  -0.860  -0.693  -0.551
  2 B2    2 A2    8 A1    8 B1    9 A1    9 B1   10 A1   10 B1                 
 -0.451  -0.399  -0.387  -0.364  -0.360  -0.337  -0.289  -0.278
 11 A1   12 A1    3 B2    3 A2   11 B1   12 B1   13 A1    4 B2                 
 -- Virtual --                   
 -0.132  -0.107  -0.023  -0.000   0.009   0.034   0.035   0.046
  4 A2   14 A1   13 B1   15 A1   14 B1   16 A1    5 B2   15 B1                 
  0.050   0.061   0.065   0.073   0.081   0.096   0.105   0.105
 17 A1   18 A1    5 A2   16 B1    6 B2   17 B1   19 A1   18 B1                 
  0.118   0.136   0.156   0.201   0.217   0.262   0.275   0.277
  6 A2   20 A1   19 B1   20 B1   21 A1   22 A1    7 B2   21 B1                 
  0.301   0.304   0.361   0.414   0.418   0.422   0.475   0.476
  7 A2   22 B1   23 A1   24 A1    8 B2   23 B1    8 A2   25 A1                 
  0.495   0.539   0.565   0.583   0.595   0.617   0.627   0.676
  9 B2   24 B1   26 A1   10 B2   25 B1    9 A2   27 A1   28 A1                 
  0.709   0.730   0.805   0.842   0.847   0.848   0.857   0.884
 26 B1   27 B1   10 A2   11 B2   29 A1   11 A2   28 B1   30 A1                 
  0.891   0.910   0.919   0.931   0.959   1.104   1.185   1.232
 12 B2   12 A2   31 A1   29 B1   30 B1   31 B1   32 A1   32 B1                 
  1.491   1.550   1.575   1.662   1.702   1.763   2.221   2.255
 13 B2   13 A2   33 A1   33 B1   34 A1   34 B1   14 B2   14 A2                 
  2.267   2.269   2.327   2.375   6.610   6.822   9.627   9.672
 35 A1   35 B1   36 A1   36 B1   37 A1   37 B1   38 A1   38 B1                 
 13.760  13.786  13.803  13.808  13.900  13.924  25.758  25.851
 15 B2   15 A2   39 B1   39 A1   40 B1   40 A1   16 B2   16 A2                 
 25.865  25.903  26.076  26.166 162.726 162.961 215.611 215.658
 41 A1   41 B1   42 A1   42 B1   43 A1   43 B1   44 A1   44 B1                 

 Beta MOs, Restricted
 -- Occupied --                  
-101.58 -101.58  -77.13  -77.13   -9.49   -9.49   -7.26   -7.26
  1 B1    1 A1    2 B1    2 A1    3 B1    3 A1    4 A1    4 B1                 
 -7.249  -7.249  -7.248  -7.248  -6.619  -6.619  -4.782  -4.782
  1 A2    1 B2    5 B1    5 A1    6 A1    6 B1    7 A1    7 B1                 
 -4.778  -4.778  -4.776  -4.775  -0.875  -0.860  -0.693  -0.551
  2 B2    2 A2    8 A1    8 B1    9 A1    9 B1   10 A1   10 B1                 
 -0.451  -0.399  -0.387  -0.364  -0.360  -0.337  -0.289  -0.278
 11 A1   12 A1    3 B2    3 A2   11 B1   12 B1   13 A1    4 B2                 
 -- Virtual --                   
 -0.132  -0.107  -0.023  -0.000   0.009   0.034   0.035   0.046
  4 A2   14 A1   13 B1   15 A1   14 B1   16 A1    5 B2   15 B1                 
  0.050   0.061   0.065   0.073   0.081   0.096   0.105   0.105
 17 A1   18 A1    5 A2   16 B1    6 B2   17 B1   19 A1   18 B1                 
  0.118   0.136   0.156   0.201   0.217   0.262   0.275   0.277
  6 A2   20 A1   19 B1   20 B1   21 A1   22 A1    7 B2   21 B1                 
  0.301   0.304   0.361   0.414   0.418   0.422   0.475   0.476
  7 A2   22 B1   23 A1   24 A1    8 B2   23 B1    8 A2   25 A1                 
  0.495   0.539   0.565   0.583   0.595   0.617   0.627   0.676
  9 B2   24 B1   26 A1   10 B2   25 B1    9 A2   27 A1   28 A1                 
  0.709   0.730   0.805   0.842   0.847   0.848   0.857   0.884
 26 B1   27 B1   10 A2   11 B2   29 A1   11 A2   28 B1   30 A1                 
  0.891   0.910   0.919   0.931   0.959   1.104   1.185   1.232
 12 B2   12 A2   31 A1   29 B1   30 B1   31 B1   32 A1   32 B1                 
  1.491   1.550   1.575   1.662   1.702   1.763   2.221   2.255
 13 B2   13 A2   33 A1   33 B1   34 A1   34 B1   14 B2   14 A2                 
  2.267   2.269   2.327   2.375   6.610   6.822   9.627   9.672
 35 A1   35 B1   36 A1   36 B1   37 A1   37 B1   38 A1   38 B1                 
 13.760  13.786  13.803  13.808  13.900  13.924  25.758  25.851
 15 B2   15 A2   39 B1   39 A1   40 B1   40 A1   16 B2   16 A2                 
 25.865  25.903  26.076  26.166 162.726 162.961 215.611 215.658
 41 A1   41 B1   42 A1   42 B1   43 A1   43 B1   44 A1   44 B1                 
 --------------------------------------------------------------

          Ground-State Mulliken Net Atomic Charges

     Atom                 Charge (a.u.)
  ----------------------------------------
      1 P                     0.035353
      2 P                     0.035354
      3 Cl                   -0.035353
      4 Cl                   -0.035353
  ----------------------------------------
  Sum of atomic charges =     0.000000

 -----------------------------------------------------------------
                    Cartesian Multipole Moments
 -----------------------------------------------------------------
    Charge (ESU x 10^10)
                 0.0000
    Dipole Moment (Debye)
         X      -0.0000      Y       0.0000      Z      -1.1191
       Tot       1.1191
    Quadrupole Moments (Debye-Ang)
        XX     -53.8477     XY       0.0000     YY     -51.6372
        XZ       0.0000     YZ      -0.0000     ZZ     -51.9995
    Octopole Moments (Debye-Ang^2)
       XXX      -0.0000    XXY       0.0000    XYY      -0.0000
       YYY       0.0000    XXZ       4.1331    XYZ      -0.0000
       YYZ       3.6050    XZZ      -0.0000    YZZ       0.0000
       ZZZ      13.9314
    Hexadecapole Moments (Debye-Ang^3)
      XXXX    -711.2526   XXXY       0.0000   XXYY    -129.3348
      XYYY       0.0000   YYYY     -72.3422   XXXZ       0.0000
      XXYZ       0.0000   XYYZ       0.0000   YYYZ       0.0000
      XXZZ    -179.3609   XYZZ       0.0000   YYZZ     -76.1502
      XZZZ       0.0000   YZZZ       0.0000   ZZZZ    -359.8486
 -----------------------------------------------------------------
 Calculating analytic gradient of the SCF energy
 Gradient of SCF Energy
            1           2           3           4
    1  -0.0007330   0.0007330  -0.0002629   0.0002629
    2   0.0000000  -0.0000000  -0.0000000  -0.0000000
    3  -0.0002279  -0.0002279   0.0002279   0.0002279
 Max gradient component =       7.330E-04
 RMS gradient           =       3.441E-04
 Gradient time:  CPU 2.71 s  wall 2.71 s
 Geometry Optimization Parameters
   NAtoms,    NIC,     NZ,  NCons,   NDum,   NFix, NCnnct, MaxDiis
        4      14       4       0       0       0       0       0

 Cartesian Hessian Update
 Hessian Updated using BFGS Update


** GEOMETRY OPTIMIZATION IN DELOCALIZED INTERNAL COORDINATES **
   Searching for a Minimum

   Optimization Cycle:   5

                       Coordinates (Angstroms)
     ATOM                X               Y               Z
      1  P         1.0271243219    0.0000000000   -1.0328187895
      2  P        -1.0271243219    0.0000000000   -1.0328187895
      3  Cl       -1.7432149304    0.0000000000    0.9229418164
      4  Cl        1.7432149304    0.0000000000    0.9229418164
   Point Group: c2v   Number of degrees of freedom:     3


   Energy is  -1603.224677999

 Hessian Updated using BFGS Update

  3 Hessian modes will be used to form the next step
  Hessian Eigenvalues:
     0.184943    0.304886    0.369927

 Minimum Search - Taking Simple RFO Step
 Searching for Lamda that Minimizes Along All modes
 Value Taken    Lamda =  -0.00000583
 Step Taken.  Stepsize is  0.005276

                             Maximum     Tolerance    Cnvgd?
         Gradient           0.000860      0.000300      NO
         Displacement       0.003890      0.001200      NO
         Energy change     -0.000048      0.000001      NO


 New Cartesian Coordinates Obtained by Inverse Iteration

 Displacement from previous Coordinates is:  0.015316
 ----------------------------------------------------------------
             Standard Nuclear Orientation (Angstroms)
    I     Atom           X                Y                Z
 ----------------------------------------------------------------
    1      P       1.0278435717     0.0000000000    -1.0337714273
    2      P      -1.0278435717     0.0000000000    -1.0337714273
    3      Cl     -1.7376913180     0.0000000000     0.9238944542
    4      Cl      1.7376913180     0.0000000000     0.9238944542
 ----------------------------------------------------------------
 Molecular Point Group                 C2v   NOp =  4
 Largest Abelian Subgroup              C2v   NOp =  4
 Nuclear Repulsion Energy =   311.1760198895 hartrees
 There are       32 alpha and       32 beta electrons
 Applying Cartesian multipole field
    Component          Value
    ---------          -----
     (2,0,0)        1.00000E-11
     (0,2,0)        2.00000E-11
     (0,0,2)       -3.00000E-11
 Nucleus-field energy     =    -0.0000000017 hartrees
 Requested basis set is 6-311++G(d,p)
 There are 52 shells and 120 basis functions
 A cutoff of  1.0D-11 yielded   1166 shell pairs
 There are      6684 function pairs (      7170 Cartesian)
 Smallest overlap matrix eigenvalue = 3.77E-04
 Guess MOs from SCF MO coefficient file

 -----------------------------------------------------------------------
  General SCF calculation program by
  Eric Jon Sundstrom, Paul Horn, Yuezhi Mao, Dmitri Zuev, Alec White,
  David Stuck, Shaama M.S., Shane Yost, Joonho Lee, David Small,
  Daniel Levine, Susi Lehtola, Hugh Burton, Evgeny Epifanovsky
 -----------------------------------------------------------------------
 Exchange:     0.2000 Hartree-Fock + 0.0800 Slater + 0.7200 B88
 Correlation:  0.1900 VWN1RPA + 0.8100 LYP
 Using SG-1 standard quadrature grid
 A restricted SCF calculation will be
 performed using DIIS
 SCF converges when DIIS error is below 1.0e-08
 ---------------------------------------
  Cycle       Energy         DIIS error
 ---------------------------------------
    1   -1603.2246733897      4.10e-05  
    2   -1603.2246809028      8.81e-06  
    3   -1603.2246808959      9.83e-06  
    4   -1603.2246811096      2.73e-06  
    5   -1603.2246811253      3.45e-07  
    6   -1603.2246811255      5.42e-08  
    7   -1603.2246811255      3.00e-08  
    8   -1603.2246811255      1.63e-08  
    9   -1603.2246811255      1.57e-09  Convergence criterion met
 ---------------------------------------
 SCF time:   CPU 7.77s  wall 8.00s 
 SCF   energy in the final basis set =    -1603.2246811255
 Total energy in the final basis set =    -1603.2246811255

 --------------------------------------------------------------
             Orbital Energies (a.u.) and Symmetries
 --------------------------------------------------------------

 Alpha MOs, Restricted
 -- Occupied --                  
-101.58 -101.58  -77.13  -77.13   -9.49   -9.49   -7.26   -7.26
  1 B1    1 A1    2 B1    2 A1    3 B1    3 A1    4 A1    4 B1                 
 -7.249  -7.249  -7.248  -7.248  -6.619  -6.619  -4.782  -4.782
  1 A2    1 B2    5 B1    5 A1    6 A1    6 B1    7 A1    7 B1                 
 -4.778  -4.778  -4.776  -4.775  -0.875  -0.860  -0.693  -0.551
  2 B2    2 A2    8 A1    8 B1    9 A1    9 B1   10 A1   10 B1                 
 -0.451  -0.399  -0.387  -0.364  -0.360  -0.337  -0.289  -0.278
 11 A1   12 A1    3 B2    3 A2   11 B1   12 B1   13 A1    4 B2                 
 -- Virtual --                   
 -0.132  -0.107  -0.023  -0.000   0.009   0.034   0.035   0.046
  4 A2   14 A1   13 B1   15 A1   14 B1   16 A1    5 B2   15 B1                 
  0.050   0.061   0.065   0.073   0.081   0.096   0.105   0.105
 17 A1   18 A1    5 A2   16 B1    6 B2   17 B1   19 A1   18 B1                 
  0.118   0.136   0.156   0.201   0.217   0.262   0.275   0.276
  6 A2   20 A1   19 B1   20 B1   21 A1   22 A1    7 B2   21 B1                 
  0.301   0.304   0.361   0.414   0.418   0.422   0.475   0.476
  7 A2   22 B1   23 A1   24 A1    8 B2   23 B1    8 A2   25 A1                 
  0.495   0.539   0.565   0.583   0.595   0.617   0.627   0.677
  9 B2   24 B1   26 A1   10 B2   25 B1    9 A2   27 A1   28 A1                 
  0.709   0.730   0.805   0.842   0.847   0.848   0.857   0.884
 26 B1   27 B1   10 A2   11 B2   29 A1   11 A2   28 B1   30 A1                 
  0.891   0.910   0.918   0.932   0.959   1.103   1.185   1.232
 12 B2   12 A2   31 A1   29 B1   30 B1   31 B1   32 A1   32 B1                 
  1.491   1.550   1.576   1.663   1.702   1.763   2.221   2.255
 13 B2   13 A2   33 A1   33 B1   34 A1   34 B1   14 B2   14 A2                 
  2.268   2.268   2.328   2.375   6.610   6.821   9.627   9.673
 35 B1   35 A1   36 A1   36 B1   37 A1   37 B1   38 A1   38 B1                 
 13.760  13.786  13.803  13.808  13.900  13.924  25.758  25.851
 15 B2   15 A2   39 B1   39 A1   40 B1   40 A1   16 B2   16 A2                 
 25.869  25.899  26.078  26.167 162.727 162.960 215.610 215.658
 41 A1   41 B1   42 A1   42 B1   43 A1   43 B1   44 A1   44 B1                 

 Beta MOs, Restricted
 -- Occupied --                  
-101.58 -101.58  -77.13  -77.13   -9.49   -9.49   -7.26   -7.26
  1 B1    1 A1    2 B1    2 A1    3 B1    3 A1    4 A1    4 B1                 
 -7.249  -7.249  -7.248  -7.248  -6.619  -6.619  -4.782  -4.782
  1 A2    1 B2    5 B1    5 A1    6 A1    6 B1    7 A1    7 B1                 
 -4.778  -4.778  -4.776  -4.775  -0.875  -0.860  -0.693  -0.551
  2 B2    2 A2    8 A1    8 B1    9 A1    9 B1   10 A1   10 B1                 
 -0.451  -0.399  -0.387  -0.364  -0.360  -0.337  -0.289  -0.278
 11 A1   12 A1    3 B2    3 A2   11 B1   12 B1   13 A1    4 B2                 
 -- Virtual --                   
 -0.132  -0.107  -0.023  -0.000   0.009   0.034   0.035   0.046
  4 A2   14 A1   13 B1   15 A1   14 B1   16 A1    5 B2   15 B1                 
  0.050   0.061   0.065   0.073   0.081   0.096   0.105   0.105
 17 A1   18 A1    5 A2   16 B1    6 B2   17 B1   19 A1   18 B1                 
  0.118   0.136   0.156   0.201   0.217   0.262   0.275   0.276
  6 A2   20 A1   19 B1   20 B1   21 A1   22 A1    7 B2   21 B1                 
  0.301   0.304   0.361   0.414   0.418   0.422   0.475   0.476
  7 A2   22 B1   23 A1   24 A1    8 B2   23 B1    8 A2   25 A1                 
  0.495   0.539   0.565   0.583   0.595   0.617   0.627   0.677
  9 B2   24 B1   26 A1   10 B2   25 B1    9 A2   27 A1   28 A1                 
  0.709   0.730   0.805   0.842   0.847   0.848   0.857   0.884
 26 B1   27 B1   10 A2   11 B2   29 A1   11 A2   28 B1   30 A1                 
  0.891   0.910   0.918   0.932   0.959   1.103   1.185   1.232
 12 B2   12 A2   31 A1   29 B1   30 B1   31 B1   32 A1   32 B1                 
  1.491   1.550   1.576   1.663   1.702   1.763   2.221   2.255
 13 B2   13 A2   33 A1   33 B1   34 A1   34 B1   14 B2   14 A2                 
  2.268   2.268   2.328   2.375   6.610   6.821   9.627   9.673
 35 B1   35 A1   36 A1   36 B1   37 A1   37 B1   38 A1   38 B1                 
 13.760  13.786  13.803  13.808  13.900  13.924  25.758  25.851
 15 B2   15 A2   39 B1   39 A1   40 B1   40 A1   16 B2   16 A2                 
 25.869  25.899  26.078  26.167 162.727 162.960 215.610 215.658
 41 A1   41 B1   42 A1   42 B1   43 A1   43 B1   44 A1   44 B1                 
 --------------------------------------------------------------

          Ground-State Mulliken Net Atomic Charges

     Atom                 Charge (a.u.)
  ----------------------------------------
      1 P                     0.035137
      2 P                     0.035137
      3 Cl                   -0.035137
      4 Cl                   -0.035137
  ----------------------------------------
  Sum of atomic charges =     0.000000

 -----------------------------------------------------------------
                    Cartesian Multipole Moments
 -----------------------------------------------------------------
    Charge (ESU x 10^10)
                 0.0000
    Dipole Moment (Debye)
         X       0.0000      Y       0.0000      Z      -1.1239
       Tot       1.1239
    Quadrupole Moments (Debye-Ang)
        XX     -53.8474     XY       0.0000     YY     -51.6418
        XZ      -0.0000     YZ       0.0000     ZZ     -51.9802
    Octopole Moments (Debye-Ang^2)
       XXX       0.0000    XXY       0.0000    XYY       0.0000
       YYY       0.0000    XXZ       4.1279    XYZ      -0.0000
       YYZ       3.6099    XZZ       0.0000    YZZ       0.0000
       ZZZ      13.9059
    Hexadecapole Moments (Debye-Ang^3)
      XXXX    -708.5869   XXXY      -0.0000   XXYY    -128.8879
      XYYY      -0.0000   YYYY     -72.3640   XXXZ      -0.0000
      XXYZ      -0.0000   XYYZ      -0.0000   YYYZ      -0.0000
      XXZZ    -179.0983   XYZZ      -0.0000   YYZZ     -76.2527
      XZZZ      -0.0000   YZZZ      -0.0000   ZZZZ    -360.2045
 -----------------------------------------------------------------
 Calculating analytic gradient of the SCF energy
 Gradient of SCF Energy
            1           2           3           4
    1  -0.0002665   0.0002665  -0.0000549   0.0000549
    2   0.0000000   0.0000000  -0.0000000  -0.0000000
    3  -0.0002056  -0.0002056   0.0002056   0.0002056
 Max gradient component =       2.665E-04
 RMS gradient           =       1.625E-04
 Gradient time:  CPU 2.70 s  wall 2.70 s
 Geometry Optimization Parameters
   NAtoms,    NIC,     NZ,  NCons,   NDum,   NFix, NCnnct, MaxDiis
        4      14       4       0       0       0       0       0

 Cartesian Hessian Update
 Hessian Updated using BFGS Update


** GEOMETRY OPTIMIZATION IN DELOCALIZED INTERNAL COORDINATES **
   Searching for a Minimum

   Optimization Cycle:   6

                       Coordinates (Angstroms)
     ATOM                X               Y               Z
      1  P         1.0278435717    0.0000000000   -1.0337714273
      2  P        -1.0278435717    0.0000000000   -1.0337714273
      3  Cl       -1.7376913180    0.0000000000    0.9238944542
      4  Cl        1.7376913180    0.0000000000    0.9238944542
   Point Group: c2v   Number of degrees of freedom:     3


   Energy is  -1603.224681126

 Hessian Updated using BFGS Update

  3 Hessian modes will be used to form the next step
  Hessian Eigenvalues:
     0.176730    0.269986    0.407358

 Minimum Search - Taking Simple RFO Step
 Searching for Lamda that Minimizes Along All modes
 Value Taken    Lamda =   0.00000000
 Step Taken.  Stepsize is  0.001364

                             Maximum     Tolerance    Cnvgd?
         Gradient           0.000350      0.000300      NO
         Displacement       0.001339      0.001200      NO
         Energy change     -0.000003      0.000001      NO


 New Cartesian Coordinates Obtained by Inverse Iteration

 Displacement from previous Coordinates is:  0.000891
 ----------------------------------------------------------------
             Standard Nuclear Orientation (Angstroms)
    I     Atom           X                Y                Z
 ----------------------------------------------------------------
    1      P       1.0280514809     0.0000000000    -1.0335872538
    2      P      -1.0280514809     0.0000000000    -1.0335872538
    3      Cl     -1.7376922530     0.0000000000     0.9237102807
    4      Cl      1.7376922530     0.0000000000     0.9237102807
 ----------------------------------------------------------------
 Molecular Point Group                 C2v   NOp =  4
 Largest Abelian Subgroup              C2v   NOp =  4
 Nuclear Repulsion Energy =   311.1912258446 hartrees
 There are       32 alpha and       32 beta electrons
 Applying Cartesian multipole field
    Component          Value
    ---------          -----
     (2,0,0)        1.00000E-11
     (0,2,0)        2.00000E-11
     (0,0,2)       -3.00000E-11
 Nucleus-field energy     =    -0.0000000017 hartrees
 Requested basis set is 6-311++G(d,p)
 There are 52 shells and 120 basis functions
 A cutoff of  1.0D-11 yielded   1166 shell pairs
 There are      6684 function pairs (      7170 Cartesian)
 Smallest overlap matrix eigenvalue = 3.77E-04
 Guess MOs from SCF MO coefficient file

 -----------------------------------------------------------------------
  General SCF calculation program by
  Eric Jon Sundstrom, Paul Horn, Yuezhi Mao, Dmitri Zuev, Alec White,
  David Stuck, Shaama M.S., Shane Yost, Joonho Lee, David Small,
  Daniel Levine, Susi Lehtola, Hugh Burton, Evgeny Epifanovsky
 -----------------------------------------------------------------------
 Exchange:     0.2000 Hartree-Fock + 0.0800 Slater + 0.7200 B88
 Correlation:  0.1900 VWN1RPA + 0.8100 LYP
 Using SG-1 standard quadrature grid
 A restricted SCF calculation will be
 performed using DIIS
 SCF converges when DIIS error is below 1.0e-08
 ---------------------------------------
  Cycle       Energy         DIIS error
 ---------------------------------------
    1   -1603.2246813713      5.94e-06  
    2   -1603.2246814668      2.43e-06  
    3   -1603.2246814698      2.03e-06  
    4   -1603.2246814779      6.11e-07  
    5   -1603.2246814788      4.59e-08  
    6   -1603.2246814787      1.45e-08  
    7   -1603.2246814788      2.93e-09  Convergence criterion met
 ---------------------------------------
 SCF time:   CPU 6.04s  wall 6.00s 
 SCF   energy in the final basis set =    -1603.2246814788
 Total energy in the final basis set =    -1603.2246814788

 --------------------------------------------------------------
             Orbital Energies (a.u.) and Symmetries
 --------------------------------------------------------------

 Alpha MOs, Restricted
 -- Occupied --                  
-101.58 -101.58  -77.13  -77.13   -9.49   -9.49   -7.26   -7.26
  1 B1    1 A1    2 B1    2 A1    3 B1    3 A1    4 A1    4 B1                 
 -7.249  -7.249  -7.248  -7.248  -6.619  -6.619  -4.782  -4.782
  1 A2    1 B2    5 B1    5 A1    6 A1    6 B1    7 A1    7 B1                 
 -4.778  -4.778  -4.776  -4.775  -0.875  -0.860  -0.693  -0.551
  2 B2    2 A2    8 A1    8 B1    9 A1    9 B1   10 A1   10 B1                 
 -0.451  -0.399  -0.387  -0.364  -0.360  -0.337  -0.289  -0.278
 11 A1   12 A1    3 B2    3 A2   11 B1   12 B1   13 A1    4 B2                 
 -- Virtual --                   
 -0.132  -0.107  -0.023  -0.000   0.009   0.034   0.035   0.046
  4 A2   14 A1   13 B1   15 A1   14 B1   16 A1    5 B2   15 B1                 
  0.050   0.061   0.065   0.073   0.081   0.096   0.105   0.105
 17 A1   18 A1    5 A2   16 B1    6 B2   17 B1   19 A1   18 B1                 
  0.118   0.136   0.156   0.201   0.217   0.262   0.275   0.276
  6 A2   20 A1   19 B1   20 B1   21 A1   22 A1    7 B2   21 B1                 
  0.301   0.304   0.361   0.414   0.418   0.422   0.475   0.476
  7 A2   22 B1   23 A1   24 A1    8 B2   23 B1    8 A2   25 A1                 
  0.495   0.539   0.565   0.583   0.595   0.617   0.627   0.677
  9 B2   24 B1   26 A1   10 B2   25 B1    9 A2   27 A1   28 A1                 
  0.709   0.730   0.805   0.842   0.847   0.848   0.857   0.884
 26 B1   27 B1   10 A2   11 B2   29 A1   11 A2   28 B1   30 A1                 
  0.891   0.910   0.918   0.932   0.959   1.102   1.185   1.232
 12 B2   12 A2   31 A1   29 B1   30 B1   31 B1   32 A1   32 B1                 
  1.491   1.550   1.576   1.663   1.702   1.763   2.221   2.255
 13 B2   13 A2   33 A1   33 B1   34 A1   34 B1   14 B2   14 A2                 
  2.268   2.268   2.328   2.375   6.611   6.821   9.627   9.673
 35 B1   35 A1   36 A1   36 B1   37 A1   37 B1   38 A1   38 B1                 
 13.760  13.786  13.803  13.808  13.900  13.924  25.758  25.851
 15 B2   15 A2   39 B1   39 A1   40 B1   40 A1   16 B2   16 A2                 
 25.869  25.900  26.078  26.167 162.727 162.960 215.610 215.658
 41 A1   41 B1   42 A1   42 B1   43 A1   43 B1   44 A1   44 B1                 

 Beta MOs, Restricted
 -- Occupied --                  
-101.58 -101.58  -77.13  -77.13   -9.49   -9.49   -7.26   -7.26
  1 B1    1 A1    2 B1    2 A1    3 B1    3 A1    4 A1    4 B1                 
 -7.249  -7.249  -7.248  -7.248  -6.619  -6.619  -4.782  -4.782
  1 A2    1 B2    5 B1    5 A1    6 A1    6 B1    7 A1    7 B1                 
 -4.778  -4.778  -4.776  -4.775  -0.875  -0.860  -0.693  -0.551
  2 B2    2 A2    8 A1    8 B1    9 A1    9 B1   10 A1   10 B1                 
 -0.451  -0.399  -0.387  -0.364  -0.360  -0.337  -0.289  -0.278
 11 A1   12 A1    3 B2    3 A2   11 B1   12 B1   13 A1    4 B2                 
 -- Virtual --                   
 -0.132  -0.107  -0.023  -0.000   0.009   0.034   0.035   0.046
  4 A2   14 A1   13 B1   15 A1   14 B1   16 A1    5 B2   15 B1                 
  0.050   0.061   0.065   0.073   0.081   0.096   0.105   0.105
 17 A1   18 A1    5 A2   16 B1    6 B2   17 B1   19 A1   18 B1                 
  0.118   0.136   0.156   0.201   0.217   0.262   0.275   0.276
  6 A2   20 A1   19 B1   20 B1   21 A1   22 A1    7 B2   21 B1                 
  0.301   0.304   0.361   0.414   0.418   0.422   0.475   0.476
  7 A2   22 B1   23 A1   24 A1    8 B2   23 B1    8 A2   25 A1                 
  0.495   0.539   0.565   0.583   0.595   0.617   0.627   0.677
  9 B2   24 B1   26 A1   10 B2   25 B1    9 A2   27 A1   28 A1                 
  0.709   0.730   0.805   0.842   0.847   0.848   0.857   0.884
 26 B1   27 B1   10 A2   11 B2   29 A1   11 A2   28 B1   30 A1                 
  0.891   0.910   0.918   0.932   0.959   1.102   1.185   1.232
 12 B2   12 A2   31 A1   29 B1   30 B1   31 B1   32 A1   32 B1                 
  1.491   1.550   1.576   1.663   1.702   1.763   2.221   2.255
 13 B2   13 A2   33 A1   33 B1   34 A1   34 B1   14 B2   14 A2                 
  2.268   2.268   2.328   2.375   6.611   6.821   9.627   9.673
 35 B1   35 A1   36 A1   36 B1   37 A1   37 B1   38 A1   38 B1                 
 13.760  13.786  13.803  13.808  13.900  13.924  25.758  25.851
 15 B2   15 A2   39 B1   39 A1   40 B1   40 A1   16 B2   16 A2                 
 25.869  25.900  26.078  26.167 162.727 162.960 215.610 215.658
 41 A1   41 B1   42 A1   42 B1   43 A1   43 B1   44 A1   44 B1                 
 --------------------------------------------------------------

          Ground-State Mulliken Net Atomic Charges

     Atom                 Charge (a.u.)
  ----------------------------------------
      1 P                     0.034912
      2 P                     0.034912
      3 Cl                   -0.034912
      4 Cl                   -0.034912
  ----------------------------------------
  Sum of atomic charges =     0.000000

 -----------------------------------------------------------------
                    Cartesian Multipole Moments
 -----------------------------------------------------------------
    Charge (ESU x 10^10)
                 0.0000
    Dipole Moment (Debye)
         X      -0.0000      Y      -0.0000      Z      -1.1208
       Tot       1.1208
    Quadrupole Moments (Debye-Ang)
        XX     -53.8438     XY      -0.0000     YY     -51.6422
        XZ       0.0000     YZ       0.0000     ZZ     -51.9821
    Octopole Moments (Debye-Ang^2)
       XXX      -0.0000    XXY      -0.0000    XYY      -0.0000
       YYY      -0.0000    XXZ       4.1362    XYZ      -0.0000
       YYZ       3.6147    XZZ      -0.0000    YZZ      -0.0000
       ZZZ      13.9140
    Hexadecapole Moments (Debye-Ang^3)
      XXXX    -708.6148   XXXY      -0.0000   XXYY    -128.8952
      XYYY      -0.0000   YYYY     -72.3684   XXXZ       0.0000
      XXYZ      -0.0000   XYYZ       0.0000   YYYZ       0.0000
      XXZZ    -179.0961   XYZZ      -0.0000   YYZZ     -76.2380
      XZZZ       0.0000   YZZZ       0.0000   ZZZZ    -360.1079
 -----------------------------------------------------------------
 Calculating analytic gradient of the SCF energy
 Gradient of SCF Energy
            1           2           3           4
    1  -0.0000945   0.0000945  -0.0000214   0.0000214
    2  -0.0000000   0.0000000  -0.0000000   0.0000000
    3  -0.0000980  -0.0000980   0.0000980   0.0000980
 Max gradient component =       9.800E-05
 RMS gradient           =       6.904E-05
 Gradient time:  CPU 2.70 s  wall 2.70 s
 Geometry Optimization Parameters
   NAtoms,    NIC,     NZ,  NCons,   NDum,   NFix, NCnnct, MaxDiis
        4      14       4       0       0       0       0       0

 Cartesian Hessian Update
 Hessian Updated using BFGS Update


** GEOMETRY OPTIMIZATION IN DELOCALIZED INTERNAL COORDINATES **
   Searching for a Minimum

   Optimization Cycle:   7

                       Coordinates (Angstroms)
     ATOM                X               Y               Z
      1  P         1.0280514809    0.0000000000   -1.0335872538
      2  P        -1.0280514809    0.0000000000   -1.0335872538
      3  Cl       -1.7376922530    0.0000000000    0.9237102807
      4  Cl        1.7376922530    0.0000000000    0.9237102807
   Point Group: c2v   Number of degrees of freedom:     3


   Energy is  -1603.224681479

 Hessian Updated using BFGS Update

  3 Hessian modes will be used to form the next step
  Hessian Eigenvalues:
     0.148122    0.206145    0.365868

 Minimum Search - Taking Simple RFO Step
 Searching for Lamda that Minimizes Along All modes
 Value Taken    Lamda =   0.00000000
 Step Taken.  Stepsize is  0.001036

                             Maximum     Tolerance    Cnvgd?
         Gradient           0.000143      0.000300     YES
         Displacement       0.000921      0.001200     YES
         Energy change     -0.000000      0.000001     YES


                       Distance Matrix (Angstroms)
             P (  1)   P (  2)   Cl(  3)
   P (  2)  2.056103
   Cl(  3)  3.388267  2.081971
   Cl(  4)  2.081971  3.388267  3.475385

 Final energy is   -1603.2246814787575     


 ******************************
 **  OPTIMIZATION CONVERGED  **
 ******************************

                       Coordinates (Angstroms)
     ATOM                X               Y               Z
      1  P         1.0280514809    0.0000000000   -1.0335872538
      2  P        -1.0280514809    0.0000000000   -1.0335872538
      3  Cl       -1.7376922530    0.0000000000    0.9237102807
      4  Cl        1.7376922530    0.0000000000    0.9237102807

Z-matrix Print:
$molecule
0 1
P 
P  1 2.056103
Cl 1 2.081971 2 109.928696
Cl 2 2.081971 1 109.928696 3 -0.000000 0
$end


 --------------------------------------------------------------
             Orbital Energies (a.u.) and Symmetries
 --------------------------------------------------------------

 Alpha MOs, Restricted
 -- Occupied --                  
-101.58 -101.58  -77.13  -77.13   -9.49   -9.49   -7.26   -7.26
  1 B1    1 A1    2 B1    2 A1    3 B1    3 A1    4 A1    4 B1                 
 -7.249  -7.249  -7.248  -7.248  -6.619  -6.619  -4.782  -4.782
  1 A2    1 B2    5 B1    5 A1    6 A1    6 B1    7 A1    7 B1                 
 -4.778  -4.778  -4.776  -4.775  -0.875  -0.860  -0.693  -0.551
  2 B2    2 A2    8 A1    8 B1    9 A1    9 B1   10 A1   10 B1                 
 -0.451  -0.399  -0.387  -0.364  -0.360  -0.337  -0.289  -0.278
 11 A1   12 A1    3 B2    3 A2   11 B1   12 B1   13 A1    4 B2                 
 -- Virtual --                   
 -0.132  -0.107  -0.023  -0.000   0.009   0.034   0.035   0.046
  4 A2   14 A1   13 B1   15 A1   14 B1   16 A1    5 B2   15 B1                 
  0.050   0.061   0.065   0.073   0.081   0.096   0.105   0.105
 17 A1   18 A1    5 A2   16 B1    6 B2   17 B1   19 A1   18 B1                 
  0.118   0.136   0.156   0.201   0.217   0.262   0.275   0.276
  6 A2   20 A1   19 B1   20 B1   21 A1   22 A1    7 B2   21 B1                 
  0.301   0.304   0.361   0.414   0.418   0.422   0.475   0.476
  7 A2   22 B1   23 A1   24 A1    8 B2   23 B1    8 A2   25 A1                 
  0.495   0.539   0.565   0.583   0.595   0.617   0.627   0.677
  9 B2   24 B1   26 A1   10 B2   25 B1    9 A2   27 A1   28 A1                 
  0.709   0.730   0.805   0.842   0.847   0.848   0.857   0.884
 26 B1   27 B1   10 A2   11 B2   29 A1   11 A2   28 B1   30 A1                 
  0.891   0.910   0.918   0.932   0.959   1.102   1.185   1.232
 12 B2   12 A2   31 A1   29 B1   30 B1   31 B1   32 A1   32 B1                 
  1.491   1.550   1.576   1.663   1.702   1.763   2.221   2.255
 13 B2   13 A2   33 A1   33 B1   34 A1   34 B1   14 B2   14 A2                 
  2.268   2.268   2.328   2.375   6.611   6.821   9.627   9.673
 35 B1   35 A1   36 A1   36 B1   37 A1   37 B1   38 A1   38 B1                 
 13.760  13.786  13.803  13.808  13.900  13.924  25.758  25.851
 15 B2   15 A2   39 B1   39 A1   40 B1   40 A1   16 B2   16 A2                 
 25.869  25.900  26.078  26.167 162.727 162.960 215.610 215.658
 41 A1   41 B1   42 A1   42 B1   43 A1   43 B1   44 A1   44 B1                 

 Beta MOs, Restricted
 -- Occupied --                  
-101.58 -101.58  -77.13  -77.13   -9.49   -9.49   -7.26   -7.26
  1 B1    1 A1    2 B1    2 A1    3 B1    3 A1    4 A1    4 B1                 
 -7.249  -7.249  -7.248  -7.248  -6.619  -6.619  -4.782  -4.782
  1 A2    1 B2    5 B1    5 A1    6 A1    6 B1    7 A1    7 B1                 
 -4.778  -4.778  -4.776  -4.775  -0.875  -0.860  -0.693  -0.551
  2 B2    2 A2    8 A1    8 B1    9 A1    9 B1   10 A1   10 B1                 
 -0.451  -0.399  -0.387  -0.364  -0.360  -0.337  -0.289  -0.278
 11 A1   12 A1    3 B2    3 A2   11 B1   12 B1   13 A1    4 B2                 
 -- Virtual --                   
 -0.132  -0.107  -0.023  -0.000   0.009   0.034   0.035   0.046
  4 A2   14 A1   13 B1   15 A1   14 B1   16 A1    5 B2   15 B1                 
  0.050   0.061   0.065   0.073   0.081   0.096   0.105   0.105
 17 A1   18 A1    5 A2   16 B1    6 B2   17 B1   19 A1   18 B1                 
  0.118   0.136   0.156   0.201   0.217   0.262   0.275   0.276
  6 A2   20 A1   19 B1   20 B1   21 A1   22 A1    7 B2   21 B1                 
  0.301   0.304   0.361   0.414   0.418   0.422   0.475   0.476
  7 A2   22 B1   23 A1   24 A1    8 B2   23 B1    8 A2   25 A1                 
  0.495   0.539   0.565   0.583   0.595   0.617   0.627   0.677
  9 B2   24 B1   26 A1   10 B2   25 B1    9 A2   27 A1   28 A1                 
  0.709   0.730   0.805   0.842   0.847   0.848   0.857   0.884
 26 B1   27 B1   10 A2   11 B2   29 A1   11 A2   28 B1   30 A1                 
  0.891   0.910   0.918   0.932   0.959   1.102   1.185   1.232
 12 B2   12 A2   31 A1   29 B1   30 B1   31 B1   32 A1   32 B1                 
  1.491   1.550   1.576   1.663   1.702   1.763   2.221   2.255
 13 B2   13 A2   33 A1   33 B1   34 A1   34 B1   14 B2   14 A2                 
  2.268   2.268   2.328   2.375   6.611   6.821   9.627   9.673
 35 B1   35 A1   36 A1   36 B1   37 A1   37 B1   38 A1   38 B1                 
 13.760  13.786  13.803  13.808  13.900  13.924  25.758  25.851
 15 B2   15 A2   39 B1   39 A1   40 B1   40 A1   16 B2   16 A2                 
 25.869  25.900  26.078  26.167 162.727 162.960 215.610 215.658
 41 A1   41 B1   42 A1   42 B1   43 A1   43 B1   44 A1   44 B1                 
 --------------------------------------------------------------

          Ground-State Mulliken Net Atomic Charges

     Atom                 Charge (a.u.)
  ----------------------------------------
      1 P                     0.034912
      2 P                     0.034912
      3 Cl                   -0.034912
      4 Cl                   -0.034912
  ----------------------------------------
  Sum of atomic charges =     0.000000

 -----------------------------------------------------------------
                    Cartesian Multipole Moments
 -----------------------------------------------------------------
    Charge (ESU x 10^10)
                 0.0000
    Dipole Moment (Debye)
         X      -0.0000      Y      -0.0000      Z      -1.1208
       Tot       1.1208
    Quadrupole Moments (Debye-Ang)
        XX     -53.8438     XY      -0.0000     YY     -51.6422
        XZ       0.0000     YZ       0.0000     ZZ     -51.9821
    Octopole Moments (Debye-Ang^2)
       XXX      -0.0000    XXY      -0.0000    XYY      -0.0000
       YYY      -0.0000    XXZ       4.1362    XYZ      -0.0000
       YYZ       3.6147    XZZ      -0.0000    YZZ      -0.0000
       ZZZ      13.9140
    Hexadecapole Moments (Debye-Ang^3)
      XXXX    -708.6148   XXXY      -0.0000   XXYY    -128.8952
      XYYY      -0.0000   YYYY     -72.3684   XXXZ       0.0000
      XXYZ      -0.0000   XYYZ       0.0000   YYYZ       0.0000
      XXZZ    -179.0961   XYZZ      -0.0000   YYZZ     -76.2380
      XZZZ       0.0000   YZZZ       0.0000   ZZZZ    -360.1079
 -----------------------------------------------------------------
Archival summary:
1\1\TWL02\OPT\ProcedureUnspecified\BasisUnspecified\l22\taweetha\TueOct3016:38:362018TueOct3016:38:362018\0\\#,OPT,ProcedureUnspecified,BasisUnspecified,\\0,1\P\P,1,2.0561\Cl,1,2.08197,2,109.929\Cl,2,2.08197,1,109.929,3,-0,0\\\@

 Total job time:  72.09s(wall), 71.64s(cpu) 
 Tue Oct 30 16:38:36 2018

        *************************************************************
        *                                                           *
        *  Thank you very much for using Q-Chem.  Have a nice day.  *
        *                                                           *
        *************************************************************


 
User input: 2 of 2 
 
Q-Chem Developer Version!
                  Welcome to Q-Chem
     A Quantum Leap Into The Future Of Chemistry


 Q-Chem 5.1, Q-Chem, Inc., Pleasanton, CA (2018)

 Yihan Shao,  Zhengting Gan,  E. Epifanovsky,  A. T. B. Gilbert,  M. Wormit,  
 J. Kussmann,  A. W. Lange,  A. Behn,  Jia Deng,  Xintian Feng,  D. Ghosh,  
 M. Goldey,  P. R. Horn,  L. D. Jacobson,  I. Kaliman,  T. Kus,  A. Landau,  
 Jie Liu,  E. I. Proynov,  R. M. Richard,  R. P. Steele,  E. J. Sundstrom,  
 H. L. Woodcock III,  P. M. Zimmerman,  D. Zuev,  B. Albrecht,  E. Alguire,  
 S. A. Baeppler,  D. Barton,  Z. Benda,  Y. A. Bernard,  E. J. Berquist,  
 K. B. Bravaya,  H. Burton,  D. Casanova,  Chun-Min Chang,  Yunqing Chen,  
 A. Chien,  K. D. Closser,  M. P. Coons,  S. Coriani,  S. Dasgupta,  
 A. L. Dempwolff,  M. Diedenhofen,  Hainam Do,  R. G. Edgar,  Po-Tung Fang,  
 S. Faraji,  S. Fatehi,  Qingguo Feng,  K. D. Fenk,  J. Fosso-Tande,  
 Qinghui Ge,  A. Ghysels,  G. Gidofalvi,  J. Gomes,  J. Gonthier,  A. Gunina,  
 D. Hait,  M. W. D. Hanson-Heine,  P. H. P. Harbach,  A. W. Hauser,  
 J. E. Herr,  E. G. Hohenstein,  Z. C. Holden,  Kerwin Hui,  B. C. Huynh,  
 T.-C. Jagau,  Hyunjun Ji,  B. Kaduk,  K. Khistyaev,  Jaehoon Kim,  
 P. Klunzinger,  K. Koh,  D. Kosenkov,  L. Koulias,  T. Kowalczyk,  
 C. M. Krauter,  A. Kunitsa,  Ka Un Lao,  A. Laurent,  K. V. Lawler,  
 Joonho Lee,  D. Lefrancois,  S. Lehtola,  D. S. Levine,  Yi-Pei Li,  
 You-Sheng Lin,  Fenglai Liu,  E. Livshits,  A. Luenser,  P. Manohar,  
 E. Mansoor,  S. F. Manzer,  Shan-Ping Mao,  Yuezhi Mao,  N. Mardirossian,  
 A. V. Marenich,  T. Markovich,  L. A. Martinez-Martinez,  S. A. Maurer,  
 N. J. Mayhall,  S. C. McKenzie,  J.-M. Mewes,  A. F. Morrison,  
 J. W. Mullinax,  K. Nanda,  T. S. Nguyen-Beck,  R. Olivares-Amaya,  
 J. A. Parkhill,  T. M. Perrine,  F. Plasser,  P. Pokhilko,  S. Prager,  
 A. Prociuk,  E. Ramos,  D. R. Rehn,  F. Rob,  M. Schneider,  N. Sergueev,  
 S. M. Sharada,  S. Sharma,  D. W. Small,  T. Stauch,  T. Stein,  
 Yu-Chuan Su,  A. J. W. Thom,  A. Tkatchenko,  T. Tsuchimochi,  N. M. Tubman,  
 L. Vogt,  M. L. Vidal,  O. Vydrov,  M. A. Watson,  J. Wenzel,  
 M. de Wergifosse,  T. A. Wesolowski,  A. White,  J. Witte,  A. Yamada,  
 Jun Yang,  K. Yao,  S. Yeganeh,  S. R. Yost,  Zhi-Qiang You,  A. Zech,  
 Igor Ying Zhang,  Xing Zhang,  Yan Zhao,  Ying Zhu,  B. R. Brooks,  
 G. K. L. Chan,  C. J. Cramer,  M. S. Gordon,  W. J. Hehre,  A. Klamt,  
 M. W. Schmidt,  C. D. Sherrill,  D. G. Truhlar,  A. Aspuru-Guzik,  R. Baer,  
 A. T. Bell,  N. A. Besley,  Jeng-Da Chai,  A. E. DePrince, III,  
 R. A. DiStasio Jr.,  A. Dreuw,  B. D. Dunietz,  T. R. Furlani,  
 Chao-Ping Hsu,  Yousung Jung,  Jing Kong,  D. S. Lambrecht,  WanZhen Liang,  
 C. Ochsenfeld,  V. A. Rassolov,  L. V. Slipchenko,  J. E. Subotnik,  
 T. Van Voorhis,  J. M. Herbert,  A. I. Krylov,  P. M. W. Gill,  M. Head-Gordon

 Contributors to earlier versions of Q-Chem not listed above: 
 R. D. Adamson,  B. Austin,  J. Baker,  G. J. O. Beran,  K. Brandhorst,  
 S. T. Brown,  E. F. C. Byrd,  A. K. Chakraborty,  C.-L. Cheng,  
 Siu Hung Chien,  D. M. Chipman,  D. L. Crittenden,  H. Dachsel,  
 R. J. Doerksen,  A. D. Dutoi,  L. Fusti-Molnar,  W. A. Goddard III,  
 A. Golubeva-Zadorozhnaya,  S. R. Gwaltney,  G. Hawkins,  A. Heyden,  
 S. Hirata,  G. Kedziora,  F. J. Keil,  C. Kelley,  Jihan Kim,  R. A. King,  
 R. Z. Khaliullin,  P. P. Korambath,  W. Kurlancheek,  A. M. Lee,  M. S. Lee,  
 S. V. Levchenko,  Ching Yeh Lin,  D. Liotard,  R. C. Lochan,  I. Lotan,  
 P. E. Maslen,  N. Nair,  D. P. O'Neill,  D. Neuhauser,  E. Neuscamman,  
 C. M. Oana,  R. Olson,  B. Peters,  R. Peverati,  P. A. Pieniazek,  
 Y. M. Rhee,  J. Ritchie,  M. A. Rohrdanz,  E. Rosta,  N. J. Russ,  
 H. F. Schaefer III,  N. E. Schultz,  N. Shenvi,  A. C. Simmonett,  A. Sodt,  
 D. Stuck,  K. S. Thanthiriwatte,  V. Vanovschi,  Tao Wang,  A. Warshel,  
 C. F. Williams,  Q. Wu,  X. Xu,  W. Zhang

 Please cite Q-Chem as follows:
 Y. Shao et al., Mol. Phys. 113, 184-215 (2015)
 DOI: 10.1080/00268976.2014.952696

 Q-Chem 5.1.1 for Intel X86 EM64T Linux

 Parts of Q-Chem use Armadillo 8.300.2 (Tropical Shenanigans).
 http://arma.sourceforge.net/

 Q-Chem begins on Tue Oct 30 16:38:36 2018  

Host: 
0

     Scratch files written to /scratch/taweetham/qchem18789//
The previous job contains 0 fragments, simply inherited here
Input Ideriv = 2
Curr. Ideriv = -1
Max.  Ideriv = 2

Checking the input file for inconsistencies... 	...done.

--------------------------------------------------------------
User input:
--------------------------------------------------------------

$molecule
read
$end

$rem
   job_type 	frequency
   basis 	6-311++g**
   method	b3lyp	
$end


--------------------------------------------------------------
 ----------------------------------------------------------------
             Standard Nuclear Orientation (Angstroms)
    I     Atom           X                Y                Z
 ----------------------------------------------------------------
    1      P       1.0280514809     0.0000000000     1.0398143152
    2      P      -1.0280514809     0.0000000000     1.0398143152
    3      Cl     -1.7376922530     0.0000000000    -0.9174832193
    4      Cl      1.7376922530     0.0000000000    -0.9174832193
 ----------------------------------------------------------------
 Molecular Point Group                 C2v   NOp =  4
 Largest Abelian Subgroup              C2v   NOp =  4
 Nuclear Repulsion Energy =   311.1912258446 hartrees
 There are       32 alpha and       32 beta electrons
 Requested basis set is 6-311++G(d,p)
 There are 52 shells and 120 basis functions

 Total QAlloc Memory Limit   2000 MB
 Mega-Array Size       188 MB
 MEM_STATIC part       192 MB

                       Distance Matrix (Angstroms)
             P (  1)   P (  2)   Cl(  3)
   P (  2)  2.056103
   Cl(  3)  3.388267  2.081971
   Cl(  4)  2.081971  3.388267  3.475385

 A cutoff of  1.0D-11 yielded   1166 shell pairs
 There are      6684 function pairs (      7170 Cartesian)
 Smallest overlap matrix eigenvalue = 3.77E-04
 Guess from superposition of atomic densities
 Warning:  Energy on first SCF cycle will be non-variational
 SAD guess density has 64.000000 electrons

 -----------------------------------------------------------------------
  General SCF calculation program by
  Eric Jon Sundstrom, Paul Horn, Yuezhi Mao, Dmitri Zuev, Alec White,
  David Stuck, Shaama M.S., Shane Yost, Joonho Lee, David Small,
  Daniel Levine, Susi Lehtola, Hugh Burton, Evgeny Epifanovsky
 -----------------------------------------------------------------------
 Exchange:     0.2000 Hartree-Fock + 0.0800 Slater + 0.7200 B88
 Correlation:  0.1900 VWN1RPA + 0.8100 LYP
 Using SG-1 standard quadrature grid
 A restricted SCF calculation will be
 performed using DIIS
 SCF converges when DIIS error is below 1.0e-08
 ---------------------------------------
  Cycle       Energy         DIIS error
 ---------------------------------------
    1   -1603.5947649563      3.90e-02  
    2   -1603.2050132471      2.94e-03  
    3   -1603.1698392536      5.05e-03  
    4   -1603.2242593202      4.28e-04  
    5   -1603.2246374488      1.36e-04  
    6   -1603.2246806950      2.21e-05  
    7   -1603.2246814249      4.89e-06  
    8   -1603.2246814770      8.63e-07  
    9   -1603.2246814787      2.06e-07  
   10   -1603.2246814787      2.98e-08  
   11   -1603.2246814787      6.12e-09  Convergence criterion met
 ---------------------------------------
 SCF time:   CPU 6.20s  wall 6.00s 
 SCF   energy in the final basis set =    -1603.2246814787
 Total energy in the final basis set =    -1603.2246814787

 --------------------------------------------------------------
             Orbital Energies (a.u.) and Symmetries
 --------------------------------------------------------------

 Alpha MOs, Restricted
 -- Occupied --                  
-101.58 -101.58  -77.13  -77.13   -9.49   -9.49   -7.26   -7.26
  1 B1    1 A1    2 B1    2 A1    3 B1    3 A1    4 A1    4 B1                 
 -7.249  -7.249  -7.248  -7.248  -6.619  -6.619  -4.782  -4.782
  1 A2    1 B2    5 B1    5 A1    6 A1    6 B1    7 A1    7 B1                 
 -4.778  -4.778  -4.776  -4.775  -0.875  -0.860  -0.693  -0.551
  2 B2    2 A2    8 A1    8 B1    9 A1    9 B1   10 A1   10 B1                 
 -0.451  -0.399  -0.387  -0.364  -0.360  -0.337  -0.289  -0.278
 11 A1   12 A1    3 B2    3 A2   11 B1   12 B1   13 A1    4 B2                 
 -- Virtual --                   
 -0.132  -0.107  -0.023  -0.000   0.009   0.034   0.035   0.046
  4 A2   14 A1   13 B1   15 A1   14 B1   16 A1    5 B2   15 B1                 
  0.050   0.061   0.065   0.073   0.081   0.096   0.105   0.105
 17 A1   18 A1    5 A2   16 B1    6 B2   17 B1   19 A1   18 B1                 
  0.118   0.136   0.156   0.201   0.217   0.262   0.275   0.276
  6 A2   20 A1   19 B1   20 B1   21 A1   22 A1    7 B2   21 B1                 
  0.301   0.304   0.361   0.414   0.418   0.422   0.475   0.476
  7 A2   22 B1   23 A1   24 A1    8 B2   23 B1    8 A2   25 A1                 
  0.495   0.539   0.565   0.583   0.595   0.617   0.627   0.677
  9 B2   24 B1   26 A1   10 B2   25 B1    9 A2   27 A1   28 A1                 
  0.709   0.730   0.805   0.842   0.847   0.848   0.857   0.884
 26 B1   27 B1   10 A2   11 B2   29 A1   11 A2   28 B1   30 A1                 
  0.891   0.910   0.918   0.932   0.959   1.102   1.185   1.232
 12 B2   12 A2   31 A1   29 B1   30 B1   31 B1   32 A1   32 B1                 
  1.491   1.550   1.576   1.663   1.702   1.763   2.221   2.255
 13 B2   13 A2   33 A1   33 B1   34 A1   34 B1   14 B2   14 A2                 
  2.268   2.268   2.328   2.375   6.611   6.821   9.627   9.673
 35 B1   35 A1   36 A1   36 B1   37 A1   37 B1   38 A1   38 B1                 
 13.760  13.786  13.803  13.808  13.900  13.924  25.758  25.851
 15 B2   15 A2   39 B1   39 A1   40 B1   40 A1   16 B2   16 A2                 
 25.869  25.900  26.078  26.167 162.727 162.960 215.610 215.658
 41 A1   41 B1   42 A1   42 B1   43 A1   43 B1   44 A1   44 B1                 

 Beta MOs, Restricted
 -- Occupied --                  
-101.58 -101.58  -77.13  -77.13   -9.49   -9.49   -7.26   -7.26
  1 B1    1 A1    2 B1    2 A1    3 B1    3 A1    4 A1    4 B1                 
 -7.249  -7.249  -7.248  -7.248  -6.619  -6.619  -4.782  -4.782
  1 A2    1 B2    5 B1    5 A1    6 A1    6 B1    7 A1    7 B1                 
 -4.778  -4.778  -4.776  -4.775  -0.875  -0.860  -0.693  -0.551
  2 B2    2 A2    8 A1    8 B1    9 A1    9 B1   10 A1   10 B1                 
 -0.451  -0.399  -0.387  -0.364  -0.360  -0.337  -0.289  -0.278
 11 A1   12 A1    3 B2    3 A2   11 B1   12 B1   13 A1    4 B2                 
 -- Virtual --                   
 -0.132  -0.107  -0.023  -0.000   0.009   0.034   0.035   0.046
  4 A2   14 A1   13 B1   15 A1   14 B1   16 A1    5 B2   15 B1                 
  0.050   0.061   0.065   0.073   0.081   0.096   0.105   0.105
 17 A1   18 A1    5 A2   16 B1    6 B2   17 B1   19 A1   18 B1                 
  0.118   0.136   0.156   0.201   0.217   0.262   0.275   0.276
  6 A2   20 A1   19 B1   20 B1   21 A1   22 A1    7 B2   21 B1                 
  0.301   0.304   0.361   0.414   0.418   0.422   0.475   0.476
  7 A2   22 B1   23 A1   24 A1    8 B2   23 B1    8 A2   25 A1                 
  0.495   0.539   0.565   0.583   0.595   0.617   0.627   0.677
  9 B2   24 B1   26 A1   10 B2   25 B1    9 A2   27 A1   28 A1                 
  0.709   0.730   0.805   0.842   0.847   0.848   0.857   0.884
 26 B1   27 B1   10 A2   11 B2   29 A1   11 A2   28 B1   30 A1                 
  0.891   0.910   0.918   0.932   0.959   1.102   1.185   1.232
 12 B2   12 A2   31 A1   29 B1   30 B1   31 B1   32 A1   32 B1                 
  1.491   1.550   1.576   1.663   1.702   1.763   2.221   2.255
 13 B2   13 A2   33 A1   33 B1   34 A1   34 B1   14 B2   14 A2                 
  2.268   2.268   2.328   2.375   6.611   6.821   9.627   9.673
 35 B1   35 A1   36 A1   36 B1   37 A1   37 B1   38 A1   38 B1                 
 13.760  13.786  13.803  13.808  13.900  13.924  25.758  25.851
 15 B2   15 A2   39 B1   39 A1   40 B1   40 A1   16 B2   16 A2                 
 25.869  25.900  26.078  26.167 162.727 162.960 215.610 215.658
 41 A1   41 B1   42 A1   42 B1   43 A1   43 B1   44 A1   44 B1                 
 --------------------------------------------------------------

          Ground-State Mulliken Net Atomic Charges

     Atom                 Charge (a.u.)
  ----------------------------------------
      1 P                     0.034912
      2 P                     0.034912
      3 Cl                   -0.034912
      4 Cl                   -0.034912
  ----------------------------------------
  Sum of atomic charges =     0.000000

 -----------------------------------------------------------------
                    Cartesian Multipole Moments
 -----------------------------------------------------------------
    Charge (ESU x 10^10)
                 0.0000
    Dipole Moment (Debye)
         X       0.0000      Y       0.0000      Z       1.1208
       Tot       1.1208
    Quadrupole Moments (Debye-Ang)
        XX     -53.8438     XY      -0.0000     YY     -51.6422
        XZ       0.0000     YZ      -0.0000     ZZ     -51.9682
    Octopole Moments (Debye-Ang^2)
       XXX      -0.0000    XXY      -0.0000    XYY      -0.0000
       YYY       0.0000    XXZ      -4.4715    XYZ       0.0000
       YYZ      -3.9363    XZZ      -0.0000    YZZ      -0.0000
       ZZZ     -14.8849
    Hexadecapole Moments (Debye-Ang^3)
      XXXX    -708.6147   XXXY      -0.0000   XXYY    -128.8952
      XYYY       0.0000   YYYY     -72.3684   XXXZ       0.0000
      XXYZ      -0.0000   XYYZ       0.0000   YYYZ       0.0000
      XXZZ    -179.1497   XYZZ       0.0000   YYZZ     -76.2851
      XZZZ       0.0000   YZZZ      -0.0000   ZZZZ    -360.4666
 -----------------------------------------------------------------
 Calculating MO derivatives via CPSCF
   1         3          12      0.188205    0.082609
   2         3          12      0.023031    0.009125
   3         3          12      0.003013    0.001313
   4         3          12      0.000353    0.000167
   5        10           5      0.000026    0.000014
   6        14           1      0.000001    0.000001
   7        15           0      0.000000    0.000000    Roots Converged
 Time for AOints: 2.5 s (CPU) 2.5 s (wall)
 ------------------------------------------------------------------------------
                     AOints        : Timing summary (seconds)
 ------------------------------------------------------------------------------
     job step          cpu (% of tot)      sys (% of tot)     wall (% of tot)
 ------------------------------------------------------------------------------
  cpscf_lag         0.2342E+02 (48.6)   0.3400E-04 (15.2)   0.2343E+02 (48.6)
  iterzp            0.2224E+02 (46.2)   0.1890E-03 (84.8)   0.2225E+02 (46.2)
  make_fx           0.0000E+00 ( 0.0)   0.0000E+00 ( 0.0)   0.0000E+00 ( 0.0)
  AOints            0.2473E+01 ( 5.1)   0.0000E+00 ( 0.0)   0.2474E+01 ( 5.1)
 ------------------------------------------------------------------------------
   Grand Totals     0.4818E+02          0.2230E-03          0.4821E+02
 ------------------------------------------------------------------------------
 Calculating analytic Hessian of the SCF energy
 Polarizability Matrix (a.u.)
            1           2           3
    1-104.1948729  -0.0000000   0.0000000
    2  -0.0000000 -44.0947391   0.0000000
    3   0.0000000   0.0000000 -75.9014793

 Direct stationary perturbation theory relativistic correction:

 rels  =       2.457314727808
 relv  =      -8.996762895560
 rel2e =       2.132546393865
 E_rel =      -4.406901773888

 Hessian of the SCF Energy
            1           2           3           4           5           6
    1   0.2062673   0.0000000  -0.0211648  -0.1702646  -0.0000000  -0.0131625
    2   0.0000000   0.0122755   0.0000000  -0.0000000  -0.0122141  -0.0000000
    3  -0.0211648   0.0000000   0.1565967   0.0131625  -0.0000000  -0.0211880
    4  -0.1702646  -0.0000000   0.0131625   0.2062673   0.0000000   0.0211648
    5  -0.0000000  -0.0122141  -0.0000000   0.0000000   0.0122755   0.0000000
    6  -0.0131625  -0.0000000  -0.0211880   0.0211648   0.0000000   0.1565967
    7  -0.0144000   0.0000000  -0.0180793  -0.0216027  -0.0000000  -0.0260816
    8   0.0000000   0.0073299   0.0000000  -0.0000000  -0.0073914  -0.0000000
    9  -0.0056368   0.0000000  -0.0102611  -0.0399641  -0.0000000  -0.1251476
   10  -0.0216027  -0.0000000   0.0260816  -0.0144000   0.0000000   0.0180793
   11  -0.0000000  -0.0073914  -0.0000000  -0.0000000   0.0073299   0.0000000
   12   0.0399641  -0.0000000  -0.1251476   0.0056368   0.0000000  -0.0102611
            7           8           9          10          11          12
    1  -0.0144000   0.0000000  -0.0056368  -0.0216027  -0.0000000   0.0399641
    2   0.0000000   0.0073299   0.0000000  -0.0000000  -0.0073914  -0.0000000
    3  -0.0180793   0.0000000  -0.0102611   0.0260816  -0.0000000  -0.1251476
    4  -0.0216027  -0.0000000  -0.0399641  -0.0144000  -0.0000000   0.0056368
    5  -0.0000000  -0.0073914  -0.0000000   0.0000000   0.0073299   0.0000000
    6  -0.0260816  -0.0000000  -0.1251476   0.0180793   0.0000000  -0.0102611
    7   0.0352288  -0.0000000   0.0448809   0.0007739  -0.0000000  -0.0007200
    8  -0.0000000   0.0043470   0.0000000   0.0000000  -0.0042856  -0.0000000
    9   0.0448809   0.0000000   0.1270460   0.0007200  -0.0000000   0.0083627
   10   0.0007739   0.0000000   0.0007200   0.0352288   0.0000000  -0.0448809
   11  -0.0000000  -0.0042856  -0.0000000   0.0000000   0.0043470   0.0000000
   12  -0.0007200  -0.0000000   0.0083627  -0.0448809   0.0000000   0.1270460
 Gradient time:  CPU 64.57 s  wall 64.60 s
 **********************************************************************
 **                                                                  **
 **                       VIBRATIONAL ANALYSIS                       **
 **                       --------------------                       **
 **                                                                  **
 **        VIBRATIONAL FREQUENCIES (CM**-1) AND NORMAL MODES         **
 **     FORCE CONSTANTS (mDYN/ANGSTROM) AND REDUCED MASSES (AMU)     **
 **                  INFRARED INTENSITIES (KM/MOL)                   **
 **                                                                  **
 **********************************************************************


 Mode:                 1                      2                      3
 Frequency:       119.74                 165.95                 270.98
 Force Cnst:      0.2943                 0.5166                 1.4069
 Red. Mass:      34.8366                31.8345                32.5171
 IR Active:          YES                    NO                     YES
 IR Intens:        0.676                  0.000                  9.102
 Raman Active:       YES                    YES                    YES
               X      Y      Z        X      Y      Z        X      Y      Z
 P          0.009 -0.000  0.128    0.000 -0.626  0.000    0.421  0.000  0.360
 P         -0.009  0.000  0.128    0.000  0.626 -0.000    0.421 -0.000 -0.360
 Cl         0.686 -0.000 -0.114   -0.000 -0.328  0.000   -0.373  0.000 -0.232
 Cl        -0.686  0.000 -0.114    0.000  0.328  0.000   -0.373 -0.000  0.232
 TransDip  -0.000  0.000  0.026    0.000 -0.000 -0.000    0.097 -0.000  0.000

 Mode:                 4                      5                      6
 Frequency:       462.83                 475.82                 580.14
 Force Cnst:      4.1150                 4.3207                 6.1855
 Red. Mass:      32.6041                32.3901                31.1928
 IR Active:          YES                    YES                    YES
 IR Intens:       61.241                 63.259                 16.614
 Raman Active:       YES                    YES                    YES
               X      Y      Z        X      Y      Z        X      Y      Z
 P          0.256  0.000  0.480   -0.117  0.000  0.556    0.664  0.000 -0.179
 P         -0.256 -0.000  0.480   -0.117 -0.000 -0.556   -0.664 -0.000 -0.179
 Cl        -0.153  0.000 -0.425    0.104  0.000  0.408    0.048  0.000  0.158
 Cl         0.153 -0.000 -0.425    0.104 -0.000 -0.408   -0.048 -0.000  0.158
 TransDip   0.000 -0.000  0.251   -0.255 -0.000  0.000    0.000  0.000 -0.131

 STANDARD THERMODYNAMIC QUANTITIES AT   298.15 K  AND     1.00 ATM

   This Molecule has  0 Imaginary Frequencies
   Zero point vibrational energy:        2.967 kcal/mol

   Atom    1 Element P  Has Mass   30.97376
   Atom    2 Element P  Has Mass   30.97376
   Atom    3 Element Cl Has Mass   34.96885
   Atom    4 Element Cl Has Mass   34.96885
   Molecular Mass:   131.885220 amu
   Principal axes and moments of inertia in amu*Bohr^2:
                             1           2           3
    Eigenvalues --      449.41812   987.94862  1437.36674
          X               1.00000     0.00000     0.00000
          Y               0.00000     0.00000     1.00000
          Z               0.00000     1.00000     0.00000
   Rotational Symmetry Number is   2
   The Molecule is an Asymmetric Top
   Translational Enthalpy:        0.889 kcal/mol
   Rotational Enthalpy:           0.889 kcal/mol
   Vibrational Enthalpy:          4.497 kcal/mol
   gas constant (RT):             0.592 kcal/mol
   Translational Entropy:        40.543  cal/mol.K
   Rotational Entropy:           26.570  cal/mol.K
   Vibrational Entropy:           9.140  cal/mol.K

   Total Enthalpy:                6.867 kcal/mol
   Total Entropy:                76.252  cal/mol.K

 ======================================================================

 STANDARD THERMODYNAMIC QUANTITIES FOR ANHARMONIC VIBRATION -- TOSH

   Zero point vibrational energy: ************ kcal/mol

   Vibrational Enthalpy:   ************ kcal/mol
   Vibrational Entropy:             NaN  cal/mol.K

   Total Enthalpy:         ************ kcal/mol
   Total Entropy:                   NaN  cal/mol.K

 ======================================================================

 STANDARD THERMODYNAMIC QUANTITIES FOR ANHARMONIC VIBRATION -- VPT2

   Zero point vibrational energy: ************ kcal/mol

   Vibrational Enthalpy:   ************ kcal/mol
   Vibrational Entropy:             NaN  cal/mol.K

   Total Enthalpy:         ************ kcal/mol
   Total Entropy:                   NaN  cal/mol.K

 ======================================================================

Archival summary:
1\1\TWL02\FREQ\ProcedureUnspecified\BasisUnspecified\l22\taweetha\TueOct3016:39:472018TueOct3016:39:472018\0\\#,FREQ,ProcedureUnspecified,BasisUnspecified,\\0,1\P\P,1,2.0561\Cl,1,2.08197,2,109.929\Cl,2,2.08197,1,109.929,3,-0,0\\\@

 Total job time:  70.88s(wall), 70.83s(cpu) 
 Tue Oct 30 16:39:47 2018

        *************************************************************
        *                                                           *
        *  Thank you very much for using Q-Chem.  Have a nice day.  *
        *                                                           *
        *************************************************************
