# Supplementary material for: Geometric and energetic data from ab initio calculations of haloethene, haloimine, halomethylenephosphine, haloiminophosphine, halodiazene, halodiphosphene and halocyclopropane
Source: Data Brief. 2019 Nov 2;27:104738. doi: 10.1016/j.dib.2019.104738 (PMC6861602; doi:10.1016/j.dib.2019.104738)
Supplement: Multimedia component 8 [file mmc8.zip › PP/B3LYP/ClEPPEBr.out]

Q-Chem Developer Version!
                  Welcome to Q-Chem
     A Quantum Leap Into The Future Of Chemistry


 Q-Chem 5.1, Q-Chem, Inc., Pleasanton, CA (2018)

 Yihan Shao,  Zhengting Gan,  E. Epifanovsky,  A. T. B. Gilbert,  M. Wormit,  
 J. Kussmann,  A. W. Lange,  A. Behn,  Jia Deng,  Xintian Feng,  D. Ghosh,  
 M. Goldey,  P. R. Horn,  L. D. Jacobson,  I. Kaliman,  T. Kus,  A. Landau,  
 Jie Liu,  E. I. Proynov,  R. M. Richard,  R. P. Steele,  E. J. Sundstrom,  
 H. L. Woodcock III,  P. M. Zimmerman,  D. Zuev,  B. Albrecht,  E. Alguire,  
 S. A. Baeppler,  D. Barton,  Z. Benda,  Y. A. Bernard,  E. J. Berquist,  
 K. B. Bravaya,  H. Burton,  D. Casanova,  Chun-Min Chang,  Yunqing Chen,  
 A. Chien,  K. D. Closser,  M. P. Coons,  S. Coriani,  S. Dasgupta,  
 A. L. Dempwolff,  M. Diedenhofen,  Hainam Do,  R. G. Edgar,  Po-Tung Fang,  
 S. Faraji,  S. Fatehi,  Qingguo Feng,  K. D. Fenk,  J. Fosso-Tande,  
 Qinghui Ge,  A. Ghysels,  G. Gidofalvi,  J. Gomes,  J. Gonthier,  A. Gunina,  
 D. Hait,  M. W. D. Hanson-Heine,  P. H. P. Harbach,  A. W. Hauser,  
 J. E. Herr,  E. G. Hohenstein,  Z. C. Holden,  Kerwin Hui,  B. C. Huynh,  
 T.-C. Jagau,  Hyunjun Ji,  B. Kaduk,  K. Khistyaev,  Jaehoon Kim,  
 P. Klunzinger,  K. Koh,  D. Kosenkov,  L. Koulias,  T. Kowalczyk,  
 C. M. Krauter,  A. Kunitsa,  Ka Un Lao,  A. Laurent,  K. V. Lawler,  
 Joonho Lee,  D. Lefrancois,  S. Lehtola,  D. S. Levine,  Yi-Pei Li,  
 You-Sheng Lin,  Fenglai Liu,  E. Livshits,  A. Luenser,  P. Manohar,  
 E. Mansoor,  S. F. Manzer,  Shan-Ping Mao,  Yuezhi Mao,  N. Mardirossian,  
 A. V. Marenich,  T. Markovich,  L. A. Martinez-Martinez,  S. A. Maurer,  
 N. J. Mayhall,  S. C. McKenzie,  J.-M. Mewes,  A. F. Morrison,  
 J. W. Mullinax,  K. Nanda,  T. S. Nguyen-Beck,  R. Olivares-Amaya,  
 J. A. Parkhill,  T. M. Perrine,  F. Plasser,  P. Pokhilko,  S. Prager,  
 A. Prociuk,  E. Ramos,  D. R. Rehn,  F. Rob,  M. Schneider,  N. Sergueev,  
 S. M. Sharada,  S. Sharma,  D. W. Small,  T. Stauch,  T. Stein,  
 Yu-Chuan Su,  A. J. W. Thom,  A. Tkatchenko,  T. Tsuchimochi,  N. M. Tubman,  
 L. Vogt,  M. L. Vidal,  O. Vydrov,  M. A. Watson,  J. Wenzel,  
 M. de Wergifosse,  T. A. Wesolowski,  A. White,  J. Witte,  A. Yamada,  
 Jun Yang,  K. Yao,  S. Yeganeh,  S. R. Yost,  Zhi-Qiang You,  A. Zech,  
 Igor Ying Zhang,  Xing Zhang,  Yan Zhao,  Ying Zhu,  B. R. Brooks,  
 G. K. L. Chan,  C. J. Cramer,  M. S. Gordon,  W. J. Hehre,  A. Klamt,  
 M. W. Schmidt,  C. D. Sherrill,  D. G. Truhlar,  A. Aspuru-Guzik,  R. Baer,  
 A. T. Bell,  N. A. Besley,  Jeng-Da Chai,  A. E. DePrince, III,  
 R. A. DiStasio Jr.,  A. Dreuw,  B. D. Dunietz,  T. R. Furlani,  
 Chao-Ping Hsu,  Yousung Jung,  Jing Kong,  D. S. Lambrecht,  WanZhen Liang,  
 C. Ochsenfeld,  V. A. Rassolov,  L. V. Slipchenko,  J. E. Subotnik,  
 T. Van Voorhis,  J. M. Herbert,  A. I. Krylov,  P. M. W. Gill,  M. Head-Gordon

 Contributors to earlier versions of Q-Chem not listed above: 
 R. D. Adamson,  B. Austin,  J. Baker,  G. J. O. Beran,  K. Brandhorst,  
 S. T. Brown,  E. F. C. Byrd,  A. K. Chakraborty,  C.-L. Cheng,  
 Siu Hung Chien,  D. M. Chipman,  D. L. Crittenden,  H. Dachsel,  
 R. J. Doerksen,  A. D. Dutoi,  L. Fusti-Molnar,  W. A. Goddard III,  
 A. Golubeva-Zadorozhnaya,  S. R. Gwaltney,  G. Hawkins,  A. Heyden,  
 S. Hirata,  G. Kedziora,  F. J. Keil,  C. Kelley,  Jihan Kim,  R. A. King,  
 R. Z. Khaliullin,  P. P. Korambath,  W. Kurlancheek,  A. M. Lee,  M. S. Lee,  
 S. V. Levchenko,  Ching Yeh Lin,  D. Liotard,  R. C. Lochan,  I. Lotan,  
 P. E. Maslen,  N. Nair,  D. P. O'Neill,  D. Neuhauser,  E. Neuscamman,  
 C. M. Oana,  R. Olson,  B. Peters,  R. Peverati,  P. A. Pieniazek,  
 Y. M. Rhee,  J. Ritchie,  M. A. Rohrdanz,  E. Rosta,  N. J. Russ,  
 H. F. Schaefer III,  N. E. Schultz,  N. Shenvi,  A. C. Simmonett,  A. Sodt,  
 D. Stuck,  K. S. Thanthiriwatte,  V. Vanovschi,  Tao Wang,  A. Warshel,  
 C. F. Williams,  Q. Wu,  X. Xu,  W. Zhang

 Please cite Q-Chem as follows:
 Y. Shao et al., Mol. Phys. 113, 184-215 (2015)
 DOI: 10.1080/00268976.2014.952696

 Q-Chem 5.1.1 for Intel X86 EM64T Linux

 Parts of Q-Chem use Armadillo 8.300.2 (Tropical Shenanigans).
 http://arma.sourceforge.net/

 Q-Chem begins on Tue Oct 30 17:28:30 2018  

Host: 
0

     Scratch files written to /scratch/taweetham/qchem19695//
Input Ideriv = 2
Curr. Ideriv = -1
Max.  Ideriv = 2

Checking the input file for inconsistencies... 	...done.

--------------------------------------------------------------
User input:
--------------------------------------------------------------
$molecule
0 1
P 
P 1 PP 
Cl 2 PCl 1 ANG 
Br 1 PBr 2 ANG  3 DHA

PP=1.99
PH=1.44
PF=1.54
PCl=2.03
PBr=2.5
PI=2.6
ANG=120.0
DHA=180.0
$end

$rem
   job_type	optimization
   basis	6-311++g**
   method	b3lyp
$end

--------------------------------------------------------------
 ----------------------------------------------------------------
             Standard Nuclear Orientation (Angstroms)
    I     Atom           X                Y                Z
 ----------------------------------------------------------------
    1      P      -0.0231143803    -0.7199344397     0.0000000000
    2      P      -1.5282492494     0.5818601007    -0.0000000000
    3      Cl     -3.4459918583    -0.0838450038    -0.0000000000
    4      Br      2.3386376011     0.0998994328     0.0000000000
 ----------------------------------------------------------------
 Molecular Point Group                 Cs    NOp =  2
 Largest Abelian Subgroup              Cs    NOp =  2
 Nuclear Repulsion Energy =   401.8881097789 hartrees
 There are       41 alpha and       41 beta electrons
 Requested basis set is 6-311++G(d,p)
 There are 58 shells and 138 basis functions

 Total QAlloc Memory Limit   2000 MB
 Mega-Array Size       188 MB
 MEM_STATIC part       192 MB
 A cutoff of  1.0D-11 yielded   1309 shell pairs
 There are      7969 function pairs (      8687 Cartesian)
 Smallest overlap matrix eigenvalue = 4.63E-04

 Scale SEOQF with 1.000000e-01/1.000000e-01/1.000000e-01

 Standard Electronic Orientation quadrupole field applied
 Nucleus-field energy     =     0.0000000162 hartrees
 Guess from superposition of atomic densities
 Warning:  Energy on first SCF cycle will be non-variational
 SAD guess density has 82.000000 electrons

 -----------------------------------------------------------------------
  General SCF calculation program by
  Eric Jon Sundstrom, Paul Horn, Yuezhi Mao, Dmitri Zuev, Alec White,
  David Stuck, Shaama M.S., Shane Yost, Joonho Lee, David Small,
  Daniel Levine, Susi Lehtola, Hugh Burton, Evgeny Epifanovsky
 -----------------------------------------------------------------------
 Exchange:     0.2000 Hartree-Fock + 0.0800 Slater + 0.7200 B88
 Correlation:  0.1900 VWN1RPA + 0.8100 LYP
 Using SG-1 standard quadrature grid
 A restricted SCF calculation will be
 performed using DIIS
 SCF converges when DIIS error is below 1.0e-08
 ---------------------------------------
  Cycle       Energy         DIIS error
 ---------------------------------------
    1   -3717.4163048474      3.64e-02  
    2   -3717.0867071162      2.87e-03  
    3   -3717.0393772012      4.36e-03  
    4   -3717.1017102874      1.61e-03  
    5   -3717.1065709689      2.54e-04  
    6   -3717.1066131595      1.87e-04  
    7   -3717.1067167110      4.60e-05  
    8   -3717.1067229063      1.61e-05  
    9   -3717.1067238531      2.14e-06  
   10   -3717.1067238878      6.59e-07  
   11   -3717.1067238919      2.19e-07  
   12   -3717.1067238923      6.98e-08  
   13   -3717.1067238923      1.16e-08  
   14   -3717.1067238923      2.91e-09  Convergence criterion met
 ---------------------------------------
 SCF time:   CPU 17.95s  wall 18.00s 
 SCF   energy in the final basis set =    -3717.1067238923
 Total energy in the final basis set =    -3717.1067238923

 --------------------------------------------------------------
             Orbital Energies (a.u.) and Symmetries
 --------------------------------------------------------------

 Alpha MOs, Restricted
 -- Occupied --                  
-482.85 -101.60  -77.13  -77.13  -62.50  -56.32  -56.32  -56.32
  1 A'    2 A'    3 A'    4 A'    5 A'    6 A'    1 A"    7 A'                 
 -9.516  -8.707  -7.280  -7.272  -7.271  -6.621  -6.619  -6.539
  8 A'    9 A'   10 A'    2 A"   11 A'   12 A'   13 A'   14 A'                 
 -6.526  -6.525  -4.784  -4.782  -4.781  -4.778  -4.778  -4.776
  3 A"   15 A'   16 A'   17 A'    4 A"    5 A"   18 A'   19 A'                 
 -2.649  -2.646  -2.645  -2.635  -2.635  -0.895  -0.784  -0.714
 20 A'    6 A"   21 A'    7 A"   22 A'   23 A'   24 A'   25 A'                 
 -0.551  -0.434  -0.404  -0.399  -0.354  -0.329  -0.315  -0.288
 26 A'   27 A'   28 A'    8 A"   29 A'    9 A"   30 A'   10 A"                 
 -0.264
 31 A'                                                                         
 -- Virtual --                   
 -0.167  -0.131  -0.036  -0.004   0.007   0.028   0.032   0.047
 32 A'   11 A"   33 A'   34 A'   35 A'   36 A'   12 A"   37 A'                 
  0.049   0.061   0.064   0.069   0.070   0.073   0.097   0.098
 38 A'   39 A'   13 A"   40 A'   14 A"   41 A'   42 A'   15 A"                 
  0.108   0.121   0.121   0.176   0.213   0.265   0.270   0.278
 43 A'   44 A'   45 A'   46 A'   47 A'   48 A'   16 A"   49 A'                 
  0.283   0.299   0.387   0.392   0.414   0.432   0.436   0.465
 50 A'   17 A"   51 A'   52 A'   18 A"   19 A"   53 A'   54 A'                 
  0.485   0.487   0.508   0.523   0.561   0.562   0.568   0.589
 55 A'   20 A"   56 A'   21 A"   22 A"   57 A'   58 A'   23 A"                 
  0.603   0.618   0.637   0.656   0.692   0.702   0.784   0.808
 59 A'   60 A'   61 A'   62 A'   24 A"   63 A'   64 A'   25 A"                 
  0.826   0.834   0.872   0.905   0.933   0.995   1.159   1.229
 65 A'   26 A"   66 A'   27 A"   67 A'   68 A'   69 A'   70 A'                 
  1.491   1.544   1.545   1.598   1.660   1.757   1.990   1.998
 28 A"   71 A'   29 A"   72 A'   73 A'   74 A'   30 A"   75 A'                 
  2.055   2.218   2.236   2.336   3.987   3.993   3.993   4.008
 76 A'   31 A"   77 A'   78 A'   32 A"   33 A"   79 A'   80 A'                 
  4.124   6.551   6.626   6.859   7.545   7.552   7.580   9.639
 81 A'   82 A'   83 A'   84 A'   34 A"   85 A'   86 A'   87 A'                 
 13.762  13.785  13.787  13.824  13.852  13.945  25.784  25.831
 35 A"   36 A"   88 A'   89 A'   90 A'   91 A'   37 A"   92 A'                 
 26.120  47.857 162.737 163.002 215.626 289.740 289.747 289.788
 93 A'   94 A'   95 A'   96 A'   97 A'   38 A"   98 A'   99 A'                 
*******
100 A'                                                                         

 Beta MOs, Restricted
 -- Occupied --                  
-482.85 -101.60  -77.13  -77.13  -62.50  -56.32  -56.32  -56.32
  1 A'    2 A'    3 A'    4 A'    5 A'    6 A'    1 A"    7 A'                 
 -9.516  -8.707  -7.280  -7.272  -7.271  -6.621  -6.619  -6.539
  8 A'    9 A'   10 A'    2 A"   11 A'   12 A'   13 A'   14 A'                 
 -6.526  -6.525  -4.784  -4.782  -4.781  -4.778  -4.778  -4.776
  3 A"   15 A'   16 A'   17 A'    4 A"    5 A"   18 A'   19 A'                 
 -2.649  -2.646  -2.645  -2.635  -2.635  -0.895  -0.784  -0.714
 20 A'    6 A"   21 A'    7 A"   22 A'   23 A'   24 A'   25 A'                 
 -0.551  -0.434  -0.404  -0.399  -0.354  -0.329  -0.315  -0.288
 26 A'   27 A'   28 A'    8 A"   29 A'    9 A"   30 A'   10 A"                 
 -0.264
 31 A'                                                                         
 -- Virtual --                   
 -0.167  -0.131  -0.036  -0.004   0.007   0.028   0.032   0.047
 32 A'   11 A"   33 A'   34 A'   35 A'   36 A'   12 A"   37 A'                 
  0.049   0.061   0.064   0.069   0.070   0.073   0.097   0.098
 38 A'   39 A'   13 A"   40 A'   14 A"   41 A'   42 A'   15 A"                 
  0.108   0.121   0.121   0.176   0.213   0.265   0.270   0.278
 43 A'   44 A'   45 A'   46 A'   47 A'   48 A'   16 A"   49 A'                 
  0.283   0.299   0.387   0.392   0.414   0.432   0.436   0.465
 50 A'   17 A"   51 A'   52 A'   18 A"   19 A"   53 A'   54 A'                 
  0.485   0.487   0.508   0.523   0.561   0.562   0.568   0.589
 55 A'   20 A"   56 A'   21 A"   22 A"   57 A'   58 A'   23 A"                 
  0.603   0.618   0.637   0.656   0.692   0.702   0.784   0.808
 59 A'   60 A'   61 A'   62 A'   24 A"   63 A'   64 A'   25 A"                 
  0.826   0.834   0.872   0.905   0.933   0.995   1.159   1.229
 65 A'   26 A"   66 A'   27 A"   67 A'   68 A'   69 A'   70 A'                 
  1.491   1.544   1.545   1.598   1.660   1.757   1.990   1.998
 28 A"   71 A'   29 A"   72 A'   73 A'   74 A'   30 A"   75 A'                 
  2.055   2.218   2.236   2.336   3.987   3.993   3.993   4.008
 76 A'   31 A"   77 A'   78 A'   32 A"   33 A"   79 A'   80 A'                 
  4.124   6.551   6.626   6.859   7.545   7.552   7.580   9.639
 81 A'   82 A'   83 A'   84 A'   34 A"   85 A'   86 A'   87 A'                 
 13.762  13.785  13.787  13.824  13.852  13.945  25.784  25.831
 35 A"   36 A"   88 A'   89 A'   90 A'   91 A'   37 A"   92 A'                 
 26.120  47.857 162.737 163.002 215.626 289.740 289.747 289.788
 93 A'   94 A'   95 A'   96 A'   97 A'   38 A"   98 A'   99 A'                 
*******
100 A'                                                                         
 --------------------------------------------------------------

          Ground-State Mulliken Net Atomic Charges

     Atom                 Charge (a.u.)
  ----------------------------------------
      1 P                     0.242405
      2 P                    -0.157073
      3 Cl                    0.089029
      4 Br                   -0.174361
  ----------------------------------------
  Sum of atomic charges =     0.000000

 -----------------------------------------------------------------
                    Cartesian Multipole Moments
 -----------------------------------------------------------------
    Charge (ESU x 10^10)
                 0.0000
    Dipole Moment (Debye)
         X      -1.3190      Y      -0.3606      Z      -0.0000
       Tot       1.3674
    Quadrupole Moments (Debye-Ang)
        XX     -58.1249     XY       0.7212     YY     -59.9857
        XZ      -0.0000     YZ      -0.0000     ZZ     -57.6470
    Octopole Moments (Debye-Ang^2)
       XXX      60.2091    XXY       0.9513    XYY      20.6844
       YYY       1.7424    XXZ      -0.0000    XYZ      -0.0000
       YYZ      -0.0000    XZZ      18.2635    YZZ       0.9000
       ZZZ      -0.0000
    Hexadecapole Moments (Debye-Ang^3)
      XXXX   -1690.4805   XXXY      16.8896   XXYY    -325.8801
      XYYY      13.2656   YYYY    -161.6158   XXXZ      -0.0000
      XXYZ      -0.0000   XYYZ      -0.0000   YYYZ      -0.0000
      XXZZ    -311.1627   XYZZ       2.8457   YYZZ     -39.6350
      XZZZ      -0.0000   YZZZ      -0.0000   ZZZZ     -81.2827
 -----------------------------------------------------------------
 Calculating analytic gradient of the SCF energy
 Gradient of SCF Energy
            1           2           3           4
    1  -0.0300201  -0.0115725   0.0078211   0.0337715
    2   0.0547410  -0.0746141   0.0245188  -0.0046457
    3  -0.0000000  -0.0000000   0.0000000   0.0000000
 Max gradient component =       7.461E-02
 RMS gradient           =       3.085E-02
 Gradient time:  CPU 4.06 s  wall 4.06 s
 Geometry Optimization Parameters
   NAtoms,    NIC,     NZ,  NCons,   NDum,   NFix, NCnnct, MaxDiis
        4      14       4       0       0       0       0       0


** GEOMETRY OPTIMIZATION IN DELOCALIZED INTERNAL COORDINATES **
   Searching for a Minimum

   Optimization Cycle:   1

                       Coordinates (Angstroms)
     ATOM                X               Y               Z
      1  P        -0.0231143803   -0.7199344397    0.0000000000
      2  P        -1.5282492494    0.5818601007    0.0000000000
      3  Cl       -3.4459918583   -0.0838450038    0.0000000000
      4  Br        2.3386376011    0.0998994328    0.0000000000
   Point Group: cs    Number of degrees of freedom:     5


   Energy is  -3717.106723892


 Attempting to Generate Delocalized Internal Coordinates

  5 Hessian modes will be used to form the next step
  Hessian Eigenvalues:
     0.092515    0.250000    0.250000    0.313687    0.357619

 Minimum Search - Taking Simple RFO Step
 Searching for Lamda that Minimizes Along All modes
 Value Taken    Lamda =  -0.04815402
 Calculated Step too Large.  Step scaled by  0.699755
 Step Taken.  Stepsize is  0.300000

                             Maximum     Tolerance    Cnvgd?
         Gradient           0.090316      0.000300      NO
         Displacement       0.238609      0.001200      NO
         Energy change     *********      0.000001      NO


 New Cartesian Coordinates Obtained by Inverse Iteration

 Displacement from previous Coordinates is:  0.521038
 ----------------------------------------------------------------
             Standard Nuclear Orientation (Angstroms)
    I     Atom           X                Y                Z
 ----------------------------------------------------------------
    1      P      -0.0699683451    -0.8010400122     0.0000000000
    2      P      -1.4378640961     0.6816933587     0.0000000000
    3      Cl     -3.3167353337    -0.1276653098     0.0000000000
    4      Br      2.1658498879     0.1249920534     0.0000000000
 ----------------------------------------------------------------
 Molecular Point Group                 Cs    NOp =  2
 Largest Abelian Subgroup              Cs    NOp =  2
 Nuclear Repulsion Energy =   414.0339075461 hartrees
 There are       41 alpha and       41 beta electrons
 Applying Cartesian multipole field
    Component          Value
    ---------          -----
     (2,0,0)        1.00000E-11
     (0,2,0)        2.00000E-11
     (0,0,2)       -3.00000E-11
 Nucleus-field energy     =     0.0000000149 hartrees
 Requested basis set is 6-311++G(d,p)
 There are 58 shells and 138 basis functions
 A cutoff of  1.0D-11 yielded   1331 shell pairs
 There are      8139 function pairs (      8882 Cartesian)
 Smallest overlap matrix eigenvalue = 5.03E-04
 Guess MOs from SCF MO coefficient file

 -----------------------------------------------------------------------
  General SCF calculation program by
  Eric Jon Sundstrom, Paul Horn, Yuezhi Mao, Dmitri Zuev, Alec White,
  David Stuck, Shaama M.S., Shane Yost, Joonho Lee, David Small,
  Daniel Levine, Susi Lehtola, Hugh Burton, Evgeny Epifanovsky
 -----------------------------------------------------------------------
 Exchange:     0.2000 Hartree-Fock + 0.0800 Slater + 0.7200 B88
 Correlation:  0.1900 VWN1RPA + 0.8100 LYP
 Using SG-1 standard quadrature grid
 A restricted SCF calculation will be
 performed using DIIS
 SCF converges when DIIS error is below 1.0e-08
 ---------------------------------------
  Cycle       Energy         DIIS error
 ---------------------------------------
    1   -3717.1273798212      1.15e-03  
    2   -3717.1348005533      1.97e-04  
    3   -3717.1348310752      2.57e-04  
    4   -3717.1350086028      9.67e-05  
    5   -3717.1350356793      3.61e-05  
    6   -3717.1350393409      1.87e-05  
    7   -3717.1350403912      3.65e-06  
    8   -3717.1350404198      1.13e-06  
    9   -3717.1350404232      4.14e-07  
   10   -3717.1350404238      1.00e-07  
   11   -3717.1350404238      1.47e-08  
   12   -3717.1350404238      4.10e-09  Convergence criterion met
 ---------------------------------------
 SCF time:   CPU 15.89s  wall 16.00s 
 SCF   energy in the final basis set =    -3717.1350404238
 Total energy in the final basis set =    -3717.1350404238

 --------------------------------------------------------------
             Orbital Energies (a.u.) and Symmetries
 --------------------------------------------------------------

 Alpha MOs, Restricted
 -- Occupied --                  
-482.85 -101.59  -77.13  -77.12  -62.50  -56.32  -56.32  -56.32
  1 A'    2 A'    3 A'    4 A'    5 A'    6 A'    1 A"    7 A'                 
 -9.507  -8.710  -7.271  -7.263  -7.262  -6.622  -6.618  -6.541
  8 A'    9 A'   10 A'    2 A"   11 A'   12 A'   13 A'   14 A'                 
 -6.529  -6.528  -4.784  -4.781  -4.780  -4.778  -4.777  -4.775
  3 A"   15 A'   16 A'    4 A"   17 A'   18 A'    5 A"   19 A'                 
 -2.652  -2.648  -2.648  -2.638  -2.638  -0.887  -0.793  -0.705
 20 A'    6 A"   21 A'    7 A"   22 A'   23 A'   24 A'   25 A'                 
 -0.548  -0.428  -0.405  -0.392  -0.356  -0.333  -0.320  -0.282
 26 A'   27 A'   28 A'    8 A"   29 A'    9 A"   30 A'   10 A"                 
 -0.276
 31 A'                                                                         
 -- Virtual --                   
 -0.137  -0.134  -0.036  -0.003   0.001   0.027   0.033   0.042
 32 A'   11 A"   33 A'   34 A'   35 A'   36 A'   12 A"   37 A'                 
  0.047   0.058   0.064   0.068   0.068   0.078   0.097   0.101
 38 A'   39 A'   13 A"   40 A'   14 A"   41 A'   42 A'   15 A"                 
  0.110   0.123   0.133   0.177   0.212   0.264   0.272   0.275
 43 A'   44 A'   45 A'   46 A'   47 A'   48 A'   16 A"   49 A'                 
  0.280   0.299   0.380   0.394   0.416   0.425   0.435   0.466
 50 A'   17 A"   51 A'   52 A'   18 A"   53 A'   19 A"   54 A'                 
  0.480   0.497   0.512   0.521   0.558   0.562   0.581   0.588
 20 A"   55 A'   21 A"   56 A'   22 A"   57 A'   58 A'   23 A"                 
  0.596   0.610   0.639   0.664   0.710   0.712   0.778   0.814
 59 A'   60 A'   61 A'   62 A'   63 A'   24 A"   64 A'   25 A"                 
  0.837   0.838   0.899   0.901   0.937   1.002   1.128   1.224
 65 A'   26 A"   66 A'   27 A"   67 A'   68 A'   69 A'   70 A'                 
  1.490   1.546   1.572   1.618   1.667   1.745   1.987   2.002
 28 A"   29 A"   71 A'   72 A'   73 A'   74 A'   30 A"   75 A'                 
  2.065   2.225   2.252   2.344   3.986   3.992   3.993   4.013
 76 A'   31 A"   77 A'   78 A'   32 A"   33 A"   79 A'   80 A'                 
  4.146   6.550   6.628   6.839   7.543   7.553   7.590   9.644
 81 A'   82 A'   83 A'   84 A'   34 A"   85 A'   86 A'   87 A'                 
 13.762  13.785  13.796  13.842  13.845  13.946  25.789  25.856
 35 A"   36 A"   88 A'   89 A'   90 A'   91 A'   37 A"   92 A'                 
 26.131  47.859 162.736 162.981 215.631 289.739 289.748 289.798
 93 A'   94 A'   95 A'   96 A'   97 A'   38 A"   98 A'   99 A'                 
*******
100 A'                                                                         

 Beta MOs, Restricted
 -- Occupied --                  
-482.85 -101.59  -77.13  -77.12  -62.50  -56.32  -56.32  -56.32
  1 A'    2 A'    3 A'    4 A'    5 A'    6 A'    1 A"    7 A'                 
 -9.507  -8.710  -7.271  -7.263  -7.262  -6.622  -6.618  -6.541
  8 A'    9 A'   10 A'    2 A"   11 A'   12 A'   13 A'   14 A'                 
 -6.529  -6.528  -4.784  -4.781  -4.780  -4.778  -4.777  -4.775
  3 A"   15 A'   16 A'    4 A"   17 A'   18 A'    5 A"   19 A'                 
 -2.652  -2.648  -2.648  -2.638  -2.638  -0.887  -0.793  -0.705
 20 A'    6 A"   21 A'    7 A"   22 A'   23 A'   24 A'   25 A'                 
 -0.548  -0.428  -0.405  -0.392  -0.356  -0.333  -0.320  -0.282
 26 A'   27 A'   28 A'    8 A"   29 A'    9 A"   30 A'   10 A"                 
 -0.276
 31 A'                                                                         
 -- Virtual --                   
 -0.137  -0.134  -0.036  -0.003   0.001   0.027   0.033   0.042
 32 A'   11 A"   33 A'   34 A'   35 A'   36 A'   12 A"   37 A'                 
  0.047   0.058   0.064   0.068   0.068   0.078   0.097   0.101
 38 A'   39 A'   13 A"   40 A'   14 A"   41 A'   42 A'   15 A"                 
  0.110   0.123   0.133   0.177   0.212   0.264   0.272   0.275
 43 A'   44 A'   45 A'   46 A'   47 A'   48 A'   16 A"   49 A'                 
  0.280   0.299   0.380   0.394   0.416   0.425   0.435   0.466
 50 A'   17 A"   51 A'   52 A'   18 A"   53 A'   19 A"   54 A'                 
  0.480   0.497   0.512   0.521   0.558   0.562   0.581   0.588
 20 A"   55 A'   21 A"   56 A'   22 A"   57 A'   58 A'   23 A"                 
  0.596   0.610   0.639   0.664   0.710   0.712   0.778   0.814
 59 A'   60 A'   61 A'   62 A'   63 A'   24 A"   64 A'   25 A"                 
  0.837   0.838   0.899   0.901   0.937   1.002   1.128   1.224
 65 A'   26 A"   66 A'   27 A"   67 A'   68 A'   69 A'   70 A'                 
  1.490   1.546   1.572   1.618   1.667   1.745   1.987   2.002
 28 A"   29 A"   71 A'   72 A'   73 A'   74 A'   30 A"   75 A'                 
  2.065   2.225   2.252   2.344   3.986   3.992   3.993   4.013
 76 A'   31 A"   77 A'   78 A'   32 A"   33 A"   79 A'   80 A'                 
  4.146   6.550   6.628   6.839   7.543   7.553   7.590   9.644
 81 A'   82 A'   83 A'   84 A'   34 A"   85 A'   86 A'   87 A'                 
 13.762  13.785  13.796  13.842  13.845  13.946  25.789  25.856
 35 A"   36 A"   88 A'   89 A'   90 A'   91 A'   37 A"   92 A'                 
 26.131  47.859 162.736 162.981 215.631 289.739 289.748 289.798
 93 A'   94 A'   95 A'   96 A'   97 A'   38 A"   98 A'   99 A'                 
*******
100 A'                                                                         
 --------------------------------------------------------------

          Ground-State Mulliken Net Atomic Charges

     Atom                 Charge (a.u.)
  ----------------------------------------
      1 P                     0.269864
      2 P                    -0.134857
      3 Cl                    0.062993
      4 Br                   -0.198000
  ----------------------------------------
  Sum of atomic charges =     0.000000

 -----------------------------------------------------------------
                    Cartesian Multipole Moments
 -----------------------------------------------------------------
    Charge (ESU x 10^10)
                 0.0000
    Dipole Moment (Debye)
         X      -0.7521      Y      -0.1233      Z      -0.0000
       Tot       0.7621
    Quadrupole Moments (Debye-Ang)
        XX     -59.1386     XY       0.3619     YY     -59.2618
        XZ      -0.0000     YZ       0.0000     ZZ     -57.5827
    Octopole Moments (Debye-Ang^2)
       XXX      70.4724    XXY       2.2145    XYY      21.9406
       YYY       2.0860    XXZ      -0.0000    XYZ       0.0000
       YYZ       0.0000    XZZ      20.0392    YZZ       0.8676
       ZZZ      -0.0000
    Hexadecapole Moments (Debye-Ang^3)
      XXXX   -1552.8349   XXXY      17.7182   XXYY    -296.4975
      XYYY       6.6086   YYYY    -180.8024   XXXZ      -0.0000
      XXYZ       0.0000   XYYZ       0.0000   YYYZ       0.0000
      XXZZ    -282.6221   XYZZ       0.8445   YYZZ     -42.6270
      XZZZ      -0.0000   YZZZ       0.0000   ZZZZ     -80.8996
 -----------------------------------------------------------------
 Calculating analytic gradient of the SCF energy
 Gradient of SCF Energy
            1           2           3           4
    1  -0.0231059  -0.0125440   0.0059863   0.0296635
    2   0.0274900  -0.0445599   0.0156168   0.0014531
    3   0.0000000   0.0000000   0.0000000  -0.0000000
 Max gradient component =       4.456E-02
 RMS gradient           =       1.957E-02
 Gradient time:  CPU 4.18 s  wall 4.18 s
 Geometry Optimization Parameters
   NAtoms,    NIC,     NZ,  NCons,   NDum,   NFix, NCnnct, MaxDiis
        4      14       4       0       0       0       0       0

 Cartesian Hessian Update
 Hessian Updated using BFGS Update


** GEOMETRY OPTIMIZATION IN DELOCALIZED INTERNAL COORDINATES **
   Searching for a Minimum

   Optimization Cycle:   2

                       Coordinates (Angstroms)
     ATOM                X               Y               Z
      1  P        -0.0699683451   -0.8010400122    0.0000000000
      2  P        -1.4378640961    0.6816933587    0.0000000000
      3  Cl       -3.3167353337   -0.1276653098    0.0000000000
      4  Br        2.1658498879    0.1249920534    0.0000000000
   Point Group: cs    Number of degrees of freedom:     5


   Energy is  -3717.135040424

 Hessian Updated using BFGS Update

  5 Hessian modes will be used to form the next step
  Hessian Eigenvalues:
     0.070300    0.200346    0.251674    0.312661    0.356356

 Minimum Search - Taking Simple RFO Step
 Searching for Lamda that Minimizes Along All modes
 Value Taken    Lamda =  -0.03507997
 Calculated Step too Large.  Step scaled by  0.586577
 Step Taken.  Stepsize is  0.300000

                             Maximum     Tolerance    Cnvgd?
         Gradient           0.057113      0.000300      NO
         Displacement       0.215418      0.001200      NO
         Energy change     -0.028317      0.000001      NO


 New Cartesian Coordinates Obtained by Inverse Iteration

 Displacement from previous Coordinates is:  0.510241
 ----------------------------------------------------------------
             Standard Nuclear Orientation (Angstroms)
    I     Atom           X                Y                Z
 ----------------------------------------------------------------
    1      P      -0.1022850646    -0.8615428235     0.0000000000
    2      P      -1.3416797098     0.7559565002     0.0000000000
    3      Cl     -3.1907611508    -0.1612722989     0.0000000000
    4      Br      1.9760080382     0.1448387122     0.0000000000
 ----------------------------------------------------------------
 Molecular Point Group                 Cs    NOp =  2
 Largest Abelian Subgroup              Cs    NOp =  2
 Nuclear Repulsion Energy =   429.9137102103 hartrees
 There are       41 alpha and       41 beta electrons
 Applying Cartesian multipole field
    Component          Value
    ---------          -----
     (2,0,0)        1.00000E-11
     (0,2,0)        2.00000E-11
     (0,0,2)       -3.00000E-11
 Nucleus-field energy     =     0.0000000135 hartrees
 Requested basis set is 6-311++G(d,p)
 There are 58 shells and 138 basis functions
 A cutoff of  1.0D-11 yielded   1350 shell pairs
 There are      8242 function pairs (      8993 Cartesian)
 Smallest overlap matrix eigenvalue = 5.00E-04
 Guess MOs from SCF MO coefficient file

 -----------------------------------------------------------------------
  General SCF calculation program by
  Eric Jon Sundstrom, Paul Horn, Yuezhi Mao, Dmitri Zuev, Alec White,
  David Stuck, Shaama M.S., Shane Yost, Joonho Lee, David Small,
  Daniel Levine, Susi Lehtola, Hugh Burton, Evgeny Epifanovsky
 -----------------------------------------------------------------------
 Exchange:     0.2000 Hartree-Fock + 0.0800 Slater + 0.7200 B88
 Correlation:  0.1900 VWN1RPA + 0.8100 LYP
 Using SG-1 standard quadrature grid
 A restricted SCF calculation will be
 performed using DIIS
 SCF converges when DIIS error is below 1.0e-08
 ---------------------------------------
  Cycle       Energy         DIIS error
 ---------------------------------------
    1   -3717.1432357990      1.05e-03  
    2   -3717.1488718469      2.54e-04  
    3   -3717.1487157448      3.48e-04  
    4   -3717.1490403487      1.40e-04  
    5   -3717.1491068579      2.84e-05  
    6   -3717.1491089992      1.36e-05  
    7   -3717.1491095198      2.80e-06  
    8   -3717.1491095305      8.35e-07  
    9   -3717.1491095317      2.54e-07  
   10   -3717.1491095318      6.88e-08  
   11   -3717.1491095318      1.10e-08  
   12   -3717.1491095318      2.66e-09  Convergence criterion met
 ---------------------------------------
 SCF time:   CPU 16.35s  wall 17.00s 
 SCF   energy in the final basis set =    -3717.1491095318
 Total energy in the final basis set =    -3717.1491095318

 --------------------------------------------------------------
             Orbital Energies (a.u.) and Symmetries
 --------------------------------------------------------------

 Alpha MOs, Restricted
 -- Occupied --                  
-482.85 -101.58  -77.13  -77.12  -62.50  -56.32  -56.32  -56.32
  1 A'    2 A'    3 A'    4 A'    5 A'    6 A'    1 A"    7 A'                 
 -9.497  -8.713  -7.260  -7.252  -7.252  -6.620  -6.616  -6.544
  8 A'    9 A'   10 A'    2 A"   11 A'   12 A'   13 A'   14 A'                 
 -6.532  -6.531  -4.783  -4.779  -4.778  -4.777  -4.775  -4.773
  3 A"   15 A'   16 A'    4 A"   17 A'   18 A'    5 A"   19 A'                 
 -2.654  -2.651  -2.651  -2.642  -2.642  -0.877  -0.808  -0.694
 20 A'    6 A"   21 A'    7 A"   22 A'   23 A'   24 A'   25 A'                 
 -0.546  -0.423  -0.409  -0.385  -0.353  -0.341  -0.325  -0.284
 26 A'   27 A'   28 A'    8 A"   29 A'    9 A"   30 A'   31 A'                 
 -0.274
 10 A"                                                                         
 -- Virtual --                   
 -0.135  -0.105  -0.039  -0.008   0.002   0.028   0.033   0.041
 11 A"   32 A'   33 A'   34 A'   35 A'   36 A'   12 A"   37 A'                 
  0.046   0.057   0.064   0.066   0.069   0.083   0.098   0.103
 38 A'   39 A'   13 A"   40 A'   14 A"   41 A'   42 A'   15 A"                 
  0.110   0.129   0.142   0.177   0.217   0.263   0.272   0.274
 43 A'   44 A'   45 A'   46 A'   47 A'   48 A'   49 A'   16 A"                 
  0.284   0.298   0.364   0.401   0.409   0.424   0.449   0.460
 50 A'   17 A"   51 A'   52 A'   18 A"   53 A'   19 A"   54 A'                 
  0.467   0.501   0.506   0.527   0.556   0.558   0.576   0.593
 20 A"   21 A"   55 A'   56 A'   22 A"   57 A'   58 A'   23 A"                 
  0.594   0.629   0.641   0.676   0.726   0.740   0.787   0.817
 59 A'   60 A'   61 A'   62 A'   63 A'   24 A"   64 A'   25 A"                 
  0.842   0.849   0.902   0.918   0.939   1.021   1.110   1.219
 26 A"   65 A'   27 A"   66 A'   67 A'   68 A'   69 A'   70 A'                 
  1.491   1.548   1.605   1.634   1.672   1.731   1.984   2.009
 28 A"   29 A"   71 A'   72 A'   73 A'   74 A'   30 A"   75 A'                 
  2.079   2.233   2.269   2.350   3.983   3.991   3.995   4.018
 76 A'   31 A"   77 A'   78 A'   32 A"   79 A'   33 A"   80 A'                 
  4.177   6.550   6.636   6.826   7.540   7.557   7.610   9.649
 81 A'   82 A'   83 A'   84 A'   34 A"   85 A'   86 A'   87 A'                 
 13.763  13.788  13.806  13.845  13.865  13.934  25.798  25.886
 35 A"   36 A"   88 A'   89 A'   90 A'   91 A'   37 A"   92 A'                 
 26.138  47.864 162.739 162.968 215.635 289.738 289.753 289.818
 93 A'   94 A'   95 A'   96 A'   97 A'   38 A"   98 A'   99 A'                 
*******
100 A'                                                                         

 Beta MOs, Restricted
 -- Occupied --                  
-482.85 -101.58  -77.13  -77.12  -62.50  -56.32  -56.32  -56.32
  1 A'    2 A'    3 A'    4 A'    5 A'    6 A'    1 A"    7 A'                 
 -9.497  -8.713  -7.260  -7.252  -7.252  -6.620  -6.616  -6.544
  8 A'    9 A'   10 A'    2 A"   11 A'   12 A'   13 A'   14 A'                 
 -6.532  -6.531  -4.783  -4.779  -4.778  -4.777  -4.775  -4.773
  3 A"   15 A'   16 A'    4 A"   17 A'   18 A'    5 A"   19 A'                 
 -2.654  -2.651  -2.651  -2.642  -2.642  -0.877  -0.808  -0.694
 20 A'    6 A"   21 A'    7 A"   22 A'   23 A'   24 A'   25 A'                 
 -0.546  -0.423  -0.409  -0.385  -0.353  -0.341  -0.325  -0.284
 26 A'   27 A'   28 A'    8 A"   29 A'    9 A"   30 A'   31 A'                 
 -0.274
 10 A"                                                                         
 -- Virtual --                   
 -0.135  -0.105  -0.039  -0.008   0.002   0.028   0.033   0.041
 11 A"   32 A'   33 A'   34 A'   35 A'   36 A'   12 A"   37 A'                 
  0.046   0.057   0.064   0.066   0.069   0.083   0.098   0.103
 38 A'   39 A'   13 A"   40 A'   14 A"   41 A'   42 A'   15 A"                 
  0.110   0.129   0.142   0.177   0.217   0.263   0.272   0.274
 43 A'   44 A'   45 A'   46 A'   47 A'   48 A'   49 A'   16 A"                 
  0.284   0.298   0.364   0.401   0.409   0.424   0.449   0.460
 50 A'   17 A"   51 A'   52 A'   18 A"   53 A'   19 A"   54 A'                 
  0.467   0.501   0.506   0.527   0.556   0.558   0.576   0.593
 20 A"   21 A"   55 A'   56 A'   22 A"   57 A'   58 A'   23 A"                 
  0.594   0.629   0.641   0.676   0.726   0.740   0.787   0.817
 59 A'   60 A'   61 A'   62 A'   63 A'   24 A"   64 A'   25 A"                 
  0.842   0.849   0.902   0.918   0.939   1.021   1.110   1.219
 26 A"   65 A'   27 A"   66 A'   67 A'   68 A'   69 A'   70 A'                 
  1.491   1.548   1.605   1.634   1.672   1.731   1.984   2.009
 28 A"   29 A"   71 A'   72 A'   73 A'   74 A'   30 A"   75 A'                 
  2.079   2.233   2.269   2.350   3.983   3.991   3.995   4.018
 76 A'   31 A"   77 A'   78 A'   32 A"   79 A'   33 A"   80 A'                 
  4.177   6.550   6.636   6.826   7.540   7.557   7.610   9.649
 81 A'   82 A'   83 A'   84 A'   34 A"   85 A'   86 A'   87 A'                 
 13.763  13.788  13.806  13.845  13.865  13.934  25.798  25.886
 35 A"   36 A"   88 A'   89 A'   90 A'   91 A'   37 A"   92 A'                 
 26.138  47.864 162.739 162.968 215.635 289.738 289.753 289.818
 93 A'   94 A'   95 A'   96 A'   97 A'   38 A"   98 A'   99 A'                 
*******
100 A'                                                                         
 --------------------------------------------------------------

          Ground-State Mulliken Net Atomic Charges

     Atom                 Charge (a.u.)
  ----------------------------------------
      1 P                     0.285683
      2 P                    -0.094648
      3 Cl                    0.021557
      4 Br                   -0.212593
  ----------------------------------------
  Sum of atomic charges =     0.000000

 -----------------------------------------------------------------
                    Cartesian Multipole Moments
 -----------------------------------------------------------------
    Charge (ESU x 10^10)
                 0.0000
    Dipole Moment (Debye)
         X      -0.1335      Y       0.0235      Z      -0.0000
       Tot       0.1355
    Quadrupole Moments (Debye-Ang)
        XX     -60.3501     XY       0.0154     YY     -58.3778
        XZ      -0.0000     YZ       0.0000     ZZ     -57.4486
    Octopole Moments (Debye-Ang^2)
       XXX      79.9824    XXY       2.8764    XYY      23.3292
       YYY       2.1014    XXZ      -0.0000    XYZ       0.0000
       YYZ      -0.0000    XZZ      22.0124    YZZ       0.7694
       ZZZ      -0.0000
    Hexadecapole Moments (Debye-Ang^3)
      XXXX   -1418.9635   XXXY      15.0592   XXYY    -267.6153
      XYYY       1.0550   YYYY    -195.5962   XXXZ      -0.0000
      XXYZ       0.0000   XYYZ      -0.0000   YYYZ       0.0000
      XXZZ    -254.7424   XYZZ      -0.7586   YYZZ     -44.9847
      XZZZ      -0.0000   YZZZ       0.0000   ZZZZ     -80.3150
 -----------------------------------------------------------------
 Calculating analytic gradient of the SCF energy
 Gradient of SCF Energy
            1           2           3           4
    1  -0.0091574  -0.0090589   0.0079530   0.0102633
    2   0.0092372  -0.0171026   0.0070393   0.0008260
    3  -0.0000000  -0.0000000  -0.0000000   0.0000000
 Max gradient component =       1.710E-02
 RMS gradient           =       7.972E-03
 Gradient time:  CPU 4.34 s  wall 4.34 s
 Geometry Optimization Parameters
   NAtoms,    NIC,     NZ,  NCons,   NDum,   NFix, NCnnct, MaxDiis
        4      14       4       0       0       0       0       0

 Cartesian Hessian Update
 Hessian Updated using BFGS Update


** GEOMETRY OPTIMIZATION IN DELOCALIZED INTERNAL COORDINATES **
   Searching for a Minimum

   Optimization Cycle:   3

                       Coordinates (Angstroms)
     ATOM                X               Y               Z
      1  P        -0.1022850646   -0.8615428235    0.0000000000
      2  P        -1.3416797098    0.7559565002    0.0000000000
      3  Cl       -3.1907611508   -0.1612722989    0.0000000000
      4  Br        1.9760080382    0.1448387122    0.0000000000
   Point Group: cs    Number of degrees of freedom:     5


   Energy is  -3717.149109532

 Hessian Updated using BFGS Update

  5 Hessian modes will be used to form the next step
  Hessian Eigenvalues:
     0.096304    0.216588    0.260310    0.320130    0.355348

 Minimum Search - Taking Simple RFO Step
 Searching for Lamda that Minimizes Along All modes
 Value Taken    Lamda =  -0.00356357
 Step Taken.  Stepsize is  0.154032

                             Maximum     Tolerance    Cnvgd?
         Gradient           0.014071      0.000300      NO
         Displacement       0.110030      0.001200      NO
         Energy change     -0.014069      0.000001      NO


 New Cartesian Coordinates Obtained by Inverse Iteration

 Displacement from previous Coordinates is:  0.241981
 ----------------------------------------------------------------
             Standard Nuclear Orientation (Angstroms)
    I     Atom           X                Y                Z
 ----------------------------------------------------------------
    1      P      -0.1038169119    -0.9000251595     0.0000000000
    2      P      -1.2853742590     0.7777832308     0.0000000000
    3      Cl     -3.1497030098    -0.1643225781     0.0000000000
    4      Br      1.8801762937     0.1645445969     0.0000000000
 ----------------------------------------------------------------
 Molecular Point Group                 Cs    NOp =  2
 Largest Abelian Subgroup              Cs    NOp =  2
 Nuclear Repulsion Energy =   437.6999682344 hartrees
 There are       41 alpha and       41 beta electrons
 Applying Cartesian multipole field
    Component          Value
    ---------          -----
     (2,0,0)        1.00000E-11
     (0,2,0)        2.00000E-11
     (0,0,2)       -3.00000E-11
 Nucleus-field energy     =     0.0000000129 hartrees
 Requested basis set is 6-311++G(d,p)
 There are 58 shells and 138 basis functions
 A cutoff of  1.0D-11 yielded   1358 shell pairs
 There are      8302 function pairs (      9065 Cartesian)
 Smallest overlap matrix eigenvalue = 5.02E-04
 Guess MOs from SCF MO coefficient file

 -----------------------------------------------------------------------
  General SCF calculation program by
  Eric Jon Sundstrom, Paul Horn, Yuezhi Mao, Dmitri Zuev, Alec White,
  David Stuck, Shaama M.S., Shane Yost, Joonho Lee, David Small,
  Daniel Levine, Susi Lehtola, Hugh Burton, Evgeny Epifanovsky
 -----------------------------------------------------------------------
 Exchange:     0.2000 Hartree-Fock + 0.0800 Slater + 0.7200 B88
 Correlation:  0.1900 VWN1RPA + 0.8100 LYP
 Using SG-1 standard quadrature grid
 A restricted SCF calculation will be
 performed using DIIS
 SCF converges when DIIS error is below 1.0e-08
 ---------------------------------------
  Cycle       Energy         DIIS error
 ---------------------------------------
    1   -3717.1489058006      5.71e-04  
    2   -3717.1504351320      1.92e-04  
    3   -3717.1502421950      3.02e-04  
    4   -3717.1505263245      8.57e-05  
    5   -3717.1505516995      1.11e-05  
    6   -3717.1505519567      7.04e-06  
    7   -3717.1505520863      9.66e-07  
    8   -3717.1505520884      1.87e-07  
    9   -3717.1505520886      6.31e-08  
   10   -3717.1505520886      2.61e-08  
   11   -3717.1505520886      8.37e-09  Convergence criterion met
 ---------------------------------------
 SCF time:   CPU 14.83s  wall 15.00s 
 SCF   energy in the final basis set =    -3717.1505520886
 Total energy in the final basis set =    -3717.1505520886

 --------------------------------------------------------------
             Orbital Energies (a.u.) and Symmetries
 --------------------------------------------------------------

 Alpha MOs, Restricted
 -- Occupied --                  
-482.85 -101.58  -77.13  -77.12  -62.51  -56.33  -56.32  -56.32
  1 A'    2 A'    3 A'    4 A'    5 A'    6 A'    1 A"    7 A'                 
 -9.490  -8.715  -7.253  -7.245  -7.245  -6.620  -6.615  -6.546
  8 A'    9 A'   10 A'    2 A"   11 A'   12 A'   13 A'   14 A'                 
 -6.535  -6.534  -4.782  -4.779  -4.778  -4.776  -4.775  -4.772
  3 A"   15 A'   16 A'    4 A"   17 A'   18 A'    5 A"   19 A'                 
 -2.657  -2.654  -2.654  -2.644  -2.644  -0.868  -0.818  -0.689
 20 A'    6 A"   21 A'   22 A'    7 A"   23 A'   24 A'   25 A'                 
 -0.545  -0.420  -0.410  -0.380  -0.351  -0.346  -0.326  -0.287
 26 A'   27 A'   28 A'    8 A"   29 A'    9 A"   30 A'   31 A'                 
 -0.270
 10 A"                                                                         
 -- Virtual --                   
 -0.137  -0.092  -0.043  -0.011   0.002   0.030   0.034   0.041
 11 A"   32 A'   33 A'   34 A'   35 A'   36 A'   12 A"   37 A'                 
  0.046   0.056   0.064   0.064   0.070   0.085   0.099   0.105
 38 A'   39 A'   13 A"   40 A'   14 A"   41 A'   42 A'   15 A"                 
  0.110   0.131   0.144   0.176   0.221   0.262   0.271   0.276
 43 A'   44 A'   45 A'   46 A'   47 A'   48 A'   49 A'   16 A"                 
  0.286   0.296   0.357   0.401   0.405   0.427   0.453   0.456
 50 A'   17 A"   51 A'   52 A'   18 A"   53 A'   54 A'   19 A"                 
  0.459   0.496   0.509   0.528   0.553   0.555   0.572   0.596
 20 A"   21 A"   55 A'   56 A'   57 A'   22 A"   58 A'   59 A'                 
  0.601   0.633   0.648   0.684   0.730   0.753   0.796   0.816
 23 A"   60 A'   61 A'   62 A'   63 A'   24 A"   64 A'   25 A"                 
  0.847   0.857   0.900   0.922   0.937   1.029   1.106   1.210
 26 A"   65 A'   27 A"   66 A'   67 A'   68 A'   69 A'   70 A'                 
  1.490   1.549   1.622   1.639   1.671   1.723   1.982   2.010
 28 A"   29 A"   71 A'   72 A'   73 A'   74 A'   30 A"   75 A'                 
  2.082   2.239   2.276   2.350   3.981   3.990   3.997   4.019
 76 A'   31 A"   77 A'   78 A'   32 A"   79 A'   33 A"   80 A'                 
  4.191   6.550   6.641   6.818   7.538   7.558   7.617   9.653
 81 A'   82 A'   83 A'   84 A'   34 A"   85 A'   86 A'   87 A'                 
 13.763  13.788  13.806  13.848  13.874  13.925  25.803  25.896
 35 A"   36 A"   88 A'   89 A'   90 A'   91 A'   37 A"   92 A'                 
 26.128  47.867 162.740 162.960 215.639 289.737 289.756 289.828
 93 A'   94 A'   95 A'   96 A'   97 A'   38 A"   98 A'   99 A'                 
*******
100 A'                                                                         

 Beta MOs, Restricted
 -- Occupied --                  
-482.85 -101.58  -77.13  -77.12  -62.51  -56.33  -56.32  -56.32
  1 A'    2 A'    3 A'    4 A'    5 A'    6 A'    1 A"    7 A'                 
 -9.490  -8.715  -7.253  -7.245  -7.245  -6.620  -6.615  -6.546
  8 A'    9 A'   10 A'    2 A"   11 A'   12 A'   13 A'   14 A'                 
 -6.535  -6.534  -4.782  -4.779  -4.778  -4.776  -4.775  -4.772
  3 A"   15 A'   16 A'    4 A"   17 A'   18 A'    5 A"   19 A'                 
 -2.657  -2.654  -2.654  -2.644  -2.644  -0.868  -0.818  -0.689
 20 A'    6 A"   21 A'   22 A'    7 A"   23 A'   24 A'   25 A'                 
 -0.545  -0.420  -0.410  -0.380  -0.351  -0.346  -0.326  -0.287
 26 A'   27 A'   28 A'    8 A"   29 A'    9 A"   30 A'   31 A'                 
 -0.270
 10 A"                                                                         
 -- Virtual --                   
 -0.137  -0.092  -0.043  -0.011   0.002   0.030   0.034   0.041
 11 A"   32 A'   33 A'   34 A'   35 A'   36 A'   12 A"   37 A'                 
  0.046   0.056   0.064   0.064   0.070   0.085   0.099   0.105
 38 A'   39 A'   13 A"   40 A'   14 A"   41 A'   42 A'   15 A"                 
  0.110   0.131   0.144   0.176   0.221   0.262   0.271   0.276
 43 A'   44 A'   45 A'   46 A'   47 A'   48 A'   49 A'   16 A"                 
  0.286   0.296   0.357   0.401   0.405   0.427   0.453   0.456
 50 A'   17 A"   51 A'   52 A'   18 A"   53 A'   54 A'   19 A"                 
  0.459   0.496   0.509   0.528   0.553   0.555   0.572   0.596
 20 A"   21 A"   55 A'   56 A'   57 A'   22 A"   58 A'   59 A'                 
  0.601   0.633   0.648   0.684   0.730   0.753   0.796   0.816
 23 A"   60 A'   61 A'   62 A'   63 A'   24 A"   64 A'   25 A"                 
  0.847   0.857   0.900   0.922   0.937   1.029   1.106   1.210
 26 A"   65 A'   27 A"   66 A'   67 A'   68 A'   69 A'   70 A'                 
  1.490   1.549   1.622   1.639   1.671   1.723   1.982   2.010
 28 A"   29 A"   71 A'   72 A'   73 A'   74 A'   30 A"   75 A'                 
  2.082   2.239   2.276   2.350   3.981   3.990   3.997   4.019
 76 A'   31 A"   77 A'   78 A'   32 A"   79 A'   33 A"   80 A'                 
  4.191   6.550   6.641   6.818   7.538   7.558   7.617   9.653
 81 A'   82 A'   83 A'   84 A'   34 A"   85 A'   86 A'   87 A'                 
 13.763  13.788  13.806  13.848  13.874  13.925  25.803  25.896
 35 A"   36 A"   88 A'   89 A'   90 A'   91 A'   37 A"   92 A'                 
 26.128  47.867 162.740 162.960 215.639 289.737 289.756 289.828
 93 A'   94 A'   95 A'   96 A'   97 A'   38 A"   98 A'   99 A'                 
*******
100 A'                                                                         
 --------------------------------------------------------------

          Ground-State Mulliken Net Atomic Charges

     Atom                 Charge (a.u.)
  ----------------------------------------
      1 P                     0.287178
      2 P                    -0.059712
      3 Cl                   -0.014928
      4 Br                   -0.212538
  ----------------------------------------
  Sum of atomic charges =    -0.000000

 -----------------------------------------------------------------
                    Cartesian Multipole Moments
 -----------------------------------------------------------------
    Charge (ESU x 10^10)
                -0.0000
    Dipole Moment (Debye)
         X       0.2960      Y       0.0497      Z       0.0000
       Tot       0.3002
    Quadrupole Moments (Debye-Ang)
        XX     -61.3277     XY      -0.1295     YY     -57.8713
        XZ       0.0000     YZ       0.0000     ZZ     -57.3999
    Octopole Moments (Debye-Ang^2)
       XXX      85.8670    XXY       3.0430    XYY      24.1617
       YYY       1.8653    XXZ       0.0000    XYZ      -0.0000
       YYZ       0.0000    XZZ      23.1645    YZZ       0.6292
       ZZZ       0.0000
    Hexadecapole Moments (Debye-Ang^3)
      XXXX   -1368.4466   XXXY      12.7799   XXYY    -255.7949
      XYYY      -1.6545   YYYY    -202.3749   XXXZ       0.0000
      XXYZ       0.0000   XYYZ      -0.0000   YYYZ       0.0000
      XXZZ    -243.4041   XYZZ      -1.5401   YYZZ     -46.1192
      XZZZ       0.0000   YZZZ       0.0000   ZZZZ     -80.0670
 -----------------------------------------------------------------
 Calculating analytic gradient of the SCF energy
 Gradient of SCF Energy
            1           2           3           4
    1   0.0027109  -0.0031180   0.0057342  -0.0053271
    2   0.0016897  -0.0015240   0.0016090  -0.0017748
    3  -0.0000000   0.0000000  -0.0000000   0.0000000
 Max gradient component =       5.734E-03
 RMS gradient           =       2.727E-03
 Gradient time:  CPU 4.24 s  wall 4.24 s
 Geometry Optimization Parameters
   NAtoms,    NIC,     NZ,  NCons,   NDum,   NFix, NCnnct, MaxDiis
        4      14       4       0       0       0       0       0

 Cartesian Hessian Update
 Hessian Updated using BFGS Update


** GEOMETRY OPTIMIZATION IN DELOCALIZED INTERNAL COORDINATES **
   Searching for a Minimum

   Optimization Cycle:   4

                       Coordinates (Angstroms)
     ATOM                X               Y               Z
      1  P        -0.1038169119   -0.9000251595    0.0000000000
      2  P        -1.2853742590    0.7777832308    0.0000000000
      3  Cl       -3.1497030098   -0.1643225781    0.0000000000
      4  Br        1.8801762937    0.1645445969    0.0000000000
   Point Group: cs    Number of degrees of freedom:     5


   Energy is  -3717.150552089

 Hessian Updated using BFGS Update

  5 Hessian modes will be used to form the next step
  Hessian Eigenvalues:
     0.119346    0.204902    0.258954    0.346559    0.355716

 Minimum Search - Taking Simple RFO Step
 Searching for Lamda that Minimizes Along All modes
 Value Taken    Lamda =  -0.00038905
 Step Taken.  Stepsize is  0.043363

                             Maximum     Tolerance    Cnvgd?
         Gradient           0.008581      0.000300      NO
         Displacement       0.026538      0.001200      NO
         Energy change     -0.001443      0.000001      NO


 New Cartesian Coordinates Obtained by Inverse Iteration

 Displacement from previous Coordinates is:  0.061651
 ----------------------------------------------------------------
             Standard Nuclear Orientation (Angstroms)
    I     Atom           X                Y                Z
 ----------------------------------------------------------------
    1      P      -0.1016277576    -0.8996144636     0.0000000000
    2      P      -1.2927413428     0.7739531951     0.0000000000
    3      Cl     -3.1691412420    -0.1619836196     0.0000000000
    4      Br      1.9047924554     0.1656249781     0.0000000000
 ----------------------------------------------------------------
 Molecular Point Group                 Cs    NOp =  2
 Largest Abelian Subgroup              Cs    NOp =  2
 Nuclear Repulsion Energy =   434.6637093479 hartrees
 There are       41 alpha and       41 beta electrons
 Applying Cartesian multipole field
    Component          Value
    ---------          -----
     (2,0,0)        1.00000E-11
     (0,2,0)        2.00000E-11
     (0,0,2)       -3.00000E-11
 Nucleus-field energy     =     0.0000000131 hartrees
 Requested basis set is 6-311++G(d,p)
 There are 58 shells and 138 basis functions
 A cutoff of  1.0D-11 yielded   1356 shell pairs
 There are      8274 function pairs (      9026 Cartesian)
 Smallest overlap matrix eigenvalue = 5.13E-04
 Guess MOs from SCF MO coefficient file

 -----------------------------------------------------------------------
  General SCF calculation program by
  Eric Jon Sundstrom, Paul Horn, Yuezhi Mao, Dmitri Zuev, Alec White,
  David Stuck, Shaama M.S., Shane Yost, Joonho Lee, David Small,
  Daniel Levine, Susi Lehtola, Hugh Burton, Evgeny Epifanovsky
 -----------------------------------------------------------------------
 Exchange:     0.2000 Hartree-Fock + 0.0800 Slater + 0.7200 B88
 Correlation:  0.1900 VWN1RPA + 0.8100 LYP
 Using SG-1 standard quadrature grid
 A restricted SCF calculation will be
 performed using DIIS
 SCF converges when DIIS error is below 1.0e-08
 ---------------------------------------
  Cycle       Energy         DIIS error
 ---------------------------------------
    1   -3717.1506822724      1.44e-04  
    2   -3717.1507675627      4.10e-05  
    3   -3717.1507684465      3.80e-05  
    4   -3717.1507715495      1.96e-05  
    5   -3717.1507728035      4.69e-06  
    6   -3717.1507728636      1.72e-06  
    7   -3717.1507728716      5.14e-07  
    8   -3717.1507728719      6.83e-08  
    9   -3717.1507728719      3.05e-08  
   10   -3717.1507728719      9.70e-09  Convergence criterion met
 ---------------------------------------
 SCF time:   CPU 13.72s  wall 14.00s 
 SCF   energy in the final basis set =    -3717.1507728719
 Total energy in the final basis set =    -3717.1507728719

 --------------------------------------------------------------
             Orbital Energies (a.u.) and Symmetries
 --------------------------------------------------------------

 Alpha MOs, Restricted
 -- Occupied --                  
-482.85 -101.58  -77.13  -77.12  -62.51  -56.33  -56.32  -56.32
  1 A'    2 A'    3 A'    4 A'    5 A'    6 A'    1 A"    7 A'                 
 -9.490  -8.715  -7.254  -7.246  -7.245  -6.621  -6.617  -6.545
  8 A'    9 A'   10 A'    2 A"   11 A'   12 A'   13 A'   14 A'                 
 -6.534  -6.534  -4.784  -4.780  -4.779  -4.778  -4.776  -4.774
  3 A"   15 A'   16 A'    4 A"   17 A'   18 A'    5 A"   19 A'                 
 -2.656  -2.653  -2.653  -2.644  -2.644  -0.867  -0.815  -0.690
 20 A'    6 A"   21 A'   22 A'    7 A"   23 A'   24 A'   25 A'                 
 -0.545  -0.419  -0.409  -0.379  -0.351  -0.344  -0.326  -0.288
 26 A'   27 A'   28 A'    8 A"   29 A'    9 A"   30 A'   31 A'                 
 -0.272
 10 A"                                                                         
 -- Virtual --                   
 -0.138  -0.097  -0.045  -0.011   0.002   0.029   0.034   0.041
 11 A"   32 A'   33 A'   34 A'   35 A'   36 A'   12 A"   37 A'                 
  0.046   0.056   0.064   0.065   0.069   0.085   0.098   0.105
 38 A'   39 A'   13 A"   40 A'   14 A"   41 A'   42 A'   15 A"                 
  0.110   0.130   0.143   0.177   0.220   0.262   0.271   0.275
 43 A'   44 A'   45 A'   46 A'   47 A'   48 A'   49 A'   16 A"                 
  0.286   0.296   0.358   0.401   0.406   0.426   0.455   0.455
 50 A'   17 A"   51 A'   52 A'   18 A"   53 A'   19 A"   54 A'                 
  0.462   0.497   0.509   0.528   0.554   0.555   0.571   0.594
 20 A"   21 A"   55 A'   56 A'   57 A'   22 A"   58 A'   59 A'                 
  0.602   0.632   0.646   0.681   0.725   0.748   0.792   0.814
 23 A"   60 A'   61 A'   62 A'   63 A'   24 A"   64 A'   25 A"                 
  0.846   0.856   0.898   0.919   0.935   1.024   1.102   1.205
 26 A"   65 A'   27 A"   66 A'   67 A'   68 A'   69 A'   70 A'                 
  1.489   1.547   1.618   1.637   1.669   1.722   1.983   2.010
 28 A"   29 A"   71 A'   72 A'   73 A'   74 A'   30 A"   75 A'                 
  2.080   2.239   2.274   2.347   3.982   3.990   3.996   4.018
 76 A'   31 A"   77 A'   78 A'   32 A"   79 A'   33 A"   80 A'                 
  4.186   6.548   6.638   6.815   7.539   7.558   7.615   9.653
 81 A'   82 A'   83 A'   84 A'   34 A"   85 A'   86 A'   87 A'                 
 13.762  13.787  13.804  13.846  13.872  13.926  25.802  25.891
 35 A"   36 A"   88 A'   89 A'   90 A'   91 A'   37 A"   92 A'                 
 26.120  47.865 162.737 162.956 215.638 289.737 289.755 289.825
 93 A'   94 A'   95 A'   96 A'   97 A'   38 A"   98 A'   99 A'                 
*******
100 A'                                                                         

 Beta MOs, Restricted
 -- Occupied --                  
-482.85 -101.58  -77.13  -77.12  -62.51  -56.33  -56.32  -56.32
  1 A'    2 A'    3 A'    4 A'    5 A'    6 A'    1 A"    7 A'                 
 -9.490  -8.715  -7.254  -7.246  -7.245  -6.621  -6.617  -6.545
  8 A'    9 A'   10 A'    2 A"   11 A'   12 A'   13 A'   14 A'                 
 -6.534  -6.534  -4.784  -4.780  -4.779  -4.778  -4.776  -4.774
  3 A"   15 A'   16 A'    4 A"   17 A'   18 A'    5 A"   19 A'                 
 -2.656  -2.653  -2.653  -2.644  -2.644  -0.867  -0.815  -0.690
 20 A'    6 A"   21 A'   22 A'    7 A"   23 A'   24 A'   25 A'                 
 -0.545  -0.419  -0.409  -0.379  -0.351  -0.344  -0.326  -0.288
 26 A'   27 A'   28 A'    8 A"   29 A'    9 A"   30 A'   31 A'                 
 -0.272
 10 A"                                                                         
 -- Virtual --                   
 -0.138  -0.097  -0.045  -0.011   0.002   0.029   0.034   0.041
 11 A"   32 A'   33 A'   34 A'   35 A'   36 A'   12 A"   37 A'                 
  0.046   0.056   0.064   0.065   0.069   0.085   0.098   0.105
 38 A'   39 A'   13 A"   40 A'   14 A"   41 A'   42 A'   15 A"                 
  0.110   0.130   0.143   0.177   0.220   0.262   0.271   0.275
 43 A'   44 A'   45 A'   46 A'   47 A'   48 A'   49 A'   16 A"                 
  0.286   0.296   0.358   0.401   0.406   0.426   0.455   0.455
 50 A'   17 A"   51 A'   52 A'   18 A"   53 A'   19 A"   54 A'                 
  0.462   0.497   0.509   0.528   0.554   0.555   0.571   0.594
 20 A"   21 A"   55 A'   56 A'   57 A'   22 A"   58 A'   59 A'                 
  0.602   0.632   0.646   0.681   0.725   0.748   0.792   0.814
 23 A"   60 A'   61 A'   62 A'   63 A'   24 A"   64 A'   25 A"                 
  0.846   0.856   0.898   0.919   0.935   1.024   1.102   1.205
 26 A"   65 A'   27 A"   66 A'   67 A'   68 A'   69 A'   70 A'                 
  1.489   1.547   1.618   1.637   1.669   1.722   1.983   2.010
 28 A"   29 A"   71 A'   72 A'   73 A'   74 A'   30 A"   75 A'                 
  2.080   2.239   2.274   2.347   3.982   3.990   3.996   4.018
 76 A'   31 A"   77 A'   78 A'   32 A"   79 A'   33 A"   80 A'                 
  4.186   6.548   6.638   6.815   7.539   7.558   7.615   9.653
 81 A'   82 A'   83 A'   84 A'   34 A"   85 A'   86 A'   87 A'                 
 13.762  13.787  13.804  13.846  13.872  13.926  25.802  25.891
 35 A"   36 A"   88 A'   89 A'   90 A'   91 A'   37 A"   92 A'                 
 26.120  47.865 162.737 162.956 215.638 289.737 289.755 289.825
 93 A'   94 A'   95 A'   96 A'   97 A'   38 A"   98 A'   99 A'                 
*******
100 A'                                                                         
 --------------------------------------------------------------

          Ground-State Mulliken Net Atomic Charges

     Atom                 Charge (a.u.)
  ----------------------------------------
      1 P                     0.289051
      2 P                    -0.059130
      3 Cl                   -0.015529
      4 Br                   -0.214391
  ----------------------------------------
  Sum of atomic charges =    -0.000000

 -----------------------------------------------------------------
                    Cartesian Multipole Moments
 -----------------------------------------------------------------
    Charge (ESU x 10^10)
                -0.0000
    Dipole Moment (Debye)
         X       0.2482      Y       0.0382      Z       0.0000
       Tot       0.2512
    Quadrupole Moments (Debye-Ang)
        XX     -61.4253     XY      -0.1161     YY     -57.9121
        XZ       0.0000     YZ       0.0000     ZZ     -57.4542
    Octopole Moments (Debye-Ang^2)
       XXX      85.4921    XXY       3.0485    XYY      23.9775
       YYY       1.8247    XXZ       0.0000    XYZ       0.0000
       YYZ       0.0000    XZZ      22.9711    YZZ       0.6271
       ZZZ       0.0000
    Hexadecapole Moments (Debye-Ang^3)
      XXXX   -1389.1337   XXXY      12.9112   XXYY    -259.6265
      XYYY      -1.6872   YYYY    -201.8412   XXXZ       0.0000
      XXYZ       0.0000   XYYZ       0.0000   YYYZ       0.0000
      XXZZ    -247.1861   XYZZ      -1.5669   YYZZ     -46.0660
      XZZZ       0.0000   YZZZ       0.0000   ZZZZ     -80.2361
 -----------------------------------------------------------------
 Calculating analytic gradient of the SCF energy
 Gradient of SCF Energy
            1           2           3           4
    1  -0.0000661  -0.0024372   0.0026706  -0.0001673
    2   0.0002390  -0.0013375   0.0011885  -0.0000900
    3   0.0000000   0.0000000  -0.0000000  -0.0000000
 Max gradient component =       2.671E-03
 RMS gradient           =       1.168E-03
 Gradient time:  CPU 4.36 s  wall 4.37 s
 Geometry Optimization Parameters
   NAtoms,    NIC,     NZ,  NCons,   NDum,   NFix, NCnnct, MaxDiis
        4      14       4       0       0       0       0       0

 Cartesian Hessian Update
 Hessian Updated using BFGS Update


** GEOMETRY OPTIMIZATION IN DELOCALIZED INTERNAL COORDINATES **
   Searching for a Minimum

   Optimization Cycle:   5

                       Coordinates (Angstroms)
     ATOM                X               Y               Z
      1  P        -0.1016277576   -0.8996144636    0.0000000000
      2  P        -1.2927413428    0.7739531951    0.0000000000
      3  Cl       -3.1691412420   -0.1619836196    0.0000000000
      4  Br        1.9047924554    0.1656249781    0.0000000000
   Point Group: cs    Number of degrees of freedom:     5


   Energy is  -3717.150772872

 Hessian Updated using BFGS Update

  5 Hessian modes will be used to form the next step
  Hessian Eigenvalues:
     0.120547    0.203678    0.254731    0.299263    0.356401

 Minimum Search - Taking Simple RFO Step
 Searching for Lamda that Minimizes Along All modes
 Value Taken    Lamda =  -0.00004295
 Step Taken.  Stepsize is  0.014774

                             Maximum     Tolerance    Cnvgd?
         Gradient           0.001931      0.000300      NO
         Displacement       0.008942      0.001200      NO
         Energy change     -0.000221      0.000001      NO


 New Cartesian Coordinates Obtained by Inverse Iteration

 Displacement from previous Coordinates is:  0.014165
 ----------------------------------------------------------------
             Standard Nuclear Orientation (Angstroms)
    I     Atom           X                Y                Z
 ----------------------------------------------------------------
    1      P      -0.0998278522    -0.9015194898     0.0000000000
    2      P      -1.2903125019     0.7739295764     0.0000000000
    3      Cl     -3.1752624207    -0.1615239730     0.0000000000
    4      Br      1.9066848878     0.1670939764     0.0000000000
 ----------------------------------------------------------------
 Molecular Point Group                 Cs    NOp =  2
 Largest Abelian Subgroup              Cs    NOp =  2
 Nuclear Repulsion Energy =   434.1251054191 hartrees
 There are       41 alpha and       41 beta electrons
 Applying Cartesian multipole field
    Component          Value
    ---------          -----
     (2,0,0)        1.00000E-11
     (0,2,0)        2.00000E-11
     (0,0,2)       -3.00000E-11
 Nucleus-field energy     =     0.0000000132 hartrees
 Requested basis set is 6-311++G(d,p)
 There are 58 shells and 138 basis functions
 A cutoff of  1.0D-11 yielded   1353 shell pairs
 There are      8261 function pairs (      9013 Cartesian)
 Smallest overlap matrix eigenvalue = 5.16E-04
 Guess MOs from SCF MO coefficient file

 -----------------------------------------------------------------------
  General SCF calculation program by
  Eric Jon Sundstrom, Paul Horn, Yuezhi Mao, Dmitri Zuev, Alec White,
  David Stuck, Shaama M.S., Shane Yost, Joonho Lee, David Small,
  Daniel Levine, Susi Lehtola, Hugh Burton, Evgeny Epifanovsky
 -----------------------------------------------------------------------
 Exchange:     0.2000 Hartree-Fock + 0.0800 Slater + 0.7200 B88
 Correlation:  0.1900 VWN1RPA + 0.8100 LYP
 Using SG-1 standard quadrature grid
 A restricted SCF calculation will be
 performed using DIIS
 SCF converges when DIIS error is below 1.0e-08
 ---------------------------------------
  Cycle       Energy         DIIS error
 ---------------------------------------
    1   -3717.1507865730      5.69e-05  
    2   -3717.1507986253      2.01e-05  
    3   -3717.1507975043      2.59e-05  
    4   -3717.1507993724      1.07e-05  
    5   -3717.1507997686      1.18e-06  
    6   -3717.1507997723      6.06e-07  
    7   -3717.1507997731      1.45e-07  
    8   -3717.1507997731      2.05e-08  
    9   -3717.1507997731      3.78e-09  Convergence criterion met
 ---------------------------------------
 SCF time:   CPU 12.35s  wall 12.00s 
 SCF   energy in the final basis set =    -3717.1507997731
 Total energy in the final basis set =    -3717.1507997731

 --------------------------------------------------------------
             Orbital Energies (a.u.) and Symmetries
 --------------------------------------------------------------

 Alpha MOs, Restricted
 -- Occupied --                  
-482.85 -101.58  -77.13  -77.12  -62.51  -56.33  -56.32  -56.32
  1 A'    2 A'    3 A'    4 A'    5 A'    6 A'    1 A"    7 A'                 
 -9.490  -8.715  -7.253  -7.245  -7.245  -6.621  -6.617  -6.546
  8 A'    9 A'   10 A'    2 A"   11 A'   12 A'   13 A'   14 A'                 
 -6.534  -6.534  -4.784  -4.781  -4.780  -4.778  -4.777  -4.774
  3 A"   15 A'   16 A'    4 A"   17 A'   18 A'    5 A"   19 A'                 
 -2.657  -2.654  -2.653  -2.644  -2.644  -0.865  -0.815  -0.690
 20 A'    6 A"   21 A'   22 A'    7 A"   23 A'   24 A'   25 A'                 
 -0.545  -0.419  -0.408  -0.378  -0.351  -0.344  -0.326  -0.288
 26 A'   27 A'   28 A'    8 A"   29 A'    9 A"   30 A'   31 A'                 
 -0.272
 10 A"                                                                         
 -- Virtual --                   
 -0.138  -0.098  -0.046  -0.012   0.002   0.029   0.034   0.041
 11 A"   32 A'   33 A'   34 A'   35 A'   36 A'   12 A"   37 A'                 
  0.046   0.056   0.064   0.064   0.069   0.085   0.098   0.105
 38 A'   39 A'   13 A"   40 A'   14 A"   41 A'   42 A'   15 A"                 
  0.110   0.130   0.143   0.177   0.220   0.262   0.271   0.275
 43 A'   44 A'   45 A'   46 A'   47 A'   48 A'   49 A'   16 A"                 
  0.286   0.296   0.359   0.401   0.406   0.427   0.455   0.455
 50 A'   17 A"   51 A'   52 A'   18 A"   53 A'   19 A"   54 A'                 
  0.462   0.497   0.509   0.528   0.554   0.555   0.570   0.594
 20 A"   21 A"   55 A'   56 A'   57 A'   22 A"   58 A'   59 A'                 
  0.604   0.632   0.646   0.681   0.724   0.747   0.792   0.814
 23 A"   60 A'   61 A'   62 A'   63 A'   24 A"   64 A'   25 A"                 
  0.847   0.856   0.896   0.918   0.934   1.023   1.101   1.202
 26 A"   65 A'   27 A"   66 A'   67 A'   68 A'   69 A'   70 A'                 
  1.489   1.547   1.618   1.636   1.668   1.722   1.983   2.009
 28 A"   29 A"   71 A'   72 A'   73 A'   74 A'   30 A"   75 A'                 
  2.080   2.239   2.274   2.346   3.981   3.990   3.996   4.018
 76 A'   31 A"   77 A'   78 A'   32 A"   79 A'   33 A"   80 A'                 
  4.185   6.548   6.637   6.814   7.538   7.557   7.614   9.654
 81 A'   82 A'   83 A'   84 A'   34 A"   85 A'   86 A'   87 A'                 
 13.761  13.786  13.803  13.846  13.871  13.925  25.802  25.890
 35 A"   36 A"   88 A'   89 A'   90 A'   91 A'   37 A"   92 A'                 
 26.114  47.865 162.736 162.955 215.638 289.737 289.755 289.824
 93 A'   94 A'   95 A'   96 A'   97 A'   38 A"   98 A'   99 A'                 
*******
100 A'                                                                         

 Beta MOs, Restricted
 -- Occupied --                  
-482.85 -101.58  -77.13  -77.12  -62.51  -56.33  -56.32  -56.32
  1 A'    2 A'    3 A'    4 A'    5 A'    6 A'    1 A"    7 A'                 
 -9.490  -8.715  -7.253  -7.245  -7.245  -6.621  -6.617  -6.546
  8 A'    9 A'   10 A'    2 A"   11 A'   12 A'   13 A'   14 A'                 
 -6.534  -6.534  -4.784  -4.781  -4.780  -4.778  -4.777  -4.774
  3 A"   15 A'   16 A'    4 A"   17 A'   18 A'    5 A"   19 A'                 
 -2.657  -2.654  -2.653  -2.644  -2.644  -0.865  -0.815  -0.690
 20 A'    6 A"   21 A'   22 A'    7 A"   23 A'   24 A'   25 A'                 
 -0.545  -0.419  -0.408  -0.378  -0.351  -0.344  -0.326  -0.288
 26 A'   27 A'   28 A'    8 A"   29 A'    9 A"   30 A'   31 A'                 
 -0.272
 10 A"                                                                         
 -- Virtual --                   
 -0.138  -0.098  -0.046  -0.012   0.002   0.029   0.034   0.041
 11 A"   32 A'   33 A'   34 A'   35 A'   36 A'   12 A"   37 A'                 
  0.046   0.056   0.064   0.064   0.069   0.085   0.098   0.105
 38 A'   39 A'   13 A"   40 A'   14 A"   41 A'   42 A'   15 A"                 
  0.110   0.130   0.143   0.177   0.220   0.262   0.271   0.275
 43 A'   44 A'   45 A'   46 A'   47 A'   48 A'   49 A'   16 A"                 
  0.286   0.296   0.359   0.401   0.406   0.427   0.455   0.455
 50 A'   17 A"   51 A'   52 A'   18 A"   53 A'   19 A"   54 A'                 
  0.462   0.497   0.509   0.528   0.554   0.555   0.570   0.594
 20 A"   21 A"   55 A'   56 A'   57 A'   22 A"   58 A'   59 A'                 
  0.604   0.632   0.646   0.681   0.724   0.747   0.792   0.814
 23 A"   60 A'   61 A'   62 A'   63 A'   24 A"   64 A'   25 A"                 
  0.847   0.856   0.896   0.918   0.934   1.023   1.101   1.202
 26 A"   65 A'   27 A"   66 A'   67 A'   68 A'   69 A'   70 A'                 
  1.489   1.547   1.618   1.636   1.668   1.722   1.983   2.009
 28 A"   29 A"   71 A'   72 A'   73 A'   74 A'   30 A"   75 A'                 
  2.080   2.239   2.274   2.346   3.981   3.990   3.996   4.018
 76 A'   31 A"   77 A'   78 A'   32 A"   79 A'   33 A"   80 A'                 
  4.185   6.548   6.637   6.814   7.538   7.557   7.614   9.654
 81 A'   82 A'   83 A'   84 A'   34 A"   85 A'   86 A'   87 A'                 
 13.761  13.786  13.803  13.846  13.871  13.925  25.802  25.890
 35 A"   36 A"   88 A'   89 A'   90 A'   91 A'   37 A"   92 A'                 
 26.114  47.865 162.736 162.955 215.638 289.737 289.755 289.824
 93 A'   94 A'   95 A'   96 A'   97 A'   38 A"   98 A'   99 A'                 
*******
100 A'                                                                         
 --------------------------------------------------------------

          Ground-State Mulliken Net Atomic Charges

     Atom                 Charge (a.u.)
  ----------------------------------------
      1 P                     0.289147
      2 P                    -0.054950
      3 Cl                   -0.020260
      4 Br                   -0.213938
  ----------------------------------------
  Sum of atomic charges =    -0.000000

 -----------------------------------------------------------------
                    Cartesian Multipole Moments
 -----------------------------------------------------------------
    Charge (ESU x 10^10)
                -0.0000
    Dipole Moment (Debye)
         X       0.2879      Y       0.0383      Z      -0.0000
       Tot       0.2904
    Quadrupole Moments (Debye-Ang)
        XX     -61.5762     XY      -0.1239     YY     -57.8922
        XZ      -0.0000     YZ      -0.0000     ZZ     -57.4692
    Octopole Moments (Debye-Ang^2)
       XXX      86.0560    XXY       3.0596    XYY      23.9985
       YYY       1.8059    XXZ      -0.0000    XYZ       0.0000
       YYZ       0.0000    XZZ      23.0198    YZZ       0.6157
       ZZZ      -0.0000
    Hexadecapole Moments (Debye-Ang^3)
      XXXX   -1394.4239   XXXY      12.7770   XXYY    -260.3429
      XYYY      -1.8908   YYYY    -202.0082   XXXZ      -0.0000
      XXYZ       0.0000   XYYZ      -0.0000   YYYZ       0.0000
      XXZZ    -247.9318   XYZZ      -1.6294   YYZZ     -46.1047
      XZZZ      -0.0000   YZZZ       0.0000   ZZZZ     -80.2702
 -----------------------------------------------------------------
 Calculating analytic gradient of the SCF energy
 Gradient of SCF Energy
            1           2           3           4
    1   0.0000966  -0.0010486   0.0007791   0.0001729
    2  -0.0003345  -0.0001896   0.0004363   0.0000879
    3  -0.0000000   0.0000000  -0.0000000   0.0000000
 Max gradient component =       1.049E-03
 RMS gradient           =       4.175E-04
 Gradient time:  CPU 4.40 s  wall 4.40 s
 Geometry Optimization Parameters
   NAtoms,    NIC,     NZ,  NCons,   NDum,   NFix, NCnnct, MaxDiis
        4      14       4       0       0       0       0       0

 Cartesian Hessian Update
 Hessian Updated using BFGS Update


** GEOMETRY OPTIMIZATION IN DELOCALIZED INTERNAL COORDINATES **
   Searching for a Minimum

   Optimization Cycle:   6

                       Coordinates (Angstroms)
     ATOM                X               Y               Z
      1  P        -0.0998278522   -0.9015194898    0.0000000000
      2  P        -1.2903125019    0.7739295764    0.0000000000
      3  Cl       -3.1752624207   -0.1615239730    0.0000000000
      4  Br        1.9066848878    0.1670939764    0.0000000000
   Point Group: cs    Number of degrees of freedom:     5


   Energy is  -3717.150799773

 Hessian Updated using BFGS Update

  5 Hessian modes will be used to form the next step
  Hessian Eigenvalues:
     0.121201    0.146888    0.250828    0.303964    0.365243

 Minimum Search - Taking Simple RFO Step
 Searching for Lamda that Minimizes Along All modes
 Value Taken    Lamda =  -0.00000614
 Step Taken.  Stepsize is  0.006330

                             Maximum     Tolerance    Cnvgd?
         Gradient           0.000768      0.000300      NO
         Displacement       0.004932      0.001200      NO
         Energy change     -0.000027      0.000001      NO


 New Cartesian Coordinates Obtained by Inverse Iteration

 Displacement from previous Coordinates is:  0.004435
 ----------------------------------------------------------------
             Standard Nuclear Orientation (Angstroms)
    I     Atom           X                Y                Z
 ----------------------------------------------------------------
    1      P      -0.0998194513    -0.9012941913     0.0000000000
    2      P      -1.2887937193     0.7747710439     0.0000000000
    3      Cl     -3.1765107610    -0.1624025996     0.0000000000
    4      Br      1.9064060446     0.1669058371     0.0000000000
 ----------------------------------------------------------------
 Molecular Point Group                 Cs    NOp =  2
 Largest Abelian Subgroup              Cs    NOp =  2
 Nuclear Repulsion Energy =   434.0770174480 hartrees
 There are       41 alpha and       41 beta electrons
 Applying Cartesian multipole field
    Component          Value
    ---------          -----
     (2,0,0)        1.00000E-11
     (0,2,0)        2.00000E-11
     (0,0,2)       -3.00000E-11
 Nucleus-field energy     =     0.0000000132 hartrees
 Requested basis set is 6-311++G(d,p)
 There are 58 shells and 138 basis functions
 A cutoff of  1.0D-11 yielded   1353 shell pairs
 There are      8269 function pairs (      9021 Cartesian)
 Smallest overlap matrix eigenvalue = 5.16E-04
 Guess MOs from SCF MO coefficient file

 -----------------------------------------------------------------------
  General SCF calculation program by
  Eric Jon Sundstrom, Paul Horn, Yuezhi Mao, Dmitri Zuev, Alec White,
  David Stuck, Shaama M.S., Shane Yost, Joonho Lee, David Small,
  Daniel Levine, Susi Lehtola, Hugh Burton, Evgeny Epifanovsky
 -----------------------------------------------------------------------
 Exchange:     0.2000 Hartree-Fock + 0.0800 Slater + 0.7200 B88
 Correlation:  0.1900 VWN1RPA + 0.8100 LYP
 Using SG-1 standard quadrature grid
 A restricted SCF calculation will be
 performed using DIIS
 SCF converges when DIIS error is below 1.0e-08
 ---------------------------------------
  Cycle       Energy         DIIS error
 ---------------------------------------
    1   -3717.1508010127      2.40e-05  
    2   -3717.1508031784      7.95e-06  
    3   -3717.1508031147      8.42e-06  
    4   -3717.1508032581      4.78e-06  
    5   -3717.1508033402      5.23e-07  
    6   -3717.1508033410      1.97e-07  
    7   -3717.1508033411      5.04e-08  
    8   -3717.1508033411      1.10e-08  
    9   -3717.1508033411      1.79e-09  Convergence criterion met
 ---------------------------------------
 SCF time:   CPU 12.40s  wall 13.00s 
 SCF   energy in the final basis set =    -3717.1508033411
 Total energy in the final basis set =    -3717.1508033411

 --------------------------------------------------------------
             Orbital Energies (a.u.) and Symmetries
 --------------------------------------------------------------

 Alpha MOs, Restricted
 -- Occupied --                  
-482.85 -101.58  -77.13  -77.12  -62.51  -56.33  -56.32  -56.32
  1 A'    2 A'    3 A'    4 A'    5 A'    6 A'    1 A"    7 A'                 
 -9.490  -8.715  -7.253  -7.245  -7.244  -6.621  -6.617  -6.546
  8 A'    9 A'   10 A'    2 A"   11 A'   12 A'   13 A'   14 A'                 
 -6.534  -6.534  -4.784  -4.781  -4.780  -4.778  -4.777  -4.774
  3 A"   15 A'   16 A'    4 A"   17 A'   18 A'    5 A"   19 A'                 
 -2.657  -2.654  -2.653  -2.644  -2.644  -0.865  -0.815  -0.691
 20 A'    6 A"   21 A'   22 A'    7 A"   23 A'   24 A'   25 A'                 
 -0.545  -0.419  -0.408  -0.378  -0.351  -0.344  -0.326  -0.288
 26 A'   27 A'   28 A'    8 A"   29 A'    9 A"   30 A'   31 A'                 
 -0.272
 10 A"                                                                         
 -- Virtual --                   
 -0.138  -0.098  -0.046  -0.012   0.002   0.029   0.034   0.041
 11 A"   32 A'   33 A'   34 A'   35 A'   36 A'   12 A"   37 A'                 
  0.046   0.056   0.064   0.064   0.069   0.085   0.098   0.105
 38 A'   39 A'   13 A"   40 A'   14 A"   41 A'   42 A'   15 A"                 
  0.110   0.130   0.143   0.177   0.220   0.262   0.271   0.275
 43 A'   44 A'   45 A'   46 A'   47 A'   48 A'   49 A'   16 A"                 
  0.286   0.296   0.359   0.401   0.406   0.427   0.455   0.455
 50 A'   17 A"   51 A'   52 A'   18 A"   53 A'   19 A"   54 A'                 
  0.462   0.496   0.508   0.529   0.554   0.554   0.570   0.594
 20 A"   21 A"   55 A'   56 A'   57 A'   22 A"   58 A'   59 A'                 
  0.604   0.632   0.647   0.681   0.723   0.747   0.792   0.814
 23 A"   60 A'   61 A'   62 A'   63 A'   24 A"   64 A'   25 A"                 
  0.847   0.856   0.896   0.918   0.934   1.023   1.101   1.201
 26 A"   65 A'   27 A"   66 A'   67 A'   68 A'   69 A'   70 A'                 
  1.489   1.547   1.618   1.636   1.668   1.721   1.982   2.009
 28 A"   29 A"   71 A'   72 A'   73 A'   74 A'   30 A"   75 A'                 
  2.080   2.239   2.274   2.345   3.981   3.990   3.995   4.017
 76 A'   31 A"   77 A'   78 A'   32 A"   79 A'   33 A"   80 A'                 
  4.185   6.547   6.636   6.814   7.538   7.557   7.614   9.654
 81 A'   82 A'   83 A'   84 A'   34 A"   85 A'   86 A'   87 A'                 
 13.761  13.786  13.803  13.845  13.871  13.925  25.802  25.890
 35 A"   36 A"   88 A'   89 A'   90 A'   91 A'   37 A"   92 A'                 
 26.112  47.864 162.735 162.955 215.638 289.736 289.755 289.824
 93 A'   94 A'   95 A'   96 A'   97 A'   38 A"   98 A'   99 A'                 
*******
100 A'                                                                         

 Beta MOs, Restricted
 -- Occupied --                  
-482.85 -101.58  -77.13  -77.12  -62.51  -56.33  -56.32  -56.32
  1 A'    2 A'    3 A'    4 A'    5 A'    6 A'    1 A"    7 A'                 
 -9.490  -8.715  -7.253  -7.245  -7.244  -6.621  -6.617  -6.546
  8 A'    9 A'   10 A'    2 A"   11 A'   12 A'   13 A'   14 A'                 
 -6.534  -6.534  -4.784  -4.781  -4.780  -4.778  -4.777  -4.774
  3 A"   15 A'   16 A'    4 A"   17 A'   18 A'    5 A"   19 A'                 
 -2.657  -2.654  -2.653  -2.644  -2.644  -0.865  -0.815  -0.691
 20 A'    6 A"   21 A'   22 A'    7 A"   23 A'   24 A'   25 A'                 
 -0.545  -0.419  -0.408  -0.378  -0.351  -0.344  -0.326  -0.288
 26 A'   27 A'   28 A'    8 A"   29 A'    9 A"   30 A'   31 A'                 
 -0.272
 10 A"                                                                         
 -- Virtual --                   
 -0.138  -0.098  -0.046  -0.012   0.002   0.029   0.034   0.041
 11 A"   32 A'   33 A'   34 A'   35 A'   36 A'   12 A"   37 A'                 
  0.046   0.056   0.064   0.064   0.069   0.085   0.098   0.105
 38 A'   39 A'   13 A"   40 A'   14 A"   41 A'   42 A'   15 A"                 
  0.110   0.130   0.143   0.177   0.220   0.262   0.271   0.275
 43 A'   44 A'   45 A'   46 A'   47 A'   48 A'   49 A'   16 A"                 
  0.286   0.296   0.359   0.401   0.406   0.427   0.455   0.455
 50 A'   17 A"   51 A'   52 A'   18 A"   53 A'   19 A"   54 A'                 
  0.462   0.496   0.508   0.529   0.554   0.554   0.570   0.594
 20 A"   21 A"   55 A'   56 A'   57 A'   22 A"   58 A'   59 A'                 
  0.604   0.632   0.647   0.681   0.723   0.747   0.792   0.814
 23 A"   60 A'   61 A'   62 A'   63 A'   24 A"   64 A'   25 A"                 
  0.847   0.856   0.896   0.918   0.934   1.023   1.101   1.201
 26 A"   65 A'   27 A"   66 A'   67 A'   68 A'   69 A'   70 A'                 
  1.489   1.547   1.618   1.636   1.668   1.721   1.982   2.009
 28 A"   29 A"   71 A'   72 A'   73 A'   74 A'   30 A"   75 A'                 
  2.080   2.239   2.274   2.345   3.981   3.990   3.995   4.017
 76 A'   31 A"   77 A'   78 A'   32 A"   79 A'   33 A"   80 A'                 
  4.185   6.547   6.636   6.814   7.538   7.557   7.614   9.654
 81 A'   82 A'   83 A'   84 A'   34 A"   85 A'   86 A'   87 A'                 
 13.761  13.786  13.803  13.845  13.871  13.925  25.802  25.890
 35 A"   36 A"   88 A'   89 A'   90 A'   91 A'   37 A"   92 A'                 
 26.112  47.864 162.735 162.955 215.638 289.736 289.755 289.824
 93 A'   94 A'   95 A'   96 A'   97 A'   38 A"   98 A'   99 A'                 
*******
100 A'                                                                         
 --------------------------------------------------------------

          Ground-State Mulliken Net Atomic Charges

     Atom                 Charge (a.u.)
  ----------------------------------------
      1 P                     0.288994
      2 P                    -0.052849
      3 Cl                   -0.022600
      4 Br                   -0.213545
  ----------------------------------------
  Sum of atomic charges =    -0.000000

 -----------------------------------------------------------------
                    Cartesian Multipole Moments
 -----------------------------------------------------------------
    Charge (ESU x 10^10)
                -0.0000
    Dipole Moment (Debye)
         X       0.3105      Y       0.0417      Z       0.0000
       Tot       0.3133
    Quadrupole Moments (Debye-Ang)
        XX     -61.6428     XY      -0.1314     YY     -57.8820
        XZ       0.0000     YZ      -0.0000     ZZ     -57.4705
    Octopole Moments (Debye-Ang^2)
       XXX      86.3566    XXY       3.0685    XYY      24.0147
       YYY       1.8153    XXZ       0.0000    XYZ      -0.0000
       YYZ       0.0000    XZZ      23.0535    YZZ       0.6151
       ZZZ       0.0000
    Hexadecapole Moments (Debye-Ang^3)
      XXXX   -1395.5981   XXXY      12.6745   XXYY    -260.4313
      XYYY      -2.0092   YYYY    -202.0305   XXXZ       0.0000
      XXYZ      -0.0000   XYYZ      -0.0000   YYYZ      -0.0000
      XXZZ    -248.0458   XYZZ      -1.6641   YYZZ     -46.1081
      XZZZ       0.0000   YZZZ      -0.0000   ZZZZ     -80.2657
 -----------------------------------------------------------------
 Calculating analytic gradient of the SCF energy
 Gradient of SCF Energy
            1           2           3           4
    1   0.0001497  -0.0002668   0.0000714   0.0000458
    2  -0.0002472   0.0001230   0.0000779   0.0000462
    3  -0.0000000   0.0000000  -0.0000000   0.0000000
 Max gradient component =       2.668E-04
 RMS gradient           =       1.242E-04
 Gradient time:  CPU 4.39 s  wall 4.39 s
 Geometry Optimization Parameters
   NAtoms,    NIC,     NZ,  NCons,   NDum,   NFix, NCnnct, MaxDiis
        4      14       4       0       0       0       0       0

 Cartesian Hessian Update
 Hessian Updated using BFGS Update


** GEOMETRY OPTIMIZATION IN DELOCALIZED INTERNAL COORDINATES **
   Searching for a Minimum

   Optimization Cycle:   7

                       Coordinates (Angstroms)
     ATOM                X               Y               Z
      1  P        -0.0998194513   -0.9012941913    0.0000000000
      2  P        -1.2887937193    0.7747710439    0.0000000000
      3  Cl       -3.1765107610   -0.1624025996    0.0000000000
      4  Br        1.9064060446    0.1669058371    0.0000000000
   Point Group: cs    Number of degrees of freedom:     5


   Energy is  -3717.150803341

 Hessian Updated using BFGS Update

  5 Hessian modes will be used to form the next step
  Hessian Eigenvalues:
     0.120535    0.130533    0.248644    0.304666    0.347379

 Minimum Search - Taking Simple RFO Step
 Searching for Lamda that Minimizes Along All modes
 Value Taken    Lamda =   0.00000000
 Step Taken.  Stepsize is  0.001728

                             Maximum     Tolerance    Cnvgd?
         Gradient           0.000223      0.000300     YES
         Displacement       0.001058      0.001200     YES
         Energy change     -0.000004      0.000001      NO


                       Distance Matrix (Angstroms)
             P (  1)   P (  2)   Cl(  3)
   P (  2)  2.054959
   Cl(  3)  3.164173  2.107551
   Br(  4)  2.272882  3.252507  5.093573

 Final energy is   -3717.1508033411233     


 ******************************
 **  OPTIMIZATION CONVERGED  **
 ******************************

                       Coordinates (Angstroms)
     ATOM                X               Y               Z
      1  P        -0.0998194513   -0.9012941913    0.0000000000
      2  P        -1.2887937193    0.7747710439    0.0000000000
      3  Cl       -3.1765107610   -0.1624025996    0.0000000000
      4  Br        1.9064060446    0.1669058371    0.0000000000

Z-matrix Print:
$molecule
0 1
Br
P  1 2.272882
P  2 2.054959 1 97.318548
Cl 3 2.107551 2 98.948787 1 -180.000000 0
$end


 --------------------------------------------------------------
             Orbital Energies (a.u.) and Symmetries
 --------------------------------------------------------------

 Alpha MOs, Restricted
 -- Occupied --                  
-482.85 -101.58  -77.13  -77.12  -62.51  -56.33  -56.32  -56.32
  1 A'    2 A'    3 A'    4 A'    5 A'    6 A'    1 A"    7 A'                 
 -9.490  -8.715  -7.253  -7.245  -7.244  -6.621  -6.617  -6.546
  8 A'    9 A'   10 A'    2 A"   11 A'   12 A'   13 A'   14 A'                 
 -6.534  -6.534  -4.784  -4.781  -4.780  -4.778  -4.777  -4.774
  3 A"   15 A'   16 A'    4 A"   17 A'   18 A'    5 A"   19 A'                 
 -2.657  -2.654  -2.653  -2.644  -2.644  -0.865  -0.815  -0.691
 20 A'    6 A"   21 A'   22 A'    7 A"   23 A'   24 A'   25 A'                 
 -0.545  -0.419  -0.408  -0.378  -0.351  -0.344  -0.326  -0.288
 26 A'   27 A'   28 A'    8 A"   29 A'    9 A"   30 A'   31 A'                 
 -0.272
 10 A"                                                                         
 -- Virtual --                   
 -0.138  -0.098  -0.046  -0.012   0.002   0.029   0.034   0.041
 11 A"   32 A'   33 A'   34 A'   35 A'   36 A'   12 A"   37 A'                 
  0.046   0.056   0.064   0.064   0.069   0.085   0.098   0.105
 38 A'   39 A'   13 A"   40 A'   14 A"   41 A'   42 A'   15 A"                 
  0.110   0.130   0.143   0.177   0.220   0.262   0.271   0.275
 43 A'   44 A'   45 A'   46 A'   47 A'   48 A'   49 A'   16 A"                 
  0.286   0.296   0.359   0.401   0.406   0.427   0.455   0.455
 50 A'   17 A"   51 A'   52 A'   18 A"   53 A'   19 A"   54 A'                 
  0.462   0.496   0.508   0.529   0.554   0.554   0.570   0.594
 20 A"   21 A"   55 A'   56 A'   57 A'   22 A"   58 A'   59 A'                 
  0.604   0.632   0.647   0.681   0.723   0.747   0.792   0.814
 23 A"   60 A'   61 A'   62 A'   63 A'   24 A"   64 A'   25 A"                 
  0.847   0.856   0.896   0.918   0.934   1.023   1.101   1.201
 26 A"   65 A'   27 A"   66 A'   67 A'   68 A'   69 A'   70 A'                 
  1.489   1.547   1.618   1.636   1.668   1.721   1.982   2.009
 28 A"   29 A"   71 A'   72 A'   73 A'   74 A'   30 A"   75 A'                 
  2.080   2.239   2.274   2.345   3.981   3.990   3.995   4.017
 76 A'   31 A"   77 A'   78 A'   32 A"   79 A'   33 A"   80 A'                 
  4.185   6.547   6.636   6.814   7.538   7.557   7.614   9.654
 81 A'   82 A'   83 A'   84 A'   34 A"   85 A'   86 A'   87 A'                 
 13.761  13.786  13.803  13.845  13.871  13.925  25.802  25.890
 35 A"   36 A"   88 A'   89 A'   90 A'   91 A'   37 A"   92 A'                 
 26.112  47.864 162.735 162.955 215.638 289.736 289.755 289.824
 93 A'   94 A'   95 A'   96 A'   97 A'   38 A"   98 A'   99 A'                 
*******
100 A'                                                                         

 Beta MOs, Restricted
 -- Occupied --                  
-482.85 -101.58  -77.13  -77.12  -62.51  -56.33  -56.32  -56.32
  1 A'    2 A'    3 A'    4 A'    5 A'    6 A'    1 A"    7 A'                 
 -9.490  -8.715  -7.253  -7.245  -7.244  -6.621  -6.617  -6.546
  8 A'    9 A'   10 A'    2 A"   11 A'   12 A'   13 A'   14 A'                 
 -6.534  -6.534  -4.784  -4.781  -4.780  -4.778  -4.777  -4.774
  3 A"   15 A'   16 A'    4 A"   17 A'   18 A'    5 A"   19 A'                 
 -2.657  -2.654  -2.653  -2.644  -2.644  -0.865  -0.815  -0.691
 20 A'    6 A"   21 A'   22 A'    7 A"   23 A'   24 A'   25 A'                 
 -0.545  -0.419  -0.408  -0.378  -0.351  -0.344  -0.326  -0.288
 26 A'   27 A'   28 A'    8 A"   29 A'    9 A"   30 A'   31 A'                 
 -0.272
 10 A"                                                                         
 -- Virtual --                   
 -0.138  -0.098  -0.046  -0.012   0.002   0.029   0.034   0.041
 11 A"   32 A'   33 A'   34 A'   35 A'   36 A'   12 A"   37 A'                 
  0.046   0.056   0.064   0.064   0.069   0.085   0.098   0.105
 38 A'   39 A'   13 A"   40 A'   14 A"   41 A'   42 A'   15 A"                 
  0.110   0.130   0.143   0.177   0.220   0.262   0.271   0.275
 43 A'   44 A'   45 A'   46 A'   47 A'   48 A'   49 A'   16 A"                 
  0.286   0.296   0.359   0.401   0.406   0.427   0.455   0.455
 50 A'   17 A"   51 A'   52 A'   18 A"   53 A'   19 A"   54 A'                 
  0.462   0.496   0.508   0.529   0.554   0.554   0.570   0.594
 20 A"   21 A"   55 A'   56 A'   57 A'   22 A"   58 A'   59 A'                 
  0.604   0.632   0.647   0.681   0.723   0.747   0.792   0.814
 23 A"   60 A'   61 A'   62 A'   63 A'   24 A"   64 A'   25 A"                 
  0.847   0.856   0.896   0.918   0.934   1.023   1.101   1.201
 26 A"   65 A'   27 A"   66 A'   67 A'   68 A'   69 A'   70 A'                 
  1.489   1.547   1.618   1.636   1.668   1.721   1.982   2.009
 28 A"   29 A"   71 A'   72 A'   73 A'   74 A'   30 A"   75 A'                 
  2.080   2.239   2.274   2.345   3.981   3.990   3.995   4.017
 76 A'   31 A"   77 A'   78 A'   32 A"   79 A'   33 A"   80 A'                 
  4.185   6.547   6.636   6.814   7.538   7.557   7.614   9.654
 81 A'   82 A'   83 A'   84 A'   34 A"   85 A'   86 A'   87 A'                 
 13.761  13.786  13.803  13.845  13.871  13.925  25.802  25.890
 35 A"   36 A"   88 A'   89 A'   90 A'   91 A'   37 A"   92 A'                 
 26.112  47.864 162.735 162.955 215.638 289.736 289.755 289.824
 93 A'   94 A'   95 A'   96 A'   97 A'   38 A"   98 A'   99 A'                 
*******
100 A'                                                                         
 --------------------------------------------------------------

          Ground-State Mulliken Net Atomic Charges

     Atom                 Charge (a.u.)
  ----------------------------------------
      1 P                     0.288994
      2 P                    -0.052849
      3 Cl                   -0.022600
      4 Br                   -0.213545
  ----------------------------------------
  Sum of atomic charges =    -0.000000

 -----------------------------------------------------------------
                    Cartesian Multipole Moments
 -----------------------------------------------------------------
    Charge (ESU x 10^10)
                -0.0000
    Dipole Moment (Debye)
         X       0.3105      Y       0.0417      Z       0.0000
       Tot       0.3133
    Quadrupole Moments (Debye-Ang)
        XX     -61.6428     XY      -0.1314     YY     -57.8820
        XZ       0.0000     YZ      -0.0000     ZZ     -57.4705
    Octopole Moments (Debye-Ang^2)
       XXX      86.3566    XXY       3.0685    XYY      24.0147
       YYY       1.8153    XXZ       0.0000    XYZ      -0.0000
       YYZ       0.0000    XZZ      23.0535    YZZ       0.6151
       ZZZ       0.0000
    Hexadecapole Moments (Debye-Ang^3)
      XXXX   -1395.5981   XXXY      12.6745   XXYY    -260.4313
      XYYY      -2.0092   YYYY    -202.0305   XXXZ       0.0000
      XXYZ      -0.0000   XYYZ      -0.0000   YYYZ      -0.0000
      XXZZ    -248.0458   XYZZ      -1.6641   YYZZ     -46.1081
      XZZZ       0.0000   YZZZ      -0.0000   ZZZZ     -80.2657
 -----------------------------------------------------------------
Archival summary:
1\1\TWL02\OPT\ProcedureUnspecified\BasisUnspecified\r1l12\taweetha\TueOct3017:30:442018TueOct3017:30:442018\0\\#,OPT,ProcedureUnspecified,BasisUnspecified,\\0,1\Br\P,1,2.27288\P,2,2.05496,1,97.3185\Cl,3,2.10755,2,98.9488,1,-180,0\\\@

 Total job time:  134.28s(wall), 133.88s(cpu) 
 Tue Oct 30 17:30:44 2018

        *************************************************************
        *                                                           *
        *  Thank you very much for using Q-Chem.  Have a nice day.  *
        *                                                           *
        *************************************************************


 
User input: 2 of 2 
 
Q-Chem Developer Version!
                  Welcome to Q-Chem
     A Quantum Leap Into The Future Of Chemistry


 Q-Chem 5.1, Q-Chem, Inc., Pleasanton, CA (2018)

 Yihan Shao,  Zhengting Gan,  E. Epifanovsky,  A. T. B. Gilbert,  M. Wormit,  
 J. Kussmann,  A. W. Lange,  A. Behn,  Jia Deng,  Xintian Feng,  D. Ghosh,  
 M. Goldey,  P. R. Horn,  L. D. Jacobson,  I. Kaliman,  T. Kus,  A. Landau,  
 Jie Liu,  E. I. Proynov,  R. M. Richard,  R. P. Steele,  E. J. Sundstrom,  
 H. L. Woodcock III,  P. M. Zimmerman,  D. Zuev,  B. Albrecht,  E. Alguire,  
 S. A. Baeppler,  D. Barton,  Z. Benda,  Y. A. Bernard,  E. J. Berquist,  
 K. B. Bravaya,  H. Burton,  D. Casanova,  Chun-Min Chang,  Yunqing Chen,  
 A. Chien,  K. D. Closser,  M. P. Coons,  S. Coriani,  S. Dasgupta,  
 A. L. Dempwolff,  M. Diedenhofen,  Hainam Do,  R. G. Edgar,  Po-Tung Fang,  
 S. Faraji,  S. Fatehi,  Qingguo Feng,  K. D. Fenk,  J. Fosso-Tande,  
 Qinghui Ge,  A. Ghysels,  G. Gidofalvi,  J. Gomes,  J. Gonthier,  A. Gunina,  
 D. Hait,  M. W. D. Hanson-Heine,  P. H. P. Harbach,  A. W. Hauser,  
 J. E. Herr,  E. G. Hohenstein,  Z. C. Holden,  Kerwin Hui,  B. C. Huynh,  
 T.-C. Jagau,  Hyunjun Ji,  B. Kaduk,  K. Khistyaev,  Jaehoon Kim,  
 P. Klunzinger,  K. Koh,  D. Kosenkov,  L. Koulias,  T. Kowalczyk,  
 C. M. Krauter,  A. Kunitsa,  Ka Un Lao,  A. Laurent,  K. V. Lawler,  
 Joonho Lee,  D. Lefrancois,  S. Lehtola,  D. S. Levine,  Yi-Pei Li,  
 You-Sheng Lin,  Fenglai Liu,  E. Livshits,  A. Luenser,  P. Manohar,  
 E. Mansoor,  S. F. Manzer,  Shan-Ping Mao,  Yuezhi Mao,  N. Mardirossian,  
 A. V. Marenich,  T. Markovich,  L. A. Martinez-Martinez,  S. A. Maurer,  
 N. J. Mayhall,  S. C. McKenzie,  J.-M. Mewes,  A. F. Morrison,  
 J. W. Mullinax,  K. Nanda,  T. S. Nguyen-Beck,  R. Olivares-Amaya,  
 J. A. Parkhill,  T. M. Perrine,  F. Plasser,  P. Pokhilko,  S. Prager,  
 A. Prociuk,  E. Ramos,  D. R. Rehn,  F. Rob,  M. Schneider,  N. Sergueev,  
 S. M. Sharada,  S. Sharma,  D. W. Small,  T. Stauch,  T. Stein,  
 Yu-Chuan Su,  A. J. W. Thom,  A. Tkatchenko,  T. Tsuchimochi,  N. M. Tubman,  
 L. Vogt,  M. L. Vidal,  O. Vydrov,  M. A. Watson,  J. Wenzel,  
 M. de Wergifosse,  T. A. Wesolowski,  A. White,  J. Witte,  A. Yamada,  
 Jun Yang,  K. Yao,  S. Yeganeh,  S. R. Yost,  Zhi-Qiang You,  A. Zech,  
 Igor Ying Zhang,  Xing Zhang,  Yan Zhao,  Ying Zhu,  B. R. Brooks,  
 G. K. L. Chan,  C. J. Cramer,  M. S. Gordon,  W. J. Hehre,  A. Klamt,  
 M. W. Schmidt,  C. D. Sherrill,  D. G. Truhlar,  A. Aspuru-Guzik,  R. Baer,  
 A. T. Bell,  N. A. Besley,  Jeng-Da Chai,  A. E. DePrince, III,  
 R. A. DiStasio Jr.,  A. Dreuw,  B. D. Dunietz,  T. R. Furlani,  
 Chao-Ping Hsu,  Yousung Jung,  Jing Kong,  D. S. Lambrecht,  WanZhen Liang,  
 C. Ochsenfeld,  V. A. Rassolov,  L. V. Slipchenko,  J. E. Subotnik,  
 T. Van Voorhis,  J. M. Herbert,  A. I. Krylov,  P. M. W. Gill,  M. Head-Gordon

 Contributors to earlier versions of Q-Chem not listed above: 
 R. D. Adamson,  B. Austin,  J. Baker,  G. J. O. Beran,  K. Brandhorst,  
 S. T. Brown,  E. F. C. Byrd,  A. K. Chakraborty,  C.-L. Cheng,  
 Siu Hung Chien,  D. M. Chipman,  D. L. Crittenden,  H. Dachsel,  
 R. J. Doerksen,  A. D. Dutoi,  L. Fusti-Molnar,  W. A. Goddard III,  
 A. Golubeva-Zadorozhnaya,  S. R. Gwaltney,  G. Hawkins,  A. Heyden,  
 S. Hirata,  G. Kedziora,  F. J. Keil,  C. Kelley,  Jihan Kim,  R. A. King,  
 R. Z. Khaliullin,  P. P. Korambath,  W. Kurlancheek,  A. M. Lee,  M. S. Lee,  
 S. V. Levchenko,  Ching Yeh Lin,  D. Liotard,  R. C. Lochan,  I. Lotan,  
 P. E. Maslen,  N. Nair,  D. P. O'Neill,  D. Neuhauser,  E. Neuscamman,  
 C. M. Oana,  R. Olson,  B. Peters,  R. Peverati,  P. A. Pieniazek,  
 Y. M. Rhee,  J. Ritchie,  M. A. Rohrdanz,  E. Rosta,  N. J. Russ,  
 H. F. Schaefer III,  N. E. Schultz,  N. Shenvi,  A. C. Simmonett,  A. Sodt,  
 D. Stuck,  K. S. Thanthiriwatte,  V. Vanovschi,  Tao Wang,  A. Warshel,  
 C. F. Williams,  Q. Wu,  X. Xu,  W. Zhang

 Please cite Q-Chem as follows:
 Y. Shao et al., Mol. Phys. 113, 184-215 (2015)
 DOI: 10.1080/00268976.2014.952696

 Q-Chem 5.1.1 for Intel X86 EM64T Linux

 Parts of Q-Chem use Armadillo 8.300.2 (Tropical Shenanigans).
 http://arma.sourceforge.net/

 Q-Chem begins on Tue Oct 30 17:30:44 2018  

Host: 
0

     Scratch files written to /scratch/taweetham/qchem19695//
The previous job contains 0 fragments, simply inherited here
Input Ideriv = 2
Curr. Ideriv = -1
Max.  Ideriv = 2

Checking the input file for inconsistencies... 	...done.

--------------------------------------------------------------
User input:
--------------------------------------------------------------

$molecule
read
$end

$rem
   job_type 	frequency
   basis 	6-311++g**
   method	b3lyp	
$end


--------------------------------------------------------------
 ----------------------------------------------------------------
             Standard Nuclear Orientation (Angstroms)
    I     Atom           X                Y                Z
 ----------------------------------------------------------------
    1      P      -0.0204506485    -0.9154933026    -0.0000000000
    2      P      -1.1734992464     0.7854868306    -0.0000000000
    3      Cl     -3.0807264833    -0.1113154524    -0.0000000000
    4      Br      2.0080456754     0.1097845649     0.0000000000
 ----------------------------------------------------------------
 Molecular Point Group                 Cs    NOp =  2
 Largest Abelian Subgroup              Cs    NOp =  2
 Nuclear Repulsion Energy =   434.0770174480 hartrees
 There are       41 alpha and       41 beta electrons
 Requested basis set is 6-311++G(d,p)
 There are 58 shells and 138 basis functions

 Total QAlloc Memory Limit   2000 MB
 Mega-Array Size       188 MB
 MEM_STATIC part       192 MB

                       Distance Matrix (Angstroms)
             P (  1)   P (  2)   Cl(  3)
   P (  2)  2.054959
   Cl(  3)  3.164173  2.107551
   Br(  4)  2.272882  3.252507  5.093573

 A cutoff of  1.0D-11 yielded   1353 shell pairs
 There are      8269 function pairs (      9021 Cartesian)
 Smallest overlap matrix eigenvalue = 5.16E-04
 Guess from superposition of atomic densities
 Warning:  Energy on first SCF cycle will be non-variational
 SAD guess density has 82.000000 electrons

 -----------------------------------------------------------------------
  General SCF calculation program by
  Eric Jon Sundstrom, Paul Horn, Yuezhi Mao, Dmitri Zuev, Alec White,
  David Stuck, Shaama M.S., Shane Yost, Joonho Lee, David Small,
  Daniel Levine, Susi Lehtola, Hugh Burton, Evgeny Epifanovsky
 -----------------------------------------------------------------------
 Exchange:     0.2000 Hartree-Fock + 0.0800 Slater + 0.7200 B88
 Correlation:  0.1900 VWN1RPA + 0.8100 LYP
 Using SG-1 standard quadrature grid
 A restricted SCF calculation will be
 performed using DIIS
 SCF converges when DIIS error is below 1.0e-08
 ---------------------------------------
  Cycle       Energy         DIIS error
 ---------------------------------------
    1   -3717.4456574921      3.83e-02  
    2   -3717.1337070256      2.90e-03  
    3   -3717.1133877574      3.72e-03  
    4   -3717.1494764898      8.21e-04  
    5   -3717.1506768998      2.05e-04  
    6   -3717.1506720246      1.98e-04  
    7   -3717.1508047985      1.48e-05  
    8   -3717.1508052375      3.50e-06  
    9   -3717.1508052563      2.13e-06  
   10   -3717.1508052702      3.00e-07  
   11   -3717.1508052704      5.91e-08  
   12   -3717.1508052704      1.55e-08  
   13   -3717.1508052704      2.51e-09  Convergence criterion met
 ---------------------------------------
 SCF time:   CPU 17.72s  wall 18.00s 
 SCF   energy in the final basis set =    -3717.1508052704
 Total energy in the final basis set =    -3717.1508052704

 --------------------------------------------------------------
             Orbital Energies (a.u.) and Symmetries
 --------------------------------------------------------------

 Alpha MOs, Restricted
 -- Occupied --                  
-482.85 -101.58  -77.13  -77.12  -62.51  -56.33  -56.32  -56.32
  1 A'    2 A'    3 A'    4 A'    5 A'    6 A'    1 A"    7 A'                 
 -9.490  -8.715  -7.253  -7.245  -7.244  -6.621  -6.617  -6.546
  8 A'    9 A'   10 A'    2 A"   11 A'   12 A'   13 A'   14 A'                 
 -6.534  -6.534  -4.784  -4.781  -4.780  -4.778  -4.777  -4.774
  3 A"   15 A'   16 A'    4 A"   17 A'   18 A'    5 A"   19 A'                 
 -2.657  -2.654  -2.653  -2.644  -2.644  -0.865  -0.815  -0.691
 20 A'    6 A"   21 A'   22 A'    7 A"   23 A'   24 A'   25 A'                 
 -0.545  -0.419  -0.408  -0.378  -0.351  -0.344  -0.326  -0.288
 26 A'   27 A'   28 A'    8 A"   29 A'    9 A"   30 A'   31 A'                 
 -0.272
 10 A"                                                                         
 -- Virtual --                   
 -0.138  -0.098  -0.046  -0.012   0.002   0.029   0.034   0.041
 11 A"   32 A'   33 A'   34 A'   35 A'   36 A'   12 A"   37 A'                 
  0.046   0.056   0.064   0.064   0.069   0.085   0.098   0.105
 38 A'   39 A'   13 A"   40 A'   14 A"   41 A'   42 A'   15 A"                 
  0.110   0.130   0.143   0.177   0.220   0.262   0.271   0.275
 43 A'   44 A'   45 A'   46 A'   47 A'   48 A'   49 A'   16 A"                 
  0.286   0.296   0.359   0.401   0.406   0.427   0.455   0.455
 50 A'   17 A"   51 A'   52 A'   18 A"   53 A'   19 A"   54 A'                 
  0.462   0.496   0.508   0.529   0.554   0.554   0.570   0.594
 20 A"   21 A"   55 A'   56 A'   57 A'   22 A"   58 A'   59 A'                 
  0.604   0.632   0.647   0.681   0.723   0.747   0.792   0.814
 23 A"   60 A'   61 A'   62 A'   63 A'   24 A"   64 A'   25 A"                 
  0.847   0.856   0.896   0.918   0.934   1.023   1.102   1.201
 26 A"   65 A'   27 A"   66 A'   67 A'   68 A'   69 A'   70 A'                 
  1.489   1.547   1.618   1.636   1.668   1.721   1.982   2.009
 28 A"   29 A"   71 A'   72 A'   73 A'   74 A'   30 A"   75 A'                 
  2.080   2.239   2.274   2.345   3.981   3.990   3.995   4.017
 76 A'   31 A"   77 A'   78 A'   32 A"   79 A'   33 A"   80 A'                 
  4.185   6.547   6.636   6.814   7.538   7.557   7.614   9.654
 81 A'   82 A'   83 A'   84 A'   34 A"   85 A'   86 A'   87 A'                 
 13.761  13.786  13.803  13.845  13.871  13.925  25.802  25.890
 35 A"   36 A"   88 A'   89 A'   90 A'   91 A'   37 A"   92 A'                 
 26.112  47.864 162.735 162.955 215.639 289.736 289.755 289.824
 93 A'   94 A'   95 A'   96 A'   97 A'   38 A"   98 A'   99 A'                 
*******
100 A'                                                                         

 Beta MOs, Restricted
 -- Occupied --                  
-482.85 -101.58  -77.13  -77.12  -62.51  -56.33  -56.32  -56.32
  1 A'    2 A'    3 A'    4 A'    5 A'    6 A'    1 A"    7 A'                 
 -9.490  -8.715  -7.253  -7.245  -7.244  -6.621  -6.617  -6.546
  8 A'    9 A'   10 A'    2 A"   11 A'   12 A'   13 A'   14 A'                 
 -6.534  -6.534  -4.784  -4.781  -4.780  -4.778  -4.777  -4.774
  3 A"   15 A'   16 A'    4 A"   17 A'   18 A'    5 A"   19 A'                 
 -2.657  -2.654  -2.653  -2.644  -2.644  -0.865  -0.815  -0.691
 20 A'    6 A"   21 A'   22 A'    7 A"   23 A'   24 A'   25 A'                 
 -0.545  -0.419  -0.408  -0.378  -0.351  -0.344  -0.326  -0.288
 26 A'   27 A'   28 A'    8 A"   29 A'    9 A"   30 A'   31 A'                 
 -0.272
 10 A"                                                                         
 -- Virtual --                   
 -0.138  -0.098  -0.046  -0.012   0.002   0.029   0.034   0.041
 11 A"   32 A'   33 A'   34 A'   35 A'   36 A'   12 A"   37 A'                 
  0.046   0.056   0.064   0.064   0.069   0.085   0.098   0.105
 38 A'   39 A'   13 A"   40 A'   14 A"   41 A'   42 A'   15 A"                 
  0.110   0.130   0.143   0.177   0.220   0.262   0.271   0.275
 43 A'   44 A'   45 A'   46 A'   47 A'   48 A'   49 A'   16 A"                 
  0.286   0.296   0.359   0.401   0.406   0.427   0.455   0.455
 50 A'   17 A"   51 A'   52 A'   18 A"   53 A'   19 A"   54 A'                 
  0.462   0.496   0.508   0.529   0.554   0.554   0.570   0.594
 20 A"   21 A"   55 A'   56 A'   57 A'   22 A"   58 A'   59 A'                 
  0.604   0.632   0.647   0.681   0.723   0.747   0.792   0.814
 23 A"   60 A'   61 A'   62 A'   63 A'   24 A"   64 A'   25 A"                 
  0.847   0.856   0.896   0.918   0.934   1.023   1.102   1.201
 26 A"   65 A'   27 A"   66 A'   67 A'   68 A'   69 A'   70 A'                 
  1.489   1.547   1.618   1.636   1.668   1.721   1.982   2.009
 28 A"   29 A"   71 A'   72 A'   73 A'   74 A'   30 A"   75 A'                 
  2.080   2.239   2.274   2.345   3.981   3.990   3.995   4.017
 76 A'   31 A"   77 A'   78 A'   32 A"   79 A'   33 A"   80 A'                 
  4.185   6.547   6.636   6.814   7.538   7.557   7.614   9.654
 81 A'   82 A'   83 A'   84 A'   34 A"   85 A'   86 A'   87 A'                 
 13.761  13.786  13.803  13.845  13.871  13.925  25.802  25.890
 35 A"   36 A"   88 A'   89 A'   90 A'   91 A'   37 A"   92 A'                 
 26.112  47.864 162.735 162.955 215.639 289.736 289.755 289.824
 93 A'   94 A'   95 A'   96 A'   97 A'   38 A"   98 A'   99 A'                 
*******
100 A'                                                                         
 --------------------------------------------------------------

          Ground-State Mulliken Net Atomic Charges

     Atom                 Charge (a.u.)
  ----------------------------------------
      1 P                     0.289007
      2 P                    -0.052877
      3 Cl                   -0.022588
      4 Br                   -0.213542
  ----------------------------------------
  Sum of atomic charges =    -0.000000

 -----------------------------------------------------------------
                    Cartesian Multipole Moments
 -----------------------------------------------------------------
    Charge (ESU x 10^10)
                -0.0000
    Dipole Moment (Debye)
         X       0.3114      Y       0.0351      Z      -0.0000
       Tot       0.3134
    Quadrupole Moments (Debye-Ang)
        XX     -61.5855     XY      -0.0525     YY     -57.8791
        XZ      -0.0000     YZ       0.0000     ZZ     -57.4707
    Octopole Moments (Debye-Ang^2)
       XXX      68.3160    XXY       3.2570    XYY      18.2237
       YYY       3.1537    XXZ       0.0000    XYZ       0.0000
       YYZ       0.0000    XZZ      17.3997    YZZ       1.0739
       ZZZ      -0.0000
    Hexadecapole Moments (Debye-Ang^3)
      XXXX   -1363.4608   XXXY      25.2473   XXYY    -257.0097
      XYYY       9.4613   YYYY    -202.4973   XXXZ      -0.0000
      XXYZ       0.0000   XYYZ       0.0000   YYYZ       0.0000
      XXZZ    -244.0399   XYZZ       2.3580   YYZZ     -46.1487
      XZZZ      -0.0000   YZZZ       0.0000   ZZZZ     -80.2671
 -----------------------------------------------------------------
 Calculating MO derivatives via CPSCF
   1         3          12      0.162236    0.058496
   2         3          12      0.022331    0.009202
   3         3          12      0.003220    0.001241
   4         3          12      0.000455    0.000193
   5        10           5      0.000040    0.000017
   6        13           2      0.000003    0.000002
   7        15           0      0.000000    0.000000    Roots Converged
 Time for AOints: 4.1 s (CPU) 4.1 s (wall)
 ------------------------------------------------------------------------------
                     AOints        : Timing summary (seconds)
 ------------------------------------------------------------------------------
     job step          cpu (% of tot)      sys (% of tot)     wall (% of tot)
 ------------------------------------------------------------------------------
  cpscf_lag         0.3308E+02 (46.9)   0.5200E-04 (18.1)   0.3311E+02 (46.9)
  iterzp            0.3323E+02 (47.1)   0.2340E-03 (81.5)   0.3328E+02 (47.2)
  make_fx           0.0000E+00 ( 0.0)   0.0000E+00 ( 0.0)   0.0000E+00 ( 0.0)
  AOints            0.4112E+01 ( 5.8)   0.0000E+00 ( 0.0)   0.4114E+01 ( 5.8)
 ------------------------------------------------------------------------------
   Grand Totals     0.7050E+02          0.2870E-03          0.7058E+02
 ------------------------------------------------------------------------------
 Calculating analytic Hessian of the SCF energy
 Polarizability Matrix (a.u.)
            1           2           3
    1-135.3871042   6.7581281  -0.0000000
    2   6.7581281 -72.0200250   0.0000000
    3  -0.0000000   0.0000000 -48.3804823

 Direct stationary perturbation theory relativistic correction:

 rels  =      18.474572612595
 relv  =     -63.036022939637
 rel2e =      10.466573118403
 E_rel =     -34.094877208639

 Hessian of the SCF Energy
            1           2           3           4           5           6
    1   0.1519921  -0.0362779   0.0000000  -0.0508768   0.0781537  -0.0000000
    2  -0.0362779   0.1953570  -0.0000000   0.0792436  -0.1689047   0.0000000
    3   0.0000000  -0.0000000   0.0021551  -0.0000000   0.0000000   0.0047449
    4  -0.0508768   0.0792436  -0.0000000   0.1640305  -0.0326799   0.0000000
    5   0.0781537  -0.1689047   0.0000000  -0.0326799   0.1987244  -0.0000000
    6  -0.0000000   0.0000000   0.0047449   0.0000000  -0.0000000   0.0035857
    7  -0.0158137  -0.0073429   0.0000000  -0.1002060  -0.0377549   0.0000000
    8   0.0025951   0.0103797  -0.0000000  -0.0474084  -0.0387675   0.0000000
    9   0.0000000  -0.0000000  -0.0038846  -0.0000000   0.0000000  -0.0042226
   10  -0.0853016  -0.0356228   0.0000000  -0.0129477  -0.0077190   0.0000000
   11  -0.0444709  -0.0368320   0.0000000   0.0008446   0.0089477  -0.0000000
   12  -0.0000000   0.0000000  -0.0030153   0.0000000  -0.0000000  -0.0041080
            7           8           9          10          11          12
    1  -0.0158137   0.0025951   0.0000000  -0.0853016  -0.0444709  -0.0000000
    2  -0.0073429   0.0103797  -0.0000000  -0.0356228  -0.0368320   0.0000000
    3   0.0000000  -0.0000000  -0.0038846   0.0000000   0.0000000  -0.0030153
    4  -0.1002060  -0.0474084  -0.0000000  -0.0129477   0.0008446   0.0000000
    5  -0.0377549  -0.0387675   0.0000000  -0.0077190   0.0089477  -0.0000000
    6   0.0000000   0.0000000  -0.0042226   0.0000000  -0.0000000  -0.0041080
    7   0.1215117   0.0418059  -0.0000000  -0.0054920   0.0032920  -0.0000000
    8   0.0418059   0.0287178  -0.0000000   0.0030075  -0.0003301   0.0000000
    9  -0.0000000  -0.0000000   0.0041656  -0.0000000   0.0000000   0.0039416
   10  -0.0054920   0.0030075  -0.0000000   0.1037413   0.0403343   0.0000000
   11   0.0032920  -0.0003301   0.0000000   0.0403343   0.0282144  -0.0000000
   12  -0.0000000   0.0000000   0.0039416   0.0000000  -0.0000000   0.0031817
 Gradient time:  CPU 96.55 s  wall 96.65 s
 **********************************************************************
 **                                                                  **
 **                       VIBRATIONAL ANALYSIS                       **
 **                       --------------------                       **
 **                                                                  **
 **        VIBRATIONAL FREQUENCIES (CM**-1) AND NORMAL MODES         **
 **     FORCE CONSTANTS (mDYN/ANGSTROM) AND REDUCED MASSES (AMU)     **
 **                  INFRARED INTENSITIES (KM/MOL)                   **
 **                                                                  **
 **********************************************************************


 Mode:                 1                      2                      3
 Frequency:       104.32                 104.40                 176.71
 Force Cnst:      0.2297                 0.2208                 0.7430
 Red. Mass:      35.8242                34.3730                40.3874
 IR Active:          YES                    YES                    YES
 IR Intens:        2.014                  1.016                  0.474
 Raman Active:       YES                    YES                    YES
               X      Y      Z        X      Y      Z        X      Y      Z
 P         -0.177  0.577  0.000    0.000 -0.000  0.537   -0.213  0.025  0.000
 P         -0.365  0.465  0.000    0.000 -0.000  0.618    0.405  0.302  0.000
 Cl         0.028 -0.449 -0.000   -0.000  0.000 -0.532    0.704 -0.231 -0.000
 Br         0.200 -0.210 -0.000   -0.000  0.000 -0.218   -0.387 -0.026 -0.000
 TransDip   0.001  0.045  0.000   -0.000 -0.000  0.032    0.014  0.017  0.000

 Mode:                 4                      5                      6
 Frequency:       381.88                 460.50                 602.87
 Force Cnst:      3.0781                 4.0810                 6.6357
 Red. Mass:      35.8237                32.6639                30.9879
 IR Active:          YES                    YES                    YES
 IR Intens:       47.559                105.908                  0.785
 Raman Active:       YES                    YES                    YES
               X      Y      Z        X      Y      Z        X      Y      Z
 P          0.849  0.406 -0.000    0.025 -0.024  0.000   -0.321  0.627 -0.000
 P         -0.062 -0.055 -0.000    0.684  0.335  0.000    0.333 -0.626 -0.000
 Cl        -0.075  0.042  0.000   -0.584 -0.278 -0.000   -0.023  0.028  0.000
 Br        -0.276 -0.157  0.000   -0.019  0.001 -0.000    0.005 -0.013  0.000
 TransDip   0.219  0.028 -0.000    0.328  0.036  0.000    0.027 -0.008 -0.000

 STANDARD THERMODYNAMIC QUANTITIES AT   298.15 K  AND     1.00 ATM

   This Molecule has  0 Imaginary Frequencies
   Zero point vibrational energy:        2.617 kcal/mol

   Atom    1 Element P  Has Mass   30.97376
   Atom    2 Element P  Has Mass   30.97376
   Atom    3 Element Cl Has Mass   34.96885
   Atom    4 Element Br Has Mass   78.91830
   Molecular Mass:   175.834670 amu
   Principal axes and moments of inertia in amu*Bohr^2:
                             1           2           3
    Eigenvalues --      165.87209  2470.09118  2635.96327
          X               1.00000    -0.00211    -0.00000
          Y               0.00211     1.00000    -0.00000
          Z               0.00000     0.00000     1.00000
   Rotational Symmetry Number is   1
   The Molecule is an Asymmetric Top
   Translational Enthalpy:        0.889 kcal/mol
   Rotational Enthalpy:           0.889 kcal/mol
   Vibrational Enthalpy:          4.369 kcal/mol
   gas constant (RT):             0.592 kcal/mol
   Translational Entropy:        41.400  cal/mol.K
   Rotational Entropy:           28.470  cal/mol.K
   Vibrational Entropy:          11.346  cal/mol.K

   Total Enthalpy:                6.739 kcal/mol
   Total Entropy:                81.216  cal/mol.K

 ======================================================================

 STANDARD THERMODYNAMIC QUANTITIES FOR ANHARMONIC VIBRATION -- TOSH

   Zero point vibrational energy: ************ kcal/mol

   Vibrational Enthalpy:   ************ kcal/mol
   Vibrational Entropy:             NaN  cal/mol.K

   Total Enthalpy:         ************ kcal/mol
   Total Entropy:                   NaN  cal/mol.K

 ======================================================================

 STANDARD THERMODYNAMIC QUANTITIES FOR ANHARMONIC VIBRATION -- VPT2

   Zero point vibrational energy: ************ kcal/mol

   Vibrational Enthalpy:   ************ kcal/mol
   Vibrational Entropy:             NaN  cal/mol.K

   Total Enthalpy:         ************ kcal/mol
   Total Entropy:                   NaN  cal/mol.K

 ======================================================================

Archival summary:
1\1\TWL02\FREQ\ProcedureUnspecified\BasisUnspecified\r1l12\taweetha\TueOct3017:32:392018TueOct3017:32:392018\0\\#,FREQ,ProcedureUnspecified,BasisUnspecified,\\0,1\Br\P,1,2.27288\P,2,2.05496,1,97.3185\Cl,3,2.10755,2,98.9488,1,-180,0\\\@

 Total job time:  114.51s(wall), 114.35s(cpu) 
 Tue Oct 30 17:32:39 2018

        *************************************************************
        *                                                           *
        *  Thank you very much for using Q-Chem.  Have a nice day.  *
        *                                                           *
        *************************************************************
