# Supplementary material for: Geometric and energetic data from ab initio calculations of haloethene, haloimine, halomethylenephosphine, haloiminophosphine, halodiazene, halodiphosphene and halocyclopropane
Source: Data Brief. 2019 Nov 2;27:104738. doi: 10.1016/j.dib.2019.104738 (PMC6861602; doi:10.1016/j.dib.2019.104738)
Supplement: Multimedia component 8 [file mmc8.zip › PP/B3LYP/ClEPPECl.out]

Q-Chem Developer Version!
                  Welcome to Q-Chem
     A Quantum Leap Into The Future Of Chemistry


 Q-Chem 5.1, Q-Chem, Inc., Pleasanton, CA (2018)

 Yihan Shao,  Zhengting Gan,  E. Epifanovsky,  A. T. B. Gilbert,  M. Wormit,  
 J. Kussmann,  A. W. Lange,  A. Behn,  Jia Deng,  Xintian Feng,  D. Ghosh,  
 M. Goldey,  P. R. Horn,  L. D. Jacobson,  I. Kaliman,  T. Kus,  A. Landau,  
 Jie Liu,  E. I. Proynov,  R. M. Richard,  R. P. Steele,  E. J. Sundstrom,  
 H. L. Woodcock III,  P. M. Zimmerman,  D. Zuev,  B. Albrecht,  E. Alguire,  
 S. A. Baeppler,  D. Barton,  Z. Benda,  Y. A. Bernard,  E. J. Berquist,  
 K. B. Bravaya,  H. Burton,  D. Casanova,  Chun-Min Chang,  Yunqing Chen,  
 A. Chien,  K. D. Closser,  M. P. Coons,  S. Coriani,  S. Dasgupta,  
 A. L. Dempwolff,  M. Diedenhofen,  Hainam Do,  R. G. Edgar,  Po-Tung Fang,  
 S. Faraji,  S. Fatehi,  Qingguo Feng,  K. D. Fenk,  J. Fosso-Tande,  
 Qinghui Ge,  A. Ghysels,  G. Gidofalvi,  J. Gomes,  J. Gonthier,  A. Gunina,  
 D. Hait,  M. W. D. Hanson-Heine,  P. H. P. Harbach,  A. W. Hauser,  
 J. E. Herr,  E. G. Hohenstein,  Z. C. Holden,  Kerwin Hui,  B. C. Huynh,  
 T.-C. Jagau,  Hyunjun Ji,  B. Kaduk,  K. Khistyaev,  Jaehoon Kim,  
 P. Klunzinger,  K. Koh,  D. Kosenkov,  L. Koulias,  T. Kowalczyk,  
 C. M. Krauter,  A. Kunitsa,  Ka Un Lao,  A. Laurent,  K. V. Lawler,  
 Joonho Lee,  D. Lefrancois,  S. Lehtola,  D. S. Levine,  Yi-Pei Li,  
 You-Sheng Lin,  Fenglai Liu,  E. Livshits,  A. Luenser,  P. Manohar,  
 E. Mansoor,  S. F. Manzer,  Shan-Ping Mao,  Yuezhi Mao,  N. Mardirossian,  
 A. V. Marenich,  T. Markovich,  L. A. Martinez-Martinez,  S. A. Maurer,  
 N. J. Mayhall,  S. C. McKenzie,  J.-M. Mewes,  A. F. Morrison,  
 J. W. Mullinax,  K. Nanda,  T. S. Nguyen-Beck,  R. Olivares-Amaya,  
 J. A. Parkhill,  T. M. Perrine,  F. Plasser,  P. Pokhilko,  S. Prager,  
 A. Prociuk,  E. Ramos,  D. R. Rehn,  F. Rob,  M. Schneider,  N. Sergueev,  
 S. M. Sharada,  S. Sharma,  D. W. Small,  T. Stauch,  T. Stein,  
 Yu-Chuan Su,  A. J. W. Thom,  A. Tkatchenko,  T. Tsuchimochi,  N. M. Tubman,  
 L. Vogt,  M. L. Vidal,  O. Vydrov,  M. A. Watson,  J. Wenzel,  
 M. de Wergifosse,  T. A. Wesolowski,  A. White,  J. Witte,  A. Yamada,  
 Jun Yang,  K. Yao,  S. Yeganeh,  S. R. Yost,  Zhi-Qiang You,  A. Zech,  
 Igor Ying Zhang,  Xing Zhang,  Yan Zhao,  Ying Zhu,  B. R. Brooks,  
 G. K. L. Chan,  C. J. Cramer,  M. S. Gordon,  W. J. Hehre,  A. Klamt,  
 M. W. Schmidt,  C. D. Sherrill,  D. G. Truhlar,  A. Aspuru-Guzik,  R. Baer,  
 A. T. Bell,  N. A. Besley,  Jeng-Da Chai,  A. E. DePrince, III,  
 R. A. DiStasio Jr.,  A. Dreuw,  B. D. Dunietz,  T. R. Furlani,  
 Chao-Ping Hsu,  Yousung Jung,  Jing Kong,  D. S. Lambrecht,  WanZhen Liang,  
 C. Ochsenfeld,  V. A. Rassolov,  L. V. Slipchenko,  J. E. Subotnik,  
 T. Van Voorhis,  J. M. Herbert,  A. I. Krylov,  P. M. W. Gill,  M. Head-Gordon

 Contributors to earlier versions of Q-Chem not listed above: 
 R. D. Adamson,  B. Austin,  J. Baker,  G. J. O. Beran,  K. Brandhorst,  
 S. T. Brown,  E. F. C. Byrd,  A. K. Chakraborty,  C.-L. Cheng,  
 Siu Hung Chien,  D. M. Chipman,  D. L. Crittenden,  H. Dachsel,  
 R. J. Doerksen,  A. D. Dutoi,  L. Fusti-Molnar,  W. A. Goddard III,  
 A. Golubeva-Zadorozhnaya,  S. R. Gwaltney,  G. Hawkins,  A. Heyden,  
 S. Hirata,  G. Kedziora,  F. J. Keil,  C. Kelley,  Jihan Kim,  R. A. King,  
 R. Z. Khaliullin,  P. P. Korambath,  W. Kurlancheek,  A. M. Lee,  M. S. Lee,  
 S. V. Levchenko,  Ching Yeh Lin,  D. Liotard,  R. C. Lochan,  I. Lotan,  
 P. E. Maslen,  N. Nair,  D. P. O'Neill,  D. Neuhauser,  E. Neuscamman,  
 C. M. Oana,  R. Olson,  B. Peters,  R. Peverati,  P. A. Pieniazek,  
 Y. M. Rhee,  J. Ritchie,  M. A. Rohrdanz,  E. Rosta,  N. J. Russ,  
 H. F. Schaefer III,  N. E. Schultz,  N. Shenvi,  A. C. Simmonett,  A. Sodt,  
 D. Stuck,  K. S. Thanthiriwatte,  V. Vanovschi,  Tao Wang,  A. Warshel,  
 C. F. Williams,  Q. Wu,  X. Xu,  W. Zhang

 Please cite Q-Chem as follows:
 Y. Shao et al., Mol. Phys. 113, 184-215 (2015)
 DOI: 10.1080/00268976.2014.952696

 Q-Chem 5.1.1 for Intel X86 EM64T Linux

 Parts of Q-Chem use Armadillo 8.300.2 (Tropical Shenanigans).
 http://arma.sourceforge.net/

 Q-Chem begins on Tue Oct 30 17:26:14 2018  

Host: 
0

     Scratch files written to /scratch/taweetham/qchem19651//
Input Ideriv = 2
Curr. Ideriv = -1
Max.  Ideriv = 2

Checking the input file for inconsistencies... 	...done.

--------------------------------------------------------------
User input:
--------------------------------------------------------------
$molecule
0 1
P 
P 1 PP 
Cl 2 PCl 1 ANG 
Cl 1 PCl 2 ANG  3 DHA

PP=1.99
PH=1.44
PF=1.54
PCl=2.03
PBr=2.5
PI=2.6
ANG=120.0
DHA=180.0
$end

$rem
   job_type	optimization
   basis	6-311++g**
   method	b3lyp
$end

--------------------------------------------------------------
 ----------------------------------------------------------------
             Standard Nuclear Orientation (Angstroms)
    I     Atom           X                Y                Z
 ----------------------------------------------------------------
    1      P       0.7865442515     0.6094039222    -0.0000000000
    2      P      -0.7865442515    -0.6094039222     0.0000000000
    3      Cl     -2.6656334467     0.1586610467    -0.0000000000
    4      Cl      2.6656334467    -0.1586610467     0.0000000000
 ----------------------------------------------------------------
 Molecular Point Group                 C2h   NOp =  4
 Largest Abelian Subgroup              C2h   NOp =  4
 Nuclear Repulsion Energy =   298.9316932321 hartrees
 There are       32 alpha and       32 beta electrons
 Requested basis set is 6-311++G(d,p)
 There are 52 shells and 120 basis functions

 Total QAlloc Memory Limit   2000 MB
 Mega-Array Size       188 MB
 MEM_STATIC part       192 MB
 A cutoff of  1.0D-11 yielded   1123 shell pairs
 There are      6429 function pairs (      6882 Cartesian)
 Smallest overlap matrix eigenvalue = 3.74E-04

 Scale SEOQF with 1.000000e-01/1.000000e-01/1.000000e-01

 Standard Electronic Orientation quadrupole field applied
 Nucleus-field energy     =     0.0000000101 hartrees
 Guess from superposition of atomic densities
 Warning:  Energy on first SCF cycle will be non-variational
 SAD guess density has 64.000000 electrons

 -----------------------------------------------------------------------
  General SCF calculation program by
  Eric Jon Sundstrom, Paul Horn, Yuezhi Mao, Dmitri Zuev, Alec White,
  David Stuck, Shaama M.S., Shane Yost, Joonho Lee, David Small,
  Daniel Levine, Susi Lehtola, Hugh Burton, Evgeny Epifanovsky
 -----------------------------------------------------------------------
 Exchange:     0.2000 Hartree-Fock + 0.0800 Slater + 0.7200 B88
 Correlation:  0.1900 VWN1RPA + 0.8100 LYP
 Using SG-1 standard quadrature grid
 A restricted SCF calculation will be
 performed using DIIS
 SCF converges when DIIS error is below 1.0e-08
 ---------------------------------------
  Cycle       Energy         DIIS error
 ---------------------------------------
    1   -1603.7260101510      4.21e-02  
    2   -1603.1752011022      2.50e-03  
    3   -1603.1664323774      3.26e-03  
    4   -1603.1876748535      5.80e-04  
    5   -1603.1883986007      8.74e-05  
    6   -1603.1884134107      2.01e-05  
    7   -1603.1884141680      3.72e-06  
    8   -1603.1884141871      6.54e-07  
    9   -1603.1884141879      1.22e-07  
   10   -1603.1884141881      2.86e-08  
   11   -1603.1884141879      2.32e-09  Convergence criterion met
 ---------------------------------------
 SCF time:   CPU 5.80s  wall 5.00s 
 SCF   energy in the final basis set =    -1603.1884141879
 Total energy in the final basis set =    -1603.1884141879

 --------------------------------------------------------------
             Orbital Energies (a.u.) and Symmetries
 --------------------------------------------------------------

 Alpha MOs, Restricted
 -- Occupied --                  
-101.59 -101.59  -77.12  -77.12   -9.51   -9.51   -7.27   -7.27
  1 Bu    1 Ag    2 Bu    2 Ag    3 Ag    3 Bu    4 Ag    4 Bu                 
 -7.263  -7.263  -7.263  -7.263  -6.612  -6.611  -4.774  -4.774
  1 Au    1 Bg    5 Bu    5 Ag    6 Ag    6 Bu    7 Ag    7 Bu                 
 -4.770  -4.770  -4.768  -4.767  -0.890  -0.883  -0.706  -0.557
  2 Au    2 Bg    8 Ag    8 Bu    9 Ag    9 Bu   10 Ag   10 Bu                 
 -0.463  -0.405  -0.397  -0.383  -0.380  -0.345  -0.283  -0.252
 11 Ag   11 Bu    3 Au    3 Bg   12 Ag   12 Bu    4 Au   13 Ag                 
 -- Virtual --                   
 -0.129  -0.120  -0.004  -0.001   0.009   0.031   0.032   0.050
 13 Bu    4 Bg   14 Ag   15 Ag   14 Bu   15 Bu    5 Au   16 Ag                 
  0.056   0.064   0.064   0.077   0.078   0.080   0.106   0.109
 16 Bu    5 Bg   17 Ag    6 Bg   18 Ag   17 Bu   18 Bu    6 Au                 
  0.121   0.125   0.141   0.190   0.217   0.272   0.272   0.282
 19 Bu   19 Ag   20 Ag   20 Bu   21 Ag   21 Bu    7 Au   22 Ag                 
  0.283   0.304   0.395   0.415   0.426   0.443   0.456   0.484
 22 Bu    7 Bg   23 Ag   23 Bu    8 Au    8 Bg   24 Bu   24 Ag                 
  0.490   0.499   0.541   0.567   0.618   0.619   0.622   0.696
 25 Ag    9 Au   25 Bu    9 Bg   26 Bu   26 Ag   10 Au   27 Ag                 
  0.697   0.752   0.803   0.828   0.834   0.835   0.838   0.888
 27 Bu   28 Ag   10 Bg   11 Au   29 Ag   28 Bu   11 Bg   29 Bu                 
  0.899   0.907   0.920   0.927   0.979   1.168   1.237   1.237
 30 Ag   12 Au   12 Bg   30 Bu   31 Ag   31 Bu   32 Bu   32 Ag                 
  1.501   1.554   1.570   1.610   1.750   1.778   2.221   2.232
 13 Au   13 Bg   33 Bu   33 Ag   34 Bu   34 Ag   14 Bg   14 Au                 
  2.235   2.249   2.334   2.361   6.635   6.865   9.643   9.648
 35 Bu   35 Ag   36 Ag   36 Bu   37 Ag   37 Bu   38 Bu   38 Ag                 
 13.771  13.794  13.799  13.834  13.876  13.955  25.779  25.806
 15 Au   15 Bg   39 Bu   39 Ag   40 Bu   40 Ag   16 Bg   16 Au                 
 25.816  25.849  26.110  26.167 162.757 163.011 215.628 215.636
 41 Bu   41 Ag   42 Ag   42 Bu   43 Ag   43 Bu   44 Bu   44 Ag                 

 Beta MOs, Restricted
 -- Occupied --                  
-101.59 -101.59  -77.12  -77.12   -9.51   -9.51   -7.27   -7.27
  1 Bu    1 Ag    2 Bu    2 Ag    3 Ag    3 Bu    4 Ag    4 Bu                 
 -7.263  -7.263  -7.263  -7.263  -6.612  -6.611  -4.774  -4.774
  1 Au    1 Bg    5 Bu    5 Ag    6 Ag    6 Bu    7 Ag    7 Bu                 
 -4.770  -4.770  -4.768  -4.767  -0.890  -0.883  -0.706  -0.557
  2 Au    2 Bg    8 Ag    8 Bu    9 Ag    9 Bu   10 Ag   10 Bu                 
 -0.463  -0.405  -0.397  -0.383  -0.380  -0.345  -0.283  -0.252
 11 Ag   11 Bu    3 Au    3 Bg   12 Ag   12 Bu    4 Au   13 Ag                 
 -- Virtual --                   
 -0.129  -0.120  -0.004  -0.001   0.009   0.031   0.032   0.050
 13 Bu    4 Bg   14 Ag   15 Ag   14 Bu   15 Bu    5 Au   16 Ag                 
  0.056   0.064   0.064   0.077   0.078   0.080   0.106   0.109
 16 Bu    5 Bg   17 Ag    6 Bg   18 Ag   17 Bu   18 Bu    6 Au                 
  0.121   0.125   0.141   0.190   0.217   0.272   0.272   0.282
 19 Bu   19 Ag   20 Ag   20 Bu   21 Ag   21 Bu    7 Au   22 Ag                 
  0.283   0.304   0.395   0.415   0.426   0.443   0.456   0.484
 22 Bu    7 Bg   23 Ag   23 Bu    8 Au    8 Bg   24 Bu   24 Ag                 
  0.490   0.499   0.541   0.567   0.618   0.619   0.622   0.696
 25 Ag    9 Au   25 Bu    9 Bg   26 Bu   26 Ag   10 Au   27 Ag                 
  0.697   0.752   0.803   0.828   0.834   0.835   0.838   0.888
 27 Bu   28 Ag   10 Bg   11 Au   29 Ag   28 Bu   11 Bg   29 Bu                 
  0.899   0.907   0.920   0.927   0.979   1.168   1.237   1.237
 30 Ag   12 Au   12 Bg   30 Bu   31 Ag   31 Bu   32 Bu   32 Ag                 
  1.501   1.554   1.570   1.610   1.750   1.778   2.221   2.232
 13 Au   13 Bg   33 Bu   33 Ag   34 Bu   34 Ag   14 Bg   14 Au                 
  2.235   2.249   2.334   2.361   6.635   6.865   9.643   9.648
 35 Bu   35 Ag   36 Ag   36 Bu   37 Ag   37 Bu   38 Bu   38 Ag                 
 13.771  13.794  13.799  13.834  13.876  13.955  25.779  25.806
 15 Au   15 Bg   39 Bu   39 Ag   40 Bu   40 Ag   16 Bg   16 Au                 
 25.816  25.849  26.110  26.167 162.757 163.011 215.628 215.636
 41 Bu   41 Ag   42 Ag   42 Bu   43 Ag   43 Bu   44 Bu   44 Ag                 
 --------------------------------------------------------------

          Ground-State Mulliken Net Atomic Charges

     Atom                 Charge (a.u.)
  ----------------------------------------
      1 P                    -0.055496
      2 P                    -0.055496
      3 Cl                    0.055496
      4 Cl                    0.055496
  ----------------------------------------
  Sum of atomic charges =     0.000000

 -----------------------------------------------------------------
                    Cartesian Multipole Moments
 -----------------------------------------------------------------
    Charge (ESU x 10^10)
                 0.0000
    Dipole Moment (Debye)
         X       0.0000      Y      -0.0000      Z      -0.0000
       Tot       0.0000
    Quadrupole Moments (Debye-Ang)
        XX     -52.1535     XY      -0.7683     YY     -54.7758
        XZ      -0.0000     YZ      -0.0000     ZZ     -51.4301
    Octopole Moments (Debye-Ang^2)
       XXX       0.0000    XXY      -0.0000    XYY       0.0000
       YYY       0.0000    XXZ      -0.0000    XYZ       0.0000
       YYZ      -0.0000    XZZ       0.0000    YZZ      -0.0000
       ZZZ      -0.0000
    Hexadecapole Moments (Debye-Ang^3)
      XXXX   -1194.6537   XXXY     -10.4308   XXYY    -233.0177
      XYYY      -9.5749   YYYY    -151.0258   XXXZ      -0.0000
      XXYZ      -0.0000   XYYZ      -0.0000   YYYZ      -0.0000
      XXZZ    -220.5828   XYZZ      -1.5320   YYZZ     -36.3512
      XZZZ      -0.0000   YZZZ      -0.0000   ZZZZ     -72.6450
 -----------------------------------------------------------------
 Calculating analytic gradient of the SCF energy
 Gradient of SCF Energy
            1           2           3           4
    1   0.0069948  -0.0069948   0.0060695  -0.0060695
    2  -0.0850523   0.0850523  -0.0270617   0.0270617
    3  -0.0000000   0.0000000  -0.0000000   0.0000000
 Max gradient component =       8.505E-02
 RMS gradient           =       3.663E-02
 Gradient time:  CPU 2.55 s  wall 2.55 s
 Geometry Optimization Parameters
   NAtoms,    NIC,     NZ,  NCons,   NDum,   NFix, NCnnct, MaxDiis
        4      14       4       0       0       0       0       0


** GEOMETRY OPTIMIZATION IN DELOCALIZED INTERNAL COORDINATES **
   Searching for a Minimum

   Optimization Cycle:   1

                       Coordinates (Angstroms)
     ATOM                X               Y               Z
      1  P         0.7865442515    0.6094039222    0.0000000000
      2  P        -0.7865442515   -0.6094039222    0.0000000000
      3  Cl       -2.6656334467    0.1586610467    0.0000000000
      4  Cl        2.6656334467   -0.1586610467    0.0000000000
   Point Group: c2h   Number of degrees of freedom:     3


   Energy is  -1603.188414188


 Attempting to Generate Delocalized Internal Coordinates

  3 Hessian modes will be used to form the next step
  Hessian Eigenvalues:
     0.250000    0.313687    0.357619

 Minimum Search - Taking Simple RFO Step
 Searching for Lamda that Minimizes Along All modes
 Value Taken    Lamda =  -0.05435153
 Calculated Step too Large.  Step scaled by  0.716560
 Step Taken.  Stepsize is  0.300000

                             Maximum     Tolerance    Cnvgd?
         Gradient           0.093930      0.000300      NO
         Displacement       0.221994      0.001200      NO
         Energy change     *********      0.000001      NO


 New Cartesian Coordinates Obtained by Inverse Iteration

 Displacement from previous Coordinates is:  0.491654
 ----------------------------------------------------------------
             Standard Nuclear Orientation (Angstroms)
    I     Atom           X                Y                Z
 ----------------------------------------------------------------
    1      P       0.7129737229     0.7168054783     0.0000000000
    2      P      -0.7129737229    -0.7168054783     0.0000000000
    3      Cl     -2.5424133950     0.2000599440     0.0000000000
    4      Cl      2.5424133950    -0.2000599440     0.0000000000
 ----------------------------------------------------------------
 Molecular Point Group                 C2h   NOp =  4
 Largest Abelian Subgroup              C2h   NOp =  4
 Nuclear Repulsion Energy =   302.6298711759 hartrees
 There are       32 alpha and       32 beta electrons
 Applying Cartesian multipole field
    Component          Value
    ---------          -----
     (2,0,0)        1.00000E-11
     (0,2,0)        2.00000E-11
     (0,0,2)       -3.00000E-11
 Nucleus-field energy     =     0.0000000096 hartrees
 Requested basis set is 6-311++G(d,p)
 There are 52 shells and 120 basis functions
 A cutoff of  1.0D-11 yielded   1139 shell pairs
 There are      6541 function pairs (      7008 Cartesian)
 Smallest overlap matrix eigenvalue = 4.37E-04
 Guess MOs from SCF MO coefficient file

 -----------------------------------------------------------------------
  General SCF calculation program by
  Eric Jon Sundstrom, Paul Horn, Yuezhi Mao, Dmitri Zuev, Alec White,
  David Stuck, Shaama M.S., Shane Yost, Joonho Lee, David Small,
  Daniel Levine, Susi Lehtola, Hugh Burton, Evgeny Epifanovsky
 -----------------------------------------------------------------------
 Exchange:     0.2000 Hartree-Fock + 0.0800 Slater + 0.7200 B88
 Correlation:  0.1900 VWN1RPA + 0.8100 LYP
 Using SG-1 standard quadrature grid
 A restricted SCF calculation will be
 performed using DIIS
 SCF converges when DIIS error is below 1.0e-08
 ---------------------------------------
  Cycle       Energy         DIIS error
 ---------------------------------------
    1   -1603.2092625864      1.50e-03  
    2   -1603.2173651871      2.60e-04  
    3   -1603.2173943050      2.78e-04  
    4   -1603.2175391353      6.03e-05  
    5   -1603.2175476758      8.70e-06  
    6   -1603.2175478358      2.54e-06  
    7   -1603.2175478513      1.98e-07  
    8   -1603.2175478514      7.19e-08  
    9   -1603.2175478514      7.60e-09  Convergence criterion met
 ---------------------------------------
 SCF time:   CPU 7.45s  wall 7.00s 
 SCF   energy in the final basis set =    -1603.2175478514
 Total energy in the final basis set =    -1603.2175478514

 --------------------------------------------------------------
             Orbital Energies (a.u.) and Symmetries
 --------------------------------------------------------------

 Alpha MOs, Restricted
 -- Occupied --                  
-101.59 -101.59  -77.12  -77.12   -9.50   -9.50   -7.26   -7.26
  1 Ag    1 Bu    2 Bu    2 Ag    3 Bu    3 Ag    4 Ag    4 Bu                 
 -7.256  -7.256  -7.255  -7.255  -6.614  -6.614  -4.777  -4.777
  1 Au    1 Bg    5 Bu    5 Ag    6 Ag    6 Bu    7 Ag    7 Bu                 
 -4.773  -4.773  -4.771  -4.771  -0.885  -0.875  -0.698  -0.554
  2 Au    2 Bg    8 Ag    8 Bu    9 Ag    9 Bu   10 Ag   10 Bu                 
 -0.449  -0.411  -0.393  -0.376  -0.373  -0.348  -0.278  -0.273
 11 Ag   11 Bu    3 Au    3 Bg   12 Ag   12 Bu    4 Au   13 Ag                 
 -- Virtual --                   
 -0.127  -0.098  -0.015  -0.000   0.001   0.031   0.032   0.046
  4 Bg   13 Bu   14 Ag   14 Bu   15 Ag   15 Bu    5 Au   16 Bu                 
  0.048   0.062   0.064   0.073   0.077   0.087   0.105   0.111
 16 Ag   17 Ag    5 Bg   18 Ag    6 Bg   17 Bu   18 Bu    6 Au                 
  0.118   0.136   0.154   0.188   0.217   0.271   0.273   0.275
 19 Bu   19 Ag   20 Ag   20 Bu   21 Ag   22 Ag    7 Au   21 Bu                 
  0.288   0.299   0.398   0.405   0.432   0.442   0.446   0.496
 22 Bu    7 Bg   23 Bu   23 Ag    8 Bg   24 Bu    8 Au    9 Au                 
  0.497   0.501   0.544   0.573   0.597   0.612   0.636   0.687
 24 Ag   25 Ag   25 Bu    9 Bg   26 Bu   10 Au   26 Ag   27 Ag                 
  0.713   0.734   0.813   0.834   0.841   0.845   0.846   0.884
 28 Ag   27 Bu   10 Bg   11 Au   29 Ag   11 Bg   28 Bu   29 Bu                 
  0.903   0.910   0.911   0.931   0.972   1.123   1.219   1.237
 12 Bg   30 Ag   12 Au   30 Bu   31 Ag   31 Bu   32 Ag   32 Bu                 
  1.496   1.553   1.599   1.630   1.729   1.762   2.221   2.240
 13 Au   13 Bg   33 Bu   33 Ag   34 Bu   34 Ag   14 Bg   14 Au                 
  2.247   2.270   2.343   2.360   6.625   6.843   9.637   9.654
 35 Bu   35 Ag   36 Ag   36 Bu   37 Ag   37 Bu   38 Ag   38 Bu                 
 13.767  13.791  13.804  13.853  13.858  13.945  25.769  25.821
 15 Au   15 Bg   39 Bu   39 Ag   40 Bu   40 Ag   16 Bg   16 Au                 
 25.826  25.895  26.122  26.159 162.744 162.986 215.622 215.641
 41 Bu   41 Ag   42 Ag   42 Bu   43 Ag   43 Bu   44 Ag   44 Bu                 

 Beta MOs, Restricted
 -- Occupied --                  
-101.59 -101.59  -77.12  -77.12   -9.50   -9.50   -7.26   -7.26
  1 Ag    1 Bu    2 Bu    2 Ag    3 Bu    3 Ag    4 Ag    4 Bu                 
 -7.256  -7.256  -7.255  -7.255  -6.614  -6.614  -4.777  -4.777
  1 Au    1 Bg    5 Bu    5 Ag    6 Ag    6 Bu    7 Ag    7 Bu                 
 -4.773  -4.773  -4.771  -4.771  -0.885  -0.875  -0.698  -0.554
  2 Au    2 Bg    8 Ag    8 Bu    9 Ag    9 Bu   10 Ag   10 Bu                 
 -0.449  -0.411  -0.393  -0.376  -0.373  -0.348  -0.278  -0.273
 11 Ag   11 Bu    3 Au    3 Bg   12 Ag   12 Bu    4 Au   13 Ag                 
 -- Virtual --                   
 -0.127  -0.098  -0.015  -0.000   0.001   0.031   0.032   0.046
  4 Bg   13 Bu   14 Ag   14 Bu   15 Ag   15 Bu    5 Au   16 Bu                 
  0.048   0.062   0.064   0.073   0.077   0.087   0.105   0.111
 16 Ag   17 Ag    5 Bg   18 Ag    6 Bg   17 Bu   18 Bu    6 Au                 
  0.118   0.136   0.154   0.188   0.217   0.271   0.273   0.275
 19 Bu   19 Ag   20 Ag   20 Bu   21 Ag   22 Ag    7 Au   21 Bu                 
  0.288   0.299   0.398   0.405   0.432   0.442   0.446   0.496
 22 Bu    7 Bg   23 Bu   23 Ag    8 Bg   24 Bu    8 Au    9 Au                 
  0.497   0.501   0.544   0.573   0.597   0.612   0.636   0.687
 24 Ag   25 Ag   25 Bu    9 Bg   26 Bu   10 Au   26 Ag   27 Ag                 
  0.713   0.734   0.813   0.834   0.841   0.845   0.846   0.884
 28 Ag   27 Bu   10 Bg   11 Au   29 Ag   11 Bg   28 Bu   29 Bu                 
  0.903   0.910   0.911   0.931   0.972   1.123   1.219   1.237
 12 Bg   30 Ag   12 Au   30 Bu   31 Ag   31 Bu   32 Ag   32 Bu                 
  1.496   1.553   1.599   1.630   1.729   1.762   2.221   2.240
 13 Au   13 Bg   33 Bu   33 Ag   34 Bu   34 Ag   14 Bg   14 Au                 
  2.247   2.270   2.343   2.360   6.625   6.843   9.637   9.654
 35 Bu   35 Ag   36 Ag   36 Bu   37 Ag   37 Bu   38 Ag   38 Bu                 
 13.767  13.791  13.804  13.853  13.858  13.945  25.769  25.821
 15 Au   15 Bg   39 Bu   39 Ag   40 Bu   40 Ag   16 Bg   16 Au                 
 25.826  25.895  26.122  26.159 162.744 162.986 215.622 215.641
 41 Bu   41 Ag   42 Ag   42 Bu   43 Ag   43 Bu   44 Ag   44 Bu                 
 --------------------------------------------------------------

          Ground-State Mulliken Net Atomic Charges

     Atom                 Charge (a.u.)
  ----------------------------------------
      1 P                    -0.010765
      2 P                    -0.010765
      3 Cl                    0.010765
      4 Cl                    0.010765
  ----------------------------------------
  Sum of atomic charges =     0.000000

 -----------------------------------------------------------------
                    Cartesian Multipole Moments
 -----------------------------------------------------------------
    Charge (ESU x 10^10)
                 0.0000
    Dipole Moment (Debye)
         X       0.0000      Y       0.0000      Z       0.0000
       Tot       0.0000
    Quadrupole Moments (Debye-Ang)
        XX     -53.9842     XY      -0.0462     YY     -53.5760
        XZ       0.0000     YZ       0.0000     ZZ     -51.4254
    Octopole Moments (Debye-Ang^2)
       XXX       0.0000    XXY       0.0000    XYY       0.0000
       YYY       0.0000    XXZ      -0.0000    XYZ       0.0000
       YYZ      -0.0000    XZZ       0.0000    YZZ       0.0000
       ZZZ      -0.0000
    Hexadecapole Moments (Debye-Ang^3)
      XXXX   -1112.5380   XXXY     -10.5748   XXYY    -214.5275
      XYYY      -3.5388   YYYY    -171.4716   XXXZ       0.0000
      XXYZ       0.0000   XYYZ      -0.0000   YYYZ      -0.0000
      XXZZ    -202.7245   XYZZ       0.3605   YYZZ     -39.6245
      XZZZ       0.0000   YZZZ      -0.0000   ZZZZ     -72.1143
 -----------------------------------------------------------------
 Calculating analytic gradient of the SCF energy
 Gradient of SCF Energy
            1           2           3           4
    1   0.0086903  -0.0086903   0.0055298  -0.0055298
    2  -0.0424611   0.0424611  -0.0147899   0.0147899
    3   0.0000000  -0.0000000   0.0000000  -0.0000000
 Max gradient component =       4.246E-02
 RMS gradient           =       1.883E-02
 Gradient time:  CPU 2.61 s  wall 2.66 s
 Geometry Optimization Parameters
   NAtoms,    NIC,     NZ,  NCons,   NDum,   NFix, NCnnct, MaxDiis
        4      14       4       0       0       0       0       0

 Cartesian Hessian Update
 Hessian Updated using BFGS Update


** GEOMETRY OPTIMIZATION IN DELOCALIZED INTERNAL COORDINATES **
   Searching for a Minimum

   Optimization Cycle:   2

                       Coordinates (Angstroms)
     ATOM                X               Y               Z
      1  P         0.7129737229    0.7168054783    0.0000000000
      2  P        -0.7129737229   -0.7168054783    0.0000000000
      3  Cl       -2.5424133950    0.2000599440    0.0000000000
      4  Cl        2.5424133950   -0.2000599440    0.0000000000
   Point Group: c2h   Number of degrees of freedom:     3


   Energy is  -1603.217547851

 Hessian Updated using BFGS Update

  3 Hessian modes will be used to form the next step
  Hessian Eigenvalues:
     0.220535    0.313566    0.354211

 Minimum Search - Taking Simple RFO Step
 Searching for Lamda that Minimizes Along All modes
 Value Taken    Lamda =  -0.01677813
 Step Taken.  Stepsize is  0.264988

                             Maximum     Tolerance    Cnvgd?
         Gradient           0.048646      0.000300      NO
         Displacement       0.195641      0.001200      NO
         Energy change     -0.029134      0.000001      NO


 New Cartesian Coordinates Obtained by Inverse Iteration

 Displacement from previous Coordinates is:  0.448770
 ----------------------------------------------------------------
             Standard Nuclear Orientation (Angstroms)
    I     Atom           X                Y                Z
 ----------------------------------------------------------------
    1      P       0.6363537803     0.8048954540     0.0000000000
    2      P      -0.6363537803    -0.8048954540     0.0000000000
    3      Cl     -2.4276789919     0.2375247474     0.0000000000
    4      Cl      2.4276789919    -0.2375247474     0.0000000000
 ----------------------------------------------------------------
 Molecular Point Group                 C2h   NOp =  4
 Largest Abelian Subgroup              C2h   NOp =  4
 Nuclear Repulsion Energy =   306.1923128543 hartrees
 There are       32 alpha and       32 beta electrons
 Applying Cartesian multipole field
    Component          Value
    ---------          -----
     (2,0,0)        1.00000E-11
     (0,2,0)        2.00000E-11
     (0,0,2)       -3.00000E-11
 Nucleus-field energy     =     0.0000000091 hartrees
 Requested basis set is 6-311++G(d,p)
 There are 52 shells and 120 basis functions
 A cutoff of  1.0D-11 yielded   1145 shell pairs
 There are      6579 function pairs (      7050 Cartesian)
 Smallest overlap matrix eigenvalue = 4.95E-04
 Guess MOs from SCF MO coefficient file

 -----------------------------------------------------------------------
  General SCF calculation program by
  Eric Jon Sundstrom, Paul Horn, Yuezhi Mao, Dmitri Zuev, Alec White,
  David Stuck, Shaama M.S., Shane Yost, Joonho Lee, David Small,
  Daniel Levine, Susi Lehtola, Hugh Burton, Evgeny Epifanovsky
 -----------------------------------------------------------------------
 Exchange:     0.2000 Hartree-Fock + 0.0800 Slater + 0.7200 B88
 Correlation:  0.1900 VWN1RPA + 0.8100 LYP
 Using SG-1 standard quadrature grid
 A restricted SCF calculation will be
 performed using DIIS
 SCF converges when DIIS error is below 1.0e-08
 ---------------------------------------
  Cycle       Energy         DIIS error
 ---------------------------------------
    1   -1603.2192408143      1.27e-03  
    2   -1603.2257157121      2.33e-04  
    3   -1603.2257819423      2.00e-04  
    4   -1603.2258459384      5.62e-05  
    5   -1603.2258530581      1.20e-05  
    6   -1603.2258533436      2.33e-06  
    7   -1603.2258533562      2.75e-07  
    8   -1603.2258533564      1.05e-07  
    9   -1603.2258533564      1.07e-08  
   10   -1603.2258533564      9.89e-10  Convergence criterion met
 ---------------------------------------
 SCF time:   CPU 8.42s  wall 9.00s 
 SCF   energy in the final basis set =    -1603.2258533564
 Total energy in the final basis set =    -1603.2258533564

 --------------------------------------------------------------
             Orbital Energies (a.u.) and Symmetries
 --------------------------------------------------------------

 Alpha MOs, Restricted
 -- Occupied --                  
-101.58 -101.58  -77.12  -77.12   -9.49   -9.49   -7.26   -7.26
  1 Ag    1 Bu    2 Bu    2 Ag    3 Bu    3 Ag    4 Ag    4 Bu                 
 -7.248  -7.248  -7.247  -7.247  -6.619  -6.619  -4.781  -4.781
  1 Bg    1 Au    5 Bu    5 Ag    6 Ag    6 Bu    7 Ag    7 Bu                 
 -4.778  -4.778  -4.776  -4.775  -0.878  -0.866  -0.691  -0.552
  2 Au    2 Bg    8 Ag    8 Bu    9 Ag    9 Bu   10 Ag   10 Bu                 
 -0.434  -0.419  -0.389  -0.369  -0.364  -0.344  -0.289  -0.273
 11 Ag   11 Bu    3 Au    3 Bg   12 Ag   12 Bu   13 Ag    4 Au                 
 -- Virtual --                   
 -0.136  -0.084  -0.031  -0.008   0.002   0.033   0.034   0.044
  4 Bg   13 Bu   14 Ag   14 Bu   15 Ag    5 Au   15 Bu   16 Bu                 
  0.046   0.061   0.064   0.069   0.078   0.093   0.106   0.114
 16 Ag   17 Ag    5 Bg   18 Ag    6 Bg   17 Bu   18 Bu    6 Au                 
  0.116   0.145   0.160   0.184   0.221   0.267   0.273   0.273
 19 Bu   19 Ag   20 Ag   20 Bu   21 Ag   22 Ag   21 Bu    7 Au                 
  0.295   0.298   0.370   0.413   0.423   0.437   0.466   0.490
  7 Bg   22 Bu   23 Bu   23 Ag    8 Bg   24 Bu    8 Au    9 Au                 
  0.502   0.516   0.561   0.579   0.585   0.609   0.616   0.691
 24 Ag   25 Ag   25 Bu   26 Bu    9 Bg   10 Au   26 Ag   27 Ag                 
  0.717   0.747   0.811   0.841   0.846   0.851   0.857   0.882
 28 Ag   27 Bu   10 Bg   11 Au   11 Bg   29 Ag   28 Bu   29 Bu                 
  0.897   0.907   0.908   0.937   0.957   1.085   1.214   1.217
 12 Bg   30 Ag   12 Au   30 Bu   31 Ag   31 Bu   32 Ag   32 Bu                 
  1.490   1.551   1.628   1.641   1.702   1.732   2.223   2.249
 13 Au   13 Bg   33 Bu   33 Ag   34 Bu   34 Ag   14 Bg   14 Au                 
  2.258   2.289   2.350   2.351   6.616   6.823   9.633   9.659
 35 Bu   35 Ag   36 Bu   36 Ag   37 Ag   37 Bu   38 Ag   38 Bu                 
 13.760  13.786  13.804  13.851  13.868  13.920  25.765  25.836
 15 Au   15 Bg   39 Bu   40 Bu   39 Ag   40 Ag   16 Bg   16 Au                 
 25.846  25.940  26.127  26.141 162.736 162.961 215.617 215.646
 41 Bu   41 Ag   42 Ag   42 Bu   43 Ag   43 Bu   44 Ag   44 Bu                 

 Beta MOs, Restricted
 -- Occupied --                  
-101.58 -101.58  -77.12  -77.12   -9.49   -9.49   -7.26   -7.26
  1 Ag    1 Bu    2 Bu    2 Ag    3 Bu    3 Ag    4 Ag    4 Bu                 
 -7.248  -7.248  -7.247  -7.247  -6.619  -6.619  -4.781  -4.781
  1 Bg    1 Au    5 Bu    5 Ag    6 Ag    6 Bu    7 Ag    7 Bu                 
 -4.778  -4.778  -4.776  -4.775  -0.878  -0.866  -0.691  -0.552
  2 Au    2 Bg    8 Ag    8 Bu    9 Ag    9 Bu   10 Ag   10 Bu                 
 -0.434  -0.419  -0.389  -0.369  -0.364  -0.344  -0.289  -0.273
 11 Ag   11 Bu    3 Au    3 Bg   12 Ag   12 Bu   13 Ag    4 Au                 
 -- Virtual --                   
 -0.136  -0.084  -0.031  -0.008   0.002   0.033   0.034   0.044
  4 Bg   13 Bu   14 Ag   14 Bu   15 Ag    5 Au   15 Bu   16 Bu                 
  0.046   0.061   0.064   0.069   0.078   0.093   0.106   0.114
 16 Ag   17 Ag    5 Bg   18 Ag    6 Bg   17 Bu   18 Bu    6 Au                 
  0.116   0.145   0.160   0.184   0.221   0.267   0.273   0.273
 19 Bu   19 Ag   20 Ag   20 Bu   21 Ag   22 Ag   21 Bu    7 Au                 
  0.295   0.298   0.370   0.413   0.423   0.437   0.466   0.490
  7 Bg   22 Bu   23 Bu   23 Ag    8 Bg   24 Bu    8 Au    9 Au                 
  0.502   0.516   0.561   0.579   0.585   0.609   0.616   0.691
 24 Ag   25 Ag   25 Bu   26 Bu    9 Bg   10 Au   26 Ag   27 Ag                 
  0.717   0.747   0.811   0.841   0.846   0.851   0.857   0.882
 28 Ag   27 Bu   10 Bg   11 Au   11 Bg   29 Ag   28 Bu   29 Bu                 
  0.897   0.907   0.908   0.937   0.957   1.085   1.214   1.217
 12 Bg   30 Ag   12 Au   30 Bu   31 Ag   31 Bu   32 Ag   32 Bu                 
  1.490   1.551   1.628   1.641   1.702   1.732   2.223   2.249
 13 Au   13 Bg   33 Bu   33 Ag   34 Bu   34 Ag   14 Bg   14 Au                 
  2.258   2.289   2.350   2.351   6.616   6.823   9.633   9.659
 35 Bu   35 Ag   36 Bu   36 Ag   37 Ag   37 Bu   38 Ag   38 Bu                 
 13.760  13.786  13.804  13.851  13.868  13.920  25.765  25.836
 15 Au   15 Bg   39 Bu   40 Bu   39 Ag   40 Ag   16 Bg   16 Au                 
 25.846  25.940  26.127  26.141 162.736 162.961 215.617 215.646
 41 Bu   41 Ag   42 Ag   42 Bu   43 Ag   43 Bu   44 Ag   44 Bu                 
 --------------------------------------------------------------

          Ground-State Mulliken Net Atomic Charges

     Atom                 Charge (a.u.)
  ----------------------------------------
      1 P                     0.040430
      2 P                     0.040430
      3 Cl                   -0.040430
      4 Cl                   -0.040430
  ----------------------------------------
  Sum of atomic charges =    -0.000000

 -----------------------------------------------------------------
                    Cartesian Multipole Moments
 -----------------------------------------------------------------
    Charge (ESU x 10^10)
                 0.0000
    Dipole Moment (Debye)
         X       0.0000      Y       0.0000      Z      -0.0000
       Tot       0.0000
    Quadrupole Moments (Debye-Ang)
        XX     -55.9853     XY       0.6338     YY     -52.2394
        XZ      -0.0000     YZ       0.0000     ZZ     -51.4748
    Octopole Moments (Debye-Ang^2)
       XXX       0.0000    XXY       0.0000    XYY       0.0000
       YYY       0.0000    XXZ      -0.0000    XYZ      -0.0000
       YYZ       0.0000    XZZ       0.0000    YZZ       0.0000
       ZZZ       0.0000
    Hexadecapole Moments (Debye-Ang^3)
      XXXX   -1041.2511   XXXY      -5.7812   XXYY    -198.6577
      XYYY       3.4846   YYYY    -189.5889   XXXZ      -0.0000
      XXYZ      -0.0000   XYYZ      -0.0000   YYYZ       0.0000
      XXZZ    -187.1559   XYZZ       2.5264   YYZZ     -42.7303
      XZZZ      -0.0000   YZZZ       0.0000   ZZZZ     -71.8916
 -----------------------------------------------------------------
 Calculating analytic gradient of the SCF energy
 Gradient of SCF Energy
            1           2           3           4
    1   0.0055002  -0.0055002   0.0090579  -0.0090579
    2  -0.0047056   0.0047056  -0.0039364   0.0039364
    3  -0.0000000  -0.0000000  -0.0000000   0.0000000
 Max gradient component =       9.058E-03
 RMS gradient           =       4.999E-03
 Gradient time:  CPU 2.69 s  wall 2.69 s
 Geometry Optimization Parameters
   NAtoms,    NIC,     NZ,  NCons,   NDum,   NFix, NCnnct, MaxDiis
        4      14       4       0       0       0       0       0

 Cartesian Hessian Update
 Hessian Updated using BFGS Update


** GEOMETRY OPTIMIZATION IN DELOCALIZED INTERNAL COORDINATES **
   Searching for a Minimum

   Optimization Cycle:   3

                       Coordinates (Angstroms)
     ATOM                X               Y               Z
      1  P         0.6363537803    0.8048954540    0.0000000000
      2  P        -0.6363537803   -0.8048954540    0.0000000000
      3  Cl       -2.4276789919    0.2375247474    0.0000000000
      4  Cl        2.4276789919   -0.2375247474    0.0000000000
   Point Group: c2h   Number of degrees of freedom:     3


   Energy is  -1603.225853356

 Hessian Updated using BFGS Update

  3 Hessian modes will be used to form the next step
  Hessian Eigenvalues:
     0.215781    0.348273    0.360013

 Minimum Search - Taking Simple RFO Step
 Searching for Lamda that Minimizes Along All modes
 Value Taken    Lamda =  -0.00073031
 Step Taken.  Stepsize is  0.047937

                             Maximum     Tolerance    Cnvgd?
         Gradient           0.011437      0.000300      NO
         Displacement       0.029204      0.001200      NO
         Energy change     -0.008306      0.000001      NO


 New Cartesian Coordinates Obtained by Inverse Iteration

 Displacement from previous Coordinates is:  0.064623
 ----------------------------------------------------------------
             Standard Nuclear Orientation (Angstroms)
    I     Atom           X                Y                Z
 ----------------------------------------------------------------
    1      P       0.6408646891     0.8048300714     0.0000000000
    2      P      -0.6408646891    -0.8048300714     0.0000000000
    3      Cl     -2.4514214993     0.2383350653     0.0000000000
    4      Cl      2.4514214993    -0.2383350653     0.0000000000
 ----------------------------------------------------------------
 Molecular Point Group                 C2h   NOp =  4
 Largest Abelian Subgroup              C2h   NOp =  4
 Nuclear Repulsion Energy =   303.9138049737 hartrees
 There are       32 alpha and       32 beta electrons
 Applying Cartesian multipole field
    Component          Value
    ---------          -----
     (2,0,0)        1.00000E-11
     (0,2,0)        2.00000E-11
     (0,0,2)       -3.00000E-11
 Nucleus-field energy     =     0.0000000093 hartrees
 Requested basis set is 6-311++G(d,p)
 There are 52 shells and 120 basis functions
 A cutoff of  1.0D-11 yielded   1145 shell pairs
 There are      6579 function pairs (      7050 Cartesian)
 Smallest overlap matrix eigenvalue = 5.09E-04
 Guess MOs from SCF MO coefficient file

 -----------------------------------------------------------------------
  General SCF calculation program by
  Eric Jon Sundstrom, Paul Horn, Yuezhi Mao, Dmitri Zuev, Alec White,
  David Stuck, Shaama M.S., Shane Yost, Joonho Lee, David Small,
  Daniel Levine, Susi Lehtola, Hugh Burton, Evgeny Epifanovsky
 -----------------------------------------------------------------------
 Exchange:     0.2000 Hartree-Fock + 0.0800 Slater + 0.7200 B88
 Correlation:  0.1900 VWN1RPA + 0.8100 LYP
 Using SG-1 standard quadrature grid
 A restricted SCF calculation will be
 performed using DIIS
 SCF converges when DIIS error is below 1.0e-08
 ---------------------------------------
  Cycle       Energy         DIIS error
 ---------------------------------------
    1   -1603.2262227842      2.06e-04  
    2   -1603.2263437734      6.29e-05  
    3   -1603.2263482303      4.44e-05  
    4   -1603.2263521410      1.33e-05  
    5   -1603.2263524685      1.84e-06  
    6   -1603.2263524746      3.38e-07  
    7   -1603.2263524747      3.52e-08  
    8   -1603.2263524748      1.23e-08  
    9   -1603.2263524747      2.03e-09  Convergence criterion met
 ---------------------------------------
 SCF time:   CPU 7.56s  wall 8.00s 
 SCF   energy in the final basis set =    -1603.2263524747
 Total energy in the final basis set =    -1603.2263524747

 --------------------------------------------------------------
             Orbital Energies (a.u.) and Symmetries
 --------------------------------------------------------------

 Alpha MOs, Restricted
 -- Occupied --                  
-101.58 -101.58  -77.13  -77.13   -9.49   -9.49   -7.26   -7.26
  1 Ag    1 Bu    2 Bu    2 Ag    3 Bu    3 Ag    4 Ag    4 Bu                 
 -7.248  -7.248  -7.247  -7.247  -6.621  -6.620  -4.783  -4.783
  1 Au    1 Bg    5 Bu    5 Ag    6 Ag    6 Bu    7 Ag    7 Bu                 
 -4.780  -4.780  -4.778  -4.777  -0.875  -0.863  -0.692  -0.552
  2 Au    2 Bg    8 Ag    8 Bu    9 Ag    9 Bu   10 Ag   10 Bu                 
 -0.432  -0.418  -0.387  -0.367  -0.364  -0.344  -0.290  -0.275
 11 Ag   11 Bu    3 Au    3 Bg   12 Ag   12 Bu   13 Ag    4 Au                 
 -- Virtual --                   
 -0.137  -0.089  -0.034  -0.010   0.002   0.033   0.033   0.043
  4 Bg   13 Bu   14 Ag   14 Bu   15 Ag    5 Au   15 Bu   16 Bu                 
  0.046   0.061   0.064   0.068   0.078   0.092   0.106   0.114
 16 Ag   17 Ag    5 Bg   18 Ag    6 Bg   17 Bu   18 Bu    6 Au                 
  0.116   0.144   0.159   0.185   0.220   0.267   0.273   0.273
 19 Bu   19 Ag   20 Ag   20 Bu   21 Ag   22 Ag   21 Bu    7 Au                 
  0.295   0.298   0.372   0.412   0.423   0.436   0.464   0.491
  7 Bg   22 Bu   23 Bu   23 Ag    8 Bg   24 Bu    8 Au    9 Au                 
  0.503   0.515   0.562   0.579   0.587   0.612   0.615   0.686
 24 Ag   25 Ag   25 Bu   26 Bu    9 Bg   10 Au   26 Ag   27 Ag                 
  0.718   0.740   0.809   0.842   0.846   0.851   0.856   0.879
 28 Ag   27 Bu   10 Bg   11 Au   11 Bg   29 Ag   28 Bu   29 Bu                 
  0.893   0.903   0.906   0.935   0.951   1.082   1.205   1.209
 12 Bg   12 Au   30 Ag   30 Bu   31 Ag   31 Bu   32 Ag   32 Bu                 
  1.488   1.549   1.625   1.638   1.700   1.731   2.224   2.249
 13 Au   13 Bg   33 Bu   33 Ag   34 Bu   34 Ag   14 Bg   14 Au                 
  2.258   2.287   2.346   2.347   6.612   6.817   9.633   9.659
 35 Bu   35 Ag   36 Bu   36 Ag   37 Ag   37 Bu   38 Ag   38 Bu                 
 13.758  13.784  13.800  13.848  13.866  13.920  25.765  25.833
 15 Au   15 Bg   39 Bu   40 Bu   39 Ag   40 Ag   16 Bg   16 Au                 
 25.843  25.934  26.114  26.126 162.731 162.954 215.616 215.645
 41 Bu   41 Ag   42 Ag   42 Bu   43 Ag   43 Bu   44 Ag   44 Bu                 

 Beta MOs, Restricted
 -- Occupied --                  
-101.58 -101.58  -77.13  -77.13   -9.49   -9.49   -7.26   -7.26
  1 Ag    1 Bu    2 Bu    2 Ag    3 Bu    3 Ag    4 Ag    4 Bu                 
 -7.248  -7.248  -7.247  -7.247  -6.621  -6.620  -4.783  -4.783
  1 Au    1 Bg    5 Bu    5 Ag    6 Ag    6 Bu    7 Ag    7 Bu                 
 -4.780  -4.780  -4.778  -4.777  -0.875  -0.863  -0.692  -0.552
  2 Au    2 Bg    8 Ag    8 Bu    9 Ag    9 Bu   10 Ag   10 Bu                 
 -0.432  -0.418  -0.387  -0.367  -0.364  -0.344  -0.290  -0.275
 11 Ag   11 Bu    3 Au    3 Bg   12 Ag   12 Bu   13 Ag    4 Au                 
 -- Virtual --                   
 -0.137  -0.089  -0.034  -0.010   0.002   0.033   0.033   0.043
  4 Bg   13 Bu   14 Ag   14 Bu   15 Ag    5 Au   15 Bu   16 Bu                 
  0.046   0.061   0.064   0.068   0.078   0.092   0.106   0.114
 16 Ag   17 Ag    5 Bg   18 Ag    6 Bg   17 Bu   18 Bu    6 Au                 
  0.116   0.144   0.159   0.185   0.220   0.267   0.273   0.273
 19 Bu   19 Ag   20 Ag   20 Bu   21 Ag   22 Ag   21 Bu    7 Au                 
  0.295   0.298   0.372   0.412   0.423   0.436   0.464   0.491
  7 Bg   22 Bu   23 Bu   23 Ag    8 Bg   24 Bu    8 Au    9 Au                 
  0.503   0.515   0.562   0.579   0.587   0.612   0.615   0.686
 24 Ag   25 Ag   25 Bu   26 Bu    9 Bg   10 Au   26 Ag   27 Ag                 
  0.718   0.740   0.809   0.842   0.846   0.851   0.856   0.879
 28 Ag   27 Bu   10 Bg   11 Au   11 Bg   29 Ag   28 Bu   29 Bu                 
  0.893   0.903   0.906   0.935   0.951   1.082   1.205   1.209
 12 Bg   12 Au   30 Ag   30 Bu   31 Ag   31 Bu   32 Ag   32 Bu                 
  1.488   1.549   1.625   1.638   1.700   1.731   2.224   2.249
 13 Au   13 Bg   33 Bu   33 Ag   34 Bu   34 Ag   14 Bg   14 Au                 
  2.258   2.287   2.346   2.347   6.612   6.817   9.633   9.659
 35 Bu   35 Ag   36 Bu   36 Ag   37 Ag   37 Bu   38 Ag   38 Bu                 
 13.758  13.784  13.800  13.848  13.866  13.920  25.765  25.833
 15 Au   15 Bg   39 Bu   40 Bu   39 Ag   40 Ag   16 Bg   16 Au                 
 25.843  25.934  26.114  26.126 162.731 162.954 215.616 215.645
 41 Bu   41 Ag   42 Ag   42 Bu   43 Ag   43 Bu   44 Ag   44 Bu                 
 --------------------------------------------------------------

          Ground-State Mulliken Net Atomic Charges

     Atom                 Charge (a.u.)
  ----------------------------------------
      1 P                     0.046499
      2 P                     0.046500
      3 Cl                   -0.046499
      4 Cl                   -0.046499
  ----------------------------------------
  Sum of atomic charges =    -0.000000

 -----------------------------------------------------------------
                    Cartesian Multipole Moments
 -----------------------------------------------------------------
    Charge (ESU x 10^10)
                 0.0000
    Dipole Moment (Debye)
         X      -0.0000      Y      -0.0000      Z       0.0000
       Tot       0.0000
    Quadrupole Moments (Debye-Ang)
        XX     -56.2865     XY       0.6547     YY     -52.2380
        XZ       0.0000     YZ      -0.0000     ZZ     -51.5420
    Octopole Moments (Debye-Ang^2)
       XXX      -0.0000    XXY      -0.0000    XYY      -0.0000
       YYY      -0.0000    XXZ       0.0000    XYZ      -0.0000
       YYZ       0.0000    XZZ      -0.0000    YZZ      -0.0000
       ZZZ       0.0000
    Hexadecapole Moments (Debye-Ang^3)
      XXXX   -1061.6556   XXXY      -5.6314   XXYY    -202.2060
      XYYY       3.8738   YYYY    -189.3879   XXXZ       0.0000
      XXYZ      -0.0000   XYYZ       0.0000   YYYZ      -0.0000
      XXZZ    -190.6898   XYZZ       2.6502   YYZZ     -42.7404
      XZZZ       0.0000   YZZZ      -0.0000   ZZZZ     -72.0677
 -----------------------------------------------------------------
 Calculating analytic gradient of the SCF energy
 Gradient of SCF Energy
            1           2           3           4
    1   0.0033770  -0.0033770   0.0036357  -0.0036357
    2  -0.0019882   0.0019882  -0.0019940   0.0019940
    3   0.0000000   0.0000000   0.0000000  -0.0000000
 Max gradient component =       3.636E-03
 RMS gradient           =       2.329E-03
 Gradient time:  CPU 2.67 s  wall 2.67 s
 Geometry Optimization Parameters
   NAtoms,    NIC,     NZ,  NCons,   NDum,   NFix, NCnnct, MaxDiis
        4      14       4       0       0       0       0       0

 Cartesian Hessian Update
 Hessian Updated using BFGS Update


** GEOMETRY OPTIMIZATION IN DELOCALIZED INTERNAL COORDINATES **
   Searching for a Minimum

   Optimization Cycle:   4

                       Coordinates (Angstroms)
     ATOM                X               Y               Z
      1  P         0.6408646891    0.8048300714    0.0000000000
      2  P        -0.6408646891   -0.8048300714    0.0000000000
      3  Cl       -2.4514214993    0.2383350653    0.0000000000
      4  Cl        2.4514214993   -0.2383350653    0.0000000000
   Point Group: c2h   Number of degrees of freedom:     3


   Energy is  -1603.226352475

 Hessian Updated using BFGS Update

  3 Hessian modes will be used to form the next step
  Hessian Eigenvalues:
     0.148739    0.314606    0.362075

 Minimum Search - Taking Simple RFO Step
 Searching for Lamda that Minimizes Along All modes
 Value Taken    Lamda =  -0.00020992
 Step Taken.  Stepsize is  0.036537

                             Maximum     Tolerance    Cnvgd?
         Gradient           0.004076      0.000300      NO
         Displacement       0.025888      0.001200      NO
         Energy change     -0.000499      0.000001      NO


 New Cartesian Coordinates Obtained by Inverse Iteration

 Displacement from previous Coordinates is:  0.029397
 ----------------------------------------------------------------
             Standard Nuclear Orientation (Angstroms)
    I     Atom           X                Y                Z
 ----------------------------------------------------------------
    1      P       0.6385049962     0.8079397900     0.0000000000
    2      P      -0.6385049962    -0.8079397900     0.0000000000
    3      Cl     -2.4613826420     0.2408912005     0.0000000000
    4      Cl      2.4613826420    -0.2408912005     0.0000000000
 ----------------------------------------------------------------
 Molecular Point Group                 C2h   NOp =  4
 Largest Abelian Subgroup              C2h   NOp =  4
 Nuclear Repulsion Energy =   302.6959839203 hartrees
 There are       32 alpha and       32 beta electrons
 Applying Cartesian multipole field
    Component          Value
    ---------          -----
     (2,0,0)        1.00000E-11
     (0,2,0)        2.00000E-11
     (0,0,2)       -3.00000E-11
 Nucleus-field energy     =     0.0000000093 hartrees
 Requested basis set is 6-311++G(d,p)
 There are 52 shells and 120 basis functions
 A cutoff of  1.0D-11 yielded   1145 shell pairs
 There are      6579 function pairs (      7050 Cartesian)
 Smallest overlap matrix eigenvalue = 5.20E-04
 Guess MOs from SCF MO coefficient file

 -----------------------------------------------------------------------
  General SCF calculation program by
  Eric Jon Sundstrom, Paul Horn, Yuezhi Mao, Dmitri Zuev, Alec White,
  David Stuck, Shaama M.S., Shane Yost, Joonho Lee, David Small,
  Daniel Levine, Susi Lehtola, Hugh Burton, Evgeny Epifanovsky
 -----------------------------------------------------------------------
 Exchange:     0.2000 Hartree-Fock + 0.0800 Slater + 0.7200 B88
 Correlation:  0.1900 VWN1RPA + 0.8100 LYP
 Using SG-1 standard quadrature grid
 A restricted SCF calculation will be
 performed using DIIS
 SCF converges when DIIS error is below 1.0e-08
 ---------------------------------------
  Cycle       Energy         DIIS error
 ---------------------------------------
    1   -1603.2263944458      1.56e-04  
    2   -1603.2264633449      4.57e-05  
    3   -1603.2264660448      2.75e-05  
    4   -1603.2264674764      4.71e-06  
    5   -1603.2264675078      1.87e-06  
    6   -1603.2264675151      3.00e-07  
    7   -1603.2264675153      3.79e-08  
    8   -1603.2264675153      1.54e-08  
    9   -1603.2264675153      1.77e-08  
   10   -1603.2264675153      8.28e-10  Convergence criterion met
 ---------------------------------------
 SCF time:   CPU 8.36s  wall 8.00s 
 SCF   energy in the final basis set =    -1603.2264675153
 Total energy in the final basis set =    -1603.2264675153

 --------------------------------------------------------------
             Orbital Energies (a.u.) and Symmetries
 --------------------------------------------------------------

 Alpha MOs, Restricted
 -- Occupied --                  
-101.58 -101.58  -77.13  -77.13   -9.49   -9.49   -7.26   -7.26
  1 Ag    1 Bu    2 Bu    2 Ag    3 Bu    3 Ag    4 Ag    4 Bu                 
 -7.247  -7.247  -7.247  -7.247  -6.622  -6.622  -4.785  -4.785
  1 Au    1 Bg    5 Bu    5 Ag    6 Ag    6 Bu    7 Ag    7 Bu                 
 -4.781  -4.781  -4.779  -4.778  -0.872  -0.861  -0.693  -0.552
  2 Au    2 Bg    8 Ag    8 Bu    9 Ag    9 Bu   10 Ag   10 Bu                 
 -0.431  -0.417  -0.386  -0.366  -0.363  -0.344  -0.291  -0.276
 11 Ag   11 Bu    3 Au    3 Bg   12 Ag   12 Bu   13 Ag    4 Au                 
 -- Virtual --                   
 -0.139  -0.093  -0.038  -0.011   0.002   0.033   0.033   0.043
  4 Bg   13 Bu   14 Ag   14 Bu   15 Ag   15 Bu    5 Au   16 Bu                 
  0.046   0.061   0.064   0.068   0.078   0.092   0.105   0.114
 16 Ag   17 Ag    5 Bg   18 Ag    6 Bg   17 Bu   18 Bu    6 Au                 
  0.116   0.144   0.159   0.185   0.220   0.267   0.273   0.273
 19 Bu   19 Ag   20 Ag   20 Bu   21 Ag   22 Ag    7 Au   21 Bu                 
  0.295   0.298   0.372   0.412   0.423   0.436   0.463   0.491
  7 Bg   22 Bu   23 Bu   23 Ag    8 Bg   24 Bu    8 Au    9 Au                 
  0.503   0.515   0.563   0.579   0.590   0.612   0.615   0.684
 24 Ag   25 Ag   25 Bu   26 Bu    9 Bg   26 Ag   10 Au   27 Ag                 
  0.721   0.736   0.808   0.843   0.846   0.852   0.857   0.877
 28 Ag   27 Bu   10 Bg   11 Au   11 Bg   29 Ag   28 Bu   29 Bu                 
  0.890   0.900   0.905   0.934   0.947   1.080   1.198   1.203
 12 Bg   12 Au   30 Ag   30 Bu   31 Ag   31 Bu   32 Ag   32 Bu                 
  1.487   1.547   1.625   1.636   1.696   1.729   2.224   2.249
 13 Au   13 Bg   33 Bu   33 Ag   34 Bu   34 Ag   14 Bg   14 Au                 
  2.258   2.286   2.342   2.345   6.608   6.814   9.632   9.660
 35 Bu   35 Ag   36 Bu   36 Ag   37 Ag   37 Bu   38 Ag   38 Bu                 
 13.757  13.782  13.797  13.847  13.865  13.919  25.765  25.832
 15 Au   15 Bg   39 Bu   40 Bu   39 Ag   40 Ag   16 Bg   16 Au                 
 25.842  25.932  26.105  26.115 162.726 162.951 215.615 215.645
 41 Bu   41 Ag   42 Ag   42 Bu   43 Ag   43 Bu   44 Ag   44 Bu                 

 Beta MOs, Restricted
 -- Occupied --                  
-101.58 -101.58  -77.13  -77.13   -9.49   -9.49   -7.26   -7.26
  1 Ag    1 Bu    2 Bu    2 Ag    3 Bu    3 Ag    4 Ag    4 Bu                 
 -7.247  -7.247  -7.247  -7.247  -6.622  -6.622  -4.785  -4.785
  1 Au    1 Bg    5 Bu    5 Ag    6 Ag    6 Bu    7 Ag    7 Bu                 
 -4.781  -4.781  -4.779  -4.778  -0.872  -0.861  -0.693  -0.552
  2 Au    2 Bg    8 Ag    8 Bu    9 Ag    9 Bu   10 Ag   10 Bu                 
 -0.431  -0.417  -0.386  -0.366  -0.363  -0.344  -0.291  -0.276
 11 Ag   11 Bu    3 Au    3 Bg   12 Ag   12 Bu   13 Ag    4 Au                 
 -- Virtual --                   
 -0.139  -0.093  -0.038  -0.011   0.002   0.033   0.033   0.043
  4 Bg   13 Bu   14 Ag   14 Bu   15 Ag   15 Bu    5 Au   16 Bu                 
  0.046   0.061   0.064   0.068   0.078   0.092   0.105   0.114
 16 Ag   17 Ag    5 Bg   18 Ag    6 Bg   17 Bu   18 Bu    6 Au                 
  0.116   0.144   0.159   0.185   0.220   0.267   0.273   0.273
 19 Bu   19 Ag   20 Ag   20 Bu   21 Ag   22 Ag    7 Au   21 Bu                 
  0.295   0.298   0.372   0.412   0.423   0.436   0.463   0.491
  7 Bg   22 Bu   23 Bu   23 Ag    8 Bg   24 Bu    8 Au    9 Au                 
  0.503   0.515   0.563   0.579   0.590   0.612   0.615   0.684
 24 Ag   25 Ag   25 Bu   26 Bu    9 Bg   26 Ag   10 Au   27 Ag                 
  0.721   0.736   0.808   0.843   0.846   0.852   0.857   0.877
 28 Ag   27 Bu   10 Bg   11 Au   11 Bg   29 Ag   28 Bu   29 Bu                 
  0.890   0.900   0.905   0.934   0.947   1.080   1.198   1.203
 12 Bg   12 Au   30 Ag   30 Bu   31 Ag   31 Bu   32 Ag   32 Bu                 
  1.487   1.547   1.625   1.636   1.696   1.729   2.224   2.249
 13 Au   13 Bg   33 Bu   33 Ag   34 Bu   34 Ag   14 Bg   14 Au                 
  2.258   2.286   2.342   2.345   6.608   6.814   9.632   9.660
 35 Bu   35 Ag   36 Bu   36 Ag   37 Ag   37 Bu   38 Ag   38 Bu                 
 13.757  13.782  13.797  13.847  13.865  13.919  25.765  25.832
 15 Au   15 Bg   39 Bu   40 Bu   39 Ag   40 Ag   16 Bg   16 Au                 
 25.842  25.932  26.105  26.115 162.726 162.951 215.615 215.645
 41 Bu   41 Ag   42 Ag   42 Bu   43 Ag   43 Bu   44 Ag   44 Bu                 
 --------------------------------------------------------------

          Ground-State Mulliken Net Atomic Charges

     Atom                 Charge (a.u.)
  ----------------------------------------
      1 P                     0.053526
      2 P                     0.053526
      3 Cl                   -0.053526
      4 Cl                   -0.053526
  ----------------------------------------
  Sum of atomic charges =    -0.000000

 -----------------------------------------------------------------
                    Cartesian Multipole Moments
 -----------------------------------------------------------------
    Charge (ESU x 10^10)
                -0.0000
    Dipole Moment (Debye)
         X      -0.0000      Y      -0.0000      Z      -0.0000
       Tot       0.0000
    Quadrupole Moments (Debye-Ang)
        XX     -56.5977     XY       0.7014     YY     -52.1708
        XZ      -0.0000     YZ      -0.0000     ZZ     -51.5802
    Octopole Moments (Debye-Ang^2)
       XXX      -0.0000    XXY      -0.0000    XYY      -0.0000
       YYY      -0.0000    XXZ      -0.0000    XYZ       0.0000
       YYZ      -0.0000    XZZ      -0.0000    YZZ      -0.0000
       ZZZ      -0.0000
    Hexadecapole Moments (Debye-Ang^3)
      XXXX   -1071.4581   XXXY      -5.0174   XXYY    -203.7482
      XYYY       4.6901   YYYY    -189.9060   XXXZ       0.0000
      XXYZ      -0.0000   XYYZ       0.0000   YYYZ      -0.0000
      XXZZ    -192.2454   XYZZ       2.9102   YYZZ     -42.8528
      XZZZ       0.0000   YZZZ      -0.0000   ZZZZ     -72.1375
 -----------------------------------------------------------------
 Calculating analytic gradient of the SCF energy
 Gradient of SCF Energy
            1           2           3           4
    1   0.0010929  -0.0010929   0.0004139  -0.0004139
    2   0.0004920  -0.0004920  -0.0002910   0.0002910
    3  -0.0000000  -0.0000000   0.0000000   0.0000000
 Max gradient component =       1.093E-03
 RMS gradient           =       5.311E-04
 Gradient time:  CPU 2.67 s  wall 2.67 s
 Geometry Optimization Parameters
   NAtoms,    NIC,     NZ,  NCons,   NDum,   NFix, NCnnct, MaxDiis
        4      14       4       0       0       0       0       0

 Cartesian Hessian Update
 Hessian Updated using BFGS Update


** GEOMETRY OPTIMIZATION IN DELOCALIZED INTERNAL COORDINATES **
   Searching for a Minimum

   Optimization Cycle:   5

                       Coordinates (Angstroms)
     ATOM                X               Y               Z
      1  P         0.6385049962    0.8079397900    0.0000000000
      2  P        -0.6385049962   -0.8079397900    0.0000000000
      3  Cl       -2.4613826420    0.2408912005    0.0000000000
      4  Cl        2.4613826420   -0.2408912005    0.0000000000
   Point Group: c2h   Number of degrees of freedom:     3


   Energy is  -1603.226467515

 Hessian Updated using BFGS Update

  3 Hessian modes will be used to form the next step
  Hessian Eigenvalues:
     0.132206    0.307113    0.373235

 Minimum Search - Taking Simple RFO Step
 Searching for Lamda that Minimizes Along All modes
 Value Taken    Lamda =  -0.00000663
 Step Taken.  Stepsize is  0.005957

                             Maximum     Tolerance    Cnvgd?
         Gradient           0.001222      0.000300      NO
         Displacement       0.005666      0.001200      NO
         Energy change     -0.000115      0.000001      NO


 New Cartesian Coordinates Obtained by Inverse Iteration

 Displacement from previous Coordinates is:  0.004041
 ----------------------------------------------------------------
             Standard Nuclear Orientation (Angstroms)
    I     Atom           X                Y                Z
 ----------------------------------------------------------------
    1      P       0.6372024306     0.8080429923     0.0000000000
    2      P      -0.6372024306    -0.8080429923     0.0000000000
    3      Cl     -2.4619479601     0.2414008617     0.0000000000
    4      Cl      2.4619479601    -0.2414008617     0.0000000000
 ----------------------------------------------------------------
 Molecular Point Group                 C2h   NOp =  4
 Largest Abelian Subgroup              C2h   NOp =  4
 Nuclear Repulsion Energy =   302.6334878574 hartrees
 There are       32 alpha and       32 beta electrons
 Applying Cartesian multipole field
    Component          Value
    ---------          -----
     (2,0,0)        1.00000E-11
     (0,2,0)        2.00000E-11
     (0,0,2)       -3.00000E-11
 Nucleus-field energy     =     0.0000000093 hartrees
 Requested basis set is 6-311++G(d,p)
 There are 52 shells and 120 basis functions
 A cutoff of  1.0D-11 yielded   1139 shell pairs
 There are      6569 function pairs (      7040 Cartesian)
 Smallest overlap matrix eigenvalue = 5.19E-04
 Guess MOs from SCF MO coefficient file

 -----------------------------------------------------------------------
  General SCF calculation program by
  Eric Jon Sundstrom, Paul Horn, Yuezhi Mao, Dmitri Zuev, Alec White,
  David Stuck, Shaama M.S., Shane Yost, Joonho Lee, David Small,
  Daniel Levine, Susi Lehtola, Hugh Burton, Evgeny Epifanovsky
 -----------------------------------------------------------------------
 Exchange:     0.2000 Hartree-Fock + 0.0800 Slater + 0.7200 B88
 Correlation:  0.1900 VWN1RPA + 0.8100 LYP
 Using SG-1 standard quadrature grid
 A restricted SCF calculation will be
 performed using DIIS
 SCF converges when DIIS error is below 1.0e-08
 ---------------------------------------
  Cycle       Energy         DIIS error
 ---------------------------------------
    1   -1603.2264695821      2.62e-05  
    2   -1603.2264716664      8.88e-06  
    3   -1603.2264717199      7.10e-06  
    4   -1603.2264718116      1.99e-06  
    5   -1603.2264718200      1.58e-07  
    6   -1603.2264718201      4.57e-08  
    7   -1603.2264718201      8.17e-09  Convergence criterion met
 ---------------------------------------
 SCF time:   CPU 5.86s  wall 6.00s 
 SCF   energy in the final basis set =    -1603.2264718201
 Total energy in the final basis set =    -1603.2264718201

 --------------------------------------------------------------
             Orbital Energies (a.u.) and Symmetries
 --------------------------------------------------------------

 Alpha MOs, Restricted
 -- Occupied --                  
-101.58 -101.58  -77.13  -77.13   -9.49   -9.49   -7.26   -7.26
  1 Ag    1 Bu    2 Bu    2 Ag    3 Bu    3 Ag    4 Ag    4 Bu                 
 -7.247  -7.247  -7.247  -7.247  -6.622  -6.622  -4.785  -4.785
  1 Au    1 Bg    5 Bu    5 Ag    6 Ag    6 Bu    7 Ag    7 Bu                 
 -4.781  -4.781  -4.779  -4.778  -0.872  -0.860  -0.694  -0.551
  2 Au    2 Bg    8 Ag    8 Bu    9 Ag    9 Bu   10 Ag   10 Bu                 
 -0.431  -0.417  -0.386  -0.365  -0.363  -0.344  -0.291  -0.276
 11 Ag   11 Bu    3 Au    3 Bg   12 Ag   12 Bu   13 Ag    4 Au                 
 -- Virtual --                   
 -0.139  -0.093  -0.038  -0.011   0.002   0.033   0.033   0.043
  4 Bg   13 Bu   14 Ag   14 Bu   15 Ag   15 Bu    5 Au   16 Bu                 
  0.046   0.061   0.064   0.068   0.078   0.092   0.105   0.114
 16 Ag   17 Ag    5 Bg   18 Ag    6 Bg   17 Bu   18 Bu    6 Au                 
  0.116   0.144   0.159   0.185   0.220   0.267   0.273   0.273
 19 Bu   19 Ag   20 Ag   20 Bu   21 Ag   22 Ag    7 Au   21 Bu                 
  0.295   0.298   0.372   0.412   0.423   0.436   0.463   0.491
  7 Bg   22 Bu   23 Bu   23 Ag    8 Bg   24 Bu    8 Au    9 Au                 
  0.503   0.515   0.563   0.579   0.590   0.611   0.615   0.684
 24 Ag   25 Ag   25 Bu   26 Bu    9 Bg   26 Ag   10 Au   27 Ag                 
  0.722   0.736   0.809   0.843   0.846   0.852   0.857   0.877
 28 Ag   27 Bu   10 Bg   11 Au   11 Bg   29 Ag   28 Bu   29 Bu                 
  0.889   0.900   0.905   0.934   0.947   1.081   1.197   1.202
 12 Bg   12 Au   30 Ag   30 Bu   31 Ag   31 Bu   32 Ag   32 Bu                 
  1.487   1.547   1.625   1.636   1.695   1.728   2.224   2.249
 13 Au   13 Bg   33 Bu   33 Ag   34 Bu   34 Ag   14 Bg   14 Au                 
  2.258   2.286   2.341   2.345   6.608   6.814   9.632   9.660
 35 Bu   35 Ag   36 Bu   36 Ag   37 Ag   37 Bu   38 Ag   38 Bu                 
 13.757  13.782  13.798  13.847  13.865  13.918  25.765  25.832
 15 Au   15 Bg   39 Bu   40 Bu   39 Ag   40 Ag   16 Bg   16 Au                 
 25.842  25.932  26.103  26.113 162.726 162.951 215.615 215.645
 41 Bu   41 Ag   42 Ag   42 Bu   43 Ag   43 Bu   44 Ag   44 Bu                 

 Beta MOs, Restricted
 -- Occupied --                  
-101.58 -101.58  -77.13  -77.13   -9.49   -9.49   -7.26   -7.26
  1 Ag    1 Bu    2 Bu    2 Ag    3 Bu    3 Ag    4 Ag    4 Bu                 
 -7.247  -7.247  -7.247  -7.247  -6.622  -6.622  -4.785  -4.785
  1 Au    1 Bg    5 Bu    5 Ag    6 Ag    6 Bu    7 Ag    7 Bu                 
 -4.781  -4.781  -4.779  -4.778  -0.872  -0.860  -0.694  -0.551
  2 Au    2 Bg    8 Ag    8 Bu    9 Ag    9 Bu   10 Ag   10 Bu                 
 -0.431  -0.417  -0.386  -0.365  -0.363  -0.344  -0.291  -0.276
 11 Ag   11 Bu    3 Au    3 Bg   12 Ag   12 Bu   13 Ag    4 Au                 
 -- Virtual --                   
 -0.139  -0.093  -0.038  -0.011   0.002   0.033   0.033   0.043
  4 Bg   13 Bu   14 Ag   14 Bu   15 Ag   15 Bu    5 Au   16 Bu                 
  0.046   0.061   0.064   0.068   0.078   0.092   0.105   0.114
 16 Ag   17 Ag    5 Bg   18 Ag    6 Bg   17 Bu   18 Bu    6 Au                 
  0.116   0.144   0.159   0.185   0.220   0.267   0.273   0.273
 19 Bu   19 Ag   20 Ag   20 Bu   21 Ag   22 Ag    7 Au   21 Bu                 
  0.295   0.298   0.372   0.412   0.423   0.436   0.463   0.491
  7 Bg   22 Bu   23 Bu   23 Ag    8 Bg   24 Bu    8 Au    9 Au                 
  0.503   0.515   0.563   0.579   0.590   0.611   0.615   0.684
 24 Ag   25 Ag   25 Bu   26 Bu    9 Bg   26 Ag   10 Au   27 Ag                 
  0.722   0.736   0.809   0.843   0.846   0.852   0.857   0.877
 28 Ag   27 Bu   10 Bg   11 Au   11 Bg   29 Ag   28 Bu   29 Bu                 
  0.889   0.900   0.905   0.934   0.947   1.081   1.197   1.202
 12 Bg   12 Au   30 Ag   30 Bu   31 Ag   31 Bu   32 Ag   32 Bu                 
  1.487   1.547   1.625   1.636   1.695   1.728   2.224   2.249
 13 Au   13 Bg   33 Bu   33 Ag   34 Bu   34 Ag   14 Bg   14 Au                 
  2.258   2.286   2.341   2.345   6.608   6.814   9.632   9.660
 35 Bu   35 Ag   36 Bu   36 Ag   37 Ag   37 Bu   38 Ag   38 Bu                 
 13.757  13.782  13.798  13.847  13.865  13.918  25.765  25.832
 15 Au   15 Bg   39 Bu   40 Bu   39 Ag   40 Ag   16 Bg   16 Au                 
 25.842  25.932  26.103  26.113 162.726 162.951 215.615 215.645
 41 Bu   41 Ag   42 Ag   42 Bu   43 Ag   43 Bu   44 Ag   44 Bu                 
 --------------------------------------------------------------

          Ground-State Mulliken Net Atomic Charges

     Atom                 Charge (a.u.)
  ----------------------------------------
      1 P                     0.054669
      2 P                     0.054669
      3 Cl                   -0.054669
      4 Cl                   -0.054669
  ----------------------------------------
  Sum of atomic charges =     0.000000

 -----------------------------------------------------------------
                    Cartesian Multipole Moments
 -----------------------------------------------------------------
    Charge (ESU x 10^10)
                 0.0000
    Dipole Moment (Debye)
         X       0.0000      Y       0.0000      Z      -0.0000
       Tot       0.0000
    Quadrupole Moments (Debye-Ang)
        XX     -56.6429     XY       0.7084     YY     -52.1605
        XZ      -0.0000     YZ      -0.0000     ZZ     -51.5794
    Octopole Moments (Debye-Ang^2)
       XXX       0.0000    XXY       0.0000    XYY       0.0000
       YYY       0.0000    XXZ      -0.0000    XYZ       0.0000
       YYZ      -0.0000    XZZ       0.0000    YZZ       0.0000
       ZZZ      -0.0000
    Hexadecapole Moments (Debye-Ang^3)
      XXXX   -1072.0400   XXXY      -4.8345   XXYY    -203.8166
      XYYY       4.9030   YYYY    -189.9004   XXXZ      -0.0000
      XXYZ       0.0000   XYYZ       0.0000   YYYZ      -0.0000
      XXZZ    -192.3281   XYZZ       2.9795   YYZZ     -42.8489
      XZZZ       0.0000   YZZZ      -0.0000   ZZZZ     -72.1224
 -----------------------------------------------------------------
 Calculating analytic gradient of the SCF energy
 Gradient of SCF Energy
            1           2           3           4
    1   0.0003957  -0.0003957   0.0000279  -0.0000279
    2   0.0003623  -0.0003623  -0.0000596   0.0000596
    3  -0.0000000  -0.0000000   0.0000000   0.0000000
 Max gradient component =       3.957E-04
 RMS gradient           =       2.207E-04
 Gradient time:  CPU 2.63 s  wall 2.63 s
 Geometry Optimization Parameters
   NAtoms,    NIC,     NZ,  NCons,   NDum,   NFix, NCnnct, MaxDiis
        4      14       4       0       0       0       0       0

 Cartesian Hessian Update
 Hessian Updated using BFGS Update


** GEOMETRY OPTIMIZATION IN DELOCALIZED INTERNAL COORDINATES **
   Searching for a Minimum

   Optimization Cycle:   6

                       Coordinates (Angstroms)
     ATOM                X               Y               Z
      1  P         0.6372024306    0.8080429923    0.0000000000
      2  P        -0.6372024306   -0.8080429923    0.0000000000
      3  Cl       -2.4619479601    0.2414008617    0.0000000000
      4  Cl        2.4619479601   -0.2414008617    0.0000000000
   Point Group: c2h   Number of degrees of freedom:     3


   Energy is  -1603.226471820

 Hessian Updated using BFGS Update

  3 Hessian modes will be used to form the next step
  Hessian Eigenvalues:
     0.125079    0.255663    0.332265

 Minimum Search - Taking Simple RFO Step
 Searching for Lamda that Minimizes Along All modes
 Value Taken    Lamda =  -0.00000145
 Step Taken.  Stepsize is  0.002769

                             Maximum     Tolerance    Cnvgd?
         Gradient           0.000430      0.000300      NO
         Displacement       0.002598      0.001200      NO
         Energy change     -0.000004      0.000001      NO


 New Cartesian Coordinates Obtained by Inverse Iteration

 Displacement from previous Coordinates is:  0.002458
 ----------------------------------------------------------------
             Standard Nuclear Orientation (Angstroms)
    I     Atom           X                Y                Z
 ----------------------------------------------------------------
    1      P       0.6363731681     0.8078980057     0.0000000000
    2      P      -0.6363731681    -0.8078980057     0.0000000000
    3      Cl     -2.4616390144     0.2416052179     0.0000000000
    4      Cl      2.4616390144    -0.2416052179     0.0000000000
 ----------------------------------------------------------------
 Molecular Point Group                 C2h   NOp =  4
 Largest Abelian Subgroup              C2h   NOp =  4
 Nuclear Repulsion Energy =   302.6752561649 hartrees
 There are       32 alpha and       32 beta electrons
 Applying Cartesian multipole field
    Component          Value
    ---------          -----
     (2,0,0)        1.00000E-11
     (0,2,0)        2.00000E-11
     (0,0,2)       -3.00000E-11
 Nucleus-field energy     =     0.0000000093 hartrees
 Requested basis set is 6-311++G(d,p)
 There are 52 shells and 120 basis functions
 A cutoff of  1.0D-11 yielded   1139 shell pairs
 There are      6569 function pairs (      7040 Cartesian)
 Smallest overlap matrix eigenvalue = 5.18E-04
 Guess MOs from SCF MO coefficient file

 -----------------------------------------------------------------------
  General SCF calculation program by
  Eric Jon Sundstrom, Paul Horn, Yuezhi Mao, Dmitri Zuev, Alec White,
  David Stuck, Shaama M.S., Shane Yost, Joonho Lee, David Small,
  Daniel Levine, Susi Lehtola, Hugh Burton, Evgeny Epifanovsky
 -----------------------------------------------------------------------
 Exchange:     0.2000 Hartree-Fock + 0.0800 Slater + 0.7200 B88
 Correlation:  0.1900 VWN1RPA + 0.8100 LYP
 Using SG-1 standard quadrature grid
 A restricted SCF calculation will be
 performed using DIIS
 SCF converges when DIIS error is below 1.0e-08
 ---------------------------------------
  Cycle       Energy         DIIS error
 ---------------------------------------
    1   -1603.2264721365      1.21e-05  
    2   -1603.2264725648      5.28e-06  
    3   -1603.2264725815      4.54e-06  
    4   -1603.2264726243      8.25e-07  
    5   -1603.2264726257      7.22e-08  
    6   -1603.2264726257      1.49e-08  
    7   -1603.2264726257      3.42e-09  Convergence criterion met
 ---------------------------------------
 SCF time:   CPU 5.86s  wall 6.00s 
 SCF   energy in the final basis set =    -1603.2264726257
 Total energy in the final basis set =    -1603.2264726257

 --------------------------------------------------------------
             Orbital Energies (a.u.) and Symmetries
 --------------------------------------------------------------

 Alpha MOs, Restricted
 -- Occupied --                  
-101.58 -101.58  -77.13  -77.13   -9.49   -9.49   -7.26   -7.26
  1 Ag    1 Bu    2 Bu    2 Ag    3 Bu    3 Ag    4 Ag    4 Bu                 
 -7.247  -7.247  -7.247  -7.247  -6.622  -6.622  -4.785  -4.785
  1 Au    1 Bg    5 Bu    5 Ag    6 Ag    6 Bu    7 Ag    7 Bu                 
 -4.781  -4.781  -4.779  -4.778  -0.872  -0.860  -0.694  -0.551
  2 Au    2 Bg    8 Ag    8 Bu    9 Ag    9 Bu   10 Ag   10 Bu                 
 -0.430  -0.417  -0.386  -0.365  -0.363  -0.344  -0.291  -0.276
 11 Ag   11 Bu    3 Au    3 Bg   12 Ag   12 Bu   13 Ag    4 Au                 
 -- Virtual --                   
 -0.139  -0.093  -0.038  -0.011   0.002   0.033   0.033   0.043
  4 Bg   13 Bu   14 Ag   14 Bu   15 Ag   15 Bu    5 Au   16 Bu                 
  0.046   0.061   0.064   0.068   0.078   0.092   0.105   0.114
 16 Ag   17 Ag    5 Bg   18 Ag    6 Bg   17 Bu   18 Bu    6 Au                 
  0.116   0.144   0.159   0.185   0.220   0.267   0.273   0.273
 19 Bu   19 Ag   20 Ag   20 Bu   21 Ag   22 Ag    7 Au   21 Bu                 
  0.295   0.298   0.372   0.412   0.423   0.436   0.463   0.490
  7 Bg   22 Bu   23 Bu   23 Ag    8 Bg   24 Bu    8 Au    9 Au                 
  0.503   0.515   0.563   0.579   0.590   0.611   0.615   0.684
 24 Ag   25 Ag   25 Bu   26 Bu    9 Bg   26 Ag   10 Au   27 Ag                 
  0.722   0.735   0.809   0.843   0.846   0.852   0.857   0.876
 28 Ag   27 Bu   10 Bg   11 Au   11 Bg   29 Ag   28 Bu   29 Bu                 
  0.889   0.900   0.905   0.934   0.947   1.081   1.197   1.202
 12 Bg   12 Au   30 Ag   30 Bu   31 Ag   31 Bu   32 Ag   32 Bu                 
  1.487   1.547   1.625   1.636   1.695   1.728   2.224   2.249
 13 Au   13 Bg   33 Bu   33 Ag   34 Bu   34 Ag   14 Bg   14 Au                 
  2.258   2.286   2.341   2.345   6.607   6.815   9.632   9.660
 35 Bu   35 Ag   36 Bu   36 Ag   37 Ag   37 Bu   38 Ag   38 Bu                 
 13.757  13.782  13.798  13.847  13.865  13.918  25.765  25.832
 15 Au   15 Bg   39 Bu   40 Bu   39 Ag   40 Ag   16 Bg   16 Au                 
 25.842  25.932  26.103  26.113 162.725 162.952 215.615 215.645
 41 Bu   41 Ag   42 Ag   42 Bu   43 Ag   43 Bu   44 Ag   44 Bu                 

 Beta MOs, Restricted
 -- Occupied --                  
-101.58 -101.58  -77.13  -77.13   -9.49   -9.49   -7.26   -7.26
  1 Ag    1 Bu    2 Bu    2 Ag    3 Bu    3 Ag    4 Ag    4 Bu                 
 -7.247  -7.247  -7.247  -7.247  -6.622  -6.622  -4.785  -4.785
  1 Au    1 Bg    5 Bu    5 Ag    6 Ag    6 Bu    7 Ag    7 Bu                 
 -4.781  -4.781  -4.779  -4.778  -0.872  -0.860  -0.694  -0.551
  2 Au    2 Bg    8 Ag    8 Bu    9 Ag    9 Bu   10 Ag   10 Bu                 
 -0.430  -0.417  -0.386  -0.365  -0.363  -0.344  -0.291  -0.276
 11 Ag   11 Bu    3 Au    3 Bg   12 Ag   12 Bu   13 Ag    4 Au                 
 -- Virtual --                   
 -0.139  -0.093  -0.038  -0.011   0.002   0.033   0.033   0.043
  4 Bg   13 Bu   14 Ag   14 Bu   15 Ag   15 Bu    5 Au   16 Bu                 
  0.046   0.061   0.064   0.068   0.078   0.092   0.105   0.114
 16 Ag   17 Ag    5 Bg   18 Ag    6 Bg   17 Bu   18 Bu    6 Au                 
  0.116   0.144   0.159   0.185   0.220   0.267   0.273   0.273
 19 Bu   19 Ag   20 Ag   20 Bu   21 Ag   22 Ag    7 Au   21 Bu                 
  0.295   0.298   0.372   0.412   0.423   0.436   0.463   0.490
  7 Bg   22 Bu   23 Bu   23 Ag    8 Bg   24 Bu    8 Au    9 Au                 
  0.503   0.515   0.563   0.579   0.590   0.611   0.615   0.684
 24 Ag   25 Ag   25 Bu   26 Bu    9 Bg   26 Ag   10 Au   27 Ag                 
  0.722   0.735   0.809   0.843   0.846   0.852   0.857   0.876
 28 Ag   27 Bu   10 Bg   11 Au   11 Bg   29 Ag   28 Bu   29 Bu                 
  0.889   0.900   0.905   0.934   0.947   1.081   1.197   1.202
 12 Bg   12 Au   30 Ag   30 Bu   31 Ag   31 Bu   32 Ag   32 Bu                 
  1.487   1.547   1.625   1.636   1.695   1.728   2.224   2.249
 13 Au   13 Bg   33 Bu   33 Ag   34 Bu   34 Ag   14 Bg   14 Au                 
  2.258   2.286   2.341   2.345   6.607   6.815   9.632   9.660
 35 Bu   35 Ag   36 Bu   36 Ag   37 Ag   37 Bu   38 Ag   38 Bu                 
 13.757  13.782  13.798  13.847  13.865  13.918  25.765  25.832
 15 Au   15 Bg   39 Bu   40 Bu   39 Ag   40 Ag   16 Bg   16 Au                 
 25.842  25.932  26.103  26.113 162.725 162.952 215.615 215.645
 41 Bu   41 Ag   42 Ag   42 Bu   43 Ag   43 Bu   44 Ag   44 Bu                 
 --------------------------------------------------------------

          Ground-State Mulliken Net Atomic Charges

     Atom                 Charge (a.u.)
  ----------------------------------------
      1 P                     0.055033
      2 P                     0.055034
      3 Cl                   -0.055033
      4 Cl                   -0.055033
  ----------------------------------------
  Sum of atomic charges =    -0.000000

 -----------------------------------------------------------------
                    Cartesian Multipole Moments
 -----------------------------------------------------------------
    Charge (ESU x 10^10)
                 0.0000
    Dipole Moment (Debye)
         X      -0.0000      Y      -0.0000      Z      -0.0000
       Tot       0.0000
    Quadrupole Moments (Debye-Ang)
        XX     -56.6547     XY       0.7104     YY     -52.1574
        XZ      -0.0000     YZ       0.0000     ZZ     -51.5761
    Octopole Moments (Debye-Ang^2)
       XXX      -0.0000    XXY      -0.0000    XYY      -0.0000
       YYY      -0.0000    XXZ      -0.0000    XYZ       0.0000
       YYZ      -0.0000    XZZ      -0.0000    YZZ      -0.0000
       ZZZ      -0.0000
    Hexadecapole Moments (Debye-Ang^3)
      XXXX   -1071.7560   XXXY      -4.7398   XXYY    -203.7539
      XYYY       5.0061   YYYY    -189.8588   XXXZ      -0.0000
      XXYZ       0.0000   XYYZ      -0.0000   YYYZ       0.0000
      XXZZ    -192.2756   XYZZ       3.0135   YYZZ     -42.8377
      XZZZ      -0.0000   YZZZ       0.0000   ZZZZ     -72.1057
 -----------------------------------------------------------------
 Calculating analytic gradient of the SCF energy
 Gradient of SCF Energy
            1           2           3           4
    1   0.0000212  -0.0000212  -0.0000375   0.0000375
    2   0.0000834  -0.0000834  -0.0000029   0.0000029
    3  -0.0000000  -0.0000000  -0.0000000   0.0000000
 Max gradient component =       8.338E-05
 RMS gradient           =       3.833E-05
 Gradient time:  CPU 2.63 s  wall 2.63 s
 Geometry Optimization Parameters
   NAtoms,    NIC,     NZ,  NCons,   NDum,   NFix, NCnnct, MaxDiis
        4      14       4       0       0       0       0       0

 Cartesian Hessian Update
 Hessian Updated using BFGS Update


** GEOMETRY OPTIMIZATION IN DELOCALIZED INTERNAL COORDINATES **
   Searching for a Minimum

   Optimization Cycle:   7

                       Coordinates (Angstroms)
     ATOM                X               Y               Z
      1  P         0.6363731681    0.8078980057    0.0000000000
      2  P        -0.6363731681   -0.8078980057    0.0000000000
      3  Cl       -2.4616390144    0.2416052179    0.0000000000
      4  Cl        2.4616390144   -0.2416052179    0.0000000000
   Point Group: c2h   Number of degrees of freedom:     3


   Energy is  -1603.226472626

 Hessian Updated using BFGS Update

  3 Hessian modes will be used to form the next step
  Hessian Eigenvalues:
     0.136090    0.216056    0.321965

 Minimum Search - Taking Simple RFO Step
 Searching for Lamda that Minimizes Along All modes
 Value Taken    Lamda =   0.00000000
 Step Taken.  Stepsize is  0.000472

                             Maximum     Tolerance    Cnvgd?
         Gradient           0.000078      0.000300     YES
         Displacement       0.000383      0.001200     YES
         Energy change     -0.000001      0.000001     YES


                       Distance Matrix (Angstroms)
             P (  1)   P (  2)   Cl(  3)
   P (  2)  2.056862
   Cl(  3)  3.149344  2.105482
   Cl(  4)  2.105482  3.149344  4.946934

 Final energy is   -1603.2264726257067     


 ******************************
 **  OPTIMIZATION CONVERGED  **
 ******************************

                       Coordinates (Angstroms)
     ATOM                X               Y               Z
      1  P         0.6363731681    0.8078980057    0.0000000000
      2  P        -0.6363731681   -0.8078980057    0.0000000000
      3  Cl       -2.4616390144    0.2416052179    0.0000000000
      4  Cl        2.4616390144   -0.2416052179    0.0000000000

Z-matrix Print:
$molecule
0 1
P 
P  1 2.056862
Cl 1 2.105482 2 98.328830
Cl 2 2.105482 1 98.328830 3 -180.000000 0
$end


 --------------------------------------------------------------
             Orbital Energies (a.u.) and Symmetries
 --------------------------------------------------------------

 Alpha MOs, Restricted
 -- Occupied --                  
-101.58 -101.58  -77.13  -77.13   -9.49   -9.49   -7.26   -7.26
  1 Ag    1 Bu    2 Bu    2 Ag    3 Bu    3 Ag    4 Ag    4 Bu                 
 -7.247  -7.247  -7.247  -7.247  -6.622  -6.622  -4.785  -4.785
  1 Au    1 Bg    5 Bu    5 Ag    6 Ag    6 Bu    7 Ag    7 Bu                 
 -4.781  -4.781  -4.779  -4.778  -0.872  -0.860  -0.694  -0.551
  2 Au    2 Bg    8 Ag    8 Bu    9 Ag    9 Bu   10 Ag   10 Bu                 
 -0.430  -0.417  -0.386  -0.365  -0.363  -0.344  -0.291  -0.276
 11 Ag   11 Bu    3 Au    3 Bg   12 Ag   12 Bu   13 Ag    4 Au                 
 -- Virtual --                   
 -0.139  -0.093  -0.038  -0.011   0.002   0.033   0.033   0.043
  4 Bg   13 Bu   14 Ag   14 Bu   15 Ag   15 Bu    5 Au   16 Bu                 
  0.046   0.061   0.064   0.068   0.078   0.092   0.105   0.114
 16 Ag   17 Ag    5 Bg   18 Ag    6 Bg   17 Bu   18 Bu    6 Au                 
  0.116   0.144   0.159   0.185   0.220   0.267   0.273   0.273
 19 Bu   19 Ag   20 Ag   20 Bu   21 Ag   22 Ag    7 Au   21 Bu                 
  0.295   0.298   0.372   0.412   0.423   0.436   0.463   0.490
  7 Bg   22 Bu   23 Bu   23 Ag    8 Bg   24 Bu    8 Au    9 Au                 
  0.503   0.515   0.563   0.579   0.590   0.611   0.615   0.684
 24 Ag   25 Ag   25 Bu   26 Bu    9 Bg   26 Ag   10 Au   27 Ag                 
  0.722   0.735   0.809   0.843   0.846   0.852   0.857   0.876
 28 Ag   27 Bu   10 Bg   11 Au   11 Bg   29 Ag   28 Bu   29 Bu                 
  0.889   0.900   0.905   0.934   0.947   1.081   1.197   1.202
 12 Bg   12 Au   30 Ag   30 Bu   31 Ag   31 Bu   32 Ag   32 Bu                 
  1.487   1.547   1.625   1.636   1.695   1.728   2.224   2.249
 13 Au   13 Bg   33 Bu   33 Ag   34 Bu   34 Ag   14 Bg   14 Au                 
  2.258   2.286   2.341   2.345   6.607   6.815   9.632   9.660
 35 Bu   35 Ag   36 Bu   36 Ag   37 Ag   37 Bu   38 Ag   38 Bu                 
 13.757  13.782  13.798  13.847  13.865  13.918  25.765  25.832
 15 Au   15 Bg   39 Bu   40 Bu   39 Ag   40 Ag   16 Bg   16 Au                 
 25.842  25.932  26.103  26.113 162.725 162.952 215.615 215.645
 41 Bu   41 Ag   42 Ag   42 Bu   43 Ag   43 Bu   44 Ag   44 Bu                 

 Beta MOs, Restricted
 -- Occupied --                  
-101.58 -101.58  -77.13  -77.13   -9.49   -9.49   -7.26   -7.26
  1 Ag    1 Bu    2 Bu    2 Ag    3 Bu    3 Ag    4 Ag    4 Bu                 
 -7.247  -7.247  -7.247  -7.247  -6.622  -6.622  -4.785  -4.785
  1 Au    1 Bg    5 Bu    5 Ag    6 Ag    6 Bu    7 Ag    7 Bu                 
 -4.781  -4.781  -4.779  -4.778  -0.872  -0.860  -0.694  -0.551
  2 Au    2 Bg    8 Ag    8 Bu    9 Ag    9 Bu   10 Ag   10 Bu                 
 -0.430  -0.417  -0.386  -0.365  -0.363  -0.344  -0.291  -0.276
 11 Ag   11 Bu    3 Au    3 Bg   12 Ag   12 Bu   13 Ag    4 Au                 
 -- Virtual --                   
 -0.139  -0.093  -0.038  -0.011   0.002   0.033   0.033   0.043
  4 Bg   13 Bu   14 Ag   14 Bu   15 Ag   15 Bu    5 Au   16 Bu                 
  0.046   0.061   0.064   0.068   0.078   0.092   0.105   0.114
 16 Ag   17 Ag    5 Bg   18 Ag    6 Bg   17 Bu   18 Bu    6 Au                 
  0.116   0.144   0.159   0.185   0.220   0.267   0.273   0.273
 19 Bu   19 Ag   20 Ag   20 Bu   21 Ag   22 Ag    7 Au   21 Bu                 
  0.295   0.298   0.372   0.412   0.423   0.436   0.463   0.490
  7 Bg   22 Bu   23 Bu   23 Ag    8 Bg   24 Bu    8 Au    9 Au                 
  0.503   0.515   0.563   0.579   0.590   0.611   0.615   0.684
 24 Ag   25 Ag   25 Bu   26 Bu    9 Bg   26 Ag   10 Au   27 Ag                 
  0.722   0.735   0.809   0.843   0.846   0.852   0.857   0.876
 28 Ag   27 Bu   10 Bg   11 Au   11 Bg   29 Ag   28 Bu   29 Bu                 
  0.889   0.900   0.905   0.934   0.947   1.081   1.197   1.202
 12 Bg   12 Au   30 Ag   30 Bu   31 Ag   31 Bu   32 Ag   32 Bu                 
  1.487   1.547   1.625   1.636   1.695   1.728   2.224   2.249
 13 Au   13 Bg   33 Bu   33 Ag   34 Bu   34 Ag   14 Bg   14 Au                 
  2.258   2.286   2.341   2.345   6.607   6.815   9.632   9.660
 35 Bu   35 Ag   36 Bu   36 Ag   37 Ag   37 Bu   38 Ag   38 Bu                 
 13.757  13.782  13.798  13.847  13.865  13.918  25.765  25.832
 15 Au   15 Bg   39 Bu   40 Bu   39 Ag   40 Ag   16 Bg   16 Au                 
 25.842  25.932  26.103  26.113 162.725 162.952 215.615 215.645
 41 Bu   41 Ag   42 Ag   42 Bu   43 Ag   43 Bu   44 Ag   44 Bu                 
 --------------------------------------------------------------

          Ground-State Mulliken Net Atomic Charges

     Atom                 Charge (a.u.)
  ----------------------------------------
      1 P                     0.055033
      2 P                     0.055034
      3 Cl                   -0.055033
      4 Cl                   -0.055033
  ----------------------------------------
  Sum of atomic charges =    -0.000000

 -----------------------------------------------------------------
                    Cartesian Multipole Moments
 -----------------------------------------------------------------
    Charge (ESU x 10^10)
                 0.0000
    Dipole Moment (Debye)
         X      -0.0000      Y      -0.0000      Z      -0.0000
       Tot       0.0000
    Quadrupole Moments (Debye-Ang)
        XX     -56.6547     XY       0.7104     YY     -52.1574
        XZ      -0.0000     YZ       0.0000     ZZ     -51.5761
    Octopole Moments (Debye-Ang^2)
       XXX      -0.0000    XXY      -0.0000    XYY      -0.0000
       YYY      -0.0000    XXZ      -0.0000    XYZ       0.0000
       YYZ      -0.0000    XZZ      -0.0000    YZZ      -0.0000
       ZZZ      -0.0000
    Hexadecapole Moments (Debye-Ang^3)
      XXXX   -1071.7560   XXXY      -4.7398   XXYY    -203.7539
      XYYY       5.0061   YYYY    -189.8588   XXXZ      -0.0000
      XXYZ       0.0000   XYYZ      -0.0000   YYYZ       0.0000
      XXZZ    -192.2756   XYZZ       3.0135   YYZZ     -42.8377
      XZZZ      -0.0000   YZZZ       0.0000   ZZZZ     -72.1057
 -----------------------------------------------------------------
Archival summary:
1\1\TWL02\OPT\ProcedureUnspecified\BasisUnspecified\l22\taweetha\TueOct3017:27:222018TueOct3017:27:222018\0\\#,OPT,ProcedureUnspecified,BasisUnspecified,\\0,1\P\P,1,2.05686\Cl,1,2.10548,2,98.3288\Cl,2,2.10548,1,98.3288,3,-180,0\\\@

 Total job time:  68.68s(wall), 68.11s(cpu) 
 Tue Oct 30 17:27:22 2018

        *************************************************************
        *                                                           *
        *  Thank you very much for using Q-Chem.  Have a nice day.  *
        *                                                           *
        *************************************************************


 
User input: 2 of 2 
 
Q-Chem Developer Version!
                  Welcome to Q-Chem
     A Quantum Leap Into The Future Of Chemistry


 Q-Chem 5.1, Q-Chem, Inc., Pleasanton, CA (2018)

 Yihan Shao,  Zhengting Gan,  E. Epifanovsky,  A. T. B. Gilbert,  M. Wormit,  
 J. Kussmann,  A. W. Lange,  A. Behn,  Jia Deng,  Xintian Feng,  D. Ghosh,  
 M. Goldey,  P. R. Horn,  L. D. Jacobson,  I. Kaliman,  T. Kus,  A. Landau,  
 Jie Liu,  E. I. Proynov,  R. M. Richard,  R. P. Steele,  E. J. Sundstrom,  
 H. L. Woodcock III,  P. M. Zimmerman,  D. Zuev,  B. Albrecht,  E. Alguire,  
 S. A. Baeppler,  D. Barton,  Z. Benda,  Y. A. Bernard,  E. J. Berquist,  
 K. B. Bravaya,  H. Burton,  D. Casanova,  Chun-Min Chang,  Yunqing Chen,  
 A. Chien,  K. D. Closser,  M. P. Coons,  S. Coriani,  S. Dasgupta,  
 A. L. Dempwolff,  M. Diedenhofen,  Hainam Do,  R. G. Edgar,  Po-Tung Fang,  
 S. Faraji,  S. Fatehi,  Qingguo Feng,  K. D. Fenk,  J. Fosso-Tande,  
 Qinghui Ge,  A. Ghysels,  G. Gidofalvi,  J. Gomes,  J. Gonthier,  A. Gunina,  
 D. Hait,  M. W. D. Hanson-Heine,  P. H. P. Harbach,  A. W. Hauser,  
 J. E. Herr,  E. G. Hohenstein,  Z. C. Holden,  Kerwin Hui,  B. C. Huynh,  
 T.-C. Jagau,  Hyunjun Ji,  B. Kaduk,  K. Khistyaev,  Jaehoon Kim,  
 P. Klunzinger,  K. Koh,  D. Kosenkov,  L. Koulias,  T. Kowalczyk,  
 C. M. Krauter,  A. Kunitsa,  Ka Un Lao,  A. Laurent,  K. V. Lawler,  
 Joonho Lee,  D. Lefrancois,  S. Lehtola,  D. S. Levine,  Yi-Pei Li,  
 You-Sheng Lin,  Fenglai Liu,  E. Livshits,  A. Luenser,  P. Manohar,  
 E. Mansoor,  S. F. Manzer,  Shan-Ping Mao,  Yuezhi Mao,  N. Mardirossian,  
 A. V. Marenich,  T. Markovich,  L. A. Martinez-Martinez,  S. A. Maurer,  
 N. J. Mayhall,  S. C. McKenzie,  J.-M. Mewes,  A. F. Morrison,  
 J. W. Mullinax,  K. Nanda,  T. S. Nguyen-Beck,  R. Olivares-Amaya,  
 J. A. Parkhill,  T. M. Perrine,  F. Plasser,  P. Pokhilko,  S. Prager,  
 A. Prociuk,  E. Ramos,  D. R. Rehn,  F. Rob,  M. Schneider,  N. Sergueev,  
 S. M. Sharada,  S. Sharma,  D. W. Small,  T. Stauch,  T. Stein,  
 Yu-Chuan Su,  A. J. W. Thom,  A. Tkatchenko,  T. Tsuchimochi,  N. M. Tubman,  
 L. Vogt,  M. L. Vidal,  O. Vydrov,  M. A. Watson,  J. Wenzel,  
 M. de Wergifosse,  T. A. Wesolowski,  A. White,  J. Witte,  A. Yamada,  
 Jun Yang,  K. Yao,  S. Yeganeh,  S. R. Yost,  Zhi-Qiang You,  A. Zech,  
 Igor Ying Zhang,  Xing Zhang,  Yan Zhao,  Ying Zhu,  B. R. Brooks,  
 G. K. L. Chan,  C. J. Cramer,  M. S. Gordon,  W. J. Hehre,  A. Klamt,  
 M. W. Schmidt,  C. D. Sherrill,  D. G. Truhlar,  A. Aspuru-Guzik,  R. Baer,  
 A. T. Bell,  N. A. Besley,  Jeng-Da Chai,  A. E. DePrince, III,  
 R. A. DiStasio Jr.,  A. Dreuw,  B. D. Dunietz,  T. R. Furlani,  
 Chao-Ping Hsu,  Yousung Jung,  Jing Kong,  D. S. Lambrecht,  WanZhen Liang,  
 C. Ochsenfeld,  V. A. Rassolov,  L. V. Slipchenko,  J. E. Subotnik,  
 T. Van Voorhis,  J. M. Herbert,  A. I. Krylov,  P. M. W. Gill,  M. Head-Gordon

 Contributors to earlier versions of Q-Chem not listed above: 
 R. D. Adamson,  B. Austin,  J. Baker,  G. J. O. Beran,  K. Brandhorst,  
 S. T. Brown,  E. F. C. Byrd,  A. K. Chakraborty,  C.-L. Cheng,  
 Siu Hung Chien,  D. M. Chipman,  D. L. Crittenden,  H. Dachsel,  
 R. J. Doerksen,  A. D. Dutoi,  L. Fusti-Molnar,  W. A. Goddard III,  
 A. Golubeva-Zadorozhnaya,  S. R. Gwaltney,  G. Hawkins,  A. Heyden,  
 S. Hirata,  G. Kedziora,  F. J. Keil,  C. Kelley,  Jihan Kim,  R. A. King,  
 R. Z. Khaliullin,  P. P. Korambath,  W. Kurlancheek,  A. M. Lee,  M. S. Lee,  
 S. V. Levchenko,  Ching Yeh Lin,  D. Liotard,  R. C. Lochan,  I. Lotan,  
 P. E. Maslen,  N. Nair,  D. P. O'Neill,  D. Neuhauser,  E. Neuscamman,  
 C. M. Oana,  R. Olson,  B. Peters,  R. Peverati,  P. A. Pieniazek,  
 Y. M. Rhee,  J. Ritchie,  M. A. Rohrdanz,  E. Rosta,  N. J. Russ,  
 H. F. Schaefer III,  N. E. Schultz,  N. Shenvi,  A. C. Simmonett,  A. Sodt,  
 D. Stuck,  K. S. Thanthiriwatte,  V. Vanovschi,  Tao Wang,  A. Warshel,  
 C. F. Williams,  Q. Wu,  X. Xu,  W. Zhang

 Please cite Q-Chem as follows:
 Y. Shao et al., Mol. Phys. 113, 184-215 (2015)
 DOI: 10.1080/00268976.2014.952696

 Q-Chem 5.1.1 for Intel X86 EM64T Linux

 Parts of Q-Chem use Armadillo 8.300.2 (Tropical Shenanigans).
 http://arma.sourceforge.net/

 Q-Chem begins on Tue Oct 30 17:27:22 2018  

Host: 
0

     Scratch files written to /scratch/taweetham/qchem19651//
The previous job contains 0 fragments, simply inherited here
Input Ideriv = 2
Curr. Ideriv = -1
Max.  Ideriv = 2

Checking the input file for inconsistencies... 	...done.

--------------------------------------------------------------
User input:
--------------------------------------------------------------

$molecule
read
$end

$rem
   job_type 	frequency
   basis 	6-311++g**
   method	b3lyp	
$end


--------------------------------------------------------------
 ----------------------------------------------------------------
             Standard Nuclear Orientation (Angstroms)
    I     Atom           X                Y                Z
 ----------------------------------------------------------------
    1      P       0.6164878643    -0.8231723452     0.0000000000
    2      P      -0.6164878643     0.8231723452    -0.0000000000
    3      Cl     -2.4667975721    -0.1815198520     0.0000000000
    4      Cl      2.4667975721     0.1815198520    -0.0000000000
 ----------------------------------------------------------------
 Molecular Point Group                 C2h   NOp =  4
 Largest Abelian Subgroup              C2h   NOp =  4
 Nuclear Repulsion Energy =   302.6752561649 hartrees
 There are       32 alpha and       32 beta electrons
 Requested basis set is 6-311++G(d,p)
 There are 52 shells and 120 basis functions

 Total QAlloc Memory Limit   2000 MB
 Mega-Array Size       188 MB
 MEM_STATIC part       192 MB

                       Distance Matrix (Angstroms)
             P (  1)   P (  2)   Cl(  3)
   P (  2)  2.056862
   Cl(  3)  3.149344  2.105482
   Cl(  4)  2.105482  3.149344  4.946934

 A cutoff of  1.0D-11 yielded   1139 shell pairs
 There are      6569 function pairs (      7040 Cartesian)
 Smallest overlap matrix eigenvalue = 5.18E-04
 Guess from superposition of atomic densities
 Warning:  Energy on first SCF cycle will be non-variational
 SAD guess density has 64.000000 electrons

 -----------------------------------------------------------------------
  General SCF calculation program by
  Eric Jon Sundstrom, Paul Horn, Yuezhi Mao, Dmitri Zuev, Alec White,
  David Stuck, Shaama M.S., Shane Yost, Joonho Lee, David Small,
  Daniel Levine, Susi Lehtola, Hugh Burton, Evgeny Epifanovsky
 -----------------------------------------------------------------------
 Exchange:     0.2000 Hartree-Fock + 0.0800 Slater + 0.7200 B88
 Correlation:  0.1900 VWN1RPA + 0.8100 LYP
 Using SG-1 standard quadrature grid
 A restricted SCF calculation will be
 performed using DIIS
 SCF converges when DIIS error is below 1.0e-08
 ---------------------------------------
  Cycle       Energy         DIIS error
 ---------------------------------------
    1   -1603.5732859350      3.88e-02  
    2   -1603.2056867326      3.03e-03  
    3   -1603.1780333195      4.80e-03  
    4   -1603.2263253994      2.69e-04  
    5   -1603.2264563227      8.82e-05  
    6   -1603.2264723687      1.19e-05  
    7   -1603.2264726200      2.87e-06  
    8   -1603.2264726327      4.53e-07  
    9   -1603.2264726330      1.32e-07  
   10   -1603.2264726330      2.43e-08  
   11   -1603.2264726330      2.27e-09  Convergence criterion met
 ---------------------------------------
 SCF time:   CPU 5.94s  wall 6.00s 
 SCF   energy in the final basis set =    -1603.2264726330
 Total energy in the final basis set =    -1603.2264726330

 --------------------------------------------------------------
             Orbital Energies (a.u.) and Symmetries
 --------------------------------------------------------------

 Alpha MOs, Restricted
 -- Occupied --                  
-101.58 -101.58  -77.13  -77.13   -9.49   -9.49   -7.26   -7.26
  1 Ag    1 Bu    2 Bu    2 Ag    3 Bu    3 Ag    4 Ag    4 Bu                 
 -7.247  -7.247  -7.247  -7.247  -6.622  -6.622  -4.785  -4.785
  1 Au    1 Bg    5 Bu    5 Ag    6 Ag    6 Bu    7 Ag    7 Bu                 
 -4.781  -4.781  -4.779  -4.778  -0.872  -0.860  -0.694  -0.551
  2 Au    2 Bg    8 Ag    8 Bu    9 Ag    9 Bu   10 Ag   10 Bu                 
 -0.430  -0.417  -0.386  -0.365  -0.363  -0.344  -0.291  -0.276
 11 Ag   11 Bu    3 Au    3 Bg   12 Ag   12 Bu   13 Ag    4 Au                 
 -- Virtual --                   
 -0.139  -0.093  -0.038  -0.011   0.002   0.033   0.033   0.043
  4 Bg   13 Bu   14 Ag   14 Bu   15 Ag   15 Bu    5 Au   16 Bu                 
  0.046   0.061   0.064   0.068   0.078   0.092   0.105   0.114
 16 Ag   17 Ag    5 Bg   18 Ag    6 Bg   17 Bu   18 Bu    6 Au                 
  0.116   0.144   0.159   0.185   0.220   0.267   0.273   0.273
 19 Bu   19 Ag   20 Ag   20 Bu   21 Ag   22 Ag    7 Au   21 Bu                 
  0.295   0.298   0.372   0.412   0.423   0.436   0.463   0.490
  7 Bg   22 Bu   23 Bu   23 Ag    8 Bg   24 Bu    8 Au    9 Au                 
  0.503   0.515   0.563   0.579   0.590   0.611   0.615   0.684
 24 Ag   25 Ag   25 Bu   26 Bu    9 Bg   26 Ag   10 Au   27 Ag                 
  0.722   0.735   0.809   0.843   0.846   0.852   0.857   0.876
 28 Ag   27 Bu   10 Bg   11 Au   11 Bg   29 Ag   28 Bu   29 Bu                 
  0.889   0.900   0.905   0.934   0.947   1.081   1.197   1.202
 12 Bg   12 Au   30 Ag   30 Bu   31 Ag   31 Bu   32 Ag   32 Bu                 
  1.487   1.547   1.625   1.636   1.695   1.728   2.224   2.249
 13 Au   13 Bg   33 Bu   33 Ag   34 Bu   34 Ag   14 Bg   14 Au                 
  2.258   2.286   2.341   2.345   6.607   6.815   9.632   9.660
 35 Bu   35 Ag   36 Bu   36 Ag   37 Ag   37 Bu   38 Ag   38 Bu                 
 13.757  13.782  13.798  13.847  13.865  13.918  25.765  25.832
 15 Au   15 Bg   39 Bu   40 Bu   39 Ag   40 Ag   16 Bg   16 Au                 
 25.842  25.932  26.103  26.113 162.725 162.952 215.615 215.645
 41 Bu   41 Ag   42 Ag   42 Bu   43 Ag   43 Bu   44 Ag   44 Bu                 

 Beta MOs, Restricted
 -- Occupied --                  
-101.58 -101.58  -77.13  -77.13   -9.49   -9.49   -7.26   -7.26
  1 Ag    1 Bu    2 Bu    2 Ag    3 Bu    3 Ag    4 Ag    4 Bu                 
 -7.247  -7.247  -7.247  -7.247  -6.622  -6.622  -4.785  -4.785
  1 Au    1 Bg    5 Bu    5 Ag    6 Ag    6 Bu    7 Ag    7 Bu                 
 -4.781  -4.781  -4.779  -4.778  -0.872  -0.860  -0.694  -0.551
  2 Au    2 Bg    8 Ag    8 Bu    9 Ag    9 Bu   10 Ag   10 Bu                 
 -0.430  -0.417  -0.386  -0.365  -0.363  -0.344  -0.291  -0.276
 11 Ag   11 Bu    3 Au    3 Bg   12 Ag   12 Bu   13 Ag    4 Au                 
 -- Virtual --                   
 -0.139  -0.093  -0.038  -0.011   0.002   0.033   0.033   0.043
  4 Bg   13 Bu   14 Ag   14 Bu   15 Ag   15 Bu    5 Au   16 Bu                 
  0.046   0.061   0.064   0.068   0.078   0.092   0.105   0.114
 16 Ag   17 Ag    5 Bg   18 Ag    6 Bg   17 Bu   18 Bu    6 Au                 
  0.116   0.144   0.159   0.185   0.220   0.267   0.273   0.273
 19 Bu   19 Ag   20 Ag   20 Bu   21 Ag   22 Ag    7 Au   21 Bu                 
  0.295   0.298   0.372   0.412   0.423   0.436   0.463   0.490
  7 Bg   22 Bu   23 Bu   23 Ag    8 Bg   24 Bu    8 Au    9 Au                 
  0.503   0.515   0.563   0.579   0.590   0.611   0.615   0.684
 24 Ag   25 Ag   25 Bu   26 Bu    9 Bg   26 Ag   10 Au   27 Ag                 
  0.722   0.735   0.809   0.843   0.846   0.852   0.857   0.876
 28 Ag   27 Bu   10 Bg   11 Au   11 Bg   29 Ag   28 Bu   29 Bu                 
  0.889   0.900   0.905   0.934   0.947   1.081   1.197   1.202
 12 Bg   12 Au   30 Ag   30 Bu   31 Ag   31 Bu   32 Ag   32 Bu                 
  1.487   1.547   1.625   1.636   1.695   1.728   2.224   2.249
 13 Au   13 Bg   33 Bu   33 Ag   34 Bu   34 Ag   14 Bg   14 Au                 
  2.258   2.286   2.341   2.345   6.607   6.815   9.632   9.660
 35 Bu   35 Ag   36 Bu   36 Ag   37 Ag   37 Bu   38 Ag   38 Bu                 
 13.757  13.782  13.798  13.847  13.865  13.918  25.765  25.832
 15 Au   15 Bg   39 Bu   40 Bu   39 Ag   40 Ag   16 Bg   16 Au                 
 25.842  25.932  26.103  26.113 162.725 162.952 215.615 215.645
 41 Bu   41 Ag   42 Ag   42 Bu   43 Ag   43 Bu   44 Ag   44 Bu                 
 --------------------------------------------------------------

          Ground-State Mulliken Net Atomic Charges

     Atom                 Charge (a.u.)
  ----------------------------------------
      1 P                     0.055002
      2 P                     0.055002
      3 Cl                   -0.055002
      4 Cl                   -0.055002
  ----------------------------------------
  Sum of atomic charges =     0.000000

 -----------------------------------------------------------------
                    Cartesian Multipole Moments
 -----------------------------------------------------------------
    Charge (ESU x 10^10)
                 0.0000
    Dipole Moment (Debye)
         X      -0.0000      Y       0.0000      Z      -0.0000
       Tot       0.0000
    Quadrupole Moments (Debye-Ang)
        XX     -56.6854     XY      -0.5994     YY     -52.1263
        XZ      -0.0000     YZ       0.0000     ZZ     -51.5764
    Octopole Moments (Debye-Ang^2)
       XXX      -0.0000    XXY      -0.0000    XYY      -0.0000
       YYY       0.0000    XXZ      -0.0000    XYZ       0.0000
       YYZ       0.0000    XZZ       0.0000    YZZ       0.0000
       ZZZ      -0.0000
    Hexadecapole Moments (Debye-Ang^3)
      XXXX   -1070.7344   XXXY      15.9422   XXYY    -204.2520
      XYYY       5.2915   YYYY    -189.8777   XXXZ      -0.0000
      XXYZ       0.0000   XYYZ      -0.0000   YYYZ       0.0000
      XXZZ    -192.3335   XYZZ       0.6328   YYZZ     -42.7805
      XZZZ      -0.0000   YZZZ      -0.0000   ZZZZ     -72.1065
 -----------------------------------------------------------------
 Calculating MO derivatives via CPSCF
   1         3          12      0.180018    0.064591
   2         3          12      0.022936    0.009028
   3         3          12      0.003006    0.001111
   4         3          12      0.000341    0.000148
   5        12           3      0.000031    0.000016
   6        14           1      0.000001    0.000001
   7        15           0      0.000000    0.000000    Roots Converged
 Time for AOints: 2.4 s (CPU) 2.4 s (wall)
 ------------------------------------------------------------------------------
                     AOints        : Timing summary (seconds)
 ------------------------------------------------------------------------------
     job step          cpu (% of tot)      sys (% of tot)     wall (% of tot)
 ------------------------------------------------------------------------------
  cpscf_lag         0.2247E+02 (49.1)   0.3500E-04 (16.4)   0.2249E+02 (49.1)
  iterzp            0.2084E+02 (45.5)   0.1780E-03 (83.2)   0.2087E+02 (45.5)
  make_fx           0.0000E+00 ( 0.0)   0.0000E+00 ( 0.0)   0.0000E+00 ( 0.0)
  AOints            0.2398E+01 ( 5.2)   0.1000E-05 ( 0.5)   0.2399E+01 ( 5.2)
 ------------------------------------------------------------------------------
   Grand Totals     0.4575E+02          0.2140E-03          0.4582E+02
 ------------------------------------------------------------------------------
 Calculating analytic Hessian of the SCF energy
 Polarizability Matrix (a.u.)
            1           2           3
    1-117.7329519   7.0647541  -0.0000000
    2   7.0647541 -66.8415733  -0.0000000
    3  -0.0000000  -0.0000000 -43.4427339

 Direct stationary perturbation theory relativistic correction:

 rels  =       2.457333229604
 relv  =      -8.984064127724
 rel2e =       2.119767070492
 E_rel =      -4.406963827628

 Hessian of the SCF Energy
            1           2           3           4           5           6
    1   0.1710187  -0.0323443   0.0000000  -0.0584789   0.0832411  -0.0000000
    2  -0.0323443   0.1962013   0.0000000   0.0832411  -0.1627790  -0.0000000
    3   0.0000000   0.0000000   0.0037460  -0.0000000  -0.0000000   0.0047836
    4  -0.0584789   0.0832411  -0.0000000   0.1710187  -0.0323443   0.0000000
    5   0.0832411  -0.1627790  -0.0000000  -0.0323443   0.1962013   0.0000000
    6  -0.0000000  -0.0000000   0.0047836   0.0000000   0.0000000   0.0037460
    7  -0.0145149  -0.0099054   0.0000000  -0.0980249  -0.0409914  -0.0000000
    8   0.0013474   0.0103558   0.0000000  -0.0522441  -0.0437782  -0.0000000
    9   0.0000000   0.0000000  -0.0044372  -0.0000000  -0.0000000  -0.0040924
   10  -0.0980249  -0.0409914  -0.0000000  -0.0145149  -0.0099054   0.0000000
   11  -0.0522441  -0.0437782  -0.0000000   0.0013474   0.0103558   0.0000000
   12  -0.0000000  -0.0000000  -0.0040924   0.0000000   0.0000000  -0.0044372
            7           8           9          10          11          12
    1  -0.0145149   0.0013474   0.0000000  -0.0980249  -0.0522441  -0.0000000
    2  -0.0099054   0.0103558   0.0000000  -0.0409914  -0.0437782  -0.0000000
    3   0.0000000   0.0000000  -0.0044372  -0.0000000  -0.0000000  -0.0040924
    4  -0.0980249  -0.0522441  -0.0000000  -0.0145149   0.0013474   0.0000000
    5  -0.0409914  -0.0437782  -0.0000000  -0.0099054   0.0103558   0.0000000
    6  -0.0000000  -0.0000000  -0.0040924   0.0000000   0.0000000  -0.0044372
    7   0.1188408   0.0476783   0.0000000  -0.0063009   0.0032185  -0.0000000
    8   0.0476783   0.0339442   0.0000000   0.0032185  -0.0005218  -0.0000000
    9   0.0000000   0.0000000   0.0041522  -0.0000000  -0.0000000   0.0043774
   10  -0.0063009   0.0032185  -0.0000000   0.1188408   0.0476783   0.0000000
   11   0.0032185  -0.0005218  -0.0000000   0.0476783   0.0339442   0.0000000
   12  -0.0000000  -0.0000000   0.0043774   0.0000000   0.0000000   0.0041522
 Gradient time:  CPU 61.59 s  wall 61.66 s
 **********************************************************************
 **                                                                  **
 **                       VIBRATIONAL ANALYSIS                       **
 **                       --------------------                       **
 **                                                                  **
 **        VIBRATIONAL FREQUENCIES (CM**-1) AND NORMAL MODES         **
 **     FORCE CONSTANTS (mDYN/ANGSTROM) AND REDUCED MASSES (AMU)     **
 **                  INFRARED INTENSITIES (KM/MOL)                   **
 **                                                                  **
 **********************************************************************


 Mode:                 1                      2                      3
 Frequency:       117.07                 117.14                 208.23
 Force Cnst:      0.2643                 0.2646                 0.8619
 Red. Mass:      32.7302                32.7302                33.7369
 IR Active:          YES                    YES                    NO 
 IR Intens:        3.496                  1.624                  0.000
 Raman Active:       NO                     NO                     YES
               X      Y      Z        X      Y      Z        X      Y      Z
 P         -0.233  0.475  0.000    0.000 -0.000  0.529    0.352  0.173 -0.000
 P         -0.233  0.475  0.000    0.000 -0.000  0.529   -0.352 -0.173 -0.000
 Cl         0.206 -0.421 -0.000   -0.000  0.000 -0.469   -0.580  0.100  0.000
 Cl         0.206 -0.421 -0.000   -0.000  0.000 -0.469    0.580 -0.100  0.000
 TransDip   0.008  0.059  0.000   -0.000 -0.000  0.041    0.000  0.000  0.000

 Mode:                 4                      5                      6
 Frequency:       462.89                 470.23                 604.33
 Force Cnst:      4.1036                 4.2641                 6.6675
 Red. Mass:      32.5060                32.7302                30.9855
 IR Active:          NO                     YES                    NO 
 IR Intens:        0.000                180.892                  0.000
 Raman Active:       YES                    NO                     YES
               X      Y      Z        X      Y      Z        X      Y      Z
 P          0.476  0.287  0.000    0.475  0.233  0.000    0.358 -0.609  0.000
 P         -0.476 -0.287  0.000    0.475  0.233  0.000   -0.358  0.609  0.000
 Cl         0.372  0.231 -0.000   -0.421 -0.206 -0.000    0.027 -0.027 -0.000
 Cl        -0.372 -0.231 -0.000   -0.421 -0.206 -0.000   -0.027  0.027 -0.000
 TransDip   0.000  0.000  0.000    0.425  0.068  0.000    0.000  0.000  0.000

 STANDARD THERMODYNAMIC QUANTITIES AT   298.15 K  AND     1.00 ATM

   This Molecule has  0 Imaginary Frequencies
   Zero point vibrational energy:        2.830 kcal/mol

   Atom    1 Element P  Has Mass   30.97376
   Atom    2 Element P  Has Mass   30.97376
   Atom    3 Element Cl Has Mass   34.96885
   Atom    4 Element Cl Has Mass   34.96885
   Molecular Mass:   131.885220 amu
   Principal axes and moments of inertia in amu*Bohr^2:
                             1           2           3
    Eigenvalues --      158.12961  1603.83970  1761.96931
          X               1.00000     0.00030     0.00000
          Y              -0.00030     1.00000     0.00000
          Z              -0.00000    -0.00000     1.00000
   Rotational Symmetry Number is   2
   The Molecule is an Asymmetric Top
   Translational Enthalpy:        0.889 kcal/mol
   Rotational Enthalpy:           0.889 kcal/mol
   Vibrational Enthalpy:          4.468 kcal/mol
   gas constant (RT):             0.592 kcal/mol
   Translational Entropy:        40.543  cal/mol.K
   Rotational Entropy:           26.216  cal/mol.K
   Vibrational Entropy:          10.291  cal/mol.K

   Total Enthalpy:                6.838 kcal/mol
   Total Entropy:                77.049  cal/mol.K

 ======================================================================

 STANDARD THERMODYNAMIC QUANTITIES FOR ANHARMONIC VIBRATION -- TOSH

   Zero point vibrational energy: ************ kcal/mol

   Vibrational Enthalpy:   ************ kcal/mol
   Vibrational Entropy:             NaN  cal/mol.K

   Total Enthalpy:         ************ kcal/mol
   Total Entropy:                   NaN  cal/mol.K

 ======================================================================

 STANDARD THERMODYNAMIC QUANTITIES FOR ANHARMONIC VIBRATION -- VPT2

   Zero point vibrational energy: ************ kcal/mol

   Vibrational Enthalpy:   ************ kcal/mol
   Vibrational Entropy:             NaN  cal/mol.K

   Total Enthalpy:         ************ kcal/mol
   Total Entropy:                   NaN  cal/mol.K

 ======================================================================

Archival summary:
1\1\TWL02\FREQ\ProcedureUnspecified\BasisUnspecified\l22\taweetha\TueOct3017:28:302018TueOct3017:28:302018\0\\#,FREQ,ProcedureUnspecified,BasisUnspecified,\\0,1\P\P,1,2.05686\Cl,1,2.10548,2,98.3288\Cl,2,2.10548,1,98.3288,3,-180,0\\\@

 Total job time:  67.70s(wall), 67.59s(cpu) 
 Tue Oct 30 17:28:30 2018

        *************************************************************
        *                                                           *
        *  Thank you very much for using Q-Chem.  Have a nice day.  *
        *                                                           *
        *************************************************************
