# Supplementary material for: Geometric and energetic data from ab initio calculations of haloethene, haloimine, halomethylenephosphine, haloiminophosphine, halodiazene, halodiphosphene and halocyclopropane
Source: Data Brief. 2019 Nov 2;27:104738. doi: 10.1016/j.dib.2019.104738 (PMC6861602; doi:10.1016/j.dib.2019.104738)
Supplement: Multimedia component 8 [file mmc8.zip › PP/B3LYP/ClEPPEI.out]

Q-Chem Developer Version!
                  Welcome to Q-Chem
     A Quantum Leap Into The Future Of Chemistry


 Q-Chem 5.1, Q-Chem, Inc., Pleasanton, CA (2018)

 Yihan Shao,  Zhengting Gan,  E. Epifanovsky,  A. T. B. Gilbert,  M. Wormit,  
 J. Kussmann,  A. W. Lange,  A. Behn,  Jia Deng,  Xintian Feng,  D. Ghosh,  
 M. Goldey,  P. R. Horn,  L. D. Jacobson,  I. Kaliman,  T. Kus,  A. Landau,  
 Jie Liu,  E. I. Proynov,  R. M. Richard,  R. P. Steele,  E. J. Sundstrom,  
 H. L. Woodcock III,  P. M. Zimmerman,  D. Zuev,  B. Albrecht,  E. Alguire,  
 S. A. Baeppler,  D. Barton,  Z. Benda,  Y. A. Bernard,  E. J. Berquist,  
 K. B. Bravaya,  H. Burton,  D. Casanova,  Chun-Min Chang,  Yunqing Chen,  
 A. Chien,  K. D. Closser,  M. P. Coons,  S. Coriani,  S. Dasgupta,  
 A. L. Dempwolff,  M. Diedenhofen,  Hainam Do,  R. G. Edgar,  Po-Tung Fang,  
 S. Faraji,  S. Fatehi,  Qingguo Feng,  K. D. Fenk,  J. Fosso-Tande,  
 Qinghui Ge,  A. Ghysels,  G. Gidofalvi,  J. Gomes,  J. Gonthier,  A. Gunina,  
 D. Hait,  M. W. D. Hanson-Heine,  P. H. P. Harbach,  A. W. Hauser,  
 J. E. Herr,  E. G. Hohenstein,  Z. C. Holden,  Kerwin Hui,  B. C. Huynh,  
 T.-C. Jagau,  Hyunjun Ji,  B. Kaduk,  K. Khistyaev,  Jaehoon Kim,  
 P. Klunzinger,  K. Koh,  D. Kosenkov,  L. Koulias,  T. Kowalczyk,  
 C. M. Krauter,  A. Kunitsa,  Ka Un Lao,  A. Laurent,  K. V. Lawler,  
 Joonho Lee,  D. Lefrancois,  S. Lehtola,  D. S. Levine,  Yi-Pei Li,  
 You-Sheng Lin,  Fenglai Liu,  E. Livshits,  A. Luenser,  P. Manohar,  
 E. Mansoor,  S. F. Manzer,  Shan-Ping Mao,  Yuezhi Mao,  N. Mardirossian,  
 A. V. Marenich,  T. Markovich,  L. A. Martinez-Martinez,  S. A. Maurer,  
 N. J. Mayhall,  S. C. McKenzie,  J.-M. Mewes,  A. F. Morrison,  
 J. W. Mullinax,  K. Nanda,  T. S. Nguyen-Beck,  R. Olivares-Amaya,  
 J. A. Parkhill,  T. M. Perrine,  F. Plasser,  P. Pokhilko,  S. Prager,  
 A. Prociuk,  E. Ramos,  D. R. Rehn,  F. Rob,  M. Schneider,  N. Sergueev,  
 S. M. Sharada,  S. Sharma,  D. W. Small,  T. Stauch,  T. Stein,  
 Yu-Chuan Su,  A. J. W. Thom,  A. Tkatchenko,  T. Tsuchimochi,  N. M. Tubman,  
 L. Vogt,  M. L. Vidal,  O. Vydrov,  M. A. Watson,  J. Wenzel,  
 M. de Wergifosse,  T. A. Wesolowski,  A. White,  J. Witte,  A. Yamada,  
 Jun Yang,  K. Yao,  S. Yeganeh,  S. R. Yost,  Zhi-Qiang You,  A. Zech,  
 Igor Ying Zhang,  Xing Zhang,  Yan Zhao,  Ying Zhu,  B. R. Brooks,  
 G. K. L. Chan,  C. J. Cramer,  M. S. Gordon,  W. J. Hehre,  A. Klamt,  
 M. W. Schmidt,  C. D. Sherrill,  D. G. Truhlar,  A. Aspuru-Guzik,  R. Baer,  
 A. T. Bell,  N. A. Besley,  Jeng-Da Chai,  A. E. DePrince, III,  
 R. A. DiStasio Jr.,  A. Dreuw,  B. D. Dunietz,  T. R. Furlani,  
 Chao-Ping Hsu,  Yousung Jung,  Jing Kong,  D. S. Lambrecht,  WanZhen Liang,  
 C. Ochsenfeld,  V. A. Rassolov,  L. V. Slipchenko,  J. E. Subotnik,  
 T. Van Voorhis,  J. M. Herbert,  A. I. Krylov,  P. M. W. Gill,  M. Head-Gordon

 Contributors to earlier versions of Q-Chem not listed above: 
 R. D. Adamson,  B. Austin,  J. Baker,  G. J. O. Beran,  K. Brandhorst,  
 S. T. Brown,  E. F. C. Byrd,  A. K. Chakraborty,  C.-L. Cheng,  
 Siu Hung Chien,  D. M. Chipman,  D. L. Crittenden,  H. Dachsel,  
 R. J. Doerksen,  A. D. Dutoi,  L. Fusti-Molnar,  W. A. Goddard III,  
 A. Golubeva-Zadorozhnaya,  S. R. Gwaltney,  G. Hawkins,  A. Heyden,  
 S. Hirata,  G. Kedziora,  F. J. Keil,  C. Kelley,  Jihan Kim,  R. A. King,  
 R. Z. Khaliullin,  P. P. Korambath,  W. Kurlancheek,  A. M. Lee,  M. S. Lee,  
 S. V. Levchenko,  Ching Yeh Lin,  D. Liotard,  R. C. Lochan,  I. Lotan,  
 P. E. Maslen,  N. Nair,  D. P. O'Neill,  D. Neuhauser,  E. Neuscamman,  
 C. M. Oana,  R. Olson,  B. Peters,  R. Peverati,  P. A. Pieniazek,  
 Y. M. Rhee,  J. Ritchie,  M. A. Rohrdanz,  E. Rosta,  N. J. Russ,  
 H. F. Schaefer III,  N. E. Schultz,  N. Shenvi,  A. C. Simmonett,  A. Sodt,  
 D. Stuck,  K. S. Thanthiriwatte,  V. Vanovschi,  Tao Wang,  A. Warshel,  
 C. F. Williams,  Q. Wu,  X. Xu,  W. Zhang

 Please cite Q-Chem as follows:
 Y. Shao et al., Mol. Phys. 113, 184-215 (2015)
 DOI: 10.1080/00268976.2014.952696

 Q-Chem 5.1.1 for Intel X86 EM64T Linux

 Parts of Q-Chem use Armadillo 8.300.2 (Tropical Shenanigans).
 http://arma.sourceforge.net/

 Q-Chem begins on Tue Oct 30 17:32:39 2018  

Host: 
0

     Scratch files written to /scratch/taweetham/qchem19740//
Input Ideriv = 2
Curr. Ideriv = -1
Max.  Ideriv = 2

Checking the input file for inconsistencies... 	...done.

--------------------------------------------------------------
User input:
--------------------------------------------------------------
$molecule
0 1
P 
P 1 PP 
Cl 2 PCl 1 ANG 
I 1 PI 2 ANG  3 DHA

PP=1.99
PH=1.44
PF=1.54
PCl=2.03
PBr=2.5
PI=2.6
ANG=120.0
DHA=180.0
$end

$rem
   job_type	optimization
   basis	6-311++g**
   method	b3lyp
$end

--------------------------------------------------------------
 ----------------------------------------------------------------
             Standard Nuclear Orientation (Angstroms)
    I     Atom           X                Y                Z
 ----------------------------------------------------------------
    1      P      -0.5047521681    -0.7482454001     0.0000000000
    2      P      -1.9913585684     0.5746685844    -0.0000000000
    3      Cl     -3.9183083399    -0.0638958824    -0.0000000000
    4      I       1.9632623175     0.0696204196     0.0000000000
 ----------------------------------------------------------------
 Molecular Point Group                 Cs    NOp =  2
 Largest Abelian Subgroup              Cs    NOp =  2
 Nuclear Repulsion Energy =   513.4378822981 hartrees
 There are       50 alpha and       50 beta electrons
 Requested basis set is 6-311++G(d,p)
 There are 63 shells and 152 basis functions

 Total QAlloc Memory Limit   2000 MB
 Mega-Array Size       188 MB
 MEM_STATIC part       192 MB
 A cutoff of  1.0D-11 yielded   1487 shell pairs
 There are      9239 function pairs (     10246 Cartesian)
 Smallest overlap matrix eigenvalue = 5.94E-04

 Scale SEOQF with 1.000000e-01/1.000000e-01/1.000000e-01

 Standard Electronic Orientation quadrupole field applied
 Nucleus-field energy     =     0.0000000199 hartrees
 Guess from superposition of atomic densities
 Warning:  Energy on first SCF cycle will be non-variational
 SAD guess density has 100.000000 electrons

 -----------------------------------------------------------------------
  General SCF calculation program by
  Eric Jon Sundstrom, Paul Horn, Yuezhi Mao, Dmitri Zuev, Alec White,
  David Stuck, Shaama M.S., Shane Yost, Joonho Lee, David Small,
  Daniel Levine, Susi Lehtola, Hugh Burton, Evgeny Epifanovsky
 -----------------------------------------------------------------------
 Exchange:     0.2000 Hartree-Fock + 0.0800 Slater + 0.7200 B88
 Correlation:  0.1900 VWN1RPA + 0.8100 LYP
 Using SG-1 standard quadrature grid
 A restricted SCF calculation will be
 performed using DIIS
 SCF converges when DIIS error is below 1.0e-08
 ---------------------------------------
  Cycle       Energy         DIIS error
 ---------------------------------------
    1   -8062.8276881201      3.61e-02  
    2   -8062.4813357493      1.92e-03  
    3   -8062.4735610963      2.31e-03  
    4   -8062.4906673131      7.37e-04  
    5   -8062.4923605389      2.33e-04  
    6   -8062.4924855025      1.03e-04  
    7   -8062.4925221238      3.06e-05  
    8   -8062.4925253989      1.13e-05  
    9   -8062.4925259507      1.25e-06  
   10   -8062.4925259557      2.58e-07  
   11   -8062.4925259560      8.01e-08  
   12   -8062.4925259560      1.12e-08  
   13   -8062.4925259560      3.66e-09  Convergence criterion met
 ---------------------------------------
 SCF time:   CPU 17.77s  wall 18.00s 
 SCF   energy in the final basis set =    -8062.4925259560
 Total energy in the final basis set =    -8062.4925259560

 --------------------------------------------------------------
             Orbital Energies (a.u.) and Symmetries
 --------------------------------------------------------------

 Alpha MOs, Restricted
 -- Occupied --                  
******* -176.32 -165.73 -165.73 -165.73 -101.59  -77.12  -77.11
  1 A'    2 A'    3 A'    1 A"    4 A'    5 A'    6 A'    7 A'                 
-35.820 -31.313 -31.307 -31.307 -22.964 -22.962 -22.962 -22.958
  8 A'    9 A'    2 A"   10 A'   11 A'    3 A"   12 A'    4 A"                 
-22.958  -9.508  -7.272  -7.263  -7.263  -6.615  -6.605  -6.369
 13 A'   14 A'   15 A'    5 A"   16 A'   17 A'   18 A'   19 A'                 
 -4.781  -4.777  -4.774  -4.771  -4.767  -4.766  -4.766  -4.764
 20 A'   21 A'    6 A"   22 A'   23 A'    7 A"   24 A'    8 A"                 
 -4.762  -2.047  -2.042  -2.042  -2.029  -2.029  -0.887  -0.724
 25 A'   26 A'    9 A"   27 A'   10 A"   28 A'   29 A'   30 A'                 
 -0.658  -0.540  -0.425  -0.396  -0.392  -0.343  -0.318  -0.298
 31 A'   32 A'   33 A'   34 A'   11 A"   35 A'   12 A"   36 A'                 
 -0.275  -0.253
 13 A"   37 A'                                                                 
 -- Virtual --                   
 -0.154  -0.125  -0.033  -0.000   0.012   0.033   0.034   0.051
 38 A'   14 A"   39 A'   40 A'   41 A'   42 A'   15 A"   43 A'                 
  0.058   0.067   0.069   0.075   0.088   0.104   0.113   0.130
 44 A'   16 A"   45 A'   46 A'   17 A"   47 A'   48 A'   49 A'                 
  0.178   0.183   0.209   0.249   0.269   0.271   0.281   0.290
 50 A'   51 A'   18 A"   52 A'   53 A'   19 A"   54 A'   55 A'                 
  0.294   0.372   0.379   0.387   0.392   0.408   0.411   0.440
 20 A"   56 A'   21 A"   22 A"   57 A'   58 A'   59 A'   23 A"                 
  0.469   0.483   0.498   0.499   0.577   0.588   0.624   0.646
 60 A'   61 A'   24 A"   62 A'   63 A'   25 A"   64 A'   65 A'                 
  0.673   0.703   0.772   0.816   0.820   0.837   0.841   0.913
 26 A"   66 A'   67 A'   27 A"   68 A'   69 A'   28 A"   29 A"                 
  0.918   0.959   1.165   1.228   1.280   1.308   1.339   1.496
 70 A'   71 A'   72 A'   73 A'   30 A"   74 A'   75 A'   31 A"                 
  1.550   1.557   1.605   1.682   1.769   2.225   2.240   2.340
 32 A"   76 A'   77 A'   78 A'   79 A'   33 A"   80 A'   81 A'                 
  3.944   3.950   3.953   3.973   4.074   4.270   5.969   5.986
 34 A"   82 A'   35 A"   83 A'   84 A'   85 A'   36 A"   86 A'                 
  6.002   6.613   6.864   9.639  13.770  13.793  13.796  13.834
 87 A'   88 A'   89 A'   90 A'   37 A"   38 A"   91 A'   92 A'                 
 13.858  13.947  25.791  25.827  26.119  27.732  28.314  28.329
 93 A'   94 A'   39 A"   95 A'   96 A'   97 A'   40 A"   98 A'                 
 28.343  28.518  28.521  28.522  28.531  28.589 127.861 127.872
 99 A'   41 A"  100 A'   42 A"  101 A'  102 A'   43 A"  103 A'                 
127.888 151.546 162.728 163.008 215.6251901.705
104 A'  105 A'  106 A'  107 A'  108 A'  109 A'                                 

 Beta MOs, Restricted
 -- Occupied --                  
******* -176.32 -165.73 -165.73 -165.73 -101.59  -77.12  -77.11
  1 A'    2 A'    3 A'    1 A"    4 A'    5 A'    6 A'    7 A'                 
-35.820 -31.313 -31.307 -31.307 -22.964 -22.962 -22.962 -22.958
  8 A'    9 A'    2 A"   10 A'   11 A'    3 A"   12 A'    4 A"                 
-22.958  -9.508  -7.272  -7.263  -7.263  -6.615  -6.605  -6.369
 13 A'   14 A'   15 A'    5 A"   16 A'   17 A'   18 A'   19 A'                 
 -4.781  -4.777  -4.774  -4.771  -4.767  -4.766  -4.766  -4.764
 20 A'   21 A'    6 A"   22 A'   23 A'    7 A"   24 A'    8 A"                 
 -4.762  -2.047  -2.042  -2.042  -2.029  -2.029  -0.887  -0.724
 25 A'   26 A'    9 A"   27 A'   10 A"   28 A'   29 A'   30 A'                 
 -0.658  -0.540  -0.425  -0.396  -0.392  -0.343  -0.318  -0.298
 31 A'   32 A'   33 A'   34 A'   11 A"   35 A'   12 A"   36 A'                 
 -0.275  -0.253
 13 A"   37 A'                                                                 
 -- Virtual --                   
 -0.154  -0.125  -0.033  -0.000   0.012   0.033   0.034   0.051
 38 A'   14 A"   39 A'   40 A'   41 A'   42 A'   15 A"   43 A'                 
  0.058   0.067   0.069   0.075   0.088   0.104   0.113   0.130
 44 A'   16 A"   45 A'   46 A'   17 A"   47 A'   48 A'   49 A'                 
  0.178   0.183   0.209   0.249   0.269   0.271   0.281   0.290
 50 A'   51 A'   18 A"   52 A'   53 A'   19 A"   54 A'   55 A'                 
  0.294   0.372   0.379   0.387   0.392   0.408   0.411   0.440
 20 A"   56 A'   21 A"   22 A"   57 A'   58 A'   59 A'   23 A"                 
  0.469   0.483   0.498   0.499   0.577   0.588   0.624   0.646
 60 A'   61 A'   24 A"   62 A'   63 A'   25 A"   64 A'   65 A'                 
  0.673   0.703   0.772   0.816   0.820   0.837   0.841   0.913
 26 A"   66 A'   67 A'   27 A"   68 A'   69 A'   28 A"   29 A"                 
  0.918   0.959   1.165   1.228   1.280   1.308   1.339   1.496
 70 A'   71 A'   72 A'   73 A'   30 A"   74 A'   75 A'   31 A"                 
  1.550   1.557   1.605   1.682   1.769   2.225   2.240   2.340
 32 A"   76 A'   77 A'   78 A'   79 A'   33 A"   80 A'   81 A'                 
  3.944   3.950   3.953   3.973   4.074   4.270   5.969   5.986
 34 A"   82 A'   35 A"   83 A'   84 A'   85 A'   36 A"   86 A'                 
  6.002   6.613   6.864   9.639  13.770  13.793  13.796  13.834
 87 A'   88 A'   89 A'   90 A'   37 A"   38 A"   91 A'   92 A'                 
 13.858  13.947  25.791  25.827  26.119  27.732  28.314  28.329
 93 A'   94 A'   39 A"   95 A'   96 A'   97 A'   40 A"   98 A'                 
 28.343  28.518  28.521  28.522  28.531  28.589 127.861 127.872
 99 A'   41 A"  100 A'   42 A"  101 A'  102 A'   43 A"  103 A'                 
127.888 151.546 162.728 163.008 215.6251901.705
104 A'  105 A'  106 A'  107 A'  108 A'  109 A'                                 
 --------------------------------------------------------------

          Ground-State Mulliken Net Atomic Charges

     Atom                 Charge (a.u.)
  ----------------------------------------
      1 P                     0.116738
      2 P                    -0.098670
      3 Cl                    0.051725
      4 I                    -0.069793
  ----------------------------------------
  Sum of atomic charges =     0.000000

 -----------------------------------------------------------------
                    Cartesian Multipole Moments
 -----------------------------------------------------------------
    Charge (ESU x 10^10)
                 0.0000
    Dipole Moment (Debye)
         X       0.0380      Y      -0.1015      Z      -0.0000
       Tot       0.1084
    Quadrupole Moments (Debye-Ang)
        XX     -65.9351     XY       0.8668     YY     -70.7827
        XZ       0.0000     YZ       0.0000     ZZ     -67.9037
    Octopole Moments (Debye-Ang^2)
       XXX      93.0441    XXY       1.3069    XYY      28.5454
       YYY       3.0910    XXZ      -0.0000    XYZ       0.0000
       YYZ      -0.0000    XZZ      24.6002    YZZ       1.0491
       ZZZ      -0.0000
    Hexadecapole Moments (Debye-Ang^3)
      XXXX   -2160.5477   XXXY      17.2346   XXYY    -411.9518
      XYYY      11.5319   YYYY    -185.2808   XXXZ       0.0000
      XXYZ       0.0000   XYYZ       0.0000   YYYZ       0.0000
      XXZZ    -393.2830   XYZZ       2.4457   YYZZ     -46.4577
      XZZZ       0.0000   YZZZ       0.0000   ZZZZ     -99.7551
 -----------------------------------------------------------------
 Calculating analytic gradient of the SCF energy
 Gradient of SCF Energy
            1           2           3           4
    1  -0.0165713  -0.0139587   0.0098499   0.0206801
    2   0.0582038  -0.0752965   0.0253956  -0.0083028
    3  -0.0000000   0.0000000  -0.0000000  -0.0000000
 Max gradient component =       7.530E-02
 RMS gradient           =       2.995E-02
 Gradient time:  CPU 4.59 s  wall 4.59 s
 Geometry Optimization Parameters
   NAtoms,    NIC,     NZ,  NCons,   NDum,   NFix, NCnnct, MaxDiis
        4      14       4       0       0       0       0       0


** GEOMETRY OPTIMIZATION IN DELOCALIZED INTERNAL COORDINATES **
   Searching for a Minimum

   Optimization Cycle:   1

                       Coordinates (Angstroms)
     ATOM                X               Y               Z
      1  P        -0.5047521681   -0.7482454001    0.0000000000
      2  P        -1.9913585684    0.5746685844    0.0000000000
      3  Cl       -3.9183083399   -0.0638958824    0.0000000000
      4  I         1.9632623175    0.0696204196    0.0000000000
   Point Group: cs    Number of degrees of freedom:     5


   Energy is  -8062.492525956


 Attempting to Generate Delocalized Internal Coordinates

  5 Hessian modes will be used to form the next step
  Hessian Eigenvalues:
     0.075278    0.250000    0.250000    0.313687    0.357619

 Minimum Search - Taking Simple RFO Step
 Searching for Lamda that Minimizes Along All modes
 Value Taken    Lamda =  -0.04429327
 Calculated Step too Large.  Step scaled by  0.750008
 Step Taken.  Stepsize is  0.300000

                             Maximum     Tolerance    Cnvgd?
         Gradient           0.086268      0.000300      NO
         Displacement       0.243232      0.001200      NO
         Energy change     *********      0.000001      NO


 New Cartesian Coordinates Obtained by Inverse Iteration

 Displacement from previous Coordinates is:  0.534790
 ----------------------------------------------------------------
             Standard Nuclear Orientation (Angstroms)
    I     Atom           X                Y                Z
 ----------------------------------------------------------------
    1      P      -0.5670862884    -0.8346733923     0.0000000000
    2      P      -1.8982929986     0.6843281621     0.0000000000
    3      Cl     -3.7850882842    -0.1151905206     0.0000000000
    4      I       1.7993108123     0.0976834722     0.0000000000
 ----------------------------------------------------------------
 Molecular Point Group                 Cs    NOp =  2
 Largest Abelian Subgroup              Cs    NOp =  2
 Nuclear Repulsion Energy =   528.8127002812 hartrees
 There are       50 alpha and       50 beta electrons
 Applying Cartesian multipole field
    Component          Value
    ---------          -----
     (2,0,0)        1.00000E-11
     (0,2,0)        2.00000E-11
     (0,0,2)       -3.00000E-11
 Nucleus-field energy     =     0.0000000182 hartrees
 Requested basis set is 6-311++G(d,p)
 There are 63 shells and 152 basis functions
 A cutoff of  1.0D-11 yielded   1521 shell pairs
 There are      9483 function pairs (     10532 Cartesian)
 Smallest overlap matrix eigenvalue = 7.18E-04
 Guess MOs from SCF MO coefficient file

 -----------------------------------------------------------------------
  General SCF calculation program by
  Eric Jon Sundstrom, Paul Horn, Yuezhi Mao, Dmitri Zuev, Alec White,
  David Stuck, Shaama M.S., Shane Yost, Joonho Lee, David Small,
  Daniel Levine, Susi Lehtola, Hugh Burton, Evgeny Epifanovsky
 -----------------------------------------------------------------------
 Exchange:     0.2000 Hartree-Fock + 0.0800 Slater + 0.7200 B88
 Correlation:  0.1900 VWN1RPA + 0.8100 LYP
 Using SG-1 standard quadrature grid
 A restricted SCF calculation will be
 performed using DIIS
 SCF converges when DIIS error is below 1.0e-08
 ---------------------------------------
  Cycle       Energy         DIIS error
 ---------------------------------------
    1   -8062.5104483035      1.13e-03  
    2   -8062.5182816454      2.02e-04  
    3   -8062.5182696856      2.58e-04  
    4   -8062.5184997967      7.34e-05  
    5   -8062.5185153622      4.14e-05  
    6   -8062.5185216903      1.37e-05  
    7   -8062.5185224178      3.64e-06  
    8   -8062.5185224550      8.72e-07  
    9   -8062.5185224575      3.17e-07  
   10   -8062.5185224580      7.47e-08  
   11   -8062.5185224580      9.55e-09  Convergence criterion met
 ---------------------------------------
 SCF time:   CPU 15.50s  wall 15.00s 
 SCF   energy in the final basis set =    -8062.5185224580
 Total energy in the final basis set =    -8062.5185224580

 --------------------------------------------------------------
             Orbital Energies (a.u.) and Symmetries
 --------------------------------------------------------------

 Alpha MOs, Restricted
 -- Occupied --                  
******* -176.32 -165.73 -165.72 -165.72 -101.59  -77.12  -77.11
  1 A'    2 A'    3 A'    1 A"    4 A'    5 A'    6 A'    7 A'                 
-35.819 -31.312 -31.306 -31.306 -22.962 -22.961 -22.961 -22.957
  8 A'    9 A'    2 A"   10 A'   11 A'    3 A"   12 A'    4 A"                 
-22.957  -9.500  -7.263  -7.255  -7.254  -6.617  -6.606  -6.368
 13 A'   14 A'   15 A'    5 A"   16 A'   17 A'   18 A'   19 A'                 
 -4.780  -4.779  -4.776  -4.773  -4.768  -4.766  -4.766  -4.765
 20 A'   21 A'    6 A"   22 A'   23 A'    7 A"    8 A"   24 A'                 
 -4.764  -2.045  -2.041  -2.040  -2.029  -2.029  -0.879  -0.724
 25 A'   26 A'    9 A"   27 A'   10 A"   28 A'   29 A'   30 A'                 
 -0.655  -0.536  -0.419  -0.397  -0.386  -0.343  -0.319  -0.302
 31 A'   32 A'   33 A'   34 A'   11 A"   35 A'   12 A"   36 A'                 
 -0.270  -0.267
 13 A"   37 A'                                                                 
 -- Virtual --                   
 -0.130  -0.126  -0.038  -0.002   0.006   0.032   0.035   0.046
 14 A"   38 A'   39 A'   40 A'   41 A'   42 A'   15 A"   43 A'                 
  0.053   0.065   0.070   0.073   0.088   0.104   0.118   0.133
 44 A'   16 A"   45 A'   46 A'   17 A"   47 A'   48 A'   49 A'                 
  0.168   0.193   0.209   0.257   0.260   0.272   0.277   0.290
 50 A'   51 A'   18 A"   52 A'   53 A'   19 A"   54 A'   55 A'                 
  0.297   0.371   0.375   0.388   0.391   0.405   0.412   0.441
 20 A"   21 A"   56 A'   22 A"   57 A'   58 A'   59 A'   23 A"                 
  0.481   0.497   0.498   0.510   0.564   0.589   0.606   0.656
 60 A'   24 A"   61 A'   62 A'   63 A'   25 A"   64 A'   65 A'                 
  0.681   0.708   0.767   0.821   0.843   0.844   0.854   0.906
 26 A"   66 A'   67 A'   27 A"   68 A'   28 A"   69 A'   29 A"                 
  0.916   0.955   1.128   1.221   1.281   1.315   1.351   1.492
 70 A'   71 A'   72 A'   73 A'   30 A"   74 A'   75 A'   31 A"                 
  1.549   1.580   1.626   1.674   1.757   2.229   2.255   2.346
 32 A"   76 A'   77 A'   78 A'   79 A'   33 A"   80 A'   81 A'                 
  3.945   3.953   3.955   3.980   4.090   4.282   5.970   5.992
 34 A"   82 A'   35 A"   83 A'   84 A'   85 A'   36 A"   86 A'                 
  6.008   6.607   6.844   9.640  13.766  13.791  13.802  13.847
 87 A'   88 A'   89 A'   90 A'   37 A"   38 A"   91 A'   92 A'                 
 13.853  13.943  25.792  25.851  26.121  27.742  28.316  28.334
 93 A'   94 A'   39 A"   95 A'   96 A'   97 A'   40 A"   98 A'                 
 28.346  28.520  28.523  28.524  28.535  28.600 127.863 127.877
 99 A'   41 A"  100 A'   42 A"  101 A'  102 A'   43 A"  103 A'                 
127.892 151.556 162.722 162.985 215.6241901.715
104 A'  105 A'  106 A'  107 A'  108 A'  109 A'                                 

 Beta MOs, Restricted
 -- Occupied --                  
******* -176.32 -165.73 -165.72 -165.72 -101.59  -77.12  -77.11
  1 A'    2 A'    3 A'    1 A"    4 A'    5 A'    6 A'    7 A'                 
-35.819 -31.312 -31.306 -31.306 -22.962 -22.961 -22.961 -22.957
  8 A'    9 A'    2 A"   10 A'   11 A'    3 A"   12 A'    4 A"                 
-22.957  -9.500  -7.263  -7.255  -7.254  -6.617  -6.606  -6.368
 13 A'   14 A'   15 A'    5 A"   16 A'   17 A'   18 A'   19 A'                 
 -4.780  -4.779  -4.776  -4.773  -4.768  -4.766  -4.766  -4.765
 20 A'   21 A'    6 A"   22 A'   23 A'    7 A"    8 A"   24 A'                 
 -4.764  -2.045  -2.041  -2.040  -2.029  -2.029  -0.879  -0.724
 25 A'   26 A'    9 A"   27 A'   10 A"   28 A'   29 A'   30 A'                 
 -0.655  -0.536  -0.419  -0.397  -0.386  -0.343  -0.319  -0.302
 31 A'   32 A'   33 A'   34 A'   11 A"   35 A'   12 A"   36 A'                 
 -0.270  -0.267
 13 A"   37 A'                                                                 
 -- Virtual --                   
 -0.130  -0.126  -0.038  -0.002   0.006   0.032   0.035   0.046
 14 A"   38 A'   39 A'   40 A'   41 A'   42 A'   15 A"   43 A'                 
  0.053   0.065   0.070   0.073   0.088   0.104   0.118   0.133
 44 A'   16 A"   45 A'   46 A'   17 A"   47 A'   48 A'   49 A'                 
  0.168   0.193   0.209   0.257   0.260   0.272   0.277   0.290
 50 A'   51 A'   18 A"   52 A'   53 A'   19 A"   54 A'   55 A'                 
  0.297   0.371   0.375   0.388   0.391   0.405   0.412   0.441
 20 A"   21 A"   56 A'   22 A"   57 A'   58 A'   59 A'   23 A"                 
  0.481   0.497   0.498   0.510   0.564   0.589   0.606   0.656
 60 A'   24 A"   61 A'   62 A'   63 A'   25 A"   64 A'   65 A'                 
  0.681   0.708   0.767   0.821   0.843   0.844   0.854   0.906
 26 A"   66 A'   67 A'   27 A"   68 A'   28 A"   69 A'   29 A"                 
  0.916   0.955   1.128   1.221   1.281   1.315   1.351   1.492
 70 A'   71 A'   72 A'   73 A'   30 A"   74 A'   75 A'   31 A"                 
  1.549   1.580   1.626   1.674   1.757   2.229   2.255   2.346
 32 A"   76 A'   77 A'   78 A'   79 A'   33 A"   80 A'   81 A'                 
  3.945   3.953   3.955   3.980   4.090   4.282   5.970   5.992
 34 A"   82 A'   35 A"   83 A'   84 A'   85 A'   36 A"   86 A'                 
  6.008   6.607   6.844   9.640  13.766  13.791  13.802  13.847
 87 A'   88 A'   89 A'   90 A'   37 A"   38 A"   91 A'   92 A'                 
 13.853  13.943  25.792  25.851  26.121  27.742  28.316  28.334
 93 A'   94 A'   39 A"   95 A'   96 A'   97 A'   40 A"   98 A'                 
 28.346  28.520  28.523  28.524  28.535  28.600 127.863 127.877
 99 A'   41 A"  100 A'   42 A"  101 A'  102 A'   43 A"  103 A'                 
127.892 151.556 162.722 162.985 215.6241901.715
104 A'  105 A'  106 A'  107 A'  108 A'  109 A'                                 
 --------------------------------------------------------------

          Ground-State Mulliken Net Atomic Charges

     Atom                 Charge (a.u.)
  ----------------------------------------
      1 P                     0.123959
      2 P                    -0.041328
      3 Cl                    0.005794
      4 I                    -0.088425
  ----------------------------------------
  Sum of atomic charges =     0.000000

 -----------------------------------------------------------------
                    Cartesian Multipole Moments
 -----------------------------------------------------------------
    Charge (ESU x 10^10)
                 0.0000
    Dipole Moment (Debye)
         X       0.2963      Y       0.1066      Z      -0.0000
       Tot       0.3150
    Quadrupole Moments (Debye-Ang)
        XX     -68.0288     XY       0.4732     YY     -69.8060
        XZ       0.0000     YZ      -0.0000     ZZ     -67.8567
    Octopole Moments (Debye-Ang^2)
       XXX     106.4559    XXY       3.0272    XYY      30.7465
       YYY       2.0744    XXZ      -0.0000    XYZ       0.0000
       YYZ      -0.0000    XZZ      27.6668    YZZ       0.6854
       ZZZ       0.0000
    Hexadecapole Moments (Debye-Ang^3)
      XXXX   -2011.8112   XXXY      15.2574   XXYY    -376.9144
      XYYY       1.7337   YYYY    -205.3251   XXXZ       0.0000
      XXYZ      -0.0000   XYYZ      -0.0000   YYYZ      -0.0000
      XXZZ    -360.1840   XYZZ      -0.5533   YYZZ     -49.6320
      XZZZ      -0.0000   YZZZ      -0.0000   ZZZZ     -99.3494
 -----------------------------------------------------------------
 Calculating analytic gradient of the SCF energy
 Gradient of SCF Energy
            1           2           3           4
    1  -0.0084100  -0.0127923   0.0070466   0.0141558
    2   0.0289132  -0.0396353   0.0141794  -0.0034573
    3  -0.0000000   0.0000000  -0.0000000   0.0000000
 Max gradient component =       3.964E-02
 RMS gradient           =       1.608E-02
 Gradient time:  CPU 4.79 s  wall 4.79 s
 Geometry Optimization Parameters
   NAtoms,    NIC,     NZ,  NCons,   NDum,   NFix, NCnnct, MaxDiis
        4      14       4       0       0       0       0       0

 Cartesian Hessian Update
 Hessian Updated using BFGS Update


** GEOMETRY OPTIMIZATION IN DELOCALIZED INTERNAL COORDINATES **
   Searching for a Minimum

   Optimization Cycle:   2

                       Coordinates (Angstroms)
     ATOM                X               Y               Z
      1  P        -0.5670862884   -0.8346733923    0.0000000000
      2  P        -1.8982929986    0.6843281621    0.0000000000
      3  Cl       -3.7850882842   -0.1151905206    0.0000000000
      4  I         1.7993108123    0.0976834722    0.0000000000
   Point Group: cs    Number of degrees of freedom:     5


   Energy is  -8062.518522458

 Hessian Updated using BFGS Update

  5 Hessian modes will be used to form the next step
  Hessian Eigenvalues:
     0.073046    0.186405    0.254041    0.312364    0.354824

 Minimum Search - Taking Simple RFO Step
 Searching for Lamda that Minimizes Along All modes
 Value Taken    Lamda =  -0.01969619
 Calculated Step too Large.  Step scaled by  0.890878
 Step Taken.  Stepsize is  0.300000

                             Maximum     Tolerance    Cnvgd?
         Gradient           0.045672      0.000300      NO
         Displacement       0.231016      0.001200      NO
         Energy change     -0.025997      0.000001      NO


 New Cartesian Coordinates Obtained by Inverse Iteration

 Displacement from previous Coordinates is:  0.570701
 ----------------------------------------------------------------
             Standard Nuclear Orientation (Angstroms)
    I     Atom           X                Y                Z
 ----------------------------------------------------------------
    1      P      -0.6250119457    -0.9235594111     0.0000000000
    2      P      -1.7823146259     0.7640578294     0.0000000000
    3      Cl     -3.6471543103    -0.1471012077     0.0000000000
    4      I       1.6033241230     0.1387505108     0.0000000000
 ----------------------------------------------------------------
 Molecular Point Group                 Cs    NOp =  2
 Largest Abelian Subgroup              Cs    NOp =  2
 Nuclear Repulsion Energy =   549.7312288033 hartrees
 There are       50 alpha and       50 beta electrons
 Applying Cartesian multipole field
    Component          Value
    ---------          -----
     (2,0,0)        1.00000E-11
     (0,2,0)        2.00000E-11
     (0,0,2)       -3.00000E-11
 Nucleus-field energy     =     0.0000000165 hartrees
 Requested basis set is 6-311++G(d,p)
 There are 63 shells and 152 basis functions
 A cutoff of  1.0D-11 yielded   1542 shell pairs
 There are      9654 function pairs (     10729 Cartesian)
 Smallest overlap matrix eigenvalue = 7.83E-04
 Guess MOs from SCF MO coefficient file

 -----------------------------------------------------------------------
  General SCF calculation program by
  Eric Jon Sundstrom, Paul Horn, Yuezhi Mao, Dmitri Zuev, Alec White,
  David Stuck, Shaama M.S., Shane Yost, Joonho Lee, David Small,
  Daniel Levine, Susi Lehtola, Hugh Burton, Evgeny Epifanovsky
 -----------------------------------------------------------------------
 Exchange:     0.2000 Hartree-Fock + 0.0800 Slater + 0.7200 B88
 Correlation:  0.1900 VWN1RPA + 0.8100 LYP
 Using SG-1 standard quadrature grid
 A restricted SCF calculation will be
 performed using DIIS
 SCF converges when DIIS error is below 1.0e-08
 ---------------------------------------
  Cycle       Energy         DIIS error
 ---------------------------------------
    1   -8062.5201372165      1.07e-03  
    2   -8062.5271977171      2.59e-04  
    3   -8062.5269616988      3.66e-04  
    4   -8062.5274106484      1.37e-04  
    5   -8062.5274865263      3.80e-05  
    6   -8062.5274917679      1.15e-05  
    7   -8062.5274922176      2.74e-06  
    8   -8062.5274922360      1.01e-06  
    9   -8062.5274922386      2.55e-07  
   10   -8062.5274922388      5.86e-08  
   11   -8062.5274922387      9.73e-09  Convergence criterion met
 ---------------------------------------
 SCF time:   CPU 16.01s  wall 16.00s 
 SCF   energy in the final basis set =    -8062.5274922387
 Total energy in the final basis set =    -8062.5274922387

 --------------------------------------------------------------
             Orbital Energies (a.u.) and Symmetries
 --------------------------------------------------------------

 Alpha MOs, Restricted
 -- Occupied --                  
******* -176.32 -165.72 -165.72 -165.72 -101.58  -77.12  -77.11
  1 A'    2 A'    3 A'    1 A"    4 A'    5 A'    6 A'    7 A'                 
-35.817 -31.310 -31.305 -31.305 -22.960 -22.959 -22.959 -22.956
  8 A'    9 A'    2 A"   10 A'   11 A'    3 A"   12 A'   13 A'                 
-22.956  -9.490  -7.253  -7.245  -7.244  -6.618  -6.608  -6.367
  4 A"   14 A'   15 A'    5 A"   16 A'   17 A'   18 A'   19 A'                 
 -4.781  -4.778  -4.778  -4.775  -4.770  -4.767  -4.765  -4.765
 20 A'   21 A'    6 A"   22 A'   23 A'    7 A"   24 A'    8 A"                 
 -4.764  -2.044  -2.040  -2.040  -2.028  -2.028  -0.869  -0.730
 25 A'   26 A'    9 A"   27 A'   10 A"   28 A'   29 A'   30 A'                 
 -0.649  -0.534  -0.414  -0.399  -0.379  -0.338  -0.322  -0.307
 31 A'   32 A'   33 A'   34 A'   11 A"   35 A'   12 A"   36 A'                 
 -0.277  -0.263
 37 A'   13 A"                                                                 
 -- Virtual --                   
 -0.136  -0.097  -0.048  -0.010   0.006   0.031   0.035   0.045
 14 A"   38 A'   39 A'   40 A'   41 A'   42 A'   15 A"   43 A'                 
  0.049   0.064   0.068   0.073   0.090   0.103   0.125   0.137
 44 A'   16 A"   45 A'   46 A'   17 A"   47 A'   48 A'   49 A'                 
  0.168   0.207   0.210   0.248   0.271   0.273   0.277   0.292
 50 A'   51 A'   18 A"   52 A'   53 A'   19 A"   54 A'   55 A'                 
  0.297   0.358   0.365   0.386   0.389   0.413   0.419   0.445
 20 A"   21 A"   56 A'   57 A'   22 A"   58 A'   59 A'   23 A"                 
  0.496   0.497   0.500   0.513   0.572   0.597   0.597   0.658
 24 A"   60 A'   61 A'   62 A'   63 A'   64 A'   25 A"   65 A'                 
  0.692   0.713   0.774   0.819   0.847   0.856   0.893   0.904
 26 A"   66 A'   67 A'   27 A"   28 A"   68 A'   69 A'   29 A"                 
  0.914   0.938   1.100   1.215   1.284   1.325   1.357   1.489
 70 A'   71 A'   72 A'   73 A'   30 A"   74 A'   75 A'   31 A"                 
  1.549   1.608   1.642   1.662   1.720   2.236   2.270   2.349
 32 A"   76 A'   77 A'   78 A'   79 A'   33 A"   80 A'   81 A'                 
  3.947   3.956   3.960   3.987   4.109   4.293   5.973   6.000
 34 A"   82 A'   35 A"   83 A'   84 A'   85 A'   36 A"   86 A'                 
  6.011   6.608   6.828   9.643  13.764  13.790  13.806  13.847
 87 A'   88 A'   89 A'   90 A'   37 A"   38 A"   91 A'   92 A'                 
 13.873  13.921  25.798  25.879  26.121  27.755  28.319  28.341
 93 A'   94 A'   39 A"   95 A'   96 A'   97 A'   40 A"   98 A'                 
 28.349  28.522  28.526  28.527  28.540  28.611 127.866 127.885
 99 A'   41 A"  100 A'   42 A"  101 A'  102 A'   43 A"  103 A'                 
127.894 151.567 162.724 162.965 215.6281901.727
104 A'  105 A'  106 A'  107 A'  108 A'  109 A'                                 

 Beta MOs, Restricted
 -- Occupied --                  
******* -176.32 -165.72 -165.72 -165.72 -101.58  -77.12  -77.11
  1 A'    2 A'    3 A'    1 A"    4 A'    5 A'    6 A'    7 A'                 
-35.817 -31.310 -31.305 -31.305 -22.960 -22.959 -22.959 -22.956
  8 A'    9 A'    2 A"   10 A'   11 A'    3 A"   12 A'   13 A'                 
-22.956  -9.490  -7.253  -7.245  -7.244  -6.618  -6.608  -6.367
  4 A"   14 A'   15 A'    5 A"   16 A'   17 A'   18 A'   19 A'                 
 -4.781  -4.778  -4.778  -4.775  -4.770  -4.767  -4.765  -4.765
 20 A'   21 A'    6 A"   22 A'   23 A'    7 A"   24 A'    8 A"                 
 -4.764  -2.044  -2.040  -2.040  -2.028  -2.028  -0.869  -0.730
 25 A'   26 A'    9 A"   27 A'   10 A"   28 A'   29 A'   30 A'                 
 -0.649  -0.534  -0.414  -0.399  -0.379  -0.338  -0.322  -0.307
 31 A'   32 A'   33 A'   34 A'   11 A"   35 A'   12 A"   36 A'                 
 -0.277  -0.263
 37 A'   13 A"                                                                 
 -- Virtual --                   
 -0.136  -0.097  -0.048  -0.010   0.006   0.031   0.035   0.045
 14 A"   38 A'   39 A'   40 A'   41 A'   42 A'   15 A"   43 A'                 
  0.049   0.064   0.068   0.073   0.090   0.103   0.125   0.137
 44 A'   16 A"   45 A'   46 A'   17 A"   47 A'   48 A'   49 A'                 
  0.168   0.207   0.210   0.248   0.271   0.273   0.277   0.292
 50 A'   51 A'   18 A"   52 A'   53 A'   19 A"   54 A'   55 A'                 
  0.297   0.358   0.365   0.386   0.389   0.413   0.419   0.445
 20 A"   21 A"   56 A'   57 A'   22 A"   58 A'   59 A'   23 A"                 
  0.496   0.497   0.500   0.513   0.572   0.597   0.597   0.658
 24 A"   60 A'   61 A'   62 A'   63 A'   64 A'   25 A"   65 A'                 
  0.692   0.713   0.774   0.819   0.847   0.856   0.893   0.904
 26 A"   66 A'   67 A'   27 A"   28 A"   68 A'   69 A'   29 A"                 
  0.914   0.938   1.100   1.215   1.284   1.325   1.357   1.489
 70 A'   71 A'   72 A'   73 A'   30 A"   74 A'   75 A'   31 A"                 
  1.549   1.608   1.642   1.662   1.720   2.236   2.270   2.349
 32 A"   76 A'   77 A'   78 A'   79 A'   33 A"   80 A'   81 A'                 
  3.947   3.956   3.960   3.987   4.109   4.293   5.973   6.000
 34 A"   82 A'   35 A"   83 A'   84 A'   85 A'   36 A"   86 A'                 
  6.011   6.608   6.828   9.643  13.764  13.790  13.806  13.847
 87 A'   88 A'   89 A'   90 A'   37 A"   38 A"   91 A'   92 A'                 
 13.873  13.921  25.798  25.879  26.121  27.755  28.319  28.341
 93 A'   94 A'   39 A"   95 A'   96 A'   97 A'   40 A"   98 A'                 
 28.349  28.522  28.526  28.527  28.540  28.611 127.866 127.885
 99 A'   41 A"  100 A'   42 A"  101 A'  102 A'   43 A"  103 A'                 
127.894 151.567 162.724 162.965 215.6281901.727
104 A'  105 A'  106 A'  107 A'  108 A'  109 A'                                 
 --------------------------------------------------------------

          Ground-State Mulliken Net Atomic Charges

     Atom                 Charge (a.u.)
  ----------------------------------------
      1 P                     0.142429
      2 P                     0.017298
      3 Cl                   -0.048854
      4 I                    -0.110873
  ----------------------------------------
  Sum of atomic charges =     0.000000

 -----------------------------------------------------------------
                    Cartesian Multipole Moments
 -----------------------------------------------------------------
    Charge (ESU x 10^10)
                 0.0000
    Dipole Moment (Debye)
         X       0.5988      Y       0.1943      Z      -0.0000
       Tot       0.6295
    Quadrupole Moments (Debye-Ang)
        XX     -70.6084     XY       0.1501     YY     -68.4842
        XZ       0.0000     YZ       0.0000     ZZ     -67.7626
    Octopole Moments (Debye-Ang^2)
       XXX     121.9558    XXY       3.9403    XYY      33.2850
       YYY       0.0866    XXZ      -0.0000    XYZ       0.0000
       YYZ      -0.0000    XZZ      31.2741    YZZ       0.0240
       ZZZ      -0.0000
    Hexadecapole Moments (Debye-Ang^3)
      XXXX   -1856.0271   XXXY       7.1148   XXYY    -339.4385
      XYYY      -9.0799   YYYY    -223.8108   XXXZ       0.0000
      XXYZ       0.0000   XYYZ      -0.0000   YYYZ      -0.0000
      XXZZ    -325.2943   XYZZ      -3.8854   YYZZ     -52.6855
      XZZZ      -0.0000   YZZZ      -0.0000   ZZZZ     -98.7692
 -----------------------------------------------------------------
 Calculating analytic gradient of the SCF energy
 Gradient of SCF Energy
            1           2           3           4
    1   0.0018578  -0.0068915   0.0096076  -0.0045739
    2   0.0055896  -0.0058156   0.0032194  -0.0029934
    3   0.0000000   0.0000000   0.0000000  -0.0000000
 Max gradient component =       9.608E-03
 RMS gradient           =       4.551E-03
 Gradient time:  CPU 4.96 s  wall 4.96 s
 Geometry Optimization Parameters
   NAtoms,    NIC,     NZ,  NCons,   NDum,   NFix, NCnnct, MaxDiis
        4      14       4       0       0       0       0       0

 Cartesian Hessian Update
 Hessian Updated using BFGS Update


** GEOMETRY OPTIMIZATION IN DELOCALIZED INTERNAL COORDINATES **
   Searching for a Minimum

   Optimization Cycle:   3

                       Coordinates (Angstroms)
     ATOM                X               Y               Z
      1  P        -0.6250119457   -0.9235594111    0.0000000000
      2  P        -1.7823146259    0.7640578294    0.0000000000
      3  Cl       -3.6471543103   -0.1471012077    0.0000000000
      4  I         1.6033241230    0.1387505108    0.0000000000
   Point Group: cs    Number of degrees of freedom:     5


   Energy is  -8062.527492239

 Hessian Updated using BFGS Update

  5 Hessian modes will be used to form the next step
  Hessian Eigenvalues:
     0.082971    0.195953    0.264862    0.327790    0.353214

 Minimum Search - Taking Simple RFO Step
 Searching for Lamda that Minimizes Along All modes
 Value Taken    Lamda =  -0.00083454
 Step Taken.  Stepsize is  0.074255

                             Maximum     Tolerance    Cnvgd?
         Gradient           0.008020      0.000300      NO
         Displacement       0.051300      0.001200      NO
         Energy change     -0.008970      0.000001      NO


 New Cartesian Coordinates Obtained by Inverse Iteration

 Displacement from previous Coordinates is:  0.090223
 ----------------------------------------------------------------
             Standard Nuclear Orientation (Angstroms)
    I     Atom           X                Y                Z
 ----------------------------------------------------------------
    1      P      -0.6244482318    -0.9492727289     0.0000000000
    2      P      -1.7728491517     0.7528539647     0.0000000000
    3      Cl     -3.6703026873    -0.1312370257     0.0000000000
    4      I       1.6164433119     0.1598035113     0.0000000000
 ----------------------------------------------------------------
 Molecular Point Group                 Cs    NOp =  2
 Largest Abelian Subgroup              Cs    NOp =  2
 Nuclear Repulsion Energy =   545.8090511642 hartrees
 There are       50 alpha and       50 beta electrons
 Applying Cartesian multipole field
    Component          Value
    ---------          -----
     (2,0,0)        1.00000E-11
     (0,2,0)        2.00000E-11
     (0,0,2)       -3.00000E-11
 Nucleus-field energy     =     0.0000000167 hartrees
 Requested basis set is 6-311++G(d,p)
 There are 63 shells and 152 basis functions
 A cutoff of  1.0D-11 yielded   1540 shell pairs
 There are      9650 function pairs (     10725 Cartesian)
 Smallest overlap matrix eigenvalue = 8.06E-04
 Guess MOs from SCF MO coefficient file

 -----------------------------------------------------------------------
  General SCF calculation program by
  Eric Jon Sundstrom, Paul Horn, Yuezhi Mao, Dmitri Zuev, Alec White,
  David Stuck, Shaama M.S., Shane Yost, Joonho Lee, David Small,
  Daniel Levine, Susi Lehtola, Hugh Burton, Evgeny Epifanovsky
 -----------------------------------------------------------------------
 Exchange:     0.2000 Hartree-Fock + 0.0800 Slater + 0.7200 B88
 Correlation:  0.1900 VWN1RPA + 0.8100 LYP
 Using SG-1 standard quadrature grid
 A restricted SCF calculation will be
 performed using DIIS
 SCF converges when DIIS error is below 1.0e-08
 ---------------------------------------
  Cycle       Energy         DIIS error
 ---------------------------------------
    1   -8062.5275779422      2.48e-04  
    2   -8062.5279303092      6.43e-05  
    3   -8062.5279229110      7.71e-05  
    4   -8062.5279427757      3.37e-05  
    5   -8062.5279473064      8.42e-06  
    6   -8062.5279475594      3.32e-06  
    7   -8062.5279475917      5.67e-07  
    8   -8062.5279475922      9.43e-08  
    9   -8062.5279475922      3.90e-08  
   10   -8062.5279475922      1.20e-08  
   11   -8062.5279475922      1.86e-09  Convergence criterion met
 ---------------------------------------
 SCF time:   CPU 15.84s  wall 16.00s 
 SCF   energy in the final basis set =    -8062.5279475922
 Total energy in the final basis set =    -8062.5279475922

 --------------------------------------------------------------
             Orbital Energies (a.u.) and Symmetries
 --------------------------------------------------------------

 Alpha MOs, Restricted
 -- Occupied --                  
******* -176.32 -165.72 -165.72 -165.72 -101.57  -77.13  -77.12
  1 A'    2 A'    3 A'    1 A"    4 A'    5 A'    6 A'    7 A'                 
-35.817 -31.310 -31.304 -31.304 -22.960 -22.959 -22.959 -22.955
  8 A'    9 A'    2 A"   10 A'   11 A'    3 A"   12 A'   13 A'                 
-22.955  -9.489  -7.252  -7.244  -7.244  -6.620  -6.610  -6.366
  4 A"   14 A'   15 A'    5 A"   16 A'   17 A'   18 A'   19 A'                 
 -4.783  -4.780  -4.778  -4.777  -4.773  -4.770  -4.768  -4.764
 20 A'    6 A"   21 A'   22 A'   23 A'    7 A"   24 A'    8 A"                 
 -4.764  -2.043  -2.039  -2.039  -2.028  -2.028  -0.866  -0.728
 25 A'   26 A'    9 A"   27 A'   28 A'   10 A"   29 A'   30 A'                 
 -0.649  -0.535  -0.413  -0.396  -0.377  -0.338  -0.321  -0.306
 31 A'   32 A'   33 A'   34 A'   11 A"   35 A'   12 A"   36 A'                 
 -0.279  -0.265
 37 A'   13 A"                                                                 
 -- Virtual --                   
 -0.138  -0.103  -0.051  -0.012   0.005   0.030   0.035   0.045
 14 A"   38 A'   39 A'   40 A'   41 A'   42 A'   15 A"   43 A'                 
  0.049   0.064   0.068   0.074   0.090   0.103   0.124   0.137
 44 A'   16 A"   45 A'   46 A'   17 A"   47 A'   48 A'   49 A'                 
  0.168   0.206   0.210   0.247   0.270   0.273   0.278   0.292
 50 A'   51 A'   18 A"   52 A'   53 A'   19 A"   54 A'   55 A'                 
  0.296   0.362   0.365   0.384   0.390   0.413   0.418   0.444
 20 A"   21 A"   56 A'   57 A'   22 A"   58 A'   59 A'   23 A"                 
  0.494   0.496   0.499   0.510   0.572   0.598   0.600   0.657
 60 A'   24 A"   61 A'   62 A'   63 A'   64 A'   25 A"   65 A'                 
  0.686   0.707   0.771   0.816   0.847   0.856   0.883   0.900
 26 A"   66 A'   67 A'   27 A"   28 A"   68 A'   69 A'   29 A"                 
  0.911   0.933   1.094   1.207   1.283   1.325   1.353   1.487
 70 A'   71 A'   72 A'   73 A'   30 A"   74 A'   75 A'   31 A"                 
  1.547   1.606   1.639   1.659   1.717   2.237   2.270   2.345
 32 A"   76 A'   77 A'   78 A'   79 A'   33 A"   80 A'   81 A'                 
  3.947   3.956   3.959   3.986   4.102   4.290   5.973   6.000
 34 A"   82 A'   35 A"   83 A'   84 A'   85 A'   36 A"   86 A'                 
  6.010   6.605   6.822   9.644  13.761  13.788  13.801  13.843
 87 A'   88 A'   89 A'   90 A'   37 A"   38 A"   91 A'   92 A'                 
 13.871  13.919  25.797  25.875  26.107  27.751  28.319  28.342
 93 A'   94 A'   39 A"   95 A'   96 A'   97 A'   40 A"   98 A'                 
 28.349  28.522  28.526  28.527  28.539  28.607 127.865 127.885
 99 A'   41 A"  100 A'   42 A"  101 A'  102 A'   43 A"  103 A'                 
127.894 151.564 162.720 162.958 215.6281901.723
104 A'  105 A'  106 A'  107 A'  108 A'  109 A'                                 

 Beta MOs, Restricted
 -- Occupied --                  
******* -176.32 -165.72 -165.72 -165.72 -101.57  -77.13  -77.12
  1 A'    2 A'    3 A'    1 A"    4 A'    5 A'    6 A'    7 A'                 
-35.817 -31.310 -31.304 -31.304 -22.960 -22.959 -22.959 -22.955
  8 A'    9 A'    2 A"   10 A'   11 A'    3 A"   12 A'   13 A'                 
-22.955  -9.489  -7.252  -7.244  -7.244  -6.620  -6.610  -6.366
  4 A"   14 A'   15 A'    5 A"   16 A'   17 A'   18 A'   19 A'                 
 -4.783  -4.780  -4.778  -4.777  -4.773  -4.770  -4.768  -4.764
 20 A'    6 A"   21 A'   22 A'   23 A'    7 A"   24 A'    8 A"                 
 -4.764  -2.043  -2.039  -2.039  -2.028  -2.028  -0.866  -0.728
 25 A'   26 A'    9 A"   27 A'   28 A'   10 A"   29 A'   30 A'                 
 -0.649  -0.535  -0.413  -0.396  -0.377  -0.338  -0.321  -0.306
 31 A'   32 A'   33 A'   34 A'   11 A"   35 A'   12 A"   36 A'                 
 -0.279  -0.265
 37 A'   13 A"                                                                 
 -- Virtual --                   
 -0.138  -0.103  -0.051  -0.012   0.005   0.030   0.035   0.045
 14 A"   38 A'   39 A'   40 A'   41 A'   42 A'   15 A"   43 A'                 
  0.049   0.064   0.068   0.074   0.090   0.103   0.124   0.137
 44 A'   16 A"   45 A'   46 A'   17 A"   47 A'   48 A'   49 A'                 
  0.168   0.206   0.210   0.247   0.270   0.273   0.278   0.292
 50 A'   51 A'   18 A"   52 A'   53 A'   19 A"   54 A'   55 A'                 
  0.296   0.362   0.365   0.384   0.390   0.413   0.418   0.444
 20 A"   21 A"   56 A'   57 A'   22 A"   58 A'   59 A'   23 A"                 
  0.494   0.496   0.499   0.510   0.572   0.598   0.600   0.657
 60 A'   24 A"   61 A'   62 A'   63 A'   64 A'   25 A"   65 A'                 
  0.686   0.707   0.771   0.816   0.847   0.856   0.883   0.900
 26 A"   66 A'   67 A'   27 A"   28 A"   68 A'   69 A'   29 A"                 
  0.911   0.933   1.094   1.207   1.283   1.325   1.353   1.487
 70 A'   71 A'   72 A'   73 A'   30 A"   74 A'   75 A'   31 A"                 
  1.547   1.606   1.639   1.659   1.717   2.237   2.270   2.345
 32 A"   76 A'   77 A'   78 A'   79 A'   33 A"   80 A'   81 A'                 
  3.947   3.956   3.959   3.986   4.102   4.290   5.973   6.000
 34 A"   82 A'   35 A"   83 A'   84 A'   85 A'   36 A"   86 A'                 
  6.010   6.605   6.822   9.644  13.761  13.788  13.801  13.843
 87 A'   88 A'   89 A'   90 A'   37 A"   38 A"   91 A'   92 A'                 
 13.871  13.919  25.797  25.875  26.107  27.751  28.319  28.342
 93 A'   94 A'   39 A"   95 A'   96 A'   97 A'   40 A"   98 A'                 
 28.349  28.522  28.526  28.527  28.539  28.607 127.865 127.885
 99 A'   41 A"  100 A'   42 A"  101 A'  102 A'   43 A"  103 A'                 
127.894 151.564 162.720 162.958 215.6281901.723
104 A'  105 A'  106 A'  107 A'  108 A'  109 A'                                 
 --------------------------------------------------------------

          Ground-State Mulliken Net Atomic Charges

     Atom                 Charge (a.u.)
  ----------------------------------------
      1 P                     0.147631
      2 P                     0.027808
      3 Cl                   -0.059751
      4 I                    -0.115688
  ----------------------------------------
  Sum of atomic charges =     0.000000

 -----------------------------------------------------------------
                    Cartesian Multipole Moments
 -----------------------------------------------------------------
    Charge (ESU x 10^10)
                -0.0000
    Dipole Moment (Debye)
         X       0.5990      Y       0.1483      Z      -0.0000
       Tot       0.6171
    Quadrupole Moments (Debye-Ang)
        XX     -71.0719     XY       0.2292     YY     -68.3656
        XZ      -0.0000     YZ      -0.0000     ZZ     -67.8643
    Octopole Moments (Debye-Ang^2)
       XXX     122.9657    XXY       3.7740    XYY      33.0568
       YYY      -0.9387    XXZ      -0.0000    XYZ       0.0000
       YYZ      -0.0000    XZZ      31.0727    YZZ      -0.3059
       ZZZ      -0.0000
    Hexadecapole Moments (Debye-Ang^3)
      XXXX   -1881.7222   XXXY       5.1974   XXYY    -342.9773
      XYYY     -11.6445   YYYY    -226.2889   XXXZ      -0.0000
      XXYZ      -0.0000   XYYZ      -0.0000   YYYZ      -0.0000
      XXZZ    -328.9486   XYZZ      -4.7806   YYZZ     -53.1902
      XZZZ      -0.0000   YZZZ      -0.0000   ZZZZ     -99.0915
 -----------------------------------------------------------------
 Calculating analytic gradient of the SCF energy
 Gradient of SCF Energy
            1           2           3           4
    1  -0.0018133  -0.0042415   0.0044608   0.0015939
    2  -0.0006460  -0.0014333   0.0015354   0.0005438
    3   0.0000000   0.0000000  -0.0000000   0.0000000
 Max gradient component =       4.461E-03
 RMS gradient           =       2.017E-03
 Gradient time:  CPU 4.68 s  wall 4.69 s
 Geometry Optimization Parameters
   NAtoms,    NIC,     NZ,  NCons,   NDum,   NFix, NCnnct, MaxDiis
        4      14       4       0       0       0       0       0

 Cartesian Hessian Update
 Hessian Updated using BFGS Update


** GEOMETRY OPTIMIZATION IN DELOCALIZED INTERNAL COORDINATES **
   Searching for a Minimum

   Optimization Cycle:   4

                       Coordinates (Angstroms)
     ATOM                X               Y               Z
      1  P        -0.6244482318   -0.9492727289    0.0000000000
      2  P        -1.7728491517    0.7528539647    0.0000000000
      3  Cl       -3.6703026873   -0.1312370257    0.0000000000
      4  I         1.6164433119    0.1598035113    0.0000000000
   Point Group: cs    Number of degrees of freedom:     5


   Energy is  -8062.527947592

 Hessian Updated using BFGS Update

  5 Hessian modes will be used to form the next step
  Hessian Eigenvalues:
     0.114149    0.155993    0.252969    0.271589    0.359620

 Minimum Search - Taking Simple RFO Step
 Searching for Lamda that Minimizes Along All modes
 Value Taken    Lamda =  -0.00016604
 Step Taken.  Stepsize is  0.031362

                             Maximum     Tolerance    Cnvgd?
         Gradient           0.004498      0.000300      NO
         Displacement       0.026587      0.001200      NO
         Energy change     -0.000455      0.000001      NO


 New Cartesian Coordinates Obtained by Inverse Iteration

 Displacement from previous Coordinates is:  0.048082
 ----------------------------------------------------------------
             Standard Nuclear Orientation (Angstroms)
    I     Atom           X                Y                Z
 ----------------------------------------------------------------
    1      P      -0.6156198478    -0.9590866237     0.0000000000
    2      P      -1.7626692226     0.7460605405     0.0000000000
    3      Cl     -3.6813243770    -0.1226187738     0.0000000000
    4      I       1.6084566885     0.1677925784     0.0000000000
 ----------------------------------------------------------------
 Molecular Point Group                 Cs    NOp =  2
 Largest Abelian Subgroup              Cs    NOp =  2
 Nuclear Repulsion Energy =   546.1998629192 hartrees
 There are       50 alpha and       50 beta electrons
 Applying Cartesian multipole field
    Component          Value
    ---------          -----
     (2,0,0)        1.00000E-11
     (0,2,0)        2.00000E-11
     (0,0,2)       -3.00000E-11
 Nucleus-field energy     =     0.0000000167 hartrees
 Requested basis set is 6-311++G(d,p)
 There are 63 shells and 152 basis functions
 A cutoff of  1.0D-11 yielded   1538 shell pairs
 There are      9648 function pairs (     10723 Cartesian)
 Smallest overlap matrix eigenvalue = 8.14E-04
 Guess MOs from SCF MO coefficient file

 -----------------------------------------------------------------------
  General SCF calculation program by
  Eric Jon Sundstrom, Paul Horn, Yuezhi Mao, Dmitri Zuev, Alec White,
  David Stuck, Shaama M.S., Shane Yost, Joonho Lee, David Small,
  Daniel Levine, Susi Lehtola, Hugh Burton, Evgeny Epifanovsky
 -----------------------------------------------------------------------
 Exchange:     0.2000 Hartree-Fock + 0.0800 Slater + 0.7200 B88
 Correlation:  0.1900 VWN1RPA + 0.8100 LYP
 Using SG-1 standard quadrature grid
 A restricted SCF calculation will be
 performed using DIIS
 SCF converges when DIIS error is below 1.0e-08
 ---------------------------------------
  Cycle       Energy         DIIS error
 ---------------------------------------
    1   -8062.5279354951      1.32e-04  
    2   -8062.5280283626      6.09e-05  
    3   -8062.5280014686      9.89e-05  
    4   -8062.5280411541      1.80e-05  
    5   -8062.5280425148      2.17e-06  
    6   -8062.5280425272      1.47e-06  
    7   -8062.5280425350      2.36e-07  
    8   -8062.5280425352      3.84e-08  
    9   -8062.5280425351      1.55e-08  
   10   -8062.5280425351      6.61e-09  Convergence criterion met
 ---------------------------------------
 SCF time:   CPU 14.54s  wall 15.00s 
 SCF   energy in the final basis set =    -8062.5280425351
 Total energy in the final basis set =    -8062.5280425351

 --------------------------------------------------------------
             Orbital Energies (a.u.) and Symmetries
 --------------------------------------------------------------

 Alpha MOs, Restricted
 -- Occupied --                  
******* -176.32 -165.73 -165.72 -165.72 -101.57  -77.13  -77.12
  1 A'    2 A'    3 A'    1 A"    4 A'    5 A'    6 A'    7 A'                 
-35.818 -31.310 -31.305 -31.305 -22.961 -22.960 -22.960 -22.956
  8 A'    9 A'    2 A"   10 A'   11 A'    3 A"   12 A'   13 A'                 
-22.956  -9.487  -7.251  -7.243  -7.242  -6.621  -6.611  -6.367
  4 A"   14 A'   15 A'    5 A"   16 A'   17 A'   18 A'   19 A'                 
 -4.783  -4.780  -4.779  -4.777  -4.773  -4.770  -4.768  -4.765
 20 A'    6 A"   21 A'   22 A'   23 A'    7 A"   24 A'    8 A"                 
 -4.765  -2.044  -2.040  -2.040  -2.028  -2.028  -0.862  -0.729
 25 A'   26 A'    9 A"   27 A'   28 A'   10 A"   29 A'   30 A'                 
 -0.649  -0.534  -0.413  -0.395  -0.375  -0.338  -0.322  -0.306
 31 A'   32 A'   33 A'   34 A'   11 A"   35 A'   12 A"   36 A'                 
 -0.279  -0.265
 37 A'   13 A"                                                                 
 -- Virtual --                   
 -0.138  -0.103  -0.053  -0.012   0.005   0.030   0.035   0.045
 14 A"   38 A'   39 A'   40 A'   41 A'   42 A'   15 A"   43 A'                 
  0.049   0.064   0.068   0.074   0.090   0.103   0.124   0.137
 44 A'   16 A"   45 A'   46 A'   17 A"   47 A'   48 A'   49 A'                 
  0.168   0.207   0.209   0.247   0.269   0.273   0.279   0.292
 50 A'   51 A'   18 A"   52 A'   53 A'   19 A"   54 A'   55 A'                 
  0.296   0.360   0.364   0.385   0.390   0.412   0.419   0.445
 20 A"   21 A"   56 A'   57 A'   22 A"   58 A'   59 A'   23 A"                 
  0.494   0.497   0.498   0.510   0.573   0.600   0.603   0.657
 60 A'   24 A"   61 A'   62 A'   63 A'   64 A'   25 A"   65 A'                 
  0.686   0.704   0.772   0.816   0.849   0.857   0.884   0.898
 26 A"   66 A'   67 A'   27 A"   28 A"   68 A'   69 A'   29 A"                 
  0.910   0.932   1.093   1.202   1.282   1.324   1.352   1.487
 70 A'   71 A'   72 A'   73 A'   30 A"   74 A'   75 A'   31 A"                 
  1.547   1.606   1.639   1.658   1.716   2.238   2.270   2.343
 32 A"   76 A'   77 A'   78 A'   79 A'   33 A"   80 A'   81 A'                 
  3.947   3.956   3.958   3.986   4.102   4.290   5.972   6.000
 34 A"   82 A'   35 A"   83 A'   84 A'   85 A'   36 A"   86 A'                 
  6.009   6.604   6.820   9.645  13.760  13.787  13.800  13.843
 87 A'   88 A'   89 A'   90 A'   37 A"   38 A"   91 A'   92 A'                 
 13.871  13.919  25.798  25.872  26.098  27.751  28.318  28.342
 93 A'   94 A'   39 A"   95 A'   96 A'   97 A'   40 A"   98 A'                 
 28.348  28.521  28.525  28.526  28.539  28.607 127.865 127.885
 99 A'   41 A"  100 A'   42 A"  101 A'  102 A'   43 A"  103 A'                 
127.893 151.564 162.719 162.956 215.6281901.723
104 A'  105 A'  106 A'  107 A'  108 A'  109 A'                                 

 Beta MOs, Restricted
 -- Occupied --                  
******* -176.32 -165.73 -165.72 -165.72 -101.57  -77.13  -77.12
  1 A'    2 A'    3 A'    1 A"    4 A'    5 A'    6 A'    7 A'                 
-35.818 -31.310 -31.305 -31.305 -22.961 -22.960 -22.960 -22.956
  8 A'    9 A'    2 A"   10 A'   11 A'    3 A"   12 A'   13 A'                 
-22.956  -9.487  -7.251  -7.243  -7.242  -6.621  -6.611  -6.367
  4 A"   14 A'   15 A'    5 A"   16 A'   17 A'   18 A'   19 A'                 
 -4.783  -4.780  -4.779  -4.777  -4.773  -4.770  -4.768  -4.765
 20 A'    6 A"   21 A'   22 A'   23 A'    7 A"   24 A'    8 A"                 
 -4.765  -2.044  -2.040  -2.040  -2.028  -2.028  -0.862  -0.729
 25 A'   26 A'    9 A"   27 A'   28 A'   10 A"   29 A'   30 A'                 
 -0.649  -0.534  -0.413  -0.395  -0.375  -0.338  -0.322  -0.306
 31 A'   32 A'   33 A'   34 A'   11 A"   35 A'   12 A"   36 A'                 
 -0.279  -0.265
 37 A'   13 A"                                                                 
 -- Virtual --                   
 -0.138  -0.103  -0.053  -0.012   0.005   0.030   0.035   0.045
 14 A"   38 A'   39 A'   40 A'   41 A'   42 A'   15 A"   43 A'                 
  0.049   0.064   0.068   0.074   0.090   0.103   0.124   0.137
 44 A'   16 A"   45 A'   46 A'   17 A"   47 A'   48 A'   49 A'                 
  0.168   0.207   0.209   0.247   0.269   0.273   0.279   0.292
 50 A'   51 A'   18 A"   52 A'   53 A'   19 A"   54 A'   55 A'                 
  0.296   0.360   0.364   0.385   0.390   0.412   0.419   0.445
 20 A"   21 A"   56 A'   57 A'   22 A"   58 A'   59 A'   23 A"                 
  0.494   0.497   0.498   0.510   0.573   0.600   0.603   0.657
 60 A'   24 A"   61 A'   62 A'   63 A'   64 A'   25 A"   65 A'                 
  0.686   0.704   0.772   0.816   0.849   0.857   0.884   0.898
 26 A"   66 A'   67 A'   27 A"   28 A"   68 A'   69 A'   29 A"                 
  0.910   0.932   1.093   1.202   1.282   1.324   1.352   1.487
 70 A'   71 A'   72 A'   73 A'   30 A"   74 A'   75 A'   31 A"                 
  1.547   1.606   1.639   1.658   1.716   2.238   2.270   2.343
 32 A"   76 A'   77 A'   78 A'   79 A'   33 A"   80 A'   81 A'                 
  3.947   3.956   3.958   3.986   4.102   4.290   5.972   6.000
 34 A"   82 A'   35 A"   83 A'   84 A'   85 A'   36 A"   86 A'                 
  6.009   6.604   6.820   9.645  13.760  13.787  13.800  13.843
 87 A'   88 A'   89 A'   90 A'   37 A"   38 A"   91 A'   92 A'                 
 13.871  13.919  25.798  25.872  26.098  27.751  28.318  28.342
 93 A'   94 A'   39 A"   95 A'   96 A'   97 A'   40 A"   98 A'                 
 28.348  28.521  28.525  28.526  28.539  28.607 127.865 127.885
 99 A'   41 A"  100 A'   42 A"  101 A'  102 A'   43 A"  103 A'                 
127.893 151.564 162.719 162.956 215.6281901.723
104 A'  105 A'  106 A'  107 A'  108 A'  109 A'                                 
 --------------------------------------------------------------

          Ground-State Mulliken Net Atomic Charges

     Atom                 Charge (a.u.)
  ----------------------------------------
      1 P                     0.147211
      2 P                     0.034787
      3 Cl                   -0.069298
      4 I                    -0.112700
  ----------------------------------------
  Sum of atomic charges =     0.000000

 -----------------------------------------------------------------
                    Cartesian Multipole Moments
 -----------------------------------------------------------------
    Charge (ESU x 10^10)
                -0.0000
    Dipole Moment (Debye)
         X       0.7239      Y       0.1357      Z       0.0000
       Tot       0.7365
    Quadrupole Moments (Debye-Ang)
        XX     -71.4533     XY       0.2592     YY     -68.3237
        XZ       0.0000     YZ       0.0000     ZZ     -67.8700
    Octopole Moments (Debye-Ang^2)
       XXX     125.1459    XXY       3.6674    XYY      33.3641
       YYY      -1.2925    XXZ       0.0000    XYZ      -0.0000
       YYZ       0.0000    XZZ      31.3720    YZZ      -0.4446
       ZZZ       0.0000
    Hexadecapole Moments (Debye-Ang^3)
      XXXX   -1887.3513   XXXY       4.8623   XXYY    -343.0627
      XYYY     -12.1249   YYYY    -227.0046   XXXZ       0.0000
      XXYZ       0.0000   XYYZ       0.0000   YYYZ       0.0000
      XXZZ    -329.0949   XYZZ      -4.9336   YYZZ     -53.3120
      XZZZ       0.0000   YZZZ       0.0000   ZZZZ     -99.0779
 -----------------------------------------------------------------
 Calculating analytic gradient of the SCF energy
 Gradient of SCF Energy
            1           2           3           4
    1   0.0002746  -0.0014547   0.0010160   0.0001641
    2  -0.0007972   0.0001993   0.0005155   0.0000824
    3  -0.0000000   0.0000000  -0.0000000   0.0000000
 Max gradient component =       1.455E-03
 RMS gradient           =       5.915E-04
 Gradient time:  CPU 5.09 s  wall 5.96 s
 Geometry Optimization Parameters
   NAtoms,    NIC,     NZ,  NCons,   NDum,   NFix, NCnnct, MaxDiis
        4      14       4       0       0       0       0       0

 Cartesian Hessian Update
 Hessian Updated using BFGS Update


** GEOMETRY OPTIMIZATION IN DELOCALIZED INTERNAL COORDINATES **
   Searching for a Minimum

   Optimization Cycle:   5

                       Coordinates (Angstroms)
     ATOM                X               Y               Z
      1  P        -0.6156198478   -0.9590866237    0.0000000000
      2  P        -1.7626692226    0.7460605405    0.0000000000
      3  Cl       -3.6813243770   -0.1226187738    0.0000000000
      4  I         1.6084566885    0.1677925784    0.0000000000
   Point Group: cs    Number of degrees of freedom:     5


   Energy is  -8062.528042535

 Hessian Updated using BFGS Update

  5 Hessian modes will be used to form the next step
  Hessian Eigenvalues:
     0.114360    0.138572    0.244824    0.267826    0.360059

 Minimum Search - Taking Simple RFO Step
 Searching for Lamda that Minimizes Along All modes
 Value Taken    Lamda =  -0.00000915
 Step Taken.  Stepsize is  0.007017

                             Maximum     Tolerance    Cnvgd?
         Gradient           0.001033      0.000300      NO
         Displacement       0.005774      0.001200      NO
         Energy change     -0.000095      0.000001      NO


 New Cartesian Coordinates Obtained by Inverse Iteration

 Displacement from previous Coordinates is:  0.005210
 ----------------------------------------------------------------
             Standard Nuclear Orientation (Angstroms)
    I     Atom           X                Y                Z
 ----------------------------------------------------------------
    1      P      -0.6151944687    -0.9589471591     0.0000000000
    2      P      -1.7607125070     0.7459238961     0.0000000000
    3      Cl     -3.6830830645    -0.1228101685     0.0000000000
    4      I       1.6078332812     0.1679811530     0.0000000000
 ----------------------------------------------------------------
 Molecular Point Group                 Cs    NOp =  2
 Largest Abelian Subgroup              Cs    NOp =  2
 Nuclear Repulsion Energy =   546.2356702722 hartrees
 There are       50 alpha and       50 beta electrons
 Applying Cartesian multipole field
    Component          Value
    ---------          -----
     (2,0,0)        1.00000E-11
     (0,2,0)        2.00000E-11
     (0,0,2)       -3.00000E-11
 Nucleus-field energy     =     0.0000000167 hartrees
 Requested basis set is 6-311++G(d,p)
 There are 63 shells and 152 basis functions
 A cutoff of  1.0D-11 yielded   1537 shell pairs
 There are      9647 function pairs (     10722 Cartesian)
 Smallest overlap matrix eigenvalue = 8.13E-04
 Guess MOs from SCF MO coefficient file

 -----------------------------------------------------------------------
  General SCF calculation program by
  Eric Jon Sundstrom, Paul Horn, Yuezhi Mao, Dmitri Zuev, Alec White,
  David Stuck, Shaama M.S., Shane Yost, Joonho Lee, David Small,
  Daniel Levine, Susi Lehtola, Hugh Burton, Evgeny Epifanovsky
 -----------------------------------------------------------------------
 Exchange:     0.2000 Hartree-Fock + 0.0800 Slater + 0.7200 B88
 Correlation:  0.1900 VWN1RPA + 0.8100 LYP
 Using SG-1 standard quadrature grid
 A restricted SCF calculation will be
 performed using DIIS
 SCF converges when DIIS error is below 1.0e-08
 ---------------------------------------
  Cycle       Energy         DIIS error
 ---------------------------------------
    1   -8062.5280455173      2.44e-05  
    2   -8062.5280480723      1.01e-05  
    3   -8062.5280477200      1.32e-05  
    4   -8062.5280483338      4.60e-06  
    5   -8062.5280484221      9.20e-07  
    6   -8062.5280484251      1.38e-07  
    7   -8062.5280484251      4.39e-08  
    8   -8062.5280484251      2.05e-08  
    9   -8062.5280484251      6.58e-09  Convergence criterion met
 ---------------------------------------
 SCF time:   CPU 13.46s  wall 13.00s 
 SCF   energy in the final basis set =    -8062.5280484251
 Total energy in the final basis set =    -8062.5280484251

 --------------------------------------------------------------
             Orbital Energies (a.u.) and Symmetries
 --------------------------------------------------------------

 Alpha MOs, Restricted
 -- Occupied --                  
******* -176.32 -165.73 -165.72 -165.72 -101.57  -77.13  -77.12
  1 A'    2 A'    3 A'    1 A"    4 A'    5 A'    6 A'    7 A'                 
-35.818 -31.311 -31.305 -31.305 -22.961 -22.960 -22.960 -22.956
  8 A'    9 A'    2 A"   10 A'   11 A'    3 A"   12 A'   13 A'                 
-22.956  -9.487  -7.250  -7.242  -7.242  -6.621  -6.611  -6.367
  4 A"   14 A'   15 A'    5 A"   16 A'   17 A'   18 A'   19 A'                 
 -4.783  -4.780  -4.779  -4.778  -4.773  -4.770  -4.768  -4.765
 20 A'    6 A"   21 A'   22 A'   23 A'    7 A"   24 A'    8 A"                 
 -4.765  -2.044  -2.040  -2.040  -2.029  -2.029  -0.861  -0.730
 25 A'   26 A'    9 A"   27 A'   28 A'   10 A"   29 A'   30 A'                 
 -0.649  -0.534  -0.412  -0.395  -0.374  -0.338  -0.322  -0.306
 31 A'   32 A'   33 A'   34 A'   11 A"   35 A'   12 A"   36 A'                 
 -0.280  -0.265
 37 A'   13 A"                                                                 
 -- Virtual --                   
 -0.138  -0.103  -0.053  -0.012   0.005   0.030   0.035   0.045
 14 A"   38 A'   39 A'   40 A'   41 A'   42 A'   15 A"   43 A'                 
  0.049   0.064   0.068   0.074   0.090   0.103   0.124   0.137
 44 A'   16 A"   45 A'   46 A'   17 A"   47 A'   48 A'   49 A'                 
  0.168   0.207   0.209   0.247   0.269   0.273   0.279   0.292
 50 A'   51 A'   18 A"   52 A'   53 A'   19 A"   54 A'   55 A'                 
  0.296   0.360   0.364   0.385   0.389   0.412   0.419   0.445
 20 A"   21 A"   56 A'   57 A'   22 A"   58 A'   59 A'   23 A"                 
  0.494   0.496   0.498   0.510   0.573   0.600   0.604   0.657
 60 A'   24 A"   61 A'   62 A'   63 A'   64 A'   25 A"   65 A'                 
  0.686   0.703   0.772   0.816   0.849   0.857   0.884   0.897
 26 A"   66 A'   67 A'   27 A"   28 A"   68 A'   69 A'   29 A"                 
  0.910   0.932   1.094   1.200   1.282   1.324   1.352   1.486
 70 A'   71 A'   72 A'   73 A'   30 A"   74 A'   75 A'   31 A"                 
  1.547   1.606   1.639   1.657   1.716   2.238   2.270   2.343
 32 A"   76 A'   77 A'   78 A'   79 A'   33 A"   80 A'   81 A'                 
  3.946   3.956   3.958   3.986   4.102   4.290   5.972   6.000
 34 A"   82 A'   35 A"   83 A'   84 A'   85 A'   36 A"   86 A'                 
  6.009   6.603   6.820   9.645  13.760  13.787  13.800  13.843
 87 A'   88 A'   89 A'   90 A'   37 A"   38 A"   91 A'   92 A'                 
 13.870  13.918  25.798  25.872  26.096  27.751  28.318  28.342
 93 A'   94 A'   39 A"   95 A'   96 A'   97 A'   40 A"   98 A'                 
 28.348  28.521  28.525  28.526  28.539  28.607 127.864 127.885
 99 A'   41 A"  100 A'   42 A"  101 A'  102 A'   43 A"  103 A'                 
127.892 151.564 162.719 162.956 215.6281901.723
104 A'  105 A'  106 A'  107 A'  108 A'  109 A'                                 

 Beta MOs, Restricted
 -- Occupied --                  
******* -176.32 -165.73 -165.72 -165.72 -101.57  -77.13  -77.12
  1 A'    2 A'    3 A'    1 A"    4 A'    5 A'    6 A'    7 A'                 
-35.818 -31.311 -31.305 -31.305 -22.961 -22.960 -22.960 -22.956
  8 A'    9 A'    2 A"   10 A'   11 A'    3 A"   12 A'   13 A'                 
-22.956  -9.487  -7.250  -7.242  -7.242  -6.621  -6.611  -6.367
  4 A"   14 A'   15 A'    5 A"   16 A'   17 A'   18 A'   19 A'                 
 -4.783  -4.780  -4.779  -4.778  -4.773  -4.770  -4.768  -4.765
 20 A'    6 A"   21 A'   22 A'   23 A'    7 A"   24 A'    8 A"                 
 -4.765  -2.044  -2.040  -2.040  -2.029  -2.029  -0.861  -0.730
 25 A'   26 A'    9 A"   27 A'   28 A'   10 A"   29 A'   30 A'                 
 -0.649  -0.534  -0.412  -0.395  -0.374  -0.338  -0.322  -0.306
 31 A'   32 A'   33 A'   34 A'   11 A"   35 A'   12 A"   36 A'                 
 -0.280  -0.265
 37 A'   13 A"                                                                 
 -- Virtual --                   
 -0.138  -0.103  -0.053  -0.012   0.005   0.030   0.035   0.045
 14 A"   38 A'   39 A'   40 A'   41 A'   42 A'   15 A"   43 A'                 
  0.049   0.064   0.068   0.074   0.090   0.103   0.124   0.137
 44 A'   16 A"   45 A'   46 A'   17 A"   47 A'   48 A'   49 A'                 
  0.168   0.207   0.209   0.247   0.269   0.273   0.279   0.292
 50 A'   51 A'   18 A"   52 A'   53 A'   19 A"   54 A'   55 A'                 
  0.296   0.360   0.364   0.385   0.389   0.412   0.419   0.445
 20 A"   21 A"   56 A'   57 A'   22 A"   58 A'   59 A'   23 A"                 
  0.494   0.496   0.498   0.510   0.573   0.600   0.604   0.657
 60 A'   24 A"   61 A'   62 A'   63 A'   64 A'   25 A"   65 A'                 
  0.686   0.703   0.772   0.816   0.849   0.857   0.884   0.897
 26 A"   66 A'   67 A'   27 A"   28 A"   68 A'   69 A'   29 A"                 
  0.910   0.932   1.094   1.200   1.282   1.324   1.352   1.486
 70 A'   71 A'   72 A'   73 A'   30 A"   74 A'   75 A'   31 A"                 
  1.547   1.606   1.639   1.657   1.716   2.238   2.270   2.343
 32 A"   76 A'   77 A'   78 A'   79 A'   33 A"   80 A'   81 A'                 
  3.946   3.956   3.958   3.986   4.102   4.290   5.972   6.000
 34 A"   82 A'   35 A"   83 A'   84 A'   85 A'   36 A"   86 A'                 
  6.009   6.603   6.820   9.645  13.760  13.787  13.800  13.843
 87 A'   88 A'   89 A'   90 A'   37 A"   38 A"   91 A'   92 A'                 
 13.870  13.918  25.798  25.872  26.096  27.751  28.318  28.342
 93 A'   94 A'   39 A"   95 A'   96 A'   97 A'   40 A"   98 A'                 
 28.348  28.521  28.525  28.526  28.539  28.607 127.864 127.885
 99 A'   41 A"  100 A'   42 A"  101 A'  102 A'   43 A"  103 A'                 
127.892 151.564 162.719 162.956 215.6281901.723
104 A'  105 A'  106 A'  107 A'  108 A'  109 A'                                 
 --------------------------------------------------------------

          Ground-State Mulliken Net Atomic Charges

     Atom                 Charge (a.u.)
  ----------------------------------------
      1 P                     0.147347
      2 P                     0.036580
      3 Cl                   -0.071660
      4 I                    -0.112266
  ----------------------------------------
  Sum of atomic charges =     0.000000

 -----------------------------------------------------------------
                    Cartesian Multipole Moments
 -----------------------------------------------------------------
    Charge (ESU x 10^10)
                -0.0000
    Dipole Moment (Debye)
         X       0.7520      Y       0.1371      Z       0.0000
       Tot       0.7644
    Quadrupole Moments (Debye-Ang)
        XX     -71.5465     XY       0.2549     YY     -68.3167
        XZ      -0.0000     YZ      -0.0000     ZZ     -67.8681
    Octopole Moments (Debye-Ang^2)
       XXX     125.6407    XXY       3.6704    XYY      33.3982
       YYY      -1.2978    XXZ       0.0000    XYZ       0.0000
       YYZ       0.0000    XZZ      31.4177    YZZ      -0.4506
       ZZZ       0.0000
    Hexadecapole Moments (Debye-Ang^3)
      XXXX   -1889.2054   XXXY       4.7502   XXYY    -343.1495
      XYYY     -12.2396   YYYY    -226.9291   XXXZ      -0.0000
      XXYZ      -0.0000   XYYZ      -0.0000   YYYZ      -0.0000
      XXZZ    -329.2212   XYZZ      -4.9664   YYZZ     -53.2951
      XZZZ      -0.0000   YZZZ      -0.0000   ZZZZ     -99.0602
 -----------------------------------------------------------------
 Calculating analytic gradient of the SCF energy
 Gradient of SCF Energy
            1           2           3           4
    1   0.0003033  -0.0005130   0.0002376  -0.0000278
    2  -0.0004017   0.0001937   0.0002158  -0.0000078
    3   0.0000000  -0.0000000   0.0000000  -0.0000000
 Max gradient component =       5.130E-04
 RMS gradient           =       2.341E-04
 Gradient time:  CPU 5.05 s  wall 5.06 s
 Geometry Optimization Parameters
   NAtoms,    NIC,     NZ,  NCons,   NDum,   NFix, NCnnct, MaxDiis
        4      14       4       0       0       0       0       0

 Cartesian Hessian Update
 Hessian Updated using BFGS Update


** GEOMETRY OPTIMIZATION IN DELOCALIZED INTERNAL COORDINATES **
   Searching for a Minimum

   Optimization Cycle:   6

                       Coordinates (Angstroms)
     ATOM                X               Y               Z
      1  P        -0.6151944687   -0.9589471591    0.0000000000
      2  P        -1.7607125070    0.7459238961    0.0000000000
      3  Cl       -3.6830830645   -0.1228101685    0.0000000000
      4  I         1.6078332812    0.1679811530    0.0000000000
   Point Group: cs    Number of degrees of freedom:     5


   Energy is  -8062.528048425

 Hessian Updated using BFGS Update

  5 Hessian modes will be used to form the next step
  Hessian Eigenvalues:
     0.114405    0.126723    0.209556    0.268200    0.326348

 Minimum Search - Taking Simple RFO Step
 Searching for Lamda that Minimizes Along All modes
 Value Taken    Lamda =  -0.00000220
 Step Taken.  Stepsize is  0.003650

                             Maximum     Tolerance    Cnvgd?
         Gradient           0.000482      0.000300      NO
         Displacement       0.002806      0.001200      NO
         Energy change     -0.000006      0.000001      NO


 New Cartesian Coordinates Obtained by Inverse Iteration

 Displacement from previous Coordinates is:  0.004832
 ----------------------------------------------------------------
             Standard Nuclear Orientation (Angstroms)
    I     Atom           X                Y                Z
 ----------------------------------------------------------------
    1      P      -0.6160042527    -0.9575801579     0.0000000000
    2      P      -1.7602501380     0.7468611404     0.0000000000
    3      Cl     -3.6831178976    -0.1242061369     0.0000000000
    4      I       1.6082155293     0.1670728759     0.0000000000
 ----------------------------------------------------------------
 Molecular Point Group                 Cs    NOp =  2
 Largest Abelian Subgroup              Cs    NOp =  2
 Nuclear Repulsion Energy =   546.2242113983 hartrees
 There are       50 alpha and       50 beta electrons
 Applying Cartesian multipole field
    Component          Value
    ---------          -----
     (2,0,0)        1.00000E-11
     (0,2,0)        2.00000E-11
     (0,0,2)       -3.00000E-11
 Nucleus-field energy     =     0.0000000167 hartrees
 Requested basis set is 6-311++G(d,p)
 There are 63 shells and 152 basis functions
 A cutoff of  1.0D-11 yielded   1537 shell pairs
 There are      9647 function pairs (     10722 Cartesian)
 Smallest overlap matrix eigenvalue = 8.11E-04
 Guess MOs from SCF MO coefficient file

 -----------------------------------------------------------------------
  General SCF calculation program by
  Eric Jon Sundstrom, Paul Horn, Yuezhi Mao, Dmitri Zuev, Alec White,
  David Stuck, Shaama M.S., Shane Yost, Joonho Lee, David Small,
  Daniel Levine, Susi Lehtola, Hugh Burton, Evgeny Epifanovsky
 -----------------------------------------------------------------------
 Exchange:     0.2000 Hartree-Fock + 0.0800 Slater + 0.7200 B88
 Correlation:  0.1900 VWN1RPA + 0.8100 LYP
 Using SG-1 standard quadrature grid
 A restricted SCF calculation will be
 performed using DIIS
 SCF converges when DIIS error is below 1.0e-08
 ---------------------------------------
  Cycle       Energy         DIIS error
 ---------------------------------------
    1   -8062.5280484672      1.43e-05  
    2   -8062.5280496615      4.05e-06  
    3   -8062.5280496390      4.71e-06  
    4   -8062.5280497099      1.96e-06  
    5   -8062.5280497232      6.81e-07  
    6   -8062.5280497251      1.19e-07  
    7   -8062.5280497251      2.61e-08  
    8   -8062.5280497251      1.17e-08  
    9   -8062.5280497251      2.57e-09  Convergence criterion met
 ---------------------------------------
 SCF time:   CPU 13.56s  wall 13.00s 
 SCF   energy in the final basis set =    -8062.5280497251
 Total energy in the final basis set =    -8062.5280497251

 --------------------------------------------------------------
             Orbital Energies (a.u.) and Symmetries
 --------------------------------------------------------------

 Alpha MOs, Restricted
 -- Occupied --                  
******* -176.32 -165.73 -165.72 -165.72 -101.57  -77.13  -77.12
  1 A'    2 A'    3 A'    1 A"    4 A'    5 A'    6 A'    7 A'                 
-35.818 -31.311 -31.305 -31.305 -22.961 -22.960 -22.960 -22.956
  8 A'    9 A'    2 A"   10 A'   11 A'    3 A"   12 A'   13 A'                 
-22.956  -9.487  -7.250  -7.242  -7.242  -6.621  -6.611  -6.367
  4 A"   14 A'   15 A'    5 A"   16 A'   17 A'   18 A'   19 A'                 
 -4.783  -4.780  -4.779  -4.778  -4.773  -4.770  -4.768  -4.765
 20 A'    6 A"   21 A'   22 A'   23 A'    7 A"   24 A'    8 A"                 
 -4.765  -2.045  -2.040  -2.040  -2.029  -2.029  -0.861  -0.730
 25 A'   26 A'    9 A"   27 A'   28 A'   10 A"   29 A'   30 A'                 
 -0.649  -0.534  -0.412  -0.395  -0.374  -0.338  -0.322  -0.307
 31 A'   32 A'   33 A'   34 A'   11 A"   35 A'   12 A"   36 A'                 
 -0.280  -0.265
 37 A'   13 A"                                                                 
 -- Virtual --                   
 -0.138  -0.103  -0.053  -0.012   0.005   0.030   0.035   0.045
 14 A"   38 A'   39 A'   40 A'   41 A'   42 A'   15 A"   43 A'                 
  0.049   0.064   0.068   0.074   0.090   0.103   0.124   0.137
 44 A'   16 A"   45 A'   46 A'   17 A"   47 A'   48 A'   49 A'                 
  0.168   0.207   0.209   0.247   0.269   0.273   0.279   0.292
 50 A'   51 A'   18 A"   52 A'   53 A'   19 A"   54 A'   55 A'                 
  0.296   0.360   0.364   0.385   0.389   0.412   0.419   0.445
 20 A"   21 A"   56 A'   57 A'   22 A"   58 A'   59 A'   23 A"                 
  0.494   0.496   0.498   0.510   0.573   0.600   0.604   0.657
 60 A'   24 A"   61 A'   62 A'   63 A'   64 A'   25 A"   65 A'                 
  0.686   0.703   0.773   0.817   0.849   0.858   0.884   0.897
 26 A"   66 A'   67 A'   27 A"   28 A"   68 A'   69 A'   29 A"                 
  0.910   0.932   1.094   1.200   1.282   1.324   1.352   1.486
 70 A'   71 A'   72 A'   73 A'   30 A"   74 A'   75 A'   31 A"                 
  1.546   1.606   1.639   1.657   1.716   2.239   2.270   2.342
 32 A"   76 A'   77 A'   78 A'   79 A'   33 A"   80 A'   81 A'                 
  3.946   3.956   3.958   3.986   4.102   4.290   5.971   6.000
 34 A"   82 A'   35 A"   83 A'   84 A'   85 A'   36 A"   86 A'                 
  6.009   6.603   6.821   9.645  13.760  13.787  13.800  13.843
 87 A'   88 A'   89 A'   90 A'   37 A"   38 A"   91 A'   92 A'                 
 13.870  13.918  25.798  25.873  26.095  27.751  28.318  28.342
 93 A'   94 A'   39 A"   95 A'   96 A'   97 A'   40 A"   98 A'                 
 28.348  28.521  28.525  28.526  28.539  28.607 127.864 127.885
 99 A'   41 A"  100 A'   42 A"  101 A'  102 A'   43 A"  103 A'                 
127.892 151.564 162.718 162.957 215.6281901.723
104 A'  105 A'  106 A'  107 A'  108 A'  109 A'                                 

 Beta MOs, Restricted
 -- Occupied --                  
******* -176.32 -165.73 -165.72 -165.72 -101.57  -77.13  -77.12
  1 A'    2 A'    3 A'    1 A"    4 A'    5 A'    6 A'    7 A'                 
-35.818 -31.311 -31.305 -31.305 -22.961 -22.960 -22.960 -22.956
  8 A'    9 A'    2 A"   10 A'   11 A'    3 A"   12 A'   13 A'                 
-22.956  -9.487  -7.250  -7.242  -7.242  -6.621  -6.611  -6.367
  4 A"   14 A'   15 A'    5 A"   16 A'   17 A'   18 A'   19 A'                 
 -4.783  -4.780  -4.779  -4.778  -4.773  -4.770  -4.768  -4.765
 20 A'    6 A"   21 A'   22 A'   23 A'    7 A"   24 A'    8 A"                 
 -4.765  -2.045  -2.040  -2.040  -2.029  -2.029  -0.861  -0.730
 25 A'   26 A'    9 A"   27 A'   28 A'   10 A"   29 A'   30 A'                 
 -0.649  -0.534  -0.412  -0.395  -0.374  -0.338  -0.322  -0.307
 31 A'   32 A'   33 A'   34 A'   11 A"   35 A'   12 A"   36 A'                 
 -0.280  -0.265
 37 A'   13 A"                                                                 
 -- Virtual --                   
 -0.138  -0.103  -0.053  -0.012   0.005   0.030   0.035   0.045
 14 A"   38 A'   39 A'   40 A'   41 A'   42 A'   15 A"   43 A'                 
  0.049   0.064   0.068   0.074   0.090   0.103   0.124   0.137
 44 A'   16 A"   45 A'   46 A'   17 A"   47 A'   48 A'   49 A'                 
  0.168   0.207   0.209   0.247   0.269   0.273   0.279   0.292
 50 A'   51 A'   18 A"   52 A'   53 A'   19 A"   54 A'   55 A'                 
  0.296   0.360   0.364   0.385   0.389   0.412   0.419   0.445
 20 A"   21 A"   56 A'   57 A'   22 A"   58 A'   59 A'   23 A"                 
  0.494   0.496   0.498   0.510   0.573   0.600   0.604   0.657
 60 A'   24 A"   61 A'   62 A'   63 A'   64 A'   25 A"   65 A'                 
  0.686   0.703   0.773   0.817   0.849   0.858   0.884   0.897
 26 A"   66 A'   67 A'   27 A"   28 A"   68 A'   69 A'   29 A"                 
  0.910   0.932   1.094   1.200   1.282   1.324   1.352   1.486
 70 A'   71 A'   72 A'   73 A'   30 A"   74 A'   75 A'   31 A"                 
  1.546   1.606   1.639   1.657   1.716   2.239   2.270   2.342
 32 A"   76 A'   77 A'   78 A'   79 A'   33 A"   80 A'   81 A'                 
  3.946   3.956   3.958   3.986   4.102   4.290   5.971   6.000
 34 A"   82 A'   35 A"   83 A'   84 A'   85 A'   36 A"   86 A'                 
  6.009   6.603   6.821   9.645  13.760  13.787  13.800  13.843
 87 A'   88 A'   89 A'   90 A'   37 A"   38 A"   91 A'   92 A'                 
 13.870  13.918  25.798  25.873  26.095  27.751  28.318  28.342
 93 A'   94 A'   39 A"   95 A'   96 A'   97 A'   40 A"   98 A'                 
 28.348  28.521  28.525  28.526  28.539  28.607 127.864 127.885
 99 A'   41 A"  100 A'   42 A"  101 A'  102 A'   43 A"  103 A'                 
127.892 151.564 162.718 162.957 215.6281901.723
104 A'  105 A'  106 A'  107 A'  108 A'  109 A'                                 
 --------------------------------------------------------------

          Ground-State Mulliken Net Atomic Charges

     Atom                 Charge (a.u.)
  ----------------------------------------
      1 P                     0.147540
      2 P                     0.037335
      3 Cl                   -0.072587
      4 I                    -0.112288
  ----------------------------------------
  Sum of atomic charges =     0.000000

 -----------------------------------------------------------------
                    Cartesian Multipole Moments
 -----------------------------------------------------------------
    Charge (ESU x 10^10)
                 0.0000
    Dipole Moment (Debye)
         X       0.7612      Y       0.1403      Z      -0.0000
       Tot       0.7740
    Quadrupole Moments (Debye-Ang)
        XX     -71.5823     XY       0.2462     YY     -68.3147
        XZ       0.0000     YZ      -0.0000     ZZ     -67.8660
    Octopole Moments (Debye-Ang^2)
       XXX     125.8094    XXY       3.6892    XYY      33.3890
       YYY      -1.2546    XXZ      -0.0000    XYZ       0.0000
       YYZ      -0.0000    XZZ      31.4223    YZZ      -0.4373
       ZZZ      -0.0000
    Hexadecapole Moments (Debye-Ang^3)
      XXXX   -1890.0514   XXXY       4.6909   XXYY    -343.1949
      XYYY     -12.2836   YYYY    -226.7861   XXXZ       0.0000
      XXYZ      -0.0000   XYYZ       0.0000   YYYZ      -0.0000
      XXZZ    -329.2969   XYZZ      -4.9765   YYZZ     -53.2674
      XZZZ      -0.0000   YZZZ      -0.0000   ZZZZ     -99.0471
 -----------------------------------------------------------------
 Calculating analytic gradient of the SCF energy
 Gradient of SCF Energy
            1           2           3           4
    1   0.0000851  -0.0000350  -0.0000217  -0.0000283
    2  -0.0000797   0.0000499   0.0000577  -0.0000279
    3   0.0000000   0.0000000  -0.0000000  -0.0000000
 Max gradient component =       8.506E-05
 RMS gradient           =       4.347E-05
 Gradient time:  CPU 5.12 s  wall 5.12 s
 Geometry Optimization Parameters
   NAtoms,    NIC,     NZ,  NCons,   NDum,   NFix, NCnnct, MaxDiis
        4      14       4       0       0       0       0       0

 Cartesian Hessian Update
 Hessian Updated using BFGS Update


** GEOMETRY OPTIMIZATION IN DELOCALIZED INTERNAL COORDINATES **
   Searching for a Minimum

   Optimization Cycle:   7

                       Coordinates (Angstroms)
     ATOM                X               Y               Z
      1  P        -0.6160042527   -0.9575801579    0.0000000000
      2  P        -1.7602501380    0.7468611404    0.0000000000
      3  Cl       -3.6831178976   -0.1242061369    0.0000000000
      4  I         1.6082155293    0.1670728759    0.0000000000
   Point Group: cs    Number of degrees of freedom:     5


   Energy is  -8062.528049725

 Hessian Updated using BFGS Update

  5 Hessian modes will be used to form the next step
  Hessian Eigenvalues:
     0.112336    0.130794    0.176931    0.260295    0.321205

 Minimum Search - Taking Simple RFO Step
 Searching for Lamda that Minimizes Along All modes
 Value Taken    Lamda =   0.00000000
 Step Taken.  Stepsize is  0.001063

                             Maximum     Tolerance    Cnvgd?
         Gradient           0.000144      0.000300     YES
         Displacement       0.000830      0.001200     YES
         Energy change     -0.000001      0.000001      NO


                       Distance Matrix (Angstroms)
             P (  1)   P (  2)   Cl(  3)
   P (  2)  2.052905
   Cl(  3)  3.178317  2.110966
   I (  4)  2.492388  3.417999  5.299345

 Final energy is   -8062.5280497250606     


 ******************************
 **  OPTIMIZATION CONVERGED  **
 ******************************

                       Coordinates (Angstroms)
     ATOM                X               Y               Z
      1  P        -0.6160042527   -0.9575801579    0.0000000000
      2  P        -1.7602501380    0.7468611404    0.0000000000
      3  Cl       -3.6831178976   -0.1242061369    0.0000000000
      4  I         1.6082155293    0.1670728759    0.0000000000

Z-matrix Print:
$molecule
0 1
I 
P  1 2.492388
P  2 2.052905 1 97.051767
Cl 3 2.110966 2 99.503995 1 -180.000000 0
$end


 --------------------------------------------------------------
             Orbital Energies (a.u.) and Symmetries
 --------------------------------------------------------------

 Alpha MOs, Restricted
 -- Occupied --                  
******* -176.32 -165.73 -165.72 -165.72 -101.57  -77.13  -77.12
  1 A'    2 A'    3 A'    1 A"    4 A'    5 A'    6 A'    7 A'                 
-35.818 -31.311 -31.305 -31.305 -22.961 -22.960 -22.960 -22.956
  8 A'    9 A'    2 A"   10 A'   11 A'    3 A"   12 A'   13 A'                 
-22.956  -9.487  -7.250  -7.242  -7.242  -6.621  -6.611  -6.367
  4 A"   14 A'   15 A'    5 A"   16 A'   17 A'   18 A'   19 A'                 
 -4.783  -4.780  -4.779  -4.778  -4.773  -4.770  -4.768  -4.765
 20 A'    6 A"   21 A'   22 A'   23 A'    7 A"   24 A'    8 A"                 
 -4.765  -2.045  -2.040  -2.040  -2.029  -2.029  -0.861  -0.730
 25 A'   26 A'    9 A"   27 A'   28 A'   10 A"   29 A'   30 A'                 
 -0.649  -0.534  -0.412  -0.395  -0.374  -0.338  -0.322  -0.307
 31 A'   32 A'   33 A'   34 A'   11 A"   35 A'   12 A"   36 A'                 
 -0.280  -0.265
 37 A'   13 A"                                                                 
 -- Virtual --                   
 -0.138  -0.103  -0.053  -0.012   0.005   0.030   0.035   0.045
 14 A"   38 A'   39 A'   40 A'   41 A'   42 A'   15 A"   43 A'                 
  0.049   0.064   0.068   0.074   0.090   0.103   0.124   0.137
 44 A'   16 A"   45 A'   46 A'   17 A"   47 A'   48 A'   49 A'                 
  0.168   0.207   0.209   0.247   0.269   0.273   0.279   0.292
 50 A'   51 A'   18 A"   52 A'   53 A'   19 A"   54 A'   55 A'                 
  0.296   0.360   0.364   0.385   0.389   0.412   0.419   0.445
 20 A"   21 A"   56 A'   57 A'   22 A"   58 A'   59 A'   23 A"                 
  0.494   0.496   0.498   0.510   0.573   0.600   0.604   0.657
 60 A'   24 A"   61 A'   62 A'   63 A'   64 A'   25 A"   65 A'                 
  0.686   0.703   0.773   0.817   0.849   0.858   0.884   0.897
 26 A"   66 A'   67 A'   27 A"   28 A"   68 A'   69 A'   29 A"                 
  0.910   0.932   1.094   1.200   1.282   1.324   1.352   1.486
 70 A'   71 A'   72 A'   73 A'   30 A"   74 A'   75 A'   31 A"                 
  1.546   1.606   1.639   1.657   1.716   2.239   2.270   2.342
 32 A"   76 A'   77 A'   78 A'   79 A'   33 A"   80 A'   81 A'                 
  3.946   3.956   3.958   3.986   4.102   4.290   5.971   6.000
 34 A"   82 A'   35 A"   83 A'   84 A'   85 A'   36 A"   86 A'                 
  6.009   6.603   6.821   9.645  13.760  13.787  13.800  13.843
 87 A'   88 A'   89 A'   90 A'   37 A"   38 A"   91 A'   92 A'                 
 13.870  13.918  25.798  25.873  26.095  27.751  28.318  28.342
 93 A'   94 A'   39 A"   95 A'   96 A'   97 A'   40 A"   98 A'                 
 28.348  28.521  28.525  28.526  28.539  28.607 127.864 127.885
 99 A'   41 A"  100 A'   42 A"  101 A'  102 A'   43 A"  103 A'                 
127.892 151.564 162.718 162.957 215.6281901.723
104 A'  105 A'  106 A'  107 A'  108 A'  109 A'                                 

 Beta MOs, Restricted
 -- Occupied --                  
******* -176.32 -165.73 -165.72 -165.72 -101.57  -77.13  -77.12
  1 A'    2 A'    3 A'    1 A"    4 A'    5 A'    6 A'    7 A'                 
-35.818 -31.311 -31.305 -31.305 -22.961 -22.960 -22.960 -22.956
  8 A'    9 A'    2 A"   10 A'   11 A'    3 A"   12 A'   13 A'                 
-22.956  -9.487  -7.250  -7.242  -7.242  -6.621  -6.611  -6.367
  4 A"   14 A'   15 A'    5 A"   16 A'   17 A'   18 A'   19 A'                 
 -4.783  -4.780  -4.779  -4.778  -4.773  -4.770  -4.768  -4.765
 20 A'    6 A"   21 A'   22 A'   23 A'    7 A"   24 A'    8 A"                 
 -4.765  -2.045  -2.040  -2.040  -2.029  -2.029  -0.861  -0.730
 25 A'   26 A'    9 A"   27 A'   28 A'   10 A"   29 A'   30 A'                 
 -0.649  -0.534  -0.412  -0.395  -0.374  -0.338  -0.322  -0.307
 31 A'   32 A'   33 A'   34 A'   11 A"   35 A'   12 A"   36 A'                 
 -0.280  -0.265
 37 A'   13 A"                                                                 
 -- Virtual --                   
 -0.138  -0.103  -0.053  -0.012   0.005   0.030   0.035   0.045
 14 A"   38 A'   39 A'   40 A'   41 A'   42 A'   15 A"   43 A'                 
  0.049   0.064   0.068   0.074   0.090   0.103   0.124   0.137
 44 A'   16 A"   45 A'   46 A'   17 A"   47 A'   48 A'   49 A'                 
  0.168   0.207   0.209   0.247   0.269   0.273   0.279   0.292
 50 A'   51 A'   18 A"   52 A'   53 A'   19 A"   54 A'   55 A'                 
  0.296   0.360   0.364   0.385   0.389   0.412   0.419   0.445
 20 A"   21 A"   56 A'   57 A'   22 A"   58 A'   59 A'   23 A"                 
  0.494   0.496   0.498   0.510   0.573   0.600   0.604   0.657
 60 A'   24 A"   61 A'   62 A'   63 A'   64 A'   25 A"   65 A'                 
  0.686   0.703   0.773   0.817   0.849   0.858   0.884   0.897
 26 A"   66 A'   67 A'   27 A"   28 A"   68 A'   69 A'   29 A"                 
  0.910   0.932   1.094   1.200   1.282   1.324   1.352   1.486
 70 A'   71 A'   72 A'   73 A'   30 A"   74 A'   75 A'   31 A"                 
  1.546   1.606   1.639   1.657   1.716   2.239   2.270   2.342
 32 A"   76 A'   77 A'   78 A'   79 A'   33 A"   80 A'   81 A'                 
  3.946   3.956   3.958   3.986   4.102   4.290   5.971   6.000
 34 A"   82 A'   35 A"   83 A'   84 A'   85 A'   36 A"   86 A'                 
  6.009   6.603   6.821   9.645  13.760  13.787  13.800  13.843
 87 A'   88 A'   89 A'   90 A'   37 A"   38 A"   91 A'   92 A'                 
 13.870  13.918  25.798  25.873  26.095  27.751  28.318  28.342
 93 A'   94 A'   39 A"   95 A'   96 A'   97 A'   40 A"   98 A'                 
 28.348  28.521  28.525  28.526  28.539  28.607 127.864 127.885
 99 A'   41 A"  100 A'   42 A"  101 A'  102 A'   43 A"  103 A'                 
127.892 151.564 162.718 162.957 215.6281901.723
104 A'  105 A'  106 A'  107 A'  108 A'  109 A'                                 
 --------------------------------------------------------------

          Ground-State Mulliken Net Atomic Charges

     Atom                 Charge (a.u.)
  ----------------------------------------
      1 P                     0.147540
      2 P                     0.037335
      3 Cl                   -0.072587
      4 I                    -0.112288
  ----------------------------------------
  Sum of atomic charges =     0.000000

 -----------------------------------------------------------------
                    Cartesian Multipole Moments
 -----------------------------------------------------------------
    Charge (ESU x 10^10)
                 0.0000
    Dipole Moment (Debye)
         X       0.7612      Y       0.1403      Z      -0.0000
       Tot       0.7740
    Quadrupole Moments (Debye-Ang)
        XX     -71.5823     XY       0.2462     YY     -68.3147
        XZ       0.0000     YZ      -0.0000     ZZ     -67.8660
    Octopole Moments (Debye-Ang^2)
       XXX     125.8094    XXY       3.6892    XYY      33.3890
       YYY      -1.2546    XXZ      -0.0000    XYZ       0.0000
       YYZ      -0.0000    XZZ      31.4223    YZZ      -0.4373
       ZZZ      -0.0000
    Hexadecapole Moments (Debye-Ang^3)
      XXXX   -1890.0514   XXXY       4.6909   XXYY    -343.1949
      XYYY     -12.2836   YYYY    -226.7861   XXXZ       0.0000
      XXYZ      -0.0000   XYYZ       0.0000   YYYZ      -0.0000
      XXZZ    -329.2969   XYZZ      -4.9765   YYZZ     -53.2674
      XZZZ      -0.0000   YZZZ      -0.0000   ZZZZ     -99.0471
 -----------------------------------------------------------------
Archival summary:
1\1\TWL02\OPT\ProcedureUnspecified\BasisUnspecified\1l12\taweetha\TueOct3017:35:022018TueOct3017:35:022018\0\\#,OPT,ProcedureUnspecified,BasisUnspecified,\\0,1\I\P,1,2.49239\P,2,2.0529,1,97.0518\Cl,3,2.11097,2,99.504,1,-180,0\\\@

 Total job time:  143.37s(wall), 141.50s(cpu) 
 Tue Oct 30 17:35:02 2018

        *************************************************************
        *                                                           *
        *  Thank you very much for using Q-Chem.  Have a nice day.  *
        *                                                           *
        *************************************************************


 
User input: 2 of 2 
 
Q-Chem Developer Version!
                  Welcome to Q-Chem
     A Quantum Leap Into The Future Of Chemistry


 Q-Chem 5.1, Q-Chem, Inc., Pleasanton, CA (2018)

 Yihan Shao,  Zhengting Gan,  E. Epifanovsky,  A. T. B. Gilbert,  M. Wormit,  
 J. Kussmann,  A. W. Lange,  A. Behn,  Jia Deng,  Xintian Feng,  D. Ghosh,  
 M. Goldey,  P. R. Horn,  L. D. Jacobson,  I. Kaliman,  T. Kus,  A. Landau,  
 Jie Liu,  E. I. Proynov,  R. M. Richard,  R. P. Steele,  E. J. Sundstrom,  
 H. L. Woodcock III,  P. M. Zimmerman,  D. Zuev,  B. Albrecht,  E. Alguire,  
 S. A. Baeppler,  D. Barton,  Z. Benda,  Y. A. Bernard,  E. J. Berquist,  
 K. B. Bravaya,  H. Burton,  D. Casanova,  Chun-Min Chang,  Yunqing Chen,  
 A. Chien,  K. D. Closser,  M. P. Coons,  S. Coriani,  S. Dasgupta,  
 A. L. Dempwolff,  M. Diedenhofen,  Hainam Do,  R. G. Edgar,  Po-Tung Fang,  
 S. Faraji,  S. Fatehi,  Qingguo Feng,  K. D. Fenk,  J. Fosso-Tande,  
 Qinghui Ge,  A. Ghysels,  G. Gidofalvi,  J. Gomes,  J. Gonthier,  A. Gunina,  
 D. Hait,  M. W. D. Hanson-Heine,  P. H. P. Harbach,  A. W. Hauser,  
 J. E. Herr,  E. G. Hohenstein,  Z. C. Holden,  Kerwin Hui,  B. C. Huynh,  
 T.-C. Jagau,  Hyunjun Ji,  B. Kaduk,  K. Khistyaev,  Jaehoon Kim,  
 P. Klunzinger,  K. Koh,  D. Kosenkov,  L. Koulias,  T. Kowalczyk,  
 C. M. Krauter,  A. Kunitsa,  Ka Un Lao,  A. Laurent,  K. V. Lawler,  
 Joonho Lee,  D. Lefrancois,  S. Lehtola,  D. S. Levine,  Yi-Pei Li,  
 You-Sheng Lin,  Fenglai Liu,  E. Livshits,  A. Luenser,  P. Manohar,  
 E. Mansoor,  S. F. Manzer,  Shan-Ping Mao,  Yuezhi Mao,  N. Mardirossian,  
 A. V. Marenich,  T. Markovich,  L. A. Martinez-Martinez,  S. A. Maurer,  
 N. J. Mayhall,  S. C. McKenzie,  J.-M. Mewes,  A. F. Morrison,  
 J. W. Mullinax,  K. Nanda,  T. S. Nguyen-Beck,  R. Olivares-Amaya,  
 J. A. Parkhill,  T. M. Perrine,  F. Plasser,  P. Pokhilko,  S. Prager,  
 A. Prociuk,  E. Ramos,  D. R. Rehn,  F. Rob,  M. Schneider,  N. Sergueev,  
 S. M. Sharada,  S. Sharma,  D. W. Small,  T. Stauch,  T. Stein,  
 Yu-Chuan Su,  A. J. W. Thom,  A. Tkatchenko,  T. Tsuchimochi,  N. M. Tubman,  
 L. Vogt,  M. L. Vidal,  O. Vydrov,  M. A. Watson,  J. Wenzel,  
 M. de Wergifosse,  T. A. Wesolowski,  A. White,  J. Witte,  A. Yamada,  
 Jun Yang,  K. Yao,  S. Yeganeh,  S. R. Yost,  Zhi-Qiang You,  A. Zech,  
 Igor Ying Zhang,  Xing Zhang,  Yan Zhao,  Ying Zhu,  B. R. Brooks,  
 G. K. L. Chan,  C. J. Cramer,  M. S. Gordon,  W. J. Hehre,  A. Klamt,  
 M. W. Schmidt,  C. D. Sherrill,  D. G. Truhlar,  A. Aspuru-Guzik,  R. Baer,  
 A. T. Bell,  N. A. Besley,  Jeng-Da Chai,  A. E. DePrince, III,  
 R. A. DiStasio Jr.,  A. Dreuw,  B. D. Dunietz,  T. R. Furlani,  
 Chao-Ping Hsu,  Yousung Jung,  Jing Kong,  D. S. Lambrecht,  WanZhen Liang,  
 C. Ochsenfeld,  V. A. Rassolov,  L. V. Slipchenko,  J. E. Subotnik,  
 T. Van Voorhis,  J. M. Herbert,  A. I. Krylov,  P. M. W. Gill,  M. Head-Gordon

 Contributors to earlier versions of Q-Chem not listed above: 
 R. D. Adamson,  B. Austin,  J. Baker,  G. J. O. Beran,  K. Brandhorst,  
 S. T. Brown,  E. F. C. Byrd,  A. K. Chakraborty,  C.-L. Cheng,  
 Siu Hung Chien,  D. M. Chipman,  D. L. Crittenden,  H. Dachsel,  
 R. J. Doerksen,  A. D. Dutoi,  L. Fusti-Molnar,  W. A. Goddard III,  
 A. Golubeva-Zadorozhnaya,  S. R. Gwaltney,  G. Hawkins,  A. Heyden,  
 S. Hirata,  G. Kedziora,  F. J. Keil,  C. Kelley,  Jihan Kim,  R. A. King,  
 R. Z. Khaliullin,  P. P. Korambath,  W. Kurlancheek,  A. M. Lee,  M. S. Lee,  
 S. V. Levchenko,  Ching Yeh Lin,  D. Liotard,  R. C. Lochan,  I. Lotan,  
 P. E. Maslen,  N. Nair,  D. P. O'Neill,  D. Neuhauser,  E. Neuscamman,  
 C. M. Oana,  R. Olson,  B. Peters,  R. Peverati,  P. A. Pieniazek,  
 Y. M. Rhee,  J. Ritchie,  M. A. Rohrdanz,  E. Rosta,  N. J. Russ,  
 H. F. Schaefer III,  N. E. Schultz,  N. Shenvi,  A. C. Simmonett,  A. Sodt,  
 D. Stuck,  K. S. Thanthiriwatte,  V. Vanovschi,  Tao Wang,  A. Warshel,  
 C. F. Williams,  Q. Wu,  X. Xu,  W. Zhang

 Please cite Q-Chem as follows:
 Y. Shao et al., Mol. Phys. 113, 184-215 (2015)
 DOI: 10.1080/00268976.2014.952696

 Q-Chem 5.1.1 for Intel X86 EM64T Linux

 Parts of Q-Chem use Armadillo 8.300.2 (Tropical Shenanigans).
 http://arma.sourceforge.net/

 Q-Chem begins on Tue Oct 30 17:35:03 2018  

Host: 
0

     Scratch files written to /scratch/taweetham/qchem19740//
The previous job contains 0 fragments, simply inherited here
Input Ideriv = 2
Curr. Ideriv = -1
Max.  Ideriv = 2

Checking the input file for inconsistencies... 	...done.

--------------------------------------------------------------
User input:
--------------------------------------------------------------

$molecule
read
$end

$rem
   job_type 	frequency
   basis 	6-311++g**
   method	b3lyp	
$end


--------------------------------------------------------------
 ----------------------------------------------------------------
             Standard Nuclear Orientation (Angstroms)
    I     Atom           X                Y                Z
 ----------------------------------------------------------------
    1      P      -0.5147886575    -0.9786930525     0.0000000000
    2      P      -1.6084253711     0.7586547894    -0.0000000000
    3      Cl     -3.5560731646    -0.0554991854    -0.0000000000
    4      I       1.7415368722     0.0800766056    -0.0000000000
 ----------------------------------------------------------------
 Molecular Point Group                 Cs    NOp =  2
 Largest Abelian Subgroup              Cs    NOp =  2
 Nuclear Repulsion Energy =   546.2242113983 hartrees
 There are       50 alpha and       50 beta electrons
 Requested basis set is 6-311++G(d,p)
 There are 63 shells and 152 basis functions

 Total QAlloc Memory Limit   2000 MB
 Mega-Array Size       188 MB
 MEM_STATIC part       192 MB

                       Distance Matrix (Angstroms)
             P (  1)   P (  2)   Cl(  3)
   P (  2)  2.052905
   Cl(  3)  3.178317  2.110966
   I (  4)  2.492388  3.417999  5.299345

 A cutoff of  1.0D-11 yielded   1537 shell pairs
 There are      9647 function pairs (     10722 Cartesian)
 Smallest overlap matrix eigenvalue = 8.11E-04
 Guess from superposition of atomic densities
 Warning:  Energy on first SCF cycle will be non-variational
 SAD guess density has 100.000000 electrons

 -----------------------------------------------------------------------
  General SCF calculation program by
  Eric Jon Sundstrom, Paul Horn, Yuezhi Mao, Dmitri Zuev, Alec White,
  David Stuck, Shaama M.S., Shane Yost, Joonho Lee, David Small,
  Daniel Levine, Susi Lehtola, Hugh Burton, Evgeny Epifanovsky
 -----------------------------------------------------------------------
 Exchange:     0.2000 Hartree-Fock + 0.0800 Slater + 0.7200 B88
 Correlation:  0.1900 VWN1RPA + 0.8100 LYP
 Using SG-1 standard quadrature grid
 A restricted SCF calculation will be
 performed using DIIS
 SCF converges when DIIS error is below 1.0e-08
 ---------------------------------------
  Cycle       Energy         DIIS error
 ---------------------------------------
    1   -8062.7968282953      3.67e-02  
    2   -8062.5127437408      2.15e-03  
    3   -8062.4906525590      3.28e-03  
    4   -8062.5276830161      4.07e-04  
    5   -8062.5279969090      1.35e-04  
    6   -8062.5279852109      1.23e-04  
    7   -8062.5280469826      1.31e-05  
    8   -8062.5280475807      5.13e-06  
    9   -8062.5280476608      1.88e-06  
   10   -8062.5280476747      2.17e-07  
   11   -8062.5280476749      6.86e-08  
   12   -8062.5280476749      1.55e-08  
   13   -8062.5280476749      3.17e-09  Convergence criterion met
 ---------------------------------------
 SCF time:   CPU 19.42s  wall 19.00s 
 SCF   energy in the final basis set =    -8062.5280476749
 Total energy in the final basis set =    -8062.5280476749

 --------------------------------------------------------------
             Orbital Energies (a.u.) and Symmetries
 --------------------------------------------------------------

 Alpha MOs, Restricted
 -- Occupied --                  
******* -176.32 -165.73 -165.72 -165.72 -101.57  -77.13  -77.12
  1 A'    2 A'    3 A'    1 A"    4 A'    5 A'    6 A'    7 A'                 
-35.818 -31.311 -31.305 -31.305 -22.961 -22.960 -22.960 -22.956
  8 A'    9 A'    2 A"   10 A'   11 A'    3 A"   12 A'   13 A'                 
-22.956  -9.487  -7.250  -7.242  -7.242  -6.621  -6.611  -6.367
  4 A"   14 A'   15 A'    5 A"   16 A'   17 A'   18 A'   19 A'                 
 -4.783  -4.780  -4.779  -4.778  -4.773  -4.770  -4.768  -4.765
 20 A'    6 A"   21 A'   22 A'   23 A'    7 A"   24 A'    8 A"                 
 -4.765  -2.045  -2.040  -2.040  -2.029  -2.029  -0.861  -0.730
 25 A'   26 A'    9 A"   27 A'   10 A"   28 A'   29 A'   30 A'                 
 -0.649  -0.534  -0.412  -0.395  -0.374  -0.338  -0.322  -0.307
 31 A'   32 A'   33 A'   34 A'   11 A"   35 A'   12 A"   36 A'                 
 -0.280  -0.265
 37 A'   13 A"                                                                 
 -- Virtual --                   
 -0.138  -0.103  -0.053  -0.012   0.005   0.030   0.035   0.045
 14 A"   38 A'   39 A'   40 A'   41 A'   42 A'   15 A"   43 A'                 
  0.049   0.064   0.068   0.074   0.090   0.103   0.124   0.137
 44 A'   16 A"   45 A'   46 A'   17 A"   47 A'   48 A'   49 A'                 
  0.168   0.206   0.209   0.247   0.269   0.273   0.279   0.292
 50 A'   51 A'   18 A"   52 A'   53 A'   19 A"   54 A'   55 A'                 
  0.296   0.360   0.364   0.385   0.389   0.412   0.419   0.445
 20 A"   21 A"   56 A'   57 A'   22 A"   58 A'   59 A'   23 A"                 
  0.494   0.496   0.498   0.510   0.573   0.600   0.604   0.657
 60 A'   24 A"   61 A'   62 A'   63 A'   64 A'   25 A"   65 A'                 
  0.686   0.703   0.773   0.817   0.849   0.858   0.884   0.897
 26 A"   66 A'   67 A'   27 A"   28 A"   68 A'   69 A'   29 A"                 
  0.910   0.932   1.094   1.200   1.282   1.325   1.352   1.486
 70 A'   71 A'   72 A'   73 A'   30 A"   74 A'   75 A'   31 A"                 
  1.546   1.606   1.639   1.657   1.716   2.239   2.270   2.342
 32 A"   76 A'   77 A'   78 A'   79 A'   33 A"   80 A'   81 A'                 
  3.946   3.955   3.958   3.986   4.102   4.290   5.972   6.000
 34 A"   82 A'   35 A"   83 A'   84 A'   85 A'   36 A"   86 A'                 
  6.009   6.603   6.821   9.645  13.760  13.787  13.800  13.843
 87 A'   88 A'   89 A'   90 A'   37 A"   38 A"   91 A'   92 A'                 
 13.870  13.918  25.798  25.873  26.095  27.751  28.318  28.342
 93 A'   94 A'   39 A"   95 A'   96 A'   97 A'   40 A"   98 A'                 
 28.348  28.521  28.525  28.526  28.539  28.607 127.864 127.885
 99 A'   41 A"  100 A'   42 A"  101 A'  102 A'   43 A"  103 A'                 
127.892 151.564 162.718 162.957 215.6281901.723
104 A'  105 A'  106 A'  107 A'  108 A'  109 A'                                 

 Beta MOs, Restricted
 -- Occupied --                  
******* -176.32 -165.73 -165.72 -165.72 -101.57  -77.13  -77.12
  1 A'    2 A'    3 A'    1 A"    4 A'    5 A'    6 A'    7 A'                 
-35.818 -31.311 -31.305 -31.305 -22.961 -22.960 -22.960 -22.956
  8 A'    9 A'    2 A"   10 A'   11 A'    3 A"   12 A'   13 A'                 
-22.956  -9.487  -7.250  -7.242  -7.242  -6.621  -6.611  -6.367
  4 A"   14 A'   15 A'    5 A"   16 A'   17 A'   18 A'   19 A'                 
 -4.783  -4.780  -4.779  -4.778  -4.773  -4.770  -4.768  -4.765
 20 A'    6 A"   21 A'   22 A'   23 A'    7 A"   24 A'    8 A"                 
 -4.765  -2.045  -2.040  -2.040  -2.029  -2.029  -0.861  -0.730
 25 A'   26 A'    9 A"   27 A'   10 A"   28 A'   29 A'   30 A'                 
 -0.649  -0.534  -0.412  -0.395  -0.374  -0.338  -0.322  -0.307
 31 A'   32 A'   33 A'   34 A'   11 A"   35 A'   12 A"   36 A'                 
 -0.280  -0.265
 37 A'   13 A"                                                                 
 -- Virtual --                   
 -0.138  -0.103  -0.053  -0.012   0.005   0.030   0.035   0.045
 14 A"   38 A'   39 A'   40 A'   41 A'   42 A'   15 A"   43 A'                 
  0.049   0.064   0.068   0.074   0.090   0.103   0.124   0.137
 44 A'   16 A"   45 A'   46 A'   17 A"   47 A'   48 A'   49 A'                 
  0.168   0.206   0.209   0.247   0.269   0.273   0.279   0.292
 50 A'   51 A'   18 A"   52 A'   53 A'   19 A"   54 A'   55 A'                 
  0.296   0.360   0.364   0.385   0.389   0.412   0.419   0.445
 20 A"   21 A"   56 A'   57 A'   22 A"   58 A'   59 A'   23 A"                 
  0.494   0.496   0.498   0.510   0.573   0.600   0.604   0.657
 60 A'   24 A"   61 A'   62 A'   63 A'   64 A'   25 A"   65 A'                 
  0.686   0.703   0.773   0.817   0.849   0.858   0.884   0.897
 26 A"   66 A'   67 A'   27 A"   28 A"   68 A'   69 A'   29 A"                 
  0.910   0.932   1.094   1.200   1.282   1.325   1.352   1.486
 70 A'   71 A'   72 A'   73 A'   30 A"   74 A'   75 A'   31 A"                 
  1.546   1.606   1.639   1.657   1.716   2.239   2.270   2.342
 32 A"   76 A'   77 A'   78 A'   79 A'   33 A"   80 A'   81 A'                 
  3.946   3.955   3.958   3.986   4.102   4.290   5.972   6.000
 34 A"   82 A'   35 A"   83 A'   84 A'   85 A'   36 A"   86 A'                 
  6.009   6.603   6.821   9.645  13.760  13.787  13.800  13.843
 87 A'   88 A'   89 A'   90 A'   37 A"   38 A"   91 A'   92 A'                 
 13.870  13.918  25.798  25.873  26.095  27.751  28.318  28.342
 93 A'   94 A'   39 A"   95 A'   96 A'   97 A'   40 A"   98 A'                 
 28.348  28.521  28.525  28.526  28.539  28.607 127.864 127.885
 99 A'   41 A"  100 A'   42 A"  101 A'  102 A'   43 A"  103 A'                 
127.892 151.564 162.718 162.957 215.6281901.723
104 A'  105 A'  106 A'  107 A'  108 A'  109 A'                                 
 --------------------------------------------------------------

          Ground-State Mulliken Net Atomic Charges

     Atom                 Charge (a.u.)
  ----------------------------------------
      1 P                     0.147529
      2 P                     0.037382
      3 Cl                   -0.072590
      4 I                    -0.112322
  ----------------------------------------
  Sum of atomic charges =     0.000000

 -----------------------------------------------------------------
                    Cartesian Multipole Moments
 -----------------------------------------------------------------
    Charge (ESU x 10^10)
                 0.0000
    Dipole Moment (Debye)
         X       0.7648      Y       0.1183      Z      -0.0000
       Tot       0.7739
    Quadrupole Moments (Debye-Ang)
        XX     -71.3691     XY       0.3287     YY     -68.3411
        XZ       0.0000     YZ      -0.0000     ZZ     -67.8662
    Octopole Moments (Debye-Ang^2)
       XXX      98.3750    XXY       4.8622    XYY      24.2923
       YYY       3.9358    XXZ      -0.0000    XYZ      -0.0000
       YYZ       0.0000    XZZ      22.6338    YZZ       1.3285
       ZZZ      -0.0000
    Hexadecapole Moments (Debye-Ang^3)
      XXXX   -1830.0947   XXXY      26.8107   XXYY    -337.0977
      XYYY       7.9538   YYYY    -226.7112   XXXZ       0.0000
      XXYZ      -0.0000   XYYZ       0.0000   YYYZ      -0.0000
      XXZZ    -322.3782   XYZZ       2.0734   YYZZ     -53.2127
      XZZZ       0.0000   YZZZ      -0.0000   ZZZZ     -99.0490
 -----------------------------------------------------------------
 Calculating MO derivatives via CPSCF
   1         3          12      0.153799    0.056543
   2         3          12      0.020604    0.008478
   3         3          12      0.002899    0.001073
   4         4          11      0.000375    0.000159
   5        10           5      0.000042    0.000018
   6        13           2      0.000003    0.000001
   7        15           0      0.000000    0.000000    Roots Converged
 Time for AOints: 5.6 s (CPU) 5.6 s (wall)
 ------------------------------------------------------------------------------
                     AOints        : Timing summary (seconds)
 ------------------------------------------------------------------------------
     job step          cpu (% of tot)      sys (% of tot)     wall (% of tot)
 ------------------------------------------------------------------------------
  cpscf_lag         0.4078E+02 (47.8)   0.4700E-04 (15.5)   0.4095E+02 (47.9)
  iterzp            0.3883E+02 (45.5)   0.2560E-03 (84.5)   0.3885E+02 (45.4)
  make_fx           0.0000E+00 ( 0.0)   0.0000E+00 ( 0.0)   0.0000E+00 ( 0.0)
  AOints            0.5613E+01 ( 6.6)   0.0000E+00 ( 0.0)   0.5617E+01 ( 6.6)
 ------------------------------------------------------------------------------
   Grand Totals     0.8533E+02          0.3030E-03          0.8556E+02
 ------------------------------------------------------------------------------
 Calculating analytic Hessian of the SCF energy
 Polarizability Matrix (a.u.)
            1           2           3
    1-161.5896886   5.4454035  -0.0000000
    2   5.4454035 -79.1127113  -0.0000000
    3  -0.0000000  -0.0000000 -54.6074858

 Direct stationary perturbation theory relativistic correction:

 rels  =      98.633192370803
 relv  =    -327.469595240033
 rel2e =      43.124711836170
 E_rel =    -185.711691033060

 Hessian of the SCF Energy
            1           2           3           4           5           6
    1   0.1460370  -0.0322713   0.0000000  -0.0462766   0.0736553  -0.0000000
    2  -0.0322713   0.1964694   0.0000000   0.0754200  -0.1721001  -0.0000000
    3   0.0000000   0.0000000   0.0019311  -0.0000000  -0.0000000   0.0044466
    4  -0.0462766   0.0754200  -0.0000000   0.1571546  -0.0329439   0.0000000
    5   0.0736553  -0.1721001  -0.0000000  -0.0329439   0.1997689   0.0000000
    6  -0.0000000  -0.0000000   0.0044466   0.0000000   0.0000000   0.0034953
    7  -0.0171402  -0.0044128   0.0000000  -0.0991338  -0.0355246   0.0000000
    8   0.0039523   0.0101029   0.0000000  -0.0432442  -0.0352296   0.0000000
    9  -0.0000000  -0.0000000  -0.0033393   0.0000000   0.0000000  -0.0041850
   10  -0.0826202  -0.0387359  -0.0000000  -0.0117442  -0.0051868  -0.0000000
   11  -0.0453364  -0.0344722  -0.0000000   0.0007681   0.0075608  -0.0000000
   12  -0.0000000  -0.0000000  -0.0030384   0.0000000   0.0000000  -0.0037569
            7           8           9          10          11          12
    1  -0.0171402   0.0039523  -0.0000000  -0.0826202  -0.0453364  -0.0000000
    2  -0.0044128   0.0101029  -0.0000000  -0.0387359  -0.0344722  -0.0000000
    3   0.0000000   0.0000000  -0.0033393  -0.0000000  -0.0000000  -0.0030384
    4  -0.0991338  -0.0432442   0.0000000  -0.0117442   0.0007681   0.0000000
    5  -0.0355246  -0.0352296   0.0000000  -0.0051868   0.0075608   0.0000000
    6   0.0000000   0.0000000  -0.0041850  -0.0000000  -0.0000000  -0.0037569
    7   0.1207476   0.0367236  -0.0000000  -0.0044736   0.0032138  -0.0000000
    8   0.0367236   0.0252163  -0.0000000   0.0025682  -0.0000896  -0.0000000
    9  -0.0000000  -0.0000000   0.0040697   0.0000000   0.0000000   0.0034546
   10  -0.0044736   0.0025682   0.0000000   0.0988380   0.0413545   0.0000000
   11   0.0032138  -0.0000896   0.0000000   0.0413545   0.0270009   0.0000000
   12  -0.0000000  -0.0000000   0.0034546   0.0000000   0.0000000   0.0033408
 Gradient time:  CPU 115.85 s  wall 117.99 s
 **********************************************************************
 **                                                                  **
 **                       VIBRATIONAL ANALYSIS                       **
 **                       --------------------                       **
 **                                                                  **
 **        VIBRATIONAL FREQUENCIES (CM**-1) AND NORMAL MODES         **
 **     FORCE CONSTANTS (mDYN/ANGSTROM) AND REDUCED MASSES (AMU)     **
 **                  INFRARED INTENSITIES (KM/MOL)                   **
 **                                                                  **
 **********************************************************************


 Mode:                 1                      2                      3
 Frequency:        93.58                  99.17                 164.51
 Force Cnst:      0.1886                 0.1958                 0.6353
 Red. Mass:      36.5415                33.7871                39.8464
 IR Active:          YES                    YES                    YES
 IR Intens:        1.262                  0.696                  0.442
 Raman Active:       YES                    YES                    YES
               X      Y      Z        X      Y      Z        X      Y      Z
 P         -0.175  0.578  0.000    0.000 -0.000  0.499   -0.129  0.165 -0.000
 P         -0.450  0.422  0.000    0.000 -0.000  0.654    0.378  0.377 -0.000
 Cl        -0.117 -0.437 -0.000    0.000  0.000 -0.554    0.708 -0.321  0.000
 I          0.185 -0.124 -0.000   -0.000  0.000 -0.129   -0.256 -0.044  0.000
 TransDip  -0.007  0.035  0.000    0.000 -0.000  0.027    0.004  0.021 -0.000

 Mode:                 4                      5                      6
 Frequency:       364.04                 452.49                 600.16
 Force Cnst:      2.7054                 3.9398                 6.5754
 Red. Mass:      34.6473                32.6599                30.9837
 IR Active:          YES                    YES                    YES
 IR Intens:       29.878                120.127                  2.893
 Raman Active:       YES                    YES                    YES
               X      Y      Z        X      Y      Z        X      Y      Z
 P          0.888  0.392  0.000    0.014 -0.024 -0.000    0.294 -0.637 -0.000
 P         -0.077 -0.046  0.000    0.695  0.310 -0.000   -0.312  0.640 -0.000
 Cl        -0.105  0.041 -0.000   -0.595 -0.256  0.000    0.014 -0.030  0.000
 I         -0.169 -0.096 -0.000   -0.009  0.001  0.000    0.001  0.008  0.000
 TransDip   0.174  0.020  0.000    0.350  0.023 -0.000   -0.052  0.017  0.000

 STANDARD THERMODYNAMIC QUANTITIES AT   298.15 K  AND     1.00 ATM

   This Molecule has  0 Imaginary Frequencies
   Zero point vibrational energy:        2.536 kcal/mol

   Atom    1 Element P  Has Mass   30.97376
   Atom    2 Element P  Has Mass   30.97376
   Atom    3 Element Cl Has Mass   34.96885
   Atom    4 Element I  Has Mass  126.90440
   Molecular Mass:   223.820770 amu
   Principal axes and moments of inertia in amu*Bohr^2:
                             1           2           3
    Eigenvalues --      172.84673  3253.87892  3426.72565
          X               1.00000    -0.00257     0.00000
          Y               0.00257     1.00000     0.00000
          Z               0.00000    -0.00000     1.00000
   Rotational Symmetry Number is   1
   The Molecule is an Asymmetric Top
   Translational Enthalpy:        0.889 kcal/mol
   Rotational Enthalpy:           0.889 kcal/mol
   Vibrational Enthalpy:          4.336 kcal/mol
   gas constant (RT):             0.592 kcal/mol
   Translational Entropy:        42.119  cal/mol.K
   Rotational Entropy:           29.045  cal/mol.K
   Vibrational Entropy:          11.894  cal/mol.K

   Total Enthalpy:                6.706 kcal/mol
   Total Entropy:                83.059  cal/mol.K

 ======================================================================

 STANDARD THERMODYNAMIC QUANTITIES FOR ANHARMONIC VIBRATION -- TOSH

   Zero point vibrational energy: ************ kcal/mol

   Vibrational Enthalpy:   ************ kcal/mol
   Vibrational Entropy:             NaN  cal/mol.K

   Total Enthalpy:         ************ kcal/mol
   Total Entropy:                   NaN  cal/mol.K

 ======================================================================

 STANDARD THERMODYNAMIC QUANTITIES FOR ANHARMONIC VIBRATION -- VPT2

   Zero point vibrational energy: ************ kcal/mol

   Vibrational Enthalpy:   ************ kcal/mol
   Vibrational Entropy:             NaN  cal/mol.K

   Total Enthalpy:         ************ kcal/mol
   Total Entropy:                   NaN  cal/mol.K

 ======================================================================

Archival summary:
1\1\TWL02\FREQ\ProcedureUnspecified\BasisUnspecified\1l12\taweetha\TueOct3017:37:202018TueOct3017:37:202018\0\\#,FREQ,ProcedureUnspecified,BasisUnspecified,\\0,1\I\P,1,2.49239\P,2,2.0529,1,97.0518\Cl,3,2.11097,2,99.504,1,180,0\\\@

 Total job time:  137.65s(wall), 135.37s(cpu) 
 Tue Oct 30 17:37:20 2018

        *************************************************************
        *                                                           *
        *  Thank you very much for using Q-Chem.  Have a nice day.  *
        *                                                           *
        *************************************************************
