# Supplementary material for: Geometric and energetic data from ab initio calculations of haloethene, haloimine, halomethylenephosphine, haloiminophosphine, halodiazene, halodiphosphene and halocyclopropane
Source: Data Brief. 2019 Nov 2;27:104738. doi: 10.1016/j.dib.2019.104738 (PMC6861602; doi:10.1016/j.dib.2019.104738)
Supplement: Multimedia component 8 [file mmc8.zip › PP/B3LYP/ClEPPIE.out]

Q-Chem Developer Version!
                  Welcome to Q-Chem
     A Quantum Leap Into The Future Of Chemistry


 Q-Chem 5.1, Q-Chem, Inc., Pleasanton, CA (2018)

 Yihan Shao,  Zhengting Gan,  E. Epifanovsky,  A. T. B. Gilbert,  M. Wormit,  
 J. Kussmann,  A. W. Lange,  A. Behn,  Jia Deng,  Xintian Feng,  D. Ghosh,  
 M. Goldey,  P. R. Horn,  L. D. Jacobson,  I. Kaliman,  T. Kus,  A. Landau,  
 Jie Liu,  E. I. Proynov,  R. M. Richard,  R. P. Steele,  E. J. Sundstrom,  
 H. L. Woodcock III,  P. M. Zimmerman,  D. Zuev,  B. Albrecht,  E. Alguire,  
 S. A. Baeppler,  D. Barton,  Z. Benda,  Y. A. Bernard,  E. J. Berquist,  
 K. B. Bravaya,  H. Burton,  D. Casanova,  Chun-Min Chang,  Yunqing Chen,  
 A. Chien,  K. D. Closser,  M. P. Coons,  S. Coriani,  S. Dasgupta,  
 A. L. Dempwolff,  M. Diedenhofen,  Hainam Do,  R. G. Edgar,  Po-Tung Fang,  
 S. Faraji,  S. Fatehi,  Qingguo Feng,  K. D. Fenk,  J. Fosso-Tande,  
 Qinghui Ge,  A. Ghysels,  G. Gidofalvi,  J. Gomes,  J. Gonthier,  A. Gunina,  
 D. Hait,  M. W. D. Hanson-Heine,  P. H. P. Harbach,  A. W. Hauser,  
 J. E. Herr,  E. G. Hohenstein,  Z. C. Holden,  Kerwin Hui,  B. C. Huynh,  
 T.-C. Jagau,  Hyunjun Ji,  B. Kaduk,  K. Khistyaev,  Jaehoon Kim,  
 P. Klunzinger,  K. Koh,  D. Kosenkov,  L. Koulias,  T. Kowalczyk,  
 C. M. Krauter,  A. Kunitsa,  Ka Un Lao,  A. Laurent,  K. V. Lawler,  
 Joonho Lee,  D. Lefrancois,  S. Lehtola,  D. S. Levine,  Yi-Pei Li,  
 You-Sheng Lin,  Fenglai Liu,  E. Livshits,  A. Luenser,  P. Manohar,  
 E. Mansoor,  S. F. Manzer,  Shan-Ping Mao,  Yuezhi Mao,  N. Mardirossian,  
 A. V. Marenich,  T. Markovich,  L. A. Martinez-Martinez,  S. A. Maurer,  
 N. J. Mayhall,  S. C. McKenzie,  J.-M. Mewes,  A. F. Morrison,  
 J. W. Mullinax,  K. Nanda,  T. S. Nguyen-Beck,  R. Olivares-Amaya,  
 J. A. Parkhill,  T. M. Perrine,  F. Plasser,  P. Pokhilko,  S. Prager,  
 A. Prociuk,  E. Ramos,  D. R. Rehn,  F. Rob,  M. Schneider,  N. Sergueev,  
 S. M. Sharada,  S. Sharma,  D. W. Small,  T. Stauch,  T. Stein,  
 Yu-Chuan Su,  A. J. W. Thom,  A. Tkatchenko,  T. Tsuchimochi,  N. M. Tubman,  
 L. Vogt,  M. L. Vidal,  O. Vydrov,  M. A. Watson,  J. Wenzel,  
 M. de Wergifosse,  T. A. Wesolowski,  A. White,  J. Witte,  A. Yamada,  
 Jun Yang,  K. Yao,  S. Yeganeh,  S. R. Yost,  Zhi-Qiang You,  A. Zech,  
 Igor Ying Zhang,  Xing Zhang,  Yan Zhao,  Ying Zhu,  B. R. Brooks,  
 G. K. L. Chan,  C. J. Cramer,  M. S. Gordon,  W. J. Hehre,  A. Klamt,  
 M. W. Schmidt,  C. D. Sherrill,  D. G. Truhlar,  A. Aspuru-Guzik,  R. Baer,  
 A. T. Bell,  N. A. Besley,  Jeng-Da Chai,  A. E. DePrince, III,  
 R. A. DiStasio Jr.,  A. Dreuw,  B. D. Dunietz,  T. R. Furlani,  
 Chao-Ping Hsu,  Yousung Jung,  Jing Kong,  D. S. Lambrecht,  WanZhen Liang,  
 C. Ochsenfeld,  V. A. Rassolov,  L. V. Slipchenko,  J. E. Subotnik,  
 T. Van Voorhis,  J. M. Herbert,  A. I. Krylov,  P. M. W. Gill,  M. Head-Gordon

 Contributors to earlier versions of Q-Chem not listed above: 
 R. D. Adamson,  B. Austin,  J. Baker,  G. J. O. Beran,  K. Brandhorst,  
 S. T. Brown,  E. F. C. Byrd,  A. K. Chakraborty,  C.-L. Cheng,  
 Siu Hung Chien,  D. M. Chipman,  D. L. Crittenden,  H. Dachsel,  
 R. J. Doerksen,  A. D. Dutoi,  L. Fusti-Molnar,  W. A. Goddard III,  
 A. Golubeva-Zadorozhnaya,  S. R. Gwaltney,  G. Hawkins,  A. Heyden,  
 S. Hirata,  G. Kedziora,  F. J. Keil,  C. Kelley,  Jihan Kim,  R. A. King,  
 R. Z. Khaliullin,  P. P. Korambath,  W. Kurlancheek,  A. M. Lee,  M. S. Lee,  
 S. V. Levchenko,  Ching Yeh Lin,  D. Liotard,  R. C. Lochan,  I. Lotan,  
 P. E. Maslen,  N. Nair,  D. P. O'Neill,  D. Neuhauser,  E. Neuscamman,  
 C. M. Oana,  R. Olson,  B. Peters,  R. Peverati,  P. A. Pieniazek,  
 Y. M. Rhee,  J. Ritchie,  M. A. Rohrdanz,  E. Rosta,  N. J. Russ,  
 H. F. Schaefer III,  N. E. Schultz,  N. Shenvi,  A. C. Simmonett,  A. Sodt,  
 D. Stuck,  K. S. Thanthiriwatte,  V. Vanovschi,  Tao Wang,  A. Warshel,  
 C. F. Williams,  Q. Wu,  X. Xu,  W. Zhang

 Please cite Q-Chem as follows:
 Y. Shao et al., Mol. Phys. 113, 184-215 (2015)
 DOI: 10.1080/00268976.2014.952696

 Q-Chem 5.1.1 for Intel X86 EM64T Linux

 Parts of Q-Chem use Armadillo 8.300.2 (Tropical Shenanigans).
 http://arma.sourceforge.net/

 Q-Chem begins on Tue Oct 30 16:43:45 2018  

Host: 
0

     Scratch files written to /scratch/taweetham/qchem18984//
Input Ideriv = 2
Curr. Ideriv = -1
Max.  Ideriv = 2

Checking the input file for inconsistencies... 	...done.

--------------------------------------------------------------
User input:
--------------------------------------------------------------
$molecule
0 1
P 
P 1 PP 
Cl 2 PCl 1 ANG 
I 1 PI 2 ANG  3 DHA

PP=1.99
PH=1.44
PF=1.54
PCl=2.03
PBr=2.5
PI=2.6
ANG=120.0
DHA=0.0
$end

$rem
   job_type	optimization
   basis	6-311++g**
   method	b3lyp
$end

--------------------------------------------------------------
 ----------------------------------------------------------------
             Standard Nuclear Orientation (Angstroms)
    I     Atom           X                Y                Z
 ----------------------------------------------------------------
    1      P      -0.3903102515    -1.4453190781    -0.0000000000
    2      P      -2.2635643382    -0.7737395021    -0.0000000000
    3      Cl     -2.6257225299     1.2236942125    -0.0000000000
    4      I       1.5933094690     0.2355297564     0.0000000000
 ----------------------------------------------------------------
 Molecular Point Group                 Cs    NOp =  2
 Largest Abelian Subgroup              Cs    NOp =  2
 Nuclear Repulsion Energy =   542.4252192413 hartrees
 There are       50 alpha and       50 beta electrons
 Requested basis set is 6-311++G(d,p)
 There are 63 shells and 152 basis functions

 Total QAlloc Memory Limit   2000 MB
 Mega-Array Size       188 MB
 MEM_STATIC part       192 MB
 A cutoff of  1.0D-11 yielded   1530 shell pairs
 There are      9540 function pairs (     10589 Cartesian)
 Smallest overlap matrix eigenvalue = 5.44E-04

 Scale SEOQF with 1.000000e-01/1.000000e-01/1.000000e-01

 Standard Electronic Orientation quadrupole field applied
 Nucleus-field energy     =     0.0000000167 hartrees
 Guess from superposition of atomic densities
 Warning:  Energy on first SCF cycle will be non-variational
 SAD guess density has 100.000000 electrons

 -----------------------------------------------------------------------
  General SCF calculation program by
  Eric Jon Sundstrom, Paul Horn, Yuezhi Mao, Dmitri Zuev, Alec White,
  David Stuck, Shaama M.S., Shane Yost, Joonho Lee, David Small,
  Daniel Levine, Susi Lehtola, Hugh Burton, Evgeny Epifanovsky
 -----------------------------------------------------------------------
 Exchange:     0.2000 Hartree-Fock + 0.0800 Slater + 0.7200 B88
 Correlation:  0.1900 VWN1RPA + 0.8100 LYP
 Using SG-1 standard quadrature grid
 A restricted SCF calculation will be
 performed using DIIS
 SCF converges when DIIS error is below 1.0e-08
 ---------------------------------------
  Cycle       Energy         DIIS error
 ---------------------------------------
    1   -8062.8287211826      3.61e-02  
    2   -8062.5060896016      1.94e-03  
    3   -8062.4909475909      2.70e-03  
    4   -8062.5171259500      7.26e-04  
    5   -8062.5186346519      1.63e-04  
    6   -8062.5186979830      8.03e-05  
    7   -8062.5187225531      3.60e-05  
    8   -8062.5187274198      8.27e-06  
    9   -8062.5187276373      2.01e-06  
   10   -8062.5187276531      3.22e-07  
   11   -8062.5187276535      1.69e-07  
   12   -8062.5187276537      1.36e-08  
   13   -8062.5187276536      5.30e-09  Convergence criterion met
 ---------------------------------------
 SCF time:   CPU 18.59s  wall 19.00s 
 SCF   energy in the final basis set =    -8062.5187276536
 Total energy in the final basis set =    -8062.5187276536

 --------------------------------------------------------------
             Orbital Energies (a.u.) and Symmetries
 --------------------------------------------------------------

 Alpha MOs, Restricted
 -- Occupied --                  
******* -176.32 -165.72 -165.72 -165.72 -101.59  -77.13  -77.11
  1 A'    2 A'    3 A'    1 A"    4 A'    5 A'    6 A'    7 A'                 
-35.812 -31.305 -31.300 -31.299 -22.956 -22.955 -22.954 -22.951
  8 A'    9 A'    2 A"   10 A'   11 A'    3 A"   12 A'    4 A"                 
-22.951  -9.502  -7.265  -7.258  -7.257  -6.621  -6.609  -6.361
 13 A'   14 A'   15 A'    5 A"   16 A'   17 A'   18 A'   19 A'                 
 -4.783  -4.780  -4.777  -4.773  -4.771  -4.768  -4.766  -4.759
 20 A'    6 A"   21 A'   22 A'   23 A'    7 A"   24 A'    8 A"                 
 -4.758  -2.038  -2.034  -2.034  -2.022  -2.022  -0.883  -0.720
 25 A'   26 A'    9 A"   27 A'   10 A"   28 A'   29 A'   30 A'                 
 -0.653  -0.539  -0.430  -0.390  -0.389  -0.321  -0.314  -0.307
 31 A'   32 A'   33 A'   34 A'   11 A"   35 A'   12 A"   36 A'                 
 -0.275  -0.273
 37 A'   13 A"                                                                 
 -- Virtual --                   
 -0.131  -0.128  -0.042  -0.003   0.022   0.034   0.037   0.053
 38 A'   14 A"   39 A'   40 A'   41 A'   42 A'   15 A"   43 A'                 
  0.056   0.067   0.067   0.078   0.094   0.096   0.116   0.142
 44 A'   45 A'   16 A"   46 A'   17 A"   47 A'   48 A'   49 A'                 
  0.172   0.195   0.216   0.250   0.271   0.276   0.283   0.298
 50 A'   51 A'   18 A"   52 A'   19 A"   53 A'   54 A'   20 A"                 
  0.302   0.369   0.382   0.390   0.390   0.411   0.427   0.441
 55 A'   56 A'   21 A"   57 A'   22 A"   58 A'   59 A'   60 A'                 
  0.442   0.464   0.499   0.503   0.581   0.583   0.621   0.651
 23 A"   61 A'   24 A"   62 A'   25 A"   63 A'   64 A'   65 A'                 
  0.675   0.705   0.760   0.817   0.836   0.844   0.861   0.904
 26 A"   66 A'   67 A'   27 A"   68 A'   28 A"   69 A'   70 A'                 
  0.914   0.949   1.163   1.232   1.287   1.314   1.344   1.494
 29 A"   71 A'   72 A'   73 A'   30 A"   74 A'   75 A'   31 A"                 
  1.547   1.548   1.624   1.688   1.746   2.229   2.246   2.342
 32 A"   76 A'   77 A'   78 A'   79 A'   33 A"   80 A'   81 A'                 
  3.951   3.959   3.959   3.980   4.082   4.278   5.978   5.996
 34 A"   82 A'   35 A"   83 A'   84 A'   85 A'   36 A"   86 A'                 
  6.010   6.601   6.862   9.641  13.764  13.788  13.799  13.815
 87 A'   88 A'   89 A'   90 A'   37 A"   38 A"   91 A'   92 A'                 
 13.884  13.918  25.796  25.838  26.118  27.740  28.324  28.339
 93 A'   94 A'   39 A"   95 A'   96 A'   97 A'   40 A"   98 A'                 
 28.351  28.526  28.529  28.530  28.538  28.598 127.870 127.882
 99 A'   41 A"   42 A"  100 A'  101 A'  102 A'   43 A"  103 A'                 
127.895 151.554 162.713 163.005 215.6261901.713
104 A'  105 A'  106 A'  107 A'  108 A'  109 A'                                 

 Beta MOs, Restricted
 -- Occupied --                  
******* -176.32 -165.72 -165.72 -165.72 -101.59  -77.13  -77.11
  1 A'    2 A'    3 A'    1 A"    4 A'    5 A'    6 A'    7 A'                 
-35.812 -31.305 -31.300 -31.299 -22.956 -22.955 -22.954 -22.951
  8 A'    9 A'    2 A"   10 A'   11 A'    3 A"   12 A'    4 A"                 
-22.951  -9.502  -7.265  -7.258  -7.257  -6.621  -6.609  -6.361
 13 A'   14 A'   15 A'    5 A"   16 A'   17 A'   18 A'   19 A'                 
 -4.783  -4.780  -4.777  -4.773  -4.771  -4.768  -4.766  -4.759
 20 A'    6 A"   21 A'   22 A'   23 A'    7 A"   24 A'    8 A"                 
 -4.758  -2.038  -2.034  -2.034  -2.022  -2.022  -0.883  -0.720
 25 A'   26 A'    9 A"   27 A'   10 A"   28 A'   29 A'   30 A'                 
 -0.653  -0.539  -0.430  -0.390  -0.389  -0.321  -0.314  -0.307
 31 A'   32 A'   33 A'   34 A'   11 A"   35 A'   12 A"   36 A'                 
 -0.275  -0.273
 37 A'   13 A"                                                                 
 -- Virtual --                   
 -0.131  -0.128  -0.042  -0.003   0.022   0.034   0.037   0.053
 38 A'   14 A"   39 A'   40 A'   41 A'   42 A'   15 A"   43 A'                 
  0.056   0.067   0.067   0.078   0.094   0.096   0.116   0.142
 44 A'   45 A'   16 A"   46 A'   17 A"   47 A'   48 A'   49 A'                 
  0.172   0.195   0.216   0.250   0.271   0.276   0.283   0.298
 50 A'   51 A'   18 A"   52 A'   19 A"   53 A'   54 A'   20 A"                 
  0.302   0.369   0.382   0.390   0.390   0.411   0.427   0.441
 55 A'   56 A'   21 A"   57 A'   22 A"   58 A'   59 A'   60 A'                 
  0.442   0.464   0.499   0.503   0.581   0.583   0.621   0.651
 23 A"   61 A'   24 A"   62 A'   25 A"   63 A'   64 A'   65 A'                 
  0.675   0.705   0.760   0.817   0.836   0.844   0.861   0.904
 26 A"   66 A'   67 A'   27 A"   68 A'   28 A"   69 A'   70 A'                 
  0.914   0.949   1.163   1.232   1.287   1.314   1.344   1.494
 29 A"   71 A'   72 A'   73 A'   30 A"   74 A'   75 A'   31 A"                 
  1.547   1.548   1.624   1.688   1.746   2.229   2.246   2.342
 32 A"   76 A'   77 A'   78 A'   79 A'   33 A"   80 A'   81 A'                 
  3.951   3.959   3.959   3.980   4.082   4.278   5.978   5.996
 34 A"   82 A'   35 A"   83 A'   84 A'   85 A'   36 A"   86 A'                 
  6.010   6.601   6.862   9.641  13.764  13.788  13.799  13.815
 87 A'   88 A'   89 A'   90 A'   37 A"   38 A"   91 A'   92 A'                 
 13.884  13.918  25.796  25.838  26.118  27.740  28.324  28.339
 93 A'   94 A'   39 A"   95 A'   96 A'   97 A'   40 A"   98 A'                 
 28.351  28.526  28.529  28.530  28.538  28.598 127.870 127.882
 99 A'   41 A"   42 A"  100 A'  101 A'  102 A'   43 A"  103 A'                 
127.895 151.554 162.713 163.005 215.6261901.713
104 A'  105 A'  106 A'  107 A'  108 A'  109 A'                                 
 --------------------------------------------------------------

          Ground-State Mulliken Net Atomic Charges

     Atom                 Charge (a.u.)
  ----------------------------------------
      1 P                     0.140506
      2 P                    -0.028580
      3 Cl                    0.009012
      4 I                    -0.120938
  ----------------------------------------
  Sum of atomic charges =     0.000000

 -----------------------------------------------------------------
                    Cartesian Multipole Moments
 -----------------------------------------------------------------
    Charge (ESU x 10^10)
                 0.0000
    Dipole Moment (Debye)
         X      -0.3810      Y      -0.2691      Z       0.0000
       Tot       0.4665
    Quadrupole Moments (Debye-Ang)
        XX     -67.3848     XY       1.5785     YY     -68.5277
        XZ       0.0000     YZ       0.0000     ZZ     -67.8141
    Octopole Moments (Debye-Ang^2)
       XXX      75.5776    XXY      11.7922    XYY      24.8032
       YYY      26.2455    XXZ       0.0000    XYZ       0.0000
       YYZ      -0.0000    XZZ      20.9532    YZZ       6.8792
       ZZZ      -0.0000
    Hexadecapole Moments (Debye-Ang^3)
      XXXX   -1464.8639   XXXY       9.4922   XXYY    -315.2456
      XYYY      -7.2050   YYYY    -434.6976   XXXZ       0.0000
      XXYZ       0.0000   XYYZ       0.0000   YYYZ       0.0000
      XXZZ    -261.7893   XYZZ      -0.6906   YYZZ     -90.4758
      XZZZ       0.0000   YZZZ       0.0000   ZZZZ     -98.7924
 -----------------------------------------------------------------
 Calculating analytic gradient of the SCF energy
 Gradient of SCF Energy
            1           2           3           4
    1  -0.0312320   0.0163239  -0.0013266   0.0162347
    2  -0.0027733   0.0117490  -0.0176990   0.0087233
    3   0.0000000  -0.0000000   0.0000000   0.0000000
 Max gradient component =       3.123E-02
 RMS gradient           =       1.305E-02
 Gradient time:  CPU 4.82 s  wall 4.82 s
 Geometry Optimization Parameters
   NAtoms,    NIC,     NZ,  NCons,   NDum,   NFix, NCnnct, MaxDiis
        4      14       4       0       0       0       0       0


** GEOMETRY OPTIMIZATION IN DELOCALIZED INTERNAL COORDINATES **
   Searching for a Minimum

   Optimization Cycle:   1

                       Coordinates (Angstroms)
     ATOM                X               Y               Z
      1  P        -0.3903102515   -1.4453190781    0.0000000000
      2  P        -2.2635643382   -0.7737395021    0.0000000000
      3  Cl       -2.6257225299    1.2236942125    0.0000000000
      4  I         1.5933094690    0.2355297564    0.0000000000
   Point Group: cs    Number of degrees of freedom:     5


   Energy is  -8062.518727654


 Attempting to Generate Delocalized Internal Coordinates

  5 Hessian modes will be used to form the next step
  Hessian Eigenvalues:
     0.075278    0.250000    0.250000    0.313687    0.357619

 Minimum Search - Taking Simple RFO Step
 Searching for Lamda that Minimizes Along All modes
 Value Taken    Lamda =  -0.00804298
 Step Taken.  Stepsize is  0.247591

                             Maximum     Tolerance    Cnvgd?
         Gradient           0.023597      0.000300      NO
         Displacement       0.180289      0.001200      NO
         Energy change     *********      0.000001      NO


 New Cartesian Coordinates Obtained by Inverse Iteration

 Displacement from previous Coordinates is:  0.444745
 ----------------------------------------------------------------
             Standard Nuclear Orientation (Angstroms)
    I     Atom           X                Y                Z
 ----------------------------------------------------------------
    1      P      -0.3567978757    -1.4753985552     0.0000000000
    2      P      -2.2532309229    -0.7993430238     0.0000000000
    3      Cl     -2.4895169707     1.2452812202     0.0000000000
    4      I       1.4132581186     0.2696257476     0.0000000000
 ----------------------------------------------------------------
 Molecular Point Group                 Cs    NOp =  2
 Largest Abelian Subgroup              Cs    NOp =  2
 Nuclear Repulsion Energy =   561.6608207821 hartrees
 There are       50 alpha and       50 beta electrons
 Applying Cartesian multipole field
    Component          Value
    ---------          -----
     (2,0,0)        1.00000E-11
     (0,2,0)        2.00000E-11
     (0,0,2)       -3.00000E-11
 Nucleus-field energy     =     0.0000000155 hartrees
 Requested basis set is 6-311++G(d,p)
 There are 63 shells and 152 basis functions
 A cutoff of  1.0D-11 yielded   1554 shell pairs
 There are      9732 function pairs (     10814 Cartesian)
 Smallest overlap matrix eigenvalue = 5.89E-04
 Guess MOs from SCF MO coefficient file

 -----------------------------------------------------------------------
  General SCF calculation program by
  Eric Jon Sundstrom, Paul Horn, Yuezhi Mao, Dmitri Zuev, Alec White,
  David Stuck, Shaama M.S., Shane Yost, Joonho Lee, David Small,
  Daniel Levine, Susi Lehtola, Hugh Burton, Evgeny Epifanovsky
 -----------------------------------------------------------------------
 Exchange:     0.2000 Hartree-Fock + 0.0800 Slater + 0.7200 B88
 Correlation:  0.1900 VWN1RPA + 0.8100 LYP
 Using SG-1 standard quadrature grid
 A restricted SCF calculation will be
 performed using DIIS
 SCF converges when DIIS error is below 1.0e-08
 ---------------------------------------
  Cycle       Energy         DIIS error
 ---------------------------------------
    1   -8062.5199041946      8.20e-04  
    2   -8062.5240664962      3.12e-04  
    3   -8062.5234086730      5.07e-04  
    4   -8062.5244049425      1.18e-04  
    5   -8062.5244649709      2.08e-05  
    6   -8062.5244661827      8.89e-06  
    7   -8062.5244664197      2.83e-06  
    8   -8062.5244664496      7.81e-07  
    9   -8062.5244664517      1.58e-07  
   10   -8062.5244664517      4.27e-08  
   11   -8062.5244664518      9.99e-09  Convergence criterion met
 ---------------------------------------
 SCF time:   CPU 16.11s  wall 16.00s 
 SCF   energy in the final basis set =    -8062.5244664518
 Total energy in the final basis set =    -8062.5244664518

 --------------------------------------------------------------
             Orbital Energies (a.u.) and Symmetries
 --------------------------------------------------------------

 Alpha MOs, Restricted
 -- Occupied --                  
******* -176.32 -165.72 -165.72 -165.72 -101.58  -77.12  -77.11
  1 A'    2 A'    3 A'    1 A"    4 A'    5 A'    6 A'    7 A'                 
-35.817 -31.310 -31.305 -31.304 -22.961 -22.960 -22.959 -22.956
  8 A'    9 A'    2 A"   10 A'   11 A'    3 A"   12 A'    4 A"                 
-22.956  -9.495  -7.259  -7.251  -7.250  -6.617  -6.606  -6.367
 13 A'   14 A'   15 A'    5 A"   16 A'   17 A'   18 A'   19 A'                 
 -4.780  -4.778  -4.776  -4.774  -4.768  -4.765  -4.765  -4.764
 20 A'   21 A'    6 A"   22 A'   23 A'    7 A"    8 A"   24 A'                 
 -4.763  -2.044  -2.040  -2.039  -2.028  -2.028  -0.873  -0.725
 25 A'   26 A'    9 A"   27 A'   10 A"   28 A'   29 A'   30 A'                 
 -0.657  -0.535  -0.430  -0.385  -0.381  -0.326  -0.320  -0.309
 31 A'   32 A'   33 A'   34 A'   11 A"   35 A'   12 A"   36 A'                 
 -0.275  -0.270
 37 A'   13 A"                                                                 
 -- Virtual --                   
 -0.128  -0.117  -0.039  -0.001   0.020   0.034   0.037   0.049
 14 A"   38 A'   39 A'   40 A'   41 A'   42 A'   15 A"   43 A'                 
  0.054   0.067   0.068   0.078   0.094   0.098   0.116   0.142
 44 A'   16 A"   45 A'   46 A'   17 A"   47 A'   48 A'   49 A'                 
  0.165   0.200   0.215   0.251   0.274   0.276   0.283   0.300
 50 A'   51 A'   18 A"   52 A'   19 A"   53 A'   54 A'   55 A'                 
  0.301   0.361   0.365   0.386   0.396   0.406   0.423   0.446
 20 A"   56 A'   21 A"   22 A"   57 A'   58 A'   59 A'   23 A"                 
  0.457   0.479   0.504   0.519   0.585   0.591   0.614   0.656
 60 A'   61 A'   24 A"   62 A'   63 A'   25 A"   64 A'   65 A'                 
  0.690   0.705   0.770   0.820   0.846   0.846   0.889   0.909
 26 A"   66 A'   67 A'   27 A"   68 A'   28 A"   69 A'   29 A"                 
  0.909   0.947   1.142   1.221   1.286   1.323   1.357   1.494
 70 A'   71 A'   72 A'   73 A'   30 A"   74 A'   75 A'   31 A"                 
  1.549   1.556   1.643   1.692   1.745   2.234   2.254   2.342
 32 A"   76 A'   77 A'   78 A'   79 A'   33 A"   80 A'   81 A'                 
  3.946   3.957   3.960   3.985   4.106   4.285   5.975   5.998
 34 A"   82 A'   35 A"   83 A'   84 A'   85 A'   36 A"   86 A'                 
  6.013   6.603   6.850   9.647  13.767  13.791  13.807  13.817
 87 A'   88 A'   89 A'   90 A'   37 A"   38 A"   91 A'   92 A'                 
 13.895  13.926  25.798  25.847  26.107  27.749  28.320  28.340
 93 A'   94 A'   39 A"   95 A'   96 A'   97 A'   40 A"   98 A'                 
 28.350  28.521  28.526  28.527  28.538  28.608 127.867 127.883
 99 A'   41 A"  100 A'   42 A"  101 A'  102 A'   43 A"  103 A'                 
127.894 151.561 162.716 162.991 215.6321901.720
104 A'  105 A'  106 A'  107 A'  108 A'  109 A'                                 

 Beta MOs, Restricted
 -- Occupied --                  
******* -176.32 -165.72 -165.72 -165.72 -101.58  -77.12  -77.11
  1 A'    2 A'    3 A'    1 A"    4 A'    5 A'    6 A'    7 A'                 
-35.817 -31.310 -31.305 -31.304 -22.961 -22.960 -22.959 -22.956
  8 A'    9 A'    2 A"   10 A'   11 A'    3 A"   12 A'    4 A"                 
-22.956  -9.495  -7.259  -7.251  -7.250  -6.617  -6.606  -6.367
 13 A'   14 A'   15 A'    5 A"   16 A'   17 A'   18 A'   19 A'                 
 -4.780  -4.778  -4.776  -4.774  -4.768  -4.765  -4.765  -4.764
 20 A'   21 A'    6 A"   22 A'   23 A'    7 A"    8 A"   24 A'                 
 -4.763  -2.044  -2.040  -2.039  -2.028  -2.028  -0.873  -0.725
 25 A'   26 A'    9 A"   27 A'   10 A"   28 A'   29 A'   30 A'                 
 -0.657  -0.535  -0.430  -0.385  -0.381  -0.326  -0.320  -0.309
 31 A'   32 A'   33 A'   34 A'   11 A"   35 A'   12 A"   36 A'                 
 -0.275  -0.270
 37 A'   13 A"                                                                 
 -- Virtual --                   
 -0.128  -0.117  -0.039  -0.001   0.020   0.034   0.037   0.049
 14 A"   38 A'   39 A'   40 A'   41 A'   42 A'   15 A"   43 A'                 
  0.054   0.067   0.068   0.078   0.094   0.098   0.116   0.142
 44 A'   16 A"   45 A'   46 A'   17 A"   47 A'   48 A'   49 A'                 
  0.165   0.200   0.215   0.251   0.274   0.276   0.283   0.300
 50 A'   51 A'   18 A"   52 A'   19 A"   53 A'   54 A'   55 A'                 
  0.301   0.361   0.365   0.386   0.396   0.406   0.423   0.446
 20 A"   56 A'   21 A"   22 A"   57 A'   58 A'   59 A'   23 A"                 
  0.457   0.479   0.504   0.519   0.585   0.591   0.614   0.656
 60 A'   61 A'   24 A"   62 A'   63 A'   25 A"   64 A'   65 A'                 
  0.690   0.705   0.770   0.820   0.846   0.846   0.889   0.909
 26 A"   66 A'   67 A'   27 A"   68 A'   28 A"   69 A'   29 A"                 
  0.909   0.947   1.142   1.221   1.286   1.323   1.357   1.494
 70 A'   71 A'   72 A'   73 A'   30 A"   74 A'   75 A'   31 A"                 
  1.549   1.556   1.643   1.692   1.745   2.234   2.254   2.342
 32 A"   76 A'   77 A'   78 A'   79 A'   33 A"   80 A'   81 A'                 
  3.946   3.957   3.960   3.985   4.106   4.285   5.975   5.998
 34 A"   82 A'   35 A"   83 A'   84 A'   85 A'   36 A"   86 A'                 
  6.013   6.603   6.850   9.647  13.767  13.791  13.807  13.817
 87 A'   88 A'   89 A'   90 A'   37 A"   38 A"   91 A'   92 A'                 
 13.895  13.926  25.798  25.847  26.107  27.749  28.320  28.340
 93 A'   94 A'   39 A"   95 A'   96 A'   97 A'   40 A"   98 A'                 
 28.350  28.521  28.526  28.527  28.538  28.608 127.867 127.883
 99 A'   41 A"  100 A'   42 A"  101 A'  102 A'   43 A"  103 A'                 
127.894 151.561 162.716 162.991 215.6321901.720
104 A'  105 A'  106 A'  107 A'  108 A'  109 A'                                 
 --------------------------------------------------------------

          Ground-State Mulliken Net Atomic Charges

     Atom                 Charge (a.u.)
  ----------------------------------------
      1 P                     0.123231
      2 P                    -0.015006
      3 Cl                   -0.016685
      4 I                    -0.091541
  ----------------------------------------
  Sum of atomic charges =    -0.000000

 -----------------------------------------------------------------
                    Cartesian Multipole Moments
 -----------------------------------------------------------------
    Charge (ESU x 10^10)
                -0.0000
    Dipole Moment (Debye)
         X       0.1193      Y      -0.3329      Z      -0.0000
       Tot       0.3537
    Quadrupole Moments (Debye-Ang)
        XX     -67.9243     XY       2.0974     YY     -68.3949
        XZ      -0.0000     YZ      -0.0000     ZZ     -67.7320
    Octopole Moments (Debye-Ang^2)
       XXX      86.4927    XXY       9.7373    XYY      28.5999
       YYY      24.8333    XXZ      -0.0000    XYZ       0.0000
       YYZ       0.0000    XZZ      24.7959    YZZ       6.3594
       ZZZ      -0.0000
    Hexadecapole Moments (Debye-Ang^3)
      XXXX   -1328.4406   XXXY       4.8731   XXYY    -293.7013
      XYYY      -8.3684   YYYY    -451.0815   XXXZ      -0.0000
      XXYZ      -0.0000   XYYZ       0.0000   YYYZ      -0.0000
      XXZZ    -236.9471   XYZZ      -2.2292   YYZZ     -93.4817
      XZZZ      -0.0000   YZZZ      -0.0000   ZZZZ     -98.4747
 -----------------------------------------------------------------
 Calculating analytic gradient of the SCF energy
 Gradient of SCF Energy
            1           2           3           4
    1  -0.0112701   0.0120482  -0.0021196   0.0013415
    2   0.0051546   0.0056254  -0.0088968  -0.0018832
    3  -0.0000000   0.0000000  -0.0000000  -0.0000000
 Max gradient component =       1.205E-02
 RMS gradient           =       5.912E-03
 Gradient time:  CPU 4.98 s  wall 4.98 s
 Geometry Optimization Parameters
   NAtoms,    NIC,     NZ,  NCons,   NDum,   NFix, NCnnct, MaxDiis
        4      14       4       0       0       0       0       0

 Cartesian Hessian Update
 Hessian Updated using BFGS Update


** GEOMETRY OPTIMIZATION IN DELOCALIZED INTERNAL COORDINATES **
   Searching for a Minimum

   Optimization Cycle:   2

                       Coordinates (Angstroms)
     ATOM                X               Y               Z
      1  P        -0.3567978757   -1.4753985552    0.0000000000
      2  P        -2.2532309229   -0.7993430238    0.0000000000
      3  Cl       -2.4895169707    1.2452812202    0.0000000000
      4  I         1.4132581186    0.2696257476    0.0000000000
   Point Group: cs    Number of degrees of freedom:     5


   Energy is  -8062.524466452

 Hessian Updated using BFGS Update

  5 Hessian modes will be used to form the next step
  Hessian Eigenvalues:
     0.089116    0.168168    0.250752    0.300916    0.346959

 Minimum Search - Taking Simple RFO Step
 Searching for Lamda that Minimizes Along All modes
 Value Taken    Lamda =  -0.00278940
 Step Taken.  Stepsize is  0.137898

                             Maximum     Tolerance    Cnvgd?
         Gradient           0.014147      0.000300      NO
         Displacement       0.102575      0.001200      NO
         Energy change     -0.005739      0.000001      NO


 New Cartesian Coordinates Obtained by Inverse Iteration

 Displacement from previous Coordinates is:  0.432315
 ----------------------------------------------------------------
             Standard Nuclear Orientation (Angstroms)
    I     Atom           X                Y                Z
 ----------------------------------------------------------------
    1      P      -0.3518388822    -1.5209704009     0.0000000000
    2      P      -2.2718591374    -0.8305073293     0.0000000000
    3      Cl     -2.3342599352     1.2534788978     0.0000000000
    4      I       1.2716703041     0.3381642212     0.0000000000
 ----------------------------------------------------------------
 Molecular Point Group                 Cs    NOp =  2
 Largest Abelian Subgroup              Cs    NOp =  2
 Nuclear Repulsion Energy =   574.0006590872 hartrees
 There are       50 alpha and       50 beta electrons
 Applying Cartesian multipole field
    Component          Value
    ---------          -----
     (2,0,0)        1.00000E-11
     (0,2,0)        2.00000E-11
     (0,0,2)       -3.00000E-11
 Nucleus-field energy     =     0.0000000148 hartrees
 Requested basis set is 6-311++G(d,p)
 There are 63 shells and 152 basis functions
 A cutoff of  1.0D-11 yielded   1579 shell pairs
 There are      9847 function pairs (     10951 Cartesian)
 Smallest overlap matrix eigenvalue = 6.52E-04
 Guess MOs from SCF MO coefficient file

 -----------------------------------------------------------------------
  General SCF calculation program by
  Eric Jon Sundstrom, Paul Horn, Yuezhi Mao, Dmitri Zuev, Alec White,
  David Stuck, Shaama M.S., Shane Yost, Joonho Lee, David Small,
  Daniel Levine, Susi Lehtola, Hugh Burton, Evgeny Epifanovsky
 -----------------------------------------------------------------------
 Exchange:     0.2000 Hartree-Fock + 0.0800 Slater + 0.7200 B88
 Correlation:  0.1900 VWN1RPA + 0.8100 LYP
 Using SG-1 standard quadrature grid
 A restricted SCF calculation will be
 performed using DIIS
 SCF converges when DIIS error is below 1.0e-08
 ---------------------------------------
  Cycle       Energy         DIIS error
 ---------------------------------------
    1   -8062.5213102695      7.85e-04  
    2   -8062.5257253471      1.47e-04  
    3   -8062.5257298243      1.60e-04  
    4   -8062.5258133352      7.51e-05  
    5   -8062.5258342974      2.35e-05  
    6   -8062.5258360216      1.18e-05  
    7   -8062.5258365361      1.83e-06  
    8   -8062.5258365433      3.41e-07  
    9   -8062.5258365437      1.55e-07  
   10   -8062.5258365438      1.48e-08  
   11   -8062.5258365437      4.34e-09  Convergence criterion met
 ---------------------------------------
 SCF time:   CPU 16.47s  wall 16.00s 
 SCF   energy in the final basis set =    -8062.5258365437
 Total energy in the final basis set =    -8062.5258365437

 --------------------------------------------------------------
             Orbital Energies (a.u.) and Symmetries
 --------------------------------------------------------------

 Alpha MOs, Restricted
 -- Occupied --                  
******* -176.32 -165.72 -165.72 -165.72 -101.58  -77.12  -77.11
  1 A'    2 A'    3 A'    1 A"    4 A'    5 A'    6 A'    7 A'                 
-35.817 -31.310 -31.305 -31.305 -22.961 -22.960 -22.959 -22.956
  8 A'    9 A'    2 A"   10 A'   11 A'    3 A"   12 A'    4 A"                 
-22.956  -9.491  -7.254  -7.246  -7.245  -6.618  -6.607  -6.367
 13 A'   14 A'   15 A'    5 A"   16 A'   17 A'   18 A'   19 A'                 
 -4.780  -4.778  -4.777  -4.774  -4.769  -4.766  -4.765  -4.764
 20 A'   21 A'    6 A"   22 A'   23 A'    7 A"    8 A"   24 A'                 
 -4.763  -2.044  -2.040  -2.039  -2.028  -2.028  -0.866  -0.724
 25 A'   26 A'    9 A"   27 A'   10 A"   28 A'   29 A'   30 A'                 
 -0.655  -0.533  -0.426  -0.384  -0.377  -0.329  -0.319  -0.306
 31 A'   32 A'   33 A'   34 A'   11 A"   35 A'   12 A"   36 A'                 
 -0.276  -0.269
 37 A'   13 A"                                                                 
 -- Virtual --                   
 -0.131  -0.116  -0.038  -0.000   0.014   0.034   0.037   0.044
 14 A"   38 A'   39 A'   40 A'   41 A'   42 A'   15 A"   43 A'                 
  0.051   0.067   0.068   0.076   0.093   0.100   0.116   0.143
 44 A'   16 A"   45 A'   46 A'   17 A"   47 A'   48 A'   49 A'                 
  0.164   0.207   0.216   0.249   0.273   0.274   0.284   0.299
 50 A'   51 A'   18 A"   52 A'   53 A'   19 A"   54 A'   55 A'                 
  0.301   0.348   0.361   0.389   0.396   0.404   0.419   0.447
 20 A"   56 A'   21 A"   22 A"   57 A'   58 A'   59 A'   23 A"                 
  0.469   0.495   0.505   0.538   0.582   0.597   0.607   0.656
 60 A'   61 A'   24 A"   62 A'   63 A'   25 A"   64 A'   65 A'                 
  0.693   0.701   0.771   0.817   0.848   0.856   0.896   0.903
 26 A"   66 A'   67 A'   27 A"   28 A"   68 A'   69 A'   29 A"                 
  0.911   0.940   1.117   1.209   1.287   1.332   1.361   1.492
 70 A'   71 A'   72 A'   73 A'   30 A"   74 A'   75 A'   31 A"                 
  1.549   1.563   1.655   1.686   1.739   2.237   2.270   2.340
 32 A"   76 A'   77 A'   78 A'   79 A'   33 A"   80 A'   81 A'                 
  3.946   3.960   3.961   3.993   4.111   4.291   5.975   6.003
 34 A"   82 A'   35 A"   83 A'   84 A'   85 A'   36 A"   86 A'                 
  6.019   6.602   6.834   9.649  13.765  13.791  13.808  13.815
 87 A'   88 A'   89 A'   90 A'   37 A"   38 A"   91 A'   92 A'                 
 13.898  13.926  25.798  25.877  26.094  27.753  28.321  28.344
 93 A'   94 A'   39 A"   95 A'   96 A'   97 A'   40 A"   98 A'                 
 28.356  28.521  28.527  28.527  28.542  28.611 127.867 127.888
 99 A'   41 A"   42 A"  100 A'  101 A'  102 A'   43 A"  103 A'                 
127.895 151.565 162.716 162.974 215.6331901.725
104 A'  105 A'  106 A'  107 A'  108 A'  109 A'                                 

 Beta MOs, Restricted
 -- Occupied --                  
******* -176.32 -165.72 -165.72 -165.72 -101.58  -77.12  -77.11
  1 A'    2 A'    3 A'    1 A"    4 A'    5 A'    6 A'    7 A'                 
-35.817 -31.310 -31.305 -31.305 -22.961 -22.960 -22.959 -22.956
  8 A'    9 A'    2 A"   10 A'   11 A'    3 A"   12 A'    4 A"                 
-22.956  -9.491  -7.254  -7.246  -7.245  -6.618  -6.607  -6.367
 13 A'   14 A'   15 A'    5 A"   16 A'   17 A'   18 A'   19 A'                 
 -4.780  -4.778  -4.777  -4.774  -4.769  -4.766  -4.765  -4.764
 20 A'   21 A'    6 A"   22 A'   23 A'    7 A"    8 A"   24 A'                 
 -4.763  -2.044  -2.040  -2.039  -2.028  -2.028  -0.866  -0.724
 25 A'   26 A'    9 A"   27 A'   10 A"   28 A'   29 A'   30 A'                 
 -0.655  -0.533  -0.426  -0.384  -0.377  -0.329  -0.319  -0.306
 31 A'   32 A'   33 A'   34 A'   11 A"   35 A'   12 A"   36 A'                 
 -0.276  -0.269
 37 A'   13 A"                                                                 
 -- Virtual --                   
 -0.131  -0.116  -0.038  -0.000   0.014   0.034   0.037   0.044
 14 A"   38 A'   39 A'   40 A'   41 A'   42 A'   15 A"   43 A'                 
  0.051   0.067   0.068   0.076   0.093   0.100   0.116   0.143
 44 A'   16 A"   45 A'   46 A'   17 A"   47 A'   48 A'   49 A'                 
  0.164   0.207   0.216   0.249   0.273   0.274   0.284   0.299
 50 A'   51 A'   18 A"   52 A'   53 A'   19 A"   54 A'   55 A'                 
  0.301   0.348   0.361   0.389   0.396   0.404   0.419   0.447
 20 A"   56 A'   21 A"   22 A"   57 A'   58 A'   59 A'   23 A"                 
  0.469   0.495   0.505   0.538   0.582   0.597   0.607   0.656
 60 A'   61 A'   24 A"   62 A'   63 A'   25 A"   64 A'   65 A'                 
  0.693   0.701   0.771   0.817   0.848   0.856   0.896   0.903
 26 A"   66 A'   67 A'   27 A"   28 A"   68 A'   69 A'   29 A"                 
  0.911   0.940   1.117   1.209   1.287   1.332   1.361   1.492
 70 A'   71 A'   72 A'   73 A'   30 A"   74 A'   75 A'   31 A"                 
  1.549   1.563   1.655   1.686   1.739   2.237   2.270   2.340
 32 A"   76 A'   77 A'   78 A'   79 A'   33 A"   80 A'   81 A'                 
  3.946   3.960   3.961   3.993   4.111   4.291   5.975   6.003
 34 A"   82 A'   35 A"   83 A'   84 A'   85 A'   36 A"   86 A'                 
  6.019   6.602   6.834   9.649  13.765  13.791  13.808  13.815
 87 A'   88 A'   89 A'   90 A'   37 A"   38 A"   91 A'   92 A'                 
 13.898  13.926  25.798  25.877  26.094  27.753  28.321  28.344
 93 A'   94 A'   39 A"   95 A'   96 A'   97 A'   40 A"   98 A'                 
 28.356  28.521  28.527  28.527  28.542  28.611 127.867 127.888
 99 A'   41 A"   42 A"  100 A'  101 A'  102 A'   43 A"  103 A'                 
127.895 151.565 162.716 162.974 215.6331901.725
104 A'  105 A'  106 A'  107 A'  108 A'  109 A'                                 
 --------------------------------------------------------------

          Ground-State Mulliken Net Atomic Charges

     Atom                 Charge (a.u.)
  ----------------------------------------
      1 P                     0.118666
      2 P                    -0.004766
      3 Cl                   -0.031798
      4 I                    -0.082103
  ----------------------------------------
  Sum of atomic charges =    -0.000000

 -----------------------------------------------------------------
                    Cartesian Multipole Moments
 -----------------------------------------------------------------
    Charge (ESU x 10^10)
                -0.0000
    Dipole Moment (Debye)
         X       0.1427      Y      -0.5295      Z      -0.0000
       Tot       0.5484
    Quadrupole Moments (Debye-Ang)
        XX     -68.2595     XY       2.7655     YY     -67.8574
        XZ       0.0000     YZ      -0.0000     ZZ     -67.8306
    Octopole Moments (Debye-Ang^2)
       XXX      92.5414    XXY       6.8980    XYY      30.8248
       YYY      21.1541    XXZ      -0.0000    XYZ       0.0000
       YYZ      -0.0000    XZZ      27.4451    YZZ       5.2241
       ZZZ      -0.0000
    Hexadecapole Moments (Debye-Ang^3)
      XXXX   -1221.6010   XXXY      -7.7540   XXYY    -278.1827
      XYYY     -17.4381   YYYY    -470.7600   XXXZ       0.0000
      XXYZ      -0.0000   XYYZ       0.0000   YYYZ      -0.0000
      XXZZ    -218.2859   XYZZ      -6.8137   YYZZ     -97.4592
      XZZZ       0.0000   YZZZ      -0.0000   ZZZZ     -98.8510
 -----------------------------------------------------------------
 Calculating analytic gradient of the SCF energy
 Gradient of SCF Energy
            1           2           3           4
    1  -0.0022436   0.0035010   0.0010262  -0.0022836
    2   0.0031956  -0.0008850  -0.0007807  -0.0015298
    3  -0.0000000   0.0000000  -0.0000000  -0.0000000
 Max gradient component =       3.501E-03
 RMS gradient           =       1.768E-03
 Gradient time:  CPU 5.09 s  wall 5.09 s
 Geometry Optimization Parameters
   NAtoms,    NIC,     NZ,  NCons,   NDum,   NFix, NCnnct, MaxDiis
        4      14       4       0       0       0       0       0

 Cartesian Hessian Update
 Hessian Updated using BFGS Update


** GEOMETRY OPTIMIZATION IN DELOCALIZED INTERNAL COORDINATES **
   Searching for a Minimum

   Optimization Cycle:   3

                       Coordinates (Angstroms)
     ATOM                X               Y               Z
      1  P        -0.3518388822   -1.5209704009    0.0000000000
      2  P        -2.2718591374   -0.8305073293    0.0000000000
      3  Cl       -2.3342599352    1.2534788978    0.0000000000
      4  I         1.2716703041    0.3381642212    0.0000000000
   Point Group: cs    Number of degrees of freedom:     5


   Energy is  -8062.525836544

 Hessian Updated using BFGS Update

  5 Hessian modes will be used to form the next step
  Hessian Eigenvalues:
     0.100658    0.170870    0.250755    0.302768    0.348426

 Minimum Search - Taking Simple RFO Step
 Searching for Lamda that Minimizes Along All modes
 Value Taken    Lamda =  -0.00022323
 Step Taken.  Stepsize is  0.033925

                             Maximum     Tolerance    Cnvgd?
         Gradient           0.006029      0.000300      NO
         Displacement       0.021894      0.001200      NO
         Energy change     -0.001370      0.000001      NO


 New Cartesian Coordinates Obtained by Inverse Iteration

 Displacement from previous Coordinates is:  0.092991
 ----------------------------------------------------------------
             Standard Nuclear Orientation (Angstroms)
    I     Atom           X                Y                Z
 ----------------------------------------------------------------
    1      P      -0.3498106575    -1.5193930675     0.0000000000
    2      P      -2.2754872733    -0.8267330462     0.0000000000
    3      Cl     -2.3672771809     1.2573106181     0.0000000000
    4      I       1.3062874609     0.3289808844     0.0000000000
 ----------------------------------------------------------------
 Molecular Point Group                 Cs    NOp =  2
 Largest Abelian Subgroup              Cs    NOp =  2
 Nuclear Repulsion Energy =   569.3109807395 hartrees
 There are       50 alpha and       50 beta electrons
 Applying Cartesian multipole field
    Component          Value
    ---------          -----
     (2,0,0)        1.00000E-11
     (0,2,0)        2.00000E-11
     (0,0,2)       -3.00000E-11
 Nucleus-field energy     =     0.0000000150 hartrees
 Requested basis set is 6-311++G(d,p)
 There are 63 shells and 152 basis functions
 A cutoff of  1.0D-11 yielded   1572 shell pairs
 There are      9828 function pairs (     10930 Cartesian)
 Smallest overlap matrix eigenvalue = 6.60E-04
 Guess MOs from SCF MO coefficient file

 -----------------------------------------------------------------------
  General SCF calculation program by
  Eric Jon Sundstrom, Paul Horn, Yuezhi Mao, Dmitri Zuev, Alec White,
  David Stuck, Shaama M.S., Shane Yost, Joonho Lee, David Small,
  Daniel Levine, Susi Lehtola, Hugh Burton, Evgeny Epifanovsky
 -----------------------------------------------------------------------
 Exchange:     0.2000 Hartree-Fock + 0.0800 Slater + 0.7200 B88
 Correlation:  0.1900 VWN1RPA + 0.8100 LYP
 Using SG-1 standard quadrature grid
 A restricted SCF calculation will be
 performed using DIIS
 SCF converges when DIIS error is below 1.0e-08
 ---------------------------------------
  Cycle       Energy         DIIS error
 ---------------------------------------
    1   -8062.5257972980      1.45e-04  
    2   -8062.5259317143      3.76e-05  
    3   -8062.5259226703      6.27e-05  
    4   -8062.5259375286      1.46e-05  
    5   -8062.5259382878      5.70e-06  
    6   -8062.5259384126      2.31e-06  
    7   -8062.5259384305      2.75e-07  
    8   -8062.5259384307      1.43e-07  
    9   -8062.5259384307      2.45e-08  
   10   -8062.5259384308      3.84e-09  Convergence criterion met
 ---------------------------------------
 SCF time:   CPU 14.88s  wall 15.00s 
 SCF   energy in the final basis set =    -8062.5259384308
 Total energy in the final basis set =    -8062.5259384308

 --------------------------------------------------------------
             Orbital Energies (a.u.) and Symmetries
 --------------------------------------------------------------

 Alpha MOs, Restricted
 -- Occupied --                  
******* -176.32 -165.72 -165.72 -165.72 -101.58  -77.13  -77.11
  1 A'    2 A'    3 A'    1 A"    4 A'    5 A'    6 A'    7 A'                 
-35.817 -31.310 -31.305 -31.304 -22.961 -22.960 -22.959 -22.956
  8 A'    9 A'    2 A"   10 A'   11 A'    3 A"   12 A'    4 A"                 
-22.956  -9.491  -7.255  -7.247  -7.246  -6.619  -6.607  -6.366
 13 A'   14 A'   15 A'    5 A"   16 A'   17 A'   18 A'   19 A'                 
 -4.781  -4.778  -4.778  -4.775  -4.770  -4.767  -4.765  -4.764
 20 A'   21 A'    6 A"   22 A'   23 A'    7 A"    8 A"   24 A'                 
 -4.764  -2.044  -2.040  -2.039  -2.028  -2.028  -0.866  -0.722
 25 A'   26 A'    9 A"   27 A'   10 A"   28 A'   29 A'   30 A'                 
 -0.654  -0.534  -0.426  -0.383  -0.377  -0.329  -0.318  -0.307
 31 A'   32 A'   33 A'   34 A'   11 A"   35 A'   12 A"   36 A'                 
 -0.276  -0.269
 37 A'   13 A"                                                                 
 -- Virtual --                   
 -0.132  -0.118  -0.040  -0.001   0.014   0.034   0.037   0.044
 14 A"   38 A'   39 A'   40 A'   41 A'   42 A'   15 A"   43 A'                 
  0.052   0.067   0.068   0.076   0.093   0.100   0.116   0.143
 44 A'   16 A"   45 A'   46 A'   17 A"   47 A'   48 A'   49 A'                 
  0.164   0.206   0.216   0.249   0.274   0.274   0.283   0.299
 50 A'   51 A'   18 A"   52 A'   53 A'   19 A"   54 A'   55 A'                 
  0.300   0.352   0.363   0.389   0.394   0.405   0.419   0.446
 20 A"   56 A'   21 A"   22 A"   57 A'   58 A'   59 A'   23 A"                 
  0.467   0.491   0.506   0.533   0.582   0.597   0.608   0.654
 60 A'   61 A'   24 A"   62 A'   63 A'   25 A"   64 A'   65 A'                 
  0.691   0.699   0.768   0.814   0.847   0.854   0.891   0.902
 26 A"   66 A'   67 A'   27 A"   28 A"   68 A'   69 A'   29 A"                 
  0.910   0.939   1.113   1.209   1.286   1.329   1.359   1.491
 70 A'   71 A'   72 A'   73 A'   30 A"   74 A'   75 A'   31 A"                 
  1.548   1.561   1.653   1.685   1.739   2.237   2.267   2.339
 32 A"   76 A'   77 A'   78 A'   79 A'   33 A"   80 A'   81 A'                 
  3.946   3.959   3.960   3.990   4.108   4.288   5.975   6.003
 34 A"   82 A'   35 A"   83 A'   84 A'   85 A'   36 A"   86 A'                 
  6.017   6.602   6.831   9.648  13.764  13.790  13.805  13.813
 87 A'   88 A'   89 A'   90 A'   37 A"   38 A"   91 A'   92 A'                 
 13.895  13.928  25.798  25.868  26.092  27.751  28.321  28.343
 93 A'   94 A'   39 A"   95 A'   96 A'   97 A'   40 A"   98 A'                 
 28.354  28.521  28.527  28.527  28.541  28.609 127.867 127.887
 99 A'   41 A"   42 A"  100 A'  101 A'  102 A'   43 A"  103 A'                 
127.895 151.563 162.715 162.969 215.6321901.723
104 A'  105 A'  106 A'  107 A'  108 A'  109 A'                                 

 Beta MOs, Restricted
 -- Occupied --                  
******* -176.32 -165.72 -165.72 -165.72 -101.58  -77.13  -77.11
  1 A'    2 A'    3 A'    1 A"    4 A'    5 A'    6 A'    7 A'                 
-35.817 -31.310 -31.305 -31.304 -22.961 -22.960 -22.959 -22.956
  8 A'    9 A'    2 A"   10 A'   11 A'    3 A"   12 A'    4 A"                 
-22.956  -9.491  -7.255  -7.247  -7.246  -6.619  -6.607  -6.366
 13 A'   14 A'   15 A'    5 A"   16 A'   17 A'   18 A'   19 A'                 
 -4.781  -4.778  -4.778  -4.775  -4.770  -4.767  -4.765  -4.764
 20 A'   21 A'    6 A"   22 A'   23 A'    7 A"    8 A"   24 A'                 
 -4.764  -2.044  -2.040  -2.039  -2.028  -2.028  -0.866  -0.722
 25 A'   26 A'    9 A"   27 A'   10 A"   28 A'   29 A'   30 A'                 
 -0.654  -0.534  -0.426  -0.383  -0.377  -0.329  -0.318  -0.307
 31 A'   32 A'   33 A'   34 A'   11 A"   35 A'   12 A"   36 A'                 
 -0.276  -0.269
 37 A'   13 A"                                                                 
 -- Virtual --                   
 -0.132  -0.118  -0.040  -0.001   0.014   0.034   0.037   0.044
 14 A"   38 A'   39 A'   40 A'   41 A'   42 A'   15 A"   43 A'                 
  0.052   0.067   0.068   0.076   0.093   0.100   0.116   0.143
 44 A'   16 A"   45 A'   46 A'   17 A"   47 A'   48 A'   49 A'                 
  0.164   0.206   0.216   0.249   0.274   0.274   0.283   0.299
 50 A'   51 A'   18 A"   52 A'   53 A'   19 A"   54 A'   55 A'                 
  0.300   0.352   0.363   0.389   0.394   0.405   0.419   0.446
 20 A"   56 A'   21 A"   22 A"   57 A'   58 A'   59 A'   23 A"                 
  0.467   0.491   0.506   0.533   0.582   0.597   0.608   0.654
 60 A'   61 A'   24 A"   62 A'   63 A'   25 A"   64 A'   65 A'                 
  0.691   0.699   0.768   0.814   0.847   0.854   0.891   0.902
 26 A"   66 A'   67 A'   27 A"   28 A"   68 A'   69 A'   29 A"                 
  0.910   0.939   1.113   1.209   1.286   1.329   1.359   1.491
 70 A'   71 A'   72 A'   73 A'   30 A"   74 A'   75 A'   31 A"                 
  1.548   1.561   1.653   1.685   1.739   2.237   2.267   2.339
 32 A"   76 A'   77 A'   78 A'   79 A'   33 A"   80 A'   81 A'                 
  3.946   3.959   3.960   3.990   4.108   4.288   5.975   6.003
 34 A"   82 A'   35 A"   83 A'   84 A'   85 A'   36 A"   86 A'                 
  6.017   6.602   6.831   9.648  13.764  13.790  13.805  13.813
 87 A'   88 A'   89 A'   90 A'   37 A"   38 A"   91 A'   92 A'                 
 13.895  13.928  25.798  25.868  26.092  27.751  28.321  28.343
 93 A'   94 A'   39 A"   95 A'   96 A'   97 A'   40 A"   98 A'                 
 28.354  28.521  28.527  28.527  28.541  28.609 127.867 127.887
 99 A'   41 A"   42 A"  100 A'  101 A'  102 A'   43 A"  103 A'                 
127.895 151.563 162.715 162.969 215.6321901.723
104 A'  105 A'  106 A'  107 A'  108 A'  109 A'                                 
 --------------------------------------------------------------

          Ground-State Mulliken Net Atomic Charges

     Atom                 Charge (a.u.)
  ----------------------------------------
      1 P                     0.120659
      2 P                    -0.004147
      3 Cl                   -0.031891
      4 I                    -0.084622
  ----------------------------------------
  Sum of atomic charges =     0.000000

 -----------------------------------------------------------------
                    Cartesian Multipole Moments
 -----------------------------------------------------------------
    Charge (ESU x 10^10)
                 0.0000
    Dipole Moment (Debye)
         X       0.1232      Y      -0.5422      Z       0.0000
       Tot       0.5560
    Quadrupole Moments (Debye-Ang)
        XX     -68.1996     XY       2.7342     YY     -67.9128
        XZ       0.0000     YZ       0.0000     ZZ     -67.8782
    Octopole Moments (Debye-Ang^2)
       XXX      91.0307    XXY       7.2297    XYY      30.2509
       YYY      21.5091    XXZ      -0.0000    XYZ      -0.0000
       YYZ       0.0000    XZZ      26.8661    YZZ       5.3924
       ZZZ      -0.0000
    Hexadecapole Moments (Debye-Ang^3)
      XXXX   -1248.5694   XXXY      -5.0637   XXYY    -282.5732
      XYYY     -15.8492   YYYY    -469.9136   XXXZ       0.0000
      XXYZ       0.0000   XYYZ       0.0000   YYYZ       0.0000
      XXZZ    -223.0660   XYZZ      -6.0764   YYZZ     -97.3300
      XZZZ       0.0000   YZZZ       0.0000   ZZZZ     -99.0249
 -----------------------------------------------------------------
 Calculating analytic gradient of the SCF energy
 Gradient of SCF Energy
            1           2           3           4
    1  -0.0012230   0.0010361  -0.0001475   0.0003345
    2   0.0002029  -0.0001127  -0.0002266   0.0001364
    3  -0.0000000   0.0000000   0.0000000   0.0000000
 Max gradient component =       1.223E-03
 RMS gradient           =       4.853E-04
 Gradient time:  CPU 5.04 s  wall 5.04 s
 Geometry Optimization Parameters
   NAtoms,    NIC,     NZ,  NCons,   NDum,   NFix, NCnnct, MaxDiis
        4      14       4       0       0       0       0       0

 Cartesian Hessian Update
 Hessian Updated using BFGS Update


** GEOMETRY OPTIMIZATION IN DELOCALIZED INTERNAL COORDINATES **
   Searching for a Minimum

   Optimization Cycle:   4

                       Coordinates (Angstroms)
     ATOM                X               Y               Z
      1  P        -0.3498106575   -1.5193930675    0.0000000000
      2  P        -2.2754872733   -0.8267330462    0.0000000000
      3  Cl       -2.3672771809    1.2573106181    0.0000000000
      4  I         1.3062874609    0.3289808844    0.0000000000
   Point Group: cs    Number of degrees of freedom:     5


   Energy is  -8062.525938431

 Hessian Updated using BFGS Update

  5 Hessian modes will be used to form the next step
  Hessian Eigenvalues:
     0.106905    0.178181    0.250758    0.311513    0.326873

 Minimum Search - Taking Simple RFO Step
 Searching for Lamda that Minimizes Along All modes
 Value Taken    Lamda =  -0.00001063
 Step Taken.  Stepsize is  0.007684

                             Maximum     Tolerance    Cnvgd?
         Gradient           0.000807      0.000300      NO
         Displacement       0.004144      0.001200      NO
         Energy change     -0.000102      0.000001      NO


 New Cartesian Coordinates Obtained by Inverse Iteration

 Displacement from previous Coordinates is:  0.016743
 ----------------------------------------------------------------
             Standard Nuclear Orientation (Angstroms)
    I     Atom           X                Y                Z
 ----------------------------------------------------------------
    1      P      -0.3485457642    -1.5215065575     0.0000000000
    2      P      -2.2766087847    -0.8275813281     0.0000000000
    3      Cl     -2.3616627904     1.2579553200     0.0000000000
    4      I       1.3005296886     0.3312979544     0.0000000000
 ----------------------------------------------------------------
 Molecular Point Group                 Cs    NOp =  2
 Largest Abelian Subgroup              Cs    NOp =  2
 Nuclear Repulsion Energy =   569.7782935388 hartrees
 There are       50 alpha and       50 beta electrons
 Applying Cartesian multipole field
    Component          Value
    ---------          -----
     (2,0,0)        1.00000E-11
     (0,2,0)        2.00000E-11
     (0,0,2)       -3.00000E-11
 Nucleus-field energy     =     0.0000000150 hartrees
 Requested basis set is 6-311++G(d,p)
 There are 63 shells and 152 basis functions
 A cutoff of  1.0D-11 yielded   1573 shell pairs
 There are      9829 function pairs (     10931 Cartesian)
 Smallest overlap matrix eigenvalue = 6.65E-04
 Guess MOs from SCF MO coefficient file

 -----------------------------------------------------------------------
  General SCF calculation program by
  Eric Jon Sundstrom, Paul Horn, Yuezhi Mao, Dmitri Zuev, Alec White,
  David Stuck, Shaama M.S., Shane Yost, Joonho Lee, David Small,
  Daniel Levine, Susi Lehtola, Hugh Burton, Evgeny Epifanovsky
 -----------------------------------------------------------------------
 Exchange:     0.2000 Hartree-Fock + 0.0800 Slater + 0.7200 B88
 Correlation:  0.1900 VWN1RPA + 0.8100 LYP
 Using SG-1 standard quadrature grid
 A restricted SCF calculation will be
 performed using DIIS
 SCF converges when DIIS error is below 1.0e-08
 ---------------------------------------
  Cycle       Energy         DIIS error
 ---------------------------------------
    1   -8062.5259355340      3.52e-05  
    2   -8062.5259437293      1.08e-05  
    3   -8062.5259434544      1.37e-05  
    4   -8062.5259441640      4.06e-06  
    5   -8062.5259442170      1.67e-06  
    6   -8062.5259442273      5.70e-07  
    7   -8062.5259442284      1.22e-07  
    8   -8062.5259442285      2.68e-08  
    9   -8062.5259442285      7.74e-09  Convergence criterion met
 ---------------------------------------
 SCF time:   CPU 13.38s  wall 14.00s 
 SCF   energy in the final basis set =    -8062.5259442285
 Total energy in the final basis set =    -8062.5259442285

 --------------------------------------------------------------
             Orbital Energies (a.u.) and Symmetries
 --------------------------------------------------------------

 Alpha MOs, Restricted
 -- Occupied --                  
******* -176.32 -165.72 -165.72 -165.72 -101.58  -77.13  -77.11
  1 A'    2 A'    3 A'    1 A"    4 A'    5 A'    6 A'    7 A'                 
-35.817 -31.310 -31.305 -31.304 -22.961 -22.960 -22.959 -22.956
  8 A'    9 A'    2 A"   10 A'   11 A'    3 A"   12 A'    4 A"                 
-22.956  -9.491  -7.255  -7.247  -7.246  -6.619  -6.608  -6.367
 13 A'   14 A'   15 A'    5 A"   16 A'   17 A'   18 A'   19 A'                 
 -4.781  -4.778  -4.778  -4.775  -4.770  -4.767  -4.765  -4.764
 20 A'   21 A'    6 A"   22 A'   23 A'    7 A"    8 A"   24 A'                 
 -4.764  -2.044  -2.040  -2.039  -2.028  -2.028  -0.865  -0.722
 25 A'   26 A'    9 A"   27 A'   10 A"   28 A'   29 A'   30 A'                 
 -0.654  -0.534  -0.426  -0.383  -0.376  -0.329  -0.318  -0.306
 31 A'   32 A'   33 A'   34 A'   11 A"   35 A'   12 A"   36 A'                 
 -0.276  -0.269
 37 A'   13 A"                                                                 
 -- Virtual --                   
 -0.132  -0.118  -0.040  -0.001   0.014   0.034   0.037   0.044
 14 A"   38 A'   39 A'   40 A'   41 A'   42 A'   15 A"   43 A'                 
  0.052   0.067   0.068   0.076   0.093   0.100   0.116   0.143
 44 A'   16 A"   45 A'   46 A'   17 A"   47 A'   48 A'   49 A'                 
  0.164   0.206   0.216   0.249   0.273   0.274   0.283   0.299
 50 A'   51 A'   18 A"   52 A'   53 A'   19 A"   54 A'   55 A'                 
  0.300   0.351   0.363   0.389   0.395   0.404   0.419   0.446
 20 A"   56 A'   21 A"   22 A"   57 A'   58 A'   59 A'   23 A"                 
  0.468   0.492   0.506   0.534   0.582   0.598   0.607   0.653
 60 A'   61 A'   24 A"   62 A'   63 A'   25 A"   64 A'   65 A'                 
  0.691   0.699   0.768   0.814   0.847   0.854   0.891   0.902
 26 A"   66 A'   67 A'   27 A"   28 A"   68 A'   69 A'   29 A"                 
  0.910   0.938   1.111   1.208   1.286   1.330   1.359   1.491
 70 A'   71 A'   72 A'   73 A'   30 A"   74 A'   75 A'   31 A"                 
  1.548   1.562   1.654   1.685   1.739   2.237   2.267   2.339
 32 A"   76 A'   77 A'   78 A'   79 A'   33 A"   80 A'   81 A'                 
  3.946   3.960   3.960   3.991   4.108   4.289   5.975   6.003
 34 A"   82 A'   35 A"   83 A'   84 A'   85 A'   36 A"   86 A'                 
  6.017   6.602   6.829   9.648  13.764  13.790  13.804  13.813
 87 A'   88 A'   89 A'   90 A'   37 A"   38 A"   91 A'   92 A'                 
 13.895  13.929  25.798  25.870  26.091  27.751  28.321  28.343
 93 A'   94 A'   39 A"   95 A'   96 A'   97 A'   40 A"   98 A'                 
 28.354  28.521  28.527  28.527  28.541  28.609 127.867 127.887
 99 A'   41 A"   42 A"  100 A'  101 A'  102 A'   43 A"  103 A'                 
127.895 151.563 162.715 162.967 215.6321901.723
104 A'  105 A'  106 A'  107 A'  108 A'  109 A'                                 

 Beta MOs, Restricted
 -- Occupied --                  
******* -176.32 -165.72 -165.72 -165.72 -101.58  -77.13  -77.11
  1 A'    2 A'    3 A'    1 A"    4 A'    5 A'    6 A'    7 A'                 
-35.817 -31.310 -31.305 -31.304 -22.961 -22.960 -22.959 -22.956
  8 A'    9 A'    2 A"   10 A'   11 A'    3 A"   12 A'    4 A"                 
-22.956  -9.491  -7.255  -7.247  -7.246  -6.619  -6.608  -6.367
 13 A'   14 A'   15 A'    5 A"   16 A'   17 A'   18 A'   19 A'                 
 -4.781  -4.778  -4.778  -4.775  -4.770  -4.767  -4.765  -4.764
 20 A'   21 A'    6 A"   22 A'   23 A'    7 A"    8 A"   24 A'                 
 -4.764  -2.044  -2.040  -2.039  -2.028  -2.028  -0.865  -0.722
 25 A'   26 A'    9 A"   27 A'   10 A"   28 A'   29 A'   30 A'                 
 -0.654  -0.534  -0.426  -0.383  -0.376  -0.329  -0.318  -0.306
 31 A'   32 A'   33 A'   34 A'   11 A"   35 A'   12 A"   36 A'                 
 -0.276  -0.269
 37 A'   13 A"                                                                 
 -- Virtual --                   
 -0.132  -0.118  -0.040  -0.001   0.014   0.034   0.037   0.044
 14 A"   38 A'   39 A'   40 A'   41 A'   42 A'   15 A"   43 A'                 
  0.052   0.067   0.068   0.076   0.093   0.100   0.116   0.143
 44 A'   16 A"   45 A'   46 A'   17 A"   47 A'   48 A'   49 A'                 
  0.164   0.206   0.216   0.249   0.273   0.274   0.283   0.299
 50 A'   51 A'   18 A"   52 A'   53 A'   19 A"   54 A'   55 A'                 
  0.300   0.351   0.363   0.389   0.395   0.404   0.419   0.446
 20 A"   56 A'   21 A"   22 A"   57 A'   58 A'   59 A'   23 A"                 
  0.468   0.492   0.506   0.534   0.582   0.598   0.607   0.653
 60 A'   61 A'   24 A"   62 A'   63 A'   25 A"   64 A'   65 A'                 
  0.691   0.699   0.768   0.814   0.847   0.854   0.891   0.902
 26 A"   66 A'   67 A'   27 A"   28 A"   68 A'   69 A'   29 A"                 
  0.910   0.938   1.111   1.208   1.286   1.330   1.359   1.491
 70 A'   71 A'   72 A'   73 A'   30 A"   74 A'   75 A'   31 A"                 
  1.548   1.562   1.654   1.685   1.739   2.237   2.267   2.339
 32 A"   76 A'   77 A'   78 A'   79 A'   33 A"   80 A'   81 A'                 
  3.946   3.960   3.960   3.991   4.108   4.289   5.975   6.003
 34 A"   82 A'   35 A"   83 A'   84 A'   85 A'   36 A"   86 A'                 
  6.017   6.602   6.829   9.648  13.764  13.790  13.804  13.813
 87 A'   88 A'   89 A'   90 A'   37 A"   38 A"   91 A'   92 A'                 
 13.895  13.929  25.798  25.870  26.091  27.751  28.321  28.343
 93 A'   94 A'   39 A"   95 A'   96 A'   97 A'   40 A"   98 A'                 
 28.354  28.521  28.527  28.527  28.541  28.609 127.867 127.887
 99 A'   41 A"   42 A"  100 A'  101 A'  102 A'   43 A"  103 A'                 
127.895 151.563 162.715 162.967 215.6321901.723
104 A'  105 A'  106 A'  107 A'  108 A'  109 A'                                 
 --------------------------------------------------------------

          Ground-State Mulliken Net Atomic Charges

     Atom                 Charge (a.u.)
  ----------------------------------------
      1 P                     0.120213
      2 P                    -0.003678
      3 Cl                   -0.032472
      4 I                    -0.084062
  ----------------------------------------
  Sum of atomic charges =     0.000000

 -----------------------------------------------------------------
                    Cartesian Multipole Moments
 -----------------------------------------------------------------
    Charge (ESU x 10^10)
                 0.0000
    Dipole Moment (Debye)
         X       0.1262      Y      -0.5495      Z      -0.0000
       Tot       0.5639
    Quadrupole Moments (Debye-Ang)
        XX     -68.2178     XY       2.7594     YY     -67.8901
        XZ       0.0000     YZ       0.0000     ZZ     -67.8866
    Octopole Moments (Debye-Ang^2)
       XXX      91.2899    XXY       7.1207    XYY      30.3414
       YYY      21.3783    XXZ      -0.0000    XYZ      -0.0000
       YYZ      -0.0000    XZZ      26.9849    YZZ       5.3617
       ZZZ      -0.0000
    Hexadecapole Moments (Debye-Ang^3)
      XXXX   -1244.7124   XXXY      -5.3891   XXYY    -282.0304
      XYYY     -15.9934   YYYY    -470.7537   XXXZ      -0.0000
      XXYZ       0.0000   XYYZ      -0.0000   YYYZ       0.0000
      XXZZ    -222.3998   XYZZ      -6.1997   YYZZ     -97.5107
      XZZZ       0.0000   YZZZ       0.0000   ZZZZ     -99.0583
 -----------------------------------------------------------------
 Calculating analytic gradient of the SCF energy
 Gradient of SCF Energy
            1           2           3           4
    1  -0.0002886   0.0002117  -0.0000111   0.0000879
    2  -0.0000722  -0.0001840   0.0001386   0.0001175
    3  -0.0000000   0.0000000  -0.0000000   0.0000000
 Max gradient component =       2.886E-04
 RMS gradient           =       1.317E-04
 Gradient time:  CPU 5.07 s  wall 5.07 s
 Geometry Optimization Parameters
   NAtoms,    NIC,     NZ,  NCons,   NDum,   NFix, NCnnct, MaxDiis
        4      14       4       0       0       0       0       0

 Cartesian Hessian Update
 Hessian Updated using BFGS Update


** GEOMETRY OPTIMIZATION IN DELOCALIZED INTERNAL COORDINATES **
   Searching for a Minimum

   Optimization Cycle:   5

                       Coordinates (Angstroms)
     ATOM                X               Y               Z
      1  P        -0.3485457642   -1.5215065575    0.0000000000
      2  P        -2.2766087847   -0.8275813281    0.0000000000
      3  Cl       -2.3616627904    1.2579553200    0.0000000000
      4  I         1.3005296886    0.3312979544    0.0000000000
   Point Group: cs    Number of degrees of freedom:     5


   Energy is  -8062.525944229

 Hessian Updated using BFGS Update

  5 Hessian modes will be used to form the next step
  Hessian Eigenvalues:
     0.098318    0.175938    0.252241    0.305210    0.332520

 Minimum Search - Taking Simple RFO Step
 Searching for Lamda that Minimizes Along All modes
 Value Taken    Lamda =   0.00000000
 Step Taken.  Stepsize is  0.001940

                             Maximum     Tolerance    Cnvgd?
         Gradient           0.000285      0.000300     YES
         Displacement       0.001666      0.001200      NO
         Energy change     -0.000006      0.000001      NO


 New Cartesian Coordinates Obtained by Inverse Iteration

 Displacement from previous Coordinates is:  0.001256
 ----------------------------------------------------------------
             Standard Nuclear Orientation (Angstroms)
    I     Atom           X                Y                Z
 ----------------------------------------------------------------
    1      P      -0.3481313193    -1.5212364137     0.0000000000
    2      P      -2.2767963499    -0.8274857487     0.0000000000
    3      Cl     -2.3616463130     1.2578864713     0.0000000000
    4      I       1.3002863315     0.3310010799     0.0000000000
 ----------------------------------------------------------------
 Molecular Point Group                 Cs    NOp =  2
 Largest Abelian Subgroup              Cs    NOp =  2
 Nuclear Repulsion Energy =   569.8403401308 hartrees
 There are       50 alpha and       50 beta electrons
 Applying Cartesian multipole field
    Component          Value
    ---------          -----
     (2,0,0)        1.00000E-11
     (0,2,0)        2.00000E-11
     (0,0,2)       -3.00000E-11
 Nucleus-field energy     =     0.0000000150 hartrees
 Requested basis set is 6-311++G(d,p)
 There are 63 shells and 152 basis functions
 A cutoff of  1.0D-11 yielded   1573 shell pairs
 There are      9829 function pairs (     10931 Cartesian)
 Smallest overlap matrix eigenvalue = 6.65E-04
 Guess MOs from SCF MO coefficient file

 -----------------------------------------------------------------------
  General SCF calculation program by
  Eric Jon Sundstrom, Paul Horn, Yuezhi Mao, Dmitri Zuev, Alec White,
  David Stuck, Shaama M.S., Shane Yost, Joonho Lee, David Small,
  Daniel Levine, Susi Lehtola, Hugh Burton, Evgeny Epifanovsky
 -----------------------------------------------------------------------
 Exchange:     0.2000 Hartree-Fock + 0.0800 Slater + 0.7200 B88
 Correlation:  0.1900 VWN1RPA + 0.8100 LYP
 Using SG-1 standard quadrature grid
 A restricted SCF calculation will be
 performed using DIIS
 SCF converges when DIIS error is below 1.0e-08
 ---------------------------------------
  Cycle       Energy         DIIS error
 ---------------------------------------
    1   -8062.5259443233      5.35e-06  
    2   -8062.5259444618      2.16e-06  
    3   -8062.5259444596      2.23e-06  
    4   -8062.5259444750      1.02e-06  
    5   -8062.5259444790      2.72e-07  
    6   -8062.5259444794      5.67e-08  
    7   -8062.5259444794      1.77e-08  
    8   -8062.5259444793      4.87e-09  Convergence criterion met
 ---------------------------------------
 SCF time:   CPU 11.91s  wall 12.00s 
 SCF   energy in the final basis set =    -8062.5259444793
 Total energy in the final basis set =    -8062.5259444793

 --------------------------------------------------------------
             Orbital Energies (a.u.) and Symmetries
 --------------------------------------------------------------

 Alpha MOs, Restricted
 -- Occupied --                  
******* -176.32 -165.72 -165.72 -165.72 -101.58  -77.13  -77.11
  1 A'    2 A'    3 A'    1 A"    4 A'    5 A'    6 A'    7 A'                 
-35.817 -31.310 -31.305 -31.304 -22.961 -22.960 -22.959 -22.956
  8 A'    9 A'    2 A"   10 A'   11 A'    3 A"   12 A'    4 A"                 
-22.956  -9.491  -7.255  -7.247  -7.246  -6.619  -6.608  -6.367
 13 A'   14 A'   15 A'    5 A"   16 A'   17 A'   18 A'   19 A'                 
 -4.781  -4.778  -4.778  -4.775  -4.770  -4.767  -4.765  -4.764
 20 A'   21 A'    6 A"   22 A'   23 A'    7 A"    8 A"   24 A'                 
 -4.764  -2.044  -2.040  -2.039  -2.028  -2.028  -0.865  -0.722
 25 A'   26 A'    9 A"   27 A'   10 A"   28 A'   29 A'   30 A'                 
 -0.654  -0.534  -0.426  -0.383  -0.376  -0.329  -0.318  -0.306
 31 A'   32 A'   33 A'   34 A'   11 A"   35 A'   12 A"   36 A'                 
 -0.276  -0.268
 37 A'   13 A"                                                                 
 -- Virtual --                   
 -0.132  -0.117  -0.040  -0.001   0.014   0.034   0.037   0.044
 14 A"   38 A'   39 A'   40 A'   41 A'   42 A'   15 A"   43 A'                 
  0.052   0.067   0.068   0.076   0.093   0.100   0.116   0.143
 44 A'   16 A"   45 A'   46 A'   17 A"   47 A'   48 A'   49 A'                 
  0.164   0.206   0.216   0.249   0.273   0.274   0.283   0.299
 50 A'   51 A'   18 A"   52 A'   53 A'   19 A"   54 A'   55 A'                 
  0.300   0.351   0.363   0.389   0.395   0.404   0.419   0.446
 20 A"   56 A'   21 A"   22 A"   57 A'   58 A'   59 A'   23 A"                 
  0.468   0.492   0.507   0.534   0.582   0.598   0.607   0.653
 60 A'   61 A'   24 A"   62 A'   63 A'   25 A"   64 A'   65 A'                 
  0.691   0.699   0.768   0.814   0.847   0.854   0.892   0.902
 26 A"   66 A'   67 A'   27 A"   28 A"   68 A'   69 A'   29 A"                 
  0.910   0.938   1.111   1.208   1.286   1.330   1.359   1.491
 70 A'   71 A'   72 A'   73 A'   30 A"   74 A'   75 A'   31 A"                 
  1.548   1.562   1.654   1.685   1.739   2.237   2.267   2.339
 32 A"   76 A'   77 A'   78 A'   79 A'   33 A"   80 A'   81 A'                 
  3.946   3.960   3.960   3.991   4.108   4.289   5.975   6.003
 34 A"   82 A'   35 A"   83 A'   84 A'   85 A'   36 A"   86 A'                 
  6.017   6.602   6.829   9.648  13.764  13.790  13.804  13.813
 87 A'   88 A'   89 A'   90 A'   37 A"   38 A"   91 A'   92 A'                 
 13.895  13.929  25.798  25.870  26.091  27.751  28.321  28.343
 93 A'   94 A'   39 A"   95 A'   96 A'   97 A'   40 A"   98 A'                 
 28.354  28.521  28.527  28.527  28.541  28.609 127.867 127.887
 99 A'   41 A"   42 A"  100 A'  101 A'  102 A'   43 A"  103 A'                 
127.895 151.563 162.715 162.967 215.6321901.723
104 A'  105 A'  106 A'  107 A'  108 A'  109 A'                                 

 Beta MOs, Restricted
 -- Occupied --                  
******* -176.32 -165.72 -165.72 -165.72 -101.58  -77.13  -77.11
  1 A'    2 A'    3 A'    1 A"    4 A'    5 A'    6 A'    7 A'                 
-35.817 -31.310 -31.305 -31.304 -22.961 -22.960 -22.959 -22.956
  8 A'    9 A'    2 A"   10 A'   11 A'    3 A"   12 A'    4 A"                 
-22.956  -9.491  -7.255  -7.247  -7.246  -6.619  -6.608  -6.367
 13 A'   14 A'   15 A'    5 A"   16 A'   17 A'   18 A'   19 A'                 
 -4.781  -4.778  -4.778  -4.775  -4.770  -4.767  -4.765  -4.764
 20 A'   21 A'    6 A"   22 A'   23 A'    7 A"    8 A"   24 A'                 
 -4.764  -2.044  -2.040  -2.039  -2.028  -2.028  -0.865  -0.722
 25 A'   26 A'    9 A"   27 A'   10 A"   28 A'   29 A'   30 A'                 
 -0.654  -0.534  -0.426  -0.383  -0.376  -0.329  -0.318  -0.306
 31 A'   32 A'   33 A'   34 A'   11 A"   35 A'   12 A"   36 A'                 
 -0.276  -0.268
 37 A'   13 A"                                                                 
 -- Virtual --                   
 -0.132  -0.117  -0.040  -0.001   0.014   0.034   0.037   0.044
 14 A"   38 A'   39 A'   40 A'   41 A'   42 A'   15 A"   43 A'                 
  0.052   0.067   0.068   0.076   0.093   0.100   0.116   0.143
 44 A'   16 A"   45 A'   46 A'   17 A"   47 A'   48 A'   49 A'                 
  0.164   0.206   0.216   0.249   0.273   0.274   0.283   0.299
 50 A'   51 A'   18 A"   52 A'   53 A'   19 A"   54 A'   55 A'                 
  0.300   0.351   0.363   0.389   0.395   0.404   0.419   0.446
 20 A"   56 A'   21 A"   22 A"   57 A'   58 A'   59 A'   23 A"                 
  0.468   0.492   0.507   0.534   0.582   0.598   0.607   0.653
 60 A'   61 A'   24 A"   62 A'   63 A'   25 A"   64 A'   65 A'                 
  0.691   0.699   0.768   0.814   0.847   0.854   0.892   0.902
 26 A"   66 A'   67 A'   27 A"   28 A"   68 A'   69 A'   29 A"                 
  0.910   0.938   1.111   1.208   1.286   1.330   1.359   1.491
 70 A'   71 A'   72 A'   73 A'   30 A"   74 A'   75 A'   31 A"                 
  1.548   1.562   1.654   1.685   1.739   2.237   2.267   2.339
 32 A"   76 A'   77 A'   78 A'   79 A'   33 A"   80 A'   81 A'                 
  3.946   3.960   3.960   3.991   4.108   4.289   5.975   6.003
 34 A"   82 A'   35 A"   83 A'   84 A'   85 A'   36 A"   86 A'                 
  6.017   6.602   6.829   9.648  13.764  13.790  13.804  13.813
 87 A'   88 A'   89 A'   90 A'   37 A"   38 A"   91 A'   92 A'                 
 13.895  13.929  25.798  25.870  26.091  27.751  28.321  28.343
 93 A'   94 A'   39 A"   95 A'   96 A'   97 A'   40 A"   98 A'                 
 28.354  28.521  28.527  28.527  28.541  28.609 127.867 127.887
 99 A'   41 A"   42 A"  100 A'  101 A'  102 A'   43 A"  103 A'                 
127.895 151.563 162.715 162.967 215.6321901.723
104 A'  105 A'  106 A'  107 A'  108 A'  109 A'                                 
 --------------------------------------------------------------

          Ground-State Mulliken Net Atomic Charges

     Atom                 Charge (a.u.)
  ----------------------------------------
      1 P                     0.119965
      2 P                    -0.003680
      3 Cl                   -0.032442
      4 I                    -0.083844
  ----------------------------------------
  Sum of atomic charges =     0.000000

 -----------------------------------------------------------------
                    Cartesian Multipole Moments
 -----------------------------------------------------------------
    Charge (ESU x 10^10)
                 0.0000
    Dipole Moment (Debye)
         X       0.1284      Y      -0.5473      Z      -0.0000
       Tot       0.5622
    Quadrupole Moments (Debye-Ang)
        XX     -68.2161     XY       2.7579     YY     -67.8941
        XZ       0.0000     YZ       0.0000     ZZ     -67.8865
    Octopole Moments (Debye-Ang^2)
       XXX      91.3093    XXY       7.1263    XYY      30.3468
       YYY      21.4020    XXZ      -0.0000    XYZ      -0.0000
       YYZ      -0.0000    XZZ      26.9949    YZZ       5.3706
       ZZZ      -0.0000
    Hexadecapole Moments (Debye-Ang^3)
      XXXX   -1244.6237   XXXY      -5.3412   XXYY    -282.0057
      XYYY     -15.9311   YYYY    -470.6618   XXXZ       0.0000
      XXYZ       0.0000   XYYZ      -0.0000   YYYZ       0.0000
      XXZZ    -222.3895   XYZZ      -6.1831   YYZZ     -97.4951
      XZZZ       0.0000   YZZZ       0.0000   ZZZZ     -99.0591
 -----------------------------------------------------------------
 Calculating analytic gradient of the SCF energy
 Gradient of SCF Energy
            1           2           3           4
    1  -0.0000164   0.0000414  -0.0000040  -0.0000209
    2   0.0000424  -0.0000966   0.0000913  -0.0000371
    3  -0.0000000   0.0000000  -0.0000000   0.0000000
 Max gradient component =       9.662E-05
 RMS gradient           =       4.404E-05
 Gradient time:  CPU 5.04 s  wall 5.04 s
 Geometry Optimization Parameters
   NAtoms,    NIC,     NZ,  NCons,   NDum,   NFix, NCnnct, MaxDiis
        4      14       4       0       0       0       0       0

 Cartesian Hessian Update
 Hessian Updated using BFGS Update


** GEOMETRY OPTIMIZATION IN DELOCALIZED INTERNAL COORDINATES **
   Searching for a Minimum

   Optimization Cycle:   6

                       Coordinates (Angstroms)
     ATOM                X               Y               Z
      1  P        -0.3481313193   -1.5212364137    0.0000000000
      2  P        -2.2767963499   -0.8274857487    0.0000000000
      3  Cl       -2.3616463130    1.2578864713    0.0000000000
      4  I         1.3002863315    0.3310010799    0.0000000000
   Point Group: cs    Number of degrees of freedom:     5


   Energy is  -8062.525944479

 Hessian Updated using BFGS Update

  5 Hessian modes will be used to form the next step
  Hessian Eigenvalues:
     0.118033    0.169432    0.247286    0.265554    0.333864

 Minimum Search - Taking Simple RFO Step
 Searching for Lamda that Minimizes Along All modes
 Value Taken    Lamda =   0.00000000
 Step Taken.  Stepsize is  0.000437

                             Maximum     Tolerance    Cnvgd?
         Gradient           0.000086      0.000300     YES
         Displacement       0.000352      0.001200     YES
         Energy change     -0.000000      0.000001     YES


                       Distance Matrix (Angstroms)
             P (  1)   P (  2)   Cl(  3)
   P (  2)  2.049644
   Cl(  3)  3.431875  2.087098
   I (  4)  2.479529  3.760002  3.777415

 Final energy is   -8062.5259444793492     


 ******************************
 **  OPTIMIZATION CONVERGED  **
 ******************************

                       Coordinates (Angstroms)
     ATOM                X               Y               Z
      1  P        -0.3481313193   -1.5212364137    0.0000000000
      2  P        -2.2767963499   -0.8274857487    0.0000000000
      3  Cl       -2.3616463130    1.2578864713    0.0000000000
      4  I         1.3002863315    0.3310010799    0.0000000000

Z-matrix Print:
$molecule
0 1
I 
P  1 2.479529
P  2 2.049644 1 111.883893
Cl 3 2.087098 2 112.113892 1 -0.000000 0
$end


 --------------------------------------------------------------
             Orbital Energies (a.u.) and Symmetries
 --------------------------------------------------------------

 Alpha MOs, Restricted
 -- Occupied --                  
******* -176.32 -165.72 -165.72 -165.72 -101.58  -77.13  -77.11
  1 A'    2 A'    3 A'    1 A"    4 A'    5 A'    6 A'    7 A'                 
-35.817 -31.310 -31.305 -31.304 -22.961 -22.960 -22.959 -22.956
  8 A'    9 A'    2 A"   10 A'   11 A'    3 A"   12 A'    4 A"                 
-22.956  -9.491  -7.255  -7.247  -7.246  -6.619  -6.608  -6.367
 13 A'   14 A'   15 A'    5 A"   16 A'   17 A'   18 A'   19 A'                 
 -4.781  -4.778  -4.778  -4.775  -4.770  -4.767  -4.765  -4.764
 20 A'   21 A'    6 A"   22 A'   23 A'    7 A"    8 A"   24 A'                 
 -4.764  -2.044  -2.040  -2.039  -2.028  -2.028  -0.865  -0.722
 25 A'   26 A'    9 A"   27 A'   10 A"   28 A'   29 A'   30 A'                 
 -0.654  -0.534  -0.426  -0.383  -0.376  -0.329  -0.318  -0.306
 31 A'   32 A'   33 A'   34 A'   11 A"   35 A'   12 A"   36 A'                 
 -0.276  -0.268
 37 A'   13 A"                                                                 
 -- Virtual --                   
 -0.132  -0.117  -0.040  -0.001   0.014   0.034   0.037   0.044
 14 A"   38 A'   39 A'   40 A'   41 A'   42 A'   15 A"   43 A'                 
  0.052   0.067   0.068   0.076   0.093   0.100   0.116   0.143
 44 A'   16 A"   45 A'   46 A'   17 A"   47 A'   48 A'   49 A'                 
  0.164   0.206   0.216   0.249   0.273   0.274   0.283   0.299
 50 A'   51 A'   18 A"   52 A'   53 A'   19 A"   54 A'   55 A'                 
  0.300   0.351   0.363   0.389   0.395   0.404   0.419   0.446
 20 A"   56 A'   21 A"   22 A"   57 A'   58 A'   59 A'   23 A"                 
  0.468   0.492   0.507   0.534   0.582   0.598   0.607   0.653
 60 A'   61 A'   24 A"   62 A'   63 A'   25 A"   64 A'   65 A'                 
  0.691   0.699   0.768   0.814   0.847   0.854   0.892   0.902
 26 A"   66 A'   67 A'   27 A"   28 A"   68 A'   69 A'   29 A"                 
  0.910   0.938   1.111   1.208   1.286   1.330   1.359   1.491
 70 A'   71 A'   72 A'   73 A'   30 A"   74 A'   75 A'   31 A"                 
  1.548   1.562   1.654   1.685   1.739   2.237   2.267   2.339
 32 A"   76 A'   77 A'   78 A'   79 A'   33 A"   80 A'   81 A'                 
  3.946   3.960   3.960   3.991   4.108   4.289   5.975   6.003
 34 A"   82 A'   35 A"   83 A'   84 A'   85 A'   36 A"   86 A'                 
  6.017   6.602   6.829   9.648  13.764  13.790  13.804  13.813
 87 A'   88 A'   89 A'   90 A'   37 A"   38 A"   91 A'   92 A'                 
 13.895  13.929  25.798  25.870  26.091  27.751  28.321  28.343
 93 A'   94 A'   39 A"   95 A'   96 A'   97 A'   40 A"   98 A'                 
 28.354  28.521  28.527  28.527  28.541  28.609 127.867 127.887
 99 A'   41 A"   42 A"  100 A'  101 A'  102 A'   43 A"  103 A'                 
127.895 151.563 162.715 162.967 215.6321901.723
104 A'  105 A'  106 A'  107 A'  108 A'  109 A'                                 

 Beta MOs, Restricted
 -- Occupied --                  
******* -176.32 -165.72 -165.72 -165.72 -101.58  -77.13  -77.11
  1 A'    2 A'    3 A'    1 A"    4 A'    5 A'    6 A'    7 A'                 
-35.817 -31.310 -31.305 -31.304 -22.961 -22.960 -22.959 -22.956
  8 A'    9 A'    2 A"   10 A'   11 A'    3 A"   12 A'    4 A"                 
-22.956  -9.491  -7.255  -7.247  -7.246  -6.619  -6.608  -6.367
 13 A'   14 A'   15 A'    5 A"   16 A'   17 A'   18 A'   19 A'                 
 -4.781  -4.778  -4.778  -4.775  -4.770  -4.767  -4.765  -4.764
 20 A'   21 A'    6 A"   22 A'   23 A'    7 A"    8 A"   24 A'                 
 -4.764  -2.044  -2.040  -2.039  -2.028  -2.028  -0.865  -0.722
 25 A'   26 A'    9 A"   27 A'   10 A"   28 A'   29 A'   30 A'                 
 -0.654  -0.534  -0.426  -0.383  -0.376  -0.329  -0.318  -0.306
 31 A'   32 A'   33 A'   34 A'   11 A"   35 A'   12 A"   36 A'                 
 -0.276  -0.268
 37 A'   13 A"                                                                 
 -- Virtual --                   
 -0.132  -0.117  -0.040  -0.001   0.014   0.034   0.037   0.044
 14 A"   38 A'   39 A'   40 A'   41 A'   42 A'   15 A"   43 A'                 
  0.052   0.067   0.068   0.076   0.093   0.100   0.116   0.143
 44 A'   16 A"   45 A'   46 A'   17 A"   47 A'   48 A'   49 A'                 
  0.164   0.206   0.216   0.249   0.273   0.274   0.283   0.299
 50 A'   51 A'   18 A"   52 A'   53 A'   19 A"   54 A'   55 A'                 
  0.300   0.351   0.363   0.389   0.395   0.404   0.419   0.446
 20 A"   56 A'   21 A"   22 A"   57 A'   58 A'   59 A'   23 A"                 
  0.468   0.492   0.507   0.534   0.582   0.598   0.607   0.653
 60 A'   61 A'   24 A"   62 A'   63 A'   25 A"   64 A'   65 A'                 
  0.691   0.699   0.768   0.814   0.847   0.854   0.892   0.902
 26 A"   66 A'   67 A'   27 A"   28 A"   68 A'   69 A'   29 A"                 
  0.910   0.938   1.111   1.208   1.286   1.330   1.359   1.491
 70 A'   71 A'   72 A'   73 A'   30 A"   74 A'   75 A'   31 A"                 
  1.548   1.562   1.654   1.685   1.739   2.237   2.267   2.339
 32 A"   76 A'   77 A'   78 A'   79 A'   33 A"   80 A'   81 A'                 
  3.946   3.960   3.960   3.991   4.108   4.289   5.975   6.003
 34 A"   82 A'   35 A"   83 A'   84 A'   85 A'   36 A"   86 A'                 
  6.017   6.602   6.829   9.648  13.764  13.790  13.804  13.813
 87 A'   88 A'   89 A'   90 A'   37 A"   38 A"   91 A'   92 A'                 
 13.895  13.929  25.798  25.870  26.091  27.751  28.321  28.343
 93 A'   94 A'   39 A"   95 A'   96 A'   97 A'   40 A"   98 A'                 
 28.354  28.521  28.527  28.527  28.541  28.609 127.867 127.887
 99 A'   41 A"   42 A"  100 A'  101 A'  102 A'   43 A"  103 A'                 
127.895 151.563 162.715 162.967 215.6321901.723
104 A'  105 A'  106 A'  107 A'  108 A'  109 A'                                 
 --------------------------------------------------------------

          Ground-State Mulliken Net Atomic Charges

     Atom                 Charge (a.u.)
  ----------------------------------------
      1 P                     0.119965
      2 P                    -0.003680
      3 Cl                   -0.032442
      4 I                    -0.083844
  ----------------------------------------
  Sum of atomic charges =     0.000000

 -----------------------------------------------------------------
                    Cartesian Multipole Moments
 -----------------------------------------------------------------
    Charge (ESU x 10^10)
                 0.0000
    Dipole Moment (Debye)
         X       0.1284      Y      -0.5473      Z      -0.0000
       Tot       0.5622
    Quadrupole Moments (Debye-Ang)
        XX     -68.2161     XY       2.7579     YY     -67.8941
        XZ       0.0000     YZ       0.0000     ZZ     -67.8865
    Octopole Moments (Debye-Ang^2)
       XXX      91.3093    XXY       7.1263    XYY      30.3468
       YYY      21.4020    XXZ      -0.0000    XYZ      -0.0000
       YYZ      -0.0000    XZZ      26.9949    YZZ       5.3706
       ZZZ      -0.0000
    Hexadecapole Moments (Debye-Ang^3)
      XXXX   -1244.6237   XXXY      -5.3412   XXYY    -282.0057
      XYYY     -15.9311   YYYY    -470.6618   XXXZ       0.0000
      XXYZ       0.0000   XYYZ      -0.0000   YYYZ       0.0000
      XXZZ    -222.3895   XYZZ      -6.1831   YYZZ     -97.4951
      XZZZ       0.0000   YZZZ       0.0000   ZZZZ     -99.0591
 -----------------------------------------------------------------
Archival summary:
1\1\TWL02\OPT\ProcedureUnspecified\BasisUnspecified\1l12\taweetha\TueOct3016:45:472018TueOct3016:45:472018\0\\#,OPT,ProcedureUnspecified,BasisUnspecified,\\0,1\I\P,1,2.47953\P,2,2.04964,1,111.884\Cl,3,2.0871,2,112.114,1,-0,0\\\@

 Total job time:  122.07s(wall), 121.83s(cpu) 
 Tue Oct 30 16:45:47 2018

        *************************************************************
        *                                                           *
        *  Thank you very much for using Q-Chem.  Have a nice day.  *
        *                                                           *
        *************************************************************


 
User input: 2 of 2 
 
Q-Chem Developer Version!
                  Welcome to Q-Chem
     A Quantum Leap Into The Future Of Chemistry


 Q-Chem 5.1, Q-Chem, Inc., Pleasanton, CA (2018)

 Yihan Shao,  Zhengting Gan,  E. Epifanovsky,  A. T. B. Gilbert,  M. Wormit,  
 J. Kussmann,  A. W. Lange,  A. Behn,  Jia Deng,  Xintian Feng,  D. Ghosh,  
 M. Goldey,  P. R. Horn,  L. D. Jacobson,  I. Kaliman,  T. Kus,  A. Landau,  
 Jie Liu,  E. I. Proynov,  R. M. Richard,  R. P. Steele,  E. J. Sundstrom,  
 H. L. Woodcock III,  P. M. Zimmerman,  D. Zuev,  B. Albrecht,  E. Alguire,  
 S. A. Baeppler,  D. Barton,  Z. Benda,  Y. A. Bernard,  E. J. Berquist,  
 K. B. Bravaya,  H. Burton,  D. Casanova,  Chun-Min Chang,  Yunqing Chen,  
 A. Chien,  K. D. Closser,  M. P. Coons,  S. Coriani,  S. Dasgupta,  
 A. L. Dempwolff,  M. Diedenhofen,  Hainam Do,  R. G. Edgar,  Po-Tung Fang,  
 S. Faraji,  S. Fatehi,  Qingguo Feng,  K. D. Fenk,  J. Fosso-Tande,  
 Qinghui Ge,  A. Ghysels,  G. Gidofalvi,  J. Gomes,  J. Gonthier,  A. Gunina,  
 D. Hait,  M. W. D. Hanson-Heine,  P. H. P. Harbach,  A. W. Hauser,  
 J. E. Herr,  E. G. Hohenstein,  Z. C. Holden,  Kerwin Hui,  B. C. Huynh,  
 T.-C. Jagau,  Hyunjun Ji,  B. Kaduk,  K. Khistyaev,  Jaehoon Kim,  
 P. Klunzinger,  K. Koh,  D. Kosenkov,  L. Koulias,  T. Kowalczyk,  
 C. M. Krauter,  A. Kunitsa,  Ka Un Lao,  A. Laurent,  K. V. Lawler,  
 Joonho Lee,  D. Lefrancois,  S. Lehtola,  D. S. Levine,  Yi-Pei Li,  
 You-Sheng Lin,  Fenglai Liu,  E. Livshits,  A. Luenser,  P. Manohar,  
 E. Mansoor,  S. F. Manzer,  Shan-Ping Mao,  Yuezhi Mao,  N. Mardirossian,  
 A. V. Marenich,  T. Markovich,  L. A. Martinez-Martinez,  S. A. Maurer,  
 N. J. Mayhall,  S. C. McKenzie,  J.-M. Mewes,  A. F. Morrison,  
 J. W. Mullinax,  K. Nanda,  T. S. Nguyen-Beck,  R. Olivares-Amaya,  
 J. A. Parkhill,  T. M. Perrine,  F. Plasser,  P. Pokhilko,  S. Prager,  
 A. Prociuk,  E. Ramos,  D. R. Rehn,  F. Rob,  M. Schneider,  N. Sergueev,  
 S. M. Sharada,  S. Sharma,  D. W. Small,  T. Stauch,  T. Stein,  
 Yu-Chuan Su,  A. J. W. Thom,  A. Tkatchenko,  T. Tsuchimochi,  N. M. Tubman,  
 L. Vogt,  M. L. Vidal,  O. Vydrov,  M. A. Watson,  J. Wenzel,  
 M. de Wergifosse,  T. A. Wesolowski,  A. White,  J. Witte,  A. Yamada,  
 Jun Yang,  K. Yao,  S. Yeganeh,  S. R. Yost,  Zhi-Qiang You,  A. Zech,  
 Igor Ying Zhang,  Xing Zhang,  Yan Zhao,  Ying Zhu,  B. R. Brooks,  
 G. K. L. Chan,  C. J. Cramer,  M. S. Gordon,  W. J. Hehre,  A. Klamt,  
 M. W. Schmidt,  C. D. Sherrill,  D. G. Truhlar,  A. Aspuru-Guzik,  R. Baer,  
 A. T. Bell,  N. A. Besley,  Jeng-Da Chai,  A. E. DePrince, III,  
 R. A. DiStasio Jr.,  A. Dreuw,  B. D. Dunietz,  T. R. Furlani,  
 Chao-Ping Hsu,  Yousung Jung,  Jing Kong,  D. S. Lambrecht,  WanZhen Liang,  
 C. Ochsenfeld,  V. A. Rassolov,  L. V. Slipchenko,  J. E. Subotnik,  
 T. Van Voorhis,  J. M. Herbert,  A. I. Krylov,  P. M. W. Gill,  M. Head-Gordon

 Contributors to earlier versions of Q-Chem not listed above: 
 R. D. Adamson,  B. Austin,  J. Baker,  G. J. O. Beran,  K. Brandhorst,  
 S. T. Brown,  E. F. C. Byrd,  A. K. Chakraborty,  C.-L. Cheng,  
 Siu Hung Chien,  D. M. Chipman,  D. L. Crittenden,  H. Dachsel,  
 R. J. Doerksen,  A. D. Dutoi,  L. Fusti-Molnar,  W. A. Goddard III,  
 A. Golubeva-Zadorozhnaya,  S. R. Gwaltney,  G. Hawkins,  A. Heyden,  
 S. Hirata,  G. Kedziora,  F. J. Keil,  C. Kelley,  Jihan Kim,  R. A. King,  
 R. Z. Khaliullin,  P. P. Korambath,  W. Kurlancheek,  A. M. Lee,  M. S. Lee,  
 S. V. Levchenko,  Ching Yeh Lin,  D. Liotard,  R. C. Lochan,  I. Lotan,  
 P. E. Maslen,  N. Nair,  D. P. O'Neill,  D. Neuhauser,  E. Neuscamman,  
 C. M. Oana,  R. Olson,  B. Peters,  R. Peverati,  P. A. Pieniazek,  
 Y. M. Rhee,  J. Ritchie,  M. A. Rohrdanz,  E. Rosta,  N. J. Russ,  
 H. F. Schaefer III,  N. E. Schultz,  N. Shenvi,  A. C. Simmonett,  A. Sodt,  
 D. Stuck,  K. S. Thanthiriwatte,  V. Vanovschi,  Tao Wang,  A. Warshel,  
 C. F. Williams,  Q. Wu,  X. Xu,  W. Zhang

 Please cite Q-Chem as follows:
 Y. Shao et al., Mol. Phys. 113, 184-215 (2015)
 DOI: 10.1080/00268976.2014.952696

 Q-Chem 5.1.1 for Intel X86 EM64T Linux

 Parts of Q-Chem use Armadillo 8.300.2 (Tropical Shenanigans).
 http://arma.sourceforge.net/

 Q-Chem begins on Tue Oct 30 16:45:47 2018  

Host: 
0

     Scratch files written to /scratch/taweetham/qchem18984//
The previous job contains 0 fragments, simply inherited here
Input Ideriv = 2
Curr. Ideriv = -1
Max.  Ideriv = 2

Checking the input file for inconsistencies... 	...done.

--------------------------------------------------------------
User input:
--------------------------------------------------------------

$molecule
read
$end

$rem
   job_type 	frequency
   basis 	6-311++g**
   method	b3lyp	
$end


--------------------------------------------------------------
 ----------------------------------------------------------------
             Standard Nuclear Orientation (Angstroms)
    I     Atom           X                Y                Z
 ----------------------------------------------------------------
    1      P      -0.3164066803    -1.5448194292    -0.0000000000
    2      P      -2.2096359857    -0.7595031980     0.0000000000
    3      Cl     -2.1945225468     1.3275397810     0.0000000000
    4      I       1.4188211940     0.2263521345    -0.0000000000
 ----------------------------------------------------------------
 Molecular Point Group                 Cs    NOp =  2
 Largest Abelian Subgroup              Cs    NOp =  2
 Nuclear Repulsion Energy =   569.8403401308 hartrees
 There are       50 alpha and       50 beta electrons
 Requested basis set is 6-311++G(d,p)
 There are 63 shells and 152 basis functions

 Total QAlloc Memory Limit   2000 MB
 Mega-Array Size       188 MB
 MEM_STATIC part       192 MB

                       Distance Matrix (Angstroms)
             P (  1)   P (  2)   Cl(  3)
   P (  2)  2.049644
   Cl(  3)  3.431875  2.087098
   I (  4)  2.479529  3.760002  3.777415

 A cutoff of  1.0D-11 yielded   1573 shell pairs
 There are      9829 function pairs (     10931 Cartesian)
 Smallest overlap matrix eigenvalue = 6.65E-04
 Guess from superposition of atomic densities
 Warning:  Energy on first SCF cycle will be non-variational
 SAD guess density has 100.000000 electrons

 -----------------------------------------------------------------------
  General SCF calculation program by
  Eric Jon Sundstrom, Paul Horn, Yuezhi Mao, Dmitri Zuev, Alec White,
  David Stuck, Shaama M.S., Shane Yost, Joonho Lee, David Small,
  Daniel Levine, Susi Lehtola, Hugh Burton, Evgeny Epifanovsky
 -----------------------------------------------------------------------
 Exchange:     0.2000 Hartree-Fock + 0.0800 Slater + 0.7200 B88
 Correlation:  0.1900 VWN1RPA + 0.8100 LYP
 Using SG-1 standard quadrature grid
 A restricted SCF calculation will be
 performed using DIIS
 SCF converges when DIIS error is below 1.0e-08
 ---------------------------------------
  Cycle       Energy         DIIS error
 ---------------------------------------
    1   -8062.8061324958      3.64e-02  
    2   -8062.5120245314      2.06e-03  
    3   -8062.4909097713      3.13e-03  
    4   -8062.5248697202      6.11e-04  
    5   -8062.5258323197      1.75e-04  
    6   -8062.5259066969      7.09e-05  
    7   -8062.5259214372      2.81e-05  
    8   -8062.5259246429      9.61e-06  
    9   -8062.5259250106      1.60e-06  
   10   -8062.5259250184      3.11e-07  
   11   -8062.5259250187      1.33e-07  
   12   -8062.5259250188      1.24e-08  
   13   -8062.5259250187      4.02e-09  Convergence criterion met
 ---------------------------------------
 SCF time:   CPU 19.36s  wall 19.00s 
 SCF   energy in the final basis set =    -8062.5259250187
 Total energy in the final basis set =    -8062.5259250187

 --------------------------------------------------------------
             Orbital Energies (a.u.) and Symmetries
 --------------------------------------------------------------

 Alpha MOs, Restricted
 -- Occupied --                  
******* -176.32 -165.72 -165.72 -165.72 -101.58  -77.13  -77.11
  1 A'    2 A'    3 A'    1 A"    4 A'    5 A'    6 A'    7 A'                 
-35.817 -31.310 -31.305 -31.304 -22.961 -22.960 -22.959 -22.956
  8 A'    9 A'    2 A"   10 A'   11 A'    3 A"   12 A'    4 A"                 
-22.956  -9.491  -7.255  -7.247  -7.246  -6.619  -6.608  -6.367
 13 A'   14 A'   15 A'    5 A"   16 A'   17 A'   18 A'   19 A'                 
 -4.781  -4.778  -4.778  -4.775  -4.770  -4.767  -4.765  -4.764
 20 A'   21 A'    6 A"   22 A'   23 A'    7 A"    8 A"   24 A'                 
 -4.764  -2.044  -2.040  -2.039  -2.028  -2.028  -0.865  -0.722
 25 A'   26 A'    9 A"   27 A'   10 A"   28 A'   29 A'   30 A'                 
 -0.654  -0.534  -0.426  -0.383  -0.376  -0.329  -0.318  -0.306
 31 A'   32 A'   33 A'   34 A'   11 A"   35 A'   12 A"   36 A'                 
 -0.276  -0.268
 37 A'   13 A"                                                                 
 -- Virtual --                   
 -0.132  -0.117  -0.040  -0.001   0.014   0.034   0.037   0.044
 14 A"   38 A'   39 A'   40 A'   41 A'   42 A'   15 A"   43 A'                 
  0.052   0.067   0.068   0.076   0.093   0.100   0.116   0.143
 44 A'   16 A"   45 A'   46 A'   17 A"   47 A'   48 A'   49 A'                 
  0.164   0.206   0.216   0.249   0.273   0.274   0.283   0.299
 50 A'   51 A'   18 A"   52 A'   53 A'   19 A"   54 A'   55 A'                 
  0.300   0.351   0.363   0.389   0.394   0.404   0.419   0.446
 20 A"   56 A'   21 A"   22 A"   57 A'   58 A'   59 A'   23 A"                 
  0.468   0.492   0.507   0.534   0.582   0.598   0.607   0.653
 60 A'   61 A'   24 A"   62 A'   63 A'   25 A"   64 A'   65 A'                 
  0.691   0.699   0.768   0.814   0.847   0.854   0.892   0.902
 26 A"   66 A'   67 A'   27 A"   28 A"   68 A'   69 A'   29 A"                 
  0.910   0.938   1.111   1.208   1.287   1.330   1.359   1.491
 70 A'   71 A'   72 A'   73 A'   30 A"   74 A'   75 A'   31 A"                 
  1.548   1.562   1.654   1.684   1.739   2.237   2.267   2.339
 32 A"   76 A'   77 A'   78 A'   79 A'   33 A"   80 A'   81 A'                 
  3.946   3.959   3.960   3.990   4.108   4.289   5.975   6.003
 34 A"   82 A'   35 A"   83 A'   84 A'   85 A'   36 A"   86 A'                 
  6.017   6.602   6.829   9.648  13.764  13.790  13.804  13.813
 87 A'   88 A'   89 A'   90 A'   37 A"   38 A"   91 A'   92 A'                 
 13.895  13.929  25.798  25.869  26.091  27.751  28.321  28.343
 93 A'   94 A'   39 A"   95 A'   96 A'   97 A'   40 A"   98 A'                 
 28.354  28.521  28.527  28.527  28.541  28.609 127.867 127.887
 99 A'   41 A"   42 A"  100 A'  101 A'  102 A'   43 A"  103 A'                 
127.895 151.563 162.715 162.967 215.6321901.723
104 A'  105 A'  106 A'  107 A'  108 A'  109 A'                                 

 Beta MOs, Restricted
 -- Occupied --                  
******* -176.32 -165.72 -165.72 -165.72 -101.58  -77.13  -77.11
  1 A'    2 A'    3 A'    1 A"    4 A'    5 A'    6 A'    7 A'                 
-35.817 -31.310 -31.305 -31.304 -22.961 -22.960 -22.959 -22.956
  8 A'    9 A'    2 A"   10 A'   11 A'    3 A"   12 A'    4 A"                 
-22.956  -9.491  -7.255  -7.247  -7.246  -6.619  -6.608  -6.367
 13 A'   14 A'   15 A'    5 A"   16 A'   17 A'   18 A'   19 A'                 
 -4.781  -4.778  -4.778  -4.775  -4.770  -4.767  -4.765  -4.764
 20 A'   21 A'    6 A"   22 A'   23 A'    7 A"    8 A"   24 A'                 
 -4.764  -2.044  -2.040  -2.039  -2.028  -2.028  -0.865  -0.722
 25 A'   26 A'    9 A"   27 A'   10 A"   28 A'   29 A'   30 A'                 
 -0.654  -0.534  -0.426  -0.383  -0.376  -0.329  -0.318  -0.306
 31 A'   32 A'   33 A'   34 A'   11 A"   35 A'   12 A"   36 A'                 
 -0.276  -0.268
 37 A'   13 A"                                                                 
 -- Virtual --                   
 -0.132  -0.117  -0.040  -0.001   0.014   0.034   0.037   0.044
 14 A"   38 A'   39 A'   40 A'   41 A'   42 A'   15 A"   43 A'                 
  0.052   0.067   0.068   0.076   0.093   0.100   0.116   0.143
 44 A'   16 A"   45 A'   46 A'   17 A"   47 A'   48 A'   49 A'                 
  0.164   0.206   0.216   0.249   0.273   0.274   0.283   0.299
 50 A'   51 A'   18 A"   52 A'   53 A'   19 A"   54 A'   55 A'                 
  0.300   0.351   0.363   0.389   0.394   0.404   0.419   0.446
 20 A"   56 A'   21 A"   22 A"   57 A'   58 A'   59 A'   23 A"                 
  0.468   0.492   0.507   0.534   0.582   0.598   0.607   0.653
 60 A'   61 A'   24 A"   62 A'   63 A'   25 A"   64 A'   65 A'                 
  0.691   0.699   0.768   0.814   0.847   0.854   0.892   0.902
 26 A"   66 A'   67 A'   27 A"   28 A"   68 A'   69 A'   29 A"                 
  0.910   0.938   1.111   1.208   1.287   1.330   1.359   1.491
 70 A'   71 A'   72 A'   73 A'   30 A"   74 A'   75 A'   31 A"                 
  1.548   1.562   1.654   1.684   1.739   2.237   2.267   2.339
 32 A"   76 A'   77 A'   78 A'   79 A'   33 A"   80 A'   81 A'                 
  3.946   3.959   3.960   3.990   4.108   4.289   5.975   6.003
 34 A"   82 A'   35 A"   83 A'   84 A'   85 A'   36 A"   86 A'                 
  6.017   6.602   6.829   9.648  13.764  13.790  13.804  13.813
 87 A'   88 A'   89 A'   90 A'   37 A"   38 A"   91 A'   92 A'                 
 13.895  13.929  25.798  25.869  26.091  27.751  28.321  28.343
 93 A'   94 A'   39 A"   95 A'   96 A'   97 A'   40 A"   98 A'                 
 28.354  28.521  28.527  28.527  28.541  28.609 127.867 127.887
 99 A'   41 A"   42 A"  100 A'  101 A'  102 A'   43 A"  103 A'                 
127.895 151.563 162.715 162.967 215.6321901.723
104 A'  105 A'  106 A'  107 A'  108 A'  109 A'                                 
 --------------------------------------------------------------

          Ground-State Mulliken Net Atomic Charges

     Atom                 Charge (a.u.)
  ----------------------------------------
      1 P                     0.120081
      2 P                    -0.003760
      3 Cl                   -0.032319
      4 I                    -0.084002
  ----------------------------------------
  Sum of atomic charges =     0.000000

 -----------------------------------------------------------------
                    Cartesian Multipole Moments
 -----------------------------------------------------------------
    Charge (ESU x 10^10)
                 0.0000
    Dipole Moment (Debye)
         X       0.1009      Y      -0.5538      Z       0.0000
       Tot       0.5629
    Quadrupole Moments (Debye-Ang)
        XX     -67.9322     XY       2.6981     YY     -68.1113
        XZ      -0.0000     YZ      -0.0000     ZZ     -67.8866
    Octopole Moments (Debye-Ang^2)
       XXX      70.9897    XXY       9.0741    XYY      23.3247
       YYY      25.5982    XXZ       0.0000    XYZ       0.0000
       YYZ       0.0000    XZZ      20.1476    YZZ       6.9235
       ZZZ       0.0000
    Hexadecapole Moments (Debye-Ang^3)
      XXXX   -1209.8345   XXXY      12.5523   XXYY    -278.0614
      XYYY       0.9900   YYYY    -472.9019   XXXZ       0.0000
      XXYZ      -0.0000   XYYZ      -0.0000   YYYZ      -0.0000
      XXZZ    -217.7623   XYZZ      -0.6017   YYZZ     -97.6495
      XZZZ      -0.0000   YZZZ      -0.0000   ZZZZ     -99.0595
 -----------------------------------------------------------------
 Calculating MO derivatives via CPSCF
   1         3          12      0.162938    0.068745
   2         3          12      0.019749    0.008438
   3         3          12      0.002649    0.001069
   4         3          12      0.000350    0.000139
   5        11           4      0.000030    0.000014
   6        14           1      0.000001    0.000001
   7        15           0      0.000000    0.000000    Roots Converged
 Time for AOints: 5.3 s (CPU) 5.3 s (wall)
 ------------------------------------------------------------------------------
                     AOints        : Timing summary (seconds)
 ------------------------------------------------------------------------------
     job step          cpu (% of tot)      sys (% of tot)     wall (% of tot)
 ------------------------------------------------------------------------------
  cpscf_lag         0.3715E+02 (46.3)   0.4600E-04 (14.9)   0.3717E+02 (46.3)
  iterzp            0.3766E+02 (46.9)   0.2630E-03 (85.1)   0.3768E+02 (46.9)
  make_fx           0.0000E+00 ( 0.0)   0.0000E+00 ( 0.0)   0.0000E+00 ( 0.0)
  AOints            0.5315E+01 ( 6.6)   0.0000E+00 ( 0.0)   0.5317E+01 ( 6.6)
 ------------------------------------------------------------------------------
   Grand Totals     0.8023E+02          0.3090E-03          0.8026E+02
 ------------------------------------------------------------------------------
 Calculating analytic Hessian of the SCF energy
 Polarizability Matrix (a.u.)
            1           2           3
    1-137.9435127  -1.0296984  -0.0000000
    2  -1.0296984 -95.1109469  -0.0000000
    3  -0.0000000  -0.0000000 -54.7291167

 Direct stationary perturbation theory relativistic correction:

 rels  =      98.633080308879
 relv  =    -327.576384854303
 rel2e =      43.231665095549
 E_rel =    -185.711639449874

 Hessian of the SCF Energy
            1           2           3           4           5           6
    1   0.2091408  -0.0080907   0.0000000  -0.1534617   0.0613461  -0.0000000
    2  -0.0080907   0.1324500  -0.0000000   0.0436431  -0.0456548  -0.0000000
    3   0.0000000  -0.0000000   0.0106210  -0.0000000  -0.0000000  -0.0120051
    4  -0.1534617   0.0436431  -0.0000000   0.1834205  -0.0383653   0.0000000
    5   0.0613461  -0.0456548  -0.0000000  -0.0383653   0.1743011   0.0000000
    6  -0.0000000  -0.0000000  -0.0120051   0.0000000   0.0000000   0.0129641
    7  -0.0044107   0.0162618  -0.0000000  -0.0125740  -0.0154329   0.0000000
    8   0.0060063  -0.0155665   0.0000000  -0.0039559  -0.1284774  -0.0000000
    9  -0.0000000   0.0000000   0.0063789   0.0000000  -0.0000000  -0.0068745
   10  -0.0512684  -0.0518142   0.0000000  -0.0173848  -0.0075478  -0.0000000
   11  -0.0592617  -0.0712288   0.0000000  -0.0013218  -0.0001689  -0.0000000
   12   0.0000000   0.0000000  -0.0049948  -0.0000000  -0.0000000   0.0059155
            7           8           9          10          11          12
    1  -0.0044107   0.0060063  -0.0000000  -0.0512684  -0.0592617   0.0000000
    2   0.0162618  -0.0155665   0.0000000  -0.0518142  -0.0712288   0.0000000
    3  -0.0000000   0.0000000   0.0063789   0.0000000   0.0000000  -0.0049948
    4  -0.0125740  -0.0039559   0.0000000  -0.0173848  -0.0013218  -0.0000000
    5  -0.0154329  -0.1284774  -0.0000000  -0.0075478  -0.0001689  -0.0000000
    6   0.0000000  -0.0000000  -0.0068745  -0.0000000  -0.0000000   0.0059155
    7   0.0165998  -0.0031396  -0.0000000   0.0003849   0.0023107   0.0000000
    8  -0.0031396   0.1395791  -0.0000000   0.0010893   0.0044648  -0.0000000
    9  -0.0000000  -0.0000000   0.0038583   0.0000000  -0.0000000  -0.0033628
   10   0.0003849   0.0010893   0.0000000   0.0682683   0.0582727  -0.0000000
   11   0.0023107   0.0044648  -0.0000000   0.0582727   0.0669328   0.0000000
   12   0.0000000  -0.0000000  -0.0033628  -0.0000000   0.0000000   0.0024420
 Gradient time:  CPU 110.30 s  wall 110.34 s
 **********************************************************************
 **                                                                  **
 **                       VIBRATIONAL ANALYSIS                       **
 **                       --------------------                       **
 **                                                                  **
 **        VIBRATIONAL FREQUENCIES (CM**-1) AND NORMAL MODES         **
 **     FORCE CONSTANTS (mDYN/ANGSTROM) AND REDUCED MASSES (AMU)     **
 **                  INFRARED INTENSITIES (KM/MOL)                   **
 **                                                                  **
 **********************************************************************


 Mode:                 1                      2                      3
 Frequency:        83.06                 153.87                 225.97
 Force Cnst:      0.1792                 0.4475                 1.0618
 Red. Mass:      44.0971                32.0768                35.2954
 IR Active:          YES                    YES                    YES
 IR Intens:        0.203                  0.212                  6.692
 Raman Active:       YES                    YES                    YES
               X      Y      Z        X      Y      Z        X      Y      Z
 P          0.102 -0.270  0.000    0.000  0.000 -0.629    0.431 -0.238  0.000
 P          0.181 -0.031 -0.000    0.000 -0.000  0.691    0.639  0.228 -0.000
 Cl         0.882 -0.039  0.000    0.000  0.000 -0.347   -0.373  0.353  0.000
 I         -0.312  0.084 -0.000   -0.000 -0.000  0.080   -0.158 -0.095 -0.000
 TransDip  -0.012 -0.008 -0.000    0.000 -0.000  0.015    0.082 -0.009  0.000

 Mode:                 4                      5                      6
 Frequency:       371.15                 462.42                 577.53
 Force Cnst:      2.8244                 4.0928                 6.1121
 Red. Mass:      34.7990                32.4865                31.1021
 IR Active:          YES                    YES                    YES
 IR Intens:       20.553                 63.750                 12.677
 Raman Active:       YES                    YES                    YES
               X      Y      Z        X      Y      Z        X      Y      Z
 P          0.295  0.898  0.000   -0.303 -0.060 -0.000    0.652 -0.178 -0.000
 P          0.119 -0.034 -0.000    0.316  0.661  0.000   -0.591  0.414  0.000
 Cl         0.076 -0.218  0.000   -0.044 -0.604 -0.000   -0.011 -0.148 -0.000
 I         -0.122 -0.151 -0.000    0.009  0.020  0.000   -0.012 -0.017  0.000
 TransDip   0.106  0.099  0.000   -0.154  0.204 -0.000   -0.036  0.108  0.000

 STANDARD THERMODYNAMIC QUANTITIES AT   298.15 K  AND     1.00 ATM

   This Molecule has  0 Imaginary Frequencies
   Zero point vibrational energy:        2.679 kcal/mol

   Atom    1 Element P  Has Mass   30.97376
   Atom    2 Element P  Has Mass   30.97376
   Atom    3 Element Cl Has Mass   34.96885
   Atom    4 Element I  Has Mass  126.90440
   Molecular Mass:   223.820770 amu
   Principal axes and moments of inertia in amu*Bohr^2:
                             1           2           3
    Eigenvalues --      570.57103  2055.03649  2625.60752
          X               0.99991    -0.01342     0.00000
          Y               0.01342     0.99991     0.00000
          Z               0.00000    -0.00000     1.00000
   Rotational Symmetry Number is   1
   The Molecule is an Asymmetric Top
   Translational Enthalpy:        0.889 kcal/mol
   Rotational Enthalpy:           0.889 kcal/mol
   Vibrational Enthalpy:          4.367 kcal/mol
   gas constant (RT):             0.592 kcal/mol
   Translational Entropy:        42.119  cal/mol.K
   Rotational Entropy:           29.511  cal/mol.K
   Vibrational Entropy:          10.676  cal/mol.K

   Total Enthalpy:                6.737 kcal/mol
   Total Entropy:                82.306  cal/mol.K

 ======================================================================

 STANDARD THERMODYNAMIC QUANTITIES FOR ANHARMONIC VIBRATION -- TOSH

   Zero point vibrational energy: ************ kcal/mol

   Vibrational Enthalpy:   ************ kcal/mol
   Vibrational Entropy:             NaN  cal/mol.K

   Total Enthalpy:         ************ kcal/mol
   Total Entropy:                   NaN  cal/mol.K

 ======================================================================

 STANDARD THERMODYNAMIC QUANTITIES FOR ANHARMONIC VIBRATION -- VPT2

   Zero point vibrational energy: ************ kcal/mol

   Vibrational Enthalpy:   ************ kcal/mol
   Vibrational Entropy:             NaN  cal/mol.K

   Total Enthalpy:         ************ kcal/mol
   Total Entropy:                   NaN  cal/mol.K

 ======================================================================

Archival summary:
1\1\TWL02\FREQ\ProcedureUnspecified\BasisUnspecified\1l12\taweetha\TueOct3016:47:572018TueOct3016:47:572018\0\\#,FREQ,ProcedureUnspecified,BasisUnspecified,\\0,1\I\P,1,2.47953\P,2,2.04964,1,111.884\Cl,3,2.0871,2,112.114,1,0,0\\\@

 Total job time:  129.84s(wall), 129.75s(cpu) 
 Tue Oct 30 16:47:57 2018

        *************************************************************
        *                                                           *
        *  Thank you very much for using Q-Chem.  Have a nice day.  *
        *                                                           *
        *************************************************************
