# Supplementary material for: Geometric and energetic data from ab initio calculations of haloethene, haloimine, halomethylenephosphine, haloiminophosphine, halodiazene, halodiphosphene and halocyclopropane
Source: Data Brief. 2019 Nov 2;27:104738. doi: 10.1016/j.dib.2019.104738 (PMC6861602; doi:10.1016/j.dib.2019.104738)
Supplement: Multimedia component 8 [file mmc8.zip › PP/B3LYP/FEPPBrE.out]

Q-Chem Developer Version!
                  Welcome to Q-Chem
     A Quantum Leap Into The Future Of Chemistry


 Q-Chem 5.1, Q-Chem, Inc., Pleasanton, CA (2018)

 Yihan Shao,  Zhengting Gan,  E. Epifanovsky,  A. T. B. Gilbert,  M. Wormit,  
 J. Kussmann,  A. W. Lange,  A. Behn,  Jia Deng,  Xintian Feng,  D. Ghosh,  
 M. Goldey,  P. R. Horn,  L. D. Jacobson,  I. Kaliman,  T. Kus,  A. Landau,  
 Jie Liu,  E. I. Proynov,  R. M. Richard,  R. P. Steele,  E. J. Sundstrom,  
 H. L. Woodcock III,  P. M. Zimmerman,  D. Zuev,  B. Albrecht,  E. Alguire,  
 S. A. Baeppler,  D. Barton,  Z. Benda,  Y. A. Bernard,  E. J. Berquist,  
 K. B. Bravaya,  H. Burton,  D. Casanova,  Chun-Min Chang,  Yunqing Chen,  
 A. Chien,  K. D. Closser,  M. P. Coons,  S. Coriani,  S. Dasgupta,  
 A. L. Dempwolff,  M. Diedenhofen,  Hainam Do,  R. G. Edgar,  Po-Tung Fang,  
 S. Faraji,  S. Fatehi,  Qingguo Feng,  K. D. Fenk,  J. Fosso-Tande,  
 Qinghui Ge,  A. Ghysels,  G. Gidofalvi,  J. Gomes,  J. Gonthier,  A. Gunina,  
 D. Hait,  M. W. D. Hanson-Heine,  P. H. P. Harbach,  A. W. Hauser,  
 J. E. Herr,  E. G. Hohenstein,  Z. C. Holden,  Kerwin Hui,  B. C. Huynh,  
 T.-C. Jagau,  Hyunjun Ji,  B. Kaduk,  K. Khistyaev,  Jaehoon Kim,  
 P. Klunzinger,  K. Koh,  D. Kosenkov,  L. Koulias,  T. Kowalczyk,  
 C. M. Krauter,  A. Kunitsa,  Ka Un Lao,  A. Laurent,  K. V. Lawler,  
 Joonho Lee,  D. Lefrancois,  S. Lehtola,  D. S. Levine,  Yi-Pei Li,  
 You-Sheng Lin,  Fenglai Liu,  E. Livshits,  A. Luenser,  P. Manohar,  
 E. Mansoor,  S. F. Manzer,  Shan-Ping Mao,  Yuezhi Mao,  N. Mardirossian,  
 A. V. Marenich,  T. Markovich,  L. A. Martinez-Martinez,  S. A. Maurer,  
 N. J. Mayhall,  S. C. McKenzie,  J.-M. Mewes,  A. F. Morrison,  
 J. W. Mullinax,  K. Nanda,  T. S. Nguyen-Beck,  R. Olivares-Amaya,  
 J. A. Parkhill,  T. M. Perrine,  F. Plasser,  P. Pokhilko,  S. Prager,  
 A. Prociuk,  E. Ramos,  D. R. Rehn,  F. Rob,  M. Schneider,  N. Sergueev,  
 S. M. Sharada,  S. Sharma,  D. W. Small,  T. Stauch,  T. Stein,  
 Yu-Chuan Su,  A. J. W. Thom,  A. Tkatchenko,  T. Tsuchimochi,  N. M. Tubman,  
 L. Vogt,  M. L. Vidal,  O. Vydrov,  M. A. Watson,  J. Wenzel,  
 M. de Wergifosse,  T. A. Wesolowski,  A. White,  J. Witte,  A. Yamada,  
 Jun Yang,  K. Yao,  S. Yeganeh,  S. R. Yost,  Zhi-Qiang You,  A. Zech,  
 Igor Ying Zhang,  Xing Zhang,  Yan Zhao,  Ying Zhu,  B. R. Brooks,  
 G. K. L. Chan,  C. J. Cramer,  M. S. Gordon,  W. J. Hehre,  A. Klamt,  
 M. W. Schmidt,  C. D. Sherrill,  D. G. Truhlar,  A. Aspuru-Guzik,  R. Baer,  
 A. T. Bell,  N. A. Besley,  Jeng-Da Chai,  A. E. DePrince, III,  
 R. A. DiStasio Jr.,  A. Dreuw,  B. D. Dunietz,  T. R. Furlani,  
 Chao-Ping Hsu,  Yousung Jung,  Jing Kong,  D. S. Lambrecht,  WanZhen Liang,  
 C. Ochsenfeld,  V. A. Rassolov,  L. V. Slipchenko,  J. E. Subotnik,  
 T. Van Voorhis,  J. M. Herbert,  A. I. Krylov,  P. M. W. Gill,  M. Head-Gordon

 Contributors to earlier versions of Q-Chem not listed above: 
 R. D. Adamson,  B. Austin,  J. Baker,  G. J. O. Beran,  K. Brandhorst,  
 S. T. Brown,  E. F. C. Byrd,  A. K. Chakraborty,  C.-L. Cheng,  
 Siu Hung Chien,  D. M. Chipman,  D. L. Crittenden,  H. Dachsel,  
 R. J. Doerksen,  A. D. Dutoi,  L. Fusti-Molnar,  W. A. Goddard III,  
 A. Golubeva-Zadorozhnaya,  S. R. Gwaltney,  G. Hawkins,  A. Heyden,  
 S. Hirata,  G. Kedziora,  F. J. Keil,  C. Kelley,  Jihan Kim,  R. A. King,  
 R. Z. Khaliullin,  P. P. Korambath,  W. Kurlancheek,  A. M. Lee,  M. S. Lee,  
 S. V. Levchenko,  Ching Yeh Lin,  D. Liotard,  R. C. Lochan,  I. Lotan,  
 P. E. Maslen,  N. Nair,  D. P. O'Neill,  D. Neuhauser,  E. Neuscamman,  
 C. M. Oana,  R. Olson,  B. Peters,  R. Peverati,  P. A. Pieniazek,  
 Y. M. Rhee,  J. Ritchie,  M. A. Rohrdanz,  E. Rosta,  N. J. Russ,  
 H. F. Schaefer III,  N. E. Schultz,  N. Shenvi,  A. C. Simmonett,  A. Sodt,  
 D. Stuck,  K. S. Thanthiriwatte,  V. Vanovschi,  Tao Wang,  A. Warshel,  
 C. F. Williams,  Q. Wu,  X. Xu,  W. Zhang

 Please cite Q-Chem as follows:
 Y. Shao et al., Mol. Phys. 113, 184-215 (2015)
 DOI: 10.1080/00268976.2014.952696

 Q-Chem 5.1.1 for Intel X86 EM64T Linux

 Parts of Q-Chem use Armadillo 8.300.2 (Tropical Shenanigans).
 http://arma.sourceforge.net/

 Q-Chem begins on Tue Oct 30 16:29:42 2018  

Host: 
0

     Scratch files written to /scratch/taweetham/qchem18678//
Input Ideriv = 2
Curr. Ideriv = -1
Max.  Ideriv = 2

Checking the input file for inconsistencies... 	...done.

--------------------------------------------------------------
User input:
--------------------------------------------------------------
$molecule
0 1
P 
P 1 PP 
F 2 PF 1 ANG 
Br 1 PBr 2 ANG  3 DHA

PP=1.99
PH=1.44
PF=1.54
PCl=2.03
PBr=2.5
PI=2.6
ANG=120.0
DHA=0.0
$end

$rem
   job_type	optimization
   basis	6-311++g**
   method	b3lyp
$end

--------------------------------------------------------------
 ----------------------------------------------------------------
             Standard Nuclear Orientation (Angstroms)
    I     Atom           X                Y                Z
 ----------------------------------------------------------------
    1      P      -0.4149492713    -1.1210676955    -0.0000000000
    2      P      -2.1814539495    -0.2047919610     0.0000000000
    3      F      -2.2508965552     1.3336415685     0.0000000000
    4      Br      1.6915462088     0.2252891638    -0.0000000000
 ----------------------------------------------------------------
 Molecular Point Group                 Cs    NOp =  2
 Largest Abelian Subgroup              Cs    NOp =  2
 Nuclear Repulsion Energy =   352.6500674348 hartrees
 There are       37 alpha and       37 beta electrons
 Requested basis set is 6-311++G(d,p)
 There are 51 shells and 130 basis functions

 Total QAlloc Memory Limit   2000 MB
 Mega-Array Size       188 MB
 MEM_STATIC part       192 MB
 A cutoff of  1.0D-11 yielded   1075 shell pairs
 There are      7422 function pairs (      8136 Cartesian)
 Smallest overlap matrix eigenvalue = 7.17E-04

 Scale SEOQF with 1.000000e-01/1.000000e-01/1.000000e-01

 Standard Electronic Orientation quadrupole field applied
 Nucleus-field energy     =     0.0000000105 hartrees
 Guess from superposition of atomic densities
 Warning:  Energy on first SCF cycle will be non-variational
 SAD guess density has 74.000000 electrons

 -----------------------------------------------------------------------
  General SCF calculation program by
  Eric Jon Sundstrom, Paul Horn, Yuezhi Mao, Dmitri Zuev, Alec White,
  David Stuck, Shaama M.S., Shane Yost, Joonho Lee, David Small,
  Daniel Levine, Susi Lehtola, Hugh Burton, Evgeny Epifanovsky
 -----------------------------------------------------------------------
 Exchange:     0.2000 Hartree-Fock + 0.0800 Slater + 0.7200 B88
 Correlation:  0.1900 VWN1RPA + 0.8100 LYP
 Using SG-1 standard quadrature grid
 A restricted SCF calculation will be
 performed using DIIS
 SCF converges when DIIS error is below 1.0e-08
 ---------------------------------------
  Cycle       Energy         DIIS error
 ---------------------------------------
    1   -3357.0906072700      4.06e-02  
    2   -3356.7400052053      4.53e-03  
    3   -3356.6739630113      7.24e-03  
    4   -3356.7693612616      1.49e-03  
    5   -3356.7723653768      2.93e-04  
    6   -3356.7724658747      1.71e-04  
    7   -3356.7725315106      5.48e-05  
    8   -3356.7725388812      2.19e-05  
    9   -3356.7725402518      2.42e-06  
   10   -3356.7725402705      5.89e-07  
   11   -3356.7725402716      1.87e-07  
   12   -3356.7725402718      3.96e-08  
   13   -3356.7725402717      8.91e-09  Convergence criterion met
 ---------------------------------------
 SCF time:   CPU 14.75s  wall 15.00s 
 SCF   energy in the final basis set =    -3356.7725402717
 Total energy in the final basis set =    -3356.7725402717

 --------------------------------------------------------------
             Orbital Energies (a.u.) and Symmetries
 --------------------------------------------------------------

 Alpha MOs, Restricted
 -- Occupied --                  
-482.84  -77.15  -77.12  -62.49  -56.31  -56.31  -56.31  -24.74
  1 A'    2 A'    3 A'    4 A'    5 A'    1 A"    6 A'    7 A'                 
 -8.701  -6.644  -6.616  -6.533  -6.520  -6.520  -4.808  -4.803
  8 A'    9 A'   10 A'   11 A'    2 A"   12 A'   13 A'    3 A"                 
 -4.800  -4.779  -4.775  -4.773  -2.643  -2.640  -2.640  -2.630
 14 A'   15 A'    4 A"   16 A'   17 A'    5 A"   18 A'   19 A'                 
 -2.630  -1.286  -0.780  -0.723  -0.611  -0.521  -0.519  -0.468
  6 A"   20 A'   21 A'   22 A'   23 A'    7 A"   24 A'   25 A'                 
 -0.341  -0.327  -0.326  -0.289  -0.287
 26 A'    8 A"   27 A'   28 A'    9 A"                                         
 -- Virtual --                   
 -0.144  -0.125  -0.024   0.004   0.016   0.033   0.034   0.051
 29 A'   10 A"   30 A'   31 A'   32 A'   33 A'   11 A"   34 A'                 
  0.062   0.066   0.071   0.080   0.081   0.087   0.109   0.125
 35 A'   12 A"   36 A'   13 A"   37 A'   38 A'   39 A'   40 A'                 
  0.216   0.220   0.249   0.256   0.268   0.270   0.285   0.300
 41 A'   14 A"   42 A'   43 A'   15 A"   44 A'   45 A'   16 A"                 
  0.301   0.357   0.395   0.420   0.448   0.480   0.481   0.533
 46 A'   47 A'   48 A'   17 A"   49 A'   18 A"   50 A'   19 A"                 
  0.534   0.555   0.566   0.572   0.607   0.625   0.634   0.651
 51 A'   52 A'   20 A"   53 A'   54 A'   55 A'   21 A"   56 A'                 
  0.681   0.707   0.800   0.829   0.914   0.998   1.144   1.279
 57 A'   22 A"   58 A'   23 A"   59 A'   60 A'   61 A'   24 A"                 
  1.310   1.336   1.483   1.526   1.538   1.613   1.632   1.681
 62 A'   63 A'   25 A"   64 A'   26 A"   65 A'   66 A'   67 A'                 
  1.865   1.995   2.009   2.066   3.706   3.707   3.757   3.764
 68 A'   27 A"   69 A'   70 A'   28 A"   71 A'   29 A"   72 A'                 
  3.994   3.996   3.999   4.011   4.105   4.140   6.213   6.231
 30 A"   31 A"   73 A'   74 A'   75 A'   76 A'   32 A"   77 A'                 
  6.252   6.561   6.692   6.922   7.550   7.558   7.584  13.746
 78 A'   79 A'   80 A'   81 A'   33 A"   82 A'   83 A'   34 A"                 
 13.782  13.797  13.809  13.877  13.915  47.856  66.702 162.798
 35 A"   84 A'   85 A'   86 A'   87 A'   88 A'   89 A'   90 A'                 
163.033 289.745 289.753 289.7921020.633
 91 A'   36 A"   92 A'   93 A'   94 A'                                         

 Beta MOs, Restricted
 -- Occupied --                  
-482.84  -77.15  -77.12  -62.49  -56.31  -56.31  -56.31  -24.74
  1 A'    2 A'    3 A'    4 A'    5 A'    1 A"    6 A'    7 A'                 
 -8.701  -6.644  -6.616  -6.533  -6.520  -6.520  -4.808  -4.803
  8 A'    9 A'   10 A'   11 A'    2 A"   12 A'   13 A'    3 A"                 
 -4.800  -4.779  -4.775  -4.773  -2.643  -2.640  -2.640  -2.630
 14 A'   15 A'    4 A"   16 A'   17 A'    5 A"   18 A'   19 A'                 
 -2.630  -1.286  -0.780  -0.723  -0.611  -0.521  -0.519  -0.468
  6 A"   20 A'   21 A'   22 A'   23 A'    7 A"   24 A'   25 A'                 
 -0.341  -0.327  -0.326  -0.289  -0.287
 26 A'    8 A"   27 A'   28 A'    9 A"                                         
 -- Virtual --                   
 -0.144  -0.125  -0.024   0.004   0.016   0.033   0.034   0.051
 29 A'   10 A"   30 A'   31 A'   32 A'   33 A'   11 A"   34 A'                 
  0.062   0.066   0.071   0.080   0.081   0.087   0.109   0.125
 35 A'   12 A"   36 A'   13 A"   37 A'   38 A'   39 A'   40 A'                 
  0.216   0.220   0.249   0.256   0.268   0.270   0.285   0.300
 41 A'   14 A"   42 A'   43 A'   15 A"   44 A'   45 A'   16 A"                 
  0.301   0.357   0.395   0.420   0.448   0.480   0.481   0.533
 46 A'   47 A'   48 A'   17 A"   49 A'   18 A"   50 A'   19 A"                 
  0.534   0.555   0.566   0.572   0.607   0.625   0.634   0.651
 51 A'   52 A'   20 A"   53 A'   54 A'   55 A'   21 A"   56 A'                 
  0.681   0.707   0.800   0.829   0.914   0.998   1.144   1.279
 57 A'   22 A"   58 A'   23 A"   59 A'   60 A'   61 A'   24 A"                 
  1.310   1.336   1.483   1.526   1.538   1.613   1.632   1.681
 62 A'   63 A'   25 A"   64 A'   26 A"   65 A'   66 A'   67 A'                 
  1.865   1.995   2.009   2.066   3.706   3.707   3.757   3.764
 68 A'   27 A"   69 A'   70 A'   28 A"   71 A'   29 A"   72 A'                 
  3.994   3.996   3.999   4.011   4.105   4.140   6.213   6.231
 30 A"   31 A"   73 A'   74 A'   75 A'   76 A'   32 A"   77 A'                 
  6.252   6.561   6.692   6.922   7.550   7.558   7.584  13.746
 78 A'   79 A'   80 A'   81 A'   33 A"   82 A'   83 A'   34 A"                 
 13.782  13.797  13.809  13.877  13.915  47.856  66.702 162.798
 35 A"   84 A'   85 A'   86 A'   87 A'   88 A'   89 A'   90 A'                 
163.033 289.745 289.753 289.7921020.633
 91 A'   36 A"   92 A'   93 A'   94 A'                                         
 --------------------------------------------------------------

          Ground-State Mulliken Net Atomic Charges

     Atom                 Charge (a.u.)
  ----------------------------------------
      1 P                     0.253075
      2 P                     0.056908
      3 F                    -0.084658
      4 Br                   -0.225326
  ----------------------------------------
  Sum of atomic charges =     0.000000

 -----------------------------------------------------------------
                    Cartesian Multipole Moments
 -----------------------------------------------------------------
    Charge (ESU x 10^10)
                 0.0000
    Dipole Moment (Debye)
         X      -1.5245      Y      -0.5771      Z       0.0000
       Tot       1.6301
    Quadrupole Moments (Debye-Ang)
        XX     -49.3757     XY       0.9979     YY     -51.5425
        XZ      -0.0000     YZ       0.0000     ZZ     -49.5314
    Octopole Moments (Debye-Ang^2)
       XXX      39.6486    XXY       9.4259    XYY      16.7771
       YYY      19.2889    XXZ       0.0000    XYZ      -0.0000
       YYZ      -0.0000    XZZ      10.8641    YZZ       7.7053
       ZZZ       0.0000
    Hexadecapole Moments (Debye-Ang^3)
      XXXX    -901.1293   XXXY     -10.0276   XXYY    -196.9072
      XYYY      -8.4960   YYYY    -235.7314   XXXZ      -0.0000
      XXYZ       0.0000   XYYZ       0.0000   YYYZ       0.0000
      XXZZ    -163.4442   XYZZ      -7.4605   YYZZ     -50.0196
      XZZZ       0.0000   YZZZ       0.0000   ZZZZ     -68.8539
 -----------------------------------------------------------------
 Calculating analytic gradient of the SCF energy
 Gradient of SCF Energy
            1           2           3           4
    1  -0.0444536   0.0164270  -0.0031657   0.0311923
    2  -0.0060394   0.0488389  -0.0571691   0.0143695
    3  -0.0000000   0.0000000  -0.0000000  -0.0000000
 Max gradient component =       5.717E-02
 RMS gradient           =       2.758E-02
 Gradient time:  CPU 3.65 s  wall 3.65 s
 Geometry Optimization Parameters
   NAtoms,    NIC,     NZ,  NCons,   NDum,   NFix, NCnnct, MaxDiis
        4      14       4       0       0       0       0       0


** GEOMETRY OPTIMIZATION IN DELOCALIZED INTERNAL COORDINATES **
   Searching for a Minimum

   Optimization Cycle:   1

                       Coordinates (Angstroms)
     ATOM                X               Y               Z
      1  P        -0.4149492713   -1.1210676955    0.0000000000
      2  P        -2.1814539495   -0.2047919610    0.0000000000
      3  F        -2.2508965552    1.3336415685    0.0000000000
      4  Br        1.6915462088    0.2252891638    0.0000000000
   Point Group: cs    Number of degrees of freedom:     5


   Energy is  -3356.772540272


 Attempting to Generate Delocalized Internal Coordinates

  5 Hessian modes will be used to form the next step
  Hessian Eigenvalues:
     0.092515    0.250000    0.250000    0.357619    0.648207

 Minimum Search - Taking Simple RFO Step
 Searching for Lamda that Minimizes Along All modes
 Value Taken    Lamda =  -0.01877439
 Calculated Step too Large.  Step scaled by  0.891698
 Step Taken.  Stepsize is  0.300000

                             Maximum     Tolerance    Cnvgd?
         Gradient           0.061452      0.000300      NO
         Displacement       0.228088      0.001200      NO
         Energy change     *********      0.000001      NO


 New Cartesian Coordinates Obtained by Inverse Iteration

 Displacement from previous Coordinates is:  0.417679
 ----------------------------------------------------------------
             Standard Nuclear Orientation (Angstroms)
    I     Atom           X                Y                Z
 ----------------------------------------------------------------
    1      P      -0.3744076374    -1.1522583578     0.0000000000
    2      P      -2.1572586520    -0.2249778696     0.0000000000
    3      F      -2.1387061480     1.3552399559     0.0000000000
    4      Br      1.5146188702     0.2550673472     0.0000000000
 ----------------------------------------------------------------
 Molecular Point Group                 Cs    NOp =  2
 Largest Abelian Subgroup              Cs    NOp =  2
 Nuclear Repulsion Energy =   364.4039574975 hartrees
 There are       37 alpha and       37 beta electrons
 Applying Cartesian multipole field
    Component          Value
    ---------          -----
     (2,0,0)        1.00000E-11
     (0,2,0)        2.00000E-11
     (0,0,2)       -3.00000E-11
 Nucleus-field energy     =     0.0000000097 hartrees
 Requested basis set is 6-311++G(d,p)
 There are 51 shells and 130 basis functions
 A cutoff of  1.0D-11 yielded   1090 shell pairs
 There are      7534 function pairs (      8263 Cartesian)
 Smallest overlap matrix eigenvalue = 7.44E-04
 Guess MOs from SCF MO coefficient file

 -----------------------------------------------------------------------
  General SCF calculation program by
  Eric Jon Sundstrom, Paul Horn, Yuezhi Mao, Dmitri Zuev, Alec White,
  David Stuck, Shaama M.S., Shane Yost, Joonho Lee, David Small,
  Daniel Levine, Susi Lehtola, Hugh Burton, Evgeny Epifanovsky
 -----------------------------------------------------------------------
 Exchange:     0.2000 Hartree-Fock + 0.0800 Slater + 0.7200 B88
 Correlation:  0.1900 VWN1RPA + 0.8100 LYP
 Using SG-1 standard quadrature grid
 A restricted SCF calculation will be
 performed using DIIS
 SCF converges when DIIS error is below 1.0e-08
 ---------------------------------------
  Cycle       Energy         DIIS error
 ---------------------------------------
    1   -3356.7804678313      1.23e-03  
    2   -3356.7858681519      4.77e-04  
    3   -3356.7855549153      6.02e-04  
    4   -3356.7861868115      2.01e-04  
    5   -3356.7863046366      4.39e-05  
    6   -3356.7863079253      1.48e-05  
    7   -3356.7863083972      2.83e-06  
    8   -3356.7863084153      1.61e-06  
    9   -3356.7863084199      2.94e-07  
   10   -3356.7863084201      7.72e-08  
   11   -3356.7863084201      2.19e-08  
   12   -3356.7863084201      5.23e-09  Convergence criterion met
 ---------------------------------------
 SCF time:   CPU 14.07s  wall 14.00s 
 SCF   energy in the final basis set =    -3356.7863084201
 Total energy in the final basis set =    -3356.7863084201

 --------------------------------------------------------------
             Orbital Energies (a.u.) and Symmetries
 --------------------------------------------------------------

 Alpha MOs, Restricted
 -- Occupied --                  
-482.85  -77.14  -77.12  -62.50  -56.32  -56.32  -56.32  -24.73
  1 A'    2 A'    3 A'    4 A'    5 A'    1 A"    6 A'    7 A'                 
 -8.710  -6.637  -6.613  -6.541  -6.529  -6.528  -4.801  -4.797
  8 A'    9 A'   10 A'   11 A'    2 A"   12 A'   13 A'    3 A"                 
 -4.794  -4.776  -4.772  -4.769  -2.652  -2.649  -2.648  -2.639
 14 A'   15 A'    4 A"   16 A'   17 A'    5 A"   18 A'    6 A"                 
 -2.639  -1.260  -0.799  -0.713  -0.596  -0.501  -0.499  -0.472
 19 A'   20 A'   21 A'   22 A'   23 A'    7 A"   24 A'   25 A'                 
 -0.351  -0.338  -0.334  -0.287  -0.283
 26 A'    8 A"   27 A'   28 A'    9 A"                                         
 -- Virtual --                   
 -0.126  -0.124  -0.021   0.005   0.015   0.034   0.035   0.052
 29 A'   10 A"   30 A'   31 A'   32 A'   33 A'   11 A"   34 A'                 
  0.058   0.066   0.070   0.079   0.079   0.089   0.106   0.124
 35 A'   12 A"   36 A'   13 A"   37 A'   38 A'   39 A'   40 A'                 
  0.217   0.225   0.253   0.255   0.270   0.272   0.283   0.295
 41 A'   14 A"   42 A'   43 A'   44 A'   15 A"   45 A'   46 A'                 
  0.303   0.355   0.386   0.417   0.450   0.470   0.475   0.514
 16 A"   47 A'   48 A'   17 A"   49 A'   18 A"   50 A'   19 A"                 
  0.531   0.558   0.566   0.591   0.607   0.622   0.643   0.656
 51 A'   20 A"   52 A'   53 A'   54 A'   55 A'   21 A"   56 A'                 
  0.680   0.732   0.816   0.827   0.914   1.021   1.129   1.288
 57 A'   22 A"   58 A'   23 A"   59 A'   60 A'   61 A'   24 A"                 
  1.331   1.350   1.486   1.536   1.541   1.633   1.663   1.689
 62 A'   63 A'   25 A"   64 A'   26 A"   65 A'   66 A'   67 A'                 
  1.886   1.987   2.006   2.074   3.725   3.726   3.763   3.771
 68 A'   27 A"   69 A'   70 A'   28 A"   71 A'   29 A"   72 A'                 
  3.986   3.992   3.995   4.016   4.078   4.171   6.229   6.253
 30 A"   73 A'   31 A"   74 A'   75 A'   76 A'   32 A"   77 A'                 
  6.271   6.565   6.686   6.900   7.542   7.554   7.599  13.751
 78 A'   79 A'   80 A'   81 A'   33 A"   82 A'   83 A'   34 A"                 
 13.786  13.805  13.809  13.880  13.921  47.860  66.716 162.794
 35 A"   84 A'   85 A'   86 A'   87 A'   88 A'   89 A'   90 A'                 
163.017 289.739 289.749 289.8061020.641
 91 A'   36 A"   92 A'   93 A'   94 A'                                         

 Beta MOs, Restricted
 -- Occupied --                  
-482.85  -77.14  -77.12  -62.50  -56.32  -56.32  -56.32  -24.73
  1 A'    2 A'    3 A'    4 A'    5 A'    1 A"    6 A'    7 A'                 
 -8.710  -6.637  -6.613  -6.541  -6.529  -6.528  -4.801  -4.797
  8 A'    9 A'   10 A'   11 A'    2 A"   12 A'   13 A'    3 A"                 
 -4.794  -4.776  -4.772  -4.769  -2.652  -2.649  -2.648  -2.639
 14 A'   15 A'    4 A"   16 A'   17 A'    5 A"   18 A'    6 A"                 
 -2.639  -1.260  -0.799  -0.713  -0.596  -0.501  -0.499  -0.472
 19 A'   20 A'   21 A'   22 A'   23 A'    7 A"   24 A'   25 A'                 
 -0.351  -0.338  -0.334  -0.287  -0.283
 26 A'    8 A"   27 A'   28 A'    9 A"                                         
 -- Virtual --                   
 -0.126  -0.124  -0.021   0.005   0.015   0.034   0.035   0.052
 29 A'   10 A"   30 A'   31 A'   32 A'   33 A'   11 A"   34 A'                 
  0.058   0.066   0.070   0.079   0.079   0.089   0.106   0.124
 35 A'   12 A"   36 A'   13 A"   37 A'   38 A'   39 A'   40 A'                 
  0.217   0.225   0.253   0.255   0.270   0.272   0.283   0.295
 41 A'   14 A"   42 A'   43 A'   44 A'   15 A"   45 A'   46 A'                 
  0.303   0.355   0.386   0.417   0.450   0.470   0.475   0.514
 16 A"   47 A'   48 A'   17 A"   49 A'   18 A"   50 A'   19 A"                 
  0.531   0.558   0.566   0.591   0.607   0.622   0.643   0.656
 51 A'   20 A"   52 A'   53 A'   54 A'   55 A'   21 A"   56 A'                 
  0.680   0.732   0.816   0.827   0.914   1.021   1.129   1.288
 57 A'   22 A"   58 A'   23 A"   59 A'   60 A'   61 A'   24 A"                 
  1.331   1.350   1.486   1.536   1.541   1.633   1.663   1.689
 62 A'   63 A'   25 A"   64 A'   26 A"   65 A'   66 A'   67 A'                 
  1.886   1.987   2.006   2.074   3.725   3.726   3.763   3.771
 68 A'   27 A"   69 A'   70 A'   28 A"   71 A'   29 A"   72 A'                 
  3.986   3.992   3.995   4.016   4.078   4.171   6.229   6.253
 30 A"   73 A'   31 A"   74 A'   75 A'   76 A'   32 A"   77 A'                 
  6.271   6.565   6.686   6.900   7.542   7.554   7.599  13.751
 78 A'   79 A'   80 A'   81 A'   33 A"   82 A'   83 A'   34 A"                 
 13.786  13.805  13.809  13.880  13.921  47.860  66.716 162.794
 35 A"   84 A'   85 A'   86 A'   87 A'   88 A'   89 A'   90 A'                 
163.017 289.739 289.749 289.8061020.641
 91 A'   36 A"   92 A'   93 A'   94 A'                                         
 --------------------------------------------------------------

          Ground-State Mulliken Net Atomic Charges

     Atom                 Charge (a.u.)
  ----------------------------------------
      1 P                     0.248855
      2 P                     0.073628
      3 F                    -0.128011
      4 Br                   -0.194471
  ----------------------------------------
  Sum of atomic charges =     0.000000

 -----------------------------------------------------------------
                    Cartesian Multipole Moments
 -----------------------------------------------------------------
    Charge (ESU x 10^10)
                 0.0000
    Dipole Moment (Debye)
         X      -0.7953      Y      -0.7516      Z       0.0000
       Tot       1.0943
    Quadrupole Moments (Debye-Ang)
        XX     -49.3796     XY       1.6286     YY     -51.6588
        XZ      -0.0000     YZ      -0.0000     ZZ     -49.4084
    Octopole Moments (Debye-Ang^2)
       XXX      49.0603    XXY       8.2818    XYY      19.6752
       YYY      19.0837    XXZ       0.0000    XYZ      -0.0000
       YYZ      -0.0000    XZZ      13.7988    YZZ       7.6747
       ZZZ       0.0000
    Hexadecapole Moments (Debye-Ang^3)
      XXXX    -822.2265   XXXY     -10.5006   XXYY    -182.3648
      XYYY      -7.7069   YYYY    -246.5922   XXXZ      -0.0000
      XXYZ      -0.0000   XYYZ       0.0000   YYYZ      -0.0000
      XXZZ    -148.8182   XYZZ      -7.7037   YYZZ     -51.7323
      XZZZ       0.0000   YZZZ      -0.0000   ZZZZ     -68.4357
 -----------------------------------------------------------------
 Calculating analytic gradient of the SCF energy
 Gradient of SCF Energy
            1           2           3           4
    1  -0.0276196   0.0152932  -0.0058425   0.0181690
    2  -0.0035808   0.0241753  -0.0290564   0.0084619
    3  -0.0000000   0.0000000  -0.0000000   0.0000000
 Max gradient component =       2.906E-02
 RMS gradient           =       1.548E-02
 Gradient time:  CPU 3.77 s  wall 3.78 s
 Geometry Optimization Parameters
   NAtoms,    NIC,     NZ,  NCons,   NDum,   NFix, NCnnct, MaxDiis
        4      14       4       0       0       0       0       0

 Cartesian Hessian Update
 Hessian Updated using BFGS Update


** GEOMETRY OPTIMIZATION IN DELOCALIZED INTERNAL COORDINATES **
   Searching for a Minimum

   Optimization Cycle:   2

                       Coordinates (Angstroms)
     ATOM                X               Y               Z
      1  P        -0.3744076374   -1.1522583578    0.0000000000
      2  P        -2.1572586520   -0.2249778696    0.0000000000
      3  F        -2.1387061480    1.3552399559    0.0000000000
      4  Br        1.5146188702    0.2550673472    0.0000000000
   Point Group: cs    Number of degrees of freedom:     5


   Energy is  -3356.786308420

 Hessian Updated using BFGS Update

  5 Hessian modes will be used to form the next step
  Hessian Eigenvalues:
     0.060144    0.209088    0.251064    0.350313    0.598622

 Minimum Search - Taking Simple RFO Step
 Searching for Lamda that Minimizes Along All modes
 Value Taken    Lamda =  -0.01482246
 Calculated Step too Large.  Step scaled by  0.735734
 Step Taken.  Stepsize is  0.300000

                             Maximum     Tolerance    Cnvgd?
         Gradient           0.033459      0.000300      NO
         Displacement       0.211870      0.001200      NO
         Energy change     -0.013768      0.000001      NO


 New Cartesian Coordinates Obtained by Inverse Iteration

 Displacement from previous Coordinates is:  0.551326
 ----------------------------------------------------------------
             Standard Nuclear Orientation (Angstroms)
    I     Atom           X                Y                Z
 ----------------------------------------------------------------
    1      P      -0.3434171617    -1.1894149617     0.0000000000
    2      P      -2.1458206779    -0.2481924324     0.0000000000
    3      F      -1.9625392650     1.3583526747     0.0000000000
    4      Br      1.2960235375     0.3123257952     0.0000000000
 ----------------------------------------------------------------
 Molecular Point Group                 Cs    NOp =  2
 Largest Abelian Subgroup              Cs    NOp =  2
 Nuclear Repulsion Energy =   379.7351799506 hartrees
 There are       37 alpha and       37 beta electrons
 Applying Cartesian multipole field
    Component          Value
    ---------          -----
     (2,0,0)        1.00000E-11
     (0,2,0)        2.00000E-11
     (0,0,2)       -3.00000E-11
 Nucleus-field energy     =     0.0000000089 hartrees
 Requested basis set is 6-311++G(d,p)
 There are 51 shells and 130 basis functions
 A cutoff of  1.0D-11 yielded   1104 shell pairs
 There are      7631 function pairs (      8368 Cartesian)
 Smallest overlap matrix eigenvalue = 7.52E-04
 Guess MOs from SCF MO coefficient file

 -----------------------------------------------------------------------
  General SCF calculation program by
  Eric Jon Sundstrom, Paul Horn, Yuezhi Mao, Dmitri Zuev, Alec White,
  David Stuck, Shaama M.S., Shane Yost, Joonho Lee, David Small,
  Daniel Levine, Susi Lehtola, Hugh Burton, Evgeny Epifanovsky
 -----------------------------------------------------------------------
 Exchange:     0.2000 Hartree-Fock + 0.0800 Slater + 0.7200 B88
 Correlation:  0.1900 VWN1RPA + 0.8100 LYP
 Using SG-1 standard quadrature grid
 A restricted SCF calculation will be
 performed using DIIS
 SCF converges when DIIS error is below 1.0e-08
 ---------------------------------------
  Cycle       Energy         DIIS error
 ---------------------------------------
    1   -3356.7812493000      1.63e-03  
    2   -3356.7917411772      5.29e-04  
    3   -3356.7914284031      6.82e-04  
    4   -3356.7921563836      2.40e-04  
    5   -3356.7923128995      5.19e-05  
    6   -3356.7923182739      2.09e-05  
    7   -3356.7923192579      3.61e-06  
    8   -3356.7923192860      1.57e-06  
    9   -3356.7923192900      3.12e-07  
   10   -3356.7923192901      9.27e-08  
   11   -3356.7923192902      2.78e-08  
   12   -3356.7923192902      5.45e-09  Convergence criterion met
 ---------------------------------------
 SCF time:   CPU 14.53s  wall 14.00s 
 SCF   energy in the final basis set =    -3356.7923192902
 Total energy in the final basis set =    -3356.7923192902

 --------------------------------------------------------------
             Orbital Energies (a.u.) and Symmetries
 --------------------------------------------------------------

 Alpha MOs, Restricted
 -- Occupied --                  
-482.86  -77.14  -77.11  -62.51  -56.33  -56.33  -56.33  -24.71
  1 A'    2 A'    3 A'    4 A'    5 A'    1 A"    6 A'    7 A'                 
 -8.717  -6.631  -6.608  -6.548  -6.537  -6.535  -4.794  -4.790
  8 A'    9 A'   10 A'   11 A'    2 A"   12 A'   13 A'    3 A"                 
 -4.787  -4.771  -4.767  -4.765  -2.659  -2.656  -2.655  -2.646
 14 A'   15 A'    4 A"   16 A'   17 A'    5 A"   18 A'    6 A"                 
 -2.646  -1.237  -0.820  -0.703  -0.583  -0.483  -0.482  -0.474
 19 A'   20 A'   21 A'   22 A'   23 A'    7 A"   24 A'   25 A'                 
 -0.360  -0.350  -0.341  -0.283  -0.276
 26 A'    8 A"   27 A'   28 A'    9 A"                                         
 -- Virtual --                   
 -0.123  -0.107  -0.014   0.005   0.012   0.035   0.035   0.051
 10 A"   29 A'   30 A'   31 A'   32 A'   11 A"   33 A'   34 A'                 
  0.053   0.065   0.065   0.077   0.082   0.092   0.107   0.123
 35 A'   36 A'   12 A"   13 A"   37 A'   38 A'   39 A'   40 A'                 
  0.222   0.228   0.246   0.257   0.268   0.275   0.281   0.295
 41 A'   14 A"   42 A'   43 A'   44 A'   15 A"   45 A'   46 A'                 
  0.303   0.354   0.382   0.417   0.443   0.451   0.472   0.504
 16 A"   47 A'   48 A'   17 A"   49 A'   18 A"   50 A'   19 A"                 
  0.522   0.554   0.580   0.603   0.615   0.646   0.652   0.661
 51 A'   20 A"   52 A'   53 A'   54 A'   55 A'   21 A"   56 A'                 
  0.687   0.765   0.823   0.840   0.900   1.060   1.117   1.297
 57 A'   22 A"   23 A"   58 A'   59 A'   60 A'   61 A'   24 A"                 
  1.356   1.362   1.489   1.546   1.548   1.656   1.676   1.705
 62 A'   63 A'   25 A"   26 A"   64 A'   65 A'   66 A'   67 A'                 
  1.910   1.981   2.009   2.081   3.742   3.744   3.771   3.782
 68 A'   27 A"   69 A'   70 A'   28 A"   71 A'   29 A"   72 A'                 
  3.979   3.992   3.999   4.030   4.057   4.205   6.244   6.278
 30 A"   73 A'   31 A"   74 A'   75 A'   76 A'   32 A"   77 A'                 
  6.293   6.566   6.693   6.882   7.536   7.557   7.613  13.757
 78 A'   79 A'   80 A'   81 A'   33 A"   82 A'   83 A'   34 A"                 
 13.792  13.805  13.818  13.891  13.924  47.866  66.731 162.797
 35 A"   84 A'   85 A'   86 A'   87 A'   88 A'   89 A'   90 A'                 
163.004 289.734 289.752 289.8241020.650
 91 A'   36 A"   92 A'   93 A'   94 A'                                         

 Beta MOs, Restricted
 -- Occupied --                  
-482.86  -77.14  -77.11  -62.51  -56.33  -56.33  -56.33  -24.71
  1 A'    2 A'    3 A'    4 A'    5 A'    1 A"    6 A'    7 A'                 
 -8.717  -6.631  -6.608  -6.548  -6.537  -6.535  -4.794  -4.790
  8 A'    9 A'   10 A'   11 A'    2 A"   12 A'   13 A'    3 A"                 
 -4.787  -4.771  -4.767  -4.765  -2.659  -2.656  -2.655  -2.646
 14 A'   15 A'    4 A"   16 A'   17 A'    5 A"   18 A'    6 A"                 
 -2.646  -1.237  -0.820  -0.703  -0.583  -0.483  -0.482  -0.474
 19 A'   20 A'   21 A'   22 A'   23 A'    7 A"   24 A'   25 A'                 
 -0.360  -0.350  -0.341  -0.283  -0.276
 26 A'    8 A"   27 A'   28 A'    9 A"                                         
 -- Virtual --                   
 -0.123  -0.107  -0.014   0.005   0.012   0.035   0.035   0.051
 10 A"   29 A'   30 A'   31 A'   32 A'   11 A"   33 A'   34 A'                 
  0.053   0.065   0.065   0.077   0.082   0.092   0.107   0.123
 35 A'   36 A'   12 A"   13 A"   37 A'   38 A'   39 A'   40 A'                 
  0.222   0.228   0.246   0.257   0.268   0.275   0.281   0.295
 41 A'   14 A"   42 A'   43 A'   44 A'   15 A"   45 A'   46 A'                 
  0.303   0.354   0.382   0.417   0.443   0.451   0.472   0.504
 16 A"   47 A'   48 A'   17 A"   49 A'   18 A"   50 A'   19 A"                 
  0.522   0.554   0.580   0.603   0.615   0.646   0.652   0.661
 51 A'   20 A"   52 A'   53 A'   54 A'   55 A'   21 A"   56 A'                 
  0.687   0.765   0.823   0.840   0.900   1.060   1.117   1.297
 57 A'   22 A"   23 A"   58 A'   59 A'   60 A'   61 A'   24 A"                 
  1.356   1.362   1.489   1.546   1.548   1.656   1.676   1.705
 62 A'   63 A'   25 A"   26 A"   64 A'   65 A'   66 A'   67 A'                 
  1.910   1.981   2.009   2.081   3.742   3.744   3.771   3.782
 68 A'   27 A"   69 A'   70 A'   28 A"   71 A'   29 A"   72 A'                 
  3.979   3.992   3.999   4.030   4.057   4.205   6.244   6.278
 30 A"   73 A'   31 A"   74 A'   75 A'   76 A'   32 A"   77 A'                 
  6.293   6.566   6.693   6.882   7.536   7.557   7.613  13.757
 78 A'   79 A'   80 A'   81 A'   33 A"   82 A'   83 A'   34 A"                 
 13.792  13.805  13.818  13.891  13.924  47.866  66.731 162.797
 35 A"   84 A'   85 A'   86 A'   87 A'   88 A'   89 A'   90 A'                 
163.004 289.734 289.752 289.8241020.650
 91 A'   36 A"   92 A'   93 A'   94 A'                                         
 --------------------------------------------------------------

          Ground-State Mulliken Net Atomic Charges

     Atom                 Charge (a.u.)
  ----------------------------------------
      1 P                     0.237497
      2 P                     0.095958
      3 F                    -0.170549
      4 Br                   -0.162907
  ----------------------------------------
  Sum of atomic charges =    -0.000000

 -----------------------------------------------------------------
                    Cartesian Multipole Moments
 -----------------------------------------------------------------
    Charge (ESU x 10^10)
                -0.0000
    Dipole Moment (Debye)
         X      -0.2944      Y      -0.9396      Z      -0.0000
       Tot       0.9846
    Quadrupole Moments (Debye-Ang)
        XX     -49.1882     XY       2.2379     YY     -51.5712
        XZ      -0.0000     YZ      -0.0000     ZZ     -49.2819
    Octopole Moments (Debye-Ang^2)
       XXX      58.3465    XXY       6.8770    XYY      22.4632
       YYY      18.1469    XXZ      -0.0000    XYZ       0.0000
       YYZ       0.0000    XZZ      17.4155    YZZ       7.3376
       ZZZ      -0.0000
    Hexadecapole Moments (Debye-Ang^3)
      XXXX    -735.6622   XXXY     -15.7979   XXYY    -165.2477
      XYYY      -9.8495   YYYY    -258.5233   XXXZ      -0.0000
      XXYZ       0.0000   XYYZ      -0.0000   YYYZ      -0.0000
      XXZZ    -133.4190   XYZZ      -9.0617   YYZZ     -53.7578
      XZZZ      -0.0000   YZZZ      -0.0000   ZZZZ     -68.1212
 -----------------------------------------------------------------
 Calculating analytic gradient of the SCF energy
 Gradient of SCF Energy
            1           2           3           4
    1  -0.0016674   0.0097446  -0.0039254  -0.0041517
    2   0.0073224   0.0068591  -0.0088747  -0.0053068
    3   0.0000000  -0.0000000   0.0000000  -0.0000000
 Max gradient component =       9.745E-03
 RMS gradient           =       5.307E-03
 Gradient time:  CPU 3.93 s  wall 3.93 s
 Geometry Optimization Parameters
   NAtoms,    NIC,     NZ,  NCons,   NDum,   NFix, NCnnct, MaxDiis
        4      14       4       0       0       0       0       0

 Cartesian Hessian Update
 Hessian Updated using BFGS Update


** GEOMETRY OPTIMIZATION IN DELOCALIZED INTERNAL COORDINATES **
   Searching for a Minimum

   Optimization Cycle:   3

                       Coordinates (Angstroms)
     ATOM                X               Y               Z
      1  P        -0.3434171617   -1.1894149617    0.0000000000
      2  P        -2.1458206779   -0.2481924324    0.0000000000
      3  F        -1.9625392650    1.3583526747    0.0000000000
      4  Br        1.2960235375    0.3123257952    0.0000000000
   Point Group: cs    Number of degrees of freedom:     5


   Energy is  -3356.792319290

 Hessian Updated using BFGS Update

  5 Hessian modes will be used to form the next step
  Hessian Eigenvalues:
     0.109480    0.181723    0.252274    0.347110    0.584457

 Minimum Search - Taking Simple RFO Step
 Searching for Lamda that Minimizes Along All modes
 Value Taken    Lamda =  -0.00124883
 Step Taken.  Stepsize is  0.079815

                             Maximum     Tolerance    Cnvgd?
         Gradient           0.014087      0.000300      NO
         Displacement       0.060709      0.001200      NO
         Energy change     -0.006011      0.000001      NO


 New Cartesian Coordinates Obtained by Inverse Iteration

 Displacement from previous Coordinates is:  0.188894
 ----------------------------------------------------------------
             Standard Nuclear Orientation (Angstroms)
    I     Atom           X                Y                Z
 ----------------------------------------------------------------
    1      P      -0.3526646091    -1.2124914331     0.0000000000
    2      P      -2.1632083779    -0.2582834418     0.0000000000
    3      F      -1.8907020806     1.3502822225     0.0000000000
    4      Br      1.2508215004     0.3535637281     0.0000000000
 ----------------------------------------------------------------
 Molecular Point Group                 Cs    NOp =  2
 Largest Abelian Subgroup              Cs    NOp =  2
 Nuclear Repulsion Energy =   380.4919960240 hartrees
 There are       37 alpha and       37 beta electrons
 Applying Cartesian multipole field
    Component          Value
    ---------          -----
     (2,0,0)        1.00000E-11
     (0,2,0)        2.00000E-11
     (0,0,2)       -3.00000E-11
 Nucleus-field energy     =     0.0000000088 hartrees
 Requested basis set is 6-311++G(d,p)
 There are 51 shells and 130 basis functions
 A cutoff of  1.0D-11 yielded   1107 shell pairs
 There are      7675 function pairs (      8416 Cartesian)
 Smallest overlap matrix eigenvalue = 7.84E-04
 Guess MOs from SCF MO coefficient file

 -----------------------------------------------------------------------
  General SCF calculation program by
  Eric Jon Sundstrom, Paul Horn, Yuezhi Mao, Dmitri Zuev, Alec White,
  David Stuck, Shaama M.S., Shane Yost, Joonho Lee, David Small,
  Daniel Levine, Susi Lehtola, Hugh Burton, Evgeny Epifanovsky
 -----------------------------------------------------------------------
 Exchange:     0.2000 Hartree-Fock + 0.0800 Slater + 0.7200 B88
 Correlation:  0.1900 VWN1RPA + 0.8100 LYP
 Using SG-1 standard quadrature grid
 A restricted SCF calculation will be
 performed using DIIS
 SCF converges when DIIS error is below 1.0e-08
 ---------------------------------------
  Cycle       Energy         DIIS error
 ---------------------------------------
    1   -3356.7912445609      6.63e-04  
    2   -3356.7929875257      1.91e-04  
    3   -3356.7928774101      2.82e-04  
    4   -3356.7930545396      8.42e-05  
    5   -3356.7930737307      2.83e-05  
    6   -3356.7930752677      7.29e-06  
    7   -3356.7930753577      1.65e-06  
    8   -3356.7930753640      1.00e-06  
    9   -3356.7930753661      1.58e-07  
   10   -3356.7930753661      3.00e-08  
   11   -3356.7930753661      7.38e-09  Convergence criterion met
 ---------------------------------------
 SCF time:   CPU 13.29s  wall 13.00s 
 SCF   energy in the final basis set =    -3356.7930753661
 Total energy in the final basis set =    -3356.7930753661

 --------------------------------------------------------------
             Orbital Energies (a.u.) and Symmetries
 --------------------------------------------------------------

 Alpha MOs, Restricted
 -- Occupied --                  
-482.85  -77.14  -77.11  -62.51  -56.33  -56.32  -56.32  -24.71
  1 A'    2 A'    3 A'    4 A'    5 A'    1 A"    6 A'    7 A'                 
 -8.715  -6.632  -6.609  -6.546  -6.535  -6.534  -4.796  -4.791
  8 A'    9 A'   10 A'   11 A'    2 A"   12 A'   13 A'    3 A"                 
 -4.788  -4.772  -4.769  -4.766  -2.658  -2.654  -2.653  -2.644
 14 A'   15 A'    4 A"   16 A'   17 A'    5 A"   18 A'    6 A"                 
 -2.644  -1.230  -0.816  -0.701  -0.579  -0.478  -0.477  -0.472
 19 A'   20 A'   21 A'   22 A'   23 A'   24 A'    7 A"   25 A'                 
 -0.360  -0.348  -0.340  -0.284  -0.275
 26 A'    8 A"   27 A'   28 A'    9 A"                                         
 -- Virtual --                   
 -0.126  -0.109  -0.014   0.004   0.009   0.035   0.035   0.050
 10 A"   29 A'   30 A'   31 A'   32 A'   11 A"   33 A'   34 A'                 
  0.051   0.063   0.065   0.077   0.081   0.093   0.108   0.122
 35 A'   36 A'   12 A"   13 A"   37 A'   38 A'   39 A'   40 A'                 
  0.223   0.228   0.243   0.258   0.269   0.275   0.281   0.296
 41 A'   14 A"   42 A'   43 A'   44 A'   15 A"   45 A'   46 A'                 
  0.302   0.355   0.381   0.418   0.444   0.455   0.476   0.504
 16 A"   47 A'   48 A'   17 A"   49 A'   18 A"   50 A'   19 A"                 
  0.519   0.556   0.586   0.604   0.612   0.651   0.652   0.658
 51 A'   20 A"   52 A'   53 A'   54 A'   21 A"   55 A'   56 A'                 
  0.685   0.761   0.818   0.840   0.887   1.050   1.107   1.299
 57 A'   22 A"   23 A"   58 A'   59 A'   60 A'   61 A'   24 A"                 
  1.361   1.369   1.487   1.545   1.551   1.657   1.672   1.702
 62 A'   63 A'   25 A"   26 A"   64 A'   65 A'   66 A'   67 A'                 
  1.910   1.982   2.017   2.080   3.747   3.750   3.773   3.784
 68 A'   27 A"   69 A'   70 A'   28 A"   71 A'   29 A"   72 A'                 
  3.981   3.995   3.999   4.032   4.053   4.201   6.248   6.287
 30 A"   73 A'   31 A"   74 A'   75 A'   76 A'   32 A"   77 A'                 
  6.298   6.567   6.686   6.872   7.538   7.560   7.613  13.755
 78 A'   79 A'   80 A'   81 A'   33 A"   82 A'   83 A'   34 A"                 
 13.790  13.799  13.819  13.891  13.922  47.866  66.734 162.791
 35 A"   84 A'   85 A'   86 A'   87 A'   88 A'   89 A'   90 A'                 
162.994 289.736 289.756 289.8231020.650
 91 A'   36 A"   92 A'   93 A'   94 A'                                         

 Beta MOs, Restricted
 -- Occupied --                  
-482.85  -77.14  -77.11  -62.51  -56.33  -56.32  -56.32  -24.71
  1 A'    2 A'    3 A'    4 A'    5 A'    1 A"    6 A'    7 A'                 
 -8.715  -6.632  -6.609  -6.546  -6.535  -6.534  -4.796  -4.791
  8 A'    9 A'   10 A'   11 A'    2 A"   12 A'   13 A'    3 A"                 
 -4.788  -4.772  -4.769  -4.766  -2.658  -2.654  -2.653  -2.644
 14 A'   15 A'    4 A"   16 A'   17 A'    5 A"   18 A'    6 A"                 
 -2.644  -1.230  -0.816  -0.701  -0.579  -0.478  -0.477  -0.472
 19 A'   20 A'   21 A'   22 A'   23 A'   24 A'    7 A"   25 A'                 
 -0.360  -0.348  -0.340  -0.284  -0.275
 26 A'    8 A"   27 A'   28 A'    9 A"                                         
 -- Virtual --                   
 -0.126  -0.109  -0.014   0.004   0.009   0.035   0.035   0.050
 10 A"   29 A'   30 A'   31 A'   32 A'   11 A"   33 A'   34 A'                 
  0.051   0.063   0.065   0.077   0.081   0.093   0.108   0.122
 35 A'   36 A'   12 A"   13 A"   37 A'   38 A'   39 A'   40 A'                 
  0.223   0.228   0.243   0.258   0.269   0.275   0.281   0.296
 41 A'   14 A"   42 A'   43 A'   44 A'   15 A"   45 A'   46 A'                 
  0.302   0.355   0.381   0.418   0.444   0.455   0.476   0.504
 16 A"   47 A'   48 A'   17 A"   49 A'   18 A"   50 A'   19 A"                 
  0.519   0.556   0.586   0.604   0.612   0.651   0.652   0.658
 51 A'   20 A"   52 A'   53 A'   54 A'   21 A"   55 A'   56 A'                 
  0.685   0.761   0.818   0.840   0.887   1.050   1.107   1.299
 57 A'   22 A"   23 A"   58 A'   59 A'   60 A'   61 A'   24 A"                 
  1.361   1.369   1.487   1.545   1.551   1.657   1.672   1.702
 62 A'   63 A'   25 A"   26 A"   64 A'   65 A'   66 A'   67 A'                 
  1.910   1.982   2.017   2.080   3.747   3.750   3.773   3.784
 68 A'   27 A"   69 A'   70 A'   28 A"   71 A'   29 A"   72 A'                 
  3.981   3.995   3.999   4.032   4.053   4.201   6.248   6.287
 30 A"   73 A'   31 A"   74 A'   75 A'   76 A'   32 A"   77 A'                 
  6.298   6.567   6.686   6.872   7.538   7.560   7.613  13.755
 78 A'   79 A'   80 A'   81 A'   33 A"   82 A'   83 A'   34 A"                 
 13.790  13.799  13.819  13.891  13.922  47.866  66.734 162.791
 35 A"   84 A'   85 A'   86 A'   87 A'   88 A'   89 A'   90 A'                 
162.994 289.736 289.756 289.8231020.650
 91 A'   36 A"   92 A'   93 A'   94 A'                                         
 --------------------------------------------------------------

          Ground-State Mulliken Net Atomic Charges

     Atom                 Charge (a.u.)
  ----------------------------------------
      1 P                     0.239924
      2 P                     0.110035
      3 F                    -0.183662
      4 Br                   -0.166297
  ----------------------------------------
  Sum of atomic charges =    -0.000000

 -----------------------------------------------------------------
                    Cartesian Multipole Moments
 -----------------------------------------------------------------
    Charge (ESU x 10^10)
                 0.0000
    Dipole Moment (Debye)
         X      -0.4625      Y      -1.1198      Z      -0.0000
       Tot       1.2116
    Quadrupole Moments (Debye-Ang)
        XX     -48.8513     XY       2.5463     YY     -51.3784
        XZ      -0.0000     YZ      -0.0000     ZZ     -49.3551
    Octopole Moments (Debye-Ang^2)
       XXX      59.2391    XXY       6.1093    XYY      22.7925
       YYY      16.9061    XXZ      -0.0000    XYZ      -0.0000
       YYZ       0.0000    XZZ      18.2346    YZZ       6.9429
       ZZZ      -0.0000
    Hexadecapole Moments (Debye-Ang^3)
      XXXX    -720.0549   XXXY     -20.4013   XXYY    -162.1413
      XYYY     -13.8762   YYYY    -264.5977   XXXZ      -0.0000
      XXYZ      -0.0000   XYYZ      -0.0000   YYYZ      -0.0000
      XXZZ    -131.1677   XYZZ     -10.6725   YYZZ     -54.9765
      XZZZ      -0.0000   YZZZ      -0.0000   ZZZZ     -68.3742
 -----------------------------------------------------------------
 Calculating analytic gradient of the SCF energy
 Gradient of SCF Energy
            1           2           3           4
    1  -0.0010053   0.0024044  -0.0002869  -0.0011122
    2   0.0033886   0.0001157  -0.0018197  -0.0016846
    3  -0.0000000  -0.0000000   0.0000000   0.0000000
 Max gradient component =       3.389E-03
 RMS gradient           =       1.465E-03
 Gradient time:  CPU 3.93 s  wall 3.93 s
 Geometry Optimization Parameters
   NAtoms,    NIC,     NZ,  NCons,   NDum,   NFix, NCnnct, MaxDiis
        4      14       4       0       0       0       0       0

 Cartesian Hessian Update
 Hessian Updated using BFGS Update


** GEOMETRY OPTIMIZATION IN DELOCALIZED INTERNAL COORDINATES **
   Searching for a Minimum

   Optimization Cycle:   4

                       Coordinates (Angstroms)
     ATOM                X               Y               Z
      1  P        -0.3526646091   -1.2124914331    0.0000000000
      2  P        -2.1632083779   -0.2582834418    0.0000000000
      3  F        -1.8907020806    1.3502822225    0.0000000000
      4  Br        1.2508215004    0.3535637281    0.0000000000
   Point Group: cs    Number of degrees of freedom:     5


   Energy is  -3356.793075366

 Hessian Updated using BFGS Update

  5 Hessian modes will be used to form the next step
  Hessian Eigenvalues:
     0.108706    0.145385    0.265034    0.338632    0.579674

 Minimum Search - Taking Simple RFO Step
 Searching for Lamda that Minimizes Along All modes
 Value Taken    Lamda =  -0.00010231
 Step Taken.  Stepsize is  0.025972

                             Maximum     Tolerance    Cnvgd?
         Gradient           0.003863      0.000300      NO
         Displacement       0.022160      0.001200      NO
         Energy change     -0.000756      0.000001      NO


 New Cartesian Coordinates Obtained by Inverse Iteration

 Displacement from previous Coordinates is:  0.039960
 ----------------------------------------------------------------
             Standard Nuclear Orientation (Angstroms)
    I     Atom           X                Y                Z
 ----------------------------------------------------------------
    1      P      -0.3536099892    -1.2234837423     0.0000000000
    2      P      -2.1652859090    -0.2584416525     0.0000000000
    3      F      -1.8788230487     1.3514202468     0.0000000000
    4      Br      1.2419653798     0.3635762237     0.0000000000
 ----------------------------------------------------------------
 Molecular Point Group                 Cs    NOp =  2
 Largest Abelian Subgroup              Cs    NOp =  2
 Nuclear Repulsion Energy =   380.1483912498 hartrees
 There are       37 alpha and       37 beta electrons
 Applying Cartesian multipole field
    Component          Value
    ---------          -----
     (2,0,0)        1.00000E-11
     (0,2,0)        2.00000E-11
     (0,0,2)       -3.00000E-11
 Nucleus-field energy     =     0.0000000088 hartrees
 Requested basis set is 6-311++G(d,p)
 There are 51 shells and 130 basis functions
 A cutoff of  1.0D-11 yielded   1106 shell pairs
 There are      7672 function pairs (      8413 Cartesian)
 Smallest overlap matrix eigenvalue = 8.00E-04
 Guess MOs from SCF MO coefficient file

 -----------------------------------------------------------------------
  General SCF calculation program by
  Eric Jon Sundstrom, Paul Horn, Yuezhi Mao, Dmitri Zuev, Alec White,
  David Stuck, Shaama M.S., Shane Yost, Joonho Lee, David Small,
  Daniel Levine, Susi Lehtola, Hugh Burton, Evgeny Epifanovsky
 -----------------------------------------------------------------------
 Exchange:     0.2000 Hartree-Fock + 0.0800 Slater + 0.7200 B88
 Correlation:  0.1900 VWN1RPA + 0.8100 LYP
 Using SG-1 standard quadrature grid
 A restricted SCF calculation will be
 performed using DIIS
 SCF converges when DIIS error is below 1.0e-08
 ---------------------------------------
  Cycle       Energy         DIIS error
 ---------------------------------------
    1   -3356.7930434038      1.39e-04  
    2   -3356.7931245219      3.92e-05  
    3   -3356.7931220282      4.90e-05  
    4   -3356.7931274613      2.24e-05  
    5   -3356.7931288394      4.52e-06  
    6   -3356.7931288824      2.09e-06  
    7   -3356.7931288886      3.17e-07  
    8   -3356.7931288888      1.54e-07  
    9   -3356.7931288888      5.63e-08  
   10   -3356.7931288888      6.58e-09  Convergence criterion met
 ---------------------------------------
 SCF time:   CPU 12.12s  wall 13.00s 
 SCF   energy in the final basis set =    -3356.7931288888
 Total energy in the final basis set =    -3356.7931288888

 --------------------------------------------------------------
             Orbital Energies (a.u.) and Symmetries
 --------------------------------------------------------------

 Alpha MOs, Restricted
 -- Occupied --                  
-482.85  -77.14  -77.12  -62.51  -56.33  -56.32  -56.32  -24.71
  1 A'    2 A'    3 A'    4 A'    5 A'    1 A"    6 A'    7 A'                 
 -8.715  -6.633  -6.610  -6.546  -6.534  -6.533  -4.796  -4.792
  8 A'    9 A'   10 A'   11 A'    2 A"   12 A'   13 A'    3 A"                 
 -4.789  -4.773  -4.769  -4.767  -2.657  -2.653  -2.652  -2.643
 14 A'   15 A'    4 A"   16 A'   17 A'    5 A"   18 A'    6 A"                 
 -2.643  -1.229  -0.814  -0.701  -0.579  -0.477  -0.476  -0.471
 19 A'   20 A'   21 A'   22 A'   23 A'   24 A'    7 A"   25 A'                 
 -0.360  -0.346  -0.339  -0.285  -0.275
 26 A'    8 A"   27 A'   28 A'    9 A"                                         
 -- Virtual --                   
 -0.127  -0.110  -0.015   0.003   0.008   0.035   0.035   0.050
 10 A"   29 A'   30 A'   31 A'   32 A'   33 A'   11 A"   34 A'                 
  0.051   0.063   0.065   0.077   0.081   0.093   0.108   0.122
 35 A'   36 A'   12 A"   13 A"   37 A'   38 A'   39 A'   40 A'                 
  0.223   0.228   0.243   0.258   0.269   0.275   0.280   0.296
 41 A'   14 A"   42 A'   43 A'   44 A'   15 A"   45 A'   46 A'                 
  0.302   0.355   0.381   0.419   0.444   0.457   0.477   0.504
 16 A"   47 A'   48 A'   17 A"   49 A'   18 A"   50 A'   19 A"                 
  0.519   0.557   0.586   0.604   0.611   0.651   0.651   0.659
 51 A'   20 A"   52 A'   53 A'   54 A'   21 A"   55 A'   56 A'                 
  0.683   0.759   0.815   0.838   0.884   1.046   1.103   1.300
 57 A'   22 A"   23 A"   58 A'   59 A'   60 A'   61 A'   24 A"                 
  1.361   1.371   1.486   1.545   1.552   1.658   1.671   1.700
 62 A'   63 A'   25 A"   26 A"   64 A'   65 A'   66 A'   67 A'                 
  1.910   1.982   2.019   2.079   3.748   3.751   3.773   3.784
 68 A'   27 A"   69 A'   70 A'   28 A"   71 A'   29 A"   72 A'                 
  3.982   3.996   3.999   4.031   4.052   4.199   6.249   6.289
 30 A"   73 A'   31 A"   74 A'   75 A'   76 A'   32 A"   77 A'                 
  6.298   6.568   6.684   6.867   7.538   7.562   7.612  13.754
 78 A'   79 A'   80 A'   81 A'   33 A"   82 A'   83 A'   34 A"                 
 13.789  13.797  13.818  13.891  13.921  47.866  66.735 162.790
 35 A"   84 A'   85 A'   86 A'   87 A'   88 A'   89 A'   90 A'                 
162.989 289.736 289.757 289.8221020.650
 91 A'   36 A"   92 A'   93 A'   94 A'                                         

 Beta MOs, Restricted
 -- Occupied --                  
-482.85  -77.14  -77.12  -62.51  -56.33  -56.32  -56.32  -24.71
  1 A'    2 A'    3 A'    4 A'    5 A'    1 A"    6 A'    7 A'                 
 -8.715  -6.633  -6.610  -6.546  -6.534  -6.533  -4.796  -4.792
  8 A'    9 A'   10 A'   11 A'    2 A"   12 A'   13 A'    3 A"                 
 -4.789  -4.773  -4.769  -4.767  -2.657  -2.653  -2.652  -2.643
 14 A'   15 A'    4 A"   16 A'   17 A'    5 A"   18 A'    6 A"                 
 -2.643  -1.229  -0.814  -0.701  -0.579  -0.477  -0.476  -0.471
 19 A'   20 A'   21 A'   22 A'   23 A'   24 A'    7 A"   25 A'                 
 -0.360  -0.346  -0.339  -0.285  -0.275
 26 A'    8 A"   27 A'   28 A'    9 A"                                         
 -- Virtual --                   
 -0.127  -0.110  -0.015   0.003   0.008   0.035   0.035   0.050
 10 A"   29 A'   30 A'   31 A'   32 A'   33 A'   11 A"   34 A'                 
  0.051   0.063   0.065   0.077   0.081   0.093   0.108   0.122
 35 A'   36 A'   12 A"   13 A"   37 A'   38 A'   39 A'   40 A'                 
  0.223   0.228   0.243   0.258   0.269   0.275   0.280   0.296
 41 A'   14 A"   42 A'   43 A'   44 A'   15 A"   45 A'   46 A'                 
  0.302   0.355   0.381   0.419   0.444   0.457   0.477   0.504
 16 A"   47 A'   48 A'   17 A"   49 A'   18 A"   50 A'   19 A"                 
  0.519   0.557   0.586   0.604   0.611   0.651   0.651   0.659
 51 A'   20 A"   52 A'   53 A'   54 A'   21 A"   55 A'   56 A'                 
  0.683   0.759   0.815   0.838   0.884   1.046   1.103   1.300
 57 A'   22 A"   23 A"   58 A'   59 A'   60 A'   61 A'   24 A"                 
  1.361   1.371   1.486   1.545   1.552   1.658   1.671   1.700
 62 A'   63 A'   25 A"   26 A"   64 A'   65 A'   66 A'   67 A'                 
  1.910   1.982   2.019   2.079   3.748   3.751   3.773   3.784
 68 A'   27 A"   69 A'   70 A'   28 A"   71 A'   29 A"   72 A'                 
  3.982   3.996   3.999   4.031   4.052   4.199   6.249   6.289
 30 A"   73 A'   31 A"   74 A'   75 A'   76 A'   32 A"   77 A'                 
  6.298   6.568   6.684   6.867   7.538   7.562   7.612  13.754
 78 A'   79 A'   80 A'   81 A'   33 A"   82 A'   83 A'   34 A"                 
 13.789  13.797  13.818  13.891  13.921  47.866  66.735 162.790
 35 A"   84 A'   85 A'   86 A'   87 A'   88 A'   89 A'   90 A'                 
162.989 289.736 289.757 289.8221020.650
 91 A'   36 A"   92 A'   93 A'   94 A'                                         
 --------------------------------------------------------------

          Ground-State Mulliken Net Atomic Charges

     Atom                 Charge (a.u.)
  ----------------------------------------
      1 P                     0.242257
      2 P                     0.112451
      3 F                    -0.185411
      4 Br                   -0.169297
  ----------------------------------------
  Sum of atomic charges =     0.000000

 -----------------------------------------------------------------
                    Cartesian Multipole Moments
 -----------------------------------------------------------------
    Charge (ESU x 10^10)
                 0.0000
    Dipole Moment (Debye)
         X      -0.5079      Y      -1.1789      Z      -0.0000
       Tot       1.2837
    Quadrupole Moments (Debye-Ang)
        XX     -48.8492     XY       2.6115     YY     -51.2923
        XZ      -0.0000     YZ       0.0000     ZZ     -49.3911
    Octopole Moments (Debye-Ang^2)
       XXX      59.3921    XXY       5.9385    XYY      22.8429
       YYY      16.5750    XXZ      -0.0000    XYZ      -0.0000
       YYZ      -0.0000    XZZ      18.3630    YZZ       6.8703
       ZZZ      -0.0000
    Hexadecapole Moments (Debye-Ang^3)
      XXXX    -717.5609   XXXY     -21.1117   XXYY    -161.7764
      XYYY     -14.4575   YYYY    -267.0705   XXXZ      -0.0000
      XXYZ      -0.0000   XYYZ       0.0000   YYYZ       0.0000
      XXZZ    -130.7524   XYZZ     -10.9508   YYZZ     -55.4761
      XZZZ      -0.0000   YZZZ       0.0000   ZZZZ     -68.4970
 -----------------------------------------------------------------
 Calculating analytic gradient of the SCF energy
 Gradient of SCF Energy
            1           2           3           4
    1  -0.0004544   0.0004202   0.0001582  -0.0001241
    2   0.0004262  -0.0006552   0.0003269  -0.0000979
    3  -0.0000000  -0.0000000   0.0000000   0.0000000
 Max gradient component =       6.552E-04
 RMS gradient           =       3.097E-04
 Gradient time:  CPU 3.97 s  wall 3.97 s
 Geometry Optimization Parameters
   NAtoms,    NIC,     NZ,  NCons,   NDum,   NFix, NCnnct, MaxDiis
        4      14       4       0       0       0       0       0

 Cartesian Hessian Update
 Hessian Updated using BFGS Update


** GEOMETRY OPTIMIZATION IN DELOCALIZED INTERNAL COORDINATES **
   Searching for a Minimum

   Optimization Cycle:   5

                       Coordinates (Angstroms)
     ATOM                X               Y               Z
      1  P        -0.3536099892   -1.2234837423    0.0000000000
      2  P        -2.1652859090   -0.2584416525    0.0000000000
      3  F        -1.8788230487    1.3514202468    0.0000000000
      4  Br        1.2419653798    0.3635762237    0.0000000000
   Point Group: cs    Number of degrees of freedom:     5


   Energy is  -3356.793128889

 Hessian Updated using BFGS Update

  5 Hessian modes will be used to form the next step
  Hessian Eigenvalues:
     0.103360    0.152877    0.263966    0.318060    0.589908

 Minimum Search - Taking Simple RFO Step
 Searching for Lamda that Minimizes Along All modes
 Value Taken    Lamda =  -0.00000230
 Step Taken.  Stepsize is  0.003240

                             Maximum     Tolerance    Cnvgd?
         Gradient           0.000532      0.000300      NO
         Displacement       0.001904      0.001200      NO
         Energy change     -0.000054      0.000001      NO


 New Cartesian Coordinates Obtained by Inverse Iteration

 Displacement from previous Coordinates is:  0.006581
 ----------------------------------------------------------------
             Standard Nuclear Orientation (Angstroms)
    I     Atom           X                Y                Z
 ----------------------------------------------------------------
    1      P      -0.3531875099    -1.2237807631     0.0000000000
    2      P      -2.1656609074    -0.2579585867     0.0000000000
    3      F      -1.8811652786     1.3519262074     0.0000000000
    4      Br      1.2442601288     0.3628842181     0.0000000000
 ----------------------------------------------------------------
 Molecular Point Group                 Cs    NOp =  2
 Largest Abelian Subgroup              Cs    NOp =  2
 Nuclear Repulsion Energy =   379.9222537725 hartrees
 There are       37 alpha and       37 beta electrons
 Applying Cartesian multipole field
    Component          Value
    ---------          -----
     (2,0,0)        1.00000E-11
     (0,2,0)        2.00000E-11
     (0,0,2)       -3.00000E-11
 Nucleus-field energy     =     0.0000000088 hartrees
 Requested basis set is 6-311++G(d,p)
 There are 51 shells and 130 basis functions
 A cutoff of  1.0D-11 yielded   1106 shell pairs
 There are      7672 function pairs (      8413 Cartesian)
 Smallest overlap matrix eigenvalue = 8.02E-04
 Guess MOs from SCF MO coefficient file

 -----------------------------------------------------------------------
  General SCF calculation program by
  Eric Jon Sundstrom, Paul Horn, Yuezhi Mao, Dmitri Zuev, Alec White,
  David Stuck, Shaama M.S., Shane Yost, Joonho Lee, David Small,
  Daniel Levine, Susi Lehtola, Hugh Burton, Evgeny Epifanovsky
 -----------------------------------------------------------------------
 Exchange:     0.2000 Hartree-Fock + 0.0800 Slater + 0.7200 B88
 Correlation:  0.1900 VWN1RPA + 0.8100 LYP
 Using SG-1 standard quadrature grid
 A restricted SCF calculation will be
 performed using DIIS
 SCF converges when DIIS error is below 1.0e-08
 ---------------------------------------
  Cycle       Energy         DIIS error
 ---------------------------------------
    1   -3356.7931290089      1.76e-05  
    2   -3356.7931300975      5.95e-06  
    3   -3356.7931300390      8.81e-06  
    4   -3356.7931301709      1.20e-06  
    5   -3356.7931301730      5.45e-07  
    6   -3356.7931301736      3.22e-07  
    7   -3356.7931301739      5.55e-08  
    8   -3356.7931301739      2.73e-08  
    9   -3356.7931301738      3.20e-09  Convergence criterion met
 ---------------------------------------
 SCF time:   CPU 10.92s  wall 11.00s 
 SCF   energy in the final basis set =    -3356.7931301738
 Total energy in the final basis set =    -3356.7931301738

 --------------------------------------------------------------
             Orbital Energies (a.u.) and Symmetries
 --------------------------------------------------------------

 Alpha MOs, Restricted
 -- Occupied --                  
-482.85  -77.14  -77.12  -62.51  -56.33  -56.32  -56.32  -24.71
  1 A'    2 A'    3 A'    4 A'    5 A'    1 A"    6 A'    7 A'                 
 -8.715  -6.633  -6.610  -6.546  -6.534  -6.533  -4.796  -4.792
  8 A'    9 A'   10 A'   11 A'    2 A"   12 A'   13 A'    3 A"                 
 -4.789  -4.773  -4.770  -4.767  -2.657  -2.653  -2.652  -2.643
 14 A'   15 A'    4 A"   16 A'   17 A'    5 A"   18 A'    6 A"                 
 -2.643  -1.229  -0.814  -0.701  -0.579  -0.477  -0.477  -0.471
 19 A'   20 A'   21 A'   22 A'   23 A'   24 A'    7 A"   25 A'                 
 -0.360  -0.346  -0.339  -0.285  -0.275
 26 A'    8 A"   27 A'   28 A'    9 A"                                         
 -- Virtual --                   
 -0.127  -0.110  -0.015   0.003   0.008   0.035   0.035   0.050
 10 A"   29 A'   30 A'   31 A'   32 A'   33 A'   11 A"   34 A'                 
  0.051   0.063   0.065   0.077   0.081   0.093   0.108   0.122
 35 A'   36 A'   12 A"   13 A"   37 A'   38 A'   39 A'   40 A'                 
  0.223   0.228   0.243   0.258   0.269   0.275   0.280   0.296
 41 A'   14 A"   42 A'   43 A'   44 A'   15 A"   45 A'   46 A'                 
  0.302   0.355   0.381   0.419   0.444   0.458   0.477   0.504
 16 A"   47 A'   48 A'   17 A"   49 A'   18 A"   50 A'   19 A"                 
  0.519   0.557   0.586   0.604   0.610   0.651   0.651   0.659
 51 A'   20 A"   52 A'   53 A'   54 A'   21 A"   55 A'   56 A'                 
  0.682   0.758   0.815   0.838   0.885   1.046   1.102   1.299
 57 A'   22 A"   23 A"   58 A'   59 A'   60 A'   61 A'   24 A"                 
  1.361   1.370   1.486   1.545   1.551   1.658   1.671   1.699
 62 A'   63 A'   25 A"   26 A"   64 A'   65 A'   66 A'   67 A'                 
  1.910   1.982   2.019   2.079   3.747   3.751   3.773   3.784
 68 A'   27 A"   69 A'   70 A'   28 A"   71 A'   29 A"   72 A'                 
  3.982   3.996   3.999   4.031   4.052   4.198   6.249   6.288
 30 A"   73 A'   31 A"   74 A'   75 A'   76 A'   32 A"   77 A'                 
  6.298   6.568   6.684   6.867   7.538   7.561   7.612  13.754
 78 A'   79 A'   80 A'   81 A'   33 A"   82 A'   83 A'   34 A"                 
 13.789  13.797  13.817  13.891  13.921  47.866  66.734 162.790
 35 A"   84 A'   85 A'   86 A'   87 A'   88 A'   89 A'   90 A'                 
162.989 289.736 289.757 289.8221020.649
 91 A'   36 A"   92 A'   93 A'   94 A'                                         

 Beta MOs, Restricted
 -- Occupied --                  
-482.85  -77.14  -77.12  -62.51  -56.33  -56.32  -56.32  -24.71
  1 A'    2 A'    3 A'    4 A'    5 A'    1 A"    6 A'    7 A'                 
 -8.715  -6.633  -6.610  -6.546  -6.534  -6.533  -4.796  -4.792
  8 A'    9 A'   10 A'   11 A'    2 A"   12 A'   13 A'    3 A"                 
 -4.789  -4.773  -4.770  -4.767  -2.657  -2.653  -2.652  -2.643
 14 A'   15 A'    4 A"   16 A'   17 A'    5 A"   18 A'    6 A"                 
 -2.643  -1.229  -0.814  -0.701  -0.579  -0.477  -0.477  -0.471
 19 A'   20 A'   21 A'   22 A'   23 A'   24 A'    7 A"   25 A'                 
 -0.360  -0.346  -0.339  -0.285  -0.275
 26 A'    8 A"   27 A'   28 A'    9 A"                                         
 -- Virtual --                   
 -0.127  -0.110  -0.015   0.003   0.008   0.035   0.035   0.050
 10 A"   29 A'   30 A'   31 A'   32 A'   33 A'   11 A"   34 A'                 
  0.051   0.063   0.065   0.077   0.081   0.093   0.108   0.122
 35 A'   36 A'   12 A"   13 A"   37 A'   38 A'   39 A'   40 A'                 
  0.223   0.228   0.243   0.258   0.269   0.275   0.280   0.296
 41 A'   14 A"   42 A'   43 A'   44 A'   15 A"   45 A'   46 A'                 
  0.302   0.355   0.381   0.419   0.444   0.458   0.477   0.504
 16 A"   47 A'   48 A'   17 A"   49 A'   18 A"   50 A'   19 A"                 
  0.519   0.557   0.586   0.604   0.610   0.651   0.651   0.659
 51 A'   20 A"   52 A'   53 A'   54 A'   21 A"   55 A'   56 A'                 
  0.682   0.758   0.815   0.838   0.885   1.046   1.102   1.299
 57 A'   22 A"   23 A"   58 A'   59 A'   60 A'   61 A'   24 A"                 
  1.361   1.370   1.486   1.545   1.551   1.658   1.671   1.699
 62 A'   63 A'   25 A"   26 A"   64 A'   65 A'   66 A'   67 A'                 
  1.910   1.982   2.019   2.079   3.747   3.751   3.773   3.784
 68 A'   27 A"   69 A'   70 A'   28 A"   71 A'   29 A"   72 A'                 
  3.982   3.996   3.999   4.031   4.052   4.198   6.249   6.288
 30 A"   73 A'   31 A"   74 A'   75 A'   76 A'   32 A"   77 A'                 
  6.298   6.568   6.684   6.867   7.538   7.561   7.612  13.754
 78 A'   79 A'   80 A'   81 A'   33 A"   82 A'   83 A'   34 A"                 
 13.789  13.797  13.817  13.891  13.921  47.866  66.734 162.790
 35 A"   84 A'   85 A'   86 A'   87 A'   88 A'   89 A'   90 A'                 
162.989 289.736 289.757 289.8221020.649
 91 A'   36 A"   92 A'   93 A'   94 A'                                         
 --------------------------------------------------------------

          Ground-State Mulliken Net Atomic Charges

     Atom                 Charge (a.u.)
  ----------------------------------------
      1 P                     0.242291
      2 P                     0.112275
      3 F                    -0.184969
      4 Br                   -0.169597
  ----------------------------------------
  Sum of atomic charges =     0.000000

 -----------------------------------------------------------------
                    Cartesian Multipole Moments
 -----------------------------------------------------------------
    Charge (ESU x 10^10)
                 0.0000
    Dipole Moment (Debye)
         X      -0.5105      Y      -1.1785      Z      -0.0000
       Tot       1.2843
    Quadrupole Moments (Debye-Ang)
        XX     -48.8550     XY       2.6075     YY     -51.2930
        XZ      -0.0000     YZ      -0.0000     ZZ     -49.3967
    Octopole Moments (Debye-Ang^2)
       XXX      59.3055    XXY       5.9544    XYY      22.8156
       YYY      16.5916    XXZ      -0.0000    XYZ      -0.0000
       YYZ      -0.0000    XZZ      18.3296    YZZ       6.8823
       ZZZ      -0.0000
    Hexadecapole Moments (Debye-Ang^3)
      XXXX    -718.5485   XXXY     -20.9939   XXYY    -161.9780
      XYYY     -14.3611   YYYY    -267.0928   XXXZ      -0.0000
      XXYZ      -0.0000   XYYZ      -0.0000   YYYZ      -0.0000
      XXZZ    -130.9260   XYZZ     -10.9204   YYZZ     -55.4846
      XZZZ      -0.0000   YZZZ      -0.0000   ZZZZ     -68.5187
 -----------------------------------------------------------------
 Calculating analytic gradient of the SCF energy
 Gradient of SCF Energy
            1           2           3           4
    1  -0.0002360   0.0001469   0.0000291   0.0000600
    2   0.0000425  -0.0003165   0.0002455   0.0000286
    3  -0.0000000  -0.0000000   0.0000000   0.0000000
 Max gradient component =       3.165E-04
 RMS gradient           =       1.428E-04
 Gradient time:  CPU 3.95 s  wall 3.95 s
 Geometry Optimization Parameters
   NAtoms,    NIC,     NZ,  NCons,   NDum,   NFix, NCnnct, MaxDiis
        4      14       4       0       0       0       0       0

 Cartesian Hessian Update
 Hessian Updated using BFGS Update


** GEOMETRY OPTIMIZATION IN DELOCALIZED INTERNAL COORDINATES **
   Searching for a Minimum

   Optimization Cycle:   6

                       Coordinates (Angstroms)
     ATOM                X               Y               Z
      1  P        -0.3531875099   -1.2237807631    0.0000000000
      2  P        -2.1656609074   -0.2579585867    0.0000000000
      3  F        -1.8811652786    1.3519262074    0.0000000000
      4  Br        1.2442601288    0.3628842181    0.0000000000
   Point Group: cs    Number of degrees of freedom:     5


   Energy is  -3356.793130174

 Hessian Updated using BFGS Update

  5 Hessian modes will be used to form the next step
  Hessian Eigenvalues:
     0.119884    0.154117    0.250750    0.266288    0.557758

 Minimum Search - Taking Simple RFO Step
 Searching for Lamda that Minimizes Along All modes
 Value Taken    Lamda =   0.00000000
 Step Taken.  Stepsize is  0.001209

                             Maximum     Tolerance    Cnvgd?
         Gradient           0.000293      0.000300     YES
         Displacement       0.001147      0.001200     YES
         Energy change     -0.000001      0.000001      NO


                       Distance Matrix (Angstroms)
             P (  1)   P (  2)   F (  3)
   P (  2)  2.053746
   F (  3)  2.994826  1.634829
   Br(  4)  2.251521  3.465979  3.278184

 Final energy is   -3356.7931301738381     


 ******************************
 **  OPTIMIZATION CONVERGED  **
 ******************************

                       Coordinates (Angstroms)
     ATOM                X               Y               Z
      1  P        -0.3531875099   -1.2237807631    0.0000000000
      2  P        -2.1656609074   -0.2579585867    0.0000000000
      3  F        -1.8811652786    1.3519262074    0.0000000000
      4  Br        1.2442601288    0.3628842181    0.0000000000

Z-matrix Print:
$molecule
0 1
Br
P  1 2.251521
P  2 2.053746 1 107.141977
F  3 1.634829 2 108.030321 1 -0.000000 0
$end


 --------------------------------------------------------------
             Orbital Energies (a.u.) and Symmetries
 --------------------------------------------------------------

 Alpha MOs, Restricted
 -- Occupied --                  
-482.85  -77.14  -77.12  -62.51  -56.33  -56.32  -56.32  -24.71
  1 A'    2 A'    3 A'    4 A'    5 A'    1 A"    6 A'    7 A'                 
 -8.715  -6.633  -6.610  -6.546  -6.534  -6.533  -4.796  -4.792
  8 A'    9 A'   10 A'   11 A'    2 A"   12 A'   13 A'    3 A"                 
 -4.789  -4.773  -4.770  -4.767  -2.657  -2.653  -2.652  -2.643
 14 A'   15 A'    4 A"   16 A'   17 A'    5 A"   18 A'    6 A"                 
 -2.643  -1.229  -0.814  -0.701  -0.579  -0.477  -0.477  -0.471
 19 A'   20 A'   21 A'   22 A'   23 A'   24 A'    7 A"   25 A'                 
 -0.360  -0.346  -0.339  -0.285  -0.275
 26 A'    8 A"   27 A'   28 A'    9 A"                                         
 -- Virtual --                   
 -0.127  -0.110  -0.015   0.003   0.008   0.035   0.035   0.050
 10 A"   29 A'   30 A'   31 A'   32 A'   33 A'   11 A"   34 A'                 
  0.051   0.063   0.065   0.077   0.081   0.093   0.108   0.122
 35 A'   36 A'   12 A"   13 A"   37 A'   38 A'   39 A'   40 A'                 
  0.223   0.228   0.243   0.258   0.269   0.275   0.280   0.296
 41 A'   14 A"   42 A'   43 A'   44 A'   15 A"   45 A'   46 A'                 
  0.302   0.355   0.381   0.419   0.444   0.458   0.477   0.504
 16 A"   47 A'   48 A'   17 A"   49 A'   18 A"   50 A'   19 A"                 
  0.519   0.557   0.586   0.604   0.610   0.651   0.651   0.659
 51 A'   20 A"   52 A'   53 A'   54 A'   21 A"   55 A'   56 A'                 
  0.682   0.758   0.815   0.838   0.885   1.046   1.102   1.299
 57 A'   22 A"   23 A"   58 A'   59 A'   60 A'   61 A'   24 A"                 
  1.361   1.370   1.486   1.545   1.551   1.658   1.671   1.699
 62 A'   63 A'   25 A"   26 A"   64 A'   65 A'   66 A'   67 A'                 
  1.910   1.982   2.019   2.079   3.747   3.751   3.773   3.784
 68 A'   27 A"   69 A'   70 A'   28 A"   71 A'   29 A"   72 A'                 
  3.982   3.996   3.999   4.031   4.052   4.198   6.249   6.288
 30 A"   73 A'   31 A"   74 A'   75 A'   76 A'   32 A"   77 A'                 
  6.298   6.568   6.684   6.867   7.538   7.561   7.612  13.754
 78 A'   79 A'   80 A'   81 A'   33 A"   82 A'   83 A'   34 A"                 
 13.789  13.797  13.817  13.891  13.921  47.866  66.734 162.790
 35 A"   84 A'   85 A'   86 A'   87 A'   88 A'   89 A'   90 A'                 
162.989 289.736 289.757 289.8221020.649
 91 A'   36 A"   92 A'   93 A'   94 A'                                         

 Beta MOs, Restricted
 -- Occupied --                  
-482.85  -77.14  -77.12  -62.51  -56.33  -56.32  -56.32  -24.71
  1 A'    2 A'    3 A'    4 A'    5 A'    1 A"    6 A'    7 A'                 
 -8.715  -6.633  -6.610  -6.546  -6.534  -6.533  -4.796  -4.792
  8 A'    9 A'   10 A'   11 A'    2 A"   12 A'   13 A'    3 A"                 
 -4.789  -4.773  -4.770  -4.767  -2.657  -2.653  -2.652  -2.643
 14 A'   15 A'    4 A"   16 A'   17 A'    5 A"   18 A'    6 A"                 
 -2.643  -1.229  -0.814  -0.701  -0.579  -0.477  -0.477  -0.471
 19 A'   20 A'   21 A'   22 A'   23 A'   24 A'    7 A"   25 A'                 
 -0.360  -0.346  -0.339  -0.285  -0.275
 26 A'    8 A"   27 A'   28 A'    9 A"                                         
 -- Virtual --                   
 -0.127  -0.110  -0.015   0.003   0.008   0.035   0.035   0.050
 10 A"   29 A'   30 A'   31 A'   32 A'   33 A'   11 A"   34 A'                 
  0.051   0.063   0.065   0.077   0.081   0.093   0.108   0.122
 35 A'   36 A'   12 A"   13 A"   37 A'   38 A'   39 A'   40 A'                 
  0.223   0.228   0.243   0.258   0.269   0.275   0.280   0.296
 41 A'   14 A"   42 A'   43 A'   44 A'   15 A"   45 A'   46 A'                 
  0.302   0.355   0.381   0.419   0.444   0.458   0.477   0.504
 16 A"   47 A'   48 A'   17 A"   49 A'   18 A"   50 A'   19 A"                 
  0.519   0.557   0.586   0.604   0.610   0.651   0.651   0.659
 51 A'   20 A"   52 A'   53 A'   54 A'   21 A"   55 A'   56 A'                 
  0.682   0.758   0.815   0.838   0.885   1.046   1.102   1.299
 57 A'   22 A"   23 A"   58 A'   59 A'   60 A'   61 A'   24 A"                 
  1.361   1.370   1.486   1.545   1.551   1.658   1.671   1.699
 62 A'   63 A'   25 A"   26 A"   64 A'   65 A'   66 A'   67 A'                 
  1.910   1.982   2.019   2.079   3.747   3.751   3.773   3.784
 68 A'   27 A"   69 A'   70 A'   28 A"   71 A'   29 A"   72 A'                 
  3.982   3.996   3.999   4.031   4.052   4.198   6.249   6.288
 30 A"   73 A'   31 A"   74 A'   75 A'   76 A'   32 A"   77 A'                 
  6.298   6.568   6.684   6.867   7.538   7.561   7.612  13.754
 78 A'   79 A'   80 A'   81 A'   33 A"   82 A'   83 A'   34 A"                 
 13.789  13.797  13.817  13.891  13.921  47.866  66.734 162.790
 35 A"   84 A'   85 A'   86 A'   87 A'   88 A'   89 A'   90 A'                 
162.989 289.736 289.757 289.8221020.649
 91 A'   36 A"   92 A'   93 A'   94 A'                                         
 --------------------------------------------------------------

          Ground-State Mulliken Net Atomic Charges

     Atom                 Charge (a.u.)
  ----------------------------------------
      1 P                     0.242291
      2 P                     0.112275
      3 F                    -0.184969
      4 Br                   -0.169597
  ----------------------------------------
  Sum of atomic charges =     0.000000

 -----------------------------------------------------------------
                    Cartesian Multipole Moments
 -----------------------------------------------------------------
    Charge (ESU x 10^10)
                 0.0000
    Dipole Moment (Debye)
         X      -0.5105      Y      -1.1785      Z      -0.0000
       Tot       1.2843
    Quadrupole Moments (Debye-Ang)
        XX     -48.8550     XY       2.6075     YY     -51.2930
        XZ      -0.0000     YZ      -0.0000     ZZ     -49.3967
    Octopole Moments (Debye-Ang^2)
       XXX      59.3055    XXY       5.9544    XYY      22.8156
       YYY      16.5916    XXZ      -0.0000    XYZ      -0.0000
       YYZ      -0.0000    XZZ      18.3296    YZZ       6.8823
       ZZZ      -0.0000
    Hexadecapole Moments (Debye-Ang^3)
      XXXX    -718.5485   XXXY     -20.9939   XXYY    -161.9780
      XYYY     -14.3611   YYYY    -267.0928   XXXZ      -0.0000
      XXYZ      -0.0000   XYYZ      -0.0000   YYYZ      -0.0000
      XXZZ    -130.9260   XYZZ     -10.9204   YYZZ     -55.4846
      XZZZ      -0.0000   YZZZ      -0.0000   ZZZZ     -68.5187
 -----------------------------------------------------------------
Archival summary:
1\1\TWL02\OPT\ProcedureUnspecified\BasisUnspecified\r121\taweetha\TueOct3016:31:252018TueOct3016:31:252018\0\\#,OPT,ProcedureUnspecified,BasisUnspecified,\\0,1\Br\P,1,2.25152\P,2,2.05375,1,107.142\F,3,1.63483,2,108.03,1,-0,0\\\@

 Total job time:  103.55s(wall), 103.25s(cpu) 
 Tue Oct 30 16:31:25 2018

        *************************************************************
        *                                                           *
        *  Thank you very much for using Q-Chem.  Have a nice day.  *
        *                                                           *
        *************************************************************


 
User input: 2 of 2 
 
Q-Chem Developer Version!
                  Welcome to Q-Chem
     A Quantum Leap Into The Future Of Chemistry


 Q-Chem 5.1, Q-Chem, Inc., Pleasanton, CA (2018)

 Yihan Shao,  Zhengting Gan,  E. Epifanovsky,  A. T. B. Gilbert,  M. Wormit,  
 J. Kussmann,  A. W. Lange,  A. Behn,  Jia Deng,  Xintian Feng,  D. Ghosh,  
 M. Goldey,  P. R. Horn,  L. D. Jacobson,  I. Kaliman,  T. Kus,  A. Landau,  
 Jie Liu,  E. I. Proynov,  R. M. Richard,  R. P. Steele,  E. J. Sundstrom,  
 H. L. Woodcock III,  P. M. Zimmerman,  D. Zuev,  B. Albrecht,  E. Alguire,  
 S. A. Baeppler,  D. Barton,  Z. Benda,  Y. A. Bernard,  E. J. Berquist,  
 K. B. Bravaya,  H. Burton,  D. Casanova,  Chun-Min Chang,  Yunqing Chen,  
 A. Chien,  K. D. Closser,  M. P. Coons,  S. Coriani,  S. Dasgupta,  
 A. L. Dempwolff,  M. Diedenhofen,  Hainam Do,  R. G. Edgar,  Po-Tung Fang,  
 S. Faraji,  S. Fatehi,  Qingguo Feng,  K. D. Fenk,  J. Fosso-Tande,  
 Qinghui Ge,  A. Ghysels,  G. Gidofalvi,  J. Gomes,  J. Gonthier,  A. Gunina,  
 D. Hait,  M. W. D. Hanson-Heine,  P. H. P. Harbach,  A. W. Hauser,  
 J. E. Herr,  E. G. Hohenstein,  Z. C. Holden,  Kerwin Hui,  B. C. Huynh,  
 T.-C. Jagau,  Hyunjun Ji,  B. Kaduk,  K. Khistyaev,  Jaehoon Kim,  
 P. Klunzinger,  K. Koh,  D. Kosenkov,  L. Koulias,  T. Kowalczyk,  
 C. M. Krauter,  A. Kunitsa,  Ka Un Lao,  A. Laurent,  K. V. Lawler,  
 Joonho Lee,  D. Lefrancois,  S. Lehtola,  D. S. Levine,  Yi-Pei Li,  
 You-Sheng Lin,  Fenglai Liu,  E. Livshits,  A. Luenser,  P. Manohar,  
 E. Mansoor,  S. F. Manzer,  Shan-Ping Mao,  Yuezhi Mao,  N. Mardirossian,  
 A. V. Marenich,  T. Markovich,  L. A. Martinez-Martinez,  S. A. Maurer,  
 N. J. Mayhall,  S. C. McKenzie,  J.-M. Mewes,  A. F. Morrison,  
 J. W. Mullinax,  K. Nanda,  T. S. Nguyen-Beck,  R. Olivares-Amaya,  
 J. A. Parkhill,  T. M. Perrine,  F. Plasser,  P. Pokhilko,  S. Prager,  
 A. Prociuk,  E. Ramos,  D. R. Rehn,  F. Rob,  M. Schneider,  N. Sergueev,  
 S. M. Sharada,  S. Sharma,  D. W. Small,  T. Stauch,  T. Stein,  
 Yu-Chuan Su,  A. J. W. Thom,  A. Tkatchenko,  T. Tsuchimochi,  N. M. Tubman,  
 L. Vogt,  M. L. Vidal,  O. Vydrov,  M. A. Watson,  J. Wenzel,  
 M. de Wergifosse,  T. A. Wesolowski,  A. White,  J. Witte,  A. Yamada,  
 Jun Yang,  K. Yao,  S. Yeganeh,  S. R. Yost,  Zhi-Qiang You,  A. Zech,  
 Igor Ying Zhang,  Xing Zhang,  Yan Zhao,  Ying Zhu,  B. R. Brooks,  
 G. K. L. Chan,  C. J. Cramer,  M. S. Gordon,  W. J. Hehre,  A. Klamt,  
 M. W. Schmidt,  C. D. Sherrill,  D. G. Truhlar,  A. Aspuru-Guzik,  R. Baer,  
 A. T. Bell,  N. A. Besley,  Jeng-Da Chai,  A. E. DePrince, III,  
 R. A. DiStasio Jr.,  A. Dreuw,  B. D. Dunietz,  T. R. Furlani,  
 Chao-Ping Hsu,  Yousung Jung,  Jing Kong,  D. S. Lambrecht,  WanZhen Liang,  
 C. Ochsenfeld,  V. A. Rassolov,  L. V. Slipchenko,  J. E. Subotnik,  
 T. Van Voorhis,  J. M. Herbert,  A. I. Krylov,  P. M. W. Gill,  M. Head-Gordon

 Contributors to earlier versions of Q-Chem not listed above: 
 R. D. Adamson,  B. Austin,  J. Baker,  G. J. O. Beran,  K. Brandhorst,  
 S. T. Brown,  E. F. C. Byrd,  A. K. Chakraborty,  C.-L. Cheng,  
 Siu Hung Chien,  D. M. Chipman,  D. L. Crittenden,  H. Dachsel,  
 R. J. Doerksen,  A. D. Dutoi,  L. Fusti-Molnar,  W. A. Goddard III,  
 A. Golubeva-Zadorozhnaya,  S. R. Gwaltney,  G. Hawkins,  A. Heyden,  
 S. Hirata,  G. Kedziora,  F. J. Keil,  C. Kelley,  Jihan Kim,  R. A. King,  
 R. Z. Khaliullin,  P. P. Korambath,  W. Kurlancheek,  A. M. Lee,  M. S. Lee,  
 S. V. Levchenko,  Ching Yeh Lin,  D. Liotard,  R. C. Lochan,  I. Lotan,  
 P. E. Maslen,  N. Nair,  D. P. O'Neill,  D. Neuhauser,  E. Neuscamman,  
 C. M. Oana,  R. Olson,  B. Peters,  R. Peverati,  P. A. Pieniazek,  
 Y. M. Rhee,  J. Ritchie,  M. A. Rohrdanz,  E. Rosta,  N. J. Russ,  
 H. F. Schaefer III,  N. E. Schultz,  N. Shenvi,  A. C. Simmonett,  A. Sodt,  
 D. Stuck,  K. S. Thanthiriwatte,  V. Vanovschi,  Tao Wang,  A. Warshel,  
 C. F. Williams,  Q. Wu,  X. Xu,  W. Zhang

 Please cite Q-Chem as follows:
 Y. Shao et al., Mol. Phys. 113, 184-215 (2015)
 DOI: 10.1080/00268976.2014.952696

 Q-Chem 5.1.1 for Intel X86 EM64T Linux

 Parts of Q-Chem use Armadillo 8.300.2 (Tropical Shenanigans).
 http://arma.sourceforge.net/

 Q-Chem begins on Tue Oct 30 16:31:26 2018  

Host: 
0

     Scratch files written to /scratch/taweetham/qchem18678//
The previous job contains 0 fragments, simply inherited here
Input Ideriv = 2
Curr. Ideriv = -1
Max.  Ideriv = 2

Checking the input file for inconsistencies... 	...done.

--------------------------------------------------------------
User input:
--------------------------------------------------------------

$molecule
read
$end

$rem
   job_type 	frequency
   basis 	6-311++g**
   method	b3lyp	
$end


--------------------------------------------------------------
 ----------------------------------------------------------------
             Standard Nuclear Orientation (Angstroms)
    I     Atom           X                Y                Z
 ----------------------------------------------------------------
    1      P      -0.2928938722    -1.2415523403    -0.0000000000
    2      P      -2.0307585107    -0.1471580827    -0.0000000000
    3      F      -1.6305599661     1.4379311697    -0.0000000000
    4      Br      1.4151378697     0.2254078805     0.0000000000
 ----------------------------------------------------------------
 Molecular Point Group                 Cs    NOp =  2
 Largest Abelian Subgroup              Cs    NOp =  2
 Nuclear Repulsion Energy =   379.9222537725 hartrees
 There are       37 alpha and       37 beta electrons
 Requested basis set is 6-311++G(d,p)
 There are 51 shells and 130 basis functions

 Total QAlloc Memory Limit   2000 MB
 Mega-Array Size       188 MB
 MEM_STATIC part       192 MB

                       Distance Matrix (Angstroms)
             P (  1)   P (  2)   F (  3)
   P (  2)  2.053746
   F (  3)  2.994826  1.634829
   Br(  4)  2.251521  3.465979  3.278184

 A cutoff of  1.0D-11 yielded   1106 shell pairs
 There are      7672 function pairs (      8413 Cartesian)
 Smallest overlap matrix eigenvalue = 8.02E-04
 Guess from superposition of atomic densities
 Warning:  Energy on first SCF cycle will be non-variational
 SAD guess density has 74.000000 electrons

 -----------------------------------------------------------------------
  General SCF calculation program by
  Eric Jon Sundstrom, Paul Horn, Yuezhi Mao, Dmitri Zuev, Alec White,
  David Stuck, Shaama M.S., Shane Yost, Joonho Lee, David Small,
  Daniel Levine, Susi Lehtola, Hugh Burton, Evgeny Epifanovsky
 -----------------------------------------------------------------------
 Exchange:     0.2000 Hartree-Fock + 0.0800 Slater + 0.7200 B88
 Correlation:  0.1900 VWN1RPA + 0.8100 LYP
 Using SG-1 standard quadrature grid
 A restricted SCF calculation will be
 performed using DIIS
 SCF converges when DIIS error is below 1.0e-08
 ---------------------------------------
  Cycle       Energy         DIIS error
 ---------------------------------------
    1   -3357.0706320527      4.10e-02  
    2   -3356.7622757317      4.80e-03  
    3   -3356.6860427641      8.70e-03  
    4   -3356.7913987500      1.21e-03  
    5   -3356.7926887840      3.95e-04  
    6   -3356.7929274709      2.69e-04  
    7   -3356.7931392109      2.47e-05  
    8   -3356.7931403079      3.42e-06  
    9   -3356.7931403314      8.05e-07  
   10   -3356.7931403330      2.62e-07  
   11   -3356.7931403332      6.77e-08  
   12   -3356.7931403332      8.95e-09  Convergence criterion met
 ---------------------------------------
 SCF time:   CPU 14.54s  wall 14.00s 
 SCF   energy in the final basis set =    -3356.7931403332
 Total energy in the final basis set =    -3356.7931403332

 --------------------------------------------------------------
             Orbital Energies (a.u.) and Symmetries
 --------------------------------------------------------------

 Alpha MOs, Restricted
 -- Occupied --                  
-482.85  -77.14  -77.12  -62.51  -56.33  -56.32  -56.32  -24.71
  1 A'    2 A'    3 A'    4 A'    5 A'    1 A"    6 A'    7 A'                 
 -8.715  -6.633  -6.610  -6.546  -6.534  -6.533  -4.796  -4.792
  8 A'    9 A'   10 A'   11 A'    2 A"   12 A'   13 A'    3 A"                 
 -4.789  -4.773  -4.770  -4.767  -2.657  -2.653  -2.653  -2.643
 14 A'   15 A'    4 A"   16 A'   17 A'    5 A"   18 A'    6 A"                 
 -2.643  -1.229  -0.814  -0.701  -0.579  -0.477  -0.477  -0.471
 19 A'   20 A'   21 A'   22 A'   23 A'   24 A'    7 A"   25 A'                 
 -0.360  -0.346  -0.339  -0.285  -0.275
 26 A'    8 A"   27 A'   28 A'    9 A"                                         
 -- Virtual --                   
 -0.127  -0.110  -0.015   0.003   0.008   0.035   0.035   0.050
 10 A"   29 A'   30 A'   31 A'   32 A'   33 A'   11 A"   34 A'                 
  0.051   0.063   0.065   0.077   0.081   0.093   0.108   0.122
 35 A'   36 A'   12 A"   13 A"   37 A'   38 A'   39 A'   40 A'                 
  0.223   0.228   0.243   0.258   0.269   0.275   0.280   0.296
 41 A'   14 A"   42 A'   43 A'   44 A'   15 A"   45 A'   46 A'                 
  0.302   0.355   0.381   0.419   0.445   0.458   0.477   0.504
 16 A"   47 A'   48 A'   17 A"   49 A'   18 A"   50 A'   19 A"                 
  0.519   0.557   0.586   0.604   0.610   0.651   0.651   0.659
 51 A'   20 A"   52 A'   53 A'   54 A'   21 A"   55 A'   56 A'                 
  0.682   0.758   0.815   0.838   0.885   1.046   1.102   1.299
 57 A'   22 A"   23 A"   58 A'   59 A'   60 A'   61 A'   24 A"                 
  1.361   1.370   1.486   1.545   1.551   1.657   1.671   1.699
 62 A'   63 A'   25 A"   26 A"   64 A'   65 A'   66 A'   67 A'                 
  1.910   1.983   2.019   2.079   3.747   3.751   3.773   3.784
 68 A'   27 A"   69 A'   70 A'   28 A"   71 A'   29 A"   72 A'                 
  3.982   3.996   3.999   4.031   4.052   4.199   6.249   6.288
 30 A"   73 A'   31 A"   74 A'   75 A'   76 A'   32 A"   77 A'                 
  6.298   6.568   6.684   6.867   7.538   7.561   7.612  13.754
 78 A'   79 A'   80 A'   81 A'   33 A"   82 A'   83 A'   34 A"                 
 13.789  13.797  13.817  13.891  13.921  47.866  66.734 162.790
 35 A"   84 A'   85 A'   86 A'   87 A'   88 A'   89 A'   90 A'                 
162.989 289.736 289.757 289.8221020.649
 91 A'   36 A"   92 A'   93 A'   94 A'                                         

 Beta MOs, Restricted
 -- Occupied --                  
-482.85  -77.14  -77.12  -62.51  -56.33  -56.32  -56.32  -24.71
  1 A'    2 A'    3 A'    4 A'    5 A'    1 A"    6 A'    7 A'                 
 -8.715  -6.633  -6.610  -6.546  -6.534  -6.533  -4.796  -4.792
  8 A'    9 A'   10 A'   11 A'    2 A"   12 A'   13 A'    3 A"                 
 -4.789  -4.773  -4.770  -4.767  -2.657  -2.653  -2.653  -2.643
 14 A'   15 A'    4 A"   16 A'   17 A'    5 A"   18 A'    6 A"                 
 -2.643  -1.229  -0.814  -0.701  -0.579  -0.477  -0.477  -0.471
 19 A'   20 A'   21 A'   22 A'   23 A'   24 A'    7 A"   25 A'                 
 -0.360  -0.346  -0.339  -0.285  -0.275
 26 A'    8 A"   27 A'   28 A'    9 A"                                         
 -- Virtual --                   
 -0.127  -0.110  -0.015   0.003   0.008   0.035   0.035   0.050
 10 A"   29 A'   30 A'   31 A'   32 A'   33 A'   11 A"   34 A'                 
  0.051   0.063   0.065   0.077   0.081   0.093   0.108   0.122
 35 A'   36 A'   12 A"   13 A"   37 A'   38 A'   39 A'   40 A'                 
  0.223   0.228   0.243   0.258   0.269   0.275   0.280   0.296
 41 A'   14 A"   42 A'   43 A'   44 A'   15 A"   45 A'   46 A'                 
  0.302   0.355   0.381   0.419   0.445   0.458   0.477   0.504
 16 A"   47 A'   48 A'   17 A"   49 A'   18 A"   50 A'   19 A"                 
  0.519   0.557   0.586   0.604   0.610   0.651   0.651   0.659
 51 A'   20 A"   52 A'   53 A'   54 A'   21 A"   55 A'   56 A'                 
  0.682   0.758   0.815   0.838   0.885   1.046   1.102   1.299
 57 A'   22 A"   23 A"   58 A'   59 A'   60 A'   61 A'   24 A"                 
  1.361   1.370   1.486   1.545   1.551   1.657   1.671   1.699
 62 A'   63 A'   25 A"   26 A"   64 A'   65 A'   66 A'   67 A'                 
  1.910   1.983   2.019   2.079   3.747   3.751   3.773   3.784
 68 A'   27 A"   69 A'   70 A'   28 A"   71 A'   29 A"   72 A'                 
  3.982   3.996   3.999   4.031   4.052   4.199   6.249   6.288
 30 A"   73 A'   31 A"   74 A'   75 A'   76 A'   32 A"   77 A'                 
  6.298   6.568   6.684   6.867   7.538   7.561   7.612  13.754
 78 A'   79 A'   80 A'   81 A'   33 A"   82 A'   83 A'   34 A"                 
 13.789  13.797  13.817  13.891  13.921  47.866  66.734 162.790
 35 A"   84 A'   85 A'   86 A'   87 A'   88 A'   89 A'   90 A'                 
162.989 289.736 289.757 289.8221020.649
 91 A'   36 A"   92 A'   93 A'   94 A'                                         
 --------------------------------------------------------------

          Ground-State Mulliken Net Atomic Charges

     Atom                 Charge (a.u.)
  ----------------------------------------
      1 P                     0.242213
      2 P                     0.112161
      3 F                    -0.184859
      4 Br                   -0.169514
  ----------------------------------------
  Sum of atomic charges =     0.000000

 -----------------------------------------------------------------
                    Cartesian Multipole Moments
 -----------------------------------------------------------------
    Charge (ESU x 10^10)
                 0.0000
    Dipole Moment (Debye)
         X      -0.5947      Y      -1.1380      Z       0.0000
       Tot       1.2840
    Quadrupole Moments (Debye-Ang)
        XX     -48.6691     XY       2.2634     YY     -51.5508
        XZ       0.0000     YZ      -0.0000     ZZ     -49.3976
    Octopole Moments (Debye-Ang^2)
       XXX      38.9318    XXY       7.8913    XYY      15.1974
       YYY      18.8080    XXZ       0.0000    XYZ      -0.0000
       YYZ      -0.0000    XZZ      11.4756    YZZ       7.8361
       ZZZ       0.0000
    Hexadecapole Moments (Debye-Ang^3)
      XXXX    -692.7659   XXXY      -3.3654   XXYY    -156.0494
      XYYY       1.0577   YYYY    -268.0612   XXXZ       0.0000
      XXYZ      -0.0000   XYYZ      -0.0000   YYYZ      -0.0000
      XXZZ    -127.6379   XYZZ      -5.0785   YYZZ     -54.9256
      XZZZ       0.0000   YZZZ      -0.0000   ZZZZ     -68.5205
 -----------------------------------------------------------------
 Calculating MO derivatives via CPSCF
   1         3          12      0.160337    0.063066
   2         3          12      0.020521    0.008699
   3         3          12      0.002918    0.001252
   4         3          12      0.000372    0.000150
   5        12           3      0.000029    0.000015
   6        14           1      0.000001    0.000001
   7        15           0      0.000000    0.000000    Roots Converged
 Time for AOints: 3.7 s (CPU) 3.7 s (wall)
 ------------------------------------------------------------------------------
                     AOints        : Timing summary (seconds)
 ------------------------------------------------------------------------------
     job step          cpu (% of tot)      sys (% of tot)     wall (% of tot)
 ------------------------------------------------------------------------------
  cpscf_lag         0.3820E+02 (52.6)   0.5100E-04 (17.5)   0.3822E+02 (52.4)
  iterzp            0.3068E+02 (42.2)   0.2390E-03 (82.1)   0.3088E+02 (42.4)
  make_fx           0.0000E+00 ( 0.0)   0.0000E+00 ( 0.0)   0.0000E+00 ( 0.0)
  AOints            0.3703E+01 ( 5.1)   0.1000E-05 ( 0.3)   0.3705E+01 ( 5.1)
 ------------------------------------------------------------------------------
   Grand Totals     0.7265E+02          0.2910E-03          0.7288E+02
 ------------------------------------------------------------------------------
 Calculating analytic Hessian of the SCF energy
 Polarizability Matrix (a.u.)
            1           2           3
    1-104.2861248   2.0929573   0.0000000
    2   2.0929573 -63.2295076  -0.0000000
    3   0.0000000  -0.0000000 -44.8924542

 Direct stationary perturbation theory relativistic correction:

 rels  =      17.747997070237
 relv  =     -60.371319527822
 rel2e =       9.838644472850
 E_rel =     -32.784677984735

 Hessian of the SCF Energy
            1           2           3           4           5           6
    1   0.1968775  -0.0285108  -0.0000000  -0.1318162   0.0834820  -0.0000000
    2  -0.0285108   0.1427321   0.0000000   0.0544684  -0.0599243  -0.0000000
    3  -0.0000000   0.0000000   0.0087364   0.0000000  -0.0000000  -0.0113372
    4  -0.1318162   0.0544684   0.0000000   0.1926693  -0.0031232   0.0000000
    5   0.0834820  -0.0599243  -0.0000000  -0.0031232   0.2987168   0.0000000
    6  -0.0000000  -0.0000000  -0.0113372   0.0000000   0.0000000   0.0130770
    7  -0.0019179   0.0176564   0.0000000  -0.0388129  -0.0706675  -0.0000000
    8  -0.0003251  -0.0262705   0.0000000  -0.0516707  -0.2364467  -0.0000000
    9  -0.0000000   0.0000000   0.0082692   0.0000000  -0.0000000  -0.0091179
   10  -0.0631434  -0.0436140  -0.0000000  -0.0220402  -0.0096912   0.0000000
   11  -0.0546461  -0.0565373  -0.0000000   0.0003256  -0.0023458   0.0000000
   12  -0.0000000  -0.0000000  -0.0056684   0.0000000   0.0000000   0.0073781
            7           8           9          10          11          12
    1  -0.0019179  -0.0003251  -0.0000000  -0.0631434  -0.0546461  -0.0000000
    2   0.0176564  -0.0262705   0.0000000  -0.0436140  -0.0565373  -0.0000000
    3   0.0000000   0.0000000   0.0082692  -0.0000000  -0.0000000  -0.0056684
    4  -0.0388129  -0.0516707   0.0000000  -0.0220402   0.0003256   0.0000000
    5  -0.0706675  -0.2364467  -0.0000000  -0.0096912  -0.0023458   0.0000000
    6  -0.0000000  -0.0000000  -0.0091179   0.0000000   0.0000000   0.0073781
    7   0.0365945   0.0500475  -0.0000000   0.0041362   0.0029636  -0.0000000
    8   0.0500475   0.2561306  -0.0000000   0.0019483   0.0065865  -0.0000000
    9  -0.0000000  -0.0000000   0.0060859  -0.0000000   0.0000000  -0.0052371
   10   0.0041362   0.0019483  -0.0000000   0.0810473   0.0513570   0.0000000
   11   0.0029636   0.0065865   0.0000000   0.0513570   0.0522966   0.0000000
   12  -0.0000000  -0.0000000  -0.0052371   0.0000000   0.0000000   0.0035274
 Gradient time:  CPU 96.87 s  wall 97.10 s
 **********************************************************************
 **                                                                  **
 **                       VIBRATIONAL ANALYSIS                       **
 **                       --------------------                       **
 **                                                                  **
 **        VIBRATIONAL FREQUENCIES (CM**-1) AND NORMAL MODES         **
 **     FORCE CONSTANTS (mDYN/ANGSTROM) AND REDUCED MASSES (AMU)     **
 **                  INFRARED INTENSITIES (KM/MOL)                   **
 **                                                                  **
 **********************************************************************


 Mode:                 1                      2                      3
 Frequency:       114.74                 171.85                 289.82
 Force Cnst:      0.2107                 0.4626                 1.3877
 Red. Mass:      27.1576                26.5850                28.0412
 IR Active:          YES                    YES                    YES
 IR Intens:        1.017                  1.348                 21.567
 Raman Active:       YES                    YES                    YES
               X      Y      Z        X      Y      Z        X      Y      Z
 P          0.037 -0.267  0.000    0.000  0.000 -0.476    0.351 -0.125 -0.000
 P          0.229  0.047 -0.000   -0.000 -0.000  0.586    0.538  0.145  0.000
 F          0.866 -0.112  0.000    0.000 -0.000 -0.646   -0.540  0.444 -0.000
 Br        -0.313  0.113 -0.000   -0.000 -0.000  0.112   -0.219 -0.115  0.000
 TransDip  -0.027 -0.018 -0.000    0.000  0.000  0.037    0.149 -0.003  0.000

 Mode:                 4                      5                      6
 Frequency:       385.44                 563.94                 772.28
 Force Cnst:      2.9051                 5.6876                 7.9294
 Red. Mass:      33.1884                30.3544                22.5656
 IR Active:          YES                    YES                    YES
 IR Intens:       25.311                  1.581                128.867
 Raman Active:       YES                    YES                    YES
               X      Y      Z        X      Y      Z        X      Y      Z
 P          0.379  0.808  0.000   -0.637  0.296  0.000   -0.073  0.021  0.000
 P         -0.056 -0.175 -0.000    0.637 -0.213 -0.000   -0.074 -0.535 -0.000
 F          0.226 -0.219  0.000   -0.075 -0.222  0.000    0.209  0.812  0.000
 Br        -0.181 -0.195 -0.000    0.018  0.021 -0.000    0.008  0.006 -0.000
 TransDip   0.132  0.093 -0.000    0.004  0.040  0.000    0.103 -0.349  0.000

 STANDARD THERMODYNAMIC QUANTITIES AT   298.15 K  AND     1.00 ATM

   This Molecule has  0 Imaginary Frequencies
   Zero point vibrational energy:        3.285 kcal/mol

   Atom    1 Element P  Has Mass   30.97376
   Atom    2 Element P  Has Mass   30.97376
   Atom    3 Element F  Has Mass   18.99840
   Atom    4 Element Br Has Mass   78.91830
   Molecular Mass:   159.864220 amu
   Principal axes and moments of inertia in amu*Bohr^2:
                             1           2           3
    Eigenvalues --      327.37834  1208.71416  1536.09249
          X               0.99999    -0.00419    -0.00000
          Y               0.00419     0.99999    -0.00000
          Z               0.00000     0.00000     1.00000
   Rotational Symmetry Number is   1
   The Molecule is an Asymmetric Top
   Translational Enthalpy:        0.889 kcal/mol
   Rotational Enthalpy:           0.889 kcal/mol
   Vibrational Enthalpy:          4.752 kcal/mol
   gas constant (RT):             0.592 kcal/mol
   Translational Entropy:        41.116  cal/mol.K
   Rotational Entropy:           27.899  cal/mol.K
   Vibrational Entropy:           8.842  cal/mol.K

   Total Enthalpy:                7.122 kcal/mol
   Total Entropy:                77.857  cal/mol.K

 ======================================================================

 STANDARD THERMODYNAMIC QUANTITIES FOR ANHARMONIC VIBRATION -- TOSH

   Zero point vibrational energy: ************ kcal/mol

   Vibrational Enthalpy:   ************ kcal/mol
   Vibrational Entropy:             NaN  cal/mol.K

   Total Enthalpy:         ************ kcal/mol
   Total Entropy:                   NaN  cal/mol.K

 ======================================================================

 STANDARD THERMODYNAMIC QUANTITIES FOR ANHARMONIC VIBRATION -- VPT2

   Zero point vibrational energy: ************ kcal/mol

   Vibrational Enthalpy:   ************ kcal/mol
   Vibrational Entropy:             NaN  cal/mol.K

   Total Enthalpy:         ************ kcal/mol
   Total Entropy:                   NaN  cal/mol.K

 ======================================================================

Archival summary:
1\1\TWL02\FREQ\ProcedureUnspecified\BasisUnspecified\r121\taweetha\TueOct3016:33:172018TueOct3016:33:172018\0\\#,FREQ,ProcedureUnspecified,BasisUnspecified,\\0,1\Br\P,1,2.25152\P,2,2.05375,1,107.142\F,3,1.63483,2,108.03,1,-0,0\\\@

 Total job time:  111.79s(wall), 111.48s(cpu) 
 Tue Oct 30 16:33:17 2018

        *************************************************************
        *                                                           *
        *  Thank you very much for using Q-Chem.  Have a nice day.  *
        *                                                           *
        *************************************************************
