# Supplementary material for: Geometric and energetic data from ab initio calculations of haloethene, haloimine, halomethylenephosphine, haloiminophosphine, halodiazene, halodiphosphene and halocyclopropane
Source: Data Brief. 2019 Nov 2;27:104738. doi: 10.1016/j.dib.2019.104738 (PMC6861602; doi:10.1016/j.dib.2019.104738)
Supplement: Multimedia component 8 [file mmc8.zip › PP/B3LYP/FEPPClE.out]

Q-Chem Developer Version!
                  Welcome to Q-Chem
     A Quantum Leap Into The Future Of Chemistry


 Q-Chem 5.1, Q-Chem, Inc., Pleasanton, CA (2018)

 Yihan Shao,  Zhengting Gan,  E. Epifanovsky,  A. T. B. Gilbert,  M. Wormit,  
 J. Kussmann,  A. W. Lange,  A. Behn,  Jia Deng,  Xintian Feng,  D. Ghosh,  
 M. Goldey,  P. R. Horn,  L. D. Jacobson,  I. Kaliman,  T. Kus,  A. Landau,  
 Jie Liu,  E. I. Proynov,  R. M. Richard,  R. P. Steele,  E. J. Sundstrom,  
 H. L. Woodcock III,  P. M. Zimmerman,  D. Zuev,  B. Albrecht,  E. Alguire,  
 S. A. Baeppler,  D. Barton,  Z. Benda,  Y. A. Bernard,  E. J. Berquist,  
 K. B. Bravaya,  H. Burton,  D. Casanova,  Chun-Min Chang,  Yunqing Chen,  
 A. Chien,  K. D. Closser,  M. P. Coons,  S. Coriani,  S. Dasgupta,  
 A. L. Dempwolff,  M. Diedenhofen,  Hainam Do,  R. G. Edgar,  Po-Tung Fang,  
 S. Faraji,  S. Fatehi,  Qingguo Feng,  K. D. Fenk,  J. Fosso-Tande,  
 Qinghui Ge,  A. Ghysels,  G. Gidofalvi,  J. Gomes,  J. Gonthier,  A. Gunina,  
 D. Hait,  M. W. D. Hanson-Heine,  P. H. P. Harbach,  A. W. Hauser,  
 J. E. Herr,  E. G. Hohenstein,  Z. C. Holden,  Kerwin Hui,  B. C. Huynh,  
 T.-C. Jagau,  Hyunjun Ji,  B. Kaduk,  K. Khistyaev,  Jaehoon Kim,  
 P. Klunzinger,  K. Koh,  D. Kosenkov,  L. Koulias,  T. Kowalczyk,  
 C. M. Krauter,  A. Kunitsa,  Ka Un Lao,  A. Laurent,  K. V. Lawler,  
 Joonho Lee,  D. Lefrancois,  S. Lehtola,  D. S. Levine,  Yi-Pei Li,  
 You-Sheng Lin,  Fenglai Liu,  E. Livshits,  A. Luenser,  P. Manohar,  
 E. Mansoor,  S. F. Manzer,  Shan-Ping Mao,  Yuezhi Mao,  N. Mardirossian,  
 A. V. Marenich,  T. Markovich,  L. A. Martinez-Martinez,  S. A. Maurer,  
 N. J. Mayhall,  S. C. McKenzie,  J.-M. Mewes,  A. F. Morrison,  
 J. W. Mullinax,  K. Nanda,  T. S. Nguyen-Beck,  R. Olivares-Amaya,  
 J. A. Parkhill,  T. M. Perrine,  F. Plasser,  P. Pokhilko,  S. Prager,  
 A. Prociuk,  E. Ramos,  D. R. Rehn,  F. Rob,  M. Schneider,  N. Sergueev,  
 S. M. Sharada,  S. Sharma,  D. W. Small,  T. Stauch,  T. Stein,  
 Yu-Chuan Su,  A. J. W. Thom,  A. Tkatchenko,  T. Tsuchimochi,  N. M. Tubman,  
 L. Vogt,  M. L. Vidal,  O. Vydrov,  M. A. Watson,  J. Wenzel,  
 M. de Wergifosse,  T. A. Wesolowski,  A. White,  J. Witte,  A. Yamada,  
 Jun Yang,  K. Yao,  S. Yeganeh,  S. R. Yost,  Zhi-Qiang You,  A. Zech,  
 Igor Ying Zhang,  Xing Zhang,  Yan Zhao,  Ying Zhu,  B. R. Brooks,  
 G. K. L. Chan,  C. J. Cramer,  M. S. Gordon,  W. J. Hehre,  A. Klamt,  
 M. W. Schmidt,  C. D. Sherrill,  D. G. Truhlar,  A. Aspuru-Guzik,  R. Baer,  
 A. T. Bell,  N. A. Besley,  Jeng-Da Chai,  A. E. DePrince, III,  
 R. A. DiStasio Jr.,  A. Dreuw,  B. D. Dunietz,  T. R. Furlani,  
 Chao-Ping Hsu,  Yousung Jung,  Jing Kong,  D. S. Lambrecht,  WanZhen Liang,  
 C. Ochsenfeld,  V. A. Rassolov,  L. V. Slipchenko,  J. E. Subotnik,  
 T. Van Voorhis,  J. M. Herbert,  A. I. Krylov,  P. M. W. Gill,  M. Head-Gordon

 Contributors to earlier versions of Q-Chem not listed above: 
 R. D. Adamson,  B. Austin,  J. Baker,  G. J. O. Beran,  K. Brandhorst,  
 S. T. Brown,  E. F. C. Byrd,  A. K. Chakraborty,  C.-L. Cheng,  
 Siu Hung Chien,  D. M. Chipman,  D. L. Crittenden,  H. Dachsel,  
 R. J. Doerksen,  A. D. Dutoi,  L. Fusti-Molnar,  W. A. Goddard III,  
 A. Golubeva-Zadorozhnaya,  S. R. Gwaltney,  G. Hawkins,  A. Heyden,  
 S. Hirata,  G. Kedziora,  F. J. Keil,  C. Kelley,  Jihan Kim,  R. A. King,  
 R. Z. Khaliullin,  P. P. Korambath,  W. Kurlancheek,  A. M. Lee,  M. S. Lee,  
 S. V. Levchenko,  Ching Yeh Lin,  D. Liotard,  R. C. Lochan,  I. Lotan,  
 P. E. Maslen,  N. Nair,  D. P. O'Neill,  D. Neuhauser,  E. Neuscamman,  
 C. M. Oana,  R. Olson,  B. Peters,  R. Peverati,  P. A. Pieniazek,  
 Y. M. Rhee,  J. Ritchie,  M. A. Rohrdanz,  E. Rosta,  N. J. Russ,  
 H. F. Schaefer III,  N. E. Schultz,  N. Shenvi,  A. C. Simmonett,  A. Sodt,  
 D. Stuck,  K. S. Thanthiriwatte,  V. Vanovschi,  Tao Wang,  A. Warshel,  
 C. F. Williams,  Q. Wu,  X. Xu,  W. Zhang

 Please cite Q-Chem as follows:
 Y. Shao et al., Mol. Phys. 113, 184-215 (2015)
 DOI: 10.1080/00268976.2014.952696

 Q-Chem 5.1.1 for Intel X86 EM64T Linux

 Parts of Q-Chem use Armadillo 8.300.2 (Tropical Shenanigans).
 http://arma.sourceforge.net/

 Q-Chem begins on Tue Oct 30 16:27:32 2018  

Host: 
0

     Scratch files written to /scratch/taweetham/qchem18634//
Input Ideriv = 2
Curr. Ideriv = -1
Max.  Ideriv = 2

Checking the input file for inconsistencies... 	...done.

--------------------------------------------------------------
User input:
--------------------------------------------------------------
$molecule
0 1
P 
P 1 PP 
F 2 PF 1 ANG 
Cl 1 PCl 2 ANG  3 DHA

PP=1.99
PH=1.44
PF=1.54
PCl=2.03
PBr=2.5
PI=2.6
ANG=120.0
DHA=0.0
$end

$rem
   job_type	optimization
   basis	6-311++g**
   method	b3lyp
$end

--------------------------------------------------------------
 ----------------------------------------------------------------
             Standard Nuclear Orientation (Angstroms)
    I     Atom           X                Y                Z
 ----------------------------------------------------------------
    1      P       0.4426608473    -0.9002598494    -0.0000000000
    2      P      -1.4740111486    -0.3650323649    -0.0000000000
    3      F      -1.8569336186     1.1266010961     0.0000000000
    4      Cl      1.8930974757     0.5199984324     0.0000000000
 ----------------------------------------------------------------
 Molecular Point Group                 Cs    NOp =  2
 Largest Abelian Subgroup              Cs    NOp =  2
 Nuclear Repulsion Energy =   256.0715469177 hartrees
 There are       28 alpha and       28 beta electrons
 Requested basis set is 6-311++G(d,p)
 There are 45 shells and 112 basis functions

 Total QAlloc Memory Limit   2000 MB
 Mega-Array Size       188 MB
 MEM_STATIC part       192 MB
 A cutoff of  1.0D-11 yielded    890 shell pairs
 There are      5828 function pairs (      6261 Cartesian)
 Smallest overlap matrix eigenvalue = 5.94E-04

 Scale SEOQF with 1.000000e-01/1.000000e-01/1.000000e-01

 Standard Electronic Orientation quadrupole field applied
 Nucleus-field energy     =     0.0000000067 hartrees
 Guess from superposition of atomic densities
 Warning:  Energy on first SCF cycle will be non-variational
 SAD guess density has 56.000000 electrons

 -----------------------------------------------------------------------
  General SCF calculation program by
  Eric Jon Sundstrom, Paul Horn, Yuezhi Mao, Dmitri Zuev, Alec White,
  David Stuck, Shaama M.S., Shane Yost, Joonho Lee, David Small,
  Daniel Levine, Susi Lehtola, Hugh Burton, Evgeny Epifanovsky
 -----------------------------------------------------------------------
 Exchange:     0.2000 Hartree-Fock + 0.0800 Slater + 0.7200 B88
 Correlation:  0.1900 VWN1RPA + 0.8100 LYP
 Using SG-1 standard quadrature grid
 A restricted SCF calculation will be
 performed using DIIS
 SCF converges when DIIS error is below 1.0e-08
 ---------------------------------------
  Cycle       Energy         DIIS error
 ---------------------------------------
    1   -1243.4005268822      4.75e-02  
    2   -1242.8305034118      4.78e-03  
    3   -1242.7945249607      7.65e-03  
    4   -1242.8550690084      7.90e-04  
    5   -1242.8559354774      1.53e-04  
    6   -1242.8559360538      1.34e-04  
    7   -1242.8559751167      2.52e-05  
    8   -1242.8559762810      6.66e-06  
    9   -1242.8559763627      1.71e-06  
   10   -1242.8559763674      2.73e-07  
   11   -1242.8559763676      7.52e-08  
   12   -1242.8559763676      1.90e-08  
   13   -1242.8559763676      4.56e-09  Convergence criterion met
 ---------------------------------------
 SCF time:   CPU 8.98s  wall 9.00s 
 SCF   energy in the final basis set =    -1242.8559763676
 Total energy in the final basis set =    -1242.8559763676

 --------------------------------------------------------------
             Orbital Energies (a.u.) and Symmetries
 --------------------------------------------------------------

 Alpha MOs, Restricted
 -- Occupied --                  
-101.58  -77.13  -77.11  -24.73   -9.50   -7.26   -7.25   -7.25
  1 A'    2 A'    3 A'    4 A'    5 A'    6 A'    1 A"    7 A'                 
 -6.629  -6.608  -4.793  -4.787  -4.784  -4.771  -4.766  -4.764
  8 A'    9 A'   10 A'    2 A"   11 A'   12 A'    3 A"   13 A'                 
 -1.277  -0.879  -0.712  -0.604  -0.512  -0.511  -0.496  -0.383
 14 A'   15 A'   16 A'   17 A'    4 A"   18 A'   19 A'   20 A'                 
 -0.383  -0.348  -0.283  -0.280
  5 A"   21 A'   22 A'    6 A"                                                 
 -- Virtual --                   
 -0.112  -0.096  -0.005   0.011   0.021   0.035   0.038   0.054
  7 A"   23 A'   24 A'   25 A'   26 A'    8 A"   27 A'   28 A'                 
  0.067   0.071   0.078   0.094   0.101   0.103   0.111   0.146
  9 A"   29 A'   30 A'   10 A"   31 A'   32 A'   33 A'   34 A'                 
  0.224   0.230   0.250   0.262   0.272   0.278   0.288   0.302
 35 A'   11 A"   36 A'   37 A'   12 A"   38 A'   39 A'   40 A'                 
  0.304   0.380   0.415   0.437   0.466   0.489   0.495   0.581
 13 A"   41 A'   42 A'   14 A"   43 A'   44 A'   15 A"   45 A'                 
  0.589   0.617   0.655   0.666   0.716   0.749   0.816   0.841
 16 A"   46 A'   47 A'   17 A"   48 A'   49 A'   18 A"   50 A'                 
  0.846   0.904   0.918   0.919   0.984   1.155   1.237   1.288
 19 A"   51 A'   52 A'   20 A"   53 A'   54 A'   55 A'   21 A"                 
  1.314   1.346   1.494   1.536   1.550   1.639   1.677   1.752
 56 A'   57 A'   22 A"   58 A'   23 A"   59 A'   60 A'   61 A'                 
  1.906   2.232   2.250   2.354   3.715   3.716   3.766   3.774
 62 A'   24 A"   63 A'   64 A'   25 A"   65 A'   26 A"   66 A'                 
  4.123   6.223   6.239   6.263   6.708   6.935   9.645  13.760
 67 A'   27 A"   68 A'   69 A'   70 A'   71 A'   72 A'   28 A"                 
 13.792  13.813  13.824  13.893  13.934  25.798  25.836  26.129
 29 A"   73 A'   74 A'   75 A'   76 A'   30 A"   77 A'   78 A'                 
 66.719 162.817 163.049 215.630
 79 A'   80 A'   81 A'   82 A'                                                 

 Beta MOs, Restricted
 -- Occupied --                  
-101.58  -77.13  -77.11  -24.73   -9.50   -7.26   -7.25   -7.25
  1 A'    2 A'    3 A'    4 A'    5 A'    6 A'    1 A"    7 A'                 
 -6.629  -6.608  -4.793  -4.787  -4.784  -4.771  -4.766  -4.764
  8 A'    9 A'   10 A'    2 A"   11 A'   12 A'    3 A"   13 A'                 
 -1.277  -0.879  -0.712  -0.604  -0.512  -0.511  -0.496  -0.383
 14 A'   15 A'   16 A'   17 A'    4 A"   18 A'   19 A'   20 A'                 
 -0.383  -0.348  -0.283  -0.280
  5 A"   21 A'   22 A'    6 A"                                                 
 -- Virtual --                   
 -0.112  -0.096  -0.005   0.011   0.021   0.035   0.038   0.054
  7 A"   23 A'   24 A'   25 A'   26 A'    8 A"   27 A'   28 A'                 
  0.067   0.071   0.078   0.094   0.101   0.103   0.111   0.146
  9 A"   29 A'   30 A'   10 A"   31 A'   32 A'   33 A'   34 A'                 
  0.224   0.230   0.250   0.262   0.272   0.278   0.288   0.302
 35 A'   11 A"   36 A'   37 A'   12 A"   38 A'   39 A'   40 A'                 
  0.304   0.380   0.415   0.437   0.466   0.489   0.495   0.581
 13 A"   41 A'   42 A'   14 A"   43 A'   44 A'   15 A"   45 A'                 
  0.589   0.617   0.655   0.666   0.716   0.749   0.816   0.841
 16 A"   46 A'   47 A'   17 A"   48 A'   49 A'   18 A"   50 A'                 
  0.846   0.904   0.918   0.919   0.984   1.155   1.237   1.288
 19 A"   51 A'   52 A'   20 A"   53 A'   54 A'   55 A'   21 A"                 
  1.314   1.346   1.494   1.536   1.550   1.639   1.677   1.752
 56 A'   57 A'   22 A"   58 A'   23 A"   59 A'   60 A'   61 A'                 
  1.906   2.232   2.250   2.354   3.715   3.716   3.766   3.774
 62 A'   24 A"   63 A'   64 A'   25 A"   65 A'   26 A"   66 A'                 
  4.123   6.223   6.239   6.263   6.708   6.935   9.645  13.760
 67 A'   27 A"   68 A'   69 A'   70 A'   71 A'   72 A'   28 A"                 
 13.792  13.813  13.824  13.893  13.934  25.798  25.836  26.129
 29 A"   73 A'   74 A'   75 A'   76 A'   30 A"   77 A'   78 A'                 
 66.719 162.817 163.049 215.630
 79 A'   80 A'   81 A'   82 A'                                                 
 --------------------------------------------------------------

          Ground-State Mulliken Net Atomic Charges

     Atom                 Charge (a.u.)
  ----------------------------------------
      1 P                     0.084349
      2 P                     0.046978
      3 F                    -0.091029
      4 Cl                   -0.040298
  ----------------------------------------
  Sum of atomic charges =     0.000000

 -----------------------------------------------------------------
                    Cartesian Multipole Moments
 -----------------------------------------------------------------
    Charge (ESU x 10^10)
                 0.0000
    Dipole Moment (Debye)
         X      -0.2684      Y      -0.2148      Z      -0.0000
       Tot       0.3438
    Quadrupole Moments (Debye-Ang)
        XX     -45.1129     XY       0.3691     YY     -46.2711
        XZ      -0.0000     YZ      -0.0000     ZZ     -43.2271
    Octopole Moments (Debye-Ang^2)
       XXX      -3.9530    XXY       4.8515    XYY       1.7552
       YYY      15.5101    XXZ      -0.0000    XYZ       0.0000
       YYZ      -0.0000    XZZ      -2.3474    YZZ       5.8519
       ZZZ      -0.0000
    Hexadecapole Moments (Debye-Ang^3)
      XXXX    -614.8681   XXXY     -10.8020   XXYY    -139.7683
      XYYY      -7.6875   YYYY    -200.6103   XXXZ      -0.0000
      XXYZ      -0.0000   XYYZ      -0.0000   YYYZ      -0.0000
      XXZZ    -111.5971   XYZZ      -6.4124   YYZZ     -43.5370
      XZZZ      -0.0000   YZZZ      -0.0000   ZZZZ     -59.4903
 -----------------------------------------------------------------
 Calculating analytic gradient of the SCF energy
 Gradient of SCF Energy
            1           2           3           4
    1  -0.0107347   0.0125500   0.0079382  -0.0097535
    2   0.0222832   0.0566673  -0.0619296  -0.0170210
    3  -0.0000000   0.0000000   0.0000000   0.0000000
 Max gradient component =       6.193E-02
 RMS gradient           =       2.624E-02
 Gradient time:  CPU 2.20 s  wall 2.20 s
 Geometry Optimization Parameters
   NAtoms,    NIC,     NZ,  NCons,   NDum,   NFix, NCnnct, MaxDiis
        4      14       4       0       0       0       0       0


** GEOMETRY OPTIMIZATION IN DELOCALIZED INTERNAL COORDINATES **
   Searching for a Minimum

   Optimization Cycle:   1

                       Coordinates (Angstroms)
     ATOM                X               Y               Z
      1  P         0.4426608473   -0.9002598494    0.0000000000
      2  P        -1.4740111486   -0.3650323649    0.0000000000
      3  F        -1.8569336186    1.1266010961    0.0000000000
      4  Cl        1.8930974757    0.5199984324    0.0000000000
   Point Group: cs    Number of degrees of freedom:     5


   Energy is  -1242.855976368


 Attempting to Generate Delocalized Internal Coordinates

  5 Hessian modes will be used to form the next step
  Hessian Eigenvalues:
     0.250000    0.250000    0.313687    0.357619    0.648207

 Minimum Search - Taking Simple RFO Step
 Searching for Lamda that Minimizes Along All modes
 Value Taken    Lamda =  -0.01165460
 Step Taken.  Stepsize is  0.170180

                             Maximum     Tolerance    Cnvgd?
         Gradient           0.060582      0.000300      NO
         Displacement       0.139036      0.001200      NO
         Energy change     *********      0.000001      NO


 New Cartesian Coordinates Obtained by Inverse Iteration

 Displacement from previous Coordinates is:  0.326130
 ----------------------------------------------------------------
             Standard Nuclear Orientation (Angstroms)
    I     Atom           X                Y                Z
 ----------------------------------------------------------------
    1      P       0.4444827944    -0.9609098800     0.0000000000
    2      P      -1.4979520089    -0.4054208327     0.0000000000
    3      F      -1.7504585920     1.1640702034     0.0000000000
    4      Cl      1.8087413623     0.5835678234     0.0000000000
 ----------------------------------------------------------------
 Molecular Point Group                 Cs    NOp =  2
 Largest Abelian Subgroup              Cs    NOp =  2
 Nuclear Repulsion Energy =   254.2873313160 hartrees
 There are       28 alpha and       28 beta electrons
 Applying Cartesian multipole field
    Component          Value
    ---------          -----
     (2,0,0)        1.00000E-11
     (0,2,0)        2.00000E-11
     (0,0,2)       -3.00000E-11
 Nucleus-field energy     =     0.0000000067 hartrees
 Requested basis set is 6-311++G(d,p)
 There are 45 shells and 112 basis functions
 A cutoff of  1.0D-11 yielded    893 shell pairs
 There are      5866 function pairs (      6310 Cartesian)
 Smallest overlap matrix eigenvalue = 6.66E-04
 Guess MOs from SCF MO coefficient file

 -----------------------------------------------------------------------
  General SCF calculation program by
  Eric Jon Sundstrom, Paul Horn, Yuezhi Mao, Dmitri Zuev, Alec White,
  David Stuck, Shaama M.S., Shane Yost, Joonho Lee, David Small,
  Daniel Levine, Susi Lehtola, Hugh Burton, Evgeny Epifanovsky
 -----------------------------------------------------------------------
 Exchange:     0.2000 Hartree-Fock + 0.0800 Slater + 0.7200 B88
 Correlation:  0.1900 VWN1RPA + 0.8100 LYP
 Using SG-1 standard quadrature grid
 A restricted SCF calculation will be
 performed using DIIS
 SCF converges when DIIS error is below 1.0e-08
 ---------------------------------------
  Cycle       Energy         DIIS error
 ---------------------------------------
    1   -1242.8567916895      1.69e-03  
    2   -1242.8642856909      5.88e-04  
    3   -1242.8641974079      6.92e-04  
    4   -1242.8646691019      1.16e-04  
    5   -1242.8646874204      4.63e-05  
    6   -1242.8646913751      2.16e-05  
    7   -1242.8646922755      5.33e-06  
    8   -1242.8646923167      2.07e-06  
    9   -1242.8646923241      2.40e-07  
   10   -1242.8646923242      6.49e-08  
   11   -1242.8646923242      1.55e-08  
   12   -1242.8646923242      1.66e-09  Convergence criterion met
 ---------------------------------------
 SCF time:   CPU 8.38s  wall 9.00s 
 SCF   energy in the final basis set =    -1242.8646923242
 Total energy in the final basis set =    -1242.8646923242

 --------------------------------------------------------------
             Orbital Energies (a.u.) and Symmetries
 --------------------------------------------------------------

 Alpha MOs, Restricted
 -- Occupied --                  
-101.58  -77.14  -77.12  -24.72   -9.50   -7.26   -7.25   -7.25
  1 A'    2 A'    3 A'    4 A'    5 A'    6 A'    1 A"    7 A'                 
 -6.632  -6.612  -4.796  -4.791  -4.788  -4.776  -4.771  -4.769
  8 A'    9 A'   10 A'    2 A"   11 A'   12 A'    3 A"   13 A'                 
 -1.253  -0.872  -0.709  -0.594  -0.495  -0.495  -0.489  -0.380
 14 A'   15 A'   16 A'   17 A'   18 A'    4 A"   19 A'   20 A'                 
 -0.379  -0.356  -0.287  -0.281
  5 A"   21 A'   22 A'    6 A"                                                 
 -- Virtual --                   
 -0.120  -0.102  -0.008   0.007   0.018   0.035   0.038   0.053
  7 A"   23 A'   24 A'   25 A'   26 A'    8 A"   27 A'   28 A'                 
  0.064   0.067   0.075   0.089   0.092   0.106   0.111   0.145
 29 A'    9 A"   30 A'   31 A'   10 A"   32 A'   33 A'   34 A'                 
  0.224   0.230   0.251   0.258   0.273   0.278   0.286   0.299
 35 A'   11 A"   36 A'   37 A'   12 A"   38 A'   39 A'   40 A'                 
  0.302   0.374   0.412   0.438   0.467   0.490   0.495   0.577
 13 A"   41 A'   42 A'   14 A"   43 A'   44 A'   15 A"   45 A'                 
  0.593   0.608   0.652   0.660   0.710   0.743   0.813   0.844
 16 A"   46 A'   47 A'   17 A"   48 A'   49 A'   18 A"   50 A'                 
  0.844   0.894   0.907   0.907   0.954   1.125   1.219   1.292
 19 A"   51 A'   52 A'   20 A"   53 A'   54 A'   55 A'   21 A"                 
  1.334   1.356   1.489   1.541   1.547   1.649   1.676   1.741
 56 A'   57 A'   22 A"   58 A'   23 A"   59 A'   60 A'   61 A'                 
  1.912   2.233   2.253   2.346   3.731   3.732   3.767   3.776
 62 A'   24 A"   63 A'   64 A'   25 A"   65 A'   26 A"   66 A'                 
  4.076   6.234   6.257   6.278   6.689   6.897   9.644  13.755
 67 A'   27 A"   68 A'   69 A'   70 A'   71 A'   72 A'   28 A"                 
 13.787  13.807  13.812  13.878  13.926  25.795  25.840  26.109
 29 A"   73 A'   74 A'   75 A'   76 A'   30 A"   77 A'   78 A'                 
 66.726 162.796 163.015 215.628
 79 A'   80 A'   81 A'   82 A'                                                 

 Beta MOs, Restricted
 -- Occupied --                  
-101.58  -77.14  -77.12  -24.72   -9.50   -7.26   -7.25   -7.25
  1 A'    2 A'    3 A'    4 A'    5 A'    6 A'    1 A"    7 A'                 
 -6.632  -6.612  -4.796  -4.791  -4.788  -4.776  -4.771  -4.769
  8 A'    9 A'   10 A'    2 A"   11 A'   12 A'    3 A"   13 A'                 
 -1.253  -0.872  -0.709  -0.594  -0.495  -0.495  -0.489  -0.380
 14 A'   15 A'   16 A'   17 A'   18 A'    4 A"   19 A'   20 A'                 
 -0.379  -0.356  -0.287  -0.281
  5 A"   21 A'   22 A'    6 A"                                                 
 -- Virtual --                   
 -0.120  -0.102  -0.008   0.007   0.018   0.035   0.038   0.053
  7 A"   23 A'   24 A'   25 A'   26 A'    8 A"   27 A'   28 A'                 
  0.064   0.067   0.075   0.089   0.092   0.106   0.111   0.145
 29 A'    9 A"   30 A'   31 A'   10 A"   32 A'   33 A'   34 A'                 
  0.224   0.230   0.251   0.258   0.273   0.278   0.286   0.299
 35 A'   11 A"   36 A'   37 A'   12 A"   38 A'   39 A'   40 A'                 
  0.302   0.374   0.412   0.438   0.467   0.490   0.495   0.577
 13 A"   41 A'   42 A'   14 A"   43 A'   44 A'   15 A"   45 A'                 
  0.593   0.608   0.652   0.660   0.710   0.743   0.813   0.844
 16 A"   46 A'   47 A'   17 A"   48 A'   49 A'   18 A"   50 A'                 
  0.844   0.894   0.907   0.907   0.954   1.125   1.219   1.292
 19 A"   51 A'   52 A'   20 A"   53 A'   54 A'   55 A'   21 A"                 
  1.334   1.356   1.489   1.541   1.547   1.649   1.676   1.741
 56 A'   57 A'   22 A"   58 A'   23 A"   59 A'   60 A'   61 A'                 
  1.912   2.233   2.253   2.346   3.731   3.732   3.767   3.776
 62 A'   24 A"   63 A'   64 A'   25 A"   65 A'   26 A"   66 A'                 
  4.076   6.234   6.257   6.278   6.689   6.897   9.644  13.755
 67 A'   27 A"   68 A'   69 A'   70 A'   71 A'   72 A'   28 A"                 
 13.787  13.807  13.812  13.878  13.926  25.795  25.840  26.109
 29 A"   73 A'   74 A'   75 A'   76 A'   30 A"   77 A'   78 A'                 
 66.726 162.796 163.015 215.628
 79 A'   80 A'   81 A'   82 A'                                                 
 --------------------------------------------------------------

          Ground-State Mulliken Net Atomic Charges

     Atom                 Charge (a.u.)
  ----------------------------------------
      1 P                     0.101103
      2 P                     0.096403
      3 F                    -0.143034
      4 Cl                   -0.054472
  ----------------------------------------
  Sum of atomic charges =     0.000000

 -----------------------------------------------------------------
                    Cartesian Multipole Moments
 -----------------------------------------------------------------
    Charge (ESU x 10^10)
                -0.0000
    Dipole Moment (Debye)
         X      -0.3208      Y      -0.8055      Z       0.0000
       Tot       0.8671
    Quadrupole Moments (Debye-Ang)
        XX     -45.1817     XY       0.9377     YY     -46.1057
        XZ       0.0000     YZ       0.0000     ZZ     -43.3568
    Octopole Moments (Debye-Ang^2)
       XXX      -1.6270    XXY       4.5976    XYY       2.4268
       YYY      14.8266    XXZ       0.0000    XYZ      -0.0000
       YYZ      -0.0000    XZZ      -1.4533    YZZ       5.8647
       ZZZ       0.0000
    Hexadecapole Moments (Debye-Ang^3)
      XXXX    -589.1064   XXXY     -15.5579   XXYY    -137.4836
      XYYY      -9.7028   YYYY    -217.8476   XXXZ       0.0000
      XXYZ      -0.0000   XYYZ      -0.0000   YYYZ      -0.0000
      XXZZ    -107.3096   XYZZ      -7.7544   YYZZ     -46.8089
      XZZZ       0.0000   YZZZ      -0.0000   ZZZZ     -59.8132
 -----------------------------------------------------------------
 Calculating analytic gradient of the SCF energy
 Gradient of SCF Energy
            1           2           3           4
    1  -0.0074403   0.0098409  -0.0007889  -0.0016117
    2   0.0113256   0.0228367  -0.0260428  -0.0081196
    3   0.0000000  -0.0000000  -0.0000000  -0.0000000
 Max gradient component =       2.604E-02
 RMS gradient           =       1.136E-02
 Gradient time:  CPU 2.20 s  wall 2.20 s
 Geometry Optimization Parameters
   NAtoms,    NIC,     NZ,  NCons,   NDum,   NFix, NCnnct, MaxDiis
        4      14       4       0       0       0       0       0

 Cartesian Hessian Update
 Hessian Updated using BFGS Update


** GEOMETRY OPTIMIZATION IN DELOCALIZED INTERNAL COORDINATES **
   Searching for a Minimum

   Optimization Cycle:   2

                       Coordinates (Angstroms)
     ATOM                X               Y               Z
      1  P         0.4444827944   -0.9609098800    0.0000000000
      2  P        -1.4979520089   -0.4054208327    0.0000000000
      3  F        -1.7504585920    1.1640702034    0.0000000000
      4  Cl        1.8087413623    0.5835678234    0.0000000000
   Point Group: cs    Number of degrees of freedom:     5


   Energy is  -1242.864692324

 Hessian Updated using BFGS Update

  5 Hessian modes will be used to form the next step
  Hessian Eigenvalues:
     0.142559    0.250754    0.315207    0.351229    0.582893

 Minimum Search - Taking Simple RFO Step
 Searching for Lamda that Minimizes Along All modes
 Value Taken    Lamda =  -0.00686080
 Step Taken.  Stepsize is  0.207071

                             Maximum     Tolerance    Cnvgd?
         Gradient           0.027154      0.000300      NO
         Displacement       0.151353      0.001200      NO
         Energy change     -0.008716      0.000001      NO


 New Cartesian Coordinates Obtained by Inverse Iteration

 Displacement from previous Coordinates is:  0.539453
 ----------------------------------------------------------------
             Standard Nuclear Orientation (Angstroms)
    I     Atom           X                Y                Z
 ----------------------------------------------------------------
    1      P       0.4436698846    -1.0387925426     0.0000000000
    2      P      -1.5170718964    -0.4421706522     0.0000000000
    3      F      -1.5600458986     1.1912376378     0.0000000000
    4      Cl      1.6382614662     0.6710328710     0.0000000000
 ----------------------------------------------------------------
 Molecular Point Group                 Cs    NOp =  2
 Largest Abelian Subgroup              Cs    NOp =  2
 Nuclear Repulsion Energy =   255.6550042407 hartrees
 There are       28 alpha and       28 beta electrons
 Applying Cartesian multipole field
    Component          Value
    ---------          -----
     (2,0,0)        1.00000E-11
     (0,2,0)        2.00000E-11
     (0,0,2)       -3.00000E-11
 Nucleus-field energy     =     0.0000000066 hartrees
 Requested basis set is 6-311++G(d,p)
 There are 45 shells and 112 basis functions
 A cutoff of  1.0D-11 yielded    899 shell pairs
 There are      5928 function pairs (      6384 Cartesian)
 Smallest overlap matrix eigenvalue = 7.39E-04
 Guess MOs from SCF MO coefficient file

 -----------------------------------------------------------------------
  General SCF calculation program by
  Eric Jon Sundstrom, Paul Horn, Yuezhi Mao, Dmitri Zuev, Alec White,
  David Stuck, Shaama M.S., Shane Yost, Joonho Lee, David Small,
  Daniel Levine, Susi Lehtola, Hugh Burton, Evgeny Epifanovsky
 -----------------------------------------------------------------------
 Exchange:     0.2000 Hartree-Fock + 0.0800 Slater + 0.7200 B88
 Correlation:  0.1900 VWN1RPA + 0.8100 LYP
 Using SG-1 standard quadrature grid
 A restricted SCF calculation will be
 performed using DIIS
 SCF converges when DIIS error is below 1.0e-08
 ---------------------------------------
  Cycle       Energy         DIIS error
 ---------------------------------------
    1   -1242.8541613848      2.12e-03  
    2   -1242.8679881450      6.46e-04  
    3   -1242.8677395242      8.66e-04  
    4   -1242.8685155052      1.50e-04  
    5   -1242.8685484113      6.55e-05  
    6   -1242.8685565713      2.76e-05  
    7   -1242.8685580393      5.21e-06  
    8   -1242.8685580803      2.13e-06  
    9   -1242.8685580884      3.31e-07  
   10   -1242.8685580885      8.13e-08  
   11   -1242.8685580885      1.98e-08  
   12   -1242.8685580886      1.80e-09  Convergence criterion met
 ---------------------------------------
 SCF time:   CPU 8.51s  wall 9.00s 
 SCF   energy in the final basis set =    -1242.8685580886
 Total energy in the final basis set =    -1242.8685580886

 --------------------------------------------------------------
             Orbital Energies (a.u.) and Symmetries
 --------------------------------------------------------------

 Alpha MOs, Restricted
 -- Occupied --                  
-101.58  -77.14  -77.12  -24.71   -9.49   -7.26   -7.25   -7.25
  1 A'    2 A'    3 A'    4 A'    5 A'    6 A'    1 A"    7 A'                 
 -6.634  -6.616  -4.797  -4.793  -4.790  -4.779  -4.775  -4.772
  8 A'    9 A'   10 A'    2 A"   11 A'   12 A'    3 A"   13 A'                 
 -1.231  -0.866  -0.705  -0.583  -0.484  -0.478  -0.478  -0.378
 14 A'   15 A'   16 A'   17 A'   18 A'    4 A"   19 A'   20 A'                 
 -0.374  -0.360  -0.290  -0.281
  5 A"   21 A'   22 A'    6 A"                                                 
 -- Virtual --                   
 -0.127  -0.106  -0.008   0.003   0.010   0.035   0.038   0.051
  7 A"   23 A'   24 A'   25 A'   26 A'    8 A"   27 A'   28 A'                 
  0.054   0.067   0.072   0.084   0.091   0.109   0.115   0.148
 29 A'    9 A"   30 A'   31 A'   10 A"   32 A'   33 A'   34 A'                 
  0.225   0.232   0.247   0.256   0.273   0.278   0.286   0.300
 35 A'   11 A"   36 A'   37 A'   12 A"   38 A'   39 A'   40 A'                 
  0.300   0.372   0.409   0.442   0.471   0.493   0.494   0.570
 13 A"   41 A'   42 A'   14 A"   43 A'   15 A"   44 A'   45 A'                 
  0.598   0.599   0.649   0.656   0.706   0.746   0.809   0.847
 16 A"   46 A'   47 A'   17 A"   48 A'   49 A'   18 A"   19 A"                 
  0.857   0.878   0.901   0.907   0.937   1.098   1.210   1.298
 50 A'   51 A'   20 A"   52 A'   53 A'   54 A'   55 A'   21 A"                 
  1.361   1.364   1.485   1.545   1.551   1.659   1.672   1.727
 56 A'   57 A'   22 A"   23 A"   58 A'   59 A'   60 A'   61 A'                 
  1.922   2.235   2.266   2.342   3.746   3.749   3.771   3.783
 62 A'   24 A"   63 A'   64 A'   25 A"   65 A'   26 A"   66 A'                 
  4.044   6.246   6.282   6.297   6.674   6.869   9.644  13.752
 67 A'   27 A"   68 A'   69 A'   70 A'   71 A'   72 A'   28 A"                 
 13.783  13.792  13.814  13.880  13.915  25.793  25.866  26.096
 29 A"   73 A'   74 A'   75 A'   76 A'   30 A"   77 A'   78 A'                 
 66.734 162.781 162.989 215.628
 79 A'   80 A'   81 A'   82 A'                                                 

 Beta MOs, Restricted
 -- Occupied --                  
-101.58  -77.14  -77.12  -24.71   -9.49   -7.26   -7.25   -7.25
  1 A'    2 A'    3 A'    4 A'    5 A'    6 A'    1 A"    7 A'                 
 -6.634  -6.616  -4.797  -4.793  -4.790  -4.779  -4.775  -4.772
  8 A'    9 A'   10 A'    2 A"   11 A'   12 A'    3 A"   13 A'                 
 -1.231  -0.866  -0.705  -0.583  -0.484  -0.478  -0.478  -0.378
 14 A'   15 A'   16 A'   17 A'   18 A'    4 A"   19 A'   20 A'                 
 -0.374  -0.360  -0.290  -0.281
  5 A"   21 A'   22 A'    6 A"                                                 
 -- Virtual --                   
 -0.127  -0.106  -0.008   0.003   0.010   0.035   0.038   0.051
  7 A"   23 A'   24 A'   25 A'   26 A'    8 A"   27 A'   28 A'                 
  0.054   0.067   0.072   0.084   0.091   0.109   0.115   0.148
 29 A'    9 A"   30 A'   31 A'   10 A"   32 A'   33 A'   34 A'                 
  0.225   0.232   0.247   0.256   0.273   0.278   0.286   0.300
 35 A'   11 A"   36 A'   37 A'   12 A"   38 A'   39 A'   40 A'                 
  0.300   0.372   0.409   0.442   0.471   0.493   0.494   0.570
 13 A"   41 A'   42 A'   14 A"   43 A'   15 A"   44 A'   45 A'                 
  0.598   0.599   0.649   0.656   0.706   0.746   0.809   0.847
 16 A"   46 A'   47 A'   17 A"   48 A'   49 A'   18 A"   19 A"                 
  0.857   0.878   0.901   0.907   0.937   1.098   1.210   1.298
 50 A'   51 A'   20 A"   52 A'   53 A'   54 A'   55 A'   21 A"                 
  1.361   1.364   1.485   1.545   1.551   1.659   1.672   1.727
 56 A'   57 A'   22 A"   23 A"   58 A'   59 A'   60 A'   61 A'                 
  1.922   2.235   2.266   2.342   3.746   3.749   3.771   3.783
 62 A'   24 A"   63 A'   64 A'   25 A"   65 A'   26 A"   66 A'                 
  4.044   6.246   6.282   6.297   6.674   6.869   9.644  13.752
 67 A'   27 A"   68 A'   69 A'   70 A'   71 A'   72 A'   28 A"                 
 13.783  13.792  13.814  13.880  13.915  25.793  25.866  26.096
 29 A"   73 A'   74 A'   75 A'   76 A'   30 A"   77 A'   78 A'                 
 66.734 162.781 162.989 215.628
 79 A'   80 A'   81 A'   82 A'                                                 
 --------------------------------------------------------------

          Ground-State Mulliken Net Atomic Charges

     Atom                 Charge (a.u.)
  ----------------------------------------
      1 P                     0.118711
      2 P                     0.135385
      3 F                    -0.187061
      4 Cl                   -0.067035
  ----------------------------------------
  Sum of atomic charges =     0.000000

 -----------------------------------------------------------------
                    Cartesian Multipole Moments
 -----------------------------------------------------------------
    Charge (ESU x 10^10)
                 0.0000
    Dipole Moment (Debye)
         X      -0.4482      Y      -1.4595      Z       0.0000
       Tot       1.5267
    Quadrupole Moments (Debye-Ang)
        XX     -44.9609     XY       1.3667     YY     -45.5781
        XZ      -0.0000     YZ      -0.0000     ZZ     -43.4779
    Octopole Moments (Debye-Ang^2)
       XXX       2.1470    XXY       4.4777    XYY       3.2058
       YYY      13.5459    XXZ      -0.0000    XYZ      -0.0000
       YYZ      -0.0000    XZZ       0.1209    YZZ       5.7614
       ZZZ      -0.0000
    Hexadecapole Moments (Debye-Ang^3)
      XXXX    -533.9282   XXXY     -22.5840   XXYY    -130.1400
      XYYY     -11.5913   YYYY    -238.2154   XXXZ      -0.0000
      XXYZ      -0.0000   XYYZ      -0.0000   YYYZ      -0.0000
      XXZZ     -98.0830   XYZZ      -9.2276   YYZZ     -50.9117
      XZZZ      -0.0000   YZZZ      -0.0000   ZZZZ     -60.1617
 -----------------------------------------------------------------
 Calculating analytic gradient of the SCF energy
 Gradient of SCF Energy
            1           2           3           4
    1  -0.0027882   0.0029789  -0.0010355   0.0008448
    2   0.0005581  -0.0010115   0.0002927   0.0001607
    3  -0.0000000   0.0000000  -0.0000000   0.0000000
 Max gradient component =       2.979E-03
 RMS gradient           =       1.287E-03
 Gradient time:  CPU 2.23 s  wall 2.23 s
 Geometry Optimization Parameters
   NAtoms,    NIC,     NZ,  NCons,   NDum,   NFix, NCnnct, MaxDiis
        4      14       4       0       0       0       0       0

 Cartesian Hessian Update
 Hessian Updated using BFGS Update


** GEOMETRY OPTIMIZATION IN DELOCALIZED INTERNAL COORDINATES **
   Searching for a Minimum

   Optimization Cycle:   3

                       Coordinates (Angstroms)
     ATOM                X               Y               Z
      1  P         0.4436698846   -1.0387925426    0.0000000000
      2  P        -1.5170718964   -0.4421706522    0.0000000000
      3  F        -1.5600458986    1.1912376378    0.0000000000
      4  Cl        1.6382614662    0.6710328710    0.0000000000
   Point Group: cs    Number of degrees of freedom:     5


   Energy is  -1242.868558089

 Hessian Updated using BFGS Update

  5 Hessian modes will be used to form the next step
  Hessian Eigenvalues:
     0.129024    0.250892    0.316613    0.350185    0.597364

 Minimum Search - Taking Simple RFO Step
 Searching for Lamda that Minimizes Along All modes
 Value Taken    Lamda =  -0.00013625
 Step Taken.  Stepsize is  0.031504

                             Maximum     Tolerance    Cnvgd?
         Gradient           0.003501      0.000300      NO
         Displacement       0.025642      0.001200      NO
         Energy change     -0.003866      0.000001      NO


 New Cartesian Coordinates Obtained by Inverse Iteration

 Displacement from previous Coordinates is:  0.092055
 ----------------------------------------------------------------
             Standard Nuclear Orientation (Angstroms)
    I     Atom           X                Y                Z
 ----------------------------------------------------------------
    1      P       0.4438941798    -1.0482806906     0.0000000000
    2      P      -1.5207069841    -0.4454968729     0.0000000000
    3      F      -1.5259968992     1.1913787455     0.0000000000
    4      Cl      1.6076232592     0.6837061322     0.0000000000
 ----------------------------------------------------------------
 Molecular Point Group                 Cs    NOp =  2
 Largest Abelian Subgroup              Cs    NOp =  2
 Nuclear Repulsion Energy =   256.2796775164 hartrees
 There are       28 alpha and       28 beta electrons
 Applying Cartesian multipole field
    Component          Value
    ---------          -----
     (2,0,0)        1.00000E-11
     (0,2,0)        2.00000E-11
     (0,0,2)       -3.00000E-11
 Nucleus-field energy     =     0.0000000065 hartrees
 Requested basis set is 6-311++G(d,p)
 There are 45 shells and 112 basis functions
 A cutoff of  1.0D-11 yielded    901 shell pairs
 There are      5940 function pairs (      6396 Cartesian)
 Smallest overlap matrix eigenvalue = 7.50E-04
 Guess MOs from SCF MO coefficient file

 -----------------------------------------------------------------------
  General SCF calculation program by
  Eric Jon Sundstrom, Paul Horn, Yuezhi Mao, Dmitri Zuev, Alec White,
  David Stuck, Shaama M.S., Shane Yost, Joonho Lee, David Small,
  Daniel Levine, Susi Lehtola, Hugh Burton, Evgeny Epifanovsky
 -----------------------------------------------------------------------
 Exchange:     0.2000 Hartree-Fock + 0.0800 Slater + 0.7200 B88
 Correlation:  0.1900 VWN1RPA + 0.8100 LYP
 Using SG-1 standard quadrature grid
 A restricted SCF calculation will be
 performed using DIIS
 SCF converges when DIIS error is below 1.0e-08
 ---------------------------------------
  Cycle       Energy         DIIS error
 ---------------------------------------
    1   -1242.8682481406      3.31e-04  
    2   -1242.8686110538      6.63e-05  
    3   -1242.8686039118      8.78e-05  
    4   -1242.8686180134      4.14e-05  
    5   -1242.8686216013      5.82e-06  
    6   -1242.8686216411      3.02e-06  
    7   -1242.8686216529      5.06e-07  
    8   -1242.8686216532      2.91e-07  
    9   -1242.8686216533      6.40e-08  
   10   -1242.8686216534      1.27e-08  
   11   -1242.8686216534      2.82e-09  Convergence criterion met
 ---------------------------------------
 SCF time:   CPU 7.81s  wall 8.00s 
 SCF   energy in the final basis set =    -1242.8686216534
 Total energy in the final basis set =    -1242.8686216534

 --------------------------------------------------------------
             Orbital Energies (a.u.) and Symmetries
 --------------------------------------------------------------

 Alpha MOs, Restricted
 -- Occupied --                  
-101.58  -77.14  -77.12  -24.71   -9.49   -7.26   -7.25   -7.25
  1 A'    2 A'    3 A'    4 A'    5 A'    6 A'    1 A"    7 A'                 
 -6.634  -6.616  -4.797  -4.793  -4.790  -4.779  -4.775  -4.772
  8 A'    9 A'   10 A'    2 A"   11 A'   12 A'    3 A"   13 A'                 
 -1.229  -0.865  -0.704  -0.582  -0.483  -0.477  -0.477  -0.378
 14 A'   15 A'   16 A'   17 A'   18 A'   19 A'    4 A"   20 A'                 
 -0.374  -0.360  -0.291  -0.280
  5 A"   21 A'   22 A'    6 A"                                                 
 -- Virtual --                   
 -0.128  -0.106  -0.007   0.003   0.009   0.035   0.038   0.051
  7 A"   23 A'   24 A'   25 A'   26 A'    8 A"   27 A'   28 A'                 
  0.053   0.067   0.072   0.084   0.091   0.110   0.115   0.149
 29 A'    9 A"   30 A'   31 A'   10 A"   32 A'   33 A'   34 A'                 
  0.225   0.232   0.247   0.256   0.273   0.279   0.286   0.300
 35 A'   11 A"   36 A'   37 A'   12 A"   38 A'   39 A'   13 A"                 
  0.301   0.373   0.408   0.443   0.472   0.493   0.495   0.569
 40 A'   41 A'   42 A'   14 A"   43 A'   15 A"   44 A'   45 A'                 
  0.598   0.598   0.649   0.656   0.705   0.747   0.807   0.848
 46 A'   16 A"   47 A'   17 A"   48 A'   49 A'   18 A"   19 A"                 
  0.860   0.877   0.901   0.908   0.937   1.093   1.210   1.299
 50 A'   51 A'   20 A"   52 A'   53 A'   54 A'   55 A'   21 A"                 
  1.364   1.366   1.484   1.545   1.553   1.659   1.673   1.727
 56 A'   57 A'   22 A"   23 A"   58 A'   59 A'   60 A'   61 A'                 
  1.923   2.236   2.270   2.342   3.747   3.752   3.772   3.784
 62 A'   24 A"   63 A'   64 A'   25 A"   65 A'   26 A"   66 A'                 
  4.042   6.248   6.285   6.299   6.673   6.866   9.645  13.751
 67 A'   27 A"   68 A'   69 A'   70 A'   71 A'   72 A'   28 A"                 
 13.783  13.791  13.816  13.881  13.914  25.793  25.873  26.097
 29 A"   73 A'   74 A'   75 A'   76 A'   30 A"   77 A'   78 A'                 
 66.735 162.781 162.987 215.628
 79 A'   80 A'   81 A'   82 A'                                                 

 Beta MOs, Restricted
 -- Occupied --                  
-101.58  -77.14  -77.12  -24.71   -9.49   -7.26   -7.25   -7.25
  1 A'    2 A'    3 A'    4 A'    5 A'    6 A'    1 A"    7 A'                 
 -6.634  -6.616  -4.797  -4.793  -4.790  -4.779  -4.775  -4.772
  8 A'    9 A'   10 A'    2 A"   11 A'   12 A'    3 A"   13 A'                 
 -1.229  -0.865  -0.704  -0.582  -0.483  -0.477  -0.477  -0.378
 14 A'   15 A'   16 A'   17 A'   18 A'   19 A'    4 A"   20 A'                 
 -0.374  -0.360  -0.291  -0.280
  5 A"   21 A'   22 A'    6 A"                                                 
 -- Virtual --                   
 -0.128  -0.106  -0.007   0.003   0.009   0.035   0.038   0.051
  7 A"   23 A'   24 A'   25 A'   26 A'    8 A"   27 A'   28 A'                 
  0.053   0.067   0.072   0.084   0.091   0.110   0.115   0.149
 29 A'    9 A"   30 A'   31 A'   10 A"   32 A'   33 A'   34 A'                 
  0.225   0.232   0.247   0.256   0.273   0.279   0.286   0.300
 35 A'   11 A"   36 A'   37 A'   12 A"   38 A'   39 A'   13 A"                 
  0.301   0.373   0.408   0.443   0.472   0.493   0.495   0.569
 40 A'   41 A'   42 A'   14 A"   43 A'   15 A"   44 A'   45 A'                 
  0.598   0.598   0.649   0.656   0.705   0.747   0.807   0.848
 46 A'   16 A"   47 A'   17 A"   48 A'   49 A'   18 A"   19 A"                 
  0.860   0.877   0.901   0.908   0.937   1.093   1.210   1.299
 50 A'   51 A'   20 A"   52 A'   53 A'   54 A'   55 A'   21 A"                 
  1.364   1.366   1.484   1.545   1.553   1.659   1.673   1.727
 56 A'   57 A'   22 A"   23 A"   58 A'   59 A'   60 A'   61 A'                 
  1.923   2.236   2.270   2.342   3.747   3.752   3.772   3.784
 62 A'   24 A"   63 A'   64 A'   25 A"   65 A'   26 A"   66 A'                 
  4.042   6.248   6.285   6.299   6.673   6.866   9.645  13.751
 67 A'   27 A"   68 A'   69 A'   70 A'   71 A'   72 A'   28 A"                 
 13.783  13.791  13.816  13.881  13.914  25.793  25.873  26.097
 29 A"   73 A'   74 A'   75 A'   76 A'   30 A"   77 A'   78 A'                 
 66.735 162.781 162.987 215.628
 79 A'   80 A'   81 A'   82 A'                                                 
 --------------------------------------------------------------

          Ground-State Mulliken Net Atomic Charges

     Atom                 Charge (a.u.)
  ----------------------------------------
      1 P                     0.119630
      2 P                     0.138572
      3 F                    -0.190436
      4 Cl                   -0.067765
  ----------------------------------------
  Sum of atomic charges =     0.000000

 -----------------------------------------------------------------
                    Cartesian Multipole Moments
 -----------------------------------------------------------------
    Charge (ESU x 10^10)
                 0.0000
    Dipole Moment (Debye)
         X      -0.4793      Y      -1.5278      Z      -0.0000
       Tot       1.6013
    Quadrupole Moments (Debye-Ang)
        XX     -44.8884     XY       1.4014     YY     -45.4748
        XZ       0.0000     YZ       0.0000     ZZ     -43.4988
    Octopole Moments (Debye-Ang^2)
       XXX       2.7890    XXY       4.4796    XYY       3.2804
       YYY      13.3347    XXZ      -0.0000    XYZ      -0.0000
       YYZ       0.0000    XZZ       0.4065    YZZ       5.7390
       ZZZ      -0.0000
    Hexadecapole Moments (Debye-Ang^3)
      XXXX    -524.4681   XXXY     -23.6283   XXYY    -128.7025
      XYYY     -11.8019   YYYY    -240.4912   XXXZ      -0.0000
      XXYZ       0.0000   XYYZ       0.0000   YYYZ       0.0000
      XXZZ     -96.5236   XYZZ      -9.4132   YYZZ     -51.4221
      XZZZ       0.0000   YZZZ       0.0000   ZZZZ     -60.2448
 -----------------------------------------------------------------
 Calculating analytic gradient of the SCF energy
 Gradient of SCF Energy
            1           2           3           4
    1  -0.0012779   0.0010063  -0.0000068   0.0002784
    2  -0.0003001  -0.0022070   0.0017056   0.0008015
    3  -0.0000000   0.0000000  -0.0000000   0.0000000
 Max gradient component =       2.207E-03
 RMS gradient           =       9.676E-04
 Gradient time:  CPU 2.25 s  wall 2.25 s
 Geometry Optimization Parameters
   NAtoms,    NIC,     NZ,  NCons,   NDum,   NFix, NCnnct, MaxDiis
        4      14       4       0       0       0       0       0

 Cartesian Hessian Update
 Hessian Updated using BFGS Update


** GEOMETRY OPTIMIZATION IN DELOCALIZED INTERNAL COORDINATES **
   Searching for a Minimum

   Optimization Cycle:   4

                       Coordinates (Angstroms)
     ATOM                X               Y               Z
      1  P         0.4438941798   -1.0482806906    0.0000000000
      2  P        -1.5207069841   -0.4454968729    0.0000000000
      3  F        -1.5259968992    1.1913787455    0.0000000000
      4  Cl        1.6076232592    0.6837061322    0.0000000000
   Point Group: cs    Number of degrees of freedom:     5


   Energy is  -1242.868621653

 Hessian Updated using BFGS Update

  5 Hessian modes will be used to form the next step
  Hessian Eigenvalues:
     0.147667    0.250503    0.308511    0.350360    0.587869

 Minimum Search - Taking Simple RFO Step
 Searching for Lamda that Minimizes Along All modes
 Value Taken    Lamda =  -0.00001175
 Step Taken.  Stepsize is  0.005476

                             Maximum     Tolerance    Cnvgd?
         Gradient           0.001954      0.000300      NO
         Displacement       0.004507      0.001200      NO
         Energy change     -0.000064      0.000001      NO


 New Cartesian Coordinates Obtained by Inverse Iteration

 Displacement from previous Coordinates is:  0.009858
 ----------------------------------------------------------------
             Standard Nuclear Orientation (Angstroms)
    I     Atom           X                Y                Z
 ----------------------------------------------------------------
    1      P       0.4448495271    -1.0469769893     0.0000000000
    2      P      -1.5212803334    -0.4444288208     0.0000000000
    3      F      -1.5293302987     1.1906898057     0.0000000000
    4      Cl      1.6105746608     0.6820233185     0.0000000000
 ----------------------------------------------------------------
 Molecular Point Group                 Cs    NOp =  2
 Largest Abelian Subgroup              Cs    NOp =  2
 Nuclear Repulsion Energy =   256.2384838731 hartrees
 There are       28 alpha and       28 beta electrons
 Applying Cartesian multipole field
    Component          Value
    ---------          -----
     (2,0,0)        1.00000E-11
     (0,2,0)        2.00000E-11
     (0,0,2)       -3.00000E-11
 Nucleus-field energy     =     0.0000000065 hartrees
 Requested basis set is 6-311++G(d,p)
 There are 45 shells and 112 basis functions
 A cutoff of  1.0D-11 yielded    901 shell pairs
 There are      5940 function pairs (      6396 Cartesian)
 Smallest overlap matrix eigenvalue = 7.52E-04
 Guess MOs from SCF MO coefficient file

 -----------------------------------------------------------------------
  General SCF calculation program by
  Eric Jon Sundstrom, Paul Horn, Yuezhi Mao, Dmitri Zuev, Alec White,
  David Stuck, Shaama M.S., Shane Yost, Joonho Lee, David Small,
  Daniel Levine, Susi Lehtola, Hugh Burton, Evgeny Epifanovsky
 -----------------------------------------------------------------------
 Exchange:     0.2000 Hartree-Fock + 0.0800 Slater + 0.7200 B88
 Correlation:  0.1900 VWN1RPA + 0.8100 LYP
 Using SG-1 standard quadrature grid
 A restricted SCF calculation will be
 performed using DIIS
 SCF converges when DIIS error is below 1.0e-08
 ---------------------------------------
  Cycle       Energy         DIIS error
 ---------------------------------------
    1   -1242.8686259911      4.04e-05  
    2   -1242.8686296853      1.95e-05  
    3   -1242.8686295336      2.27e-05  
    4   -1242.8686301019      1.93e-06  
    5   -1242.8686301045      1.12e-06  
    6   -1242.8686301068      4.69e-07  
    7   -1242.8686301073      1.15e-07  
    8   -1242.8686301073      3.36e-08  
    9   -1242.8686301073      4.24e-09  Convergence criterion met
 ---------------------------------------
 SCF time:   CPU 6.40s  wall 7.00s 
 SCF   energy in the final basis set =    -1242.8686301073
 Total energy in the final basis set =    -1242.8686301073

 --------------------------------------------------------------
             Orbital Energies (a.u.) and Symmetries
 --------------------------------------------------------------

 Alpha MOs, Restricted
 -- Occupied --                  
-101.58  -77.14  -77.12  -24.71   -9.49   -7.26   -7.25   -7.25
  1 A'    2 A'    3 A'    4 A'    5 A'    6 A'    1 A"    7 A'                 
 -6.634  -6.616  -4.797  -4.793  -4.790  -4.779  -4.775  -4.772
  8 A'    9 A'   10 A'    2 A"   11 A'   12 A'    3 A"   13 A'                 
 -1.230  -0.866  -0.704  -0.583  -0.483  -0.478  -0.478  -0.378
 14 A'   15 A'   16 A'   17 A'   18 A'    4 A"   19 A'   20 A'                 
 -0.374  -0.360  -0.290  -0.280
  5 A"   21 A'   22 A'    6 A"                                                 
 -- Virtual --                   
 -0.128  -0.105  -0.007   0.003   0.009   0.035   0.038   0.051
  7 A"   23 A'   24 A'   25 A'   26 A'    8 A"   27 A'   28 A'                 
  0.053   0.067   0.072   0.084   0.091   0.110   0.115   0.149
 29 A'    9 A"   30 A'   31 A'   10 A"   32 A'   33 A'   34 A'                 
  0.226   0.232   0.247   0.256   0.273   0.279   0.286   0.300
 35 A'   11 A"   36 A'   37 A'   12 A"   38 A'   39 A'   13 A"                 
  0.301   0.372   0.408   0.443   0.472   0.493   0.495   0.569
 40 A'   41 A'   42 A'   14 A"   43 A'   15 A"   44 A'   45 A'                 
  0.598   0.598   0.649   0.656   0.706   0.747   0.807   0.847
 46 A'   16 A"   47 A'   17 A"   48 A'   49 A'   18 A"   19 A"                 
  0.860   0.878   0.901   0.908   0.937   1.093   1.211   1.299
 50 A'   51 A'   20 A"   52 A'   53 A'   54 A'   55 A'   21 A"                 
  1.363   1.365   1.484   1.545   1.553   1.659   1.673   1.727
 56 A'   57 A'   22 A"   23 A"   58 A'   59 A'   60 A'   61 A'                 
  1.923   2.236   2.270   2.342   3.746   3.751   3.772   3.784
 62 A'   24 A"   63 A'   64 A'   25 A"   65 A'   26 A"   66 A'                 
  4.043   6.247   6.284   6.298   6.674   6.866   9.645  13.751
 67 A'   27 A"   68 A'   69 A'   70 A'   71 A'   72 A'   28 A"                 
 13.783  13.791  13.816  13.881  13.915  25.793  25.872  26.098
 29 A"   73 A'   74 A'   75 A'   76 A'   30 A"   77 A'   78 A'                 
 66.735 162.781 162.986 215.628
 79 A'   80 A'   81 A'   82 A'                                                 

 Beta MOs, Restricted
 -- Occupied --                  
-101.58  -77.14  -77.12  -24.71   -9.49   -7.26   -7.25   -7.25
  1 A'    2 A'    3 A'    4 A'    5 A'    6 A'    1 A"    7 A'                 
 -6.634  -6.616  -4.797  -4.793  -4.790  -4.779  -4.775  -4.772
  8 A'    9 A'   10 A'    2 A"   11 A'   12 A'    3 A"   13 A'                 
 -1.230  -0.866  -0.704  -0.583  -0.483  -0.478  -0.478  -0.378
 14 A'   15 A'   16 A'   17 A'   18 A'    4 A"   19 A'   20 A'                 
 -0.374  -0.360  -0.290  -0.280
  5 A"   21 A'   22 A'    6 A"                                                 
 -- Virtual --                   
 -0.128  -0.105  -0.007   0.003   0.009   0.035   0.038   0.051
  7 A"   23 A'   24 A'   25 A'   26 A'    8 A"   27 A'   28 A'                 
  0.053   0.067   0.072   0.084   0.091   0.110   0.115   0.149
 29 A'    9 A"   30 A'   31 A'   10 A"   32 A'   33 A'   34 A'                 
  0.226   0.232   0.247   0.256   0.273   0.279   0.286   0.300
 35 A'   11 A"   36 A'   37 A'   12 A"   38 A'   39 A'   13 A"                 
  0.301   0.372   0.408   0.443   0.472   0.493   0.495   0.569
 40 A'   41 A'   42 A'   14 A"   43 A'   15 A"   44 A'   45 A'                 
  0.598   0.598   0.649   0.656   0.706   0.747   0.807   0.847
 46 A'   16 A"   47 A'   17 A"   48 A'   49 A'   18 A"   19 A"                 
  0.860   0.878   0.901   0.908   0.937   1.093   1.211   1.299
 50 A'   51 A'   20 A"   52 A'   53 A'   54 A'   55 A'   21 A"                 
  1.363   1.365   1.484   1.545   1.553   1.659   1.673   1.727
 56 A'   57 A'   22 A"   23 A"   58 A'   59 A'   60 A'   61 A'                 
  1.923   2.236   2.270   2.342   3.746   3.751   3.772   3.784
 62 A'   24 A"   63 A'   64 A'   25 A"   65 A'   26 A"   66 A'                 
  4.043   6.247   6.284   6.298   6.674   6.866   9.645  13.751
 67 A'   27 A"   68 A'   69 A'   70 A'   71 A'   72 A'   28 A"                 
 13.783  13.791  13.816  13.881  13.915  25.793  25.872  26.098
 29 A"   73 A'   74 A'   75 A'   76 A'   30 A"   77 A'   78 A'                 
 66.735 162.781 162.986 215.628
 79 A'   80 A'   81 A'   82 A'                                                 
 --------------------------------------------------------------

          Ground-State Mulliken Net Atomic Charges

     Atom                 Charge (a.u.)
  ----------------------------------------
      1 P                     0.118458
      2 P                     0.137619
      3 F                    -0.189028
      4 Cl                   -0.067049
  ----------------------------------------
  Sum of atomic charges =     0.000000

 -----------------------------------------------------------------
                    Cartesian Multipole Moments
 -----------------------------------------------------------------
    Charge (ESU x 10^10)
                 0.0000
    Dipole Moment (Debye)
         X      -0.4773      Y      -1.5102      Z      -0.0000
       Tot       1.5838
    Quadrupole Moments (Debye-Ang)
        XX     -44.8870     XY       1.3907     YY     -45.4845
        XZ      -0.0000     YZ       0.0000     ZZ     -43.5028
    Octopole Moments (Debye-Ang^2)
       XXX       2.7313    XXY       4.5023    XYY       3.2552
       YYY      13.3695    XXZ       0.0000    XYZ       0.0000
       YYZ       0.0000    XZZ       0.3857    YZZ       5.7517
       ZZZ      -0.0000
    Hexadecapole Moments (Debye-Ang^3)
      XXXX    -525.6134   XXXY     -23.5082   XXYY    -128.8423
      XYYY     -11.7185   YYYY    -240.0732   XXXZ       0.0000
      XXYZ       0.0000   XYYZ       0.0000   YYYZ       0.0000
      XXZZ     -96.7252   XYZZ      -9.3780   YYZZ     -51.3484
      XZZZ      -0.0000   YZZZ      -0.0000   ZZZZ     -60.2709
 -----------------------------------------------------------------
 Calculating analytic gradient of the SCF energy
 Gradient of SCF Energy
            1           2           3           4
    1  -0.0006001   0.0005199  -0.0000922   0.0001725
    2  -0.0000685  -0.0011945   0.0008263   0.0004367
    3   0.0000000   0.0000000  -0.0000000  -0.0000000
 Max gradient component =       1.194E-03
 RMS gradient           =       4.978E-04
 Gradient time:  CPU 2.23 s  wall 2.24 s
 Geometry Optimization Parameters
   NAtoms,    NIC,     NZ,  NCons,   NDum,   NFix, NCnnct, MaxDiis
        4      14       4       0       0       0       0       0

 Cartesian Hessian Update
 Hessian Updated using BFGS Update


** GEOMETRY OPTIMIZATION IN DELOCALIZED INTERNAL COORDINATES **
   Searching for a Minimum

   Optimization Cycle:   5

                       Coordinates (Angstroms)
     ATOM                X               Y               Z
      1  P         0.4448495271   -1.0469769893    0.0000000000
      2  P        -1.5212803334   -0.4444288208    0.0000000000
      3  F        -1.5293302987    1.1906898057    0.0000000000
      4  Cl        1.6105746608    0.6820233185    0.0000000000
   Point Group: cs    Number of degrees of freedom:     5


   Energy is  -1242.868630107

 Hessian Updated using BFGS Update

  5 Hessian modes will be used to form the next step
  Hessian Eigenvalues:
     0.155210    0.206592    0.252424    0.337757    0.482802

 Minimum Search - Taking Simple RFO Step
 Searching for Lamda that Minimizes Along All modes
 Value Taken    Lamda =  -0.00000538
 Step Taken.  Stepsize is  0.005090

                             Maximum     Tolerance    Cnvgd?
         Gradient           0.000985      0.000300      NO
         Displacement       0.005004      0.001200      NO
         Energy change     -0.000008      0.000001      NO


 New Cartesian Coordinates Obtained by Inverse Iteration

 Displacement from previous Coordinates is:  0.003294
 ----------------------------------------------------------------
             Standard Nuclear Orientation (Angstroms)
    I     Atom           X                Y                Z
 ----------------------------------------------------------------
    1      P       0.4457998130    -1.0467841627     0.0000000000
    2      P      -1.5218161564    -0.4434833643     0.0000000000
    3      F      -1.5292617054     1.1899951218     0.0000000000
    4      Cl      1.6100916047     0.6815797192     0.0000000000
 ----------------------------------------------------------------
 Molecular Point Group                 Cs    NOp =  2
 Largest Abelian Subgroup              Cs    NOp =  2
 Nuclear Repulsion Energy =   256.2879670348 hartrees
 There are       28 alpha and       28 beta electrons
 Applying Cartesian multipole field
    Component          Value
    ---------          -----
     (2,0,0)        1.00000E-11
     (0,2,0)        2.00000E-11
     (0,0,2)       -3.00000E-11
 Nucleus-field energy     =     0.0000000065 hartrees
 Requested basis set is 6-311++G(d,p)
 There are 45 shells and 112 basis functions
 A cutoff of  1.0D-11 yielded    901 shell pairs
 There are      5940 function pairs (      6396 Cartesian)
 Smallest overlap matrix eigenvalue = 7.54E-04
 Guess MOs from SCF MO coefficient file

 -----------------------------------------------------------------------
  General SCF calculation program by
  Eric Jon Sundstrom, Paul Horn, Yuezhi Mao, Dmitri Zuev, Alec White,
  David Stuck, Shaama M.S., Shane Yost, Joonho Lee, David Small,
  Daniel Levine, Susi Lehtola, Hugh Burton, Evgeny Epifanovsky
 -----------------------------------------------------------------------
 Exchange:     0.2000 Hartree-Fock + 0.0800 Slater + 0.7200 B88
 Correlation:  0.1900 VWN1RPA + 0.8100 LYP
 Using SG-1 standard quadrature grid
 A restricted SCF calculation will be
 performed using DIIS
 SCF converges when DIIS error is below 1.0e-08
 ---------------------------------------
  Cycle       Energy         DIIS error
 ---------------------------------------
    1   -1242.8686308450      3.12e-05  
    2   -1242.8686323753      2.11e-05  
    3   -1242.8686325406      1.72e-05  
    4   -1242.8686328514      2.12e-06  
    5   -1242.8686328557      9.03e-07  
    6   -1242.8686328572      3.98e-07  
    7   -1242.8686328575      8.29e-08  
    8   -1242.8686328575      3.44e-08  
    9   -1242.8686328575      2.96e-09  Convergence criterion met
 ---------------------------------------
 SCF time:   CPU 6.39s  wall 6.00s 
 SCF   energy in the final basis set =    -1242.8686328575
 Total energy in the final basis set =    -1242.8686328575

 --------------------------------------------------------------
             Orbital Energies (a.u.) and Symmetries
 --------------------------------------------------------------

 Alpha MOs, Restricted
 -- Occupied --                  
-101.58  -77.14  -77.12  -24.71   -9.49   -7.26   -7.25   -7.25
  1 A'    2 A'    3 A'    4 A'    5 A'    6 A'    1 A"    7 A'                 
 -6.633  -6.615  -4.797  -4.793  -4.790  -4.779  -4.775  -4.772
  8 A'    9 A'   10 A'    2 A"   11 A'   12 A'    3 A"   13 A'                 
 -1.231  -0.866  -0.703  -0.583  -0.484  -0.478  -0.478  -0.378
 14 A'   15 A'   16 A'   17 A'   18 A'    4 A"   19 A'   20 A'                 
 -0.374  -0.360  -0.290  -0.279
  5 A"   21 A'   22 A'    6 A"                                                 
 -- Virtual --                   
 -0.128  -0.105  -0.007   0.003   0.009   0.035   0.038   0.051
  7 A"   23 A'   24 A'   25 A'   26 A'    8 A"   27 A'   28 A'                 
  0.053   0.067   0.072   0.084   0.091   0.110   0.115   0.149
 29 A'    9 A"   30 A'   31 A'   10 A"   32 A'   33 A'   34 A'                 
  0.226   0.232   0.247   0.256   0.273   0.278   0.286   0.300
 35 A'   11 A"   36 A'   37 A'   12 A"   38 A'   39 A'   13 A"                 
  0.301   0.372   0.408   0.443   0.472   0.494   0.495   0.569
 40 A'   41 A'   42 A'   14 A"   43 A'   15 A"   44 A'   45 A'                 
  0.598   0.598   0.650   0.656   0.706   0.746   0.806   0.847
 46 A'   16 A"   47 A'   17 A"   48 A'   49 A'   18 A"   19 A"                 
  0.860   0.879   0.902   0.908   0.937   1.092   1.212   1.299
 50 A'   51 A'   20 A"   52 A'   53 A'   54 A'   55 A'   21 A"                 
  1.363   1.365   1.484   1.545   1.553   1.659   1.673   1.727
 56 A'   57 A'   22 A"   23 A"   58 A'   59 A'   60 A'   61 A'                 
  1.923   2.236   2.270   2.342   3.746   3.751   3.771   3.784
 62 A'   24 A"   63 A'   64 A'   25 A"   65 A'   26 A"   66 A'                 
  4.044   6.247   6.283   6.298   6.675   6.866   9.645  13.751
 67 A'   27 A"   68 A'   69 A'   70 A'   71 A'   72 A'   28 A"                 
 13.783  13.791  13.816  13.882  13.915  25.794  25.873  26.099
 29 A"   73 A'   74 A'   75 A'   76 A'   30 A"   77 A'   78 A'                 
 66.735 162.782 162.986 215.628
 79 A'   80 A'   81 A'   82 A'                                                 

 Beta MOs, Restricted
 -- Occupied --                  
-101.58  -77.14  -77.12  -24.71   -9.49   -7.26   -7.25   -7.25
  1 A'    2 A'    3 A'    4 A'    5 A'    6 A'    1 A"    7 A'                 
 -6.633  -6.615  -4.797  -4.793  -4.790  -4.779  -4.775  -4.772
  8 A'    9 A'   10 A'    2 A"   11 A'   12 A'    3 A"   13 A'                 
 -1.231  -0.866  -0.703  -0.583  -0.484  -0.478  -0.478  -0.378
 14 A'   15 A'   16 A'   17 A'   18 A'    4 A"   19 A'   20 A'                 
 -0.374  -0.360  -0.290  -0.279
  5 A"   21 A'   22 A'    6 A"                                                 
 -- Virtual --                   
 -0.128  -0.105  -0.007   0.003   0.009   0.035   0.038   0.051
  7 A"   23 A'   24 A'   25 A'   26 A'    8 A"   27 A'   28 A'                 
  0.053   0.067   0.072   0.084   0.091   0.110   0.115   0.149
 29 A'    9 A"   30 A'   31 A'   10 A"   32 A'   33 A'   34 A'                 
  0.226   0.232   0.247   0.256   0.273   0.278   0.286   0.300
 35 A'   11 A"   36 A'   37 A'   12 A"   38 A'   39 A'   13 A"                 
  0.301   0.372   0.408   0.443   0.472   0.494   0.495   0.569
 40 A'   41 A'   42 A'   14 A"   43 A'   15 A"   44 A'   45 A'                 
  0.598   0.598   0.650   0.656   0.706   0.746   0.806   0.847
 46 A'   16 A"   47 A'   17 A"   48 A'   49 A'   18 A"   19 A"                 
  0.860   0.879   0.902   0.908   0.937   1.092   1.212   1.299
 50 A'   51 A'   20 A"   52 A'   53 A'   54 A'   55 A'   21 A"                 
  1.363   1.365   1.484   1.545   1.553   1.659   1.673   1.727
 56 A'   57 A'   22 A"   23 A"   58 A'   59 A'   60 A'   61 A'                 
  1.923   2.236   2.270   2.342   3.746   3.751   3.771   3.784
 62 A'   24 A"   63 A'   64 A'   25 A"   65 A'   26 A"   66 A'                 
  4.044   6.247   6.283   6.298   6.675   6.866   9.645  13.751
 67 A'   27 A"   68 A'   69 A'   70 A'   71 A'   72 A'   28 A"                 
 13.783  13.791  13.816  13.882  13.915  25.794  25.873  26.099
 29 A"   73 A'   74 A'   75 A'   76 A'   30 A"   77 A'   78 A'                 
 66.735 162.782 162.986 215.628
 79 A'   80 A'   81 A'   82 A'                                                 
 --------------------------------------------------------------

          Ground-State Mulliken Net Atomic Charges

     Atom                 Charge (a.u.)
  ----------------------------------------
      1 P                     0.117491
      2 P                     0.136768
      3 F                    -0.187771
      4 Cl                   -0.066489
  ----------------------------------------
  Sum of atomic charges =     0.000000

 -----------------------------------------------------------------
                    Cartesian Multipole Moments
 -----------------------------------------------------------------
    Charge (ESU x 10^10)
                 0.0000
    Dipole Moment (Debye)
         X      -0.4776      Y      -1.4984      Z      -0.0000
       Tot       1.5726
    Quadrupole Moments (Debye-Ang)
        XX     -44.8816     XY       1.3793     YY     -45.4823
        XZ      -0.0000     YZ      -0.0000     ZZ     -43.5078
    Octopole Moments (Debye-Ang^2)
       XXX       2.7448    XXY       4.5271    XYY       3.2390
       YYY      13.3849    XXZ      -0.0000    XYZ      -0.0000
       YYZ      -0.0000    XZZ       0.3927    YZZ       5.7619
       ZZZ      -0.0000
    Hexadecapole Moments (Debye-Ang^3)
      XXXX    -525.6676   XXXY     -23.4769   XXYY    -128.8114
      XYYY     -11.6340   YYYY    -239.8850   XXXZ      -0.0000
      XXYZ      -0.0000   XYYZ      -0.0000   YYYZ      -0.0000
      XXZZ     -96.7406   XYZZ      -9.3520   YYZZ     -51.3255
      XZZZ      -0.0000   YZZZ      -0.0000   ZZZZ     -60.3012
 -----------------------------------------------------------------
 Calculating analytic gradient of the SCF energy
 Gradient of SCF Energy
            1           2           3           4
    1   0.0001443  -0.0000005  -0.0000964  -0.0000474
    2   0.0000724  -0.0001886  -0.0000063   0.0001224
    3  -0.0000000  -0.0000000   0.0000000   0.0000000
 Max gradient component =       1.886E-04
 RMS gradient           =       8.574E-05
 Gradient time:  CPU 2.24 s  wall 2.24 s
 Geometry Optimization Parameters
   NAtoms,    NIC,     NZ,  NCons,   NDum,   NFix, NCnnct, MaxDiis
        4      14       4       0       0       0       0       0

 Cartesian Hessian Update
 Hessian Updated using BFGS Update


** GEOMETRY OPTIMIZATION IN DELOCALIZED INTERNAL COORDINATES **
   Searching for a Minimum

   Optimization Cycle:   6

                       Coordinates (Angstroms)
     ATOM                X               Y               Z
      1  P         0.4457998130   -1.0467841627    0.0000000000
      2  P        -1.5218161564   -0.4434833643    0.0000000000
      3  F        -1.5292617054    1.1899951218    0.0000000000
      4  Cl        1.6100916047    0.6815797192    0.0000000000
   Point Group: cs    Number of degrees of freedom:     5


   Energy is  -1242.868632858

 Hessian Updated using BFGS Update

  5 Hessian modes will be used to form the next step
  Hessian Eigenvalues:
     0.153568    0.211635    0.252584    0.340442    0.462246

 Minimum Search - Taking Simple RFO Step
 Searching for Lamda that Minimizes Along All modes
 Value Taken    Lamda =   0.00000000
 Step Taken.  Stepsize is  0.000304

                             Maximum     Tolerance    Cnvgd?
         Gradient           0.000086      0.000300     YES
         Displacement       0.000220      0.001200     YES
         Energy change     -0.000003      0.000001      NO


                       Distance Matrix (Angstroms)
             P (  1)   P (  2)   F (  3)
   P (  2)  2.058029
   F (  3)  2.983965  1.633495
   Cl(  4)  2.083943  3.327854  3.180256

 Final energy is   -1242.8686328575141     


 ******************************
 **  OPTIMIZATION CONVERGED  **
 ******************************

                       Coordinates (Angstroms)
     ATOM                X               Y               Z
      1  P         0.4457998130   -1.0467841627    0.0000000000
      2  P        -1.5218161564   -0.4434833643    0.0000000000
      3  F        -1.5292617054    1.1899951218    0.0000000000
      4  Cl        1.6100916047    0.6815797192    0.0000000000

Z-matrix Print:
$molecule
0 1
P 
P  1 2.058029
F  2 1.633495 1 107.307489
Cl 1 2.083943 2 106.919379 3 -0.000000 0
$end


 --------------------------------------------------------------
             Orbital Energies (a.u.) and Symmetries
 --------------------------------------------------------------

 Alpha MOs, Restricted
 -- Occupied --                  
-101.58  -77.14  -77.12  -24.71   -9.49   -7.26   -7.25   -7.25
  1 A'    2 A'    3 A'    4 A'    5 A'    6 A'    1 A"    7 A'                 
 -6.633  -6.615  -4.797  -4.793  -4.790  -4.779  -4.775  -4.772
  8 A'    9 A'   10 A'    2 A"   11 A'   12 A'    3 A"   13 A'                 
 -1.231  -0.866  -0.703  -0.583  -0.484  -0.478  -0.478  -0.378
 14 A'   15 A'   16 A'   17 A'   18 A'    4 A"   19 A'   20 A'                 
 -0.374  -0.360  -0.290  -0.279
  5 A"   21 A'   22 A'    6 A"                                                 
 -- Virtual --                   
 -0.128  -0.105  -0.007   0.003   0.009   0.035   0.038   0.051
  7 A"   23 A'   24 A'   25 A'   26 A'    8 A"   27 A'   28 A'                 
  0.053   0.067   0.072   0.084   0.091   0.110   0.115   0.149
 29 A'    9 A"   30 A'   31 A'   10 A"   32 A'   33 A'   34 A'                 
  0.226   0.232   0.247   0.256   0.273   0.278   0.286   0.300
 35 A'   11 A"   36 A'   37 A'   12 A"   38 A'   39 A'   13 A"                 
  0.301   0.372   0.408   0.443   0.472   0.494   0.495   0.569
 40 A'   41 A'   42 A'   14 A"   43 A'   15 A"   44 A'   45 A'                 
  0.598   0.598   0.650   0.656   0.706   0.746   0.806   0.847
 46 A'   16 A"   47 A'   17 A"   48 A'   49 A'   18 A"   19 A"                 
  0.860   0.879   0.902   0.908   0.937   1.092   1.212   1.299
 50 A'   51 A'   20 A"   52 A'   53 A'   54 A'   55 A'   21 A"                 
  1.363   1.365   1.484   1.545   1.553   1.659   1.673   1.727
 56 A'   57 A'   22 A"   23 A"   58 A'   59 A'   60 A'   61 A'                 
  1.923   2.236   2.270   2.342   3.746   3.751   3.771   3.784
 62 A'   24 A"   63 A'   64 A'   25 A"   65 A'   26 A"   66 A'                 
  4.044   6.247   6.283   6.298   6.675   6.866   9.645  13.751
 67 A'   27 A"   68 A'   69 A'   70 A'   71 A'   72 A'   28 A"                 
 13.783  13.791  13.816  13.882  13.915  25.794  25.873  26.099
 29 A"   73 A'   74 A'   75 A'   76 A'   30 A"   77 A'   78 A'                 
 66.735 162.782 162.986 215.628
 79 A'   80 A'   81 A'   82 A'                                                 

 Beta MOs, Restricted
 -- Occupied --                  
-101.58  -77.14  -77.12  -24.71   -9.49   -7.26   -7.25   -7.25
  1 A'    2 A'    3 A'    4 A'    5 A'    6 A'    1 A"    7 A'                 
 -6.633  -6.615  -4.797  -4.793  -4.790  -4.779  -4.775  -4.772
  8 A'    9 A'   10 A'    2 A"   11 A'   12 A'    3 A"   13 A'                 
 -1.231  -0.866  -0.703  -0.583  -0.484  -0.478  -0.478  -0.378
 14 A'   15 A'   16 A'   17 A'   18 A'    4 A"   19 A'   20 A'                 
 -0.374  -0.360  -0.290  -0.279
  5 A"   21 A'   22 A'    6 A"                                                 
 -- Virtual --                   
 -0.128  -0.105  -0.007   0.003   0.009   0.035   0.038   0.051
  7 A"   23 A'   24 A'   25 A'   26 A'    8 A"   27 A'   28 A'                 
  0.053   0.067   0.072   0.084   0.091   0.110   0.115   0.149
 29 A'    9 A"   30 A'   31 A'   10 A"   32 A'   33 A'   34 A'                 
  0.226   0.232   0.247   0.256   0.273   0.278   0.286   0.300
 35 A'   11 A"   36 A'   37 A'   12 A"   38 A'   39 A'   13 A"                 
  0.301   0.372   0.408   0.443   0.472   0.494   0.495   0.569
 40 A'   41 A'   42 A'   14 A"   43 A'   15 A"   44 A'   45 A'                 
  0.598   0.598   0.650   0.656   0.706   0.746   0.806   0.847
 46 A'   16 A"   47 A'   17 A"   48 A'   49 A'   18 A"   19 A"                 
  0.860   0.879   0.902   0.908   0.937   1.092   1.212   1.299
 50 A'   51 A'   20 A"   52 A'   53 A'   54 A'   55 A'   21 A"                 
  1.363   1.365   1.484   1.545   1.553   1.659   1.673   1.727
 56 A'   57 A'   22 A"   23 A"   58 A'   59 A'   60 A'   61 A'                 
  1.923   2.236   2.270   2.342   3.746   3.751   3.771   3.784
 62 A'   24 A"   63 A'   64 A'   25 A"   65 A'   26 A"   66 A'                 
  4.044   6.247   6.283   6.298   6.675   6.866   9.645  13.751
 67 A'   27 A"   68 A'   69 A'   70 A'   71 A'   72 A'   28 A"                 
 13.783  13.791  13.816  13.882  13.915  25.794  25.873  26.099
 29 A"   73 A'   74 A'   75 A'   76 A'   30 A"   77 A'   78 A'                 
 66.735 162.782 162.986 215.628
 79 A'   80 A'   81 A'   82 A'                                                 
 --------------------------------------------------------------

          Ground-State Mulliken Net Atomic Charges

     Atom                 Charge (a.u.)
  ----------------------------------------
      1 P                     0.117491
      2 P                     0.136768
      3 F                    -0.187771
      4 Cl                   -0.066489
  ----------------------------------------
  Sum of atomic charges =     0.000000

 -----------------------------------------------------------------
                    Cartesian Multipole Moments
 -----------------------------------------------------------------
    Charge (ESU x 10^10)
                 0.0000
    Dipole Moment (Debye)
         X      -0.4776      Y      -1.4984      Z      -0.0000
       Tot       1.5726
    Quadrupole Moments (Debye-Ang)
        XX     -44.8816     XY       1.3793     YY     -45.4823
        XZ      -0.0000     YZ      -0.0000     ZZ     -43.5078
    Octopole Moments (Debye-Ang^2)
       XXX       2.7448    XXY       4.5271    XYY       3.2390
       YYY      13.3849    XXZ      -0.0000    XYZ      -0.0000
       YYZ      -0.0000    XZZ       0.3927    YZZ       5.7619
       ZZZ      -0.0000
    Hexadecapole Moments (Debye-Ang^3)
      XXXX    -525.6676   XXXY     -23.4769   XXYY    -128.8114
      XYYY     -11.6340   YYYY    -239.8850   XXXZ      -0.0000
      XXYZ      -0.0000   XYYZ      -0.0000   YYYZ      -0.0000
      XXZZ     -96.7406   XYZZ      -9.3520   YYZZ     -51.3255
      XZZZ      -0.0000   YZZZ      -0.0000   ZZZZ     -60.3012
 -----------------------------------------------------------------
Archival summary:
1\1\TWL02\OPT\ProcedureUnspecified\BasisUnspecified\l121\taweetha\TueOct3016:28:332018TueOct3016:28:332018\0\\#,OPT,ProcedureUnspecified,BasisUnspecified,\\0,1\P\P,1,2.05803\F,2,1.6335,1,107.307\Cl,1,2.08394,2,106.919,3,-0,0\\\@

 Total job time:  60.49s(wall), 60.06s(cpu) 
 Tue Oct 30 16:28:33 2018

        *************************************************************
        *                                                           *
        *  Thank you very much for using Q-Chem.  Have a nice day.  *
        *                                                           *
        *************************************************************


 
User input: 2 of 2 
 
Q-Chem Developer Version!
                  Welcome to Q-Chem
     A Quantum Leap Into The Future Of Chemistry


 Q-Chem 5.1, Q-Chem, Inc., Pleasanton, CA (2018)

 Yihan Shao,  Zhengting Gan,  E. Epifanovsky,  A. T. B. Gilbert,  M. Wormit,  
 J. Kussmann,  A. W. Lange,  A. Behn,  Jia Deng,  Xintian Feng,  D. Ghosh,  
 M. Goldey,  P. R. Horn,  L. D. Jacobson,  I. Kaliman,  T. Kus,  A. Landau,  
 Jie Liu,  E. I. Proynov,  R. M. Richard,  R. P. Steele,  E. J. Sundstrom,  
 H. L. Woodcock III,  P. M. Zimmerman,  D. Zuev,  B. Albrecht,  E. Alguire,  
 S. A. Baeppler,  D. Barton,  Z. Benda,  Y. A. Bernard,  E. J. Berquist,  
 K. B. Bravaya,  H. Burton,  D. Casanova,  Chun-Min Chang,  Yunqing Chen,  
 A. Chien,  K. D. Closser,  M. P. Coons,  S. Coriani,  S. Dasgupta,  
 A. L. Dempwolff,  M. Diedenhofen,  Hainam Do,  R. G. Edgar,  Po-Tung Fang,  
 S. Faraji,  S. Fatehi,  Qingguo Feng,  K. D. Fenk,  J. Fosso-Tande,  
 Qinghui Ge,  A. Ghysels,  G. Gidofalvi,  J. Gomes,  J. Gonthier,  A. Gunina,  
 D. Hait,  M. W. D. Hanson-Heine,  P. H. P. Harbach,  A. W. Hauser,  
 J. E. Herr,  E. G. Hohenstein,  Z. C. Holden,  Kerwin Hui,  B. C. Huynh,  
 T.-C. Jagau,  Hyunjun Ji,  B. Kaduk,  K. Khistyaev,  Jaehoon Kim,  
 P. Klunzinger,  K. Koh,  D. Kosenkov,  L. Koulias,  T. Kowalczyk,  
 C. M. Krauter,  A. Kunitsa,  Ka Un Lao,  A. Laurent,  K. V. Lawler,  
 Joonho Lee,  D. Lefrancois,  S. Lehtola,  D. S. Levine,  Yi-Pei Li,  
 You-Sheng Lin,  Fenglai Liu,  E. Livshits,  A. Luenser,  P. Manohar,  
 E. Mansoor,  S. F. Manzer,  Shan-Ping Mao,  Yuezhi Mao,  N. Mardirossian,  
 A. V. Marenich,  T. Markovich,  L. A. Martinez-Martinez,  S. A. Maurer,  
 N. J. Mayhall,  S. C. McKenzie,  J.-M. Mewes,  A. F. Morrison,  
 J. W. Mullinax,  K. Nanda,  T. S. Nguyen-Beck,  R. Olivares-Amaya,  
 J. A. Parkhill,  T. M. Perrine,  F. Plasser,  P. Pokhilko,  S. Prager,  
 A. Prociuk,  E. Ramos,  D. R. Rehn,  F. Rob,  M. Schneider,  N. Sergueev,  
 S. M. Sharada,  S. Sharma,  D. W. Small,  T. Stauch,  T. Stein,  
 Yu-Chuan Su,  A. J. W. Thom,  A. Tkatchenko,  T. Tsuchimochi,  N. M. Tubman,  
 L. Vogt,  M. L. Vidal,  O. Vydrov,  M. A. Watson,  J. Wenzel,  
 M. de Wergifosse,  T. A. Wesolowski,  A. White,  J. Witte,  A. Yamada,  
 Jun Yang,  K. Yao,  S. Yeganeh,  S. R. Yost,  Zhi-Qiang You,  A. Zech,  
 Igor Ying Zhang,  Xing Zhang,  Yan Zhao,  Ying Zhu,  B. R. Brooks,  
 G. K. L. Chan,  C. J. Cramer,  M. S. Gordon,  W. J. Hehre,  A. Klamt,  
 M. W. Schmidt,  C. D. Sherrill,  D. G. Truhlar,  A. Aspuru-Guzik,  R. Baer,  
 A. T. Bell,  N. A. Besley,  Jeng-Da Chai,  A. E. DePrince, III,  
 R. A. DiStasio Jr.,  A. Dreuw,  B. D. Dunietz,  T. R. Furlani,  
 Chao-Ping Hsu,  Yousung Jung,  Jing Kong,  D. S. Lambrecht,  WanZhen Liang,  
 C. Ochsenfeld,  V. A. Rassolov,  L. V. Slipchenko,  J. E. Subotnik,  
 T. Van Voorhis,  J. M. Herbert,  A. I. Krylov,  P. M. W. Gill,  M. Head-Gordon

 Contributors to earlier versions of Q-Chem not listed above: 
 R. D. Adamson,  B. Austin,  J. Baker,  G. J. O. Beran,  K. Brandhorst,  
 S. T. Brown,  E. F. C. Byrd,  A. K. Chakraborty,  C.-L. Cheng,  
 Siu Hung Chien,  D. M. Chipman,  D. L. Crittenden,  H. Dachsel,  
 R. J. Doerksen,  A. D. Dutoi,  L. Fusti-Molnar,  W. A. Goddard III,  
 A. Golubeva-Zadorozhnaya,  S. R. Gwaltney,  G. Hawkins,  A. Heyden,  
 S. Hirata,  G. Kedziora,  F. J. Keil,  C. Kelley,  Jihan Kim,  R. A. King,  
 R. Z. Khaliullin,  P. P. Korambath,  W. Kurlancheek,  A. M. Lee,  M. S. Lee,  
 S. V. Levchenko,  Ching Yeh Lin,  D. Liotard,  R. C. Lochan,  I. Lotan,  
 P. E. Maslen,  N. Nair,  D. P. O'Neill,  D. Neuhauser,  E. Neuscamman,  
 C. M. Oana,  R. Olson,  B. Peters,  R. Peverati,  P. A. Pieniazek,  
 Y. M. Rhee,  J. Ritchie,  M. A. Rohrdanz,  E. Rosta,  N. J. Russ,  
 H. F. Schaefer III,  N. E. Schultz,  N. Shenvi,  A. C. Simmonett,  A. Sodt,  
 D. Stuck,  K. S. Thanthiriwatte,  V. Vanovschi,  Tao Wang,  A. Warshel,  
 C. F. Williams,  Q. Wu,  X. Xu,  W. Zhang

 Please cite Q-Chem as follows:
 Y. Shao et al., Mol. Phys. 113, 184-215 (2015)
 DOI: 10.1080/00268976.2014.952696

 Q-Chem 5.1.1 for Intel X86 EM64T Linux

 Parts of Q-Chem use Armadillo 8.300.2 (Tropical Shenanigans).
 http://arma.sourceforge.net/

 Q-Chem begins on Tue Oct 30 16:28:33 2018  

Host: 
0

     Scratch files written to /scratch/taweetham/qchem18634//
The previous job contains 0 fragments, simply inherited here
Input Ideriv = 2
Curr. Ideriv = -1
Max.  Ideriv = 2

Checking the input file for inconsistencies... 	...done.

--------------------------------------------------------------
User input:
--------------------------------------------------------------

$molecule
read
$end

$rem
   job_type 	frequency
   basis 	6-311++g**
   method	b3lyp	
$end


--------------------------------------------------------------
 ----------------------------------------------------------------
             Standard Nuclear Orientation (Angstroms)
    I     Atom           X                Y                Z
 ----------------------------------------------------------------
    1      P       0.4001637060    -1.0837823806     0.0000000000
    2      P      -1.5089200836    -0.3150928850     0.0000000000
    3      F      -1.3772160875     1.3130844574    -0.0000000000
    4      Cl      1.7074288501     0.5391393451    -0.0000000000
 ----------------------------------------------------------------
 Molecular Point Group                 Cs    NOp =  2
 Largest Abelian Subgroup              Cs    NOp =  2
 Nuclear Repulsion Energy =   256.2879670348 hartrees
 There are       28 alpha and       28 beta electrons
 Requested basis set is 6-311++G(d,p)
 There are 45 shells and 112 basis functions

 Total QAlloc Memory Limit   2000 MB
 Mega-Array Size       188 MB
 MEM_STATIC part       192 MB

                       Distance Matrix (Angstroms)
             P (  1)   P (  2)   F (  3)
   P (  2)  2.058029
   F (  3)  2.983965  1.633495
   Cl(  4)  2.083943  3.327854  3.180256

 A cutoff of  1.0D-11 yielded    901 shell pairs
 There are      5940 function pairs (      6396 Cartesian)
 Smallest overlap matrix eigenvalue = 7.54E-04
 Guess from superposition of atomic densities
 Warning:  Energy on first SCF cycle will be non-variational
 SAD guess density has 56.000000 electrons

 -----------------------------------------------------------------------
  General SCF calculation program by
  Eric Jon Sundstrom, Paul Horn, Yuezhi Mao, Dmitri Zuev, Alec White,
  David Stuck, Shaama M.S., Shane Yost, Joonho Lee, David Small,
  Daniel Levine, Susi Lehtola, Hugh Burton, Evgeny Epifanovsky
 -----------------------------------------------------------------------
 Exchange:     0.2000 Hartree-Fock + 0.0800 Slater + 0.7200 B88
 Correlation:  0.1900 VWN1RPA + 0.8100 LYP
 Using SG-1 standard quadrature grid
 A restricted SCF calculation will be
 performed using DIIS
 SCF converges when DIIS error is below 1.0e-08
 ---------------------------------------
  Cycle       Energy         DIIS error
 ---------------------------------------
    1   -1243.1990759797      4.21e-02  
    2   -1242.8340837572      5.35e-03  
    3   -1242.7456398595      1.05e-02  
    4   -1242.8678885751      7.54e-04  
    5   -1242.8682797400      4.73e-04  
    6   -1242.8686305279      2.15e-04  
    7   -1242.8687313129      5.05e-05  
    8   -1242.8687357923      1.21e-05  
    9   -1242.8687360584      1.40e-06  
   10   -1242.8687360613      3.46e-07  
   11   -1242.8687360614      1.15e-07  
   12   -1242.8687360614      1.72e-08  
   13   -1242.8687360614      4.79e-09  Convergence criterion met
 ---------------------------------------
 SCF time:   CPU 9.14s  wall 9.00s 
 SCF   energy in the final basis set =    -1242.8687360614
 Total energy in the final basis set =    -1242.8687360614

 --------------------------------------------------------------
             Orbital Energies (a.u.) and Symmetries
 --------------------------------------------------------------

 Alpha MOs, Restricted
 -- Occupied --                  
-101.58  -77.14  -77.12  -24.71   -9.49   -7.26   -7.25   -7.25
  1 A'    2 A'    3 A'    4 A'    5 A'    6 A'    1 A"    7 A'                 
 -6.633  -6.615  -4.797  -4.793  -4.790  -4.779  -4.775  -4.772
  8 A'    9 A'   10 A'    2 A"   11 A'   12 A'    3 A"   13 A'                 
 -1.231  -0.866  -0.703  -0.583  -0.484  -0.478  -0.478  -0.378
 14 A'   15 A'   16 A'   17 A'   18 A'    4 A"   19 A'   20 A'                 
 -0.374  -0.360  -0.290  -0.279
  5 A"   21 A'   22 A'    6 A"                                                 
 -- Virtual --                   
 -0.128  -0.105  -0.007   0.003   0.009   0.035   0.038   0.051
  7 A"   23 A'   24 A'   25 A'   26 A'    8 A"   27 A'   28 A'                 
  0.052   0.067   0.072   0.084   0.091   0.110   0.115   0.149
 29 A'    9 A"   30 A'   31 A'   10 A"   32 A'   33 A'   34 A'                 
  0.226   0.232   0.247   0.256   0.273   0.278   0.286   0.300
 35 A'   11 A"   36 A'   37 A'   12 A"   38 A'   39 A'   13 A"                 
  0.301   0.373   0.408   0.443   0.472   0.494   0.495   0.569
 40 A'   41 A'   42 A'   14 A"   43 A'   15 A"   44 A'   45 A'                 
  0.598   0.598   0.650   0.656   0.706   0.746   0.806   0.847
 46 A'   16 A"   47 A'   17 A"   48 A'   49 A'   18 A"   19 A"                 
  0.860   0.879   0.902   0.908   0.937   1.092   1.211   1.298
 50 A'   51 A'   20 A"   52 A'   53 A'   54 A'   55 A'   21 A"                 
  1.363   1.365   1.484   1.545   1.553   1.660   1.673   1.727
 56 A'   57 A'   22 A"   23 A"   58 A'   59 A'   60 A'   61 A'                 
  1.923   2.235   2.269   2.342   3.746   3.751   3.771   3.784
 62 A'   24 A"   63 A'   64 A'   25 A"   65 A'   26 A"   66 A'                 
  4.044   6.247   6.283   6.298   6.674   6.866   9.645  13.751
 67 A'   27 A"   68 A'   69 A'   70 A'   71 A'   72 A'   28 A"                 
 13.783  13.791  13.816  13.882  13.915  25.793  25.872  26.099
 29 A"   73 A'   74 A'   75 A'   76 A'   30 A"   77 A'   78 A'                 
 66.735 162.782 162.986 215.628
 79 A'   80 A'   81 A'   82 A'                                                 

 Beta MOs, Restricted
 -- Occupied --                  
-101.58  -77.14  -77.12  -24.71   -9.49   -7.26   -7.25   -7.25
  1 A'    2 A'    3 A'    4 A'    5 A'    6 A'    1 A"    7 A'                 
 -6.633  -6.615  -4.797  -4.793  -4.790  -4.779  -4.775  -4.772
  8 A'    9 A'   10 A'    2 A"   11 A'   12 A'    3 A"   13 A'                 
 -1.231  -0.866  -0.703  -0.583  -0.484  -0.478  -0.478  -0.378
 14 A'   15 A'   16 A'   17 A'   18 A'    4 A"   19 A'   20 A'                 
 -0.374  -0.360  -0.290  -0.279
  5 A"   21 A'   22 A'    6 A"                                                 
 -- Virtual --                   
 -0.128  -0.105  -0.007   0.003   0.009   0.035   0.038   0.051
  7 A"   23 A'   24 A'   25 A'   26 A'    8 A"   27 A'   28 A'                 
  0.052   0.067   0.072   0.084   0.091   0.110   0.115   0.149
 29 A'    9 A"   30 A'   31 A'   10 A"   32 A'   33 A'   34 A'                 
  0.226   0.232   0.247   0.256   0.273   0.278   0.286   0.300
 35 A'   11 A"   36 A'   37 A'   12 A"   38 A'   39 A'   13 A"                 
  0.301   0.373   0.408   0.443   0.472   0.494   0.495   0.569
 40 A'   41 A'   42 A'   14 A"   43 A'   15 A"   44 A'   45 A'                 
  0.598   0.598   0.650   0.656   0.706   0.746   0.806   0.847
 46 A'   16 A"   47 A'   17 A"   48 A'   49 A'   18 A"   19 A"                 
  0.860   0.879   0.902   0.908   0.937   1.092   1.211   1.298
 50 A'   51 A'   20 A"   52 A'   53 A'   54 A'   55 A'   21 A"                 
  1.363   1.365   1.484   1.545   1.553   1.660   1.673   1.727
 56 A'   57 A'   22 A"   23 A"   58 A'   59 A'   60 A'   61 A'                 
  1.923   2.235   2.269   2.342   3.746   3.751   3.771   3.784
 62 A'   24 A"   63 A'   64 A'   25 A"   65 A'   26 A"   66 A'                 
  4.044   6.247   6.283   6.298   6.674   6.866   9.645  13.751
 67 A'   27 A"   68 A'   69 A'   70 A'   71 A'   72 A'   28 A"                 
 13.783  13.791  13.816  13.882  13.915  25.793  25.872  26.099
 29 A"   73 A'   74 A'   75 A'   76 A'   30 A"   77 A'   78 A'                 
 66.735 162.782 162.986 215.628
 79 A'   80 A'   81 A'   82 A'                                                 
 --------------------------------------------------------------

          Ground-State Mulliken Net Atomic Charges

     Atom                 Charge (a.u.)
  ----------------------------------------
      1 P                     0.117558
      2 P                     0.136851
      3 F                    -0.187814
      4 Cl                   -0.066595
  ----------------------------------------
  Sum of atomic charges =    -0.000000

 -----------------------------------------------------------------
                    Cartesian Multipole Moments
 -----------------------------------------------------------------
    Charge (ESU x 10^10)
                 0.0000
    Dipole Moment (Debye)
         X      -0.6051      Y      -1.4529      Z       0.0000
       Tot       1.5739
    Quadrupole Moments (Debye-Ang)
        XX     -44.7072     XY       1.2442     YY     -45.7043
        XZ      -0.0000     YZ       0.0000     ZZ     -43.5078
    Octopole Moments (Debye-Ang^2)
       XXX      -2.1161    XXY       5.0639    XYY       1.4722
       YYY      12.9033    XXZ       0.0000    XYZ      -0.0000
       YYZ       0.0000    XZZ      -1.0848    YZZ       5.8315
       ZZZ      -0.0000
    Hexadecapole Moments (Debye-Ang^3)
      XXXX    -531.4191   XXXY     -10.3911   XXYY    -126.5789
      XYYY       1.2665   YYYY    -238.1809   XXXZ      -0.0000
      XXYZ       0.0000   XYYZ      -0.0000   YYYZ       0.0000
      XXZZ     -98.0049   XYZZ      -5.1000   YYZZ     -50.1019
      XZZZ      -0.0000   YZZZ       0.0000   ZZZZ     -60.3020
 -----------------------------------------------------------------
 Calculating MO derivatives via CPSCF
   1         3          12      0.179481    0.073374
   2         3          12      0.022219    0.008536
   3         3          12      0.002828    0.001303
   4         3          12      0.000267    0.000115
   5        12           3      0.000018    0.000008
   6        15           0      0.000000    0.000000    Roots Converged
 Time for AOints: 2.1 s (CPU) 2.1 s (wall)
 ------------------------------------------------------------------------------
                     AOints        : Timing summary (seconds)
 ------------------------------------------------------------------------------
     job step          cpu (% of tot)      sys (% of tot)     wall (% of tot)
 ------------------------------------------------------------------------------
  cpscf_lag         0.2437E+02 (53.7)   0.2700E-04 (14.3)   0.2438E+02 (53.7)
  iterzp            0.1886E+02 (41.6)   0.1620E-03 (85.7)   0.1888E+02 (41.6)
  make_fx           0.0000E+00 ( 0.0)   0.0000E+00 ( 0.0)   0.0000E+00 ( 0.0)
  AOints            0.2108E+01 ( 4.6)   0.0000E+00 ( 0.0)   0.2109E+01 ( 4.6)
 ------------------------------------------------------------------------------
   Grand Totals     0.4538E+02          0.1890E-03          0.4541E+02
 ------------------------------------------------------------------------------
 Calculating analytic Hessian of the SCF energy
 Polarizability Matrix (a.u.)
            1           2           3
    1 -91.1817040   0.4418088  -0.0000000
    2   0.4418088 -55.8048146  -0.0000000
    3  -0.0000000  -0.0000000 -39.7672352

 Direct stationary perturbation theory relativistic correction:

 rels  =       1.730779679807
 relv  =      -6.359658860241
 rel2e =       1.532103986075
 E_rel =      -3.096775194359

 Hessian of the SCF Energy
            1           2           3           4           5           6
    1   0.2158134  -0.0050057  -0.0000000  -0.1528735   0.0694089   0.0000000
    2  -0.0050057   0.1547259   0.0000000   0.0358717  -0.0377546  -0.0000000
    3  -0.0000000   0.0000000   0.0119027   0.0000000   0.0000000  -0.0137250
    4  -0.1528735   0.0358717   0.0000000   0.2003915  -0.0188051  -0.0000000
    5   0.0694089  -0.0377546   0.0000000  -0.0188051   0.2999814   0.0000000
    6   0.0000000  -0.0000000  -0.0137250  -0.0000000   0.0000000   0.0155711
    7  -0.0066316   0.0216369  -0.0000000  -0.0246904  -0.0349672   0.0000000
    8   0.0023056  -0.0246549   0.0000000  -0.0145267  -0.2560595  -0.0000000
    9  -0.0000000   0.0000000   0.0088662   0.0000000  -0.0000000  -0.0100479
   10  -0.0563082  -0.0525029   0.0000000  -0.0228277  -0.0156366  -0.0000000
   11  -0.0667087  -0.0923164  -0.0000000  -0.0025398  -0.0061673   0.0000000
   12   0.0000000   0.0000000  -0.0070439  -0.0000000  -0.0000000   0.0082018
            7           8           9          10          11          12
    1  -0.0066316   0.0023056  -0.0000000  -0.0563082  -0.0667087   0.0000000
    2   0.0216369  -0.0246549   0.0000000  -0.0525029  -0.0923164   0.0000000
    3  -0.0000000   0.0000000   0.0088662   0.0000000  -0.0000000  -0.0070439
    4  -0.0246904  -0.0145267   0.0000000  -0.0228277  -0.0025398  -0.0000000
    5  -0.0349672  -0.2560595  -0.0000000  -0.0156366  -0.0061673  -0.0000000
    6   0.0000000  -0.0000000  -0.0100479  -0.0000000   0.0000000   0.0082018
    7   0.0252687   0.0107951  -0.0000000   0.0060533   0.0025351   0.0000000
    8   0.0107951   0.2718813   0.0000000   0.0014260   0.0088331   0.0000000
    9  -0.0000000   0.0000000   0.0067552   0.0000000  -0.0000000  -0.0055734
   10   0.0060533   0.0014260   0.0000000   0.0730826   0.0667134  -0.0000000
   11   0.0025351   0.0088331  -0.0000000   0.0667134   0.0896506  -0.0000000
   12   0.0000000   0.0000000  -0.0055734  -0.0000000  -0.0000000   0.0044155
 Gradient time:  CPU 59.91 s  wall 59.95 s
 **********************************************************************
 **                                                                  **
 **                       VIBRATIONAL ANALYSIS                       **
 **                       --------------------                       **
 **                                                                  **
 **        VIBRATIONAL FREQUENCIES (CM**-1) AND NORMAL MODES         **
 **     FORCE CONSTANTS (mDYN/ANGSTROM) AND REDUCED MASSES (AMU)     **
 **                  INFRARED INTENSITIES (KM/MOL)                   **
 **                                                                  **
 **********************************************************************


 Mode:                 1                      2                      3
 Frequency:       127.92                 189.65                 321.76
 Force Cnst:      0.2372                 0.5638                 1.5936
 Red. Mass:      24.6042                26.6061                26.1252
 IR Active:          YES                    YES                    YES
 IR Intens:        1.878                  0.871                 15.668
 Raman Active:       YES                    YES                    YES
               X      Y      Z        X      Y      Z        X      Y      Z
 P          0.005 -0.220  0.000   -0.000 -0.000 -0.477    0.232 -0.345  0.000
 P          0.093  0.019 -0.000    0.000 -0.000  0.560    0.462  0.254 -0.000
 F          0.796 -0.034  0.000    0.000 -0.000 -0.623   -0.561  0.355  0.000
 Cl        -0.519  0.196 -0.000   -0.000  0.000  0.265   -0.310 -0.112 -0.000
 TransDip  -0.024 -0.037 -0.000   -0.000 -0.000  0.030    0.126 -0.012 -0.000

 Mode:                 4                      5                      6
 Frequency:       474.60                 569.81                 780.26
 Force Cnst:      4.2925                 5.8196                 8.0955
 Red. Mass:      32.3442                30.4211                22.5692
 IR Active:          YES                    YES                    YES
 IR Intens:       63.167                  3.186                135.092
 Raman Active:       YES                    YES                    YES
               X      Y      Z        X      Y      Z        X      Y      Z
 P          0.156  0.727  0.000    0.710 -0.082 -0.000   -0.083 -0.002  0.000
 P          0.213 -0.128 -0.000   -0.638  0.082  0.000    0.016 -0.538 -0.000
 F          0.071 -0.074  0.000    0.039  0.228 -0.000    0.068  0.835  0.000
 Cl        -0.365 -0.491 -0.000   -0.084 -0.124  0.000    0.022  0.025 -0.000
 TransDip   0.206  0.149  0.000    0.053 -0.021 -0.000    0.135 -0.347 -0.000

 STANDARD THERMODYNAMIC QUANTITIES AT   298.15 K  AND     1.00 ATM

   This Molecule has  0 Imaginary Frequencies
   Zero point vibrational energy:        3.522 kcal/mol

   Atom    1 Element P  Has Mass   30.97376
   Atom    2 Element P  Has Mass   30.97376
   Atom    3 Element F  Has Mass   18.99840
   Atom    4 Element Cl Has Mass   34.96885
   Molecular Mass:   115.914770 amu
   Principal axes and moments of inertia in amu*Bohr^2:
                             1           2           3
    Eigenvalues --      294.14895   762.28760  1056.43655
          X               0.99998     0.00663     0.00000
          Y              -0.00663     0.99998     0.00000
          Z               0.00000    -0.00000     1.00000
   Rotational Symmetry Number is   1
   The Molecule is an Asymmetric Top
   Translational Enthalpy:        0.889 kcal/mol
   Rotational Enthalpy:           0.889 kcal/mol
   Vibrational Enthalpy:          4.877 kcal/mol
   gas constant (RT):             0.592 kcal/mol
   Translational Entropy:        40.158  cal/mol.K
   Rotational Entropy:           26.962  cal/mol.K
   Vibrational Entropy:           7.963  cal/mol.K

   Total Enthalpy:                7.247 kcal/mol
   Total Entropy:                75.083  cal/mol.K

 ======================================================================

 STANDARD THERMODYNAMIC QUANTITIES FOR ANHARMONIC VIBRATION -- TOSH

   Zero point vibrational energy: ************ kcal/mol

   Vibrational Enthalpy:   ************ kcal/mol
   Vibrational Entropy:             NaN  cal/mol.K

   Total Enthalpy:         ************ kcal/mol
   Total Entropy:                   NaN  cal/mol.K

 ======================================================================

 STANDARD THERMODYNAMIC QUANTITIES FOR ANHARMONIC VIBRATION -- VPT2

   Zero point vibrational energy: ************ kcal/mol

   Vibrational Enthalpy:   ************ kcal/mol
   Vibrational Entropy:             NaN  cal/mol.K

   Total Enthalpy:         ************ kcal/mol
   Total Entropy:                   NaN  cal/mol.K

 ======================================================================

Archival summary:
1\1\TWL02\FREQ\ProcedureUnspecified\BasisUnspecified\l121\taweetha\TueOct3016:29:422018TueOct3016:29:422018\0\\#,FREQ,ProcedureUnspecified,BasisUnspecified,\\0,1\P\P,1,2.05803\F,2,1.6335,1,107.307\Cl,1,2.08394,2,106.919,3,0,0\\\@

 Total job time:  69.17s(wall), 69.11s(cpu) 
 Tue Oct 30 16:29:42 2018

        *************************************************************
        *                                                           *
        *  Thank you very much for using Q-Chem.  Have a nice day.  *
        *                                                           *
        *************************************************************
