# Supplementary material for: Geometric and energetic data from ab initio calculations of haloethene, haloimine, halomethylenephosphine, haloiminophosphine, halodiazene, halodiphosphene and halocyclopropane
Source: Data Brief. 2019 Nov 2;27:104738. doi: 10.1016/j.dib.2019.104738 (PMC6861602; doi:10.1016/j.dib.2019.104738)
Supplement: Multimedia component 8 [file mmc8.zip › PP/B3LYP/FEPPEBr.out]

Q-Chem Developer Version!
                  Welcome to Q-Chem
     A Quantum Leap Into The Future Of Chemistry


 Q-Chem 5.1, Q-Chem, Inc., Pleasanton, CA (2018)

 Yihan Shao,  Zhengting Gan,  E. Epifanovsky,  A. T. B. Gilbert,  M. Wormit,  
 J. Kussmann,  A. W. Lange,  A. Behn,  Jia Deng,  Xintian Feng,  D. Ghosh,  
 M. Goldey,  P. R. Horn,  L. D. Jacobson,  I. Kaliman,  T. Kus,  A. Landau,  
 Jie Liu,  E. I. Proynov,  R. M. Richard,  R. P. Steele,  E. J. Sundstrom,  
 H. L. Woodcock III,  P. M. Zimmerman,  D. Zuev,  B. Albrecht,  E. Alguire,  
 S. A. Baeppler,  D. Barton,  Z. Benda,  Y. A. Bernard,  E. J. Berquist,  
 K. B. Bravaya,  H. Burton,  D. Casanova,  Chun-Min Chang,  Yunqing Chen,  
 A. Chien,  K. D. Closser,  M. P. Coons,  S. Coriani,  S. Dasgupta,  
 A. L. Dempwolff,  M. Diedenhofen,  Hainam Do,  R. G. Edgar,  Po-Tung Fang,  
 S. Faraji,  S. Fatehi,  Qingguo Feng,  K. D. Fenk,  J. Fosso-Tande,  
 Qinghui Ge,  A. Ghysels,  G. Gidofalvi,  J. Gomes,  J. Gonthier,  A. Gunina,  
 D. Hait,  M. W. D. Hanson-Heine,  P. H. P. Harbach,  A. W. Hauser,  
 J. E. Herr,  E. G. Hohenstein,  Z. C. Holden,  Kerwin Hui,  B. C. Huynh,  
 T.-C. Jagau,  Hyunjun Ji,  B. Kaduk,  K. Khistyaev,  Jaehoon Kim,  
 P. Klunzinger,  K. Koh,  D. Kosenkov,  L. Koulias,  T. Kowalczyk,  
 C. M. Krauter,  A. Kunitsa,  Ka Un Lao,  A. Laurent,  K. V. Lawler,  
 Joonho Lee,  D. Lefrancois,  S. Lehtola,  D. S. Levine,  Yi-Pei Li,  
 You-Sheng Lin,  Fenglai Liu,  E. Livshits,  A. Luenser,  P. Manohar,  
 E. Mansoor,  S. F. Manzer,  Shan-Ping Mao,  Yuezhi Mao,  N. Mardirossian,  
 A. V. Marenich,  T. Markovich,  L. A. Martinez-Martinez,  S. A. Maurer,  
 N. J. Mayhall,  S. C. McKenzie,  J.-M. Mewes,  A. F. Morrison,  
 J. W. Mullinax,  K. Nanda,  T. S. Nguyen-Beck,  R. Olivares-Amaya,  
 J. A. Parkhill,  T. M. Perrine,  F. Plasser,  P. Pokhilko,  S. Prager,  
 A. Prociuk,  E. Ramos,  D. R. Rehn,  F. Rob,  M. Schneider,  N. Sergueev,  
 S. M. Sharada,  S. Sharma,  D. W. Small,  T. Stauch,  T. Stein,  
 Yu-Chuan Su,  A. J. W. Thom,  A. Tkatchenko,  T. Tsuchimochi,  N. M. Tubman,  
 L. Vogt,  M. L. Vidal,  O. Vydrov,  M. A. Watson,  J. Wenzel,  
 M. de Wergifosse,  T. A. Wesolowski,  A. White,  J. Witte,  A. Yamada,  
 Jun Yang,  K. Yao,  S. Yeganeh,  S. R. Yost,  Zhi-Qiang You,  A. Zech,  
 Igor Ying Zhang,  Xing Zhang,  Yan Zhao,  Ying Zhu,  B. R. Brooks,  
 G. K. L. Chan,  C. J. Cramer,  M. S. Gordon,  W. J. Hehre,  A. Klamt,  
 M. W. Schmidt,  C. D. Sherrill,  D. G. Truhlar,  A. Aspuru-Guzik,  R. Baer,  
 A. T. Bell,  N. A. Besley,  Jeng-Da Chai,  A. E. DePrince, III,  
 R. A. DiStasio Jr.,  A. Dreuw,  B. D. Dunietz,  T. R. Furlani,  
 Chao-Ping Hsu,  Yousung Jung,  Jing Kong,  D. S. Lambrecht,  WanZhen Liang,  
 C. Ochsenfeld,  V. A. Rassolov,  L. V. Slipchenko,  J. E. Subotnik,  
 T. Van Voorhis,  J. M. Herbert,  A. I. Krylov,  P. M. W. Gill,  M. Head-Gordon

 Contributors to earlier versions of Q-Chem not listed above: 
 R. D. Adamson,  B. Austin,  J. Baker,  G. J. O. Beran,  K. Brandhorst,  
 S. T. Brown,  E. F. C. Byrd,  A. K. Chakraborty,  C.-L. Cheng,  
 Siu Hung Chien,  D. M. Chipman,  D. L. Crittenden,  H. Dachsel,  
 R. J. Doerksen,  A. D. Dutoi,  L. Fusti-Molnar,  W. A. Goddard III,  
 A. Golubeva-Zadorozhnaya,  S. R. Gwaltney,  G. Hawkins,  A. Heyden,  
 S. Hirata,  G. Kedziora,  F. J. Keil,  C. Kelley,  Jihan Kim,  R. A. King,  
 R. Z. Khaliullin,  P. P. Korambath,  W. Kurlancheek,  A. M. Lee,  M. S. Lee,  
 S. V. Levchenko,  Ching Yeh Lin,  D. Liotard,  R. C. Lochan,  I. Lotan,  
 P. E. Maslen,  N. Nair,  D. P. O'Neill,  D. Neuhauser,  E. Neuscamman,  
 C. M. Oana,  R. Olson,  B. Peters,  R. Peverati,  P. A. Pieniazek,  
 Y. M. Rhee,  J. Ritchie,  M. A. Rohrdanz,  E. Rosta,  N. J. Russ,  
 H. F. Schaefer III,  N. E. Schultz,  N. Shenvi,  A. C. Simmonett,  A. Sodt,  
 D. Stuck,  K. S. Thanthiriwatte,  V. Vanovschi,  Tao Wang,  A. Warshel,  
 C. F. Williams,  Q. Wu,  X. Xu,  W. Zhang

 Please cite Q-Chem as follows:
 Y. Shao et al., Mol. Phys. 113, 184-215 (2015)
 DOI: 10.1080/00268976.2014.952696

 Q-Chem 5.1.1 for Intel X86 EM64T Linux

 Parts of Q-Chem use Armadillo 8.300.2 (Tropical Shenanigans).
 http://arma.sourceforge.net/

 Q-Chem begins on Tue Oct 30 17:18:46 2018  

Host: 
0

     Scratch files written to /scratch/taweetham/qchem19539//
Input Ideriv = 2
Curr. Ideriv = -1
Max.  Ideriv = 2

Checking the input file for inconsistencies... 	...done.

--------------------------------------------------------------
User input:
--------------------------------------------------------------
$molecule
0 1
P 
P 1 PP 
F 2 PF 1 ANG 
Br 1 PBr 2 ANG  3 DHA

PP=1.99
PH=1.44
PF=1.54
PCl=2.03
PBr=2.5
PI=2.6
ANG=120.0
DHA=180.0
$end

$rem
   job_type	optimization
   basis	6-311++g**
   method	b3lyp
$end

--------------------------------------------------------------
 ----------------------------------------------------------------
             Standard Nuclear Orientation (Angstroms)
    I     Atom           X                Y                Z
 ----------------------------------------------------------------
    1      P      -0.4307070339    -0.7609651307     0.0000000000
    2      P      -1.9718835226     0.4979530679    -0.0000000000
    3      F      -3.4119331778    -0.0478096925    -0.0000000000
    4      Br      1.9070359128     0.1250133764     0.0000000000
 ----------------------------------------------------------------
 Molecular Point Group                 Cs    NOp =  2
 Largest Abelian Subgroup              Cs    NOp =  2
 Nuclear Repulsion Energy =   343.2692936339 hartrees
 There are       37 alpha and       37 beta electrons
 Requested basis set is 6-311++G(d,p)
 There are 51 shells and 130 basis functions

 Total QAlloc Memory Limit   2000 MB
 Mega-Array Size       188 MB
 MEM_STATIC part       192 MB
 A cutoff of  1.0D-11 yielded   1051 shell pairs
 There are      7184 function pairs (      7866 Cartesian)
 Smallest overlap matrix eigenvalue = 7.29E-04

 Scale SEOQF with 1.000000e-01/1.000000e-01/1.000000e-01

 Standard Electronic Orientation quadrupole field applied
 Nucleus-field energy     =     0.0000000114 hartrees
 Guess from superposition of atomic densities
 Warning:  Energy on first SCF cycle will be non-variational
 SAD guess density has 74.000000 electrons

 -----------------------------------------------------------------------
  General SCF calculation program by
  Eric Jon Sundstrom, Paul Horn, Yuezhi Mao, Dmitri Zuev, Alec White,
  David Stuck, Shaama M.S., Shane Yost, Joonho Lee, David Small,
  Daniel Levine, Susi Lehtola, Hugh Burton, Evgeny Epifanovsky
 -----------------------------------------------------------------------
 Exchange:     0.2000 Hartree-Fock + 0.0800 Slater + 0.7200 B88
 Correlation:  0.1900 VWN1RPA + 0.8100 LYP
 Using SG-1 standard quadrature grid
 A restricted SCF calculation will be
 performed using DIIS
 SCF converges when DIIS error is below 1.0e-08
 ---------------------------------------
  Cycle       Energy         DIIS error
 ---------------------------------------
    1   -3357.0906363681      4.06e-02  
    2   -3356.7132109255      4.45e-03  
    3   -3356.6561938187      6.97e-03  
    4   -3356.7387628098      1.61e-03  
    5   -3356.7421513540      4.40e-04  
    6   -3356.7425004482      2.01e-04  
    7   -3356.7426109520      4.62e-05  
    8   -3356.7426139605      2.45e-05  
    9   -3356.7426158677      2.03e-06  
   10   -3356.7426158965      7.31e-07  
   11   -3356.7426159009      3.10e-07  
   12   -3356.7426159015      6.74e-08  
   13   -3356.7426159016      1.97e-08  
   14   -3356.7426159015      3.52e-09  Convergence criterion met
 ---------------------------------------
 SCF time:   CPU 15.08s  wall 15.00s 
 SCF   energy in the final basis set =    -3356.7426159015
 Total energy in the final basis set =    -3356.7426159015

 --------------------------------------------------------------
             Orbital Energies (a.u.) and Symmetries
 --------------------------------------------------------------

 Alpha MOs, Restricted
 -- Occupied --                  
-482.85  -77.14  -77.12  -62.50  -56.32  -56.32  -56.32  -24.75
  1 A'    2 A'    3 A'    4 A'    5 A'    1 A"    6 A'    7 A'                 
 -8.711  -6.638  -6.614  -6.543  -6.530  -6.529  -4.801  -4.797
  8 A'    9 A'   10 A'   11 A'    2 A"   12 A'   13 A'    3 A"                 
 -4.793  -4.776  -4.772  -4.771  -2.654  -2.650  -2.650  -2.639
 14 A'   15 A'    4 A"   16 A'   17 A'    5 A"   18 A'    6 A"                 
 -2.639  -1.291  -0.788  -0.728  -0.615  -0.526  -0.524  -0.463
 19 A'   20 A'   21 A'   22 A'   23 A'    7 A"   24 A'   25 A'                 
 -0.366  -0.332  -0.319  -0.290  -0.264
 26 A'    8 A"   27 A'    9 A"   28 A'                                         
 -- Virtual --                   
 -0.169  -0.122  -0.013   0.003   0.012   0.029   0.031   0.051
 29 A'   10 A"   30 A'   31 A'   32 A'   33 A'   11 A"   34 A'                 
  0.055   0.064   0.065   0.076   0.077   0.097   0.106   0.126
 35 A'   36 A'   12 A"   13 A"   37 A'   38 A'   39 A'   40 A'                 
  0.199   0.215   0.246   0.260   0.266   0.270   0.286   0.298
 41 A'   14 A"   42 A'   43 A'   15 A"   44 A'   45 A'   16 A"                 
  0.302   0.363   0.393   0.418   0.442   0.477   0.498   0.509
 46 A'   47 A'   48 A'   17 A"   49 A'   18 A"   50 A'   51 A'                 
  0.530   0.558   0.560   0.574   0.605   0.629   0.643   0.664
 19 A"   20 A"   52 A'   53 A'   54 A'   55 A'   21 A"   56 A'                 
  0.673   0.699   0.770   0.832   0.955   0.976   1.146   1.272
 57 A'   22 A"   58 A'   23 A"   59 A'   60 A'   61 A'   24 A"                 
  1.306   1.334   1.484   1.529   1.541   1.581   1.646   1.695
 62 A'   63 A'   25 A"   64 A'   26 A"   65 A'   66 A'   67 A'                 
  1.867   1.987   1.996   2.052   3.700   3.701   3.751   3.758
 68 A'   27 A"   69 A'   70 A'   28 A"   71 A'   29 A"   72 A'                 
  3.983   3.989   3.990   4.005   4.107   4.120   6.204   6.226
 30 A"   31 A"   73 A'   74 A'   75 A'   76 A'   32 A"   77 A'                 
  6.248   6.550   6.698   6.932   7.542   7.549   7.574  13.751
 78 A'   79 A'   80 A'   81 A'   33 A"   82 A'   83 A'   34 A"                 
 13.785  13.787  13.826  13.852  13.943  47.846  66.695 162.810
 35 A"   84 A'   85 A'   86 A'   87 A'   88 A'   89 A'   90 A'                 
163.044 289.736 289.743 289.7811020.622
 91 A'   36 A"   92 A'   93 A'   94 A'                                         

 Beta MOs, Restricted
 -- Occupied --                  
-482.85  -77.14  -77.12  -62.50  -56.32  -56.32  -56.32  -24.75
  1 A'    2 A'    3 A'    4 A'    5 A'    1 A"    6 A'    7 A'                 
 -8.711  -6.638  -6.614  -6.543  -6.530  -6.529  -4.801  -4.797
  8 A'    9 A'   10 A'   11 A'    2 A"   12 A'   13 A'    3 A"                 
 -4.793  -4.776  -4.772  -4.771  -2.654  -2.650  -2.650  -2.639
 14 A'   15 A'    4 A"   16 A'   17 A'    5 A"   18 A'    6 A"                 
 -2.639  -1.291  -0.788  -0.728  -0.615  -0.526  -0.524  -0.463
 19 A'   20 A'   21 A'   22 A'   23 A'    7 A"   24 A'   25 A'                 
 -0.366  -0.332  -0.319  -0.290  -0.264
 26 A'    8 A"   27 A'    9 A"   28 A'                                         
 -- Virtual --                   
 -0.169  -0.122  -0.013   0.003   0.012   0.029   0.031   0.051
 29 A'   10 A"   30 A'   31 A'   32 A'   33 A'   11 A"   34 A'                 
  0.055   0.064   0.065   0.076   0.077   0.097   0.106   0.126
 35 A'   36 A'   12 A"   13 A"   37 A'   38 A'   39 A'   40 A'                 
  0.199   0.215   0.246   0.260   0.266   0.270   0.286   0.298
 41 A'   14 A"   42 A'   43 A'   15 A"   44 A'   45 A'   16 A"                 
  0.302   0.363   0.393   0.418   0.442   0.477   0.498   0.509
 46 A'   47 A'   48 A'   17 A"   49 A'   18 A"   50 A'   51 A'                 
  0.530   0.558   0.560   0.574   0.605   0.629   0.643   0.664
 19 A"   20 A"   52 A'   53 A'   54 A'   55 A'   21 A"   56 A'                 
  0.673   0.699   0.770   0.832   0.955   0.976   1.146   1.272
 57 A'   22 A"   58 A'   23 A"   59 A'   60 A'   61 A'   24 A"                 
  1.306   1.334   1.484   1.529   1.541   1.581   1.646   1.695
 62 A'   63 A'   25 A"   64 A'   26 A"   65 A'   66 A'   67 A'                 
  1.867   1.987   1.996   2.052   3.700   3.701   3.751   3.758
 68 A'   27 A"   69 A'   70 A'   28 A"   71 A'   29 A"   72 A'                 
  3.983   3.989   3.990   4.005   4.107   4.120   6.204   6.226
 30 A"   31 A"   73 A'   74 A'   75 A'   76 A'   32 A"   77 A'                 
  6.248   6.550   6.698   6.932   7.542   7.549   7.574  13.751
 78 A'   79 A'   80 A'   81 A'   33 A"   82 A'   83 A'   34 A"                 
 13.785  13.787  13.826  13.852  13.943  47.846  66.695 162.810
 35 A"   84 A'   85 A'   86 A'   87 A'   88 A'   89 A'   90 A'                 
163.044 289.736 289.743 289.7811020.622
 91 A'   36 A"   92 A'   93 A'   94 A'                                         
 --------------------------------------------------------------

          Ground-State Mulliken Net Atomic Charges

     Atom                 Charge (a.u.)
  ----------------------------------------
      1 P                     0.182117
      2 P                     0.038178
      3 F                    -0.071939
      4 Br                   -0.148357
  ----------------------------------------
  Sum of atomic charges =     0.000000

 -----------------------------------------------------------------
                    Cartesian Multipole Moments
 -----------------------------------------------------------------
    Charge (ESU x 10^10)
                 0.0000
    Dipole Moment (Debye)
         X      -0.9050      Y      -0.3325      Z       0.0000
       Tot       0.9642
    Quadrupole Moments (Debye-Ang)
        XX     -51.2083     XY       1.1304     YY     -52.0326
        XZ       0.0000     YZ      -0.0000     ZZ     -49.6823
    Octopole Moments (Debye-Ang^2)
       XXX      54.9912    XXY       1.1955    XYY      12.9161
       YYY       3.0012    XXZ      -0.0000    XYZ      -0.0000
       YYZ      -0.0000    XZZ       9.3834    YZZ       1.1013
       ZZZ      -0.0000
    Hexadecapole Moments (Debye-Ang^3)
      XXXX   -1150.5526   XXXY      12.4891   XXYY    -212.8540
      XYYY      15.3636   YYYY    -148.2454   XXXZ      -0.0000
      XXYZ      -0.0000   XYYZ      -0.0000   YYYZ      -0.0000
      XXZZ    -195.6057   XYZZ       3.5769   YYZZ     -35.6644
      XZZZ      -0.0000   YZZZ      -0.0000   ZZZZ     -69.9336
 -----------------------------------------------------------------
 Calculating analytic gradient of the SCF energy
 Gradient of SCF Energy
            1           2           3           4
    1  -0.0345686  -0.0436481   0.0427021   0.0355146
    2   0.0599376  -0.1063223   0.0498453  -0.0034606
    3   0.0000000   0.0000000  -0.0000000  -0.0000000
 Max gradient component =       1.063E-01
 RMS gradient           =       4.433E-02
 Gradient time:  CPU 3.48 s  wall 3.48 s
 Geometry Optimization Parameters
   NAtoms,    NIC,     NZ,  NCons,   NDum,   NFix, NCnnct, MaxDiis
        4      14       4       0       0       0       0       0


** GEOMETRY OPTIMIZATION IN DELOCALIZED INTERNAL COORDINATES **
   Searching for a Minimum

   Optimization Cycle:   1

                       Coordinates (Angstroms)
     ATOM                X               Y               Z
      1  P        -0.4307070339   -0.7609651307    0.0000000000
      2  P        -1.9718835226    0.4979530679    0.0000000000
      3  F        -3.4119331778   -0.0478096925    0.0000000000
      4  Br        1.9070359128    0.1250133764    0.0000000000
   Point Group: cs    Number of degrees of freedom:     5


   Energy is  -3356.742615902


 Attempting to Generate Delocalized Internal Coordinates

  5 Hessian modes will be used to form the next step
  Hessian Eigenvalues:
     0.092515    0.250000    0.250000    0.357619    0.648207

 Minimum Search - Taking Simple RFO Step
 Searching for Lamda that Minimizes Along All modes
 Value Taken    Lamda =  -0.05961384
 Calculated Step too Large.  Step scaled by  0.664130
 Step Taken.  Stepsize is  0.300000

                             Maximum     Tolerance    Cnvgd?
         Gradient           0.091163      0.000300      NO
         Displacement       0.215523      0.001200      NO
         Energy change     *********      0.000001      NO


 New Cartesian Coordinates Obtained by Inverse Iteration

 Displacement from previous Coordinates is:  0.477133
 ----------------------------------------------------------------
             Standard Nuclear Orientation (Angstroms)
    I     Atom           X                Y                Z
 ----------------------------------------------------------------
    1      P      -0.4672100027    -0.8373727286     0.0000000000
    2      P      -1.8901599392     0.5956067833     0.0000000000
    3      F      -3.2992050819    -0.0936715492     0.0000000000
    4      Br      1.7490872023     0.1496291156     0.0000000000
 ----------------------------------------------------------------
 Molecular Point Group                 Cs    NOp =  2
 Largest Abelian Subgroup              Cs    NOp =  2
 Nuclear Repulsion Energy =   352.1641677537 hartrees
 There are       37 alpha and       37 beta electrons
 Applying Cartesian multipole field
    Component          Value
    ---------          -----
     (2,0,0)        1.00000E-11
     (0,2,0)        2.00000E-11
     (0,0,2)       -3.00000E-11
 Nucleus-field energy     =     0.0000000105 hartrees
 Requested basis set is 6-311++G(d,p)
 There are 51 shells and 130 basis functions
 A cutoff of  1.0D-11 yielded   1070 shell pairs
 There are      7386 function pairs (      8097 Cartesian)
 Smallest overlap matrix eigenvalue = 8.31E-04
 Guess MOs from SCF MO coefficient file

 -----------------------------------------------------------------------
  General SCF calculation program by
  Eric Jon Sundstrom, Paul Horn, Yuezhi Mao, Dmitri Zuev, Alec White,
  David Stuck, Shaama M.S., Shane Yost, Joonho Lee, David Small,
  Daniel Levine, Susi Lehtola, Hugh Burton, Evgeny Epifanovsky
 -----------------------------------------------------------------------
 Exchange:     0.2000 Hartree-Fock + 0.0800 Slater + 0.7200 B88
 Correlation:  0.1900 VWN1RPA + 0.8100 LYP
 Using SG-1 standard quadrature grid
 A restricted SCF calculation will be
 performed using DIIS
 SCF converges when DIIS error is below 1.0e-08
 ---------------------------------------
  Cycle       Energy         DIIS error
 ---------------------------------------
    1   -3356.7666373886      1.49e-03  
    2   -3356.7749328406      4.99e-04  
    3   -3356.7748196179      6.55e-04  
    4   -3356.7753627054      7.78e-05  
    5   -3356.7753707885      4.21e-05  
    6   -3356.7753747863      2.30e-05  
    7   -3356.7753763883      4.69e-06  
    8   -3356.7753764488      1.62e-06  
    9   -3356.7753764564      8.21e-07  
   10   -3356.7753764578      1.25e-07  
   11   -3356.7753764578      2.19e-08  
   12   -3356.7753764578      5.06e-09  Convergence criterion met
 ---------------------------------------
 SCF time:   CPU 13.27s  wall 13.00s 
 SCF   energy in the final basis set =    -3356.7753764578
 Total energy in the final basis set =    -3356.7753764578

 --------------------------------------------------------------
             Orbital Energies (a.u.) and Symmetries
 --------------------------------------------------------------

 Alpha MOs, Restricted
 -- Occupied --                  
-482.85  -77.14  -77.12  -62.50  -56.33  -56.32  -56.32  -24.74
  1 A'    2 A'    3 A'    4 A'    5 A'    1 A"    6 A'    7 A'                 
 -8.712  -6.637  -6.613  -6.544  -6.531  -6.530  -4.800  -4.796
  8 A'    9 A'   10 A'   11 A'    2 A"   12 A'   13 A'    3 A"                 
 -4.793  -4.776  -4.772  -4.770  -2.654  -2.651  -2.650  -2.640
 14 A'   15 A'    4 A"   16 A'   17 A'    5 A"   18 A'    6 A"                 
 -2.640  -1.272  -0.794  -0.718  -0.601  -0.510  -0.509  -0.463
 19 A'   20 A'   21 A'   22 A'   23 A'    7 A"   24 A'   25 A'                 
 -0.372  -0.336  -0.325  -0.284  -0.277
 26 A'    8 A"   27 A'    9 A"   28 A'                                         
 -- Virtual --                   
 -0.139  -0.126  -0.017   0.004   0.009   0.031   0.032   0.048
 29 A'   10 A"   30 A'   31 A'   32 A'   33 A'   11 A"   34 A'                 
  0.050   0.061   0.065   0.075   0.075   0.096   0.106   0.126
 35 A'   36 A'   12 A"   37 A'   13 A"   38 A'   39 A'   40 A'                 
  0.213   0.214   0.244   0.261   0.269   0.272   0.279   0.295
 41 A'   14 A"   42 A'   43 A'   15 A"   44 A'   45 A'   46 A'                 
  0.299   0.367   0.390   0.417   0.438   0.473   0.506   0.510
 16 A"   47 A'   48 A'   17 A"   49 A'   18 A"   50 A'   51 A'                 
  0.518   0.557   0.561   0.590   0.604   0.615   0.648   0.652
 19 A"   20 A"   52 A'   53 A'   54 A'   55 A'   21 A"   56 A'                 
  0.678   0.715   0.794   0.823   0.935   0.987   1.122   1.278
 57 A'   22 A"   58 A'   23 A"   59 A'   60 A'   61 A'   24 A"                 
  1.319   1.344   1.483   1.542   1.553   1.605   1.654   1.690
 62 A'   63 A'   25 A"   26 A"   64 A'   65 A'   66 A'   67 A'                 
  1.886   1.986   2.001   2.060   3.715   3.717   3.758   3.769
 68 A'   27 A"   69 A'   70 A'   28 A"   71 A'   29 A"   72 A'                 
  3.984   3.990   3.991   4.012   4.087   4.143   6.217   6.241
 30 A"   31 A"   73 A'   74 A'   75 A'   76 A'   32 A"   77 A'                 
  6.260   6.554   6.687   6.911   7.540   7.551   7.585  13.751
 78 A'   79 A'   80 A'   81 A'   33 A"   82 A'   83 A'   34 A"                 
 13.786  13.798  13.833  13.846  13.935  47.849  66.710 162.796
 35 A"   84 A'   85 A'   86 A'   87 A'   88 A'   89 A'   90 A'                 
163.026 289.735 289.746 289.7921020.627
 91 A'   36 A"   92 A'   93 A'   94 A'                                         

 Beta MOs, Restricted
 -- Occupied --                  
-482.85  -77.14  -77.12  -62.50  -56.33  -56.32  -56.32  -24.74
  1 A'    2 A'    3 A'    4 A'    5 A'    1 A"    6 A'    7 A'                 
 -8.712  -6.637  -6.613  -6.544  -6.531  -6.530  -4.800  -4.796
  8 A'    9 A'   10 A'   11 A'    2 A"   12 A'   13 A'    3 A"                 
 -4.793  -4.776  -4.772  -4.770  -2.654  -2.651  -2.650  -2.640
 14 A'   15 A'    4 A"   16 A'   17 A'    5 A"   18 A'    6 A"                 
 -2.640  -1.272  -0.794  -0.718  -0.601  -0.510  -0.509  -0.463
 19 A'   20 A'   21 A'   22 A'   23 A'    7 A"   24 A'   25 A'                 
 -0.372  -0.336  -0.325  -0.284  -0.277
 26 A'    8 A"   27 A'    9 A"   28 A'                                         
 -- Virtual --                   
 -0.139  -0.126  -0.017   0.004   0.009   0.031   0.032   0.048
 29 A'   10 A"   30 A'   31 A'   32 A'   33 A'   11 A"   34 A'                 
  0.050   0.061   0.065   0.075   0.075   0.096   0.106   0.126
 35 A'   36 A'   12 A"   37 A'   13 A"   38 A'   39 A'   40 A'                 
  0.213   0.214   0.244   0.261   0.269   0.272   0.279   0.295
 41 A'   14 A"   42 A'   43 A'   15 A"   44 A'   45 A'   46 A'                 
  0.299   0.367   0.390   0.417   0.438   0.473   0.506   0.510
 16 A"   47 A'   48 A'   17 A"   49 A'   18 A"   50 A'   51 A'                 
  0.518   0.557   0.561   0.590   0.604   0.615   0.648   0.652
 19 A"   20 A"   52 A'   53 A'   54 A'   55 A'   21 A"   56 A'                 
  0.678   0.715   0.794   0.823   0.935   0.987   1.122   1.278
 57 A'   22 A"   58 A'   23 A"   59 A'   60 A'   61 A'   24 A"                 
  1.319   1.344   1.483   1.542   1.553   1.605   1.654   1.690
 62 A'   63 A'   25 A"   26 A"   64 A'   65 A'   66 A'   67 A'                 
  1.886   1.986   2.001   2.060   3.715   3.717   3.758   3.769
 68 A'   27 A"   69 A'   70 A'   28 A"   71 A'   29 A"   72 A'                 
  3.984   3.990   3.991   4.012   4.087   4.143   6.217   6.241
 30 A"   31 A"   73 A'   74 A'   75 A'   76 A'   32 A"   77 A'                 
  6.260   6.554   6.687   6.911   7.540   7.551   7.585  13.751
 78 A'   79 A'   80 A'   81 A'   33 A"   82 A'   83 A'   34 A"                 
 13.786  13.798  13.833  13.846  13.935  47.849  66.710 162.796
 35 A"   84 A'   85 A'   86 A'   87 A'   88 A'   89 A'   90 A'                 
163.026 289.735 289.746 289.7921020.627
 91 A'   36 A"   92 A'   93 A'   94 A'                                         
 --------------------------------------------------------------

          Ground-State Mulliken Net Atomic Charges

     Atom                 Charge (a.u.)
  ----------------------------------------
      1 P                     0.212295
      2 P                     0.074286
      3 F                    -0.109409
      4 Br                   -0.177172
  ----------------------------------------
  Sum of atomic charges =     0.000000

 -----------------------------------------------------------------
                    Cartesian Multipole Moments
 -----------------------------------------------------------------
    Charge (ESU x 10^10)
                 0.0000
    Dipole Moment (Debye)
         X      -0.5178      Y       0.0272      Z       0.0000
       Tot       0.5186
    Quadrupole Moments (Debye-Ang)
        XX     -52.1755     XY       0.1197     YY     -51.2535
        XZ       0.0000     YZ      -0.0000     ZZ     -49.5643
    Octopole Moments (Debye-Ang^2)
       XXX      62.9614    XXY       4.2735    XYY      14.8425
       YYY       2.2125    XXZ       0.0000    XYZ      -0.0000
       YYZ      -0.0000    XZZ      11.6486    YZZ       0.7731
       ZZZ       0.0000
    Hexadecapole Moments (Debye-Ang^3)
      XXXX   -1058.2178   XXXY       7.4538   XXYY    -195.4073
      XYYY      12.9987   YYYY    -164.7372   XXXZ       0.0000
      XXYZ      -0.0000   XYYZ       0.0000   YYYZ      -0.0000
      XXZZ    -178.0083   XYZZ       2.8999   YYZZ     -38.2036
      XZZZ       0.0000   YZZZ      -0.0000   ZZZZ     -69.2923
 -----------------------------------------------------------------
 Calculating analytic gradient of the SCF energy
 Gradient of SCF Energy
            1           2           3           4
    1  -0.0258337  -0.0332204   0.0274082   0.0316458
    2   0.0291155  -0.0640057   0.0324699   0.0024204
    3   0.0000000   0.0000000   0.0000000  -0.0000000
 Max gradient component =       6.401E-02
 RMS gradient           =       2.818E-02
 Gradient time:  CPU 3.58 s  wall 3.58 s
 Geometry Optimization Parameters
   NAtoms,    NIC,     NZ,  NCons,   NDum,   NFix, NCnnct, MaxDiis
        4      14       4       0       0       0       0       0

 Cartesian Hessian Update
 Hessian Updated using BFGS Update


** GEOMETRY OPTIMIZATION IN DELOCALIZED INTERNAL COORDINATES **
   Searching for a Minimum

   Optimization Cycle:   2

                       Coordinates (Angstroms)
     ATOM                X               Y               Z
      1  P        -0.4672100027   -0.8373727286    0.0000000000
      2  P        -1.8901599392    0.5956067833    0.0000000000
      3  F        -3.2992050819   -0.0936715492    0.0000000000
      4  Br        1.7490872023    0.1496291156    0.0000000000
   Point Group: cs    Number of degrees of freedom:     5


   Energy is  -3356.775376458

 Hessian Updated using BFGS Update

  5 Hessian modes will be used to form the next step
  Hessian Eigenvalues:
     0.075207    0.210599    0.261408    0.358695    0.619653

 Minimum Search - Taking Simple RFO Step
 Searching for Lamda that Minimizes Along All modes
 Value Taken    Lamda =  -0.03955286
 Calculated Step too Large.  Step scaled by  0.597306
 Step Taken.  Stepsize is  0.300000

                             Maximum     Tolerance    Cnvgd?
         Gradient           0.049983      0.000300      NO
         Displacement       0.188069      0.001200      NO
         Energy change     -0.032761      0.000001      NO


 New Cartesian Coordinates Obtained by Inverse Iteration

 Displacement from previous Coordinates is:  0.485149
 ----------------------------------------------------------------
             Standard Nuclear Orientation (Angstroms)
    I     Atom           X                Y                Z
 ----------------------------------------------------------------
    1      P      -0.4862657711    -0.9035984822     0.0000000000
    2      P      -1.7943334420     0.6606009876     0.0000000000
    3      F      -3.1900737646    -0.1183949446     0.0000000000
    4      Br      1.5631851562     0.1755840603     0.0000000000
 ----------------------------------------------------------------
 Molecular Point Group                 Cs    NOp =  2
 Largest Abelian Subgroup              Cs    NOp =  2
 Nuclear Repulsion Energy =   365.3003450923 hartrees
 There are       37 alpha and       37 beta electrons
 Applying Cartesian multipole field
    Component          Value
    ---------          -----
     (2,0,0)        1.00000E-11
     (0,2,0)        2.00000E-11
     (0,0,2)       -3.00000E-11
 Nucleus-field energy     =     0.0000000096 hartrees
 Requested basis set is 6-311++G(d,p)
 There are 51 shells and 130 basis functions
 A cutoff of  1.0D-11 yielded   1097 shell pairs
 There are      7557 function pairs (      8278 Cartesian)
 Smallest overlap matrix eigenvalue = 8.40E-04
 Guess MOs from SCF MO coefficient file

 -----------------------------------------------------------------------
  General SCF calculation program by
  Eric Jon Sundstrom, Paul Horn, Yuezhi Mao, Dmitri Zuev, Alec White,
  David Stuck, Shaama M.S., Shane Yost, Joonho Lee, David Small,
  Daniel Levine, Susi Lehtola, Hugh Burton, Evgeny Epifanovsky
 -----------------------------------------------------------------------
 Exchange:     0.2000 Hartree-Fock + 0.0800 Slater + 0.7200 B88
 Correlation:  0.1900 VWN1RPA + 0.8100 LYP
 Using SG-1 standard quadrature grid
 A restricted SCF calculation will be
 performed using DIIS
 SCF converges when DIIS error is below 1.0e-08
 ---------------------------------------
  Cycle       Energy         DIIS error
 ---------------------------------------
    1   -3356.7863369301      1.22e-03  
    2   -3356.7917315394      5.22e-04  
    3   -3356.7915883611      6.23e-04  
    4   -3356.7921282292      1.32e-04  
    5   -3356.7921650554      6.30e-05  
    6   -3356.7921753761      1.51e-05  
    7   -3356.7921760039      3.68e-06  
    8   -3356.7921760331      9.12e-07  
    9   -3356.7921760350      5.35e-07  
   10   -3356.7921760357      8.45e-08  
   11   -3356.7921760357      1.71e-08  
   12   -3356.7921760357      3.16e-09  Convergence criterion met
 ---------------------------------------
 SCF time:   CPU 13.68s  wall 14.00s 
 SCF   energy in the final basis set =    -3356.7921760357
 Total energy in the final basis set =    -3356.7921760357

 --------------------------------------------------------------
             Orbital Energies (a.u.) and Symmetries
 --------------------------------------------------------------

 Alpha MOs, Restricted
 -- Occupied --                  
-482.85  -77.14  -77.12  -62.51  -56.33  -56.32  -56.32  -24.72
  1 A'    2 A'    3 A'    4 A'    5 A'    1 A"    6 A'    7 A'                 
 -8.714  -6.634  -6.611  -6.545  -6.533  -6.532  -4.797  -4.793
  8 A'    9 A'   10 A'   11 A'    2 A"   12 A'   13 A'    3 A"                 
 -4.790  -4.773  -4.770  -4.768  -2.656  -2.652  -2.652  -2.642
 14 A'   15 A'    4 A"   16 A'   17 A'    5 A"   18 A'   19 A'                 
 -2.642  -1.250  -0.808  -0.707  -0.588  -0.494  -0.493  -0.462
  6 A"   20 A'   21 A'   22 A'   23 A'   24 A'    7 A"   25 A'                 
 -0.377  -0.344  -0.332  -0.284  -0.276
 26 A'    8 A"   27 A'   28 A'    9 A"                                         
 -- Virtual --                   
 -0.129  -0.108  -0.025   0.004   0.009   0.033   0.036   0.045
 10 A"   29 A'   30 A'   31 A'   32 A'   11 A"   33 A'   34 A'                 
  0.048   0.060   0.065   0.072   0.074   0.098   0.108   0.125
 35 A'   36 A'   12 A"   37 A'   13 A"   38 A'   39 A'   40 A'                 
  0.216   0.221   0.247   0.269   0.272   0.273   0.278   0.291
 14 A"   41 A'   42 A'   43 A'   44 A'   15 A"   45 A'   46 A'                 
  0.299   0.367   0.388   0.417   0.436   0.466   0.499   0.504
 16 A"   47 A'   48 A'   17 A"   49 A'   18 A"   50 A'   19 A"                 
  0.517   0.555   0.561   0.586   0.608   0.640   0.648   0.652
 51 A'   20 A"   52 A'   53 A'   54 A'   55 A'   56 A'   21 A"                 
  0.684   0.742   0.820   0.826   0.910   1.012   1.113   1.288
 57 A'   22 A"   23 A"   58 A'   59 A'   60 A'   61 A'   24 A"                 
  1.330   1.353   1.485   1.546   1.581   1.628   1.656   1.692
 62 A'   63 A'   25 A"   26 A"   64 A'   65 A'   66 A'   67 A'                 
  1.902   1.983   2.008   2.073   3.732   3.734   3.767   3.780
 68 A'   27 A"   69 A'   70 A'   28 A"   71 A'   29 A"   72 A'                 
  3.983   3.990   3.994   4.017   4.068   4.174   6.233   6.260
 30 A"   73 A'   31 A"   74 A'   75 A'   76 A'   32 A"   77 A'                 
  6.275   6.556   6.683   6.895   7.538   7.555   7.605  13.753
 78 A'   79 A'   80 A'   81 A'   33 A"   82 A'   83 A'   34 A"                 
 13.789  13.803  13.834  13.865  13.922  47.856  66.727 162.789
 35 A"   84 A'   85 A'   86 A'   87 A'   88 A'   89 A'   90 A'                 
163.012 289.735 289.751 289.8121020.636
 91 A'   36 A"   92 A'   93 A'   94 A'                                         

 Beta MOs, Restricted
 -- Occupied --                  
-482.85  -77.14  -77.12  -62.51  -56.33  -56.32  -56.32  -24.72
  1 A'    2 A'    3 A'    4 A'    5 A'    1 A"    6 A'    7 A'                 
 -8.714  -6.634  -6.611  -6.545  -6.533  -6.532  -4.797  -4.793
  8 A'    9 A'   10 A'   11 A'    2 A"   12 A'   13 A'    3 A"                 
 -4.790  -4.773  -4.770  -4.768  -2.656  -2.652  -2.652  -2.642
 14 A'   15 A'    4 A"   16 A'   17 A'    5 A"   18 A'   19 A'                 
 -2.642  -1.250  -0.808  -0.707  -0.588  -0.494  -0.493  -0.462
  6 A"   20 A'   21 A'   22 A'   23 A'   24 A'    7 A"   25 A'                 
 -0.377  -0.344  -0.332  -0.284  -0.276
 26 A'    8 A"   27 A'   28 A'    9 A"                                         
 -- Virtual --                   
 -0.129  -0.108  -0.025   0.004   0.009   0.033   0.036   0.045
 10 A"   29 A'   30 A'   31 A'   32 A'   11 A"   33 A'   34 A'                 
  0.048   0.060   0.065   0.072   0.074   0.098   0.108   0.125
 35 A'   36 A'   12 A"   37 A'   13 A"   38 A'   39 A'   40 A'                 
  0.216   0.221   0.247   0.269   0.272   0.273   0.278   0.291
 14 A"   41 A'   42 A'   43 A'   44 A'   15 A"   45 A'   46 A'                 
  0.299   0.367   0.388   0.417   0.436   0.466   0.499   0.504
 16 A"   47 A'   48 A'   17 A"   49 A'   18 A"   50 A'   19 A"                 
  0.517   0.555   0.561   0.586   0.608   0.640   0.648   0.652
 51 A'   20 A"   52 A'   53 A'   54 A'   55 A'   56 A'   21 A"                 
  0.684   0.742   0.820   0.826   0.910   1.012   1.113   1.288
 57 A'   22 A"   23 A"   58 A'   59 A'   60 A'   61 A'   24 A"                 
  1.330   1.353   1.485   1.546   1.581   1.628   1.656   1.692
 62 A'   63 A'   25 A"   26 A"   64 A'   65 A'   66 A'   67 A'                 
  1.902   1.983   2.008   2.073   3.732   3.734   3.767   3.780
 68 A'   27 A"   69 A'   70 A'   28 A"   71 A'   29 A"   72 A'                 
  3.983   3.990   3.994   4.017   4.068   4.174   6.233   6.260
 30 A"   73 A'   31 A"   74 A'   75 A'   76 A'   32 A"   77 A'                 
  6.275   6.556   6.683   6.895   7.538   7.555   7.605  13.753
 78 A'   79 A'   80 A'   81 A'   33 A"   82 A'   83 A'   34 A"                 
 13.789  13.803  13.834  13.865  13.922  47.856  66.727 162.789
 35 A"   84 A'   85 A'   86 A'   87 A'   88 A'   89 A'   90 A'                 
163.012 289.735 289.751 289.8121020.636
 91 A'   36 A"   92 A'   93 A'   94 A'                                         
 --------------------------------------------------------------

          Ground-State Mulliken Net Atomic Charges

     Atom                 Charge (a.u.)
  ----------------------------------------
      1 P                     0.243253
      2 P                     0.096710
      3 F                    -0.147086
      4 Br                   -0.192878
  ----------------------------------------
  Sum of atomic charges =     0.000000

 -----------------------------------------------------------------
                    Cartesian Multipole Moments
 -----------------------------------------------------------------
    Charge (ESU x 10^10)
                 0.0000
    Dipole Moment (Debye)
         X      -0.0379      Y       0.2089      Z       0.0000
       Tot       0.2123
    Quadrupole Moments (Debye-Ang)
        XX     -53.1871     XY      -0.5314     YY     -50.3762
        XZ       0.0000     YZ       0.0000     ZZ     -49.3859
    Octopole Moments (Debye-Ang^2)
       XXX      71.1387    XXY       5.8986    XYY      16.8565
       YYY       1.4289    XXZ       0.0000    XYZ       0.0000
       YYZ       0.0000    XZZ      14.1964    YZZ       0.4675
       ZZZ       0.0000
    Hexadecapole Moments (Debye-Ang^3)
      XXXX    -959.7969   XXXY       2.6985   XXYY    -176.3176
      XYYY      10.3759   YYYY    -178.3398   XXXZ       0.0000
      XXYZ       0.0000   XYYZ       0.0000   YYYZ       0.0000
      XXZZ    -159.3496   XYZZ       2.1659   YYZZ     -40.3352
      XZZZ       0.0000   YZZZ       0.0000   ZZZZ     -68.5478
 -----------------------------------------------------------------
 Calculating analytic gradient of the SCF energy
 Gradient of SCF Energy
            1           2           3           4
    1  -0.0114628  -0.0213464   0.0196981   0.0131111
    2   0.0099491  -0.0269463   0.0155902   0.0014070
    3   0.0000000   0.0000000  -0.0000000  -0.0000000
 Max gradient component =       2.695E-02
 RMS gradient           =       1.359E-02
 Gradient time:  CPU 3.73 s  wall 3.73 s
 Geometry Optimization Parameters
   NAtoms,    NIC,     NZ,  NCons,   NDum,   NFix, NCnnct, MaxDiis
        4      14       4       0       0       0       0       0

 Cartesian Hessian Update
 Hessian Updated using BFGS Update


** GEOMETRY OPTIMIZATION IN DELOCALIZED INTERNAL COORDINATES **
   Searching for a Minimum

   Optimization Cycle:   3

                       Coordinates (Angstroms)
     ATOM                X               Y               Z
      1  P        -0.4862657711   -0.9035984822    0.0000000000
      2  P        -1.7943334420    0.6606009876    0.0000000000
      3  F        -3.1900737646   -0.1183949446    0.0000000000
      4  Br        1.5631851562    0.1755840603    0.0000000000
   Point Group: cs    Number of degrees of freedom:     5


   Energy is  -3356.792176036

 Hessian Updated using BFGS Update

  5 Hessian modes will be used to form the next step
  Hessian Eigenvalues:
     0.095313    0.213210    0.290372    0.357310    0.601002

 Minimum Search - Taking Simple RFO Step
 Searching for Lamda that Minimizes Along All modes
 Value Taken    Lamda =  -0.00644872
 Step Taken.  Stepsize is  0.199359

                             Maximum     Tolerance    Cnvgd?
         Gradient           0.026201      0.000300      NO
         Displacement       0.143230      0.001200      NO
         Energy change     -0.016800      0.000001      NO


 New Cartesian Coordinates Obtained by Inverse Iteration

 Displacement from previous Coordinates is:  0.326230
 ----------------------------------------------------------------
             Standard Nuclear Orientation (Angstroms)
    I     Atom           X                Y                Z
 ----------------------------------------------------------------
    1      P      -0.4807152423    -0.9607619883     0.0000000000
    2      P      -1.7168137753     0.6798863918     0.0000000000
    3      F      -3.1430497606    -0.1110625223     0.0000000000
    4      Br      1.4330909566     0.2061297400     0.0000000000
 ----------------------------------------------------------------
 Molecular Point Group                 Cs    NOp =  2
 Largest Abelian Subgroup              Cs    NOp =  2
 Nuclear Repulsion Energy =   374.8291560318 hartrees
 There are       37 alpha and       37 beta electrons
 Applying Cartesian multipole field
    Component          Value
    ---------          -----
     (2,0,0)        1.00000E-11
     (0,2,0)        2.00000E-11
     (0,0,2)       -3.00000E-11
 Nucleus-field energy     =     0.0000000090 hartrees
 Requested basis set is 6-311++G(d,p)
 There are 51 shells and 130 basis functions
 A cutoff of  1.0D-11 yielded   1107 shell pairs
 There are      7622 function pairs (      8355 Cartesian)
 Smallest overlap matrix eigenvalue = 8.16E-04
 Guess MOs from SCF MO coefficient file

 -----------------------------------------------------------------------
  General SCF calculation program by
  Eric Jon Sundstrom, Paul Horn, Yuezhi Mao, Dmitri Zuev, Alec White,
  David Stuck, Shaama M.S., Shane Yost, Joonho Lee, David Small,
  Daniel Levine, Susi Lehtola, Hugh Burton, Evgeny Epifanovsky
 -----------------------------------------------------------------------
 Exchange:     0.2000 Hartree-Fock + 0.0800 Slater + 0.7200 B88
 Correlation:  0.1900 VWN1RPA + 0.8100 LYP
 Using SG-1 standard quadrature grid
 A restricted SCF calculation will be
 performed using DIIS
 SCF converges when DIIS error is below 1.0e-08
 ---------------------------------------
  Cycle       Energy         DIIS error
 ---------------------------------------
    1   -3356.7917655696      8.83e-04  
    2   -3356.7945087807      4.58e-04  
    3   -3356.7942987549      5.39e-04  
    4   -3356.7948058406      1.40e-04  
    5   -3356.7948612258      5.22e-05  
    6   -3356.7948669608      9.09e-06  
    7   -3356.7948671659      2.44e-06  
    8   -3356.7948671782      9.30e-07  
    9   -3356.7948671804      3.55e-07  
   10   -3356.7948671806      4.70e-08  
   11   -3356.7948671806      1.42e-08  
   12   -3356.7948671806      2.27e-09  Convergence criterion met
 ---------------------------------------
 SCF time:   CPU 13.80s  wall 14.00s 
 SCF   energy in the final basis set =    -3356.7948671806
 Total energy in the final basis set =    -3356.7948671806

 --------------------------------------------------------------
             Orbital Energies (a.u.) and Symmetries
 --------------------------------------------------------------

 Alpha MOs, Restricted
 -- Occupied --                  
-482.85  -77.14  -77.12  -62.51  -56.33  -56.32  -56.32  -24.71
  1 A'    2 A'    3 A'    4 A'    5 A'    1 A"    6 A'    7 A'                 
 -8.716  -6.632  -6.610  -6.547  -6.535  -6.535  -4.795  -4.791
  8 A'    9 A'   10 A'   11 A'    2 A"   12 A'   13 A'    3 A"                 
 -4.788  -4.773  -4.769  -4.767  -2.658  -2.655  -2.654  -2.645
 14 A'   15 A'    4 A"   16 A'   17 A'    5 A"   18 A'   19 A'                 
 -2.645  -1.230  -0.821  -0.699  -0.579  -0.480  -0.477  -0.461
  6 A"   20 A'   21 A'   22 A'   23 A'   24 A'    7 A"   25 A'                 
 -0.381  -0.351  -0.336  -0.287  -0.270
 26 A'    8 A"   27 A'   28 A'    9 A"                                         
 -- Virtual --                   
 -0.131  -0.091  -0.028   0.004   0.008   0.034   0.040   0.044
 10 A"   29 A'   30 A'   31 A'   32 A'   11 A"   33 A'   34 A'                 
  0.048   0.060   0.065   0.069   0.074   0.100   0.111   0.122
 35 A'   36 A'   12 A"   37 A'   13 A"   38 A'   39 A'   40 A'                 
  0.219   0.223   0.248   0.263   0.274   0.275   0.285   0.290
 14 A"   41 A'   42 A'   43 A'   44 A'   15 A"   45 A'   46 A'                 
  0.298   0.369   0.387   0.416   0.436   0.458   0.483   0.495
 16 A"   47 A'   48 A'   17 A"   49 A'   18 A"   50 A'   19 A"                 
  0.518   0.555   0.557   0.580   0.613   0.640   0.655   0.677
 51 A'   20 A"   52 A'   53 A'   54 A'   55 A'   21 A"   56 A'                 
  0.690   0.759   0.816   0.839   0.892   1.029   1.108   1.296
 57 A'   22 A"   23 A"   58 A'   59 A'   60 A'   61 A'   24 A"                 
  1.337   1.366   1.485   1.548   1.595   1.643   1.657   1.688
 62 A'   63 A'   25 A"   26 A"   64 A'   65 A'   66 A'   67 A'                 
  1.913   1.981   2.010   2.077   3.747   3.749   3.775   3.787
 68 A'   27 A"   69 A'   70 A'   28 A"   71 A'   29 A"   72 A'                 
  3.981   3.990   3.998   4.020   4.047   4.193   6.247   6.275
 30 A"   73 A'   31 A"   74 A'   75 A'   76 A'   32 A"   77 A'                 
  6.293   6.555   6.686   6.878   7.536   7.559   7.615  13.755
 78 A'   79 A'   80 A'   81 A'   33 A"   82 A'   83 A'   34 A"                 
 13.790  13.799  13.837  13.876  13.913  47.859  66.739 162.789
 35 A"   84 A'   85 A'   86 A'   87 A'   88 A'   89 A'   90 A'                 
162.999 289.735 289.756 289.8251020.642
 91 A'   36 A"   92 A'   93 A'   94 A'                                         

 Beta MOs, Restricted
 -- Occupied --                  
-482.85  -77.14  -77.12  -62.51  -56.33  -56.32  -56.32  -24.71
  1 A'    2 A'    3 A'    4 A'    5 A'    1 A"    6 A'    7 A'                 
 -8.716  -6.632  -6.610  -6.547  -6.535  -6.535  -4.795  -4.791
  8 A'    9 A'   10 A'   11 A'    2 A"   12 A'   13 A'    3 A"                 
 -4.788  -4.773  -4.769  -4.767  -2.658  -2.655  -2.654  -2.645
 14 A'   15 A'    4 A"   16 A'   17 A'    5 A"   18 A'   19 A'                 
 -2.645  -1.230  -0.821  -0.699  -0.579  -0.480  -0.477  -0.461
  6 A"   20 A'   21 A'   22 A'   23 A'   24 A'    7 A"   25 A'                 
 -0.381  -0.351  -0.336  -0.287  -0.270
 26 A'    8 A"   27 A'   28 A'    9 A"                                         
 -- Virtual --                   
 -0.131  -0.091  -0.028   0.004   0.008   0.034   0.040   0.044
 10 A"   29 A'   30 A'   31 A'   32 A'   11 A"   33 A'   34 A'                 
  0.048   0.060   0.065   0.069   0.074   0.100   0.111   0.122
 35 A'   36 A'   12 A"   37 A'   13 A"   38 A'   39 A'   40 A'                 
  0.219   0.223   0.248   0.263   0.274   0.275   0.285   0.290
 14 A"   41 A'   42 A'   43 A'   44 A'   15 A"   45 A'   46 A'                 
  0.298   0.369   0.387   0.416   0.436   0.458   0.483   0.495
 16 A"   47 A'   48 A'   17 A"   49 A'   18 A"   50 A'   19 A"                 
  0.518   0.555   0.557   0.580   0.613   0.640   0.655   0.677
 51 A'   20 A"   52 A'   53 A'   54 A'   55 A'   21 A"   56 A'                 
  0.690   0.759   0.816   0.839   0.892   1.029   1.108   1.296
 57 A'   22 A"   23 A"   58 A'   59 A'   60 A'   61 A'   24 A"                 
  1.337   1.366   1.485   1.548   1.595   1.643   1.657   1.688
 62 A'   63 A'   25 A"   26 A"   64 A'   65 A'   66 A'   67 A'                 
  1.913   1.981   2.010   2.077   3.747   3.749   3.775   3.787
 68 A'   27 A"   69 A'   70 A'   28 A"   71 A'   29 A"   72 A'                 
  3.981   3.990   3.998   4.020   4.047   4.193   6.247   6.275
 30 A"   73 A'   31 A"   74 A'   75 A'   76 A'   32 A"   77 A'                 
  6.293   6.555   6.686   6.878   7.536   7.559   7.615  13.755
 78 A'   79 A'   80 A'   81 A'   33 A"   82 A'   83 A'   34 A"                 
 13.790  13.799  13.837  13.876  13.913  47.859  66.739 162.789
 35 A"   84 A'   85 A'   86 A'   87 A'   88 A'   89 A'   90 A'                 
162.999 289.735 289.756 289.8251020.642
 91 A'   36 A"   92 A'   93 A'   94 A'                                         
 --------------------------------------------------------------

          Ground-State Mulliken Net Atomic Charges

     Atom                 Charge (a.u.)
  ----------------------------------------
      1 P                     0.260416
      2 P                     0.115249
      3 F                    -0.180328
      4 Br                   -0.195337
  ----------------------------------------
  Sum of atomic charges =    -0.000000

 -----------------------------------------------------------------
                    Cartesian Multipole Moments
 -----------------------------------------------------------------
    Charge (ESU x 10^10)
                -0.0000
    Dipole Moment (Debye)
         X       0.4065      Y       0.2162      Z      -0.0000
       Tot       0.4604
    Quadrupole Moments (Debye-Ang)
        XX     -54.3068     XY      -0.7404     YY     -49.7108
        XZ      -0.0000     YZ      -0.0000     ZZ     -49.2562
    Octopole Moments (Debye-Ang^2)
       XXX      77.8987    XXY       6.2890    XYY      17.9406
       YYY       1.1027    XXZ       0.0000    XYZ      -0.0000
       YYZ       0.0000    XZZ      15.8092    YZZ       0.3328
       ZZZ      -0.0000
    Hexadecapole Moments (Debye-Ang^3)
      XXXX    -904.8307   XXXY      -0.6218   XXYY    -163.9660
      XYYY       7.5326   YYYY    -187.5560   XXXZ      -0.0000
      XXYZ       0.0000   XYYZ      -0.0000   YYYZ       0.0000
      XXZZ    -147.7827   XYZZ       1.2608   YYZZ     -41.8172
      XZZZ      -0.0000   YZZZ      -0.0000   ZZZZ     -67.9904
 -----------------------------------------------------------------
 Calculating analytic gradient of the SCF energy
 Gradient of SCF Energy
            1           2           3           4
    1   0.0048022  -0.0069453   0.0097872  -0.0076441
    2   0.0022341  -0.0017306   0.0030171  -0.0035206
    3  -0.0000000  -0.0000000  -0.0000000   0.0000000
 Max gradient component =       9.787E-03
 RMS gradient           =       4.610E-03
 Gradient time:  CPU 3.72 s  wall 3.72 s
 Geometry Optimization Parameters
   NAtoms,    NIC,     NZ,  NCons,   NDum,   NFix, NCnnct, MaxDiis
        4      14       4       0       0       0       0       0

 Cartesian Hessian Update
 Hessian Updated using BFGS Update


** GEOMETRY OPTIMIZATION IN DELOCALIZED INTERNAL COORDINATES **
   Searching for a Minimum

   Optimization Cycle:   4

                       Coordinates (Angstroms)
     ATOM                X               Y               Z
      1  P        -0.4807152423   -0.9607619883    0.0000000000
      2  P        -1.7168137753    0.6798863918    0.0000000000
      3  F        -3.1430497606   -0.1110625223    0.0000000000
      4  Br        1.4330909566    0.2061297400    0.0000000000
   Point Group: cs    Number of degrees of freedom:     5


   Energy is  -3356.794867181

 Hessian Updated using BFGS Update

  5 Hessian modes will be used to form the next step
  Hessian Eigenvalues:
     0.123348    0.212500    0.308305    0.352355    0.563092

 Minimum Search - Taking Simple RFO Step
 Searching for Lamda that Minimizes Along All modes
 Value Taken    Lamda =  -0.00073695
 Step Taken.  Stepsize is  0.060089

                             Maximum     Tolerance    Cnvgd?
         Gradient           0.011816      0.000300      NO
         Displacement       0.032578      0.001200      NO
         Energy change     -0.002691      0.000001      NO


 New Cartesian Coordinates Obtained by Inverse Iteration

 Displacement from previous Coordinates is:  0.073434
 ----------------------------------------------------------------
             Standard Nuclear Orientation (Angstroms)
    I     Atom           X                Y                Z
 ----------------------------------------------------------------
    1      P      -0.4811023050    -0.9638472789     0.0000000000
    2      P      -1.7243305464     0.6737576296     0.0000000000
    3      F      -3.1649108524    -0.1063896065     0.0000000000
    4      Br      1.4628558824     0.2106708770     0.0000000000
 ----------------------------------------------------------------
 Molecular Point Group                 Cs    NOp =  2
 Largest Abelian Subgroup              Cs    NOp =  2
 Nuclear Repulsion Energy =   371.3893284820 hartrees
 There are       37 alpha and       37 beta electrons
 Applying Cartesian multipole field
    Component          Value
    ---------          -----
     (2,0,0)        1.00000E-11
     (0,2,0)        2.00000E-11
     (0,0,2)       -3.00000E-11
 Nucleus-field energy     =     0.0000000092 hartrees
 Requested basis set is 6-311++G(d,p)
 There are 51 shells and 130 basis functions
 A cutoff of  1.0D-11 yielded   1102 shell pairs
 There are      7579 function pairs (      8301 Cartesian)
 Smallest overlap matrix eigenvalue = 8.37E-04
 Guess MOs from SCF MO coefficient file

 -----------------------------------------------------------------------
  General SCF calculation program by
  Eric Jon Sundstrom, Paul Horn, Yuezhi Mao, Dmitri Zuev, Alec White,
  David Stuck, Shaama M.S., Shane Yost, Joonho Lee, David Small,
  Daniel Levine, Susi Lehtola, Hugh Burton, Evgeny Epifanovsky
 -----------------------------------------------------------------------
 Exchange:     0.2000 Hartree-Fock + 0.0800 Slater + 0.7200 B88
 Correlation:  0.1900 VWN1RPA + 0.8100 LYP
 Using SG-1 standard quadrature grid
 A restricted SCF calculation will be
 performed using DIIS
 SCF converges when DIIS error is below 1.0e-08
 ---------------------------------------
  Cycle       Energy         DIIS error
 ---------------------------------------
    1   -3356.7950953714      2.30e-04  
    2   -3356.7952684439      7.08e-05  
    3   -3356.7952697698      7.06e-05  
    4   -3356.7952773493      2.94e-05  
    5   -3356.7952796282      1.01e-05  
    6   -3356.7952798728      3.01e-06  
    7   -3356.7952798876      9.71e-07  
    8   -3356.7952798886      2.08e-07  
    9   -3356.7952798887      7.10e-08  
   10   -3356.7952798887      1.36e-08  
   11   -3356.7952798887      2.11e-09  Convergence criterion met
 ---------------------------------------
 SCF time:   CPU 12.34s  wall 12.00s 
 SCF   energy in the final basis set =    -3356.7952798887
 Total energy in the final basis set =    -3356.7952798887

 --------------------------------------------------------------
             Orbital Energies (a.u.) and Symmetries
 --------------------------------------------------------------

 Alpha MOs, Restricted
 -- Occupied --                  
-482.85  -77.14  -77.12  -62.51  -56.33  -56.32  -56.32  -24.71
  1 A'    2 A'    3 A'    4 A'    5 A'    1 A"    6 A'    7 A'                 
 -8.716  -6.633  -6.612  -6.546  -6.534  -6.534  -4.797  -4.793
  8 A'    9 A'   10 A'   11 A'    2 A"   12 A'   13 A'    3 A"                 
 -4.790  -4.775  -4.771  -4.769  -2.657  -2.654  -2.654  -2.644
 14 A'   15 A'    4 A"   16 A'   17 A'    5 A"   18 A'   19 A'                 
 -2.644  -1.229  -0.817  -0.701  -0.579  -0.479  -0.476  -0.460
  6 A"   20 A'   21 A'   22 A'   23 A'   24 A'    7 A"   25 A'                 
 -0.380  -0.349  -0.335  -0.288  -0.272
 26 A'    8 A"   27 A'   28 A'    9 A"                                         
 -- Virtual --                   
 -0.132  -0.097  -0.030   0.003   0.007   0.034   0.039   0.044
 10 A"   29 A'   30 A'   31 A'   32 A'   11 A"   33 A'   34 A'                 
  0.048   0.060   0.065   0.069   0.074   0.100   0.110   0.122
 35 A'   36 A'   12 A"   37 A'   13 A"   38 A'   39 A'   40 A'                 
  0.219   0.223   0.247   0.264   0.274   0.275   0.282   0.289
 14 A"   41 A'   42 A'   43 A'   44 A'   15 A"   45 A'   46 A'                 
  0.298   0.368   0.387   0.416   0.436   0.463   0.488   0.496
 16 A"   47 A'   48 A'   17 A"   49 A'   18 A"   50 A'   19 A"                 
  0.518   0.555   0.558   0.579   0.609   0.637   0.653   0.670
 51 A'   20 A"   52 A'   53 A'   54 A'   55 A'   21 A"   56 A'                 
  0.686   0.751   0.814   0.832   0.888   1.019   1.103   1.295
 57 A'   22 A"   23 A"   58 A'   59 A'   60 A'   61 A'   24 A"                 
  1.336   1.368   1.484   1.546   1.590   1.639   1.657   1.685
 62 A'   63 A'   25 A"   26 A"   64 A'   65 A'   66 A'   67 A'                 
  1.912   1.982   2.010   2.075   3.748   3.750   3.773   3.786
 68 A'   27 A"   69 A'   70 A'   28 A"   71 A'   29 A"   72 A'                 
  3.982   3.990   3.996   4.018   4.041   4.185   6.247   6.275
 30 A"   73 A'   31 A"   74 A'   75 A'   76 A'   32 A"   77 A'                 
  6.294   6.555   6.680   6.871   7.537   7.558   7.611  13.753
 78 A'   79 A'   80 A'   81 A'   33 A"   82 A'   83 A'   34 A"                 
 13.788  13.797  13.831  13.873  13.912  47.857  66.738 162.785
 35 A"   84 A'   85 A'   86 A'   87 A'   88 A'   89 A'   90 A'                 
162.993 289.735 289.755 289.8201020.639
 91 A'   36 A"   92 A'   93 A'   94 A'                                         

 Beta MOs, Restricted
 -- Occupied --                  
-482.85  -77.14  -77.12  -62.51  -56.33  -56.32  -56.32  -24.71
  1 A'    2 A'    3 A'    4 A'    5 A'    1 A"    6 A'    7 A'                 
 -8.716  -6.633  -6.612  -6.546  -6.534  -6.534  -4.797  -4.793
  8 A'    9 A'   10 A'   11 A'    2 A"   12 A'   13 A'    3 A"                 
 -4.790  -4.775  -4.771  -4.769  -2.657  -2.654  -2.654  -2.644
 14 A'   15 A'    4 A"   16 A'   17 A'    5 A"   18 A'   19 A'                 
 -2.644  -1.229  -0.817  -0.701  -0.579  -0.479  -0.476  -0.460
  6 A"   20 A'   21 A'   22 A'   23 A'   24 A'    7 A"   25 A'                 
 -0.380  -0.349  -0.335  -0.288  -0.272
 26 A'    8 A"   27 A'   28 A'    9 A"                                         
 -- Virtual --                   
 -0.132  -0.097  -0.030   0.003   0.007   0.034   0.039   0.044
 10 A"   29 A'   30 A'   31 A'   32 A'   11 A"   33 A'   34 A'                 
  0.048   0.060   0.065   0.069   0.074   0.100   0.110   0.122
 35 A'   36 A'   12 A"   37 A'   13 A"   38 A'   39 A'   40 A'                 
  0.219   0.223   0.247   0.264   0.274   0.275   0.282   0.289
 14 A"   41 A'   42 A'   43 A'   44 A'   15 A"   45 A'   46 A'                 
  0.298   0.368   0.387   0.416   0.436   0.463   0.488   0.496
 16 A"   47 A'   48 A'   17 A"   49 A'   18 A"   50 A'   19 A"                 
  0.518   0.555   0.558   0.579   0.609   0.637   0.653   0.670
 51 A'   20 A"   52 A'   53 A'   54 A'   55 A'   21 A"   56 A'                 
  0.686   0.751   0.814   0.832   0.888   1.019   1.103   1.295
 57 A'   22 A"   23 A"   58 A'   59 A'   60 A'   61 A'   24 A"                 
  1.336   1.368   1.484   1.546   1.590   1.639   1.657   1.685
 62 A'   63 A'   25 A"   26 A"   64 A'   65 A'   66 A'   67 A'                 
  1.912   1.982   2.010   2.075   3.748   3.750   3.773   3.786
 68 A'   27 A"   69 A'   70 A'   28 A"   71 A'   29 A"   72 A'                 
  3.982   3.990   3.996   4.018   4.041   4.185   6.247   6.275
 30 A"   73 A'   31 A"   74 A'   75 A'   76 A'   32 A"   77 A'                 
  6.294   6.555   6.680   6.871   7.537   7.558   7.611  13.753
 78 A'   79 A'   80 A'   81 A'   33 A"   82 A'   83 A'   34 A"                 
 13.788  13.797  13.831  13.873  13.912  47.857  66.738 162.785
 35 A"   84 A'   85 A'   86 A'   87 A'   88 A'   89 A'   90 A'                 
162.993 289.735 289.755 289.8201020.639
 91 A'   36 A"   92 A'   93 A'   94 A'                                         
 --------------------------------------------------------------

          Ground-State Mulliken Net Atomic Charges

     Atom                 Charge (a.u.)
  ----------------------------------------
      1 P                     0.263420
      2 P                     0.119922
      3 F                    -0.184303
      4 Br                   -0.199040
  ----------------------------------------
  Sum of atomic charges =     0.000000

 -----------------------------------------------------------------
                    Cartesian Multipole Moments
 -----------------------------------------------------------------
    Charge (ESU x 10^10)
                 0.0000
    Dipole Moment (Debye)
         X       0.3533      Y       0.1846      Z      -0.0000
       Tot       0.3986
    Quadrupole Moments (Debye-Ang)
        XX     -54.5002     XY      -0.6870     YY     -49.7219
        XZ       0.0000     YZ       0.0000     ZZ     -49.3126
    Octopole Moments (Debye-Ang^2)
       XXX      77.6896    XXY       6.2634    XYY      17.4678
       YYY       1.0805    XXZ      -0.0000    XYZ      -0.0000
       YYZ      -0.0000    XZZ      15.3647    YZZ       0.3519
       ZZZ      -0.0000
    Hexadecapole Moments (Debye-Ang^3)
      XXXX    -923.8671   XXXY      -0.9650   XXYY    -166.6632
      XYYY       6.7787   YYYY    -187.3719   XXXZ       0.0000
      XXYZ      -0.0000   XYYZ       0.0000   YYYZ       0.0000
      XXZZ    -150.5463   XYZZ       0.9715   YYZZ     -41.8282
      XZZZ       0.0000   YZZZ       0.0000   ZZZZ     -68.1376
 -----------------------------------------------------------------
 Calculating analytic gradient of the SCF energy
 Gradient of SCF Energy
            1           2           3           4
    1   0.0001862  -0.0045784   0.0045813  -0.0001891
    2  -0.0002657  -0.0015540   0.0021497  -0.0003300
    3  -0.0000000   0.0000000  -0.0000000  -0.0000000
 Max gradient component =       4.581E-03
 RMS gradient           =       2.026E-03
 Gradient time:  CPU 3.68 s  wall 3.69 s
 Geometry Optimization Parameters
   NAtoms,    NIC,     NZ,  NCons,   NDum,   NFix, NCnnct, MaxDiis
        4      14       4       0       0       0       0       0

 Cartesian Hessian Update
 Hessian Updated using BFGS Update


** GEOMETRY OPTIMIZATION IN DELOCALIZED INTERNAL COORDINATES **
   Searching for a Minimum

   Optimization Cycle:   5

                       Coordinates (Angstroms)
     ATOM                X               Y               Z
      1  P        -0.4811023050   -0.9638472789    0.0000000000
      2  P        -1.7243305464    0.6737576296    0.0000000000
      3  F        -3.1649108524   -0.1063896065    0.0000000000
      4  Br        1.4628558824    0.2106708770    0.0000000000
   Point Group: cs    Number of degrees of freedom:     5


   Energy is  -3356.795279889

 Hessian Updated using BFGS Update

  5 Hessian modes will be used to form the next step
  Hessian Eigenvalues:
     0.123699    0.226393    0.313857    0.350367    0.452650

 Minimum Search - Taking Simple RFO Step
 Searching for Lamda that Minimizes Along All modes
 Value Taken    Lamda =  -0.00007199
 Step Taken.  Stepsize is  0.015251

                             Maximum     Tolerance    Cnvgd?
         Gradient           0.003339      0.000300      NO
         Displacement       0.008732      0.001200      NO
         Energy change     -0.000413      0.000001      NO


 New Cartesian Coordinates Obtained by Inverse Iteration

 Displacement from previous Coordinates is:  0.019427
 ----------------------------------------------------------------
             Standard Nuclear Orientation (Angstroms)
    I     Atom           X                Y                Z
 ----------------------------------------------------------------
    1      P      -0.4793318761    -0.9683556020     0.0000000000
    2      P      -1.7198437755     0.6716670040     0.0000000000
    3      F      -3.1708765904    -0.1034643931     0.0000000000
    4      Br      1.4625644205     0.2143446123     0.0000000000
 ----------------------------------------------------------------
 Molecular Point Group                 Cs    NOp =  2
 Largest Abelian Subgroup              Cs    NOp =  2
 Nuclear Repulsion Energy =   371.0851611852 hartrees
 There are       37 alpha and       37 beta electrons
 Applying Cartesian multipole field
    Component          Value
    ---------          -----
     (2,0,0)        1.00000E-11
     (0,2,0)        2.00000E-11
     (0,0,2)       -3.00000E-11
 Nucleus-field energy     =     0.0000000092 hartrees
 Requested basis set is 6-311++G(d,p)
 There are 51 shells and 130 basis functions
 A cutoff of  1.0D-11 yielded   1099 shell pairs
 There are      7563 function pairs (      8285 Cartesian)
 Smallest overlap matrix eigenvalue = 8.38E-04
 Guess MOs from SCF MO coefficient file

 -----------------------------------------------------------------------
  General SCF calculation program by
  Eric Jon Sundstrom, Paul Horn, Yuezhi Mao, Dmitri Zuev, Alec White,
  David Stuck, Shaama M.S., Shane Yost, Joonho Lee, David Small,
  Daniel Levine, Susi Lehtola, Hugh Burton, Evgeny Epifanovsky
 -----------------------------------------------------------------------
 Exchange:     0.2000 Hartree-Fock + 0.0800 Slater + 0.7200 B88
 Correlation:  0.1900 VWN1RPA + 0.8100 LYP
 Using SG-1 standard quadrature grid
 A restricted SCF calculation will be
 performed using DIIS
 SCF converges when DIIS error is below 1.0e-08
 ---------------------------------------
  Cycle       Energy         DIIS error
 ---------------------------------------
    1   -3356.7952883263      1.09e-04  
    2   -3356.7953195076      5.91e-05  
    3   -3356.7953171687      6.63e-05  
    4   -3356.7953235885      1.40e-05  
    5   -3356.7953241151      6.07e-06  
    6   -3356.7953242072      7.36e-07  
    7   -3356.7953242083      4.18e-07  
    8   -3356.7953242085      8.08e-08  
    9   -3356.7953242086      1.31e-08  
   10   -3356.7953242086      4.77e-09  Convergence criterion met
 ---------------------------------------
 SCF time:   CPU 11.24s  wall 11.00s 
 SCF   energy in the final basis set =    -3356.7953242086
 Total energy in the final basis set =    -3356.7953242086

 --------------------------------------------------------------
             Orbital Energies (a.u.) and Symmetries
 --------------------------------------------------------------

 Alpha MOs, Restricted
 -- Occupied --                  
-482.85  -77.14  -77.12  -62.51  -56.33  -56.32  -56.32  -24.71
  1 A'    2 A'    3 A'    4 A'    5 A'    1 A"    6 A'    7 A'                 
 -8.716  -6.634  -6.613  -6.547  -6.535  -6.534  -4.797  -4.793
  8 A'    9 A'   10 A'   11 A'    2 A"   12 A'   13 A'    3 A"                 
 -4.790  -4.775  -4.772  -4.770  -2.657  -2.654  -2.654  -2.645
 14 A'   15 A'    4 A"   16 A'   17 A'    5 A"   18 A'   19 A'                 
 -2.644  -1.226  -0.817  -0.701  -0.578  -0.477  -0.474  -0.460
  6 A"   20 A'   21 A'   22 A'   23 A'   24 A'    7 A"   25 A'                 
 -0.381  -0.349  -0.335  -0.289  -0.273
 26 A'    8 A"   27 A'   28 A'    9 A"                                         
 -- Virtual --                   
 -0.133  -0.098  -0.030   0.002   0.006   0.034   0.039   0.044
 10 A"   29 A'   30 A'   31 A'   32 A'   11 A"   33 A'   34 A'                 
  0.048   0.060   0.065   0.069   0.073   0.100   0.110   0.122
 35 A'   36 A'   12 A"   37 A'   13 A"   38 A'   39 A'   40 A'                 
  0.219   0.223   0.247   0.264   0.273   0.275   0.282   0.289
 14 A"   41 A'   42 A'   43 A'   44 A'   15 A"   45 A'   46 A'                 
  0.298   0.368   0.387   0.416   0.436   0.463   0.488   0.496
 16 A"   47 A'   48 A'   17 A"   49 A'   18 A"   50 A'   19 A"                 
  0.518   0.555   0.558   0.578   0.609   0.636   0.653   0.671
 51 A'   20 A"   52 A'   53 A'   54 A'   55 A'   21 A"   56 A'                 
  0.685   0.750   0.814   0.830   0.886   1.017   1.103   1.296
 57 A'   22 A"   23 A"   58 A'   59 A'   60 A'   61 A'   24 A"                 
  1.336   1.371   1.484   1.545   1.590   1.639   1.656   1.684
 62 A'   63 A'   25 A"   26 A"   64 A'   65 A'   66 A'   67 A'                 
  1.913   1.981   2.009   2.074   3.750   3.751   3.774   3.786
 68 A'   27 A"   69 A'   70 A'   28 A"   71 A'   29 A"   72 A'                 
  3.982   3.990   3.995   4.018   4.036   4.184   6.248   6.277
 30 A"   73 A'   31 A"   74 A'   75 A'   76 A'   32 A"   77 A'                 
  6.296   6.554   6.678   6.868   7.537   7.558   7.611  13.752
 78 A'   79 A'   80 A'   81 A'   33 A"   82 A'   83 A'   34 A"                 
 13.787  13.797  13.829  13.872  13.912  47.857  66.739 162.783
 35 A"   84 A'   85 A'   86 A'   87 A'   88 A'   89 A'   90 A'                 
162.991 289.735 289.755 289.8201020.639
 91 A'   36 A"   92 A'   93 A'   94 A'                                         

 Beta MOs, Restricted
 -- Occupied --                  
-482.85  -77.14  -77.12  -62.51  -56.33  -56.32  -56.32  -24.71
  1 A'    2 A'    3 A'    4 A'    5 A'    1 A"    6 A'    7 A'                 
 -8.716  -6.634  -6.613  -6.547  -6.535  -6.534  -4.797  -4.793
  8 A'    9 A'   10 A'   11 A'    2 A"   12 A'   13 A'    3 A"                 
 -4.790  -4.775  -4.772  -4.770  -2.657  -2.654  -2.654  -2.645
 14 A'   15 A'    4 A"   16 A'   17 A'    5 A"   18 A'   19 A'                 
 -2.644  -1.226  -0.817  -0.701  -0.578  -0.477  -0.474  -0.460
  6 A"   20 A'   21 A'   22 A'   23 A'   24 A'    7 A"   25 A'                 
 -0.381  -0.349  -0.335  -0.289  -0.273
 26 A'    8 A"   27 A'   28 A'    9 A"                                         
 -- Virtual --                   
 -0.133  -0.098  -0.030   0.002   0.006   0.034   0.039   0.044
 10 A"   29 A'   30 A'   31 A'   32 A'   11 A"   33 A'   34 A'                 
  0.048   0.060   0.065   0.069   0.073   0.100   0.110   0.122
 35 A'   36 A'   12 A"   37 A'   13 A"   38 A'   39 A'   40 A'                 
  0.219   0.223   0.247   0.264   0.273   0.275   0.282   0.289
 14 A"   41 A'   42 A'   43 A'   44 A'   15 A"   45 A'   46 A'                 
  0.298   0.368   0.387   0.416   0.436   0.463   0.488   0.496
 16 A"   47 A'   48 A'   17 A"   49 A'   18 A"   50 A'   19 A"                 
  0.518   0.555   0.558   0.578   0.609   0.636   0.653   0.671
 51 A'   20 A"   52 A'   53 A'   54 A'   55 A'   21 A"   56 A'                 
  0.685   0.750   0.814   0.830   0.886   1.017   1.103   1.296
 57 A'   22 A"   23 A"   58 A'   59 A'   60 A'   61 A'   24 A"                 
  1.336   1.371   1.484   1.545   1.590   1.639   1.656   1.684
 62 A'   63 A'   25 A"   26 A"   64 A'   65 A'   66 A'   67 A'                 
  1.913   1.981   2.009   2.074   3.750   3.751   3.774   3.786
 68 A'   27 A"   69 A'   70 A'   28 A"   71 A'   29 A"   72 A'                 
  3.982   3.990   3.995   4.018   4.036   4.184   6.248   6.277
 30 A"   73 A'   31 A"   74 A'   75 A'   76 A'   32 A"   77 A'                 
  6.296   6.554   6.678   6.868   7.537   7.558   7.611  13.752
 78 A'   79 A'   80 A'   81 A'   33 A"   82 A'   83 A'   34 A"                 
 13.787  13.797  13.829  13.872  13.912  47.857  66.739 162.783
 35 A"   84 A'   85 A'   86 A'   87 A'   88 A'   89 A'   90 A'                 
162.991 289.735 289.755 289.8201020.639
 91 A'   36 A"   92 A'   93 A'   94 A'                                         
 --------------------------------------------------------------

          Ground-State Mulliken Net Atomic Charges

     Atom                 Charge (a.u.)
  ----------------------------------------
      1 P                     0.265162
      2 P                     0.123441
      3 F                    -0.189503
      4 Br                   -0.199100
  ----------------------------------------
  Sum of atomic charges =     0.000000

 -----------------------------------------------------------------
                    Cartesian Multipole Moments
 -----------------------------------------------------------------
    Charge (ESU x 10^10)
                 0.0000
    Dipole Moment (Debye)
         X       0.3963      Y       0.1726      Z       0.0000
       Tot       0.4322
    Quadrupole Moments (Debye-Ang)
        XX     -54.7025     XY      -0.6749     YY     -49.6811
        XZ      -0.0000     YZ      -0.0000     ZZ     -49.3129
    Octopole Moments (Debye-Ang^2)
       XXX      78.3943    XXY       6.2518    XYY      17.3980
       YYY       1.0764    XXZ       0.0000    XYZ       0.0000
       YYZ       0.0000    XZZ      15.3411    YZZ       0.3521
       ZZZ       0.0000
    Hexadecapole Moments (Debye-Ang^3)
      XXXX    -926.9910   XXXY      -1.2532   XXYY    -166.6340
      XYYY       6.3273   YYYY    -187.7597   XXXZ      -0.0000
      XXYZ       0.0000   XYYZ      -0.0000   YYYZ      -0.0000
      XXZZ    -150.6230   XYZZ       0.8133   YYZZ     -41.8936
      XZZZ      -0.0000   YZZZ      -0.0000   ZZZZ     -68.1083
 -----------------------------------------------------------------
 Calculating analytic gradient of the SCF energy
 Gradient of SCF Energy
            1           2           3           4
    1   0.0001702  -0.0016227   0.0012464   0.0002062
    2  -0.0006705  -0.0000973   0.0008015  -0.0000337
    3   0.0000000  -0.0000000   0.0000000   0.0000000
 Max gradient component =       1.623E-03
 RMS gradient           =       6.684E-04
 Gradient time:  CPU 3.69 s  wall 3.69 s
 Geometry Optimization Parameters
   NAtoms,    NIC,     NZ,  NCons,   NDum,   NFix, NCnnct, MaxDiis
        4      14       4       0       0       0       0       0

 Cartesian Hessian Update
 Hessian Updated using BFGS Update


** GEOMETRY OPTIMIZATION IN DELOCALIZED INTERNAL COORDINATES **
   Searching for a Minimum

   Optimization Cycle:   6

                       Coordinates (Angstroms)
     ATOM                X               Y               Z
      1  P        -0.4793318761   -0.9683556020    0.0000000000
      2  P        -1.7198437755    0.6716670040    0.0000000000
      3  F        -3.1708765904   -0.1034643931    0.0000000000
      4  Br        1.4625644205    0.2143446123    0.0000000000
   Point Group: cs    Number of degrees of freedom:     5


   Energy is  -3356.795324209

 Hessian Updated using BFGS Update

  5 Hessian modes will be used to form the next step
  Hessian Eigenvalues:
     0.127165    0.211527    0.316140    0.338765    0.369678

 Minimum Search - Taking Simple RFO Step
 Searching for Lamda that Minimizes Along All modes
 Value Taken    Lamda =  -0.00000845
 Step Taken.  Stepsize is  0.005454

                             Maximum     Tolerance    Cnvgd?
         Gradient           0.001159      0.000300      NO
         Displacement       0.004053      0.001200      NO
         Energy change     -0.000044      0.000001      NO


 New Cartesian Coordinates Obtained by Inverse Iteration

 Displacement from previous Coordinates is:  0.004513
 ----------------------------------------------------------------
             Standard Nuclear Orientation (Angstroms)
    I     Atom           X                Y                Z
 ----------------------------------------------------------------
    1      P      -0.4792631192    -0.9685790654     0.0000000000
    2      P      -1.7179662039     0.6715255733     0.0000000000
    3      F      -3.1719761297    -0.1035167841     0.0000000000
    4      Br      1.4617176313     0.2147618974     0.0000000000
 ----------------------------------------------------------------
 Molecular Point Group                 Cs    NOp =  2
 Largest Abelian Subgroup              Cs    NOp =  2
 Nuclear Repulsion Energy =   371.1320999211 hartrees
 There are       37 alpha and       37 beta electrons
 Applying Cartesian multipole field
    Component          Value
    ---------          -----
     (2,0,0)        1.00000E-11
     (0,2,0)        2.00000E-11
     (0,0,2)       -3.00000E-11
 Nucleus-field energy     =     0.0000000092 hartrees
 Requested basis set is 6-311++G(d,p)
 There are 51 shells and 130 basis functions
 A cutoff of  1.0D-11 yielded   1099 shell pairs
 There are      7563 function pairs (      8285 Cartesian)
 Smallest overlap matrix eigenvalue = 8.36E-04
 Guess MOs from SCF MO coefficient file

 -----------------------------------------------------------------------
  General SCF calculation program by
  Eric Jon Sundstrom, Paul Horn, Yuezhi Mao, Dmitri Zuev, Alec White,
  David Stuck, Shaama M.S., Shane Yost, Joonho Lee, David Small,
  Daniel Levine, Susi Lehtola, Hugh Burton, Evgeny Epifanovsky
 -----------------------------------------------------------------------
 Exchange:     0.2000 Hartree-Fock + 0.0800 Slater + 0.7200 B88
 Correlation:  0.1900 VWN1RPA + 0.8100 LYP
 Using SG-1 standard quadrature grid
 A restricted SCF calculation will be
 performed using DIIS
 SCF converges when DIIS error is below 1.0e-08
 ---------------------------------------
  Cycle       Energy         DIIS error
 ---------------------------------------
    1   -3356.7953259405      3.57e-05  
    2   -3356.7953284207      2.38e-05  
    3   -3356.7953285560      2.04e-05  
    4   -3356.7953291104      3.96e-06  
    5   -3356.7953291429      2.37e-06  
    6   -3356.7953291584      3.32e-07  
    7   -3356.7953291587      1.31e-07  
    8   -3356.7953291587      3.54e-08  
    9   -3356.7953291587      4.02e-09  Convergence criterion met
 ---------------------------------------
 SCF time:   CPU 10.13s  wall 10.00s 
 SCF   energy in the final basis set =    -3356.7953291587
 Total energy in the final basis set =    -3356.7953291587

 --------------------------------------------------------------
             Orbital Energies (a.u.) and Symmetries
 --------------------------------------------------------------

 Alpha MOs, Restricted
 -- Occupied --                  
-482.85  -77.14  -77.12  -62.51  -56.33  -56.32  -56.32  -24.71
  1 A'    2 A'    3 A'    4 A'    5 A'    1 A"    6 A'    7 A'                 
 -8.716  -6.634  -6.613  -6.547  -6.535  -6.535  -4.797  -4.793
  8 A'    9 A'   10 A'   11 A'    2 A"   12 A'   13 A'    3 A"                 
 -4.790  -4.775  -4.772  -4.770  -2.658  -2.654  -2.654  -2.645
 14 A'   15 A'    4 A"   16 A'   17 A'    5 A"   18 A'   19 A'                 
 -2.645  -1.225  -0.817  -0.701  -0.577  -0.476  -0.474  -0.460
  6 A"   20 A'   21 A'   22 A'   23 A'   24 A'    7 A"   25 A'                 
 -0.381  -0.349  -0.335  -0.289  -0.273
 26 A'    8 A"   27 A'   28 A'    9 A"                                         
 -- Virtual --                   
 -0.133  -0.098  -0.030   0.002   0.006   0.034   0.039   0.044
 10 A"   29 A'   30 A'   31 A'   32 A'   11 A"   33 A'   34 A'                 
  0.048   0.060   0.065   0.069   0.073   0.100   0.110   0.122
 35 A'   36 A'   12 A"   37 A'   13 A"   38 A'   39 A'   40 A'                 
  0.219   0.223   0.247   0.264   0.274   0.275   0.282   0.289
 14 A"   41 A'   42 A'   43 A'   44 A'   15 A"   45 A'   46 A'                 
  0.298   0.368   0.387   0.415   0.436   0.463   0.487   0.496
 16 A"   47 A'   48 A'   17 A"   49 A'   18 A"   50 A'   19 A"                 
  0.517   0.555   0.557   0.578   0.608   0.635   0.653   0.671
 51 A'   20 A"   52 A'   53 A'   54 A'   55 A'   21 A"   56 A'                 
  0.685   0.750   0.814   0.830   0.885   1.017   1.103   1.296
 57 A'   22 A"   23 A"   58 A'   59 A'   60 A'   61 A'   24 A"                 
  1.337   1.372   1.484   1.545   1.590   1.639   1.656   1.684
 62 A'   63 A'   25 A"   26 A"   64 A'   65 A'   66 A'   67 A'                 
  1.913   1.981   2.009   2.074   3.750   3.752   3.774   3.786
 68 A'   27 A"   69 A'   70 A'   28 A"   71 A'   29 A"   72 A'                 
  3.982   3.990   3.995   4.018   4.034   4.184   6.249   6.277
 30 A"   73 A'   31 A"   74 A'   75 A'   76 A'   32 A"   77 A'                 
  6.298   6.554   6.677   6.867   7.536   7.558   7.611  13.752
 78 A'   79 A'   80 A'   81 A'   33 A"   82 A'   83 A'   34 A"                 
 13.787  13.797  13.829  13.872  13.911  47.857  66.739 162.782
 35 A"   84 A'   85 A'   86 A'   87 A'   88 A'   89 A'   90 A'                 
162.990 289.734 289.755 289.8201020.639
 91 A'   36 A"   92 A'   93 A'   94 A'                                         

 Beta MOs, Restricted
 -- Occupied --                  
-482.85  -77.14  -77.12  -62.51  -56.33  -56.32  -56.32  -24.71
  1 A'    2 A'    3 A'    4 A'    5 A'    1 A"    6 A'    7 A'                 
 -8.716  -6.634  -6.613  -6.547  -6.535  -6.535  -4.797  -4.793
  8 A'    9 A'   10 A'   11 A'    2 A"   12 A'   13 A'    3 A"                 
 -4.790  -4.775  -4.772  -4.770  -2.658  -2.654  -2.654  -2.645
 14 A'   15 A'    4 A"   16 A'   17 A'    5 A"   18 A'   19 A'                 
 -2.645  -1.225  -0.817  -0.701  -0.577  -0.476  -0.474  -0.460
  6 A"   20 A'   21 A'   22 A'   23 A'   24 A'    7 A"   25 A'                 
 -0.381  -0.349  -0.335  -0.289  -0.273
 26 A'    8 A"   27 A'   28 A'    9 A"                                         
 -- Virtual --                   
 -0.133  -0.098  -0.030   0.002   0.006   0.034   0.039   0.044
 10 A"   29 A'   30 A'   31 A'   32 A'   11 A"   33 A'   34 A'                 
  0.048   0.060   0.065   0.069   0.073   0.100   0.110   0.122
 35 A'   36 A'   12 A"   37 A'   13 A"   38 A'   39 A'   40 A'                 
  0.219   0.223   0.247   0.264   0.274   0.275   0.282   0.289
 14 A"   41 A'   42 A'   43 A'   44 A'   15 A"   45 A'   46 A'                 
  0.298   0.368   0.387   0.415   0.436   0.463   0.487   0.496
 16 A"   47 A'   48 A'   17 A"   49 A'   18 A"   50 A'   19 A"                 
  0.517   0.555   0.557   0.578   0.608   0.635   0.653   0.671
 51 A'   20 A"   52 A'   53 A'   54 A'   55 A'   21 A"   56 A'                 
  0.685   0.750   0.814   0.830   0.885   1.017   1.103   1.296
 57 A'   22 A"   23 A"   58 A'   59 A'   60 A'   61 A'   24 A"                 
  1.337   1.372   1.484   1.545   1.590   1.639   1.656   1.684
 62 A'   63 A'   25 A"   26 A"   64 A'   65 A'   66 A'   67 A'                 
  1.913   1.981   2.009   2.074   3.750   3.752   3.774   3.786
 68 A'   27 A"   69 A'   70 A'   28 A"   71 A'   29 A"   72 A'                 
  3.982   3.990   3.995   4.018   4.034   4.184   6.249   6.277
 30 A"   73 A'   31 A"   74 A'   75 A'   76 A'   32 A"   77 A'                 
  6.298   6.554   6.677   6.867   7.536   7.558   7.611  13.752
 78 A'   79 A'   80 A'   81 A'   33 A"   82 A'   83 A'   34 A"                 
 13.787  13.797  13.829  13.872  13.911  47.857  66.739 162.782
 35 A"   84 A'   85 A'   86 A'   87 A'   88 A'   89 A'   90 A'                 
162.990 289.734 289.755 289.8201020.639
 91 A'   36 A"   92 A'   93 A'   94 A'                                         
 --------------------------------------------------------------

          Ground-State Mulliken Net Atomic Charges

     Atom                 Charge (a.u.)
  ----------------------------------------
      1 P                     0.265761
      2 P                     0.124717
      3 F                    -0.191639
      4 Br                   -0.198838
  ----------------------------------------
  Sum of atomic charges =     0.000000

 -----------------------------------------------------------------
                    Cartesian Multipole Moments
 -----------------------------------------------------------------
    Charge (ESU x 10^10)
                 0.0000
    Dipole Moment (Debye)
         X       0.4182      Y       0.1724      Z       0.0000
       Tot       0.4524
    Quadrupole Moments (Debye-Ang)
        XX     -54.7751     XY      -0.6779     YY     -49.6690
        XZ       0.0000     YZ      -0.0000     ZZ     -49.3069
    Octopole Moments (Debye-Ang^2)
       XXX      78.6993    XXY       6.2558    XYY      17.3957
       YYY       1.0681    XXZ       0.0000    XYZ      -0.0000
       YYZ      -0.0000    XZZ      15.3497    YZZ       0.3471
       ZZZ       0.0000
    Hexadecapole Moments (Debye-Ang^3)
      XXXX    -927.5706   XXXY      -1.3481   XXYY    -166.5462
      XYYY       6.2232   YYYY    -187.7290   XXXZ       0.0000
      XXYZ      -0.0000   XYYZ       0.0000   YYYZ      -0.0000
      XXZZ    -150.5685   XYZZ       0.7815   YYZZ     -41.8816
      XZZZ       0.0000   YZZZ      -0.0000   ZZZZ     -68.0750
 -----------------------------------------------------------------
 Calculating analytic gradient of the SCF energy
 Gradient of SCF Energy
            1           2           3           4
    1   0.0001134  -0.0003126   0.0001295   0.0000697
    2  -0.0003528   0.0001625   0.0002728  -0.0000825
    3  -0.0000000   0.0000000   0.0000000   0.0000000
 Max gradient component =       3.528E-04
 RMS gradient           =       1.742E-04
 Gradient time:  CPU 3.68 s  wall 3.69 s
 Geometry Optimization Parameters
   NAtoms,    NIC,     NZ,  NCons,   NDum,   NFix, NCnnct, MaxDiis
        4      14       4       0       0       0       0       0

 Cartesian Hessian Update
 Hessian Updated using BFGS Update


** GEOMETRY OPTIMIZATION IN DELOCALIZED INTERNAL COORDINATES **
   Searching for a Minimum

   Optimization Cycle:   7

                       Coordinates (Angstroms)
     ATOM                X               Y               Z
      1  P        -0.4792631192   -0.9685790654    0.0000000000
      2  P        -1.7179662039    0.6715255733    0.0000000000
      3  F        -3.1719761297   -0.1035167841    0.0000000000
      4  Br        1.4617176313    0.2147618974    0.0000000000
   Point Group: cs    Number of degrees of freedom:     5


   Energy is  -3356.795329159

 Hessian Updated using BFGS Update

  5 Hessian modes will be used to form the next step
  Hessian Eigenvalues:
     0.127431    0.218573    0.251976    0.322533    0.389140

 Minimum Search - Taking Simple RFO Step
 Searching for Lamda that Minimizes Along All modes
 Value Taken    Lamda =   0.00000000
 Step Taken.  Stepsize is  0.001893

                             Maximum     Tolerance    Cnvgd?
         Gradient           0.000288      0.000300     YES
         Displacement       0.001062      0.001200     YES
         Energy change     -0.000005      0.000001      NO


                       Distance Matrix (Angstroms)
             P (  1)   P (  2)   F (  3)
   P (  2)  2.055317
   F (  3)  2.828257  1.647676
   Br(  4)  2.273258  3.212324  4.644612

 Final energy is   -3356.7953291587037     


 ******************************
 **  OPTIMIZATION CONVERGED  **
 ******************************

                       Coordinates (Angstroms)
     ATOM                X               Y               Z
      1  P        -0.4792631192   -0.9685790654    0.0000000000
      2  P        -1.7179662039    0.6715255733    0.0000000000
      3  F        -3.1719761297   -0.1035167841    0.0000000000
      4  Br        1.4617176313    0.2147618974    0.0000000000

Z-matrix Print:
$molecule
0 1
Br
P  1 2.273258
P  2 2.055317 1 95.693191
F  3 1.647676 2 99.002934 1 -180.000000 0
$end


 --------------------------------------------------------------
             Orbital Energies (a.u.) and Symmetries
 --------------------------------------------------------------

 Alpha MOs, Restricted
 -- Occupied --                  
-482.85  -77.14  -77.12  -62.51  -56.33  -56.32  -56.32  -24.71
  1 A'    2 A'    3 A'    4 A'    5 A'    1 A"    6 A'    7 A'                 
 -8.716  -6.634  -6.613  -6.547  -6.535  -6.535  -4.797  -4.793
  8 A'    9 A'   10 A'   11 A'    2 A"   12 A'   13 A'    3 A"                 
 -4.790  -4.775  -4.772  -4.770  -2.658  -2.654  -2.654  -2.645
 14 A'   15 A'    4 A"   16 A'   17 A'    5 A"   18 A'   19 A'                 
 -2.645  -1.225  -0.817  -0.701  -0.577  -0.476  -0.474  -0.460
  6 A"   20 A'   21 A'   22 A'   23 A'   24 A'    7 A"   25 A'                 
 -0.381  -0.349  -0.335  -0.289  -0.273
 26 A'    8 A"   27 A'   28 A'    9 A"                                         
 -- Virtual --                   
 -0.133  -0.098  -0.030   0.002   0.006   0.034   0.039   0.044
 10 A"   29 A'   30 A'   31 A'   32 A'   11 A"   33 A'   34 A'                 
  0.048   0.060   0.065   0.069   0.073   0.100   0.110   0.122
 35 A'   36 A'   12 A"   37 A'   13 A"   38 A'   39 A'   40 A'                 
  0.219   0.223   0.247   0.264   0.274   0.275   0.282   0.289
 14 A"   41 A'   42 A'   43 A'   44 A'   15 A"   45 A'   46 A'                 
  0.298   0.368   0.387   0.415   0.436   0.463   0.487   0.496
 16 A"   47 A'   48 A'   17 A"   49 A'   18 A"   50 A'   19 A"                 
  0.517   0.555   0.557   0.578   0.608   0.635   0.653   0.671
 51 A'   20 A"   52 A'   53 A'   54 A'   55 A'   21 A"   56 A'                 
  0.685   0.750   0.814   0.830   0.885   1.017   1.103   1.296
 57 A'   22 A"   23 A"   58 A'   59 A'   60 A'   61 A'   24 A"                 
  1.337   1.372   1.484   1.545   1.590   1.639   1.656   1.684
 62 A'   63 A'   25 A"   26 A"   64 A'   65 A'   66 A'   67 A'                 
  1.913   1.981   2.009   2.074   3.750   3.752   3.774   3.786
 68 A'   27 A"   69 A'   70 A'   28 A"   71 A'   29 A"   72 A'                 
  3.982   3.990   3.995   4.018   4.034   4.184   6.249   6.277
 30 A"   73 A'   31 A"   74 A'   75 A'   76 A'   32 A"   77 A'                 
  6.298   6.554   6.677   6.867   7.536   7.558   7.611  13.752
 78 A'   79 A'   80 A'   81 A'   33 A"   82 A'   83 A'   34 A"                 
 13.787  13.797  13.829  13.872  13.911  47.857  66.739 162.782
 35 A"   84 A'   85 A'   86 A'   87 A'   88 A'   89 A'   90 A'                 
162.990 289.734 289.755 289.8201020.639
 91 A'   36 A"   92 A'   93 A'   94 A'                                         

 Beta MOs, Restricted
 -- Occupied --                  
-482.85  -77.14  -77.12  -62.51  -56.33  -56.32  -56.32  -24.71
  1 A'    2 A'    3 A'    4 A'    5 A'    1 A"    6 A'    7 A'                 
 -8.716  -6.634  -6.613  -6.547  -6.535  -6.535  -4.797  -4.793
  8 A'    9 A'   10 A'   11 A'    2 A"   12 A'   13 A'    3 A"                 
 -4.790  -4.775  -4.772  -4.770  -2.658  -2.654  -2.654  -2.645
 14 A'   15 A'    4 A"   16 A'   17 A'    5 A"   18 A'   19 A'                 
 -2.645  -1.225  -0.817  -0.701  -0.577  -0.476  -0.474  -0.460
  6 A"   20 A'   21 A'   22 A'   23 A'   24 A'    7 A"   25 A'                 
 -0.381  -0.349  -0.335  -0.289  -0.273
 26 A'    8 A"   27 A'   28 A'    9 A"                                         
 -- Virtual --                   
 -0.133  -0.098  -0.030   0.002   0.006   0.034   0.039   0.044
 10 A"   29 A'   30 A'   31 A'   32 A'   11 A"   33 A'   34 A'                 
  0.048   0.060   0.065   0.069   0.073   0.100   0.110   0.122
 35 A'   36 A'   12 A"   37 A'   13 A"   38 A'   39 A'   40 A'                 
  0.219   0.223   0.247   0.264   0.274   0.275   0.282   0.289
 14 A"   41 A'   42 A'   43 A'   44 A'   15 A"   45 A'   46 A'                 
  0.298   0.368   0.387   0.415   0.436   0.463   0.487   0.496
 16 A"   47 A'   48 A'   17 A"   49 A'   18 A"   50 A'   19 A"                 
  0.517   0.555   0.557   0.578   0.608   0.635   0.653   0.671
 51 A'   20 A"   52 A'   53 A'   54 A'   55 A'   21 A"   56 A'                 
  0.685   0.750   0.814   0.830   0.885   1.017   1.103   1.296
 57 A'   22 A"   23 A"   58 A'   59 A'   60 A'   61 A'   24 A"                 
  1.337   1.372   1.484   1.545   1.590   1.639   1.656   1.684
 62 A'   63 A'   25 A"   26 A"   64 A'   65 A'   66 A'   67 A'                 
  1.913   1.981   2.009   2.074   3.750   3.752   3.774   3.786
 68 A'   27 A"   69 A'   70 A'   28 A"   71 A'   29 A"   72 A'                 
  3.982   3.990   3.995   4.018   4.034   4.184   6.249   6.277
 30 A"   73 A'   31 A"   74 A'   75 A'   76 A'   32 A"   77 A'                 
  6.298   6.554   6.677   6.867   7.536   7.558   7.611  13.752
 78 A'   79 A'   80 A'   81 A'   33 A"   82 A'   83 A'   34 A"                 
 13.787  13.797  13.829  13.872  13.911  47.857  66.739 162.782
 35 A"   84 A'   85 A'   86 A'   87 A'   88 A'   89 A'   90 A'                 
162.990 289.734 289.755 289.8201020.639
 91 A'   36 A"   92 A'   93 A'   94 A'                                         
 --------------------------------------------------------------

          Ground-State Mulliken Net Atomic Charges

     Atom                 Charge (a.u.)
  ----------------------------------------
      1 P                     0.265761
      2 P                     0.124717
      3 F                    -0.191639
      4 Br                   -0.198838
  ----------------------------------------
  Sum of atomic charges =     0.000000

 -----------------------------------------------------------------
                    Cartesian Multipole Moments
 -----------------------------------------------------------------
    Charge (ESU x 10^10)
                 0.0000
    Dipole Moment (Debye)
         X       0.4182      Y       0.1724      Z       0.0000
       Tot       0.4524
    Quadrupole Moments (Debye-Ang)
        XX     -54.7751     XY      -0.6779     YY     -49.6690
        XZ       0.0000     YZ      -0.0000     ZZ     -49.3069
    Octopole Moments (Debye-Ang^2)
       XXX      78.6993    XXY       6.2558    XYY      17.3957
       YYY       1.0681    XXZ       0.0000    XYZ      -0.0000
       YYZ      -0.0000    XZZ      15.3497    YZZ       0.3471
       ZZZ       0.0000
    Hexadecapole Moments (Debye-Ang^3)
      XXXX    -927.5706   XXXY      -1.3481   XXYY    -166.5462
      XYYY       6.2232   YYYY    -187.7290   XXXZ       0.0000
      XXYZ      -0.0000   XYYZ       0.0000   YYYZ      -0.0000
      XXZZ    -150.5685   XYZZ       0.7815   YYZZ     -41.8816
      XZZZ       0.0000   YZZZ      -0.0000   ZZZZ     -68.0750
 -----------------------------------------------------------------
Archival summary:
1\1\TWL02\OPT\ProcedureUnspecified\BasisUnspecified\r121\taweetha\TueOct3017:20:422018TueOct3017:20:422018\0\\#,OPT,ProcedureUnspecified,BasisUnspecified,\\0,1\Br\P,1,2.27326\P,2,2.05532,1,95.6932\F,3,1.64768,2,99.0029,1,-180,0\\\@

 Total job time:  115.89s(wall), 115.49s(cpu) 
 Tue Oct 30 17:20:42 2018

        *************************************************************
        *                                                           *
        *  Thank you very much for using Q-Chem.  Have a nice day.  *
        *                                                           *
        *************************************************************


 
User input: 2 of 2 
 
Q-Chem Developer Version!
                  Welcome to Q-Chem
     A Quantum Leap Into The Future Of Chemistry


 Q-Chem 5.1, Q-Chem, Inc., Pleasanton, CA (2018)

 Yihan Shao,  Zhengting Gan,  E. Epifanovsky,  A. T. B. Gilbert,  M. Wormit,  
 J. Kussmann,  A. W. Lange,  A. Behn,  Jia Deng,  Xintian Feng,  D. Ghosh,  
 M. Goldey,  P. R. Horn,  L. D. Jacobson,  I. Kaliman,  T. Kus,  A. Landau,  
 Jie Liu,  E. I. Proynov,  R. M. Richard,  R. P. Steele,  E. J. Sundstrom,  
 H. L. Woodcock III,  P. M. Zimmerman,  D. Zuev,  B. Albrecht,  E. Alguire,  
 S. A. Baeppler,  D. Barton,  Z. Benda,  Y. A. Bernard,  E. J. Berquist,  
 K. B. Bravaya,  H. Burton,  D. Casanova,  Chun-Min Chang,  Yunqing Chen,  
 A. Chien,  K. D. Closser,  M. P. Coons,  S. Coriani,  S. Dasgupta,  
 A. L. Dempwolff,  M. Diedenhofen,  Hainam Do,  R. G. Edgar,  Po-Tung Fang,  
 S. Faraji,  S. Fatehi,  Qingguo Feng,  K. D. Fenk,  J. Fosso-Tande,  
 Qinghui Ge,  A. Ghysels,  G. Gidofalvi,  J. Gomes,  J. Gonthier,  A. Gunina,  
 D. Hait,  M. W. D. Hanson-Heine,  P. H. P. Harbach,  A. W. Hauser,  
 J. E. Herr,  E. G. Hohenstein,  Z. C. Holden,  Kerwin Hui,  B. C. Huynh,  
 T.-C. Jagau,  Hyunjun Ji,  B. Kaduk,  K. Khistyaev,  Jaehoon Kim,  
 P. Klunzinger,  K. Koh,  D. Kosenkov,  L. Koulias,  T. Kowalczyk,  
 C. M. Krauter,  A. Kunitsa,  Ka Un Lao,  A. Laurent,  K. V. Lawler,  
 Joonho Lee,  D. Lefrancois,  S. Lehtola,  D. S. Levine,  Yi-Pei Li,  
 You-Sheng Lin,  Fenglai Liu,  E. Livshits,  A. Luenser,  P. Manohar,  
 E. Mansoor,  S. F. Manzer,  Shan-Ping Mao,  Yuezhi Mao,  N. Mardirossian,  
 A. V. Marenich,  T. Markovich,  L. A. Martinez-Martinez,  S. A. Maurer,  
 N. J. Mayhall,  S. C. McKenzie,  J.-M. Mewes,  A. F. Morrison,  
 J. W. Mullinax,  K. Nanda,  T. S. Nguyen-Beck,  R. Olivares-Amaya,  
 J. A. Parkhill,  T. M. Perrine,  F. Plasser,  P. Pokhilko,  S. Prager,  
 A. Prociuk,  E. Ramos,  D. R. Rehn,  F. Rob,  M. Schneider,  N. Sergueev,  
 S. M. Sharada,  S. Sharma,  D. W. Small,  T. Stauch,  T. Stein,  
 Yu-Chuan Su,  A. J. W. Thom,  A. Tkatchenko,  T. Tsuchimochi,  N. M. Tubman,  
 L. Vogt,  M. L. Vidal,  O. Vydrov,  M. A. Watson,  J. Wenzel,  
 M. de Wergifosse,  T. A. Wesolowski,  A. White,  J. Witte,  A. Yamada,  
 Jun Yang,  K. Yao,  S. Yeganeh,  S. R. Yost,  Zhi-Qiang You,  A. Zech,  
 Igor Ying Zhang,  Xing Zhang,  Yan Zhao,  Ying Zhu,  B. R. Brooks,  
 G. K. L. Chan,  C. J. Cramer,  M. S. Gordon,  W. J. Hehre,  A. Klamt,  
 M. W. Schmidt,  C. D. Sherrill,  D. G. Truhlar,  A. Aspuru-Guzik,  R. Baer,  
 A. T. Bell,  N. A. Besley,  Jeng-Da Chai,  A. E. DePrince, III,  
 R. A. DiStasio Jr.,  A. Dreuw,  B. D. Dunietz,  T. R. Furlani,  
 Chao-Ping Hsu,  Yousung Jung,  Jing Kong,  D. S. Lambrecht,  WanZhen Liang,  
 C. Ochsenfeld,  V. A. Rassolov,  L. V. Slipchenko,  J. E. Subotnik,  
 T. Van Voorhis,  J. M. Herbert,  A. I. Krylov,  P. M. W. Gill,  M. Head-Gordon

 Contributors to earlier versions of Q-Chem not listed above: 
 R. D. Adamson,  B. Austin,  J. Baker,  G. J. O. Beran,  K. Brandhorst,  
 S. T. Brown,  E. F. C. Byrd,  A. K. Chakraborty,  C.-L. Cheng,  
 Siu Hung Chien,  D. M. Chipman,  D. L. Crittenden,  H. Dachsel,  
 R. J. Doerksen,  A. D. Dutoi,  L. Fusti-Molnar,  W. A. Goddard III,  
 A. Golubeva-Zadorozhnaya,  S. R. Gwaltney,  G. Hawkins,  A. Heyden,  
 S. Hirata,  G. Kedziora,  F. J. Keil,  C. Kelley,  Jihan Kim,  R. A. King,  
 R. Z. Khaliullin,  P. P. Korambath,  W. Kurlancheek,  A. M. Lee,  M. S. Lee,  
 S. V. Levchenko,  Ching Yeh Lin,  D. Liotard,  R. C. Lochan,  I. Lotan,  
 P. E. Maslen,  N. Nair,  D. P. O'Neill,  D. Neuhauser,  E. Neuscamman,  
 C. M. Oana,  R. Olson,  B. Peters,  R. Peverati,  P. A. Pieniazek,  
 Y. M. Rhee,  J. Ritchie,  M. A. Rohrdanz,  E. Rosta,  N. J. Russ,  
 H. F. Schaefer III,  N. E. Schultz,  N. Shenvi,  A. C. Simmonett,  A. Sodt,  
 D. Stuck,  K. S. Thanthiriwatte,  V. Vanovschi,  Tao Wang,  A. Warshel,  
 C. F. Williams,  Q. Wu,  X. Xu,  W. Zhang

 Please cite Q-Chem as follows:
 Y. Shao et al., Mol. Phys. 113, 184-215 (2015)
 DOI: 10.1080/00268976.2014.952696

 Q-Chem 5.1.1 for Intel X86 EM64T Linux

 Parts of Q-Chem use Armadillo 8.300.2 (Tropical Shenanigans).
 http://arma.sourceforge.net/

 Q-Chem begins on Tue Oct 30 17:20:42 2018  

Host: 
0

     Scratch files written to /scratch/taweetham/qchem19539//
The previous job contains 0 fragments, simply inherited here
Input Ideriv = 2
Curr. Ideriv = -1
Max.  Ideriv = 2

Checking the input file for inconsistencies... 	...done.

--------------------------------------------------------------
User input:
--------------------------------------------------------------

$molecule
read
$end

$rem
   job_type 	frequency
   basis 	6-311++g**
   method	b3lyp	
$end


--------------------------------------------------------------
 ----------------------------------------------------------------
             Standard Nuclear Orientation (Angstroms)
    I     Atom           X                Y                Z
 ----------------------------------------------------------------
    1      P      -0.3599241254    -0.9901479392    -0.0000000000
    2      P      -1.5645784473     0.6751257687    -0.0000000000
    3      F      -3.0342455899    -0.0697997378    -0.0000000000
    4      Br      1.6050213972     0.1529580057     0.0000000000
 ----------------------------------------------------------------
 Molecular Point Group                 Cs    NOp =  2
 Largest Abelian Subgroup              Cs    NOp =  2
 Nuclear Repulsion Energy =   371.1320999211 hartrees
 There are       37 alpha and       37 beta electrons
 Requested basis set is 6-311++G(d,p)
 There are 51 shells and 130 basis functions

 Total QAlloc Memory Limit   2000 MB
 Mega-Array Size       188 MB
 MEM_STATIC part       192 MB

                       Distance Matrix (Angstroms)
             P (  1)   P (  2)   F (  3)
   P (  2)  2.055317
   F (  3)  2.828257  1.647676
   Br(  4)  2.273258  3.212324  4.644612

 A cutoff of  1.0D-11 yielded   1099 shell pairs
 There are      7563 function pairs (      8285 Cartesian)
 Smallest overlap matrix eigenvalue = 8.36E-04
 Guess from superposition of atomic densities
 Warning:  Energy on first SCF cycle will be non-variational
 SAD guess density has 74.000000 electrons

 -----------------------------------------------------------------------
  General SCF calculation program by
  Eric Jon Sundstrom, Paul Horn, Yuezhi Mao, Dmitri Zuev, Alec White,
  David Stuck, Shaama M.S., Shane Yost, Joonho Lee, David Small,
  Daniel Levine, Susi Lehtola, Hugh Burton, Evgeny Epifanovsky
 -----------------------------------------------------------------------
 Exchange:     0.2000 Hartree-Fock + 0.0800 Slater + 0.7200 B88
 Correlation:  0.1900 VWN1RPA + 0.8100 LYP
 Using SG-1 standard quadrature grid
 A restricted SCF calculation will be
 performed using DIIS
 SCF converges when DIIS error is below 1.0e-08
 ---------------------------------------
  Cycle       Energy         DIIS error
 ---------------------------------------
    1   -3357.0560178915      4.09e-02  
    2   -3356.7640123919      4.89e-03  
    3   -3356.6891491236      8.83e-03  
    4   -3356.7935661701      1.12e-03  
    5   -3356.7947281986      4.26e-04  
    6   -3356.7951314880      2.45e-04  
    7   -3356.7952886356      6.85e-05  
    8   -3356.7953003761      1.51e-05  
    9   -3356.7953007230      1.58e-06  
   10   -3356.7953007269      5.34e-07  
   11   -3356.7953007276      1.51e-07  
   12   -3356.7953007276      3.14e-08  
   13   -3356.7953007277      4.78e-09  Convergence criterion met
 ---------------------------------------
 SCF time:   CPU 14.62s  wall 15.00s 
 SCF   energy in the final basis set =    -3356.7953007277
 Total energy in the final basis set =    -3356.7953007277

 --------------------------------------------------------------
             Orbital Energies (a.u.) and Symmetries
 --------------------------------------------------------------

 Alpha MOs, Restricted
 -- Occupied --                  
-482.85  -77.14  -77.12  -62.51  -56.33  -56.32  -56.32  -24.71
  1 A'    2 A'    3 A'    4 A'    5 A'    1 A"    6 A'    7 A'                 
 -8.716  -6.634  -6.613  -6.547  -6.535  -6.535  -4.797  -4.793
  8 A'    9 A'   10 A'   11 A'    2 A"   12 A'   13 A'    3 A"                 
 -4.790  -4.775  -4.772  -4.770  -2.658  -2.654  -2.654  -2.645
 14 A'   15 A'    4 A"   16 A'   17 A'    5 A"   18 A'   19 A'                 
 -2.645  -1.225  -0.817  -0.701  -0.577  -0.476  -0.474  -0.460
  6 A"   20 A'   21 A'   22 A'   23 A'   24 A'    7 A"   25 A'                 
 -0.381  -0.349  -0.335  -0.289  -0.273
 26 A'    8 A"   27 A'   28 A'    9 A"                                         
 -- Virtual --                   
 -0.133  -0.098  -0.030   0.002   0.006   0.034   0.039   0.044
 10 A"   29 A'   30 A'   31 A'   32 A'   11 A"   33 A'   34 A'                 
  0.048   0.060   0.065   0.069   0.073   0.100   0.110   0.122
 35 A'   36 A'   12 A"   37 A'   13 A"   38 A'   39 A'   40 A'                 
  0.219   0.223   0.247   0.264   0.274   0.275   0.282   0.289
 14 A"   41 A'   42 A'   43 A'   44 A'   15 A"   45 A'   46 A'                 
  0.298   0.368   0.387   0.415   0.436   0.463   0.487   0.496
 16 A"   47 A'   48 A'   17 A"   49 A'   18 A"   50 A'   19 A"                 
  0.517   0.555   0.557   0.578   0.608   0.635   0.653   0.671
 51 A'   20 A"   52 A'   53 A'   54 A'   55 A'   21 A"   56 A'                 
  0.685   0.750   0.814   0.830   0.885   1.017   1.103   1.296
 57 A'   22 A"   23 A"   58 A'   59 A'   60 A'   61 A'   24 A"                 
  1.337   1.372   1.484   1.545   1.590   1.639   1.656   1.684
 62 A'   63 A'   25 A"   26 A"   64 A'   65 A'   66 A'   67 A'                 
  1.913   1.981   2.009   2.074   3.750   3.752   3.774   3.786
 68 A'   27 A"   69 A'   70 A'   28 A"   71 A'   29 A"   72 A'                 
  3.982   3.990   3.995   4.018   4.034   4.184   6.249   6.277
 30 A"   73 A'   31 A"   74 A'   75 A'   76 A'   32 A"   77 A'                 
  6.298   6.554   6.677   6.867   7.537   7.558   7.611  13.752
 78 A'   79 A'   80 A'   81 A'   33 A"   82 A'   83 A'   34 A"                 
 13.787  13.797  13.829  13.872  13.911  47.857  66.739 162.782
 35 A"   84 A'   85 A'   86 A'   87 A'   88 A'   89 A'   90 A'                 
162.990 289.735 289.755 289.8201020.639
 91 A'   36 A"   92 A'   93 A'   94 A'                                         

 Beta MOs, Restricted
 -- Occupied --                  
-482.85  -77.14  -77.12  -62.51  -56.33  -56.32  -56.32  -24.71
  1 A'    2 A'    3 A'    4 A'    5 A'    1 A"    6 A'    7 A'                 
 -8.716  -6.634  -6.613  -6.547  -6.535  -6.535  -4.797  -4.793
  8 A'    9 A'   10 A'   11 A'    2 A"   12 A'   13 A'    3 A"                 
 -4.790  -4.775  -4.772  -4.770  -2.658  -2.654  -2.654  -2.645
 14 A'   15 A'    4 A"   16 A'   17 A'    5 A"   18 A'   19 A'                 
 -2.645  -1.225  -0.817  -0.701  -0.577  -0.476  -0.474  -0.460
  6 A"   20 A'   21 A'   22 A'   23 A'   24 A'    7 A"   25 A'                 
 -0.381  -0.349  -0.335  -0.289  -0.273
 26 A'    8 A"   27 A'   28 A'    9 A"                                         
 -- Virtual --                   
 -0.133  -0.098  -0.030   0.002   0.006   0.034   0.039   0.044
 10 A"   29 A'   30 A'   31 A'   32 A'   11 A"   33 A'   34 A'                 
  0.048   0.060   0.065   0.069   0.073   0.100   0.110   0.122
 35 A'   36 A'   12 A"   37 A'   13 A"   38 A'   39 A'   40 A'                 
  0.219   0.223   0.247   0.264   0.274   0.275   0.282   0.289
 14 A"   41 A'   42 A'   43 A'   44 A'   15 A"   45 A'   46 A'                 
  0.298   0.368   0.387   0.415   0.436   0.463   0.487   0.496
 16 A"   47 A'   48 A'   17 A"   49 A'   18 A"   50 A'   19 A"                 
  0.517   0.555   0.557   0.578   0.608   0.635   0.653   0.671
 51 A'   20 A"   52 A'   53 A'   54 A'   55 A'   21 A"   56 A'                 
  0.685   0.750   0.814   0.830   0.885   1.017   1.103   1.296
 57 A'   22 A"   23 A"   58 A'   59 A'   60 A'   61 A'   24 A"                 
  1.337   1.372   1.484   1.545   1.590   1.639   1.656   1.684
 62 A'   63 A'   25 A"   26 A"   64 A'   65 A'   66 A'   67 A'                 
  1.913   1.981   2.009   2.074   3.750   3.752   3.774   3.786
 68 A'   27 A"   69 A'   70 A'   28 A"   71 A'   29 A"   72 A'                 
  3.982   3.990   3.995   4.018   4.034   4.184   6.249   6.277
 30 A"   73 A'   31 A"   74 A'   75 A'   76 A'   32 A"   77 A'                 
  6.298   6.554   6.677   6.867   7.537   7.558   7.611  13.752
 78 A'   79 A'   80 A'   81 A'   33 A"   82 A'   83 A'   34 A"                 
 13.787  13.797  13.829  13.872  13.911  47.857  66.739 162.782
 35 A"   84 A'   85 A'   86 A'   87 A'   88 A'   89 A'   90 A'                 
162.990 289.735 289.755 289.8201020.639
 91 A'   36 A"   92 A'   93 A'   94 A'                                         
 --------------------------------------------------------------

          Ground-State Mulliken Net Atomic Charges

     Atom                 Charge (a.u.)
  ----------------------------------------
      1 P                     0.265796
      2 P                     0.124684
      3 F                    -0.191586
      4 Br                   -0.198894
  ----------------------------------------
  Sum of atomic charges =     0.000000

 -----------------------------------------------------------------
                    Cartesian Multipole Moments
 -----------------------------------------------------------------
    Charge (ESU x 10^10)
                 0.0000
    Dipole Moment (Debye)
         X       0.4216      Y       0.1636      Z      -0.0000
       Tot       0.4522
    Quadrupole Moments (Debye-Ang)
        XX     -54.6837     XY      -0.5624     YY     -49.6534
        XZ      -0.0000     YZ       0.0000     ZZ     -49.3069
    Octopole Moments (Debye-Ang^2)
       XXX      56.1976    XXY       6.9173    XYY      10.2926
       YYY       4.7127    XXZ      -0.0000    XYZ       0.0000
       YYZ       0.0000    XZZ       8.4906    YZZ       1.5908
       ZZZ      -0.0000
    Hexadecapole Moments (Debye-Ang^3)
      XXXX    -889.6688   XXXY       7.8953   XXYY    -162.8496
      XYYY      11.6583   YYYY    -188.8039   XXXZ      -0.0000
      XXYZ       0.0000   XYYZ       0.0000   YYYZ       0.0000
      XXZZ    -147.1717   XYZZ       2.7551   YYZZ     -42.0113
      XZZZ      -0.0000   YZZZ       0.0000   ZZZZ     -68.0749
 -----------------------------------------------------------------
 Calculating MO derivatives via CPSCF
   1         3          12      0.156418    0.058808
   2         3          12      0.021097    0.009902
   3         3          12      0.002851    0.001214
   4         3          12      0.000491    0.000223
   5        10           5      0.000038    0.000018
   6        13           2      0.000002    0.000001
   7        15           0      0.000000    0.000000    Roots Converged
 Time for AOints: 3.4 s (CPU) 3.4 s (wall)
 ------------------------------------------------------------------------------
                     AOints        : Timing summary (seconds)
 ------------------------------------------------------------------------------
     job step          cpu (% of tot)      sys (% of tot)     wall (% of tot)
 ------------------------------------------------------------------------------
  cpscf_lag         0.2948E+02 (47.4)   0.5300E-04 (17.5)   0.2951E+02 (47.4)
  iterzp            0.2926E+02 (47.1)   0.2500E-03 (82.5)   0.2927E+02 (47.0)
  make_fx           0.0000E+00 ( 0.0)   0.0000E+00 ( 0.0)   0.0000E+00 ( 0.0)
  AOints            0.3372E+01 ( 5.4)   0.0000E+00 ( 0.0)   0.3373E+01 ( 5.4)
 ------------------------------------------------------------------------------
   Grand Totals     0.6218E+02          0.3030E-03          0.6222E+02
 ------------------------------------------------------------------------------
 Calculating analytic Hessian of the SCF energy
 Polarizability Matrix (a.u.)
            1           2           3
    1 -98.6141175   9.2811174  -0.0000000
    2   9.2811174 -67.5729995   0.0000000
    3  -0.0000000   0.0000000 -44.1169301

 Direct stationary perturbation theory relativistic correction:

 rels  =      17.748100658893
 relv  =     -60.351798876584
 rel2e =       9.818974121865
 E_rel =     -32.784724095825

 Hessian of the SCF Energy
            1           2           3           4           5           6
    1   0.1598875  -0.0374358  -0.0000000  -0.0546878   0.0819723   0.0000000
    2  -0.0374358   0.1927503  -0.0000000   0.0846164  -0.1698475   0.0000000
    3  -0.0000000  -0.0000000   0.0023523   0.0000000   0.0000000   0.0055836
    4  -0.0546878   0.0846164   0.0000000   0.2607447   0.0098000  -0.0000000
    5   0.0819723  -0.1698475   0.0000000   0.0098000   0.2358153  -0.0000000
    6   0.0000000   0.0000000   0.0055836  -0.0000000  -0.0000000   0.0076611
    7  -0.0198302  -0.0095907   0.0000000  -0.1956657  -0.0793157  -0.0000000
    8   0.0044899   0.0151741  -0.0000000  -0.0945116  -0.0742434   0.0000000
    9  -0.0000000   0.0000000  -0.0049616   0.0000000   0.0000000  -0.0076602
   10  -0.0853695  -0.0375899  -0.0000000  -0.0103913  -0.0124567  -0.0000000
   11  -0.0490264  -0.0380769   0.0000000   0.0000951   0.0082755  -0.0000000
   12  -0.0000000   0.0000000  -0.0029743  -0.0000000  -0.0000000  -0.0055845
            7           8           9          10          11          12
    1  -0.0198302   0.0044899  -0.0000000  -0.0853695  -0.0490264  -0.0000000
    2  -0.0095907   0.0151741   0.0000000  -0.0375899  -0.0380769   0.0000000
    3   0.0000000  -0.0000000  -0.0049616  -0.0000000   0.0000000  -0.0029743
    4  -0.1956657  -0.0945116   0.0000000  -0.0103913   0.0000951  -0.0000000
    5  -0.0793157  -0.0742434   0.0000000  -0.0124567   0.0082755  -0.0000000
    6  -0.0000000   0.0000000  -0.0076602  -0.0000000  -0.0000000  -0.0055845
    7   0.2228951   0.0860097  -0.0000000  -0.0073993   0.0028968  -0.0000000
    8   0.0860097   0.0603328  -0.0000000   0.0040121  -0.0012635   0.0000000
    9  -0.0000000  -0.0000000   0.0073930   0.0000000  -0.0000000   0.0052289
   10  -0.0073993   0.0040121   0.0000000   0.1031601   0.0460345   0.0000000
   11   0.0028968  -0.0012635  -0.0000000   0.0460345   0.0310649  -0.0000000
   12  -0.0000000   0.0000000   0.0052289   0.0000000  -0.0000000   0.0033299
 Gradient time:  CPU 84.99 s  wall 85.05 s
 **********************************************************************
 **                                                                  **
 **                       VIBRATIONAL ANALYSIS                       **
 **                       --------------------                       **
 **                                                                  **
 **        VIBRATIONAL FREQUENCIES (CM**-1) AND NORMAL MODES         **
 **     FORCE CONSTANTS (mDYN/ANGSTROM) AND REDUCED MASSES (AMU)     **
 **                  INFRARED INTENSITIES (KM/MOL)                   **
 **                                                                  **
 **********************************************************************


 Mode:                 1                      2                      3
 Frequency:       111.87                 145.15                 237.22
 Force Cnst:      0.2333                 0.3034                 0.8406
 Red. Mass:      31.6418                24.4386                25.3531
 IR Active:          YES                    YES                    YES
 IR Intens:        3.021                  3.064                  3.374
 Raman Active:       YES                    YES                    YES
               X      Y      Z        X      Y      Z        X      Y      Z
 P          0.088 -0.507 -0.000   -0.000  0.000 -0.325   -0.094  0.187 -0.000
 P          0.510 -0.231 -0.000   -0.000  0.000 -0.506    0.296  0.291 -0.000
 F          0.132  0.556  0.000   -0.000 -0.000  0.788    0.677 -0.513  0.000
 Br        -0.266  0.156  0.000    0.000 -0.000  0.136   -0.242 -0.064  0.000
 TransDip  -0.006 -0.055 -0.000    0.000  0.000 -0.056    0.026  0.053 -0.000

 Mode:                 4                      5                      6
 Frequency:       392.11                 613.85                 751.06
 Force Cnst:      3.1244                 6.8453                 7.3823
 Red. Mass:      34.4900                30.8330                22.2125
 IR Active:          YES                    YES                    YES
 IR Intens:       35.437                  4.912                200.544
 Raman Active:       YES                    YES                    YES
               X      Y      Z        X      Y      Z        X      Y      Z
 P          0.831  0.387  0.000    0.326 -0.604  0.000   -0.011 -0.009  0.000
 P         -0.088 -0.083  0.000   -0.318  0.644  0.000   -0.470 -0.218  0.000
 F         -0.173  0.167 -0.000    0.028 -0.109 -0.000    0.772  0.367 -0.000
 Br        -0.250 -0.159 -0.000   -0.010  0.011 -0.000    0.003  0.001 -0.000
 TransDip   0.189  0.024 -0.000   -0.060  0.039  0.000   -0.452 -0.037 -0.000

 STANDARD THERMODYNAMIC QUANTITIES AT   298.15 K  AND     1.00 ATM

   This Molecule has  0 Imaginary Frequencies
   Zero point vibrational energy:        3.218 kcal/mol

   Atom    1 Element P  Has Mass   30.97376
   Atom    2 Element P  Has Mass   30.97376
   Atom    3 Element F  Has Mass   18.99840
   Atom    4 Element Br Has Mass   78.91830
   Molecular Mass:   159.864220 amu
   Principal axes and moments of inertia in amu*Bohr^2:
                             1           2           3
    Eigenvalues --      165.73406  1633.75707  1799.49113
          X               0.99999    -0.00404    -0.00000
          Y               0.00404     0.99999    -0.00000
          Z               0.00000     0.00000     1.00000
   Rotational Symmetry Number is   1
   The Molecule is an Asymmetric Top
   Translational Enthalpy:        0.889 kcal/mol
   Rotational Enthalpy:           0.889 kcal/mol
   Vibrational Enthalpy:          4.744 kcal/mol
   gas constant (RT):             0.592 kcal/mol
   Translational Entropy:        41.116  cal/mol.K
   Rotational Entropy:           27.679  cal/mol.K
   Vibrational Entropy:           9.464  cal/mol.K

   Total Enthalpy:                7.114 kcal/mol
   Total Entropy:                78.259  cal/mol.K

 ======================================================================

 STANDARD THERMODYNAMIC QUANTITIES FOR ANHARMONIC VIBRATION -- TOSH

   Zero point vibrational energy: ************ kcal/mol

   Vibrational Enthalpy:   ************ kcal/mol
   Vibrational Entropy:             NaN  cal/mol.K

   Total Enthalpy:         ************ kcal/mol
   Total Entropy:                   NaN  cal/mol.K

 ======================================================================

 STANDARD THERMODYNAMIC QUANTITIES FOR ANHARMONIC VIBRATION -- VPT2

   Zero point vibrational energy: ************ kcal/mol

   Vibrational Enthalpy:   ************ kcal/mol
   Vibrational Entropy:             NaN  cal/mol.K

   Total Enthalpy:         ************ kcal/mol
   Total Entropy:                   NaN  cal/mol.K

 ======================================================================

Archival summary:
1\1\TWL02\FREQ\ProcedureUnspecified\BasisUnspecified\r121\taweetha\TueOct3017:22:222018TueOct3017:22:222018\0\\#,FREQ,ProcedureUnspecified,BasisUnspecified,\\0,1\Br\P,1,2.27326\P,2,2.05532,1,95.6932\F,3,1.64768,2,99.0029,1,-180,0\\\@

 Total job time:  99.74s(wall), 99.68s(cpu) 
 Tue Oct 30 17:22:22 2018

        *************************************************************
        *                                                           *
        *  Thank you very much for using Q-Chem.  Have a nice day.  *
        *                                                           *
        *************************************************************
