# Supplementary material for: Geometric and energetic data from ab initio calculations of haloethene, haloimine, halomethylenephosphine, haloiminophosphine, halodiazene, halodiphosphene and halocyclopropane
Source: Data Brief. 2019 Nov 2;27:104738. doi: 10.1016/j.dib.2019.104738 (PMC6861602; doi:10.1016/j.dib.2019.104738)
Supplement: Multimedia component 8 [file mmc8.zip › PP/B3LYP/FEPPECl.out]

Q-Chem Developer Version!
                  Welcome to Q-Chem
     A Quantum Leap Into The Future Of Chemistry


 Q-Chem 5.1, Q-Chem, Inc., Pleasanton, CA (2018)

 Yihan Shao,  Zhengting Gan,  E. Epifanovsky,  A. T. B. Gilbert,  M. Wormit,  
 J. Kussmann,  A. W. Lange,  A. Behn,  Jia Deng,  Xintian Feng,  D. Ghosh,  
 M. Goldey,  P. R. Horn,  L. D. Jacobson,  I. Kaliman,  T. Kus,  A. Landau,  
 Jie Liu,  E. I. Proynov,  R. M. Richard,  R. P. Steele,  E. J. Sundstrom,  
 H. L. Woodcock III,  P. M. Zimmerman,  D. Zuev,  B. Albrecht,  E. Alguire,  
 S. A. Baeppler,  D. Barton,  Z. Benda,  Y. A. Bernard,  E. J. Berquist,  
 K. B. Bravaya,  H. Burton,  D. Casanova,  Chun-Min Chang,  Yunqing Chen,  
 A. Chien,  K. D. Closser,  M. P. Coons,  S. Coriani,  S. Dasgupta,  
 A. L. Dempwolff,  M. Diedenhofen,  Hainam Do,  R. G. Edgar,  Po-Tung Fang,  
 S. Faraji,  S. Fatehi,  Qingguo Feng,  K. D. Fenk,  J. Fosso-Tande,  
 Qinghui Ge,  A. Ghysels,  G. Gidofalvi,  J. Gomes,  J. Gonthier,  A. Gunina,  
 D. Hait,  M. W. D. Hanson-Heine,  P. H. P. Harbach,  A. W. Hauser,  
 J. E. Herr,  E. G. Hohenstein,  Z. C. Holden,  Kerwin Hui,  B. C. Huynh,  
 T.-C. Jagau,  Hyunjun Ji,  B. Kaduk,  K. Khistyaev,  Jaehoon Kim,  
 P. Klunzinger,  K. Koh,  D. Kosenkov,  L. Koulias,  T. Kowalczyk,  
 C. M. Krauter,  A. Kunitsa,  Ka Un Lao,  A. Laurent,  K. V. Lawler,  
 Joonho Lee,  D. Lefrancois,  S. Lehtola,  D. S. Levine,  Yi-Pei Li,  
 You-Sheng Lin,  Fenglai Liu,  E. Livshits,  A. Luenser,  P. Manohar,  
 E. Mansoor,  S. F. Manzer,  Shan-Ping Mao,  Yuezhi Mao,  N. Mardirossian,  
 A. V. Marenich,  T. Markovich,  L. A. Martinez-Martinez,  S. A. Maurer,  
 N. J. Mayhall,  S. C. McKenzie,  J.-M. Mewes,  A. F. Morrison,  
 J. W. Mullinax,  K. Nanda,  T. S. Nguyen-Beck,  R. Olivares-Amaya,  
 J. A. Parkhill,  T. M. Perrine,  F. Plasser,  P. Pokhilko,  S. Prager,  
 A. Prociuk,  E. Ramos,  D. R. Rehn,  F. Rob,  M. Schneider,  N. Sergueev,  
 S. M. Sharada,  S. Sharma,  D. W. Small,  T. Stauch,  T. Stein,  
 Yu-Chuan Su,  A. J. W. Thom,  A. Tkatchenko,  T. Tsuchimochi,  N. M. Tubman,  
 L. Vogt,  M. L. Vidal,  O. Vydrov,  M. A. Watson,  J. Wenzel,  
 M. de Wergifosse,  T. A. Wesolowski,  A. White,  J. Witte,  A. Yamada,  
 Jun Yang,  K. Yao,  S. Yeganeh,  S. R. Yost,  Zhi-Qiang You,  A. Zech,  
 Igor Ying Zhang,  Xing Zhang,  Yan Zhao,  Ying Zhu,  B. R. Brooks,  
 G. K. L. Chan,  C. J. Cramer,  M. S. Gordon,  W. J. Hehre,  A. Klamt,  
 M. W. Schmidt,  C. D. Sherrill,  D. G. Truhlar,  A. Aspuru-Guzik,  R. Baer,  
 A. T. Bell,  N. A. Besley,  Jeng-Da Chai,  A. E. DePrince, III,  
 R. A. DiStasio Jr.,  A. Dreuw,  B. D. Dunietz,  T. R. Furlani,  
 Chao-Ping Hsu,  Yousung Jung,  Jing Kong,  D. S. Lambrecht,  WanZhen Liang,  
 C. Ochsenfeld,  V. A. Rassolov,  L. V. Slipchenko,  J. E. Subotnik,  
 T. Van Voorhis,  J. M. Herbert,  A. I. Krylov,  P. M. W. Gill,  M. Head-Gordon

 Contributors to earlier versions of Q-Chem not listed above: 
 R. D. Adamson,  B. Austin,  J. Baker,  G. J. O. Beran,  K. Brandhorst,  
 S. T. Brown,  E. F. C. Byrd,  A. K. Chakraborty,  C.-L. Cheng,  
 Siu Hung Chien,  D. M. Chipman,  D. L. Crittenden,  H. Dachsel,  
 R. J. Doerksen,  A. D. Dutoi,  L. Fusti-Molnar,  W. A. Goddard III,  
 A. Golubeva-Zadorozhnaya,  S. R. Gwaltney,  G. Hawkins,  A. Heyden,  
 S. Hirata,  G. Kedziora,  F. J. Keil,  C. Kelley,  Jihan Kim,  R. A. King,  
 R. Z. Khaliullin,  P. P. Korambath,  W. Kurlancheek,  A. M. Lee,  M. S. Lee,  
 S. V. Levchenko,  Ching Yeh Lin,  D. Liotard,  R. C. Lochan,  I. Lotan,  
 P. E. Maslen,  N. Nair,  D. P. O'Neill,  D. Neuhauser,  E. Neuscamman,  
 C. M. Oana,  R. Olson,  B. Peters,  R. Peverati,  P. A. Pieniazek,  
 Y. M. Rhee,  J. Ritchie,  M. A. Rohrdanz,  E. Rosta,  N. J. Russ,  
 H. F. Schaefer III,  N. E. Schultz,  N. Shenvi,  A. C. Simmonett,  A. Sodt,  
 D. Stuck,  K. S. Thanthiriwatte,  V. Vanovschi,  Tao Wang,  A. Warshel,  
 C. F. Williams,  Q. Wu,  X. Xu,  W. Zhang

 Please cite Q-Chem as follows:
 Y. Shao et al., Mol. Phys. 113, 184-215 (2015)
 DOI: 10.1080/00268976.2014.952696

 Q-Chem 5.1.1 for Intel X86 EM64T Linux

 Parts of Q-Chem use Armadillo 8.300.2 (Tropical Shenanigans).
 http://arma.sourceforge.net/

 Q-Chem begins on Tue Oct 30 17:16:31 2018  

Host: 
0

     Scratch files written to /scratch/taweetham/qchem19492//
Input Ideriv = 2
Curr. Ideriv = -1
Max.  Ideriv = 2

Checking the input file for inconsistencies... 	...done.

--------------------------------------------------------------
User input:
--------------------------------------------------------------
$molecule
0 1
P 
P 1 PP 
F 2 PF 1 ANG 
Cl 1 PCl 2 ANG  3 DHA

PP=1.99
PH=1.44
PF=1.54
PCl=2.03
PBr=2.5
PI=2.6
ANG=120.0
DHA=180.0
$end

$rem
   job_type	optimization
   basis	6-311++g**
   method	b3lyp
$end

--------------------------------------------------------------
 ----------------------------------------------------------------
             Standard Nuclear Orientation (Angstroms)
    I     Atom           X                Y                Z
 ----------------------------------------------------------------
    1      P       0.3694947833    -0.6421249118    -0.0000000000
    2      P      -1.2695697486     0.4863995498     0.0000000000
    3      F      -2.6601070363    -0.1754207066    -0.0000000000
    4      Cl      2.2024757533     0.2302745170     0.0000000000
 ----------------------------------------------------------------
 Molecular Point Group                 Cs    NOp =  2
 Largest Abelian Subgroup              Cs    NOp =  2
 Nuclear Repulsion Energy =   251.3511205260 hartrees
 There are       28 alpha and       28 beta electrons
 Requested basis set is 6-311++G(d,p)
 There are 45 shells and 112 basis functions

 Total QAlloc Memory Limit   2000 MB
 Mega-Array Size       188 MB
 MEM_STATIC part       192 MB
 A cutoff of  1.0D-11 yielded    880 shell pairs
 There are      5753 function pairs (      6178 Cartesian)
 Smallest overlap matrix eigenvalue = 6.14E-04

 Scale SEOQF with 1.000000e-01/1.000000e-01/1.000000e-01

 Standard Electronic Orientation quadrupole field applied
 Nucleus-field energy     =     0.0000000069 hartrees
 Guess from superposition of atomic densities
 Warning:  Energy on first SCF cycle will be non-variational
 SAD guess density has 56.000000 electrons

 -----------------------------------------------------------------------
  General SCF calculation program by
  Eric Jon Sundstrom, Paul Horn, Yuezhi Mao, Dmitri Zuev, Alec White,
  David Stuck, Shaama M.S., Shane Yost, Joonho Lee, David Small,
  Daniel Levine, Susi Lehtola, Hugh Burton, Evgeny Epifanovsky
 -----------------------------------------------------------------------
 Exchange:     0.2000 Hartree-Fock + 0.0800 Slater + 0.7200 B88
 Correlation:  0.1900 VWN1RPA + 0.8100 LYP
 Using SG-1 standard quadrature grid
 A restricted SCF calculation will be
 performed using DIIS
 SCF converges when DIIS error is below 1.0e-08
 ---------------------------------------
  Cycle       Energy         DIIS error
 ---------------------------------------
    1   -1243.4003545775      4.74e-02  
    2   -1242.8004086144      4.66e-03  
    3   -1242.7662047691      7.48e-03  
    4   -1242.8239717253      8.21e-04  
    5   -1242.8246065260      2.88e-04  
    6   -1242.8247396738      1.31e-04  
    7   -1242.8247761456      3.20e-05  
    8   -1242.8247779237      9.97e-06  
    9   -1242.8247780844      1.13e-06  
   10   -1242.8247780864      2.72e-07  
   11   -1242.8247780865      8.21e-08  
   12   -1242.8247780865      1.37e-08  
   13   -1242.8247780865      5.10e-09  Convergence criterion met
 ---------------------------------------
 SCF time:   CPU 8.71s  wall 9.00s 
 SCF   energy in the final basis set =    -1242.8247780865
 Total energy in the final basis set =    -1242.8247780865

 --------------------------------------------------------------
             Orbital Energies (a.u.) and Symmetries
 --------------------------------------------------------------

 Alpha MOs, Restricted
 -- Occupied --                  
-101.60  -77.13  -77.11  -24.74   -9.51   -7.27   -7.26   -7.26
  1 A'    2 A'    3 A'    4 A'    5 A'    6 A'    1 A"    7 A'                 
 -6.629  -6.606  -4.792  -4.788  -4.785  -4.769  -4.765  -4.763
  8 A'    9 A'   10 A'    2 A"   11 A'   12 A'    3 A"   13 A'                 
 -1.284  -0.887  -0.720  -0.610  -0.520  -0.519  -0.495  -0.395
 14 A'   15 A'   16 A'   17 A'   18 A'    4 A"   19 A'   20 A'                 
 -0.390  -0.360  -0.285  -0.253
  5 A"   21 A'    6 A"   22 A'                                                 
 -- Virtual --                   
 -0.126  -0.112   0.000   0.009   0.024   0.032   0.033   0.053
 23 A'    7 A"   24 A'   25 A'   26 A'    8 A"   27 A'   28 A'                 
  0.065   0.067   0.071   0.083   0.089   0.109   0.121   0.150
  9 A"   29 A'   30 A'   31 A'   10 A"   32 A'   33 A'   34 A'                 
  0.211   0.221   0.246   0.265   0.269   0.277   0.287   0.302
 35 A'   11 A"   36 A'   37 A'   12 A"   38 A'   39 A'   13 A"                 
  0.309   0.367   0.427   0.435   0.471   0.491   0.500   0.570
 40 A'   41 A'   42 A'   14 A"   43 A'   15 A"   44 A'   45 A'                 
  0.592   0.618   0.634   0.662   0.718   0.767   0.812   0.833
 16 A"   46 A'   47 A'   17 A"   48 A'   49 A'   18 A"   50 A'                 
  0.838   0.861   0.913   0.921   1.003   1.153   1.229   1.279
 19 A"   51 A'   20 A"   52 A'   53 A'   54 A'   55 A'   21 A"                 
  1.308   1.348   1.493   1.549   1.550   1.600   1.680   1.772
 56 A'   57 A'   22 A"   58 A'   23 A"   59 A'   60 A'   61 A'                 
  1.890   2.225   2.239   2.343   3.707   3.709   3.759   3.765
 62 A'   24 A"   63 A'   64 A'   25 A"   65 A'   26 A"   66 A'                 
  4.115   6.212   6.231   6.255   6.720   6.937   9.634  13.759
 67 A'   27 A"   68 A'   69 A'   70 A'   71 A'   72 A'   28 A"                 
 13.793  13.800  13.835  13.865  13.960  25.790  25.825  26.119
 29 A"   73 A'   74 A'   75 A'   76 A'   30 A"   77 A'   78 A'                 
 66.707 162.831 163.053 215.619
 79 A'   80 A'   81 A'   82 A'                                                 

 Beta MOs, Restricted
 -- Occupied --                  
-101.60  -77.13  -77.11  -24.74   -9.51   -7.27   -7.26   -7.26
  1 A'    2 A'    3 A'    4 A'    5 A'    6 A'    1 A"    7 A'                 
 -6.629  -6.606  -4.792  -4.788  -4.785  -4.769  -4.765  -4.763
  8 A'    9 A'   10 A'    2 A"   11 A'   12 A'    3 A"   13 A'                 
 -1.284  -0.887  -0.720  -0.610  -0.520  -0.519  -0.495  -0.395
 14 A'   15 A'   16 A'   17 A'   18 A'    4 A"   19 A'   20 A'                 
 -0.390  -0.360  -0.285  -0.253
  5 A"   21 A'    6 A"   22 A'                                                 
 -- Virtual --                   
 -0.126  -0.112   0.000   0.009   0.024   0.032   0.033   0.053
 23 A'    7 A"   24 A'   25 A'   26 A'    8 A"   27 A'   28 A'                 
  0.065   0.067   0.071   0.083   0.089   0.109   0.121   0.150
  9 A"   29 A'   30 A'   31 A'   10 A"   32 A'   33 A'   34 A'                 
  0.211   0.221   0.246   0.265   0.269   0.277   0.287   0.302
 35 A'   11 A"   36 A'   37 A'   12 A"   38 A'   39 A'   13 A"                 
  0.309   0.367   0.427   0.435   0.471   0.491   0.500   0.570
 40 A'   41 A'   42 A'   14 A"   43 A'   15 A"   44 A'   45 A'                 
  0.592   0.618   0.634   0.662   0.718   0.767   0.812   0.833
 16 A"   46 A'   47 A'   17 A"   48 A'   49 A'   18 A"   50 A'                 
  0.838   0.861   0.913   0.921   1.003   1.153   1.229   1.279
 19 A"   51 A'   20 A"   52 A'   53 A'   54 A'   55 A'   21 A"                 
  1.308   1.348   1.493   1.549   1.550   1.600   1.680   1.772
 56 A'   57 A'   22 A"   58 A'   23 A"   59 A'   60 A'   61 A'                 
  1.890   2.225   2.239   2.343   3.707   3.709   3.759   3.765
 62 A'   24 A"   63 A'   64 A'   25 A"   65 A'   26 A"   66 A'                 
  4.115   6.212   6.231   6.255   6.720   6.937   9.634  13.759
 67 A'   27 A"   68 A'   69 A'   70 A'   71 A'   72 A'   28 A"                 
 13.793  13.800  13.835  13.865  13.960  25.790  25.825  26.119
 29 A"   73 A'   74 A'   75 A'   76 A'   30 A"   77 A'   78 A'                 
 66.707 162.831 163.053 215.619
 79 A'   80 A'   81 A'   82 A'                                                 
 --------------------------------------------------------------

          Ground-State Mulliken Net Atomic Charges

     Atom                 Charge (a.u.)
  ----------------------------------------
      1 P                    -0.010332
      2 P                     0.052195
      3 F                    -0.071595
      4 Cl                    0.029731
  ----------------------------------------
  Sum of atomic charges =     0.000000

 -----------------------------------------------------------------
                    Cartesian Multipole Moments
 -----------------------------------------------------------------
    Charge (ESU x 10^10)
                 0.0000
    Dipole Moment (Debye)
         X       0.1648      Y       0.0428      Z      -0.0000
       Tot       0.1703
    Quadrupole Moments (Debye-Ang)
        XX     -45.9564     XY       0.9354     YY     -46.6944
        XZ      -0.0000     YZ       0.0000     ZZ     -43.4593
    Octopole Moments (Debye-Ang^2)
       XXX       2.1312    XXY       0.6794    XYY      -2.6830
       YYY       0.2984    XXZ      -0.0000    XYZ      -0.0000
       YYZ      -0.0000    XZZ      -4.3469    YZZ      -0.2373
       ZZZ      -0.0000
    Hexadecapole Moments (Debye-Ang^3)
      XXXX    -774.4408   XXXY       7.0909   XXYY    -149.5853
      XYYY      13.8074   YYYY    -132.4048   XXXZ      -0.0000
      XXYZ      -0.0000   XYYZ      -0.0000   YYYZ      -0.0000
      XXZZ    -136.0603   XYZZ       3.0677   YYZZ     -31.5961
      XZZZ      -0.0000   YZZZ      -0.0000   ZZZZ     -61.2539
 -----------------------------------------------------------------
 Calculating analytic gradient of the SCF energy
 Gradient of SCF Energy
            1           2           3           4
    1   0.0008842  -0.0354155   0.0379156  -0.0033843
    2   0.0887246  -0.1182116   0.0562073  -0.0267203
    3  -0.0000000  -0.0000000  -0.0000000   0.0000000
 Max gradient component =       1.182E-01
 RMS gradient           =       4.867E-02
 Gradient time:  CPU 2.16 s  wall 2.16 s
 Geometry Optimization Parameters
   NAtoms,    NIC,     NZ,  NCons,   NDum,   NFix, NCnnct, MaxDiis
        4      14       4       0       0       0       0       0


** GEOMETRY OPTIMIZATION IN DELOCALIZED INTERNAL COORDINATES **
   Searching for a Minimum

   Optimization Cycle:   1

                       Coordinates (Angstroms)
     ATOM                X               Y               Z
      1  P         0.3694947833   -0.6421249118    0.0000000000
      2  P        -1.2695697486    0.4863995498    0.0000000000
      3  F        -2.6601070363   -0.1754207066    0.0000000000
      4  Cl        2.2024757533    0.2302745170    0.0000000000
   Point Group: cs    Number of degrees of freedom:     5


   Energy is  -1242.824778087


 Attempting to Generate Delocalized Internal Coordinates

  5 Hessian modes will be used to form the next step
  Hessian Eigenvalues:
     0.250000    0.250000    0.313687    0.357619    0.648207

 Minimum Search - Taking Simple RFO Step
 Searching for Lamda that Minimizes Along All modes
 Value Taken    Lamda =  -0.06447443
 Calculated Step too Large.  Step scaled by  0.681888
 Step Taken.  Stepsize is  0.300000

                             Maximum     Tolerance    Cnvgd?
         Gradient           0.120817      0.000300      NO
         Displacement       0.217299      0.001200      NO
         Energy change     *********      0.000001      NO


 New Cartesian Coordinates Obtained by Inverse Iteration

 Displacement from previous Coordinates is:  0.446919
 ----------------------------------------------------------------
             Standard Nuclear Orientation (Angstroms)
    I     Atom           X                Y                Z
 ----------------------------------------------------------------
    1      P       0.3113702297    -0.7407126455     0.0000000000
    2      P      -1.2081021944     0.5931046437     0.0000000000
    3      F      -2.5511367813    -0.2191526299     0.0000000000
    4      Cl      2.0901624978     0.2658890801     0.0000000000
 ----------------------------------------------------------------
 Molecular Point Group                 Cs    NOp =  2
 Largest Abelian Subgroup              Cs    NOp =  2
 Nuclear Repulsion Energy =   253.0418525513 hartrees
 There are       28 alpha and       28 beta electrons
 Applying Cartesian multipole field
    Component          Value
    ---------          -----
     (2,0,0)        1.00000E-11
     (0,2,0)        2.00000E-11
     (0,0,2)       -3.00000E-11
 Nucleus-field energy     =     0.0000000067 hartrees
 Requested basis set is 6-311++G(d,p)
 There are 45 shells and 112 basis functions
 A cutoff of  1.0D-11 yielded    893 shell pairs
 There are      5841 function pairs (      6277 Cartesian)
 Smallest overlap matrix eigenvalue = 7.15E-04
 Guess MOs from SCF MO coefficient file

 -----------------------------------------------------------------------
  General SCF calculation program by
  Eric Jon Sundstrom, Paul Horn, Yuezhi Mao, Dmitri Zuev, Alec White,
  David Stuck, Shaama M.S., Shane Yost, Joonho Lee, David Small,
  Daniel Levine, Susi Lehtola, Hugh Burton, Evgeny Epifanovsky
 -----------------------------------------------------------------------
 Exchange:     0.2000 Hartree-Fock + 0.0800 Slater + 0.7200 B88
 Correlation:  0.1900 VWN1RPA + 0.8100 LYP
 Using SG-1 standard quadrature grid
 A restricted SCF calculation will be
 performed using DIIS
 SCF converges when DIIS error is below 1.0e-08
 ---------------------------------------
  Cycle       Energy         DIIS error
 ---------------------------------------
    1   -1242.8485424485      1.91e-03  
    2   -1242.8575821970      6.67e-04  
    3   -1242.8573128824      8.66e-04  
    4   -1242.8580391221      6.97e-05  
    5   -1242.8580446857      1.69e-05  
    6   -1242.8580445718      1.75e-05  
    7   -1242.8580452195      2.78e-06  
    8   -1242.8580452341      8.55e-07  
    9   -1242.8580452355      1.74e-07  
   10   -1242.8580452355      4.03e-08  
   11   -1242.8580452355      5.88e-09  Convergence criterion met
 ---------------------------------------
 SCF time:   CPU 7.58s  wall 8.00s 
 SCF   energy in the final basis set =    -1242.8580452355
 Total energy in the final basis set =    -1242.8580452355

 --------------------------------------------------------------
             Orbital Energies (a.u.) and Symmetries
 --------------------------------------------------------------

 Alpha MOs, Restricted
 -- Occupied --                  
-101.59  -77.14  -77.11  -24.73   -9.50   -7.27   -7.26   -7.26
  1 A'    2 A'    3 A'    4 A'    5 A'    6 A'    1 A"    7 A'                 
 -6.629  -6.609  -4.792  -4.788  -4.785  -4.771  -4.768  -4.765
  8 A'    9 A'   10 A'    2 A"   11 A'   12 A'    3 A"   13 A'                 
 -1.265  -0.881  -0.712  -0.598  -0.507  -0.504  -0.482  -0.396
 14 A'   15 A'   16 A'   17 A'   18 A'    4 A"   19 A'   20 A'                 
 -0.385  -0.364  -0.279  -0.273
  5 A"   21 A'    6 A"   22 A'                                                 
 -- Virtual --                   
 -0.120  -0.096  -0.003   0.003   0.018   0.032   0.038   0.050
  7 A"   23 A'   24 A'   25 A'   26 A'    8 A"   27 A'   28 A'                 
  0.054   0.066   0.070   0.079   0.088   0.109   0.120   0.153
 29 A'    9 A"   30 A'   31 A'   10 A"   32 A'   33 A'   34 A'                 
  0.221   0.224   0.244   0.264   0.271   0.274   0.289   0.299
 11 A"   35 A'   36 A'   37 A'   12 A"   38 A'   39 A'   13 A"                 
  0.302   0.381   0.420   0.439   0.464   0.489   0.501   0.566
 40 A'   41 A'   42 A'   14 A"   43 A'   15 A"   44 A'   45 A'                 
  0.593   0.600   0.649   0.660   0.719   0.754   0.816   0.842
 16 A"   46 A'   47 A'   17 A"   48 A'   49 A'   18 A"   19 A"                 
  0.842   0.878   0.908   0.917   0.969   1.124   1.225   1.285
 50 A'   51 A'   20 A"   52 A'   53 A'   54 A'   55 A'   21 A"                 
  1.319   1.351   1.489   1.550   1.576   1.624   1.676   1.751
 56 A'   57 A'   22 A"   23 A"   58 A'   59 A'   60 A'   61 A'                 
  1.907   2.229   2.253   2.346   3.722   3.724   3.765   3.777
 62 A'   24 A"   63 A'   64 A'   25 A"   65 A'   26 A"   66 A'                 
  4.091   6.224   6.244   6.267   6.701   6.916   9.636  13.757
 67 A'   27 A"   68 A'   69 A'   70 A'   71 A'   72 A'   28 A"                 
 13.790  13.808  13.841  13.855  13.940  25.790  25.846  26.120
 29 A"   73 A'   74 A'   75 A'   76 A'   30 A"   77 A'   78 A'                 
 66.722 162.807 163.032 215.621
 79 A'   80 A'   81 A'   82 A'                                                 

 Beta MOs, Restricted
 -- Occupied --                  
-101.59  -77.14  -77.11  -24.73   -9.50   -7.27   -7.26   -7.26
  1 A'    2 A'    3 A'    4 A'    5 A'    6 A'    1 A"    7 A'                 
 -6.629  -6.609  -4.792  -4.788  -4.785  -4.771  -4.768  -4.765
  8 A'    9 A'   10 A'    2 A"   11 A'   12 A'    3 A"   13 A'                 
 -1.265  -0.881  -0.712  -0.598  -0.507  -0.504  -0.482  -0.396
 14 A'   15 A'   16 A'   17 A'   18 A'    4 A"   19 A'   20 A'                 
 -0.385  -0.364  -0.279  -0.273
  5 A"   21 A'    6 A"   22 A'                                                 
 -- Virtual --                   
 -0.120  -0.096  -0.003   0.003   0.018   0.032   0.038   0.050
  7 A"   23 A'   24 A'   25 A'   26 A'    8 A"   27 A'   28 A'                 
  0.054   0.066   0.070   0.079   0.088   0.109   0.120   0.153
 29 A'    9 A"   30 A'   31 A'   10 A"   32 A'   33 A'   34 A'                 
  0.221   0.224   0.244   0.264   0.271   0.274   0.289   0.299
 11 A"   35 A'   36 A'   37 A'   12 A"   38 A'   39 A'   13 A"                 
  0.302   0.381   0.420   0.439   0.464   0.489   0.501   0.566
 40 A'   41 A'   42 A'   14 A"   43 A'   15 A"   44 A'   45 A'                 
  0.593   0.600   0.649   0.660   0.719   0.754   0.816   0.842
 16 A"   46 A'   47 A'   17 A"   48 A'   49 A'   18 A"   19 A"                 
  0.842   0.878   0.908   0.917   0.969   1.124   1.225   1.285
 50 A'   51 A'   20 A"   52 A'   53 A'   54 A'   55 A'   21 A"                 
  1.319   1.351   1.489   1.550   1.576   1.624   1.676   1.751
 56 A'   57 A'   22 A"   23 A"   58 A'   59 A'   60 A'   61 A'                 
  1.907   2.229   2.253   2.346   3.722   3.724   3.765   3.777
 62 A'   24 A"   63 A'   64 A'   25 A"   65 A'   26 A"   66 A'                 
  4.091   6.224   6.244   6.267   6.701   6.916   9.636  13.757
 67 A'   27 A"   68 A'   69 A'   70 A'   71 A'   72 A'   28 A"                 
 13.790  13.808  13.841  13.855  13.940  25.790  25.846  26.120
 29 A"   73 A'   74 A'   75 A'   76 A'   30 A"   77 A'   78 A'                 
 66.722 162.807 163.032 215.621
 79 A'   80 A'   81 A'   82 A'                                                 
 --------------------------------------------------------------

          Ground-State Mulliken Net Atomic Charges

     Atom                 Charge (a.u.)
  ----------------------------------------
      1 P                     0.046791
      2 P                     0.089682
      3 F                    -0.116440
      4 Cl                   -0.020032
  ----------------------------------------
  Sum of atomic charges =     0.000000

 -----------------------------------------------------------------
                    Cartesian Multipole Moments
 -----------------------------------------------------------------
    Charge (ESU x 10^10)
                 0.0000
    Dipole Moment (Debye)
         X       0.0926      Y       0.1900      Z      -0.0000
       Tot       0.2114
    Quadrupole Moments (Debye-Ang)
        XX     -47.0866     XY      -0.2979     YY     -45.6163
        XZ      -0.0000     YZ      -0.0000     ZZ     -43.3752
    Octopole Moments (Debye-Ang^2)
       XXX       2.7257    XXY       2.1484    XYY      -1.8096
       YYY      -0.8278    XXZ      -0.0000    XYZ      -0.0000
       YYZ      -0.0000    XZZ      -3.6452    YZZ      -0.5122
       ZZZ      -0.0000
    Hexadecapole Moments (Debye-Ang^3)
      XXXX    -719.3113   XXXY       5.0351   XXYY    -139.4939
      XYYY      12.0268   YYYY    -149.6927   XXXZ      -0.0000
      XXYZ      -0.0000   XYYZ      -0.0000   YYYZ      -0.0000
      XXZZ    -125.3618   XYZZ       2.4275   YYZZ     -34.3291
      XZZZ      -0.0000   YZZZ      -0.0000   ZZZZ     -60.4174
 -----------------------------------------------------------------
 Calculating analytic gradient of the SCF energy
 Gradient of SCF Energy
            1           2           3           4
    1   0.0063801  -0.0276834   0.0256155  -0.0043122
    2   0.0463509  -0.0634785   0.0332789  -0.0161512
    3   0.0000000   0.0000000  -0.0000000  -0.0000000
 Max gradient component =       6.348E-02
 RMS gradient           =       2.743E-02
 Gradient time:  CPU 2.19 s  wall 2.19 s
 Geometry Optimization Parameters
   NAtoms,    NIC,     NZ,  NCons,   NDum,   NFix, NCnnct, MaxDiis
        4      14       4       0       0       0       0       0

 Cartesian Hessian Update
 Hessian Updated using BFGS Update


** GEOMETRY OPTIMIZATION IN DELOCALIZED INTERNAL COORDINATES **
   Searching for a Minimum

   Optimization Cycle:   2

                       Coordinates (Angstroms)
     ATOM                X               Y               Z
      1  P         0.3113702297   -0.7407126455    0.0000000000
      2  P        -1.2081021944    0.5931046437    0.0000000000
      3  F        -2.5511367813   -0.2191526299    0.0000000000
      4  Cl        2.0901624978    0.2658890801    0.0000000000
   Point Group: cs    Number of degrees of freedom:     5


   Energy is  -1242.858045236

 Hessian Updated using BFGS Update

  5 Hessian modes will be used to form the next step
  Hessian Eigenvalues:
     0.225924    0.262649    0.314767    0.355083    0.618115

 Minimum Search - Taking Simple RFO Step
 Searching for Lamda that Minimizes Along All modes
 Value Taken    Lamda =  -0.02194006
 Step Taken.  Stepsize is  0.286448

                             Maximum     Tolerance    Cnvgd?
         Gradient           0.065357      0.000300      NO
         Displacement       0.223163      0.001200      NO
         Energy change     -0.033267      0.000001      NO


 New Cartesian Coordinates Obtained by Inverse Iteration

 Displacement from previous Coordinates is:  0.452058
 ----------------------------------------------------------------
             Standard Nuclear Orientation (Angstroms)
    I     Atom           X                Y                Z
 ----------------------------------------------------------------
    1      P       0.2544314270    -0.8496306060     0.0000000000
    2      P      -1.1226194573     0.6714559899     0.0000000000
    3      F      -2.4536541741    -0.2414300284     0.0000000000
    4      Cl      1.9641359561     0.3187330929     0.0000000000
 ----------------------------------------------------------------
 Molecular Point Group                 Cs    NOp =  2
 Largest Abelian Subgroup              Cs    NOp =  2
 Nuclear Repulsion Energy =   254.8076261853 hartrees
 There are       28 alpha and       28 beta electrons
 Applying Cartesian multipole field
    Component          Value
    ---------          -----
     (2,0,0)        1.00000E-11
     (0,2,0)        2.00000E-11
     (0,0,2)       -3.00000E-11
 Nucleus-field energy     =     0.0000000064 hartrees
 Requested basis set is 6-311++G(d,p)
 There are 45 shells and 112 basis functions
 A cutoff of  1.0D-11 yielded    896 shell pairs
 There are      5863 function pairs (      6301 Cartesian)
 Smallest overlap matrix eigenvalue = 7.74E-04
 Guess MOs from SCF MO coefficient file

 -----------------------------------------------------------------------
  General SCF calculation program by
  Eric Jon Sundstrom, Paul Horn, Yuezhi Mao, Dmitri Zuev, Alec White,
  David Stuck, Shaama M.S., Shane Yost, Joonho Lee, David Small,
  Daniel Levine, Susi Lehtola, Hugh Burton, Evgeny Epifanovsky
 -----------------------------------------------------------------------
 Exchange:     0.2000 Hartree-Fock + 0.0800 Slater + 0.7200 B88
 Correlation:  0.1900 VWN1RPA + 0.8100 LYP
 Using SG-1 standard quadrature grid
 A restricted SCF calculation will be
 performed using DIIS
 SCF converges when DIIS error is below 1.0e-08
 ---------------------------------------
  Cycle       Energy         DIIS error
 ---------------------------------------
    1   -1242.8615417149      1.69e-03  
    2   -1242.8690242336      7.45e-04  
    3   -1242.8688535415      8.60e-04  
    4   -1242.8695544861      7.45e-05  
    5   -1242.8695606619      1.96e-05  
    6   -1242.8695610844      1.19e-05  
    7   -1242.8695613118      6.69e-06  
    8   -1242.8695614073      8.27e-07  
    9   -1242.8695614085      1.41e-07  
   10   -1242.8695614085      3.27e-08  
   11   -1242.8695614085      3.67e-09  Convergence criterion met
 ---------------------------------------
 SCF time:   CPU 7.70s  wall 8.00s 
 SCF   energy in the final basis set =    -1242.8695614085
 Total energy in the final basis set =    -1242.8695614085

 --------------------------------------------------------------
             Orbital Energies (a.u.) and Symmetries
 --------------------------------------------------------------

 Alpha MOs, Restricted
 -- Occupied --                  
-101.58  -77.14  -77.12  -24.71   -9.49   -7.26   -7.25   -7.25
  1 A'    2 A'    3 A'    4 A'    5 A'    6 A'    1 A"    7 A'                 
 -6.631  -6.613  -4.795  -4.791  -4.788  -4.776  -4.772  -4.770
  8 A'    9 A'   10 A'    2 A"   11 A'   12 A'    3 A"   13 A'                 
 -1.239  -0.873  -0.703  -0.585  -0.490  -0.485  -0.470  -0.396
 14 A'   15 A'   16 A'   17 A'   18 A'    4 A"   19 A'   20 A'                 
 -0.379  -0.361  -0.289  -0.274
  5 A"   21 A'   22 A'    6 A"                                                 
 -- Virtual --                   
 -0.130  -0.084  -0.018   0.004   0.010   0.033   0.044   0.049
  7 A"   23 A'   24 A'   25 A'   26 A'    8 A"   27 A'   28 A'                 
  0.050   0.066   0.071   0.074   0.088   0.111   0.122   0.152
 29 A'    9 A"   30 A'   31 A'   10 A"   32 A'   33 A'   34 A'                 
  0.223   0.225   0.247   0.262   0.272   0.278   0.289   0.297
 11 A"   35 A'   36 A'   37 A'   12 A"   38 A'   39 A'   13 A"                 
  0.298   0.392   0.405   0.443   0.460   0.488   0.502   0.576
 40 A'   41 A'   42 A'   14 A"   43 A'   15 A"   44 A'   45 A'                 
  0.588   0.599   0.648   0.656   0.718   0.751   0.812   0.844
 46 A'   16 A"   47 A'   17 A"   48 A'   49 A'   18 A"   19 A"                 
  0.852   0.888   0.904   0.913   0.935   1.093   1.212   1.294
 50 A'   51 A'   20 A"   52 A'   53 A'   54 A'   55 A'   21 A"                 
  1.333   1.352   1.485   1.549   1.597   1.645   1.662   1.719
 56 A'   57 A'   22 A"   23 A"   58 A'   59 A'   60 A'   61 A'                 
  1.919   2.233   2.267   2.346   3.741   3.743   3.772   3.785
 62 A'   24 A"   63 A'   64 A'   25 A"   65 A'   26 A"   66 A'                 
  4.056   6.242   6.266   6.283   6.676   6.887   9.638  13.753
 67 A'   27 A"   68 A'   69 A'   70 A'   71 A'   72 A'   28 A"                 
 13.786  13.800  13.834  13.868  13.913  25.792  25.876  26.117
 29 A"   73 A'   74 A'   75 A'   76 A'   30 A"   77 A'   78 A'                 
 66.738 162.783 163.004 215.621
 79 A'   80 A'   81 A'   82 A'                                                 

 Beta MOs, Restricted
 -- Occupied --                  
-101.58  -77.14  -77.12  -24.71   -9.49   -7.26   -7.25   -7.25
  1 A'    2 A'    3 A'    4 A'    5 A'    6 A'    1 A"    7 A'                 
 -6.631  -6.613  -4.795  -4.791  -4.788  -4.776  -4.772  -4.770
  8 A'    9 A'   10 A'    2 A"   11 A'   12 A'    3 A"   13 A'                 
 -1.239  -0.873  -0.703  -0.585  -0.490  -0.485  -0.470  -0.396
 14 A'   15 A'   16 A'   17 A'   18 A'    4 A"   19 A'   20 A'                 
 -0.379  -0.361  -0.289  -0.274
  5 A"   21 A'   22 A'    6 A"                                                 
 -- Virtual --                   
 -0.130  -0.084  -0.018   0.004   0.010   0.033   0.044   0.049
  7 A"   23 A'   24 A'   25 A'   26 A'    8 A"   27 A'   28 A'                 
  0.050   0.066   0.071   0.074   0.088   0.111   0.122   0.152
 29 A'    9 A"   30 A'   31 A'   10 A"   32 A'   33 A'   34 A'                 
  0.223   0.225   0.247   0.262   0.272   0.278   0.289   0.297
 11 A"   35 A'   36 A'   37 A'   12 A"   38 A'   39 A'   13 A"                 
  0.298   0.392   0.405   0.443   0.460   0.488   0.502   0.576
 40 A'   41 A'   42 A'   14 A"   43 A'   15 A"   44 A'   45 A'                 
  0.588   0.599   0.648   0.656   0.718   0.751   0.812   0.844
 46 A'   16 A"   47 A'   17 A"   48 A'   49 A'   18 A"   19 A"                 
  0.852   0.888   0.904   0.913   0.935   1.093   1.212   1.294
 50 A'   51 A'   20 A"   52 A'   53 A'   54 A'   55 A'   21 A"                 
  1.333   1.352   1.485   1.549   1.597   1.645   1.662   1.719
 56 A'   57 A'   22 A"   23 A"   58 A'   59 A'   60 A'   61 A'                 
  1.919   2.233   2.267   2.346   3.741   3.743   3.772   3.785
 62 A'   24 A"   63 A'   64 A'   25 A"   65 A'   26 A"   66 A'                 
  4.056   6.242   6.266   6.283   6.676   6.887   9.638  13.753
 67 A'   27 A"   68 A'   69 A'   70 A'   71 A'   72 A'   28 A"                 
 13.786  13.800  13.834  13.868  13.913  25.792  25.876  26.117
 29 A"   73 A'   74 A'   75 A'   76 A'   30 A"   77 A'   78 A'                 
 66.738 162.783 163.004 215.621
 79 A'   80 A'   81 A'   82 A'                                                 
 --------------------------------------------------------------

          Ground-State Mulliken Net Atomic Charges

     Atom                 Charge (a.u.)
  ----------------------------------------
      1 P                     0.107655
      2 P                     0.129465
      3 F                    -0.167880
      4 Cl                   -0.069240
  ----------------------------------------
  Sum of atomic charges =     0.000000

 -----------------------------------------------------------------
                    Cartesian Multipole Moments
 -----------------------------------------------------------------
    Charge (ESU x 10^10)
                 0.0000
    Dipole Moment (Debye)
         X       0.0515      Y       0.1912      Z       0.0000
       Tot       0.1981
    Quadrupole Moments (Debye-Ang)
        XX     -48.5171     XY      -1.3084     YY     -44.2973
        XZ       0.0000     YZ       0.0000     ZZ     -43.3634
    Octopole Moments (Debye-Ang^2)
       XXX       4.0249    XXY       3.0883    XYY      -1.3352
       YYY      -1.6259    XXZ       0.0000    XYZ       0.0000
       YYZ       0.0000    XZZ      -2.9683    YZZ      -0.6716
       ZZZ       0.0000
    Hexadecapole Moments (Debye-Ang^3)
      XXXX    -664.4143   XXXY       0.0794   XXYY    -129.1598
      XYYY       7.7675   YYYY    -168.2331   XXXZ       0.0000
      XXYZ       0.0000   XYYZ       0.0000   YYYZ       0.0000
      XXZZ    -114.6101   XYZZ       1.0056   YYZZ     -37.4516
      XZZZ       0.0000   YZZZ       0.0000   ZZZZ     -59.9297
 -----------------------------------------------------------------
 Calculating analytic gradient of the SCF energy
 Gradient of SCF Energy
            1           2           3           4
    1   0.0049738  -0.0129264   0.0168428  -0.0088902
    2   0.0067084  -0.0099659   0.0087897  -0.0055322
    3   0.0000000  -0.0000000   0.0000000  -0.0000000
 Max gradient component =       1.684E-02
 RMS gradient           =       8.199E-03
 Gradient time:  CPU 2.20 s  wall 2.21 s
 Geometry Optimization Parameters
   NAtoms,    NIC,     NZ,  NCons,   NDum,   NFix, NCnnct, MaxDiis
        4      14       4       0       0       0       0       0

 Cartesian Hessian Update
 Hessian Updated using BFGS Update


** GEOMETRY OPTIMIZATION IN DELOCALIZED INTERNAL COORDINATES **
   Searching for a Minimum

   Optimization Cycle:   3

                       Coordinates (Angstroms)
     ATOM                X               Y               Z
      1  P         0.2544314270   -0.8496306060    0.0000000000
      2  P        -1.1226194573    0.6714559899    0.0000000000
      3  F        -2.4536541741   -0.2414300284    0.0000000000
      4  Cl        1.9641359561    0.3187330929    0.0000000000
   Point Group: cs    Number of degrees of freedom:     5


   Energy is  -1242.869561409

 Hessian Updated using BFGS Update

  5 Hessian modes will be used to form the next step
  Hessian Eigenvalues:
     0.222071    0.267122    0.346016    0.352406    0.594037

 Minimum Search - Taking Simple RFO Step
 Searching for Lamda that Minimizes Along All modes
 Value Taken    Lamda =  -0.00119985
 Step Taken.  Stepsize is  0.056601

                             Maximum     Tolerance    Cnvgd?
         Gradient           0.014608      0.000300      NO
         Displacement       0.038630      0.001200      NO
         Energy change     -0.011516      0.000001      NO


 New Cartesian Coordinates Obtained by Inverse Iteration

 Displacement from previous Coordinates is:  0.065115
 ----------------------------------------------------------------
             Standard Nuclear Orientation (Angstroms)
    I     Atom           X                Y                Z
 ----------------------------------------------------------------
    1      P       0.2604562910    -0.8623727000     0.0000000000
    2      P      -1.1181206437     0.6679389481     0.0000000000
    3      F      -2.4783398461    -0.2359376815     0.0000000000
    4      Cl      1.9782979505     0.3294998819     0.0000000000
 ----------------------------------------------------------------
 Molecular Point Group                 Cs    NOp =  2
 Largest Abelian Subgroup              Cs    NOp =  2
 Nuclear Repulsion Energy =   252.8608156105 hartrees
 There are       28 alpha and       28 beta electrons
 Applying Cartesian multipole field
    Component          Value
    ---------          -----
     (2,0,0)        1.00000E-11
     (0,2,0)        2.00000E-11
     (0,0,2)       -3.00000E-11
 Nucleus-field energy     =     0.0000000065 hartrees
 Requested basis set is 6-311++G(d,p)
 There are 45 shells and 112 basis functions
 A cutoff of  1.0D-11 yielded    896 shell pairs
 There are      5863 function pairs (      6301 Cartesian)
 Smallest overlap matrix eigenvalue = 7.96E-04
 Guess MOs from SCF MO coefficient file

 -----------------------------------------------------------------------
  General SCF calculation program by
  Eric Jon Sundstrom, Paul Horn, Yuezhi Mao, Dmitri Zuev, Alec White,
  David Stuck, Shaama M.S., Shane Yost, Joonho Lee, David Small,
  Daniel Levine, Susi Lehtola, Hugh Burton, Evgeny Epifanovsky
 -----------------------------------------------------------------------
 Exchange:     0.2000 Hartree-Fock + 0.0800 Slater + 0.7200 B88
 Correlation:  0.1900 VWN1RPA + 0.8100 LYP
 Using SG-1 standard quadrature grid
 A restricted SCF calculation will be
 performed using DIIS
 SCF converges when DIIS error is below 1.0e-08
 ---------------------------------------
  Cycle       Energy         DIIS error
 ---------------------------------------
    1   -1242.8700554398      3.85e-04  
    2   -1242.8703530691      1.73e-04  
    3   -1242.8703455082      1.93e-04  
    4   -1242.8703795109      3.84e-05  
    5   -1242.8703813266      1.96e-05  
    6   -1242.8703821354      4.69e-06  
    7   -1242.8703821821      5.50e-07  
    8   -1242.8703821824      3.77e-07  
    9   -1242.8703821827      3.46e-08  
   10   -1242.8703821827      1.10e-08  
   11   -1242.8703821827      1.43e-09  Convergence criterion met
 ---------------------------------------
 SCF time:   CPU 7.65s  wall 8.00s 
 SCF   energy in the final basis set =    -1242.8703821827
 Total energy in the final basis set =    -1242.8703821827

 --------------------------------------------------------------
             Orbital Energies (a.u.) and Symmetries
 --------------------------------------------------------------

 Alpha MOs, Restricted
 -- Occupied --                  
-101.58  -77.14  -77.12  -24.71   -9.49   -7.26   -7.25   -7.25
  1 A'    2 A'    3 A'    4 A'    5 A'    6 A'    1 A"    7 A'                 
 -6.634  -6.616  -4.797  -4.793  -4.790  -4.779  -4.775  -4.773
  8 A'    9 A'   10 A'    2 A"   11 A'   12 A'    3 A"   13 A'                 
 -1.232  -0.869  -0.704  -0.583  -0.485  -0.479  -0.469  -0.397
 14 A'   15 A'   16 A'   17 A'   18 A'    4 A"   19 A'   20 A'                 
 -0.377  -0.360  -0.291  -0.276
  5 A"   21 A'   22 A'    6 A"                                                 
 -- Virtual --                   
 -0.132  -0.089  -0.021   0.003   0.007   0.033   0.043   0.048
  7 A"   23 A'   24 A'   25 A'   26 A'    8 A"   27 A'   28 A'                 
  0.050   0.066   0.071   0.073   0.088   0.111   0.121   0.152
 29 A'    9 A"   30 A'   31 A'   10 A"   32 A'   33 A'   34 A'                 
  0.223   0.225   0.246   0.262   0.272   0.276   0.288   0.295
 11 A"   35 A'   36 A'   37 A'   12 A"   38 A'   39 A'   40 A'                 
  0.297   0.391   0.406   0.442   0.458   0.488   0.503   0.577
 13 A"   41 A'   42 A'   14 A"   43 A'   15 A"   44 A'   45 A'                 
  0.585   0.602   0.642   0.654   0.712   0.750   0.809   0.844
 46 A'   16 A"   47 A'   17 A"   48 A'   49 A'   18 A"   19 A"                 
  0.853   0.879   0.898   0.910   0.929   1.085   1.201   1.294
 50 A'   51 A'   20 A"   52 A'   53 A'   54 A'   55 A'   21 A"                 
  1.334   1.359   1.483   1.547   1.594   1.642   1.662   1.715
 56 A'   57 A'   22 A"   23 A"   58 A'   59 A'   60 A'   61 A'                 
  1.919   2.233   2.267   2.341   3.745   3.747   3.772   3.784
 62 A'   24 A"   63 A'   64 A'   25 A"   65 A'   26 A"   66 A'                 
  4.041   6.244   6.270   6.289   6.669   6.873   9.637  13.751
 67 A'   27 A"   68 A'   69 A'   70 A'   71 A'   72 A'   28 A"                 
 13.783  13.796  13.827  13.865  13.911  25.791  25.874  26.102
 29 A"   73 A'   74 A'   75 A'   76 A'   30 A"   77 A'   78 A'                 
 66.738 162.776 162.992 215.620
 79 A'   80 A'   81 A'   82 A'                                                 

 Beta MOs, Restricted
 -- Occupied --                  
-101.58  -77.14  -77.12  -24.71   -9.49   -7.26   -7.25   -7.25
  1 A'    2 A'    3 A'    4 A'    5 A'    6 A'    1 A"    7 A'                 
 -6.634  -6.616  -4.797  -4.793  -4.790  -4.779  -4.775  -4.773
  8 A'    9 A'   10 A'    2 A"   11 A'   12 A'    3 A"   13 A'                 
 -1.232  -0.869  -0.704  -0.583  -0.485  -0.479  -0.469  -0.397
 14 A'   15 A'   16 A'   17 A'   18 A'    4 A"   19 A'   20 A'                 
 -0.377  -0.360  -0.291  -0.276
  5 A"   21 A'   22 A'    6 A"                                                 
 -- Virtual --                   
 -0.132  -0.089  -0.021   0.003   0.007   0.033   0.043   0.048
  7 A"   23 A'   24 A'   25 A'   26 A'    8 A"   27 A'   28 A'                 
  0.050   0.066   0.071   0.073   0.088   0.111   0.121   0.152
 29 A'    9 A"   30 A'   31 A'   10 A"   32 A'   33 A'   34 A'                 
  0.223   0.225   0.246   0.262   0.272   0.276   0.288   0.295
 11 A"   35 A'   36 A'   37 A'   12 A"   38 A'   39 A'   40 A'                 
  0.297   0.391   0.406   0.442   0.458   0.488   0.503   0.577
 13 A"   41 A'   42 A'   14 A"   43 A'   15 A"   44 A'   45 A'                 
  0.585   0.602   0.642   0.654   0.712   0.750   0.809   0.844
 46 A'   16 A"   47 A'   17 A"   48 A'   49 A'   18 A"   19 A"                 
  0.853   0.879   0.898   0.910   0.929   1.085   1.201   1.294
 50 A'   51 A'   20 A"   52 A'   53 A'   54 A'   55 A'   21 A"                 
  1.334   1.359   1.483   1.547   1.594   1.642   1.662   1.715
 56 A'   57 A'   22 A"   23 A"   58 A'   59 A'   60 A'   61 A'                 
  1.919   2.233   2.267   2.341   3.745   3.747   3.772   3.784
 62 A'   24 A"   63 A'   64 A'   25 A"   65 A'   26 A"   66 A'                 
  4.041   6.244   6.270   6.289   6.669   6.873   9.637  13.751
 67 A'   27 A"   68 A'   69 A'   70 A'   71 A'   72 A'   28 A"                 
 13.783  13.796  13.827  13.865  13.911  25.791  25.874  26.102
 29 A"   73 A'   74 A'   75 A'   76 A'   30 A"   77 A'   78 A'                 
 66.738 162.776 162.992 215.620
 79 A'   80 A'   81 A'   82 A'                                                 
 --------------------------------------------------------------

          Ground-State Mulliken Net Atomic Charges

     Atom                 Charge (a.u.)
  ----------------------------------------
      1 P                     0.119237
      2 P                     0.140852
      3 F                    -0.181885
      4 Cl                   -0.078204
  ----------------------------------------
  Sum of atomic charges =     0.000000

 -----------------------------------------------------------------
                    Cartesian Multipole Moments
 -----------------------------------------------------------------
    Charge (ESU x 10^10)
                 0.0000
    Dipole Moment (Debye)
         X       0.0915      Y       0.1557      Z       0.0000
       Tot       0.1805
    Quadrupole Moments (Debye-Ang)
        XX     -49.0189     XY      -1.3654     YY     -44.1907
        XZ       0.0000     YZ      -0.0000     ZZ     -43.4076
    Octopole Moments (Debye-Ang^2)
       XXX       4.4311    XXY       3.2030    XYY      -1.6403
       YYY      -1.5568    XXZ       0.0000    XYZ       0.0000
       YYZ       0.0000    XZZ      -3.1889    YZZ      -0.6263
       ZZZ       0.0000
    Hexadecapole Moments (Debye-Ang^3)
      XXXX    -676.9655   XXXY      -0.8494   XXYY    -130.6578
      XYYY       6.7632   YYYY    -169.3411   XXXZ       0.0000
      XXYZ       0.0000   XYYZ       0.0000   YYYZ      -0.0000
      XXZZ    -116.2044   XYZZ       0.6556   YYZZ     -37.6704
      XZZZ       0.0000   YZZZ      -0.0000   ZZZZ     -59.9745
 -----------------------------------------------------------------
 Calculating analytic gradient of the SCF energy
 Gradient of SCF Energy
            1           2           3           4
    1   0.0034070  -0.0062675   0.0065252  -0.0036647
    2   0.0018752  -0.0029472   0.0035285  -0.0024565
    3   0.0000000  -0.0000000  -0.0000000   0.0000000
 Max gradient component =       6.525E-03
 RMS gradient           =       3.386E-03
 Gradient time:  CPU 2.21 s  wall 2.22 s
 Geometry Optimization Parameters
   NAtoms,    NIC,     NZ,  NCons,   NDum,   NFix, NCnnct, MaxDiis
        4      14       4       0       0       0       0       0

 Cartesian Hessian Update
 Hessian Updated using BFGS Update


** GEOMETRY OPTIMIZATION IN DELOCALIZED INTERNAL COORDINATES **
   Searching for a Minimum

   Optimization Cycle:   4

                       Coordinates (Angstroms)
     ATOM                X               Y               Z
      1  P         0.2604562910   -0.8623727000    0.0000000000
      2  P        -1.1181206437    0.6679389481    0.0000000000
      3  F        -2.4783398461   -0.2359376815    0.0000000000
      4  Cl        1.9782979505    0.3294998819    0.0000000000
   Point Group: cs    Number of degrees of freedom:     5


   Energy is  -1242.870382183

 Hessian Updated using BFGS Update

  5 Hessian modes will be used to form the next step
  Hessian Eigenvalues:
     0.177602    0.260315    0.320356    0.361452    0.500984

 Minimum Search - Taking Simple RFO Step
 Searching for Lamda that Minimizes Along All modes
 Value Taken    Lamda =  -0.00029916
 Step Taken.  Stepsize is  0.036795

                             Maximum     Tolerance    Cnvgd?
         Gradient           0.006128      0.000300      NO
         Displacement       0.023954      0.001200      NO
         Energy change     -0.000821      0.000001      NO


 New Cartesian Coordinates Obtained by Inverse Iteration

 Displacement from previous Coordinates is:  0.036149
 ----------------------------------------------------------------
             Standard Nuclear Orientation (Angstroms)
    I     Atom           X                Y                Z
 ----------------------------------------------------------------
    1      P       0.2609494929    -0.8704885992     0.0000000000
    2      P      -1.1126649974     0.6659510046     0.0000000000
    3      F      -2.4909476008    -0.2333102350     0.0000000000
    4      Cl      1.9849568571     0.3369762781     0.0000000000
 ----------------------------------------------------------------
 Molecular Point Group                 Cs    NOp =  2
 Largest Abelian Subgroup              Cs    NOp =  2
 Nuclear Repulsion Energy =   251.8458759035 hartrees
 There are       28 alpha and       28 beta electrons
 Applying Cartesian multipole field
    Component          Value
    ---------          -----
     (2,0,0)        1.00000E-11
     (0,2,0)        2.00000E-11
     (0,0,2)       -3.00000E-11
 Nucleus-field energy     =     0.0000000065 hartrees
 Requested basis set is 6-311++G(d,p)
 There are 45 shells and 112 basis functions
 A cutoff of  1.0D-11 yielded    894 shell pairs
 There are      5858 function pairs (      6296 Cartesian)
 Smallest overlap matrix eigenvalue = 8.04E-04
 Guess MOs from SCF MO coefficient file

 -----------------------------------------------------------------------
  General SCF calculation program by
  Eric Jon Sundstrom, Paul Horn, Yuezhi Mao, Dmitri Zuev, Alec White,
  David Stuck, Shaama M.S., Shane Yost, Joonho Lee, David Small,
  Daniel Levine, Susi Lehtola, Hugh Burton, Evgeny Epifanovsky
 -----------------------------------------------------------------------
 Exchange:     0.2000 Hartree-Fock + 0.0800 Slater + 0.7200 B88
 Correlation:  0.1900 VWN1RPA + 0.8100 LYP
 Using SG-1 standard quadrature grid
 A restricted SCF calculation will be
 performed using DIIS
 SCF converges when DIIS error is below 1.0e-08
 ---------------------------------------
  Cycle       Energy         DIIS error
 ---------------------------------------
    1   -1242.8704135125      2.44e-04  
    2   -1242.8705323524      1.23e-04  
    3   -1242.8705302623      1.30e-04  
    4   -1242.8705457316      2.28e-05  
    5   -1242.8705462889      1.26e-05  
    6   -1242.8705466285      3.02e-06  
    7   -1242.8705466476      5.97e-07  
    8   -1242.8705466481      2.86e-07  
    9   -1242.8705466483      2.38e-08  
   10   -1242.8705466483      6.72e-09  Convergence criterion met
 ---------------------------------------
 SCF time:   CPU 7.02s  wall 7.00s 
 SCF   energy in the final basis set =    -1242.8705466483
 Total energy in the final basis set =    -1242.8705466483

 --------------------------------------------------------------
             Orbital Energies (a.u.) and Symmetries
 --------------------------------------------------------------

 Alpha MOs, Restricted
 -- Occupied --                  
-101.58  -77.14  -77.12  -24.71   -9.49   -7.26   -7.25   -7.25
  1 A'    2 A'    3 A'    4 A'    5 A'    6 A'    1 A"    7 A'                 
 -6.635  -6.618  -4.798  -4.794  -4.791  -4.780  -4.777  -4.774
  8 A'    9 A'   10 A'    2 A"   11 A'   12 A'    3 A"   13 A'                 
 -1.227  -0.867  -0.704  -0.582  -0.482  -0.476  -0.468  -0.397
 14 A'   15 A'   16 A'   17 A'   18 A'    4 A"   19 A'   20 A'                 
 -0.376  -0.359  -0.293  -0.277
  5 A"   21 A'   22 A'    6 A"                                                 
 -- Virtual --                   
 -0.134  -0.092  -0.023   0.002   0.006   0.033   0.043   0.048
  7 A"   23 A'   24 A'   25 A'   26 A'    8 A"   27 A'   28 A'                 
  0.050   0.066   0.071   0.073   0.088   0.111   0.121   0.151
 29 A'    9 A"   30 A'   31 A'   10 A"   32 A'   33 A'   34 A'                 
  0.223   0.225   0.246   0.262   0.272   0.275   0.287   0.294
 11 A"   35 A'   36 A'   37 A'   12 A"   38 A'   39 A'   40 A'                 
  0.297   0.391   0.406   0.441   0.458   0.487   0.504   0.578
 13 A"   41 A'   42 A'   14 A"   43 A'   15 A"   44 A'   45 A'                 
  0.584   0.604   0.639   0.653   0.708   0.750   0.808   0.845
 46 A'   16 A"   47 A'   17 A"   48 A'   49 A'   18 A"   19 A"                 
  0.853   0.874   0.895   0.908   0.925   1.083   1.194   1.294
 50 A'   51 A'   20 A"   52 A'   53 A'   54 A'   55 A'   21 A"                 
  1.334   1.363   1.482   1.545   1.594   1.641   1.661   1.712
 56 A'   57 A'   22 A"   23 A"   58 A'   59 A'   60 A'   61 A'                 
  1.919   2.234   2.267   2.337   3.748   3.750   3.772   3.784
 62 A'   24 A"   63 A'   64 A'   25 A"   65 A'   26 A"   66 A'                 
  4.032   6.246   6.273   6.293   6.664   6.866   9.636  13.750
 67 A'   27 A"   68 A'   69 A'   70 A'   71 A'   72 A'   28 A"                 
 13.782  13.794  13.823  13.864  13.909  25.790  25.874  26.092
 29 A"   73 A'   74 A'   75 A'   76 A'   30 A"   77 A'   78 A'                 
 66.739 162.771 162.986 215.618
 79 A'   80 A'   81 A'   82 A'                                                 

 Beta MOs, Restricted
 -- Occupied --                  
-101.58  -77.14  -77.12  -24.71   -9.49   -7.26   -7.25   -7.25
  1 A'    2 A'    3 A'    4 A'    5 A'    6 A'    1 A"    7 A'                 
 -6.635  -6.618  -4.798  -4.794  -4.791  -4.780  -4.777  -4.774
  8 A'    9 A'   10 A'    2 A"   11 A'   12 A'    3 A"   13 A'                 
 -1.227  -0.867  -0.704  -0.582  -0.482  -0.476  -0.468  -0.397
 14 A'   15 A'   16 A'   17 A'   18 A'    4 A"   19 A'   20 A'                 
 -0.376  -0.359  -0.293  -0.277
  5 A"   21 A'   22 A'    6 A"                                                 
 -- Virtual --                   
 -0.134  -0.092  -0.023   0.002   0.006   0.033   0.043   0.048
  7 A"   23 A'   24 A'   25 A'   26 A'    8 A"   27 A'   28 A'                 
  0.050   0.066   0.071   0.073   0.088   0.111   0.121   0.151
 29 A'    9 A"   30 A'   31 A'   10 A"   32 A'   33 A'   34 A'                 
  0.223   0.225   0.246   0.262   0.272   0.275   0.287   0.294
 11 A"   35 A'   36 A'   37 A'   12 A"   38 A'   39 A'   40 A'                 
  0.297   0.391   0.406   0.441   0.458   0.487   0.504   0.578
 13 A"   41 A'   42 A'   14 A"   43 A'   15 A"   44 A'   45 A'                 
  0.584   0.604   0.639   0.653   0.708   0.750   0.808   0.845
 46 A'   16 A"   47 A'   17 A"   48 A'   49 A'   18 A"   19 A"                 
  0.853   0.874   0.895   0.908   0.925   1.083   1.194   1.294
 50 A'   51 A'   20 A"   52 A'   53 A'   54 A'   55 A'   21 A"                 
  1.334   1.363   1.482   1.545   1.594   1.641   1.661   1.712
 56 A'   57 A'   22 A"   23 A"   58 A'   59 A'   60 A'   61 A'                 
  1.919   2.234   2.267   2.337   3.748   3.750   3.772   3.784
 62 A'   24 A"   63 A'   64 A'   25 A"   65 A'   26 A"   66 A'                 
  4.032   6.246   6.273   6.293   6.664   6.866   9.636  13.750
 67 A'   27 A"   68 A'   69 A'   70 A'   71 A'   72 A'   28 A"                 
 13.782  13.794  13.823  13.864  13.909  25.790  25.874  26.092
 29 A"   73 A'   74 A'   75 A'   76 A'   30 A"   77 A'   78 A'                 
 66.739 162.771 162.986 215.618
 79 A'   80 A'   81 A'   82 A'                                                 
 --------------------------------------------------------------

          Ground-State Mulliken Net Atomic Charges

     Atom                 Charge (a.u.)
  ----------------------------------------
      1 P                     0.127935
      2 P                     0.148259
      3 F                    -0.191189
      4 Cl                   -0.085005
  ----------------------------------------
  Sum of atomic charges =     0.000000

 -----------------------------------------------------------------
                    Cartesian Multipole Moments
 -----------------------------------------------------------------
    Charge (ESU x 10^10)
                 0.0000
    Dipole Moment (Debye)
         X       0.1135      Y       0.1311      Z       0.0000
       Tot       0.1734
    Quadrupole Moments (Debye-Ang)
        XX     -49.3536     XY      -1.4106     YY     -44.1073
        XZ      -0.0000     YZ       0.0000     ZZ     -43.4223
    Octopole Moments (Debye-Ang^2)
       XXX       4.7239    XXY       3.2675    XYY      -1.8098
       YYY      -1.5494    XXZ       0.0000    XYZ       0.0000
       YYZ       0.0000    XZZ      -3.3164    YZZ      -0.6066
       ZZZ       0.0000
    Hexadecapole Moments (Debye-Ang^3)
      XXXX    -683.3685   XXXY      -1.6586   XXYY    -131.3376
      XYYY       5.8836   YYYY    -170.0643   XXXZ      -0.0000
      XXYZ       0.0000   XYYZ       0.0000   YYYZ       0.0000
      XXZZ    -116.9459   XYZZ       0.3528   YYZZ     -37.8004
      XZZZ       0.0000   YZZZ       0.0000   ZZZZ     -59.9446
 -----------------------------------------------------------------
 Calculating analytic gradient of the SCF energy
 Gradient of SCF Energy
            1           2           3           4
    1   0.0013302  -0.0013972   0.0006267  -0.0005597
    2  -0.0004840   0.0004673   0.0004276  -0.0004110
    3   0.0000000  -0.0000000  -0.0000000  -0.0000000
 Max gradient component =       1.397E-03
 RMS gradient           =       6.603E-04
 Gradient time:  CPU 2.22 s  wall 2.22 s
 Geometry Optimization Parameters
   NAtoms,    NIC,     NZ,  NCons,   NDum,   NFix, NCnnct, MaxDiis
        4      14       4       0       0       0       0       0

 Cartesian Hessian Update
 Hessian Updated using BFGS Update


** GEOMETRY OPTIMIZATION IN DELOCALIZED INTERNAL COORDINATES **
   Searching for a Minimum

   Optimization Cycle:   5

                       Coordinates (Angstroms)
     ATOM                X               Y               Z
      1  P         0.2609494929   -0.8704885992    0.0000000000
      2  P        -1.1126649974    0.6659510046    0.0000000000
      3  F        -2.4909476008   -0.2333102350    0.0000000000
      4  Cl        1.9849568571    0.3369762781    0.0000000000
   Point Group: cs    Number of degrees of freedom:     5


   Energy is  -1242.870546648

 Hessian Updated using BFGS Update

  5 Hessian modes will be used to form the next step
  Hessian Eigenvalues:
     0.162767    0.257283    0.313648    0.368134    0.493913

 Minimum Search - Taking Simple RFO Step
 Searching for Lamda that Minimizes Along All modes
 Value Taken    Lamda =  -0.00000900
 Step Taken.  Stepsize is  0.006276

                             Maximum     Tolerance    Cnvgd?
         Gradient           0.001539      0.000300      NO
         Displacement       0.006019      0.001200      NO
         Energy change     -0.000164      0.000001      NO


 New Cartesian Coordinates Obtained by Inverse Iteration

 Displacement from previous Coordinates is:  0.004433
 ----------------------------------------------------------------
             Standard Nuclear Orientation (Angstroms)
    I     Atom           X                Y                Z
 ----------------------------------------------------------------
    1      P       0.2596950245    -0.8709199719     0.0000000000
    2      P      -1.1112804217     0.6655945546     0.0000000000
    3      F      -2.4916660193    -0.2334291131     0.0000000000
    4      Cl      1.9855451682     0.3378829789     0.0000000000
 ----------------------------------------------------------------
 Molecular Point Group                 Cs    NOp =  2
 Largest Abelian Subgroup              Cs    NOp =  2
 Nuclear Repulsion Energy =   251.7925844416 hartrees
 There are       28 alpha and       28 beta electrons
 Applying Cartesian multipole field
    Component          Value
    ---------          -----
     (2,0,0)        1.00000E-11
     (0,2,0)        2.00000E-11
     (0,0,2)       -3.00000E-11
 Nucleus-field energy     =     0.0000000065 hartrees
 Requested basis set is 6-311++G(d,p)
 There are 45 shells and 112 basis functions
 A cutoff of  1.0D-11 yielded    893 shell pairs
 There are      5858 function pairs (      6296 Cartesian)
 Smallest overlap matrix eigenvalue = 8.02E-04
 Guess MOs from SCF MO coefficient file

 -----------------------------------------------------------------------
  General SCF calculation program by
  Eric Jon Sundstrom, Paul Horn, Yuezhi Mao, Dmitri Zuev, Alec White,
  David Stuck, Shaama M.S., Shane Yost, Joonho Lee, David Small,
  Daniel Levine, Susi Lehtola, Hugh Burton, Evgeny Epifanovsky
 -----------------------------------------------------------------------
 Exchange:     0.2000 Hartree-Fock + 0.0800 Slater + 0.7200 B88
 Correlation:  0.1900 VWN1RPA + 0.8100 LYP
 Using SG-1 standard quadrature grid
 A restricted SCF calculation will be
 performed using DIIS
 SCF converges when DIIS error is below 1.0e-08
 ---------------------------------------
  Cycle       Energy         DIIS error
 ---------------------------------------
    1   -1242.8705492775      3.64e-05  
    2   -1242.8705518741      2.12e-05  
    3   -1242.8705519680      1.95e-05  
    4   -1242.8705523375      2.95e-06  
    5   -1242.8705523463      1.30e-06  
    6   -1242.8705523494      5.08e-07  
    7   -1242.8705523499      1.63e-07  
    8   -1242.8705523500      2.22e-08  
    9   -1242.8705523500      4.00e-09  Convergence criterion met
 ---------------------------------------
 SCF time:   CPU 6.31s  wall 6.00s 
 SCF   energy in the final basis set =    -1242.8705523500
 Total energy in the final basis set =    -1242.8705523500

 --------------------------------------------------------------
             Orbital Energies (a.u.) and Symmetries
 --------------------------------------------------------------

 Alpha MOs, Restricted
 -- Occupied --                  
-101.58  -77.14  -77.12  -24.71   -9.49   -7.26   -7.25   -7.25
  1 A'    2 A'    3 A'    4 A'    5 A'    6 A'    1 A"    7 A'                 
 -6.635  -6.618  -4.798  -4.794  -4.791  -4.781  -4.777  -4.775
  8 A'    9 A'   10 A'    2 A"   11 A'   12 A'    3 A"   13 A'                 
 -1.227  -0.867  -0.705  -0.582  -0.481  -0.476  -0.468  -0.397
 14 A'   15 A'   16 A'   17 A'   18 A'    4 A"   19 A'   20 A'                 
 -0.376  -0.359  -0.293  -0.278
  5 A"   21 A'   22 A'    6 A"                                                 
 -- Virtual --                   
 -0.134  -0.093  -0.024   0.002   0.006   0.033   0.043   0.048
  7 A"   23 A'   24 A'   25 A'   26 A'    8 A"   27 A'   28 A'                 
  0.050   0.066   0.071   0.073   0.088   0.111   0.121   0.151
 29 A'    9 A"   30 A'   31 A'   10 A"   32 A'   33 A'   34 A'                 
  0.223   0.225   0.246   0.261   0.272   0.275   0.287   0.293
 11 A"   35 A'   36 A'   37 A'   12 A"   38 A'   39 A'   40 A'                 
  0.297   0.391   0.406   0.441   0.458   0.487   0.503   0.578
 13 A"   41 A'   42 A'   14 A"   43 A'   15 A"   44 A'   45 A'                 
  0.584   0.604   0.639   0.652   0.708   0.751   0.808   0.845
 46 A'   16 A"   47 A'   17 A"   48 A'   49 A'   18 A"   19 A"                 
  0.853   0.874   0.894   0.908   0.924   1.084   1.193   1.294
 50 A'   51 A'   20 A"   52 A'   53 A'   54 A'   55 A'   21 A"                 
  1.334   1.363   1.482   1.545   1.594   1.641   1.661   1.712
 56 A'   57 A'   22 A"   23 A"   58 A'   59 A'   60 A'   61 A'                 
  1.919   2.234   2.267   2.337   3.748   3.750   3.772   3.784
 62 A'   24 A"   63 A'   64 A'   25 A"   65 A'   26 A"   66 A'                 
  4.030   6.247   6.273   6.293   6.663   6.866   9.636  13.750
 67 A'   27 A"   68 A'   69 A'   70 A'   71 A'   72 A'   28 A"                 
 13.781  13.794  13.823  13.864  13.908  25.790  25.874  26.091
 29 A"   73 A'   74 A'   75 A'   76 A'   30 A"   77 A'   78 A'                 
 66.739 162.770 162.986 215.618
 79 A'   80 A'   81 A'   82 A'                                                 

 Beta MOs, Restricted
 -- Occupied --                  
-101.58  -77.14  -77.12  -24.71   -9.49   -7.26   -7.25   -7.25
  1 A'    2 A'    3 A'    4 A'    5 A'    6 A'    1 A"    7 A'                 
 -6.635  -6.618  -4.798  -4.794  -4.791  -4.781  -4.777  -4.775
  8 A'    9 A'   10 A'    2 A"   11 A'   12 A'    3 A"   13 A'                 
 -1.227  -0.867  -0.705  -0.582  -0.481  -0.476  -0.468  -0.397
 14 A'   15 A'   16 A'   17 A'   18 A'    4 A"   19 A'   20 A'                 
 -0.376  -0.359  -0.293  -0.278
  5 A"   21 A'   22 A'    6 A"                                                 
 -- Virtual --                   
 -0.134  -0.093  -0.024   0.002   0.006   0.033   0.043   0.048
  7 A"   23 A'   24 A'   25 A'   26 A'    8 A"   27 A'   28 A'                 
  0.050   0.066   0.071   0.073   0.088   0.111   0.121   0.151
 29 A'    9 A"   30 A'   31 A'   10 A"   32 A'   33 A'   34 A'                 
  0.223   0.225   0.246   0.261   0.272   0.275   0.287   0.293
 11 A"   35 A'   36 A'   37 A'   12 A"   38 A'   39 A'   40 A'                 
  0.297   0.391   0.406   0.441   0.458   0.487   0.503   0.578
 13 A"   41 A'   42 A'   14 A"   43 A'   15 A"   44 A'   45 A'                 
  0.584   0.604   0.639   0.652   0.708   0.751   0.808   0.845
 46 A'   16 A"   47 A'   17 A"   48 A'   49 A'   18 A"   19 A"                 
  0.853   0.874   0.894   0.908   0.924   1.084   1.193   1.294
 50 A'   51 A'   20 A"   52 A'   53 A'   54 A'   55 A'   21 A"                 
  1.334   1.363   1.482   1.545   1.594   1.641   1.661   1.712
 56 A'   57 A'   22 A"   23 A"   58 A'   59 A'   60 A'   61 A'                 
  1.919   2.234   2.267   2.337   3.748   3.750   3.772   3.784
 62 A'   24 A"   63 A'   64 A'   25 A"   65 A'   26 A"   66 A'                 
  4.030   6.247   6.273   6.293   6.663   6.866   9.636  13.750
 67 A'   27 A"   68 A'   69 A'   70 A'   71 A'   72 A'   28 A"                 
 13.781  13.794  13.823  13.864  13.908  25.790  25.874  26.091
 29 A"   73 A'   74 A'   75 A'   76 A'   30 A"   77 A'   78 A'                 
 66.739 162.770 162.986 215.618
 79 A'   80 A'   81 A'   82 A'                                                 
 --------------------------------------------------------------

          Ground-State Mulliken Net Atomic Charges

     Atom                 Charge (a.u.)
  ----------------------------------------
      1 P                     0.129563
      2 P                     0.149199
      3 F                    -0.192506
      4 Cl                   -0.086256
  ----------------------------------------
  Sum of atomic charges =     0.000000

 -----------------------------------------------------------------
                    Cartesian Multipole Moments
 -----------------------------------------------------------------
    Charge (ESU x 10^10)
                 0.0000
    Dipole Moment (Debye)
         X       0.1146      Y       0.1282      Z       0.0000
       Tot       0.1720
    Quadrupole Moments (Debye-Ang)
        XX     -49.3975     XY      -1.4173     YY     -44.0962
        XZ       0.0000     YZ       0.0000     ZZ     -43.4181
    Octopole Moments (Debye-Ang^2)
       XXX       4.7661    XXY       3.2729    XYY      -1.8242
       YYY      -1.5623    XXZ       0.0000    XYZ       0.0000
       YYZ       0.0000    XZZ      -3.3311    YZZ      -0.6087
       ZZZ       0.0000
    Hexadecapole Moments (Debye-Ang^3)
      XXXX    -683.7744   XXXY      -1.8395   XXYY    -131.3549
      XYYY       5.6816   YYYY    -170.0617   XXXZ       0.0000
      XXYZ       0.0000   XYYZ       0.0000   YYYZ       0.0000
      XXZZ    -116.9775   XYZZ       0.2849   YYZZ     -37.7940
      XZZZ       0.0000   YZZZ       0.0000   ZZZZ     -59.9145
 -----------------------------------------------------------------
 Calculating analytic gradient of the SCF energy
 Gradient of SCF Energy
            1           2           3           4
    1   0.0005019  -0.0003768  -0.0000302  -0.0000949
    2  -0.0003382   0.0003899   0.0000468  -0.0000985
    3   0.0000000   0.0000000  -0.0000000  -0.0000000
 Max gradient component =       5.019E-04
 RMS gradient           =       2.384E-04
 Gradient time:  CPU 2.21 s  wall 2.21 s
 Geometry Optimization Parameters
   NAtoms,    NIC,     NZ,  NCons,   NDum,   NFix, NCnnct, MaxDiis
        4      14       4       0       0       0       0       0

 Cartesian Hessian Update
 Hessian Updated using BFGS Update


** GEOMETRY OPTIMIZATION IN DELOCALIZED INTERNAL COORDINATES **
   Searching for a Minimum

   Optimization Cycle:   6

                       Coordinates (Angstroms)
     ATOM                X               Y               Z
      1  P         0.2596950245   -0.8709199719    0.0000000000
      2  P        -1.1112804217    0.6655945546    0.0000000000
      3  F        -2.4916660193   -0.2334291131    0.0000000000
      4  Cl        1.9855451682    0.3378829789    0.0000000000
   Point Group: cs    Number of degrees of freedom:     5


   Energy is  -1242.870552350

 Hessian Updated using BFGS Update

  5 Hessian modes will be used to form the next step
  Hessian Eigenvalues:
     0.150981    0.239079    0.282688    0.334400    0.512735

 Minimum Search - Taking Simple RFO Step
 Searching for Lamda that Minimizes Along All modes
 Value Taken    Lamda =  -0.00000161
 Step Taken.  Stepsize is  0.002801

                             Maximum     Tolerance    Cnvgd?
         Gradient           0.000464      0.000300      NO
         Displacement       0.002562      0.001200      NO
         Energy change     -0.000006      0.000001      NO


 New Cartesian Coordinates Obtained by Inverse Iteration

 Displacement from previous Coordinates is:  0.002402
 ----------------------------------------------------------------
             Standard Nuclear Orientation (Angstroms)
    I     Atom           X                Y                Z
 ----------------------------------------------------------------
    1      P       0.2587538705    -0.8706919446     0.0000000000
    2      P      -1.1106562330     0.6654955841     0.0000000000
    3      F      -2.4912442233    -0.2336945224     0.0000000000
    4      Cl      1.9854403376     0.3380193314     0.0000000000
 ----------------------------------------------------------------
 Molecular Point Group                 Cs    NOp =  2
 Largest Abelian Subgroup              Cs    NOp =  2
 Nuclear Repulsion Energy =   251.8278460601 hartrees
 There are       28 alpha and       28 beta electrons
 Applying Cartesian multipole field
    Component          Value
    ---------          -----
     (2,0,0)        1.00000E-11
     (0,2,0)        2.00000E-11
     (0,0,2)       -3.00000E-11
 Nucleus-field energy     =     0.0000000065 hartrees
 Requested basis set is 6-311++G(d,p)
 There are 45 shells and 112 basis functions
 A cutoff of  1.0D-11 yielded    893 shell pairs
 There are      5858 function pairs (      6296 Cartesian)
 Smallest overlap matrix eigenvalue = 8.00E-04
 Guess MOs from SCF MO coefficient file

 -----------------------------------------------------------------------
  General SCF calculation program by
  Eric Jon Sundstrom, Paul Horn, Yuezhi Mao, Dmitri Zuev, Alec White,
  David Stuck, Shaama M.S., Shane Yost, Joonho Lee, David Small,
  Daniel Levine, Susi Lehtola, Hugh Burton, Evgeny Epifanovsky
 -----------------------------------------------------------------------
 Exchange:     0.2000 Hartree-Fock + 0.0800 Slater + 0.7200 B88
 Correlation:  0.1900 VWN1RPA + 0.8100 LYP
 Using SG-1 standard quadrature grid
 A restricted SCF calculation will be
 performed using DIIS
 SCF converges when DIIS error is below 1.0e-08
 ---------------------------------------
  Cycle       Energy         DIIS error
 ---------------------------------------
    1   -1242.8705527732      1.35e-05  
    2   -1242.8705531816      7.35e-06  
    3   -1242.8705532016      6.84e-06  
    4   -1242.8705532544      1.23e-06  
    5   -1242.8705532562      4.78e-07  
    6   -1242.8705532565      1.69e-07  
    7   -1242.8705532566      8.85e-08  
    8   -1242.8705532566      8.10e-09  Convergence criterion met
 ---------------------------------------
 SCF time:   CPU 5.60s  wall 6.00s 
 SCF   energy in the final basis set =    -1242.8705532566
 Total energy in the final basis set =    -1242.8705532566

 --------------------------------------------------------------
             Orbital Energies (a.u.) and Symmetries
 --------------------------------------------------------------

 Alpha MOs, Restricted
 -- Occupied --                  
-101.58  -77.14  -77.12  -24.71   -9.49   -7.26   -7.25   -7.25
  1 A'    2 A'    3 A'    4 A'    5 A'    6 A'    1 A"    7 A'                 
 -6.635  -6.618  -4.798  -4.794  -4.791  -4.781  -4.777  -4.775
  8 A'    9 A'   10 A'    2 A"   11 A'   12 A'    3 A"   13 A'                 
 -1.227  -0.867  -0.705  -0.582  -0.481  -0.476  -0.467  -0.397
 14 A'   15 A'   16 A'   17 A'   18 A'    4 A"   19 A'   20 A'                 
 -0.375  -0.359  -0.293  -0.278
  5 A"   21 A'   22 A'    6 A"                                                 
 -- Virtual --                   
 -0.134  -0.093  -0.024   0.002   0.006   0.033   0.043   0.048
  7 A"   23 A'   24 A'   25 A'   26 A'    8 A"   27 A'   28 A'                 
  0.050   0.066   0.071   0.073   0.088   0.111   0.121   0.151
 29 A'    9 A"   30 A'   31 A'   10 A"   32 A'   33 A'   34 A'                 
  0.223   0.224   0.246   0.261   0.272   0.275   0.287   0.293
 11 A"   35 A'   36 A'   37 A'   12 A"   38 A'   39 A'   40 A'                 
  0.297   0.391   0.406   0.441   0.458   0.487   0.503   0.577
 13 A"   41 A'   42 A'   14 A"   43 A'   15 A"   44 A'   45 A'                 
  0.584   0.604   0.639   0.652   0.708   0.751   0.809   0.845
 46 A'   16 A"   47 A'   17 A"   48 A'   49 A'   18 A"   19 A"                 
  0.853   0.873   0.894   0.908   0.924   1.084   1.193   1.294
 50 A'   51 A'   20 A"   52 A'   53 A'   54 A'   55 A'   21 A"                 
  1.335   1.363   1.482   1.545   1.594   1.641   1.661   1.712
 56 A'   57 A'   22 A"   23 A"   58 A'   59 A'   60 A'   61 A'                 
  1.919   2.234   2.267   2.337   3.748   3.750   3.772   3.784
 62 A'   24 A"   63 A'   64 A'   25 A"   65 A'   26 A"   66 A'                 
  4.030   6.247   6.273   6.293   6.663   6.867   9.636  13.750
 67 A'   27 A"   68 A'   69 A'   70 A'   71 A'   72 A'   28 A"                 
 13.781  13.794  13.823  13.864  13.908  25.790  25.874  26.090
 29 A"   73 A'   74 A'   75 A'   76 A'   30 A"   77 A'   78 A'                 
 66.739 162.770 162.987 215.618
 79 A'   80 A'   81 A'   82 A'                                                 

 Beta MOs, Restricted
 -- Occupied --                  
-101.58  -77.14  -77.12  -24.71   -9.49   -7.26   -7.25   -7.25
  1 A'    2 A'    3 A'    4 A'    5 A'    6 A'    1 A"    7 A'                 
 -6.635  -6.618  -4.798  -4.794  -4.791  -4.781  -4.777  -4.775
  8 A'    9 A'   10 A'    2 A"   11 A'   12 A'    3 A"   13 A'                 
 -1.227  -0.867  -0.705  -0.582  -0.481  -0.476  -0.467  -0.397
 14 A'   15 A'   16 A'   17 A'   18 A'    4 A"   19 A'   20 A'                 
 -0.375  -0.359  -0.293  -0.278
  5 A"   21 A'   22 A'    6 A"                                                 
 -- Virtual --                   
 -0.134  -0.093  -0.024   0.002   0.006   0.033   0.043   0.048
  7 A"   23 A'   24 A'   25 A'   26 A'    8 A"   27 A'   28 A'                 
  0.050   0.066   0.071   0.073   0.088   0.111   0.121   0.151
 29 A'    9 A"   30 A'   31 A'   10 A"   32 A'   33 A'   34 A'                 
  0.223   0.224   0.246   0.261   0.272   0.275   0.287   0.293
 11 A"   35 A'   36 A'   37 A'   12 A"   38 A'   39 A'   40 A'                 
  0.297   0.391   0.406   0.441   0.458   0.487   0.503   0.577
 13 A"   41 A'   42 A'   14 A"   43 A'   15 A"   44 A'   45 A'                 
  0.584   0.604   0.639   0.652   0.708   0.751   0.809   0.845
 46 A'   16 A"   47 A'   17 A"   48 A'   49 A'   18 A"   19 A"                 
  0.853   0.873   0.894   0.908   0.924   1.084   1.193   1.294
 50 A'   51 A'   20 A"   52 A'   53 A'   54 A'   55 A'   21 A"                 
  1.335   1.363   1.482   1.545   1.594   1.641   1.661   1.712
 56 A'   57 A'   22 A"   23 A"   58 A'   59 A'   60 A'   61 A'                 
  1.919   2.234   2.267   2.337   3.748   3.750   3.772   3.784
 62 A'   24 A"   63 A'   64 A'   25 A"   65 A'   26 A"   66 A'                 
  4.030   6.247   6.273   6.293   6.663   6.867   9.636  13.750
 67 A'   27 A"   68 A'   69 A'   70 A'   71 A'   72 A'   28 A"                 
 13.781  13.794  13.823  13.864  13.908  25.790  25.874  26.090
 29 A"   73 A'   74 A'   75 A'   76 A'   30 A"   77 A'   78 A'                 
 66.739 162.770 162.987 215.618
 79 A'   80 A'   81 A'   82 A'                                                 
 --------------------------------------------------------------

          Ground-State Mulliken Net Atomic Charges

     Atom                 Charge (a.u.)
  ----------------------------------------
      1 P                     0.130124
      2 P                     0.149346
      3 F                    -0.192786
      4 Cl                   -0.086684
  ----------------------------------------
  Sum of atomic charges =     0.000000

 -----------------------------------------------------------------
                    Cartesian Multipole Moments
 -----------------------------------------------------------------
    Charge (ESU x 10^10)
                 0.0000
    Dipole Moment (Debye)
         X       0.1137      Y       0.1278      Z      -0.0000
       Tot       0.1710
    Quadrupole Moments (Debye-Ang)
        XX     -49.4049     XY      -1.4192     YY     -44.0939
        XZ      -0.0000     YZ       0.0000     ZZ     -43.4141
    Octopole Moments (Debye-Ang^2)
       XXX       4.7743    XXY       3.2725    XYY      -1.8224
       YYY      -1.5720    XXZ      -0.0000    XYZ       0.0000
       YYZ      -0.0000    XZZ      -3.3324    YZZ      -0.6114
       ZZZ      -0.0000
    Hexadecapole Moments (Debye-Ang^3)
      XXXX    -683.5814   XXXY      -1.9122   XXYY    -131.3145
      XYYY       5.5993   YYYY    -170.0146   XXXZ      -0.0000
      XXYZ       0.0000   XYYZ       0.0000   YYYZ       0.0000
      XXZZ    -116.9429   XYZZ       0.2576   YYZZ     -37.7812
      XZZZ      -0.0000   YZZZ       0.0000   ZZZZ     -59.8951
 -----------------------------------------------------------------
 Calculating analytic gradient of the SCF energy
 Gradient of SCF Energy
            1           2           3           4
    1   0.0000532   0.0000109  -0.0000832   0.0000191
    2  -0.0000792   0.0001110  -0.0000165  -0.0000154
    3   0.0000000   0.0000000   0.0000000  -0.0000000
 Max gradient component =       1.110E-04
 RMS gradient           =       4.944E-05
 Gradient time:  CPU 2.22 s  wall 2.22 s
 Geometry Optimization Parameters
   NAtoms,    NIC,     NZ,  NCons,   NDum,   NFix, NCnnct, MaxDiis
        4      14       4       0       0       0       0       0

 Cartesian Hessian Update
 Hessian Updated using BFGS Update


** GEOMETRY OPTIMIZATION IN DELOCALIZED INTERNAL COORDINATES **
   Searching for a Minimum

   Optimization Cycle:   7

                       Coordinates (Angstroms)
     ATOM                X               Y               Z
      1  P         0.2587538705   -0.8706919446    0.0000000000
      2  P        -1.1106562330    0.6654955841    0.0000000000
      3  F        -2.4912442233   -0.2336945224    0.0000000000
      4  Cl        1.9854403376    0.3380193314    0.0000000000
   Point Group: cs    Number of degrees of freedom:     5


   Energy is  -1242.870553257

 Hessian Updated using BFGS Update

  5 Hessian modes will be used to form the next step
  Hessian Eigenvalues:
     0.159141    0.214913    0.269716    0.325469    0.509470

 Minimum Search - Taking Simple RFO Step
 Searching for Lamda that Minimizes Along All modes
 Value Taken    Lamda =   0.00000000
 Step Taken.  Stepsize is  0.000526

                             Maximum     Tolerance    Cnvgd?
         Gradient           0.000097      0.000300     YES
         Displacement       0.000367      0.001200     YES
         Energy change     -0.000001      0.000001     YES


                       Distance Matrix (Angstroms)
             P (  1)   P (  2)   F (  3)
   P (  2)  2.057950
   F (  3)  2.822810  1.647594
   Cl(  4)  2.107707  3.113367  4.513043

 Final energy is   -1242.8705532566089     


 ******************************
 **  OPTIMIZATION CONVERGED  **
 ******************************

                       Coordinates (Angstroms)
     ATOM                X               Y               Z
      1  P         0.2587538705   -0.8706919446    0.0000000000
      2  P        -1.1106562330    0.6654955841    0.0000000000
      3  F        -2.4912442233   -0.2336945224    0.0000000000
      4  Cl        1.9854403376    0.3380193314    0.0000000000

Z-matrix Print:
$molecule
0 1
P 
P  1 2.057950
F  2 1.647594 1 98.638322
Cl 1 2.107707 2 96.722198 3 -180.000000 0
$end


 --------------------------------------------------------------
             Orbital Energies (a.u.) and Symmetries
 --------------------------------------------------------------

 Alpha MOs, Restricted
 -- Occupied --                  
-101.58  -77.14  -77.12  -24.71   -9.49   -7.26   -7.25   -7.25
  1 A'    2 A'    3 A'    4 A'    5 A'    6 A'    1 A"    7 A'                 
 -6.635  -6.618  -4.798  -4.794  -4.791  -4.781  -4.777  -4.775
  8 A'    9 A'   10 A'    2 A"   11 A'   12 A'    3 A"   13 A'                 
 -1.227  -0.867  -0.705  -0.582  -0.481  -0.476  -0.467  -0.397
 14 A'   15 A'   16 A'   17 A'   18 A'    4 A"   19 A'   20 A'                 
 -0.375  -0.359  -0.293  -0.278
  5 A"   21 A'   22 A'    6 A"                                                 
 -- Virtual --                   
 -0.134  -0.093  -0.024   0.002   0.006   0.033   0.043   0.048
  7 A"   23 A'   24 A'   25 A'   26 A'    8 A"   27 A'   28 A'                 
  0.050   0.066   0.071   0.073   0.088   0.111   0.121   0.151
 29 A'    9 A"   30 A'   31 A'   10 A"   32 A'   33 A'   34 A'                 
  0.223   0.224   0.246   0.261   0.272   0.275   0.287   0.293
 11 A"   35 A'   36 A'   37 A'   12 A"   38 A'   39 A'   40 A'                 
  0.297   0.391   0.406   0.441   0.458   0.487   0.503   0.577
 13 A"   41 A'   42 A'   14 A"   43 A'   15 A"   44 A'   45 A'                 
  0.584   0.604   0.639   0.652   0.708   0.751   0.809   0.845
 46 A'   16 A"   47 A'   17 A"   48 A'   49 A'   18 A"   19 A"                 
  0.853   0.873   0.894   0.908   0.924   1.084   1.193   1.294
 50 A'   51 A'   20 A"   52 A'   53 A'   54 A'   55 A'   21 A"                 
  1.335   1.363   1.482   1.545   1.594   1.641   1.661   1.712
 56 A'   57 A'   22 A"   23 A"   58 A'   59 A'   60 A'   61 A'                 
  1.919   2.234   2.267   2.337   3.748   3.750   3.772   3.784
 62 A'   24 A"   63 A'   64 A'   25 A"   65 A'   26 A"   66 A'                 
  4.030   6.247   6.273   6.293   6.663   6.867   9.636  13.750
 67 A'   27 A"   68 A'   69 A'   70 A'   71 A'   72 A'   28 A"                 
 13.781  13.794  13.823  13.864  13.908  25.790  25.874  26.090
 29 A"   73 A'   74 A'   75 A'   76 A'   30 A"   77 A'   78 A'                 
 66.739 162.770 162.987 215.618
 79 A'   80 A'   81 A'   82 A'                                                 

 Beta MOs, Restricted
 -- Occupied --                  
-101.58  -77.14  -77.12  -24.71   -9.49   -7.26   -7.25   -7.25
  1 A'    2 A'    3 A'    4 A'    5 A'    6 A'    1 A"    7 A'                 
 -6.635  -6.618  -4.798  -4.794  -4.791  -4.781  -4.777  -4.775
  8 A'    9 A'   10 A'    2 A"   11 A'   12 A'    3 A"   13 A'                 
 -1.227  -0.867  -0.705  -0.582  -0.481  -0.476  -0.467  -0.397
 14 A'   15 A'   16 A'   17 A'   18 A'    4 A"   19 A'   20 A'                 
 -0.375  -0.359  -0.293  -0.278
  5 A"   21 A'   22 A'    6 A"                                                 
 -- Virtual --                   
 -0.134  -0.093  -0.024   0.002   0.006   0.033   0.043   0.048
  7 A"   23 A'   24 A'   25 A'   26 A'    8 A"   27 A'   28 A'                 
  0.050   0.066   0.071   0.073   0.088   0.111   0.121   0.151
 29 A'    9 A"   30 A'   31 A'   10 A"   32 A'   33 A'   34 A'                 
  0.223   0.224   0.246   0.261   0.272   0.275   0.287   0.293
 11 A"   35 A'   36 A'   37 A'   12 A"   38 A'   39 A'   40 A'                 
  0.297   0.391   0.406   0.441   0.458   0.487   0.503   0.577
 13 A"   41 A'   42 A'   14 A"   43 A'   15 A"   44 A'   45 A'                 
  0.584   0.604   0.639   0.652   0.708   0.751   0.809   0.845
 46 A'   16 A"   47 A'   17 A"   48 A'   49 A'   18 A"   19 A"                 
  0.853   0.873   0.894   0.908   0.924   1.084   1.193   1.294
 50 A'   51 A'   20 A"   52 A'   53 A'   54 A'   55 A'   21 A"                 
  1.335   1.363   1.482   1.545   1.594   1.641   1.661   1.712
 56 A'   57 A'   22 A"   23 A"   58 A'   59 A'   60 A'   61 A'                 
  1.919   2.234   2.267   2.337   3.748   3.750   3.772   3.784
 62 A'   24 A"   63 A'   64 A'   25 A"   65 A'   26 A"   66 A'                 
  4.030   6.247   6.273   6.293   6.663   6.867   9.636  13.750
 67 A'   27 A"   68 A'   69 A'   70 A'   71 A'   72 A'   28 A"                 
 13.781  13.794  13.823  13.864  13.908  25.790  25.874  26.090
 29 A"   73 A'   74 A'   75 A'   76 A'   30 A"   77 A'   78 A'                 
 66.739 162.770 162.987 215.618
 79 A'   80 A'   81 A'   82 A'                                                 
 --------------------------------------------------------------

          Ground-State Mulliken Net Atomic Charges

     Atom                 Charge (a.u.)
  ----------------------------------------
      1 P                     0.130124
      2 P                     0.149346
      3 F                    -0.192786
      4 Cl                   -0.086684
  ----------------------------------------
  Sum of atomic charges =     0.000000

 -----------------------------------------------------------------
                    Cartesian Multipole Moments
 -----------------------------------------------------------------
    Charge (ESU x 10^10)
                 0.0000
    Dipole Moment (Debye)
         X       0.1137      Y       0.1278      Z      -0.0000
       Tot       0.1710
    Quadrupole Moments (Debye-Ang)
        XX     -49.4049     XY      -1.4192     YY     -44.0939
        XZ      -0.0000     YZ       0.0000     ZZ     -43.4141
    Octopole Moments (Debye-Ang^2)
       XXX       4.7743    XXY       3.2725    XYY      -1.8224
       YYY      -1.5720    XXZ      -0.0000    XYZ       0.0000
       YYZ      -0.0000    XZZ      -3.3324    YZZ      -0.6114
       ZZZ      -0.0000
    Hexadecapole Moments (Debye-Ang^3)
      XXXX    -683.5814   XXXY      -1.9122   XXYY    -131.3145
      XYYY       5.5993   YYYY    -170.0146   XXXZ      -0.0000
      XXYZ       0.0000   XYYZ       0.0000   YYYZ       0.0000
      XXZZ    -116.9429   XYZZ       0.2576   YYZZ     -37.7812
      XZZZ      -0.0000   YZZZ       0.0000   ZZZZ     -59.8951
 -----------------------------------------------------------------
Archival summary:
1\1\TWL02\OPT\ProcedureUnspecified\BasisUnspecified\l121\taweetha\TueOct3017:17:382018TueOct3017:17:382018\0\\#,OPT,ProcedureUnspecified,BasisUnspecified,\\0,1\P\P,1,2.05795\F,2,1.64759,1,98.6383\Cl,1,2.10771,2,96.7222,3,-180,0\\\@

 Total job time:  66.66s(wall), 66.28s(cpu) 
 Tue Oct 30 17:17:38 2018

        *************************************************************
        *                                                           *
        *  Thank you very much for using Q-Chem.  Have a nice day.  *
        *                                                           *
        *************************************************************


 
User input: 2 of 2 
 
Q-Chem Developer Version!
                  Welcome to Q-Chem
     A Quantum Leap Into The Future Of Chemistry


 Q-Chem 5.1, Q-Chem, Inc., Pleasanton, CA (2018)

 Yihan Shao,  Zhengting Gan,  E. Epifanovsky,  A. T. B. Gilbert,  M. Wormit,  
 J. Kussmann,  A. W. Lange,  A. Behn,  Jia Deng,  Xintian Feng,  D. Ghosh,  
 M. Goldey,  P. R. Horn,  L. D. Jacobson,  I. Kaliman,  T. Kus,  A. Landau,  
 Jie Liu,  E. I. Proynov,  R. M. Richard,  R. P. Steele,  E. J. Sundstrom,  
 H. L. Woodcock III,  P. M. Zimmerman,  D. Zuev,  B. Albrecht,  E. Alguire,  
 S. A. Baeppler,  D. Barton,  Z. Benda,  Y. A. Bernard,  E. J. Berquist,  
 K. B. Bravaya,  H. Burton,  D. Casanova,  Chun-Min Chang,  Yunqing Chen,  
 A. Chien,  K. D. Closser,  M. P. Coons,  S. Coriani,  S. Dasgupta,  
 A. L. Dempwolff,  M. Diedenhofen,  Hainam Do,  R. G. Edgar,  Po-Tung Fang,  
 S. Faraji,  S. Fatehi,  Qingguo Feng,  K. D. Fenk,  J. Fosso-Tande,  
 Qinghui Ge,  A. Ghysels,  G. Gidofalvi,  J. Gomes,  J. Gonthier,  A. Gunina,  
 D. Hait,  M. W. D. Hanson-Heine,  P. H. P. Harbach,  A. W. Hauser,  
 J. E. Herr,  E. G. Hohenstein,  Z. C. Holden,  Kerwin Hui,  B. C. Huynh,  
 T.-C. Jagau,  Hyunjun Ji,  B. Kaduk,  K. Khistyaev,  Jaehoon Kim,  
 P. Klunzinger,  K. Koh,  D. Kosenkov,  L. Koulias,  T. Kowalczyk,  
 C. M. Krauter,  A. Kunitsa,  Ka Un Lao,  A. Laurent,  K. V. Lawler,  
 Joonho Lee,  D. Lefrancois,  S. Lehtola,  D. S. Levine,  Yi-Pei Li,  
 You-Sheng Lin,  Fenglai Liu,  E. Livshits,  A. Luenser,  P. Manohar,  
 E. Mansoor,  S. F. Manzer,  Shan-Ping Mao,  Yuezhi Mao,  N. Mardirossian,  
 A. V. Marenich,  T. Markovich,  L. A. Martinez-Martinez,  S. A. Maurer,  
 N. J. Mayhall,  S. C. McKenzie,  J.-M. Mewes,  A. F. Morrison,  
 J. W. Mullinax,  K. Nanda,  T. S. Nguyen-Beck,  R. Olivares-Amaya,  
 J. A. Parkhill,  T. M. Perrine,  F. Plasser,  P. Pokhilko,  S. Prager,  
 A. Prociuk,  E. Ramos,  D. R. Rehn,  F. Rob,  M. Schneider,  N. Sergueev,  
 S. M. Sharada,  S. Sharma,  D. W. Small,  T. Stauch,  T. Stein,  
 Yu-Chuan Su,  A. J. W. Thom,  A. Tkatchenko,  T. Tsuchimochi,  N. M. Tubman,  
 L. Vogt,  M. L. Vidal,  O. Vydrov,  M. A. Watson,  J. Wenzel,  
 M. de Wergifosse,  T. A. Wesolowski,  A. White,  J. Witte,  A. Yamada,  
 Jun Yang,  K. Yao,  S. Yeganeh,  S. R. Yost,  Zhi-Qiang You,  A. Zech,  
 Igor Ying Zhang,  Xing Zhang,  Yan Zhao,  Ying Zhu,  B. R. Brooks,  
 G. K. L. Chan,  C. J. Cramer,  M. S. Gordon,  W. J. Hehre,  A. Klamt,  
 M. W. Schmidt,  C. D. Sherrill,  D. G. Truhlar,  A. Aspuru-Guzik,  R. Baer,  
 A. T. Bell,  N. A. Besley,  Jeng-Da Chai,  A. E. DePrince, III,  
 R. A. DiStasio Jr.,  A. Dreuw,  B. D. Dunietz,  T. R. Furlani,  
 Chao-Ping Hsu,  Yousung Jung,  Jing Kong,  D. S. Lambrecht,  WanZhen Liang,  
 C. Ochsenfeld,  V. A. Rassolov,  L. V. Slipchenko,  J. E. Subotnik,  
 T. Van Voorhis,  J. M. Herbert,  A. I. Krylov,  P. M. W. Gill,  M. Head-Gordon

 Contributors to earlier versions of Q-Chem not listed above: 
 R. D. Adamson,  B. Austin,  J. Baker,  G. J. O. Beran,  K. Brandhorst,  
 S. T. Brown,  E. F. C. Byrd,  A. K. Chakraborty,  C.-L. Cheng,  
 Siu Hung Chien,  D. M. Chipman,  D. L. Crittenden,  H. Dachsel,  
 R. J. Doerksen,  A. D. Dutoi,  L. Fusti-Molnar,  W. A. Goddard III,  
 A. Golubeva-Zadorozhnaya,  S. R. Gwaltney,  G. Hawkins,  A. Heyden,  
 S. Hirata,  G. Kedziora,  F. J. Keil,  C. Kelley,  Jihan Kim,  R. A. King,  
 R. Z. Khaliullin,  P. P. Korambath,  W. Kurlancheek,  A. M. Lee,  M. S. Lee,  
 S. V. Levchenko,  Ching Yeh Lin,  D. Liotard,  R. C. Lochan,  I. Lotan,  
 P. E. Maslen,  N. Nair,  D. P. O'Neill,  D. Neuhauser,  E. Neuscamman,  
 C. M. Oana,  R. Olson,  B. Peters,  R. Peverati,  P. A. Pieniazek,  
 Y. M. Rhee,  J. Ritchie,  M. A. Rohrdanz,  E. Rosta,  N. J. Russ,  
 H. F. Schaefer III,  N. E. Schultz,  N. Shenvi,  A. C. Simmonett,  A. Sodt,  
 D. Stuck,  K. S. Thanthiriwatte,  V. Vanovschi,  Tao Wang,  A. Warshel,  
 C. F. Williams,  Q. Wu,  X. Xu,  W. Zhang

 Please cite Q-Chem as follows:
 Y. Shao et al., Mol. Phys. 113, 184-215 (2015)
 DOI: 10.1080/00268976.2014.952696

 Q-Chem 5.1.1 for Intel X86 EM64T Linux

 Parts of Q-Chem use Armadillo 8.300.2 (Tropical Shenanigans).
 http://arma.sourceforge.net/

 Q-Chem begins on Tue Oct 30 17:17:38 2018  

Host: 
0

     Scratch files written to /scratch/taweetham/qchem19492//
The previous job contains 0 fragments, simply inherited here
Input Ideriv = 2
Curr. Ideriv = -1
Max.  Ideriv = 2

Checking the input file for inconsistencies... 	...done.

--------------------------------------------------------------
User input:
--------------------------------------------------------------

$molecule
read
$end

$rem
   job_type 	frequency
   basis 	6-311++g**
   method	b3lyp	
$end


--------------------------------------------------------------
 ----------------------------------------------------------------
             Standard Nuclear Orientation (Angstroms)
    I     Atom           X                Y                Z
 ----------------------------------------------------------------
    1      P       0.2686856713    -0.8857672023    -0.0000000000
    2      P      -1.0728305893     0.6748385382     0.0000000000
    3      F      -2.4693918702    -0.1993368647    -0.0000000000
    4      Cl      2.0168647413     0.2916448085     0.0000000000
 ----------------------------------------------------------------
 Molecular Point Group                 Cs    NOp =  2
 Largest Abelian Subgroup              Cs    NOp =  2
 Nuclear Repulsion Energy =   251.8278460601 hartrees
 There are       28 alpha and       28 beta electrons
 Requested basis set is 6-311++G(d,p)
 There are 45 shells and 112 basis functions

 Total QAlloc Memory Limit   2000 MB
 Mega-Array Size       188 MB
 MEM_STATIC part       192 MB

                       Distance Matrix (Angstroms)
             P (  1)   P (  2)   F (  3)
   P (  2)  2.057950
   F (  3)  2.822810  1.647594
   Cl(  4)  2.107707  3.113367  4.513043

 A cutoff of  1.0D-11 yielded    893 shell pairs
 There are      5858 function pairs (      6296 Cartesian)
 Smallest overlap matrix eigenvalue = 8.00E-04
 Guess from superposition of atomic densities
 Warning:  Energy on first SCF cycle will be non-variational
 SAD guess density has 56.000000 electrons

 -----------------------------------------------------------------------
  General SCF calculation program by
  Eric Jon Sundstrom, Paul Horn, Yuezhi Mao, Dmitri Zuev, Alec White,
  David Stuck, Shaama M.S., Shane Yost, Joonho Lee, David Small,
  Daniel Levine, Susi Lehtola, Hugh Burton, Evgeny Epifanovsky
 -----------------------------------------------------------------------
 Exchange:     0.2000 Hartree-Fock + 0.0800 Slater + 0.7200 B88
 Correlation:  0.1900 VWN1RPA + 0.8100 LYP
 Using SG-1 standard quadrature grid
 A restricted SCF calculation will be
 performed using DIIS
 SCF converges when DIIS error is below 1.0e-08
 ---------------------------------------
  Cycle       Energy         DIIS error
 ---------------------------------------
    1   -1243.1793042888      4.18e-02  
    2   -1242.8357044621      5.43e-03  
    3   -1242.7590785394      1.02e-02  
    4   -1242.8694868239      8.44e-04  
    5   -1242.8700030788      5.28e-04  
    6   -1242.8704622033      1.94e-04  
    7   -1242.8705358670      7.49e-05  
    8   -1242.8705472051      8.23e-06  
    9   -1242.8705473174      1.24e-06  
   10   -1242.8705473198      3.19e-07  
   11   -1242.8705473199      1.12e-07  
   12   -1242.8705473199      1.37e-08  
   13   -1242.8705473199      3.44e-09  Convergence criterion met
 ---------------------------------------
 SCF time:   CPU 9.02s  wall 9.00s 
 SCF   energy in the final basis set =    -1242.8705473199
 Total energy in the final basis set =    -1242.8705473199

 --------------------------------------------------------------
             Orbital Energies (a.u.) and Symmetries
 --------------------------------------------------------------

 Alpha MOs, Restricted
 -- Occupied --                  
-101.58  -77.14  -77.12  -24.71   -9.49   -7.26   -7.25   -7.25
  1 A'    2 A'    3 A'    4 A'    5 A'    6 A'    1 A"    7 A'                 
 -6.635  -6.618  -4.798  -4.794  -4.791  -4.781  -4.777  -4.775
  8 A'    9 A'   10 A'    2 A"   11 A'   12 A'    3 A"   13 A'                 
 -1.227  -0.867  -0.705  -0.582  -0.481  -0.476  -0.467  -0.397
 14 A'   15 A'   16 A'   17 A'   18 A'    4 A"   19 A'   20 A'                 
 -0.375  -0.359  -0.293  -0.278
  5 A"   21 A'   22 A'    6 A"                                                 
 -- Virtual --                   
 -0.134  -0.093  -0.024   0.002   0.006   0.033   0.043   0.048
  7 A"   23 A'   24 A'   25 A'   26 A'    8 A"   27 A'   28 A'                 
  0.050   0.066   0.071   0.073   0.088   0.111   0.121   0.151
 29 A'    9 A"   30 A'   31 A'   10 A"   32 A'   33 A'   34 A'                 
  0.223   0.224   0.246   0.261   0.272   0.275   0.287   0.293
 11 A"   35 A'   36 A'   37 A'   12 A"   38 A'   39 A'   40 A'                 
  0.297   0.391   0.406   0.441   0.458   0.487   0.503   0.577
 13 A"   41 A'   42 A'   14 A"   43 A'   15 A"   44 A'   45 A'                 
  0.584   0.604   0.639   0.652   0.708   0.751   0.809   0.845
 46 A'   16 A"   47 A'   17 A"   48 A'   49 A'   18 A"   19 A"                 
  0.853   0.874   0.894   0.908   0.924   1.084   1.193   1.294
 50 A'   51 A'   20 A"   52 A'   53 A'   54 A'   55 A'   21 A"                 
  1.334   1.363   1.482   1.545   1.594   1.641   1.661   1.712
 56 A'   57 A'   22 A"   23 A"   58 A'   59 A'   60 A'   61 A'                 
  1.919   2.234   2.267   2.337   3.748   3.750   3.772   3.784
 62 A'   24 A"   63 A'   64 A'   25 A"   65 A'   26 A"   66 A'                 
  4.030   6.247   6.273   6.293   6.663   6.866   9.636  13.750
 67 A'   27 A"   68 A'   69 A'   70 A'   71 A'   72 A'   28 A"                 
 13.781  13.794  13.823  13.864  13.908  25.790  25.874  26.090
 29 A"   73 A'   74 A'   75 A'   76 A'   30 A"   77 A'   78 A'                 
 66.739 162.770 162.987 215.618
 79 A'   80 A'   81 A'   82 A'                                                 

 Beta MOs, Restricted
 -- Occupied --                  
-101.58  -77.14  -77.12  -24.71   -9.49   -7.26   -7.25   -7.25
  1 A'    2 A'    3 A'    4 A'    5 A'    6 A'    1 A"    7 A'                 
 -6.635  -6.618  -4.798  -4.794  -4.791  -4.781  -4.777  -4.775
  8 A'    9 A'   10 A'    2 A"   11 A'   12 A'    3 A"   13 A'                 
 -1.227  -0.867  -0.705  -0.582  -0.481  -0.476  -0.467  -0.397
 14 A'   15 A'   16 A'   17 A'   18 A'    4 A"   19 A'   20 A'                 
 -0.375  -0.359  -0.293  -0.278
  5 A"   21 A'   22 A'    6 A"                                                 
 -- Virtual --                   
 -0.134  -0.093  -0.024   0.002   0.006   0.033   0.043   0.048
  7 A"   23 A'   24 A'   25 A'   26 A'    8 A"   27 A'   28 A'                 
  0.050   0.066   0.071   0.073   0.088   0.111   0.121   0.151
 29 A'    9 A"   30 A'   31 A'   10 A"   32 A'   33 A'   34 A'                 
  0.223   0.224   0.246   0.261   0.272   0.275   0.287   0.293
 11 A"   35 A'   36 A'   37 A'   12 A"   38 A'   39 A'   40 A'                 
  0.297   0.391   0.406   0.441   0.458   0.487   0.503   0.577
 13 A"   41 A'   42 A'   14 A"   43 A'   15 A"   44 A'   45 A'                 
  0.584   0.604   0.639   0.652   0.708   0.751   0.809   0.845
 46 A'   16 A"   47 A'   17 A"   48 A'   49 A'   18 A"   19 A"                 
  0.853   0.874   0.894   0.908   0.924   1.084   1.193   1.294
 50 A'   51 A'   20 A"   52 A'   53 A'   54 A'   55 A'   21 A"                 
  1.334   1.363   1.482   1.545   1.594   1.641   1.661   1.712
 56 A'   57 A'   22 A"   23 A"   58 A'   59 A'   60 A'   61 A'                 
  1.919   2.234   2.267   2.337   3.748   3.750   3.772   3.784
 62 A'   24 A"   63 A'   64 A'   25 A"   65 A'   26 A"   66 A'                 
  4.030   6.247   6.273   6.293   6.663   6.866   9.636  13.750
 67 A'   27 A"   68 A'   69 A'   70 A'   71 A'   72 A'   28 A"                 
 13.781  13.794  13.823  13.864  13.908  25.790  25.874  26.090
 29 A"   73 A'   74 A'   75 A'   76 A'   30 A"   77 A'   78 A'                 
 66.739 162.770 162.987 215.618
 79 A'   80 A'   81 A'   82 A'                                                 
 --------------------------------------------------------------

          Ground-State Mulliken Net Atomic Charges

     Atom                 Charge (a.u.)
  ----------------------------------------
      1 P                     0.130043
      2 P                     0.149370
      3 F                    -0.192789
      4 Cl                   -0.086624
  ----------------------------------------
  Sum of atomic charges =     0.000000

 -----------------------------------------------------------------
                    Cartesian Multipole Moments
 -----------------------------------------------------------------
    Charge (ESU x 10^10)
                 0.0000
    Dipole Moment (Debye)
         X       0.1161      Y       0.1256      Z       0.0000
       Tot       0.1711
    Quadrupole Moments (Debye-Ang)
        XX     -49.4480     XY      -1.3204     YY     -44.0472
        XZ       0.0000     YZ      -0.0000     ZZ     -43.4139
    Octopole Moments (Debye-Ang^2)
       XXX       1.1417    XXY       3.5701    XYY      -3.0674
       YYY      -0.0757    XXZ       0.0000    XYZ       0.0000
       YYZ       0.0000    XZZ      -4.4568    YZZ      -0.0932
       ZZZ       0.0000
    Hexadecapole Moments (Debye-Ang^3)
      XXXX    -683.2145   XXXY       3.5375   XXYY    -131.2647
      XYYY       9.6816   YYYY    -170.5280   XXXZ       0.0000
      XXYZ       0.0000   XYYZ       0.0000   YYYZ      -0.0000
      XXZZ    -117.1071   XYZZ       1.7160   YYZZ     -37.8087
      XZZZ       0.0000   YZZZ       0.0000   ZZZZ     -59.8937
 -----------------------------------------------------------------
 Calculating MO derivatives via CPSCF
   1         3          12      0.177106    0.064425
   2         3          12      0.021703    0.009482
   3         3          12      0.002731    0.001317
   4         3          12      0.000319    0.000148
   5        12           3      0.000026    0.000014
   6        14           1      0.000001    0.000001
   7        15           0      0.000000    0.000000    Roots Converged
 Time for AOints: 2.1 s (CPU) 2.1 s (wall)
 ------------------------------------------------------------------------------
                     AOints        : Timing summary (seconds)
 ------------------------------------------------------------------------------
     job step          cpu (% of tot)      sys (% of tot)     wall (% of tot)
 ------------------------------------------------------------------------------
  cpscf_lag         0.2303E+02 (51.5)   0.3200E-04 (15.9)   0.2304E+02 (51.5)
  iterzp            0.1949E+02 (43.6)   0.1680E-03 (83.6)   0.1950E+02 (43.6)
  make_fx           0.0000E+00 ( 0.0)   0.0000E+00 ( 0.0)   0.0000E+00 ( 0.0)
  AOints            0.2133E+01 ( 4.8)   0.0000E+00 ( 0.0)   0.2135E+01 ( 4.8)
 ------------------------------------------------------------------------------
   Grand Totals     0.4469E+02          0.2010E-03          0.4472E+02
 ------------------------------------------------------------------------------
 Calculating analytic Hessian of the SCF energy
 Polarizability Matrix (a.u.)
            1           2           3
    1 -85.9801798  10.3326933   0.0000000
    2  10.3326933 -60.9802698  -0.0000000
    3   0.0000000  -0.0000000 -39.0259840

 Direct stationary perturbation theory relativistic correction:

 rels  =       1.730812293324
 relv  =      -6.355736862106
 rel2e =       1.528082523494
 E_rel =      -3.096842045288

 Hessian of the SCF Energy
            1           2           3           4           5           6
    1   0.1784697  -0.0340383  -0.0000000  -0.0690222   0.0905770  -0.0000000
    2  -0.0340383   0.1928760   0.0000000   0.0921745  -0.1581452  -0.0000000
    3  -0.0000000   0.0000000   0.0044841   0.0000000  -0.0000000   0.0054127
    4  -0.0690222   0.0921745   0.0000000   0.2609256   0.0115736  -0.0000000
    5   0.0905770  -0.1581452  -0.0000000   0.0115736   0.2390945   0.0000000
    6  -0.0000000  -0.0000000   0.0054127  -0.0000000   0.0000000   0.0089581
    7  -0.0178409  -0.0139526  -0.0000000  -0.1806206  -0.0865275   0.0000000
    8   0.0015976   0.0151447  -0.0000000  -0.1034089  -0.0900181   0.0000000
    9   0.0000000   0.0000000  -0.0057638   0.0000000   0.0000000  -0.0083302
   10  -0.0916066  -0.0441837   0.0000000  -0.0112828  -0.0156231   0.0000000
   11  -0.0581364  -0.0498755   0.0000000  -0.0003392   0.0090689   0.0000000
   12   0.0000000  -0.0000000  -0.0041331  -0.0000000   0.0000000  -0.0060407
            7           8           9          10          11          12
    1  -0.0178409   0.0015976   0.0000000  -0.0916066  -0.0581364   0.0000000
    2  -0.0139526   0.0151447   0.0000000  -0.0441837  -0.0498755  -0.0000000
    3  -0.0000000  -0.0000000  -0.0057638   0.0000000   0.0000000  -0.0041331
    4  -0.1806206  -0.1034089   0.0000000  -0.0112828  -0.0003392  -0.0000000
    5  -0.0865275  -0.0900181   0.0000000  -0.0156231   0.0090689   0.0000000
    6   0.0000000   0.0000000  -0.0083302   0.0000000   0.0000000  -0.0060407
    7   0.2071886   0.0976840  -0.0000000  -0.0087271   0.0027961   0.0000000
    8   0.0976840   0.0763353  -0.0000000   0.0041272  -0.0014619  -0.0000000
    9  -0.0000000  -0.0000000   0.0082447  -0.0000000   0.0000000   0.0058493
   10  -0.0087271   0.0041272  -0.0000000   0.1116165   0.0556795  -0.0000000
   11   0.0027961  -0.0014619   0.0000000   0.0556795   0.0422685   0.0000000
   12   0.0000000  -0.0000000   0.0058493  -0.0000000   0.0000000   0.0043244
 Gradient time:  CPU 58.79 s  wall 58.83 s
 **********************************************************************
 **                                                                  **
 **                       VIBRATIONAL ANALYSIS                       **
 **                       --------------------                       **
 **                                                                  **
 **        VIBRATIONAL FREQUENCIES (CM**-1) AND NORMAL MODES         **
 **     FORCE CONSTANTS (mDYN/ANGSTROM) AND REDUCED MASSES (AMU)     **
 **                  INFRARED INTENSITIES (KM/MOL)                   **
 **                                                                  **
 **********************************************************************


 Mode:                 1                      2                      3
 Frequency:       136.48                 159.08                 262.62
 Force Cnst:      0.3107                 0.3679                 0.9824
 Red. Mass:      28.3076                24.6750                24.1772
 IR Active:          YES                    YES                    YES
 IR Intens:        5.605                  4.085                  1.714
 Raman Active:       YES                    YES                    YES
               X      Y      Z        X      Y      Z        X      Y      Z
 P         -0.093  0.470 -0.000    0.000 -0.000 -0.345   -0.279  0.018 -0.000
 P         -0.384  0.243 -0.000    0.000 -0.000 -0.471    0.295  0.265 -0.000
 F          0.076 -0.550  0.000   -0.000  0.000  0.748    0.678 -0.396  0.000
 Cl         0.381 -0.333  0.000   -0.000  0.000  0.316   -0.383 -0.036  0.000
 TransDip   0.011  0.075 -0.000   -0.000 -0.000 -0.065    0.008  0.041 -0.000

 Mode:                 4                      5                      6
 Frequency:       470.48                 617.37                 750.80
 Force Cnst:      4.2314                 6.9191                 7.3826
 Red. Mass:      32.4446                30.8113                22.2284
 IR Active:          YES                    YES                    YES
 IR Intens:       66.141                  2.081                183.893
 Raman Active:       YES                    YES                    YES
               X      Y      Z        X      Y      Z        X      Y      Z
 P          0.654  0.400 -0.000    0.378 -0.574 -0.000   -0.010 -0.012  0.000
 P         -0.023 -0.052 -0.000   -0.362  0.617 -0.000   -0.453 -0.253  0.000
 F         -0.062  0.081  0.000    0.042 -0.112  0.000    0.738  0.431 -0.000
 Cl        -0.525 -0.352  0.000   -0.037  0.022  0.000    0.009  0.001 -0.000
 TransDip   0.254  0.059 -0.000   -0.035  0.030  0.000   -0.428 -0.072 -0.000

 STANDARD THERMODYNAMIC QUANTITIES AT   298.15 K  AND     1.00 ATM

   This Molecule has  0 Imaginary Frequencies
   Zero point vibrational energy:        3.426 kcal/mol

   Atom    1 Element P  Has Mass   30.97376
   Atom    2 Element P  Has Mass   30.97376
   Atom    3 Element F  Has Mass   18.99840
   Atom    4 Element Cl Has Mass   34.96885
   Molecular Mass:   115.914770 amu
   Principal axes and moments of inertia in amu*Bohr^2:
                             1           2           3
    Eigenvalues --      150.47118  1056.91366  1207.38485
          X               1.00000    -0.00049     0.00000
          Y               0.00049     1.00000     0.00000
          Z              -0.00000    -0.00000     1.00000
   Rotational Symmetry Number is   1
   The Molecule is an Asymmetric Top
   Translational Enthalpy:        0.889 kcal/mol
   Rotational Enthalpy:           0.889 kcal/mol
   Vibrational Enthalpy:          4.842 kcal/mol
   gas constant (RT):             0.592 kcal/mol
   Translational Entropy:        40.158  cal/mol.K
   Rotational Entropy:           26.754  cal/mol.K
   Vibrational Entropy:           8.466  cal/mol.K

   Total Enthalpy:                7.212 kcal/mol
   Total Entropy:                75.378  cal/mol.K

 ======================================================================

 STANDARD THERMODYNAMIC QUANTITIES FOR ANHARMONIC VIBRATION -- TOSH

   Zero point vibrational energy: ************ kcal/mol

   Vibrational Enthalpy:   ************ kcal/mol
   Vibrational Entropy:             NaN  cal/mol.K

   Total Enthalpy:         ************ kcal/mol
   Total Entropy:                   NaN  cal/mol.K

 ======================================================================

 STANDARD THERMODYNAMIC QUANTITIES FOR ANHARMONIC VIBRATION -- VPT2

   Zero point vibrational energy: ************ kcal/mol

   Vibrational Enthalpy:   ************ kcal/mol
   Vibrational Entropy:             NaN  cal/mol.K

   Total Enthalpy:         ************ kcal/mol
   Total Entropy:                   NaN  cal/mol.K

 ======================================================================

Archival summary:
1\1\TWL02\FREQ\ProcedureUnspecified\BasisUnspecified\l121\taweetha\TueOct3017:18:462018TueOct3017:18:462018\0\\#,FREQ,ProcedureUnspecified,BasisUnspecified,\\0,1\P\P,1,2.05795\F,2,1.64759,1,98.6383\Cl,1,2.10771,2,96.7222,3,180,0\\\@

 Total job time:  67.94s(wall), 67.86s(cpu) 
 Tue Oct 30 17:18:46 2018

        *************************************************************
        *                                                           *
        *  Thank you very much for using Q-Chem.  Have a nice day.  *
        *                                                           *
        *************************************************************
