# Supplementary material for: Geometric and energetic data from ab initio calculations of haloethene, haloimine, halomethylenephosphine, haloiminophosphine, halodiazene, halodiphosphene and halocyclopropane
Source: Data Brief. 2019 Nov 2;27:104738. doi: 10.1016/j.dib.2019.104738 (PMC6861602; doi:10.1016/j.dib.2019.104738)
Supplement: Multimedia component 8 [file mmc8.zip › PP/B3LYP/FEPPEF.out]

Q-Chem Developer Version!
                  Welcome to Q-Chem
     A Quantum Leap Into The Future Of Chemistry


 Q-Chem 5.1, Q-Chem, Inc., Pleasanton, CA (2018)

 Yihan Shao,  Zhengting Gan,  E. Epifanovsky,  A. T. B. Gilbert,  M. Wormit,  
 J. Kussmann,  A. W. Lange,  A. Behn,  Jia Deng,  Xintian Feng,  D. Ghosh,  
 M. Goldey,  P. R. Horn,  L. D. Jacobson,  I. Kaliman,  T. Kus,  A. Landau,  
 Jie Liu,  E. I. Proynov,  R. M. Richard,  R. P. Steele,  E. J. Sundstrom,  
 H. L. Woodcock III,  P. M. Zimmerman,  D. Zuev,  B. Albrecht,  E. Alguire,  
 S. A. Baeppler,  D. Barton,  Z. Benda,  Y. A. Bernard,  E. J. Berquist,  
 K. B. Bravaya,  H. Burton,  D. Casanova,  Chun-Min Chang,  Yunqing Chen,  
 A. Chien,  K. D. Closser,  M. P. Coons,  S. Coriani,  S. Dasgupta,  
 A. L. Dempwolff,  M. Diedenhofen,  Hainam Do,  R. G. Edgar,  Po-Tung Fang,  
 S. Faraji,  S. Fatehi,  Qingguo Feng,  K. D. Fenk,  J. Fosso-Tande,  
 Qinghui Ge,  A. Ghysels,  G. Gidofalvi,  J. Gomes,  J. Gonthier,  A. Gunina,  
 D. Hait,  M. W. D. Hanson-Heine,  P. H. P. Harbach,  A. W. Hauser,  
 J. E. Herr,  E. G. Hohenstein,  Z. C. Holden,  Kerwin Hui,  B. C. Huynh,  
 T.-C. Jagau,  Hyunjun Ji,  B. Kaduk,  K. Khistyaev,  Jaehoon Kim,  
 P. Klunzinger,  K. Koh,  D. Kosenkov,  L. Koulias,  T. Kowalczyk,  
 C. M. Krauter,  A. Kunitsa,  Ka Un Lao,  A. Laurent,  K. V. Lawler,  
 Joonho Lee,  D. Lefrancois,  S. Lehtola,  D. S. Levine,  Yi-Pei Li,  
 You-Sheng Lin,  Fenglai Liu,  E. Livshits,  A. Luenser,  P. Manohar,  
 E. Mansoor,  S. F. Manzer,  Shan-Ping Mao,  Yuezhi Mao,  N. Mardirossian,  
 A. V. Marenich,  T. Markovich,  L. A. Martinez-Martinez,  S. A. Maurer,  
 N. J. Mayhall,  S. C. McKenzie,  J.-M. Mewes,  A. F. Morrison,  
 J. W. Mullinax,  K. Nanda,  T. S. Nguyen-Beck,  R. Olivares-Amaya,  
 J. A. Parkhill,  T. M. Perrine,  F. Plasser,  P. Pokhilko,  S. Prager,  
 A. Prociuk,  E. Ramos,  D. R. Rehn,  F. Rob,  M. Schneider,  N. Sergueev,  
 S. M. Sharada,  S. Sharma,  D. W. Small,  T. Stauch,  T. Stein,  
 Yu-Chuan Su,  A. J. W. Thom,  A. Tkatchenko,  T. Tsuchimochi,  N. M. Tubman,  
 L. Vogt,  M. L. Vidal,  O. Vydrov,  M. A. Watson,  J. Wenzel,  
 M. de Wergifosse,  T. A. Wesolowski,  A. White,  J. Witte,  A. Yamada,  
 Jun Yang,  K. Yao,  S. Yeganeh,  S. R. Yost,  Zhi-Qiang You,  A. Zech,  
 Igor Ying Zhang,  Xing Zhang,  Yan Zhao,  Ying Zhu,  B. R. Brooks,  
 G. K. L. Chan,  C. J. Cramer,  M. S. Gordon,  W. J. Hehre,  A. Klamt,  
 M. W. Schmidt,  C. D. Sherrill,  D. G. Truhlar,  A. Aspuru-Guzik,  R. Baer,  
 A. T. Bell,  N. A. Besley,  Jeng-Da Chai,  A. E. DePrince, III,  
 R. A. DiStasio Jr.,  A. Dreuw,  B. D. Dunietz,  T. R. Furlani,  
 Chao-Ping Hsu,  Yousung Jung,  Jing Kong,  D. S. Lambrecht,  WanZhen Liang,  
 C. Ochsenfeld,  V. A. Rassolov,  L. V. Slipchenko,  J. E. Subotnik,  
 T. Van Voorhis,  J. M. Herbert,  A. I. Krylov,  P. M. W. Gill,  M. Head-Gordon

 Contributors to earlier versions of Q-Chem not listed above: 
 R. D. Adamson,  B. Austin,  J. Baker,  G. J. O. Beran,  K. Brandhorst,  
 S. T. Brown,  E. F. C. Byrd,  A. K. Chakraborty,  C.-L. Cheng,  
 Siu Hung Chien,  D. M. Chipman,  D. L. Crittenden,  H. Dachsel,  
 R. J. Doerksen,  A. D. Dutoi,  L. Fusti-Molnar,  W. A. Goddard III,  
 A. Golubeva-Zadorozhnaya,  S. R. Gwaltney,  G. Hawkins,  A. Heyden,  
 S. Hirata,  G. Kedziora,  F. J. Keil,  C. Kelley,  Jihan Kim,  R. A. King,  
 R. Z. Khaliullin,  P. P. Korambath,  W. Kurlancheek,  A. M. Lee,  M. S. Lee,  
 S. V. Levchenko,  Ching Yeh Lin,  D. Liotard,  R. C. Lochan,  I. Lotan,  
 P. E. Maslen,  N. Nair,  D. P. O'Neill,  D. Neuhauser,  E. Neuscamman,  
 C. M. Oana,  R. Olson,  B. Peters,  R. Peverati,  P. A. Pieniazek,  
 Y. M. Rhee,  J. Ritchie,  M. A. Rohrdanz,  E. Rosta,  N. J. Russ,  
 H. F. Schaefer III,  N. E. Schultz,  N. Shenvi,  A. C. Simmonett,  A. Sodt,  
 D. Stuck,  K. S. Thanthiriwatte,  V. Vanovschi,  Tao Wang,  A. Warshel,  
 C. F. Williams,  Q. Wu,  X. Xu,  W. Zhang

 Please cite Q-Chem as follows:
 Y. Shao et al., Mol. Phys. 113, 184-215 (2015)
 DOI: 10.1080/00268976.2014.952696

 Q-Chem 5.1.1 for Intel X86 EM64T Linux

 Parts of Q-Chem use Armadillo 8.300.2 (Tropical Shenanigans).
 http://arma.sourceforge.net/

 Q-Chem begins on Tue Oct 30 17:14:55 2018  

Host: 
0

     Scratch files written to /scratch/taweetham/qchem19428//
Input Ideriv = 2
Curr. Ideriv = -1
Max.  Ideriv = 2

Checking the input file for inconsistencies... 	...done.

--------------------------------------------------------------
User input:
--------------------------------------------------------------
$molecule
0 1
P 
P 1 PP 
F 2 PF 1 ANG 
F 1 PF 2 ANG  3 DHA

PP=1.99
PH=1.44
PF=1.54
PCl=2.03
PBr=2.5
PI=2.6
ANG=120.0
DHA=180.0
$end

$rem
   job_type	optimization
   basis	6-311++g**
   method	b3lyp
$end

--------------------------------------------------------------
 ----------------------------------------------------------------
             Standard Nuclear Orientation (Angstroms)
    I     Atom           X                Y                Z
 ----------------------------------------------------------------
    1      P       0.8718834220     0.4794207947    -0.0000000000
    2      P      -0.8718834220    -0.4794207947     0.0000000000
    3      F      -2.1892138134     0.3182261447    -0.0000000000
    4      F       2.1892138134    -0.3182261447     0.0000000000
 ----------------------------------------------------------------
 Molecular Point Group                 C2h   NOp =  4
 Largest Abelian Subgroup              C2h   NOp =  4
 Nuclear Repulsion Energy =   208.9080585722 hartrees
 There are       24 alpha and       24 beta electrons
 Requested basis set is 6-311++G(d,p)
 There are 38 shells and 104 basis functions

 Total QAlloc Memory Limit   2000 MB
 Mega-Array Size       188 MB
 MEM_STATIC part       192 MB
 A cutoff of  1.0D-11 yielded    657 shell pairs
 There are      5092 function pairs (      5489 Cartesian)
 Smallest overlap matrix eigenvalue = 8.06E-04

 Scale SEOQF with 1.000000e-01/1.000000e-01/1.000000e-01

 Standard Electronic Orientation quadrupole field applied
 Nucleus-field energy     =     0.0000000045 hartrees
 Guess from superposition of atomic densities
 Warning:  Energy on first SCF cycle will be non-variational
 SAD guess density has 48.000000 electrons

 -----------------------------------------------------------------------
  General SCF calculation program by
  Eric Jon Sundstrom, Paul Horn, Yuezhi Mao, Dmitri Zuev, Alec White,
  David Stuck, Shaama M.S., Shane Yost, Joonho Lee, David Small,
  Daniel Levine, Susi Lehtola, Hugh Burton, Evgeny Epifanovsky
 -----------------------------------------------------------------------
 Exchange:     0.2000 Hartree-Fock + 0.0800 Slater + 0.7200 B88
 Correlation:  0.1900 VWN1RPA + 0.8100 LYP
 Using SG-1 standard quadrature grid
 A restricted SCF calculation will be
 performed using DIIS
 SCF converges when DIIS error is below 1.0e-08
 ---------------------------------------
  Cycle       Energy         DIIS error
 ---------------------------------------
    1    -883.0747276805      5.34e-02  
    2    -882.4246189067      6.44e-03  
    3    -882.3630351730      1.08e-02  
    4    -882.4581675402      9.80e-04  
    5    -882.4590932118      5.80e-05  
    6    -882.4590964006      1.75e-05  
    7    -882.4590966920      2.53e-06  
    8    -882.4590966963      4.04e-07  
    9    -882.4590966965      1.16e-07  
   10    -882.4590966964      1.89e-08  
   11    -882.4590966965      2.27e-09  Convergence criterion met
 ---------------------------------------
 SCF time:   CPU 4.11s  wall 4.00s 
 SCF   energy in the final basis set =     -882.4590966965
 Total energy in the final basis set =     -882.4590966965

 --------------------------------------------------------------
             Orbital Energies (a.u.) and Symmetries
 --------------------------------------------------------------

 Alpha MOs, Restricted
 -- Occupied --                  
-77.128 -77.128 -24.744 -24.744  -6.624  -6.624  -4.788  -4.788
  1 Ag    1 Bu    2 Bu    2 Ag    3 Ag    3 Bu    4 Ag    4 Bu                 
 -4.783  -4.783  -4.781  -4.780  -1.285  -1.284  -0.731  -0.636
  1 Au    1 Bg    5 Ag    5 Bu    6 Ag    6 Bu    7 Ag    7 Bu                 
 -0.564  -0.522  -0.521  -0.517  -0.508  -0.383  -0.288  -0.253
  8 Ag    2 Au    8 Bu    2 Bg    9 Ag    9 Bu    3 Au   10 Ag                 
 -- Virtual --                   
 -0.123  -0.104   0.004   0.018   0.030   0.037   0.042   0.053
 10 Bu    3 Bg   11 Ag   11 Bu    4 Au   12 Bu   12 Ag   13 Ag                 
  0.067   0.081   0.096   0.116   0.190   0.203   0.227   0.233
  4 Bg   13 Bu   14 Ag   14 Bu    5 Bg   15 Ag   16 Ag   15 Bu                 
  0.242   0.258   0.266   0.267   0.273   0.299   0.299   0.318
  5 Au   16 Bu    6 Au   17 Bu   17 Ag   18 Bu    6 Bg   18 Ag                 
  0.353   0.463   0.490   0.512   0.606   0.622   0.640   0.660
 19 Ag   19 Bu    7 Au   20 Ag   20 Bu   21 Bu    7 Bg   21 Ag                 
  0.678   0.757   0.831   0.939   0.987   1.141   1.261   1.284
  8 Au   22 Ag    8 Bg   22 Bu   23 Ag   23 Bu    9 Bg   24 Ag                 
  1.297   1.300   1.316   1.375   1.488   1.533   1.541   1.585
  9 Au   24 Bu   25 Bu   25 Ag   10 Au   26 Bu   10 Bg   26 Ag                 
  1.661   1.709   1.831   1.950   3.706   3.707   3.707   3.709
 27 Bu   27 Ag   28 Ag   28 Bu   11 Au   11 Bg   29 Ag   29 Bu                 
  3.758   3.759   3.762   3.768   4.099   4.129   6.204   6.215
 12 Bg   12 Au   30 Bu   30 Ag   31 Ag   31 Bu   13 Bg   32 Ag                 
  6.218   6.234   6.240   6.265   6.847   6.965  13.757  13.781
 13 Au   32 Bu   33 Bu   33 Ag   34 Ag   34 Bu   14 Au   14 Bg                 
 13.805  13.833  13.870  13.955  66.691  66.719 162.925 163.073
 35 Bu   35 Ag   36 Bu   36 Ag   37 Ag   37 Bu   38 Ag   38 Bu                 

 Beta MOs, Restricted
 -- Occupied --                  
-77.128 -77.128 -24.744 -24.744  -6.624  -6.624  -4.788  -4.788
  1 Ag    1 Bu    2 Bu    2 Ag    3 Ag    3 Bu    4 Ag    4 Bu                 
 -4.783  -4.783  -4.781  -4.780  -1.285  -1.284  -0.731  -0.636
  1 Au    1 Bg    5 Ag    5 Bu    6 Ag    6 Bu    7 Ag    7 Bu                 
 -0.564  -0.522  -0.521  -0.517  -0.508  -0.383  -0.288  -0.253
  8 Ag    2 Au    8 Bu    2 Bg    9 Ag    9 Bu    3 Au   10 Ag                 
 -- Virtual --                   
 -0.123  -0.104   0.004   0.018   0.030   0.037   0.042   0.053
 10 Bu    3 Bg   11 Ag   11 Bu    4 Au   12 Bu   12 Ag   13 Ag                 
  0.067   0.081   0.096   0.116   0.190   0.203   0.227   0.233
  4 Bg   13 Bu   14 Ag   14 Bu    5 Bg   15 Ag   16 Ag   15 Bu                 
  0.242   0.258   0.266   0.267   0.273   0.299   0.299   0.318
  5 Au   16 Bu    6 Au   17 Bu   17 Ag   18 Bu    6 Bg   18 Ag                 
  0.353   0.463   0.490   0.512   0.606   0.622   0.640   0.660
 19 Ag   19 Bu    7 Au   20 Ag   20 Bu   21 Bu    7 Bg   21 Ag                 
  0.678   0.757   0.831   0.939   0.987   1.141   1.261   1.284
  8 Au   22 Ag    8 Bg   22 Bu   23 Ag   23 Bu    9 Bg   24 Ag                 
  1.297   1.300   1.316   1.375   1.488   1.533   1.541   1.585
  9 Au   24 Bu   25 Bu   25 Ag   10 Au   26 Bu   10 Bg   26 Ag                 
  1.661   1.709   1.831   1.950   3.706   3.707   3.707   3.709
 27 Bu   27 Ag   28 Ag   28 Bu   11 Au   11 Bg   29 Ag   29 Bu                 
  3.758   3.759   3.762   3.768   4.099   4.129   6.204   6.215
 12 Bg   12 Au   30 Bu   30 Ag   31 Ag   31 Bu   13 Bg   32 Ag                 
  6.218   6.234   6.240   6.265   6.847   6.965  13.757  13.781
 13 Au   32 Bu   33 Bu   33 Ag   34 Ag   34 Bu   14 Au   14 Bg                 
 13.805  13.833  13.870  13.955  66.691  66.719 162.925 163.073
 35 Bu   35 Ag   36 Bu   36 Ag   37 Ag   37 Bu   38 Ag   38 Bu                 
 --------------------------------------------------------------

          Ground-State Mulliken Net Atomic Charges

     Atom                 Charge (a.u.)
  ----------------------------------------
      1 P                     0.085381
      2 P                     0.085381
      3 F                    -0.085381
      4 F                    -0.085381
  ----------------------------------------
  Sum of atomic charges =    -0.000000

 -----------------------------------------------------------------
                    Cartesian Multipole Moments
 -----------------------------------------------------------------
    Charge (ESU x 10^10)
                 0.0000
    Dipole Moment (Debye)
         X       0.0000      Y       0.0000      Z      -0.0000
       Tot       0.0000
    Quadrupole Moments (Debye-Ang)
        XX     -39.8230     XY      -0.9001     YY     -38.5251
        XZ       0.0000     YZ      -0.0000     ZZ     -35.4631
    Octopole Moments (Debye-Ang^2)
       XXX       0.0000    XXY      -0.0000    XYY       0.0000
       YYY       0.0000    XXZ       0.0000    XYZ      -0.0000
       YYZ      -0.0000    XZZ      -0.0000    YZZ      -0.0000
       ZZZ      -0.0000
    Hexadecapole Moments (Debye-Ang^3)
      XXXX    -469.9041   XXXY      -5.0128   XXYY     -93.4965
      XYYY     -21.3297   YYYY    -103.7771   XXXZ      -0.0000
      XXYZ       0.0000   XYYZ       0.0000   YYYZ      -0.0000
      XXZZ     -78.8912   XYZZ      -5.8153   YYZZ     -25.3121
      XZZZ       0.0000   YZZZ      -0.0000   ZZZZ     -49.8537
 -----------------------------------------------------------------
 Calculating analytic gradient of the SCF energy
 Gradient of SCF Energy
            1           2           3           4
    1   0.0220889  -0.0220889   0.0325787  -0.0325787
    2  -0.1270579   0.1270579  -0.0601358   0.0601358
    3   0.0000000  -0.0000000  -0.0000000  -0.0000000
 Max gradient component =       1.271E-01
 RMS gradient           =       5.959E-02
 Gradient time:  CPU 1.69 s  wall 1.69 s
 Geometry Optimization Parameters
   NAtoms,    NIC,     NZ,  NCons,   NDum,   NFix, NCnnct, MaxDiis
        4      14       4       0       0       0       0       0


** GEOMETRY OPTIMIZATION IN DELOCALIZED INTERNAL COORDINATES **
   Searching for a Minimum

   Optimization Cycle:   1

                       Coordinates (Angstroms)
     ATOM                X               Y               Z
      1  P         0.8718834220    0.4794207947    0.0000000000
      2  P        -0.8718834220   -0.4794207947    0.0000000000
      3  F        -2.1892138134    0.3182261447    0.0000000000
      4  F         2.1892138134   -0.3182261447    0.0000000000
   Point Group: c2h   Number of degrees of freedom:     3


   Energy is   -882.459096696


 Attempting to Generate Delocalized Internal Coordinates

  3 Hessian modes will be used to form the next step
  Hessian Eigenvalues:
     0.250000    0.357619    0.648207

 Minimum Search - Taking Simple RFO Step
 Searching for Lamda that Minimizes Along All modes
 Value Taken    Lamda =  -0.07580841
 Calculated Step too Large.  Step scaled by  0.649395
 Step Taken.  Stepsize is  0.300000

                             Maximum     Tolerance    Cnvgd?
         Gradient           0.150279      0.000300      NO
         Displacement       0.233331      0.001200      NO
         Energy change     *********      0.000001      NO


 New Cartesian Coordinates Obtained by Inverse Iteration

 Displacement from previous Coordinates is:  0.407425
 ----------------------------------------------------------------
             Standard Nuclear Orientation (Angstroms)
    I     Atom           X                Y                Z
 ----------------------------------------------------------------
    1      P       0.8286844818     0.5798708928     0.0000000000
    2      P      -0.8286844818    -0.5798708928     0.0000000000
    3      F      -2.0888913933     0.3531650340     0.0000000000
    4      F       2.0888913933    -0.3531650340     0.0000000000
 ----------------------------------------------------------------
 Molecular Point Group                 C2h   NOp =  4
 Largest Abelian Subgroup              C2h   NOp =  4
 Nuclear Repulsion Energy =   208.9209195436 hartrees
 There are       24 alpha and       24 beta electrons
 Applying Cartesian multipole field
    Component          Value
    ---------          -----
     (2,0,0)        1.00000E-11
     (0,2,0)        2.00000E-11
     (0,0,2)       -3.00000E-11
 Nucleus-field energy     =     0.0000000044 hartrees
 Requested basis set is 6-311++G(d,p)
 There are 38 shells and 104 basis functions
 A cutoff of  1.0D-11 yielded    659 shell pairs
 There are      5122 function pairs (      5525 Cartesian)
 Smallest overlap matrix eigenvalue = 9.20E-04
 Guess MOs from SCF MO coefficient file

 -----------------------------------------------------------------------
  General SCF calculation program by
  Eric Jon Sundstrom, Paul Horn, Yuezhi Mao, Dmitri Zuev, Alec White,
  David Stuck, Shaama M.S., Shane Yost, Joonho Lee, David Small,
  Daniel Levine, Susi Lehtola, Hugh Burton, Evgeny Epifanovsky
 -----------------------------------------------------------------------
 Exchange:     0.2000 Hartree-Fock + 0.0800 Slater + 0.7200 B88
 Correlation:  0.1900 VWN1RPA + 0.8100 LYP
 Using SG-1 standard quadrature grid
 A restricted SCF calculation will be
 performed using DIIS
 SCF converges when DIIS error is below 1.0e-08
 ---------------------------------------
  Cycle       Energy         DIIS error
 ---------------------------------------
    1    -882.4861860688      2.31e-03  
    2    -882.4962490214      7.59e-04  
    3    -882.4959625842      9.72e-04  
    4    -882.4966988017      1.01e-04  
    5    -882.4967088610      8.76e-06  
    6    -882.4967089259      1.79e-06  
    7    -882.4967089290      1.57e-07  
    8    -882.4967089290      5.41e-08  
    9    -882.4967089290      1.15e-08  
   10    -882.4967089290      2.08e-09  Convergence criterion met
 ---------------------------------------
 SCF time:   CPU 5.22s  wall 5.00s 
 SCF   energy in the final basis set =     -882.4967089290
 Total energy in the final basis set =     -882.4967089290

 --------------------------------------------------------------
             Orbital Energies (a.u.) and Symmetries
 --------------------------------------------------------------

 Alpha MOs, Restricted
 -- Occupied --                  
-77.129 -77.129 -24.730 -24.730  -6.624  -6.624  -4.788  -4.787
  1 Ag    1 Bu    2 Bu    2 Ag    3 Ag    3 Bu    4 Ag    4 Bu                 
 -4.783  -4.783  -4.780  -4.779  -1.266  -1.265  -0.722  -0.623
  1 Au    1 Bg    5 Ag    5 Bu    6 Ag    6 Bu    7 Ag    7 Bu                 
 -0.545  -0.508  -0.507  -0.501  -0.488  -0.397  -0.281  -0.273
  8 Ag    8 Bu    2 Au    2 Bg    9 Ag    9 Bu    3 Au   10 Ag                 
 -- Virtual --                   
 -0.113  -0.093   0.006   0.013   0.029   0.032   0.045   0.051
  3 Bg   10 Bu   11 Ag   11 Bu   12 Ag    4 Au   12 Bu   13 Ag                 
  0.066   0.067   0.088   0.118   0.181   0.196   0.231   0.239
 13 Bu    4 Bg   14 Ag   14 Bu    5 Bg   15 Ag   15 Bu   16 Ag                 
  0.252   0.253   0.269   0.269   0.285   0.291   0.298   0.327
  5 Au   16 Bu   17 Bu    6 Au   17 Ag   18 Bu    6 Bg   18 Ag                 
  0.349   0.468   0.488   0.506   0.581   0.606   0.645   0.673
 19 Ag   19 Bu    7 Au   20 Ag   20 Bu   21 Bu    7 Bg   21 Ag                 
  0.676   0.771   0.823   0.925   0.939   1.121   1.262   1.293
  8 Au   22 Ag    8 Bg   23 Ag   22 Bu   23 Bu    9 Bg   24 Ag                 
  1.298   1.306   1.335   1.375   1.485   1.543   1.559   1.614
 24 Bu    9 Au   25 Bu   25 Ag   10 Au   10 Bg   26 Bu   26 Ag                 
  1.665   1.698   1.846   1.958   3.721   3.722   3.723   3.724
 27 Bu   27 Ag   28 Ag   28 Bu   11 Au   11 Bg   29 Ag   29 Bu                 
  3.764   3.765   3.774   3.780   4.075   4.110   6.214   6.225
 12 Au   12 Bg   30 Bu   30 Ag   31 Ag   31 Bu   13 Bg   32 Ag                 
  6.233   6.240   6.264   6.271   6.817   6.944  13.756  13.782
 13 Au   32 Bu   33 Bu   33 Ag   34 Ag   34 Bu   14 Au   14 Bg                 
 13.810  13.854  13.854  13.928  66.706  66.731 162.894 163.055
 35 Bu   35 Ag   36 Bu   36 Ag   37 Ag   37 Bu   38 Ag   38 Bu                 

 Beta MOs, Restricted
 -- Occupied --                  
-77.129 -77.129 -24.730 -24.730  -6.624  -6.624  -4.788  -4.787
  1 Ag    1 Bu    2 Bu    2 Ag    3 Ag    3 Bu    4 Ag    4 Bu                 
 -4.783  -4.783  -4.780  -4.779  -1.266  -1.265  -0.722  -0.623
  1 Au    1 Bg    5 Ag    5 Bu    6 Ag    6 Bu    7 Ag    7 Bu                 
 -0.545  -0.508  -0.507  -0.501  -0.488  -0.397  -0.281  -0.273
  8 Ag    8 Bu    2 Au    2 Bg    9 Ag    9 Bu    3 Au   10 Ag                 
 -- Virtual --                   
 -0.113  -0.093   0.006   0.013   0.029   0.032   0.045   0.051
  3 Bg   10 Bu   11 Ag   11 Bu   12 Ag    4 Au   12 Bu   13 Ag                 
  0.066   0.067   0.088   0.118   0.181   0.196   0.231   0.239
 13 Bu    4 Bg   14 Ag   14 Bu    5 Bg   15 Ag   15 Bu   16 Ag                 
  0.252   0.253   0.269   0.269   0.285   0.291   0.298   0.327
  5 Au   16 Bu   17 Bu    6 Au   17 Ag   18 Bu    6 Bg   18 Ag                 
  0.349   0.468   0.488   0.506   0.581   0.606   0.645   0.673
 19 Ag   19 Bu    7 Au   20 Ag   20 Bu   21 Bu    7 Bg   21 Ag                 
  0.676   0.771   0.823   0.925   0.939   1.121   1.262   1.293
  8 Au   22 Ag    8 Bg   23 Ag   22 Bu   23 Bu    9 Bg   24 Ag                 
  1.298   1.306   1.335   1.375   1.485   1.543   1.559   1.614
 24 Bu    9 Au   25 Bu   25 Ag   10 Au   10 Bg   26 Bu   26 Ag                 
  1.665   1.698   1.846   1.958   3.721   3.722   3.723   3.724
 27 Bu   27 Ag   28 Ag   28 Bu   11 Au   11 Bg   29 Ag   29 Bu                 
  3.764   3.765   3.774   3.780   4.075   4.110   6.214   6.225
 12 Au   12 Bg   30 Bu   30 Ag   31 Ag   31 Bu   13 Bg   32 Ag                 
  6.233   6.240   6.264   6.271   6.817   6.944  13.756  13.782
 13 Au   32 Bu   33 Bu   33 Ag   34 Ag   34 Bu   14 Au   14 Bg                 
 13.810  13.854  13.854  13.928  66.706  66.731 162.894 163.055
 35 Bu   35 Ag   36 Bu   36 Ag   37 Ag   37 Bu   38 Ag   38 Bu                 
 --------------------------------------------------------------

          Ground-State Mulliken Net Atomic Charges

     Atom                 Charge (a.u.)
  ----------------------------------------
      1 P                     0.123597
      2 P                     0.123597
      3 F                    -0.123597
      4 F                    -0.123597
  ----------------------------------------
  Sum of atomic charges =     0.000000

 -----------------------------------------------------------------
                    Cartesian Multipole Moments
 -----------------------------------------------------------------
    Charge (ESU x 10^10)
                 0.0000
    Dipole Moment (Debye)
         X       0.0000      Y       0.0000      Z      -0.0000
       Tot       0.0000
    Quadrupole Moments (Debye-Ang)
        XX     -40.1248     XY       0.6225     YY     -37.7075
        XZ      -0.0000     YZ       0.0000     ZZ     -35.3257
    Octopole Moments (Debye-Ang^2)
       XXX       0.0000    XXY       0.0000    XYY       0.0000
       YYY      -0.0000    XXZ      -0.0000    XYZ       0.0000
       YYZ      -0.0000    XZZ      -0.0000    YZZ       0.0000
       ZZZ      -0.0000
    Hexadecapole Moments (Debye-Ang^3)
      XXXX    -434.4770   XXXY      -5.2453   XXYY     -88.8570
      XYYY     -22.5545   YYYY    -118.0537   XXXZ      -0.0000
      XXYZ       0.0000   XYYZ      -0.0000   YYYZ       0.0000
      XXZZ     -73.0532   XYZZ      -6.1363   YYZZ     -27.5279
      XZZZ      -0.0000   YZZZ       0.0000   ZZZZ     -48.8179
 -----------------------------------------------------------------
 Calculating analytic gradient of the SCF energy
 Gradient of SCF Energy
            1           2           3           4
    1   0.0212549  -0.0212549   0.0227439  -0.0227439
    2  -0.0710000   0.0710000  -0.0376879   0.0376879
    3  -0.0000000   0.0000000   0.0000000   0.0000000
 Max gradient component =       7.100E-02
 RMS gradient           =       3.519E-02
 Gradient time:  CPU 1.70 s  wall 1.71 s
 Geometry Optimization Parameters
   NAtoms,    NIC,     NZ,  NCons,   NDum,   NFix, NCnnct, MaxDiis
        4      14       4       0       0       0       0       0

 Cartesian Hessian Update
 Hessian Updated using BFGS Update


** GEOMETRY OPTIMIZATION IN DELOCALIZED INTERNAL COORDINATES **
   Searching for a Minimum

   Optimization Cycle:   2

                       Coordinates (Angstroms)
     ATOM                X               Y               Z
      1  P         0.8286844818    0.5798708928    0.0000000000
      2  P        -0.8286844818   -0.5798708928    0.0000000000
      3  F        -2.0888913933    0.3531650340    0.0000000000
      4  F         2.0888913933   -0.3531650340    0.0000000000
   Point Group: c2h   Number of degrees of freedom:     3


   Energy is   -882.496708929

 Hessian Updated using BFGS Update

  3 Hessian modes will be used to form the next step
  Hessian Eigenvalues:
     0.256437    0.355585    0.594935

 Minimum Search - Taking Simple RFO Step
 Searching for Lamda that Minimizes Along All modes
 Value Taken    Lamda =  -0.02698328
 Step Taken.  Stepsize is  0.297374

                             Maximum     Tolerance    Cnvgd?
         Gradient           0.084024      0.000300      NO
         Displacement       0.248169      0.001200      NO
         Energy change     -0.037612      0.000001      NO


 New Cartesian Coordinates Obtained by Inverse Iteration

 Displacement from previous Coordinates is:  0.406803
 ----------------------------------------------------------------
             Standard Nuclear Orientation (Angstroms)
    I     Atom           X                Y                Z
 ----------------------------------------------------------------
    1      P       0.7743323852     0.6740778706     0.0000000000
    2      P      -0.7743323852    -0.6740778706     0.0000000000
    3      F      -1.9885104733     0.3887373411     0.0000000000
    4      F       1.9885104733    -0.3887373411     0.0000000000
 ----------------------------------------------------------------
 Molecular Point Group                 C2h   NOp =  4
 Largest Abelian Subgroup              C2h   NOp =  4
 Nuclear Repulsion Energy =   208.5504466234 hartrees
 There are       24 alpha and       24 beta electrons
 Applying Cartesian multipole field
    Component          Value
    ---------          -----
     (2,0,0)        1.00000E-11
     (0,2,0)        2.00000E-11
     (0,0,2)       -3.00000E-11
 Nucleus-field energy     =     0.0000000044 hartrees
 Requested basis set is 6-311++G(d,p)
 There are 38 shells and 104 basis functions
 A cutoff of  1.0D-11 yielded    661 shell pairs
 There are      5132 function pairs (      5537 Cartesian)
 Smallest overlap matrix eigenvalue = 1.00E-03
 Guess MOs from SCF MO coefficient file

 -----------------------------------------------------------------------
  General SCF calculation program by
  Eric Jon Sundstrom, Paul Horn, Yuezhi Mao, Dmitri Zuev, Alec White,
  David Stuck, Shaama M.S., Shane Yost, Joonho Lee, David Small,
  Daniel Levine, Susi Lehtola, Hugh Burton, Evgeny Epifanovsky
 -----------------------------------------------------------------------
 Exchange:     0.2000 Hartree-Fock + 0.0800 Slater + 0.7200 B88
 Correlation:  0.1900 VWN1RPA + 0.8100 LYP
 Using SG-1 standard quadrature grid
 A restricted SCF calculation will be
 performed using DIIS
 SCF converges when DIIS error is below 1.0e-08
 ---------------------------------------
  Cycle       Energy         DIIS error
 ---------------------------------------
    1    -882.5018720201      2.24e-03  
    2    -882.5107632800      1.04e-03  
    3    -882.5106218991      1.09e-03  
    4    -882.5115580044      1.04e-04  
    5    -882.5115698842      1.19e-05  
    6    -882.5115701288      3.81e-06  
    7    -882.5115701487      4.96e-07  
    8    -882.5115701489      6.81e-08  
    9    -882.5115701489      9.90e-09  Convergence criterion met
 ---------------------------------------
 SCF time:   CPU 4.75s  wall 5.00s 
 SCF   energy in the final basis set =     -882.5115701489
 Total energy in the final basis set =     -882.5115701489

 --------------------------------------------------------------
             Orbital Energies (a.u.) and Symmetries
 --------------------------------------------------------------

 Alpha MOs, Restricted
 -- Occupied --                  
-77.133 -77.133 -24.712 -24.712  -6.626  -6.626  -4.790  -4.790
  1 Ag    1 Bu    2 Bu    2 Ag    3 Ag    3 Bu    4 Ag    4 Bu                 
 -4.785  -4.785  -4.783  -4.782  -1.240  -1.238  -0.714  -0.607
  1 Au    1 Bg    5 Ag    5 Bu    6 Ag    6 Bu    7 Ag    7 Bu                 
 -0.523  -0.493  -0.488  -0.480  -0.463  -0.406  -0.290  -0.276
  8 Ag    8 Bu    2 Au    2 Bg    9 Ag    9 Bu   10 Ag    3 Au                 
 -- Virtual --                   
 -0.124  -0.086   0.002   0.009   0.014   0.033   0.049   0.051
  3 Bg   10 Bu   11 Ag   11 Bu   12 Ag    4 Au   13 Ag   12 Bu                 
  0.064   0.068   0.082   0.119   0.178   0.190   0.224   0.236
 13 Bu    4 Bg   14 Ag   14 Bu    5 Bg   15 Ag   15 Bu   16 Ag                 
  0.256   0.260   0.270   0.273   0.286   0.298   0.303   0.336
 16 Bu    5 Au   17 Bu    6 Au   18 Bu    6 Bg   17 Ag   18 Ag                 
  0.340   0.446   0.489   0.505   0.568   0.602   0.645   0.670
 19 Ag   19 Bu    7 Au   20 Ag   20 Bu   21 Bu    7 Bg    8 Au                 
  0.673   0.792   0.813   0.879   0.900   1.100   1.271   1.303
 21 Ag   22 Ag    8 Bg   23 Ag   22 Bu   23 Bu    9 Bg   24 Ag                 
  1.307   1.313   1.356   1.365   1.482   1.543   1.574   1.640
 24 Bu    9 Au   25 Ag   25 Bu   10 Au   10 Bg   26 Bu   26 Ag                 
  1.652   1.683   1.860   1.958   3.741   3.742   3.742   3.743
 27 Bu   27 Ag   28 Ag   28 Bu   11 Au   11 Bg   29 Ag   29 Bu                 
  3.770   3.774   3.783   3.786   4.049   4.065   6.228   6.242
 12 Au   12 Bg   30 Ag   30 Bu   31 Ag   31 Bu   13 Bg   32 Ag                 
  6.251   6.252   6.287   6.295   6.768   6.919  13.752  13.780
 32 Bu   13 Au   33 Ag   33 Bu   34 Ag   34 Bu   14 Au   14 Bg                 
 13.789  13.853  13.861  13.905  66.722  66.746 162.849 163.030
 35 Bu   36 Bu   35 Ag   36 Ag   37 Ag   37 Bu   38 Ag   38 Bu                 

 Beta MOs, Restricted
 -- Occupied --                  
-77.133 -77.133 -24.712 -24.712  -6.626  -6.626  -4.790  -4.790
  1 Ag    1 Bu    2 Bu    2 Ag    3 Ag    3 Bu    4 Ag    4 Bu                 
 -4.785  -4.785  -4.783  -4.782  -1.240  -1.238  -0.714  -0.607
  1 Au    1 Bg    5 Ag    5 Bu    6 Ag    6 Bu    7 Ag    7 Bu                 
 -0.523  -0.493  -0.488  -0.480  -0.463  -0.406  -0.290  -0.276
  8 Ag    8 Bu    2 Au    2 Bg    9 Ag    9 Bu   10 Ag    3 Au                 
 -- Virtual --                   
 -0.124  -0.086   0.002   0.009   0.014   0.033   0.049   0.051
  3 Bg   10 Bu   11 Ag   11 Bu   12 Ag    4 Au   13 Ag   12 Bu                 
  0.064   0.068   0.082   0.119   0.178   0.190   0.224   0.236
 13 Bu    4 Bg   14 Ag   14 Bu    5 Bg   15 Ag   15 Bu   16 Ag                 
  0.256   0.260   0.270   0.273   0.286   0.298   0.303   0.336
 16 Bu    5 Au   17 Bu    6 Au   18 Bu    6 Bg   17 Ag   18 Ag                 
  0.340   0.446   0.489   0.505   0.568   0.602   0.645   0.670
 19 Ag   19 Bu    7 Au   20 Ag   20 Bu   21 Bu    7 Bg    8 Au                 
  0.673   0.792   0.813   0.879   0.900   1.100   1.271   1.303
 21 Ag   22 Ag    8 Bg   23 Ag   22 Bu   23 Bu    9 Bg   24 Ag                 
  1.307   1.313   1.356   1.365   1.482   1.543   1.574   1.640
 24 Bu    9 Au   25 Ag   25 Bu   10 Au   10 Bg   26 Bu   26 Ag                 
  1.652   1.683   1.860   1.958   3.741   3.742   3.742   3.743
 27 Bu   27 Ag   28 Ag   28 Bu   11 Au   11 Bg   29 Ag   29 Bu                 
  3.770   3.774   3.783   3.786   4.049   4.065   6.228   6.242
 12 Au   12 Bg   30 Ag   30 Bu   31 Ag   31 Bu   13 Bg   32 Ag                 
  6.251   6.252   6.287   6.295   6.768   6.919  13.752  13.780
 32 Bu   13 Au   33 Ag   33 Bu   34 Ag   34 Bu   14 Au   14 Bg                 
 13.789  13.853  13.861  13.905  66.722  66.746 162.849 163.030
 35 Bu   36 Bu   35 Ag   36 Ag   37 Ag   37 Bu   38 Ag   38 Bu                 
 --------------------------------------------------------------

          Ground-State Mulliken Net Atomic Charges

     Atom                 Charge (a.u.)
  ----------------------------------------
      1 P                     0.175941
      2 P                     0.175941
      3 F                    -0.175941
      4 F                    -0.175941
  ----------------------------------------
  Sum of atomic charges =     0.000000

 -----------------------------------------------------------------
                    Cartesian Multipole Moments
 -----------------------------------------------------------------
    Charge (ESU x 10^10)
                -0.0000
    Dipole Moment (Debye)
         X      -0.0000      Y      -0.0000      Z      -0.0000
       Tot       0.0000
    Quadrupole Moments (Debye-Ang)
        XX     -40.7744     XY       2.0235     YY     -36.6316
        XZ      -0.0000     YZ       0.0000     ZZ     -35.2584
    Octopole Moments (Debye-Ang^2)
       XXX      -0.0000    XXY      -0.0000    XYY      -0.0000
       YYY      -0.0000    XXZ      -0.0000    XYZ      -0.0000
       YYZ      -0.0000    XZZ      -0.0000    YZZ      -0.0000
       ZZZ      -0.0000
    Hexadecapole Moments (Debye-Ang^3)
      XXXX    -400.6026   XXXY      -4.0961   XXYY     -84.5554
      XYYY     -22.2127   YYYY    -133.3202   XXXZ      -0.0000
      XXYZ       0.0000   XYYZ      -0.0000   YYYZ      -0.0000
      XXZZ     -67.5016   XYZZ      -6.0440   YYZZ     -30.0327
      XZZZ      -0.0000   YZZZ       0.0000   ZZZZ     -48.0968
 -----------------------------------------------------------------
 Calculating analytic gradient of the SCF energy
 Gradient of SCF Energy
            1           2           3           4
    1   0.0114178  -0.0114178   0.0157928  -0.0157928
    2  -0.0146978   0.0146978  -0.0124200   0.0124200
    3  -0.0000000   0.0000000  -0.0000000   0.0000000
 Max gradient component =       1.579E-02
 RMS gradient           =       1.118E-02
 Gradient time:  CPU 1.72 s  wall 1.72 s
 Geometry Optimization Parameters
   NAtoms,    NIC,     NZ,  NCons,   NDum,   NFix, NCnnct, MaxDiis
        4      14       4       0       0       0       0       0

 Cartesian Hessian Update
 Hessian Updated using BFGS Update


** GEOMETRY OPTIMIZATION IN DELOCALIZED INTERNAL COORDINATES **
   Searching for a Minimum

   Optimization Cycle:   3

                       Coordinates (Angstroms)
     ATOM                X               Y               Z
      1  P         0.7743323852    0.6740778706    0.0000000000
      2  P        -0.7743323852   -0.6740778706    0.0000000000
      3  F        -1.9885104733    0.3887373411    0.0000000000
      4  F         1.9885104733   -0.3887373411    0.0000000000
   Point Group: c2h   Number of degrees of freedom:     3


   Energy is   -882.511570149

 Hessian Updated using BFGS Update

  3 Hessian modes will be used to form the next step
  Hessian Eigenvalues:
     0.273183    0.349948    0.559369

 Minimum Search - Taking Simple RFO Step
 Searching for Lamda that Minimizes Along All modes
 Value Taken    Lamda =  -0.00179189
 Step Taken.  Stepsize is  0.064517

                             Maximum     Tolerance    Cnvgd?
         Gradient           0.017537      0.000300      NO
         Displacement       0.052459      0.001200      NO
         Energy change     -0.014861      0.000001      NO


 New Cartesian Coordinates Obtained by Inverse Iteration

 Displacement from previous Coordinates is:  0.053655
 ----------------------------------------------------------------
             Standard Nuclear Orientation (Angstroms)
    I     Atom           X                Y                Z
 ----------------------------------------------------------------
    1      P       0.7742221474     0.6823241267     0.0000000000
    2      P      -0.7742221474    -0.6823241267     0.0000000000
    3      F      -2.0055890178     0.3953245014     0.0000000000
    4      F       2.0055890178    -0.3953245014     0.0000000000
 ----------------------------------------------------------------
 Molecular Point Group                 C2h   NOp =  4
 Largest Abelian Subgroup              C2h   NOp =  4
 Nuclear Repulsion Energy =   206.6141622017 hartrees
 There are       24 alpha and       24 beta electrons
 Applying Cartesian multipole field
    Component          Value
    ---------          -----
     (2,0,0)        1.00000E-11
     (0,2,0)        2.00000E-11
     (0,0,2)       -3.00000E-11
 Nucleus-field energy     =     0.0000000044 hartrees
 Requested basis set is 6-311++G(d,p)
 There are 38 shells and 104 basis functions
 A cutoff of  1.0D-11 yielded    661 shell pairs
 There are      5132 function pairs (      5537 Cartesian)
 Smallest overlap matrix eigenvalue = 1.03E-03
 Guess MOs from SCF MO coefficient file

 -----------------------------------------------------------------------
  General SCF calculation program by
  Eric Jon Sundstrom, Paul Horn, Yuezhi Mao, Dmitri Zuev, Alec White,
  David Stuck, Shaama M.S., Shane Yost, Joonho Lee, David Small,
  Daniel Levine, Susi Lehtola, Hugh Burton, Evgeny Epifanovsky
 -----------------------------------------------------------------------
 Exchange:     0.2000 Hartree-Fock + 0.0800 Slater + 0.7200 B88
 Correlation:  0.1900 VWN1RPA + 0.8100 LYP
 Using SG-1 standard quadrature grid
 A restricted SCF calculation will be
 performed using DIIS
 SCF converges when DIIS error is below 1.0e-08
 ---------------------------------------
  Cycle       Energy         DIIS error
 ---------------------------------------
    1    -882.5123692708      5.20e-04  
    2    -882.5127020785      2.95e-04  
    3    -882.5127108634      2.60e-04  
    4    -882.5127642945      2.94e-05  
    5    -882.5127651899      4.45e-06  
    6    -882.5127652152      4.31e-07  
    7    -882.5127652154      6.46e-08  
    8    -882.5127652154      1.37e-08  
    9    -882.5127652154      2.04e-09  Convergence criterion met
 ---------------------------------------
 SCF time:   CPU 4.75s  wall 5.00s 
 SCF   energy in the final basis set =     -882.5127652154
 Total energy in the final basis set =     -882.5127652154

 --------------------------------------------------------------
             Orbital Energies (a.u.) and Symmetries
 --------------------------------------------------------------

 Alpha MOs, Restricted
 -- Occupied --                  
-77.137 -77.137 -24.709 -24.709  -6.629  -6.629  -4.793  -4.793
  1 Ag    1 Bu    2 Bu    2 Ag    3 Ag    3 Bu    4 Ag    4 Bu                 
 -4.788  -4.788  -4.786  -4.785  -1.232  -1.230  -0.713  -0.603
  1 Au    1 Bg    5 Ag    5 Bu    6 Ag    6 Bu    7 Ag    7 Bu                 
 -0.517  -0.487  -0.482  -0.474  -0.459  -0.408  -0.293  -0.278
  8 Ag    8 Bu    2 Au    2 Bg    9 Ag    9 Bu   10 Ag    3 Au                 
 -- Virtual --                   
 -0.127  -0.090  -0.001   0.006   0.012   0.033   0.049   0.051
  3 Bg   10 Bu   11 Ag   11 Bu   12 Ag    4 Au   13 Ag   12 Bu                 
  0.061   0.067   0.081   0.118   0.178   0.189   0.223   0.235
 13 Bu    4 Bg   14 Ag   14 Bu    5 Bg   15 Ag   15 Bu   16 Ag                 
  0.256   0.259   0.268   0.273   0.285   0.297   0.301   0.336
 16 Bu    5 Au   17 Bu    6 Au   18 Bu    6 Bg   17 Ag   18 Ag                 
  0.337   0.442   0.489   0.503   0.567   0.597   0.643   0.666
 19 Ag   19 Bu    7 Au   20 Ag   20 Bu   21 Bu    7 Bg   21 Ag                 
  0.666   0.786   0.807   0.866   0.888   1.088   1.271   1.307
  8 Au   22 Ag    8 Bg   23 Ag   22 Bu   23 Bu    9 Bg   24 Bu                 
  1.311   1.314   1.357   1.371   1.480   1.541   1.571   1.639
 24 Ag    9 Au   25 Ag   25 Bu   10 Au   10 Bg   26 Bu   26 Ag                 
  1.652   1.681   1.861   1.957   3.746   3.747   3.747   3.748
 27 Bu   27 Ag   28 Ag   28 Bu   11 Au   11 Bg   29 Ag   29 Bu                 
  3.770   3.774   3.781   3.786   4.032   4.045   6.232   6.252
 12 Au   12 Bg   30 Ag   30 Bu   31 Ag   31 Bu   13 Bg   32 Ag                 
  6.254   6.255   6.291   6.301   6.750   6.901  13.749  13.777
 32 Bu   13 Au   33 Ag   33 Bu   34 Ag   34 Bu   14 Au   14 Bg                 
 13.783  13.841  13.855  13.903  66.723  66.746 162.835 163.014
 35 Bu   36 Bu   35 Ag   36 Ag   37 Ag   37 Bu   38 Ag   38 Bu                 

 Beta MOs, Restricted
 -- Occupied --                  
-77.137 -77.137 -24.709 -24.709  -6.629  -6.629  -4.793  -4.793
  1 Ag    1 Bu    2 Bu    2 Ag    3 Ag    3 Bu    4 Ag    4 Bu                 
 -4.788  -4.788  -4.786  -4.785  -1.232  -1.230  -0.713  -0.603
  1 Au    1 Bg    5 Ag    5 Bu    6 Ag    6 Bu    7 Ag    7 Bu                 
 -0.517  -0.487  -0.482  -0.474  -0.459  -0.408  -0.293  -0.278
  8 Ag    8 Bu    2 Au    2 Bg    9 Ag    9 Bu   10 Ag    3 Au                 
 -- Virtual --                   
 -0.127  -0.090  -0.001   0.006   0.012   0.033   0.049   0.051
  3 Bg   10 Bu   11 Ag   11 Bu   12 Ag    4 Au   13 Ag   12 Bu                 
  0.061   0.067   0.081   0.118   0.178   0.189   0.223   0.235
 13 Bu    4 Bg   14 Ag   14 Bu    5 Bg   15 Ag   15 Bu   16 Ag                 
  0.256   0.259   0.268   0.273   0.285   0.297   0.301   0.336
 16 Bu    5 Au   17 Bu    6 Au   18 Bu    6 Bg   17 Ag   18 Ag                 
  0.337   0.442   0.489   0.503   0.567   0.597   0.643   0.666
 19 Ag   19 Bu    7 Au   20 Ag   20 Bu   21 Bu    7 Bg   21 Ag                 
  0.666   0.786   0.807   0.866   0.888   1.088   1.271   1.307
  8 Au   22 Ag    8 Bg   23 Ag   22 Bu   23 Bu    9 Bg   24 Bu                 
  1.311   1.314   1.357   1.371   1.480   1.541   1.571   1.639
 24 Ag    9 Au   25 Ag   25 Bu   10 Au   10 Bg   26 Bu   26 Ag                 
  1.652   1.681   1.861   1.957   3.746   3.747   3.747   3.748
 27 Bu   27 Ag   28 Ag   28 Bu   11 Au   11 Bg   29 Ag   29 Bu                 
  3.770   3.774   3.781   3.786   4.032   4.045   6.232   6.252
 12 Au   12 Bg   30 Ag   30 Bu   31 Ag   31 Bu   13 Bg   32 Ag                 
  6.254   6.255   6.291   6.301   6.750   6.901  13.749  13.777
 32 Bu   13 Au   33 Ag   33 Bu   34 Ag   34 Bu   14 Au   14 Bg                 
 13.783  13.841  13.855  13.903  66.723  66.746 162.835 163.014
 35 Bu   36 Bu   35 Ag   36 Ag   37 Ag   37 Bu   38 Ag   38 Bu                 
 --------------------------------------------------------------

          Ground-State Mulliken Net Atomic Charges

     Atom                 Charge (a.u.)
  ----------------------------------------
      1 P                     0.193153
      2 P                     0.193153
      3 F                    -0.193153
      4 F                    -0.193153
  ----------------------------------------
  Sum of atomic charges =     0.000000

 -----------------------------------------------------------------
                    Cartesian Multipole Moments
 -----------------------------------------------------------------
    Charge (ESU x 10^10)
                -0.0000
    Dipole Moment (Debye)
         X       0.0000      Y       0.0000      Z       0.0000
       Tot       0.0000
    Quadrupole Moments (Debye-Ang)
        XX     -41.3231     XY       2.2595     YY     -36.4665
        XZ      -0.0000     YZ      -0.0000     ZZ     -35.2726
    Octopole Moments (Debye-Ang^2)
       XXX       0.0000    XXY       0.0000    XYY       0.0000
       YYY       0.0000    XXZ      -0.0000    XYZ       0.0000
       YYZ       0.0000    XZZ       0.0000    YZZ       0.0000
       ZZZ       0.0000
    Hexadecapole Moments (Debye-Ang^3)
      XXXX    -408.9888   XXXY      -3.1028   XXYY     -85.6422
      XYYY     -21.5581   YYYY    -134.3860   XXXZ      -0.0000
      XXYZ       0.0000   XYYZ      -0.0000   YYYZ      -0.0000
      XXZZ     -68.4854   XYZZ      -5.8531   YYZZ     -30.2150
      XZZZ      -0.0000   YZZZ       0.0000   ZZZZ     -47.9815
 -----------------------------------------------------------------
 Calculating analytic gradient of the SCF energy
 Gradient of SCF Energy
            1           2           3           4
    1   0.0057716  -0.0057716   0.0060024  -0.0060024
    2  -0.0038513   0.0038513  -0.0044106   0.0044106
    3  -0.0000000   0.0000000  -0.0000000   0.0000000
 Max gradient component =       6.002E-03
 RMS gradient           =       4.156E-03
 Gradient time:  CPU 1.71 s  wall 1.71 s
 Geometry Optimization Parameters
   NAtoms,    NIC,     NZ,  NCons,   NDum,   NFix, NCnnct, MaxDiis
        4      14       4       0       0       0       0       0

 Cartesian Hessian Update
 Hessian Updated using BFGS Update


** GEOMETRY OPTIMIZATION IN DELOCALIZED INTERNAL COORDINATES **
   Searching for a Minimum

   Optimization Cycle:   4

                       Coordinates (Angstroms)
     ATOM                X               Y               Z
      1  P         0.7742221474    0.6823241267    0.0000000000
      2  P        -0.7742221474   -0.6823241267    0.0000000000
      3  F        -2.0055890178    0.3953245014    0.0000000000
      4  F         2.0055890178   -0.3953245014    0.0000000000
   Point Group: c2h   Number of degrees of freedom:     3


   Energy is   -882.512765215

 Hessian Updated using BFGS Update

  3 Hessian modes will be used to form the next step
  Hessian Eigenvalues:
     0.241799    0.349591    0.415601

 Minimum Search - Taking Simple RFO Step
 Searching for Lamda that Minimizes Along All modes
 Value Taken    Lamda =  -0.00035711
 Step Taken.  Stepsize is  0.034062

                             Maximum     Tolerance    Cnvgd?
         Gradient           0.007762      0.000300      NO
         Displacement       0.022266      0.001200      NO
         Energy change     -0.001195      0.000001      NO


 New Cartesian Coordinates Obtained by Inverse Iteration

 Displacement from previous Coordinates is:  0.029906
 ----------------------------------------------------------------
             Standard Nuclear Orientation (Angstroms)
    I     Atom           X                Y                Z
 ----------------------------------------------------------------
    1      P       0.7728972345     0.6849217998     0.0000000000
    2      P      -0.7728972345    -0.6849217998     0.0000000000
    3      F      -2.0158202182     0.3987947481     0.0000000000
    4      F       2.0158202182    -0.3987947481     0.0000000000
 ----------------------------------------------------------------
 Molecular Point Group                 C2h   NOp =  4
 Largest Abelian Subgroup              C2h   NOp =  4
 Nuclear Repulsion Energy =   205.6867355233 hartrees
 There are       24 alpha and       24 beta electrons
 Applying Cartesian multipole field
    Component          Value
    ---------          -----
     (2,0,0)        1.00000E-11
     (0,2,0)        2.00000E-11
     (0,0,2)       -3.00000E-11
 Nucleus-field energy     =     0.0000000045 hartrees
 Requested basis set is 6-311++G(d,p)
 There are 38 shells and 104 basis functions
 A cutoff of  1.0D-11 yielded    661 shell pairs
 There are      5132 function pairs (      5537 Cartesian)
 Smallest overlap matrix eigenvalue = 1.04E-03
 Guess MOs from SCF MO coefficient file

 -----------------------------------------------------------------------
  General SCF calculation program by
  Eric Jon Sundstrom, Paul Horn, Yuezhi Mao, Dmitri Zuev, Alec White,
  David Stuck, Shaama M.S., Shane Yost, Joonho Lee, David Small,
  Daniel Levine, Susi Lehtola, Hugh Burton, Evgeny Epifanovsky
 -----------------------------------------------------------------------
 Exchange:     0.2000 Hartree-Fock + 0.0800 Slater + 0.7200 B88
 Correlation:  0.1900 VWN1RPA + 0.8100 LYP
 Using SG-1 standard quadrature grid
 A restricted SCF calculation will be
 performed using DIIS
 SCF converges when DIIS error is below 1.0e-08
 ---------------------------------------
  Cycle       Energy         DIIS error
 ---------------------------------------
    1    -882.5128470888      2.80e-04  
    2    -882.5129404598      1.73e-04  
    3    -882.5129449645      1.48e-04  
    4    -882.5129627028      1.28e-05  
    5    -882.5129628557      1.58e-06  
    6    -882.5129628588      3.42e-07  
    7    -882.5129628589      3.93e-08  
    8    -882.5129628589      7.94e-09  Convergence criterion met
 ---------------------------------------
 SCF time:   CPU 4.22s  wall 5.00s 
 SCF   energy in the final basis set =     -882.5129628589
 Total energy in the final basis set =     -882.5129628589

 --------------------------------------------------------------
             Orbital Energies (a.u.) and Symmetries
 --------------------------------------------------------------

 Alpha MOs, Restricted
 -- Occupied --                  
-77.139 -77.139 -24.708 -24.708  -6.631  -6.631  -4.794  -4.794
  1 Ag    1 Bu    2 Bu    2 Ag    3 Ag    3 Bu    4 Ag    4 Bu                 
 -4.790  -4.790  -4.787  -4.786  -1.227  -1.226  -0.714  -0.601
  1 Au    1 Bg    5 Ag    5 Bu    6 Ag    6 Bu    7 Ag    7 Bu                 
 -0.514  -0.485  -0.479  -0.471  -0.457  -0.409  -0.294  -0.280
  8 Ag    8 Bu    2 Au    2 Bg    9 Ag    9 Bu   10 Ag    3 Au                 
 -- Virtual --                   
 -0.129  -0.093  -0.003   0.005   0.011   0.033   0.049   0.051
  3 Bg   10 Bu   11 Ag   11 Bu   12 Ag    4 Au   13 Ag   12 Bu                 
  0.059   0.067   0.080   0.118   0.178   0.188   0.223   0.235
 13 Bu    4 Bg   14 Ag   14 Bu    5 Bg   15 Ag   15 Bu   16 Ag                 
  0.257   0.259   0.267   0.273   0.284   0.297   0.300   0.336
 16 Bu    5 Au   17 Bu    6 Au   18 Bu    6 Bg   17 Ag   18 Ag                 
  0.336   0.441   0.488   0.502   0.566   0.594   0.641   0.663
 19 Ag   19 Bu    7 Au   20 Ag   20 Bu   21 Bu    7 Bg   21 Ag                 
  0.664   0.784   0.806   0.860   0.881   1.085   1.271   1.307
  8 Au   22 Ag    8 Bg   23 Ag   22 Bu   23 Bu    9 Bg   24 Bu                 
  1.314   1.315   1.357   1.374   1.479   1.540   1.569   1.639
  9 Au   24 Ag   25 Ag   25 Bu   10 Au   10 Bg   26 Bu   26 Ag                 
  1.651   1.680   1.862   1.956   3.749   3.749   3.750   3.751
 27 Bu   27 Ag   28 Ag   28 Bu   11 Au   11 Bg   29 Ag   29 Bu                 
  3.770   3.774   3.781   3.786   4.023   4.035   6.233   6.256
 12 Au   12 Bg   30 Ag   30 Bu   31 Ag   31 Bu   13 Bg   32 Bu                 
  6.257   6.257   6.293   6.305   6.740   6.893  13.747  13.776
 32 Ag   13 Au   33 Ag   33 Bu   34 Ag   34 Bu   14 Au   14 Bg                 
 13.780  13.836  13.852  13.902  66.724  66.747 162.827 163.007
 35 Bu   36 Bu   35 Ag   36 Ag   37 Ag   37 Bu   38 Ag   38 Bu                 

 Beta MOs, Restricted
 -- Occupied --                  
-77.139 -77.139 -24.708 -24.708  -6.631  -6.631  -4.794  -4.794
  1 Ag    1 Bu    2 Bu    2 Ag    3 Ag    3 Bu    4 Ag    4 Bu                 
 -4.790  -4.790  -4.787  -4.786  -1.227  -1.226  -0.714  -0.601
  1 Au    1 Bg    5 Ag    5 Bu    6 Ag    6 Bu    7 Ag    7 Bu                 
 -0.514  -0.485  -0.479  -0.471  -0.457  -0.409  -0.294  -0.280
  8 Ag    8 Bu    2 Au    2 Bg    9 Ag    9 Bu   10 Ag    3 Au                 
 -- Virtual --                   
 -0.129  -0.093  -0.003   0.005   0.011   0.033   0.049   0.051
  3 Bg   10 Bu   11 Ag   11 Bu   12 Ag    4 Au   13 Ag   12 Bu                 
  0.059   0.067   0.080   0.118   0.178   0.188   0.223   0.235
 13 Bu    4 Bg   14 Ag   14 Bu    5 Bg   15 Ag   15 Bu   16 Ag                 
  0.257   0.259   0.267   0.273   0.284   0.297   0.300   0.336
 16 Bu    5 Au   17 Bu    6 Au   18 Bu    6 Bg   17 Ag   18 Ag                 
  0.336   0.441   0.488   0.502   0.566   0.594   0.641   0.663
 19 Ag   19 Bu    7 Au   20 Ag   20 Bu   21 Bu    7 Bg   21 Ag                 
  0.664   0.784   0.806   0.860   0.881   1.085   1.271   1.307
  8 Au   22 Ag    8 Bg   23 Ag   22 Bu   23 Bu    9 Bg   24 Bu                 
  1.314   1.315   1.357   1.374   1.479   1.540   1.569   1.639
  9 Au   24 Ag   25 Ag   25 Bu   10 Au   10 Bg   26 Bu   26 Ag                 
  1.651   1.680   1.862   1.956   3.749   3.749   3.750   3.751
 27 Bu   27 Ag   28 Ag   28 Bu   11 Au   11 Bg   29 Ag   29 Bu                 
  3.770   3.774   3.781   3.786   4.023   4.035   6.233   6.256
 12 Au   12 Bg   30 Ag   30 Bu   31 Ag   31 Bu   13 Bg   32 Bu                 
  6.257   6.257   6.293   6.305   6.740   6.893  13.747  13.776
 32 Ag   13 Au   33 Ag   33 Bu   34 Ag   34 Bu   14 Au   14 Bg                 
 13.780  13.836  13.852  13.902  66.724  66.747 162.827 163.007
 35 Bu   36 Bu   35 Ag   36 Ag   37 Ag   37 Bu   38 Ag   38 Bu                 
 --------------------------------------------------------------

          Ground-State Mulliken Net Atomic Charges

     Atom                 Charge (a.u.)
  ----------------------------------------
      1 P                     0.202474
      2 P                     0.202474
      3 F                    -0.202474
      4 F                    -0.202474
  ----------------------------------------
  Sum of atomic charges =     0.000000

 -----------------------------------------------------------------
                    Cartesian Multipole Moments
 -----------------------------------------------------------------
    Charge (ESU x 10^10)
                -0.0000
    Dipole Moment (Debye)
         X       0.0000      Y       0.0000      Z      -0.0000
       Tot       0.0000
    Quadrupole Moments (Debye-Ang)
        XX     -41.6338     XY       2.3745     YY     -36.3906
        XZ      -0.0000     YZ       0.0000     ZZ     -35.2660
    Octopole Moments (Debye-Ang^2)
       XXX       0.0000    XXY       0.0000    XYY       0.0000
       YYY       0.0000    XXZ      -0.0000    XYZ      -0.0000
       YYZ      -0.0000    XZZ       0.0000    YZZ       0.0000
       ZZZ      -0.0000
    Hexadecapole Moments (Debye-Ang^3)
      XXXX    -413.6229   XXXY      -2.4070   XXYY     -86.1760
      XYYY     -21.0163   YYYY    -134.6249   XXXZ      -0.0000
      XXYZ      -0.0000   XYYZ      -0.0000   YYYZ       0.0000
      XXZZ     -69.0058   XYZZ      -5.6856   YYZZ     -30.2400
      XZZZ      -0.0000   YZZZ       0.0000   ZZZZ     -47.8611
 -----------------------------------------------------------------
 Calculating analytic gradient of the SCF energy
 Gradient of SCF Energy
            1           2           3           4
    1   0.0017502  -0.0017502   0.0007664  -0.0007664
    2   0.0002295  -0.0002295  -0.0004546   0.0004546
    3  -0.0000000   0.0000000  -0.0000000   0.0000000
 Max gradient component =       1.750E-03
 RMS gradient           =       8.072E-04
 Gradient time:  CPU 1.70 s  wall 1.71 s
 Geometry Optimization Parameters
   NAtoms,    NIC,     NZ,  NCons,   NDum,   NFix, NCnnct, MaxDiis
        4      14       4       0       0       0       0       0

 Cartesian Hessian Update
 Hessian Updated using BFGS Update


** GEOMETRY OPTIMIZATION IN DELOCALIZED INTERNAL COORDINATES **
   Searching for a Minimum

   Optimization Cycle:   5

                       Coordinates (Angstroms)
     ATOM                X               Y               Z
      1  P         0.7728972345    0.6849217998    0.0000000000
      2  P        -0.7728972345   -0.6849217998    0.0000000000
      3  F        -2.0158202182    0.3987947481    0.0000000000
      4  F         2.0158202182   -0.3987947481    0.0000000000
   Point Group: c2h   Number of degrees of freedom:     3


   Energy is   -882.512962859

 Hessian Updated using BFGS Update

  3 Hessian modes will be used to form the next step
  Hessian Eigenvalues:
     0.225627    0.364277    0.377397

 Minimum Search - Taking Simple RFO Step
 Searching for Lamda that Minimizes Along All modes
 Value Taken    Lamda =  -0.00001154
 Step Taken.  Stepsize is  0.006276

                             Maximum     Tolerance    Cnvgd?
         Gradient           0.001885      0.000300      NO
         Displacement       0.006158      0.001200      NO
         Energy change     -0.000198      0.000001      NO


 New Cartesian Coordinates Obtained by Inverse Iteration

 Displacement from previous Coordinates is:  0.004258
 ----------------------------------------------------------------
             Standard Nuclear Orientation (Angstroms)
    I     Atom           X                Y                Z
 ----------------------------------------------------------------
    1      P       0.7715285817     0.6850322731     0.0000000000
    2      P      -0.7715285817    -0.6850322731     0.0000000000
    3      F      -2.0163483811     0.3994066255     0.0000000000
    4      F       2.0163483811    -0.3994066255     0.0000000000
 ----------------------------------------------------------------
 Molecular Point Group                 C2h   NOp =  4
 Largest Abelian Subgroup              C2h   NOp =  4
 Nuclear Repulsion Energy =   205.6527968025 hartrees
 There are       24 alpha and       24 beta electrons
 Applying Cartesian multipole field
    Component          Value
    ---------          -----
     (2,0,0)        1.00000E-11
     (0,2,0)        2.00000E-11
     (0,0,2)       -3.00000E-11
 Nucleus-field energy     =     0.0000000045 hartrees
 Requested basis set is 6-311++G(d,p)
 There are 38 shells and 104 basis functions
 A cutoff of  1.0D-11 yielded    661 shell pairs
 There are      5132 function pairs (      5537 Cartesian)
 Smallest overlap matrix eigenvalue = 1.03E-03
 Guess MOs from SCF MO coefficient file

 -----------------------------------------------------------------------
  General SCF calculation program by
  Eric Jon Sundstrom, Paul Horn, Yuezhi Mao, Dmitri Zuev, Alec White,
  David Stuck, Shaama M.S., Shane Yost, Joonho Lee, David Small,
  Daniel Levine, Susi Lehtola, Hugh Burton, Evgeny Epifanovsky
 -----------------------------------------------------------------------
 Exchange:     0.2000 Hartree-Fock + 0.0800 Slater + 0.7200 B88
 Correlation:  0.1900 VWN1RPA + 0.8100 LYP
 Using SG-1 standard quadrature grid
 A restricted SCF calculation will be
 performed using DIIS
 SCF converges when DIIS error is below 1.0e-08
 ---------------------------------------
  Cycle       Energy         DIIS error
 ---------------------------------------
    1    -882.5129664257      4.73e-05  
    2    -882.5129691613      3.36e-05  
    3    -882.5129695476      2.55e-05  
    4    -882.5129700870      1.91e-06  
    5    -882.5129700904      4.18e-07  
    6    -882.5129700906      3.90e-08  
    7    -882.5129700906      8.06e-09  Convergence criterion met
 ---------------------------------------
 SCF time:   CPU 3.70s  wall 4.00s 
 SCF   energy in the final basis set =     -882.5129700906
 Total energy in the final basis set =     -882.5129700906

 --------------------------------------------------------------
             Orbital Energies (a.u.) and Symmetries
 --------------------------------------------------------------

 Alpha MOs, Restricted
 -- Occupied --                  
-77.139 -77.139 -24.708 -24.708  -6.631  -6.631  -4.795  -4.795
  1 Ag    1 Bu    2 Bu    2 Ag    3 Ag    3 Bu    4 Ag    4 Bu                 
 -4.790  -4.790  -4.787  -4.787  -1.227  -1.225  -0.714  -0.601
  1 Au    1 Bg    5 Ag    5 Bu    6 Ag    6 Bu    7 Ag    7 Bu                 
 -0.514  -0.484  -0.479  -0.470  -0.456  -0.409  -0.295  -0.280
  8 Ag    8 Bu    2 Au    2 Bg    9 Ag    9 Bu   10 Ag    3 Au                 
 -- Virtual --                   
 -0.129  -0.093  -0.003   0.005   0.011   0.033   0.049   0.051
  3 Bg   10 Bu   11 Ag   11 Bu   12 Ag    4 Au   13 Ag   12 Bu                 
  0.059   0.067   0.080   0.118   0.178   0.188   0.223   0.234
 13 Bu    4 Bg   14 Ag   14 Bu    5 Bg   15 Ag   15 Bu   16 Ag                 
  0.257   0.259   0.267   0.273   0.284   0.297   0.300   0.336
 16 Bu    5 Au   17 Bu    6 Au   18 Bu    6 Bg   17 Ag   18 Ag                 
  0.336   0.441   0.488   0.501   0.566   0.594   0.641   0.663
 19 Ag   19 Bu    7 Au   20 Ag   20 Bu   21 Bu    7 Bg   21 Ag                 
  0.664   0.784   0.806   0.859   0.880   1.087   1.271   1.307
  8 Au   22 Ag    8 Bg   23 Ag   22 Bu   23 Bu    9 Bg   24 Bu                 
  1.314   1.316   1.357   1.375   1.479   1.540   1.569   1.639
  9 Au   24 Ag   25 Ag   25 Bu   10 Au   10 Bg   26 Bu   26 Ag                 
  1.650   1.680   1.862   1.956   3.749   3.750   3.750   3.751
 27 Bu   27 Ag   28 Ag   28 Bu   11 Au   11 Bg   29 Ag   29 Bu                 
  3.770   3.774   3.781   3.786   4.022   4.033   6.233   6.257
 12 Au   12 Bg   30 Ag   30 Bu   31 Ag   31 Bu   13 Bg   32 Bu                 
  6.257   6.257   6.293   6.305   6.738   6.893  13.747  13.776
 32 Ag   13 Au   33 Ag   33 Bu   34 Ag   34 Bu   14 Au   14 Bg                 
 13.780  13.835  13.851  13.901  66.724  66.747 162.826 163.007
 35 Bu   36 Bu   35 Ag   36 Ag   37 Ag   37 Bu   38 Ag   38 Bu                 

 Beta MOs, Restricted
 -- Occupied --                  
-77.139 -77.139 -24.708 -24.708  -6.631  -6.631  -4.795  -4.795
  1 Ag    1 Bu    2 Bu    2 Ag    3 Ag    3 Bu    4 Ag    4 Bu                 
 -4.790  -4.790  -4.787  -4.787  -1.227  -1.225  -0.714  -0.601
  1 Au    1 Bg    5 Ag    5 Bu    6 Ag    6 Bu    7 Ag    7 Bu                 
 -0.514  -0.484  -0.479  -0.470  -0.456  -0.409  -0.295  -0.280
  8 Ag    8 Bu    2 Au    2 Bg    9 Ag    9 Bu   10 Ag    3 Au                 
 -- Virtual --                   
 -0.129  -0.093  -0.003   0.005   0.011   0.033   0.049   0.051
  3 Bg   10 Bu   11 Ag   11 Bu   12 Ag    4 Au   13 Ag   12 Bu                 
  0.059   0.067   0.080   0.118   0.178   0.188   0.223   0.234
 13 Bu    4 Bg   14 Ag   14 Bu    5 Bg   15 Ag   15 Bu   16 Ag                 
  0.257   0.259   0.267   0.273   0.284   0.297   0.300   0.336
 16 Bu    5 Au   17 Bu    6 Au   18 Bu    6 Bg   17 Ag   18 Ag                 
  0.336   0.441   0.488   0.501   0.566   0.594   0.641   0.663
 19 Ag   19 Bu    7 Au   20 Ag   20 Bu   21 Bu    7 Bg   21 Ag                 
  0.664   0.784   0.806   0.859   0.880   1.087   1.271   1.307
  8 Au   22 Ag    8 Bg   23 Ag   22 Bu   23 Bu    9 Bg   24 Bu                 
  1.314   1.316   1.357   1.375   1.479   1.540   1.569   1.639
  9 Au   24 Ag   25 Ag   25 Bu   10 Au   10 Bg   26 Bu   26 Ag                 
  1.650   1.680   1.862   1.956   3.749   3.750   3.750   3.751
 27 Bu   27 Ag   28 Ag   28 Bu   11 Au   11 Bg   29 Ag   29 Bu                 
  3.770   3.774   3.781   3.786   4.022   4.033   6.233   6.257
 12 Au   12 Bg   30 Ag   30 Bu   31 Ag   31 Bu   13 Bg   32 Bu                 
  6.257   6.257   6.293   6.305   6.738   6.893  13.747  13.776
 32 Ag   13 Au   33 Ag   33 Bu   34 Ag   34 Bu   14 Au   14 Bg                 
 13.780  13.835  13.851  13.901  66.724  66.747 162.826 163.007
 35 Bu   36 Bu   35 Ag   36 Ag   37 Ag   37 Bu   38 Ag   38 Bu                 
 --------------------------------------------------------------

          Ground-State Mulliken Net Atomic Charges

     Atom                 Charge (a.u.)
  ----------------------------------------
      1 P                     0.203992
      2 P                     0.203992
      3 F                    -0.203992
      4 F                    -0.203992
  ----------------------------------------
  Sum of atomic charges =    -0.000000

 -----------------------------------------------------------------
                    Cartesian Multipole Moments
 -----------------------------------------------------------------
    Charge (ESU x 10^10)
                 0.0000
    Dipole Moment (Debye)
         X      -0.0000      Y      -0.0000      Z      -0.0000
       Tot       0.0000
    Quadrupole Moments (Debye-Ang)
        XX     -41.6763     XY       2.3907     YY     -36.3795
        XZ      -0.0000     YZ      -0.0000     ZZ     -35.2571
    Octopole Moments (Debye-Ang^2)
       XXX      -0.0000    XXY      -0.0000    XYY      -0.0000
       YYY      -0.0000    XXZ      -0.0000    XYZ      -0.0000
       YYZ      -0.0000    XZZ      -0.0000    YZZ      -0.0000
       ZZZ      -0.0000
    Hexadecapole Moments (Debye-Ang^3)
      XXXX    -413.7518   XXXY      -2.2454   XXYY     -86.1536
      XYYY     -20.8569   YYYY    -134.6106   XXXZ      -0.0000
      XXYZ      -0.0000   XYYZ       0.0000   YYYZ      -0.0000
      XXZZ     -68.9931   XYZZ      -5.6330   YYZZ     -30.2266
      XZZZ      -0.0000   YZZZ      -0.0000   ZZZZ     -47.8107
 -----------------------------------------------------------------
 Calculating analytic gradient of the SCF energy
 Gradient of SCF Energy
            1           2           3           4
    1   0.0006063  -0.0006063   0.0000823  -0.0000823
    2   0.0003205  -0.0003205   0.0001009  -0.0001009
    3  -0.0000000  -0.0000000   0.0000000   0.0000000
 Max gradient component =       6.063E-04
 RMS gradient           =       2.850E-04
 Gradient time:  CPU 1.72 s  wall 1.72 s
 Geometry Optimization Parameters
   NAtoms,    NIC,     NZ,  NCons,   NDum,   NFix, NCnnct, MaxDiis
        4      14       4       0       0       0       0       0

 Cartesian Hessian Update
 Hessian Updated using BFGS Update


** GEOMETRY OPTIMIZATION IN DELOCALIZED INTERNAL COORDINATES **
   Searching for a Minimum

   Optimization Cycle:   6

                       Coordinates (Angstroms)
     ATOM                X               Y               Z
      1  P         0.7715285817    0.6850322731    0.0000000000
      2  P        -0.7715285817   -0.6850322731    0.0000000000
      3  F        -2.0163483811    0.3994066255    0.0000000000
      4  F         2.0163483811   -0.3994066255    0.0000000000
   Point Group: c2h   Number of degrees of freedom:     3


   Energy is   -882.512970091

 Hessian Updated using BFGS Update

  3 Hessian modes will be used to form the next step
  Hessian Eigenvalues:
     0.201387    0.283156    0.405606

 Minimum Search - Taking Simple RFO Step
 Searching for Lamda that Minimizes Along All modes
 Value Taken    Lamda =  -0.00000191
 Step Taken.  Stepsize is  0.002889

                             Maximum     Tolerance    Cnvgd?
         Gradient           0.000540      0.000300      NO
         Displacement       0.002590      0.001200      NO
         Energy change     -0.000007      0.000001      NO


 New Cartesian Coordinates Obtained by Inverse Iteration

 Displacement from previous Coordinates is:  0.002388
 ----------------------------------------------------------------
             Standard Nuclear Orientation (Angstroms)
    I     Atom           X                Y                Z
 ----------------------------------------------------------------
    1      P       0.7707216227     0.6848594466     0.0000000000
    2      P      -0.7707216227    -0.6848594466     0.0000000000
    3      F      -2.0160386290     0.3995532944     0.0000000000
    4      F       2.0160386290    -0.3995532944     0.0000000000
 ----------------------------------------------------------------
 Molecular Point Group                 C2h   NOp =  4
 Largest Abelian Subgroup              C2h   NOp =  4
 Nuclear Repulsion Energy =   205.6964408498 hartrees
 There are       24 alpha and       24 beta electrons
 Applying Cartesian multipole field
    Component          Value
    ---------          -----
     (2,0,0)        1.00000E-11
     (0,2,0)        2.00000E-11
     (0,0,2)       -3.00000E-11
 Nucleus-field energy     =     0.0000000045 hartrees
 Requested basis set is 6-311++G(d,p)
 There are 38 shells and 104 basis functions
 A cutoff of  1.0D-11 yielded    661 shell pairs
 There are      5132 function pairs (      5537 Cartesian)
 Smallest overlap matrix eigenvalue = 1.03E-03
 Guess MOs from SCF MO coefficient file

 -----------------------------------------------------------------------
  General SCF calculation program by
  Eric Jon Sundstrom, Paul Horn, Yuezhi Mao, Dmitri Zuev, Alec White,
  David Stuck, Shaama M.S., Shane Yost, Joonho Lee, David Small,
  Daniel Levine, Susi Lehtola, Hugh Burton, Evgeny Epifanovsky
 -----------------------------------------------------------------------
 Exchange:     0.2000 Hartree-Fock + 0.0800 Slater + 0.7200 B88
 Correlation:  0.1900 VWN1RPA + 0.8100 LYP
 Using SG-1 standard quadrature grid
 A restricted SCF calculation will be
 performed using DIIS
 SCF converges when DIIS error is below 1.0e-08
 ---------------------------------------
  Cycle       Energy         DIIS error
 ---------------------------------------
    1    -882.5129706434      1.62e-05  
    2    -882.5129710578      1.08e-05  
    3    -882.5129711067      8.98e-06  
    4    -882.5129711733      1.14e-06  
    5    -882.5129711750      1.55e-07  
    6    -882.5129711750      1.36e-08  
    7    -882.5129711750      6.79e-09  Convergence criterion met
 ---------------------------------------
 SCF time:   CPU 3.71s  wall 4.00s 
 SCF   energy in the final basis set =     -882.5129711750
 Total energy in the final basis set =     -882.5129711750

 --------------------------------------------------------------
             Orbital Energies (a.u.) and Symmetries
 --------------------------------------------------------------

 Alpha MOs, Restricted
 -- Occupied --                  
-77.139 -77.139 -24.708 -24.708  -6.631  -6.631  -4.795  -4.794
  1 Ag    1 Bu    2 Bu    2 Ag    3 Ag    3 Bu    4 Ag    4 Bu                 
 -4.790  -4.790  -4.787  -4.787  -1.226  -1.225  -0.714  -0.601
  1 Au    1 Bg    5 Ag    5 Bu    6 Ag    6 Bu    7 Ag    7 Bu                 
 -0.514  -0.484  -0.479  -0.470  -0.456  -0.409  -0.295  -0.280
  8 Ag    8 Bu    2 Au    2 Bg    9 Ag    9 Bu   10 Ag    3 Au                 
 -- Virtual --                   
 -0.129  -0.093  -0.003   0.005   0.011   0.033   0.049   0.051
  3 Bg   10 Bu   11 Ag   11 Bu   12 Ag    4 Au   13 Ag   12 Bu                 
  0.059   0.067   0.080   0.118   0.178   0.188   0.223   0.234
 13 Bu    4 Bg   14 Ag   14 Bu    5 Bg   15 Ag   15 Bu   16 Ag                 
  0.257   0.259   0.267   0.273   0.284   0.297   0.300   0.335
 16 Bu    5 Au   17 Bu    6 Au   18 Bu    6 Bg   17 Ag   18 Ag                 
  0.336   0.441   0.487   0.501   0.566   0.594   0.641   0.663
 19 Ag   19 Bu    7 Au   20 Ag   20 Bu   21 Bu    7 Bg   21 Ag                 
  0.664   0.784   0.807   0.859   0.880   1.088   1.271   1.307
  8 Au   22 Ag    8 Bg   23 Ag   22 Bu   23 Bu    9 Bg   24 Bu                 
  1.314   1.316   1.357   1.375   1.479   1.540   1.569   1.639
  9 Au   24 Ag   25 Ag   25 Bu   10 Au   10 Bg   26 Bu   26 Ag                 
  1.650   1.681   1.862   1.956   3.749   3.750   3.750   3.751
 27 Bu   27 Ag   28 Ag   28 Bu   11 Au   11 Bg   29 Ag   29 Bu                 
  3.770   3.774   3.781   3.786   4.022   4.033   6.234   6.257
 12 Au   12 Bg   30 Ag   30 Bu   31 Ag   31 Bu   13 Bg   32 Bu                 
  6.257   6.258   6.293   6.306   6.738   6.894  13.747  13.776
 32 Ag   13 Au   33 Ag   33 Bu   34 Ag   34 Bu   14 Au   14 Bg                 
 13.780  13.835  13.851  13.901  66.724  66.747 162.825 163.008
 35 Bu   36 Bu   35 Ag   36 Ag   37 Ag   37 Bu   38 Ag   38 Bu                 

 Beta MOs, Restricted
 -- Occupied --                  
-77.139 -77.139 -24.708 -24.708  -6.631  -6.631  -4.795  -4.794
  1 Ag    1 Bu    2 Bu    2 Ag    3 Ag    3 Bu    4 Ag    4 Bu                 
 -4.790  -4.790  -4.787  -4.787  -1.226  -1.225  -0.714  -0.601
  1 Au    1 Bg    5 Ag    5 Bu    6 Ag    6 Bu    7 Ag    7 Bu                 
 -0.514  -0.484  -0.479  -0.470  -0.456  -0.409  -0.295  -0.280
  8 Ag    8 Bu    2 Au    2 Bg    9 Ag    9 Bu   10 Ag    3 Au                 
 -- Virtual --                   
 -0.129  -0.093  -0.003   0.005   0.011   0.033   0.049   0.051
  3 Bg   10 Bu   11 Ag   11 Bu   12 Ag    4 Au   13 Ag   12 Bu                 
  0.059   0.067   0.080   0.118   0.178   0.188   0.223   0.234
 13 Bu    4 Bg   14 Ag   14 Bu    5 Bg   15 Ag   15 Bu   16 Ag                 
  0.257   0.259   0.267   0.273   0.284   0.297   0.300   0.335
 16 Bu    5 Au   17 Bu    6 Au   18 Bu    6 Bg   17 Ag   18 Ag                 
  0.336   0.441   0.487   0.501   0.566   0.594   0.641   0.663
 19 Ag   19 Bu    7 Au   20 Ag   20 Bu   21 Bu    7 Bg   21 Ag                 
  0.664   0.784   0.807   0.859   0.880   1.088   1.271   1.307
  8 Au   22 Ag    8 Bg   23 Ag   22 Bu   23 Bu    9 Bg   24 Bu                 
  1.314   1.316   1.357   1.375   1.479   1.540   1.569   1.639
  9 Au   24 Ag   25 Ag   25 Bu   10 Au   10 Bg   26 Bu   26 Ag                 
  1.650   1.681   1.862   1.956   3.749   3.750   3.750   3.751
 27 Bu   27 Ag   28 Ag   28 Bu   11 Au   11 Bg   29 Ag   29 Bu                 
  3.770   3.774   3.781   3.786   4.022   4.033   6.234   6.257
 12 Au   12 Bg   30 Ag   30 Bu   31 Ag   31 Bu   13 Bg   32 Bu                 
  6.257   6.258   6.293   6.306   6.738   6.894  13.747  13.776
 32 Ag   13 Au   33 Ag   33 Bu   34 Ag   34 Bu   14 Au   14 Bg                 
 13.780  13.835  13.851  13.901  66.724  66.747 162.825 163.008
 35 Bu   36 Bu   35 Ag   36 Ag   37 Ag   37 Bu   38 Ag   38 Bu                 
 --------------------------------------------------------------

          Ground-State Mulliken Net Atomic Charges

     Atom                 Charge (a.u.)
  ----------------------------------------
      1 P                     0.204335
      2 P                     0.204334
      3 F                    -0.204335
      4 F                    -0.204334
  ----------------------------------------
  Sum of atomic charges =     0.000000

 -----------------------------------------------------------------
                    Cartesian Multipole Moments
 -----------------------------------------------------------------
    Charge (ESU x 10^10)
                -0.0000
    Dipole Moment (Debye)
         X       0.0000      Y       0.0000      Z      -0.0000
       Tot       0.0000
    Quadrupole Moments (Debye-Ang)
        XX     -41.6826     XY       2.3927     YY     -36.3781
        XZ      -0.0000     YZ      -0.0000     ZZ     -35.2514
    Octopole Moments (Debye-Ang^2)
       XXX       0.0000    XXY       0.0000    XYY       0.0000
       YYY       0.0000    XXZ      -0.0000    XYZ      -0.0000
       YYZ      -0.0000    XZZ       0.0000    YZZ       0.0000
       ZZZ      -0.0000
    Hexadecapole Moments (Debye-Ang^3)
      XXXX    -413.5272   XXXY      -2.1859   XXYY     -86.1021
      XYYY     -20.7870   YYYY    -134.5723   XXXZ      -0.0000
      XXYZ      -0.0000   XYYZ       0.0000   YYYZ      -0.0000
      XXZZ     -68.9502   XYZZ      -5.6091   YYZZ     -30.2136
      XZZZ      -0.0000   YZZZ      -0.0000   ZZZZ     -47.7848
 -----------------------------------------------------------------
 Calculating analytic gradient of the SCF energy
 Gradient of SCF Energy
            1           2           3           4
    1   0.0000991  -0.0000991  -0.0000227   0.0000227
    2   0.0000616  -0.0000615   0.0001944  -0.0001944
    3  -0.0000000  -0.0000000   0.0000000   0.0000000
 Max gradient component =       1.944E-04
 RMS gradient           =       9.301E-05
 Gradient time:  CPU 1.71 s  wall 1.71 s
 Geometry Optimization Parameters
   NAtoms,    NIC,     NZ,  NCons,   NDum,   NFix, NCnnct, MaxDiis
        4      14       4       0       0       0       0       0

 Cartesian Hessian Update
 Hessian Updated using BFGS Update


** GEOMETRY OPTIMIZATION IN DELOCALIZED INTERNAL COORDINATES **
   Searching for a Minimum

   Optimization Cycle:   7

                       Coordinates (Angstroms)
     ATOM                X               Y               Z
      1  P         0.7707216227    0.6848594466    0.0000000000
      2  P        -0.7707216227   -0.6848594466    0.0000000000
      3  F        -2.0160386290    0.3995532944    0.0000000000
      4  F         2.0160386290   -0.3995532944    0.0000000000
   Point Group: c2h   Number of degrees of freedom:     3


   Energy is   -882.512971175

 Hessian Updated using BFGS Update

  3 Hessian modes will be used to form the next step
  Hessian Eigenvalues:
     0.195088    0.254169    0.402497

 Minimum Search - Taking Simple RFO Step
 Searching for Lamda that Minimizes Along All modes
 Value Taken    Lamda =   0.00000000
 Step Taken.  Stepsize is  0.000627

                             Maximum     Tolerance    Cnvgd?
         Gradient           0.000123      0.000300     YES
         Displacement       0.000493      0.001200     YES
         Energy change     -0.000001      0.000001      NO


                       Distance Matrix (Angstroms)
             P (  1)   P (  2)   F (  3)
   P (  2)  2.062081
   F (  3)  2.801327  1.651292
   F (  4)  1.651292  2.801327  4.110501

 Final energy is   -882.51297117498223     


 ******************************
 **  OPTIMIZATION CONVERGED  **
 ******************************

                       Coordinates (Angstroms)
     ATOM                X               Y               Z
      1  P         0.7707216227    0.6848594466    0.0000000000
      2  P        -0.7707216227   -0.6848594466    0.0000000000
      3  F        -2.0160386290    0.3995532944    0.0000000000
      4  F         2.0160386290   -0.3995532944    0.0000000000

Z-matrix Print:
$molecule
0 1
P 
F  1 1.651292
P  1 2.062081 2 97.326761
F  3 1.651292 1 97.326761 2 -180.000000 0
$end


 --------------------------------------------------------------
             Orbital Energies (a.u.) and Symmetries
 --------------------------------------------------------------

 Alpha MOs, Restricted
 -- Occupied --                  
-77.139 -77.139 -24.708 -24.708  -6.631  -6.631  -4.795  -4.794
  1 Ag    1 Bu    2 Bu    2 Ag    3 Ag    3 Bu    4 Ag    4 Bu                 
 -4.790  -4.790  -4.787  -4.787  -1.226  -1.225  -0.714  -0.601
  1 Au    1 Bg    5 Ag    5 Bu    6 Ag    6 Bu    7 Ag    7 Bu                 
 -0.514  -0.484  -0.479  -0.470  -0.456  -0.409  -0.295  -0.280
  8 Ag    8 Bu    2 Au    2 Bg    9 Ag    9 Bu   10 Ag    3 Au                 
 -- Virtual --                   
 -0.129  -0.093  -0.003   0.005   0.011   0.033   0.049   0.051
  3 Bg   10 Bu   11 Ag   11 Bu   12 Ag    4 Au   13 Ag   12 Bu                 
  0.059   0.067   0.080   0.118   0.178   0.188   0.223   0.234
 13 Bu    4 Bg   14 Ag   14 Bu    5 Bg   15 Ag   15 Bu   16 Ag                 
  0.257   0.259   0.267   0.273   0.284   0.297   0.300   0.335
 16 Bu    5 Au   17 Bu    6 Au   18 Bu    6 Bg   17 Ag   18 Ag                 
  0.336   0.441   0.487   0.501   0.566   0.594   0.641   0.663
 19 Ag   19 Bu    7 Au   20 Ag   20 Bu   21 Bu    7 Bg   21 Ag                 
  0.664   0.784   0.807   0.859   0.880   1.088   1.271   1.307
  8 Au   22 Ag    8 Bg   23 Ag   22 Bu   23 Bu    9 Bg   24 Bu                 
  1.314   1.316   1.357   1.375   1.479   1.540   1.569   1.639
  9 Au   24 Ag   25 Ag   25 Bu   10 Au   10 Bg   26 Bu   26 Ag                 
  1.650   1.681   1.862   1.956   3.749   3.750   3.750   3.751
 27 Bu   27 Ag   28 Ag   28 Bu   11 Au   11 Bg   29 Ag   29 Bu                 
  3.770   3.774   3.781   3.786   4.022   4.033   6.234   6.257
 12 Au   12 Bg   30 Ag   30 Bu   31 Ag   31 Bu   13 Bg   32 Bu                 
  6.257   6.258   6.293   6.306   6.738   6.894  13.747  13.776
 32 Ag   13 Au   33 Ag   33 Bu   34 Ag   34 Bu   14 Au   14 Bg                 
 13.780  13.835  13.851  13.901  66.724  66.747 162.825 163.008
 35 Bu   36 Bu   35 Ag   36 Ag   37 Ag   37 Bu   38 Ag   38 Bu                 

 Beta MOs, Restricted
 -- Occupied --                  
-77.139 -77.139 -24.708 -24.708  -6.631  -6.631  -4.795  -4.794
  1 Ag    1 Bu    2 Bu    2 Ag    3 Ag    3 Bu    4 Ag    4 Bu                 
 -4.790  -4.790  -4.787  -4.787  -1.226  -1.225  -0.714  -0.601
  1 Au    1 Bg    5 Ag    5 Bu    6 Ag    6 Bu    7 Ag    7 Bu                 
 -0.514  -0.484  -0.479  -0.470  -0.456  -0.409  -0.295  -0.280
  8 Ag    8 Bu    2 Au    2 Bg    9 Ag    9 Bu   10 Ag    3 Au                 
 -- Virtual --                   
 -0.129  -0.093  -0.003   0.005   0.011   0.033   0.049   0.051
  3 Bg   10 Bu   11 Ag   11 Bu   12 Ag    4 Au   13 Ag   12 Bu                 
  0.059   0.067   0.080   0.118   0.178   0.188   0.223   0.234
 13 Bu    4 Bg   14 Ag   14 Bu    5 Bg   15 Ag   15 Bu   16 Ag                 
  0.257   0.259   0.267   0.273   0.284   0.297   0.300   0.335
 16 Bu    5 Au   17 Bu    6 Au   18 Bu    6 Bg   17 Ag   18 Ag                 
  0.336   0.441   0.487   0.501   0.566   0.594   0.641   0.663
 19 Ag   19 Bu    7 Au   20 Ag   20 Bu   21 Bu    7 Bg   21 Ag                 
  0.664   0.784   0.807   0.859   0.880   1.088   1.271   1.307
  8 Au   22 Ag    8 Bg   23 Ag   22 Bu   23 Bu    9 Bg   24 Bu                 
  1.314   1.316   1.357   1.375   1.479   1.540   1.569   1.639
  9 Au   24 Ag   25 Ag   25 Bu   10 Au   10 Bg   26 Bu   26 Ag                 
  1.650   1.681   1.862   1.956   3.749   3.750   3.750   3.751
 27 Bu   27 Ag   28 Ag   28 Bu   11 Au   11 Bg   29 Ag   29 Bu                 
  3.770   3.774   3.781   3.786   4.022   4.033   6.234   6.257
 12 Au   12 Bg   30 Ag   30 Bu   31 Ag   31 Bu   13 Bg   32 Bu                 
  6.257   6.258   6.293   6.306   6.738   6.894  13.747  13.776
 32 Ag   13 Au   33 Ag   33 Bu   34 Ag   34 Bu   14 Au   14 Bg                 
 13.780  13.835  13.851  13.901  66.724  66.747 162.825 163.008
 35 Bu   36 Bu   35 Ag   36 Ag   37 Ag   37 Bu   38 Ag   38 Bu                 
 --------------------------------------------------------------

          Ground-State Mulliken Net Atomic Charges

     Atom                 Charge (a.u.)
  ----------------------------------------
      1 P                     0.204335
      2 P                     0.204334
      3 F                    -0.204335
      4 F                    -0.204334
  ----------------------------------------
  Sum of atomic charges =     0.000000

 -----------------------------------------------------------------
                    Cartesian Multipole Moments
 -----------------------------------------------------------------
    Charge (ESU x 10^10)
                -0.0000
    Dipole Moment (Debye)
         X       0.0000      Y       0.0000      Z      -0.0000
       Tot       0.0000
    Quadrupole Moments (Debye-Ang)
        XX     -41.6826     XY       2.3927     YY     -36.3781
        XZ      -0.0000     YZ      -0.0000     ZZ     -35.2514
    Octopole Moments (Debye-Ang^2)
       XXX       0.0000    XXY       0.0000    XYY       0.0000
       YYY       0.0000    XXZ      -0.0000    XYZ      -0.0000
       YYZ      -0.0000    XZZ       0.0000    YZZ       0.0000
       ZZZ      -0.0000
    Hexadecapole Moments (Debye-Ang^3)
      XXXX    -413.5272   XXXY      -2.1859   XXYY     -86.1021
      XYYY     -20.7870   YYYY    -134.5723   XXXZ      -0.0000
      XXYZ      -0.0000   XYYZ       0.0000   YYYZ      -0.0000
      XXZZ     -68.9502   XYZZ      -5.6091   YYZZ     -30.2136
      XZZZ      -0.0000   YZZZ      -0.0000   ZZZZ     -47.7848
 -----------------------------------------------------------------
Archival summary:
1\1\TWL02\OPT\ProcedureUnspecified\BasisUnspecified\22\taweetha\TueOct3017:15:382018TueOct3017:15:382018\0\\#,OPT,ProcedureUnspecified,BasisUnspecified,\\0,1\P\F,1,1.65129\P,1,2.06208,2,97.3268\F,3,1.65129,1,97.3268,2,-180,0\\\@

 Total job time:  43.02s(wall), 42.68s(cpu) 
 Tue Oct 30 17:15:38 2018

        *************************************************************
        *                                                           *
        *  Thank you very much for using Q-Chem.  Have a nice day.  *
        *                                                           *
        *************************************************************


 
User input: 2 of 2 
 
Q-Chem Developer Version!
                  Welcome to Q-Chem
     A Quantum Leap Into The Future Of Chemistry


 Q-Chem 5.1, Q-Chem, Inc., Pleasanton, CA (2018)

 Yihan Shao,  Zhengting Gan,  E. Epifanovsky,  A. T. B. Gilbert,  M. Wormit,  
 J. Kussmann,  A. W. Lange,  A. Behn,  Jia Deng,  Xintian Feng,  D. Ghosh,  
 M. Goldey,  P. R. Horn,  L. D. Jacobson,  I. Kaliman,  T. Kus,  A. Landau,  
 Jie Liu,  E. I. Proynov,  R. M. Richard,  R. P. Steele,  E. J. Sundstrom,  
 H. L. Woodcock III,  P. M. Zimmerman,  D. Zuev,  B. Albrecht,  E. Alguire,  
 S. A. Baeppler,  D. Barton,  Z. Benda,  Y. A. Bernard,  E. J. Berquist,  
 K. B. Bravaya,  H. Burton,  D. Casanova,  Chun-Min Chang,  Yunqing Chen,  
 A. Chien,  K. D. Closser,  M. P. Coons,  S. Coriani,  S. Dasgupta,  
 A. L. Dempwolff,  M. Diedenhofen,  Hainam Do,  R. G. Edgar,  Po-Tung Fang,  
 S. Faraji,  S. Fatehi,  Qingguo Feng,  K. D. Fenk,  J. Fosso-Tande,  
 Qinghui Ge,  A. Ghysels,  G. Gidofalvi,  J. Gomes,  J. Gonthier,  A. Gunina,  
 D. Hait,  M. W. D. Hanson-Heine,  P. H. P. Harbach,  A. W. Hauser,  
 J. E. Herr,  E. G. Hohenstein,  Z. C. Holden,  Kerwin Hui,  B. C. Huynh,  
 T.-C. Jagau,  Hyunjun Ji,  B. Kaduk,  K. Khistyaev,  Jaehoon Kim,  
 P. Klunzinger,  K. Koh,  D. Kosenkov,  L. Koulias,  T. Kowalczyk,  
 C. M. Krauter,  A. Kunitsa,  Ka Un Lao,  A. Laurent,  K. V. Lawler,  
 Joonho Lee,  D. Lefrancois,  S. Lehtola,  D. S. Levine,  Yi-Pei Li,  
 You-Sheng Lin,  Fenglai Liu,  E. Livshits,  A. Luenser,  P. Manohar,  
 E. Mansoor,  S. F. Manzer,  Shan-Ping Mao,  Yuezhi Mao,  N. Mardirossian,  
 A. V. Marenich,  T. Markovich,  L. A. Martinez-Martinez,  S. A. Maurer,  
 N. J. Mayhall,  S. C. McKenzie,  J.-M. Mewes,  A. F. Morrison,  
 J. W. Mullinax,  K. Nanda,  T. S. Nguyen-Beck,  R. Olivares-Amaya,  
 J. A. Parkhill,  T. M. Perrine,  F. Plasser,  P. Pokhilko,  S. Prager,  
 A. Prociuk,  E. Ramos,  D. R. Rehn,  F. Rob,  M. Schneider,  N. Sergueev,  
 S. M. Sharada,  S. Sharma,  D. W. Small,  T. Stauch,  T. Stein,  
 Yu-Chuan Su,  A. J. W. Thom,  A. Tkatchenko,  T. Tsuchimochi,  N. M. Tubman,  
 L. Vogt,  M. L. Vidal,  O. Vydrov,  M. A. Watson,  J. Wenzel,  
 M. de Wergifosse,  T. A. Wesolowski,  A. White,  J. Witte,  A. Yamada,  
 Jun Yang,  K. Yao,  S. Yeganeh,  S. R. Yost,  Zhi-Qiang You,  A. Zech,  
 Igor Ying Zhang,  Xing Zhang,  Yan Zhao,  Ying Zhu,  B. R. Brooks,  
 G. K. L. Chan,  C. J. Cramer,  M. S. Gordon,  W. J. Hehre,  A. Klamt,  
 M. W. Schmidt,  C. D. Sherrill,  D. G. Truhlar,  A. Aspuru-Guzik,  R. Baer,  
 A. T. Bell,  N. A. Besley,  Jeng-Da Chai,  A. E. DePrince, III,  
 R. A. DiStasio Jr.,  A. Dreuw,  B. D. Dunietz,  T. R. Furlani,  
 Chao-Ping Hsu,  Yousung Jung,  Jing Kong,  D. S. Lambrecht,  WanZhen Liang,  
 C. Ochsenfeld,  V. A. Rassolov,  L. V. Slipchenko,  J. E. Subotnik,  
 T. Van Voorhis,  J. M. Herbert,  A. I. Krylov,  P. M. W. Gill,  M. Head-Gordon

 Contributors to earlier versions of Q-Chem not listed above: 
 R. D. Adamson,  B. Austin,  J. Baker,  G. J. O. Beran,  K. Brandhorst,  
 S. T. Brown,  E. F. C. Byrd,  A. K. Chakraborty,  C.-L. Cheng,  
 Siu Hung Chien,  D. M. Chipman,  D. L. Crittenden,  H. Dachsel,  
 R. J. Doerksen,  A. D. Dutoi,  L. Fusti-Molnar,  W. A. Goddard III,  
 A. Golubeva-Zadorozhnaya,  S. R. Gwaltney,  G. Hawkins,  A. Heyden,  
 S. Hirata,  G. Kedziora,  F. J. Keil,  C. Kelley,  Jihan Kim,  R. A. King,  
 R. Z. Khaliullin,  P. P. Korambath,  W. Kurlancheek,  A. M. Lee,  M. S. Lee,  
 S. V. Levchenko,  Ching Yeh Lin,  D. Liotard,  R. C. Lochan,  I. Lotan,  
 P. E. Maslen,  N. Nair,  D. P. O'Neill,  D. Neuhauser,  E. Neuscamman,  
 C. M. Oana,  R. Olson,  B. Peters,  R. Peverati,  P. A. Pieniazek,  
 Y. M. Rhee,  J. Ritchie,  M. A. Rohrdanz,  E. Rosta,  N. J. Russ,  
 H. F. Schaefer III,  N. E. Schultz,  N. Shenvi,  A. C. Simmonett,  A. Sodt,  
 D. Stuck,  K. S. Thanthiriwatte,  V. Vanovschi,  Tao Wang,  A. Warshel,  
 C. F. Williams,  Q. Wu,  X. Xu,  W. Zhang

 Please cite Q-Chem as follows:
 Y. Shao et al., Mol. Phys. 113, 184-215 (2015)
 DOI: 10.1080/00268976.2014.952696

 Q-Chem 5.1.1 for Intel X86 EM64T Linux

 Parts of Q-Chem use Armadillo 8.300.2 (Tropical Shenanigans).
 http://arma.sourceforge.net/

 Q-Chem begins on Tue Oct 30 17:15:38 2018  

Host: 
0

     Scratch files written to /scratch/taweetham/qchem19428//
The previous job contains 0 fragments, simply inherited here
Input Ideriv = 2
Curr. Ideriv = -1
Max.  Ideriv = 2

Checking the input file for inconsistencies... 	...done.

--------------------------------------------------------------
User input:
--------------------------------------------------------------

$molecule
read
$end

$rem
   job_type 	frequency
   basis 	6-311++g**
   method	b3lyp	
$end


--------------------------------------------------------------
 ----------------------------------------------------------------
             Standard Nuclear Orientation (Angstroms)
    I     Atom           X                Y                Z
 ----------------------------------------------------------------
    1      P       0.7829471187     0.6708487838    -0.0000000000
    2      P      -0.7829471187    -0.6708487838     0.0000000000
    3      F      -2.0085051730     0.4358457966    -0.0000000000
    4      F       2.0085051730    -0.4358457966     0.0000000000
 ----------------------------------------------------------------
 Molecular Point Group                 C2h   NOp =  4
 Largest Abelian Subgroup              C2h   NOp =  4
 Nuclear Repulsion Energy =   205.6964408498 hartrees
 There are       24 alpha and       24 beta electrons
 Requested basis set is 6-311++G(d,p)
 There are 38 shells and 104 basis functions

 Total QAlloc Memory Limit   2000 MB
 Mega-Array Size       188 MB
 MEM_STATIC part       192 MB

                       Distance Matrix (Angstroms)
             P (  1)   P (  2)   F (  3)
   P (  2)  2.062081
   F (  3)  2.801327  1.651292
   F (  4)  1.651292  2.801327  4.110501

 A cutoff of  1.0D-11 yielded    661 shell pairs
 There are      5132 function pairs (      5537 Cartesian)
 Smallest overlap matrix eigenvalue = 1.03E-03
 Guess from superposition of atomic densities
 Warning:  Energy on first SCF cycle will be non-variational
 SAD guess density has 48.000000 electrons

 -----------------------------------------------------------------------
  General SCF calculation program by
  Eric Jon Sundstrom, Paul Horn, Yuezhi Mao, Dmitri Zuev, Alec White,
  David Stuck, Shaama M.S., Shane Yost, Joonho Lee, David Small,
  Daniel Levine, Susi Lehtola, Hugh Burton, Evgeny Epifanovsky
 -----------------------------------------------------------------------
 Exchange:     0.2000 Hartree-Fock + 0.0800 Slater + 0.7200 B88
 Correlation:  0.1900 VWN1RPA + 0.8100 LYP
 Using SG-1 standard quadrature grid
 A restricted SCF calculation will be
 performed using DIIS
 SCF converges when DIIS error is below 1.0e-08
 ---------------------------------------
  Cycle       Energy         DIIS error
 ---------------------------------------
    1    -882.7759028682      4.50e-02  
    2    -882.4645059624      7.48e-03  
    3    -882.3442457029      1.41e-02  
    4    -882.5125459119      6.52e-04  
    5    -882.5129386733      1.02e-04  
    6    -882.5129481649      2.14e-05  
    7    -882.5129484832      2.43e-06  
    8    -882.5129484877      5.72e-07  
    9    -882.5129484880      2.05e-07  
   10    -882.5129484881      2.38e-08  
   11    -882.5129484881      2.72e-09  Convergence criterion met
 ---------------------------------------
 SCF time:   CPU 4.18s  wall 5.00s 
 SCF   energy in the final basis set =     -882.5129484881
 Total energy in the final basis set =     -882.5129484881

 --------------------------------------------------------------
             Orbital Energies (a.u.) and Symmetries
 --------------------------------------------------------------

 Alpha MOs, Restricted
 -- Occupied --                  
-77.139 -77.139 -24.708 -24.708  -6.631  -6.631  -4.795  -4.795
  1 Ag    1 Bu    2 Bu    2 Ag    3 Ag    3 Bu    4 Ag    4 Bu                 
 -4.790  -4.790  -4.787  -4.787  -1.226  -1.225  -0.714  -0.601
  1 Au    1 Bg    5 Ag    5 Bu    6 Ag    6 Bu    7 Ag    7 Bu                 
 -0.514  -0.484  -0.479  -0.470  -0.456  -0.409  -0.295  -0.280
  8 Ag    8 Bu    2 Au    2 Bg    9 Ag    9 Bu   10 Ag    3 Au                 
 -- Virtual --                   
 -0.129  -0.093  -0.003   0.005   0.011   0.033   0.049   0.051
  3 Bg   10 Bu   11 Ag   11 Bu   12 Ag    4 Au   13 Ag   12 Bu                 
  0.059   0.067   0.080   0.118   0.178   0.188   0.223   0.234
 13 Bu    4 Bg   14 Ag   14 Bu    5 Bg   15 Ag   15 Bu   16 Ag                 
  0.257   0.259   0.267   0.273   0.284   0.297   0.300   0.335
 16 Bu    5 Au   17 Bu    6 Au   18 Bu    6 Bg   17 Ag   18 Ag                 
  0.336   0.441   0.487   0.501   0.566   0.594   0.641   0.663
 19 Ag   19 Bu    7 Au   20 Ag   20 Bu   21 Bu    7 Bg   21 Ag                 
  0.664   0.784   0.807   0.859   0.880   1.087   1.271   1.307
  8 Au   22 Ag    8 Bg   23 Ag   22 Bu   23 Bu    9 Bg   24 Bu                 
  1.314   1.316   1.357   1.375   1.479   1.540   1.569   1.639
  9 Au   24 Ag   25 Ag   25 Bu   10 Au   10 Bg   26 Bu   26 Ag                 
  1.650   1.680   1.862   1.956   3.749   3.750   3.750   3.751
 27 Bu   27 Ag   28 Ag   28 Bu   11 Au   11 Bg   29 Ag   29 Bu                 
  3.770   3.774   3.781   3.786   4.022   4.033   6.234   6.257
 12 Au   12 Bg   30 Ag   30 Bu   31 Ag   31 Bu   13 Bg   32 Bu                 
  6.257   6.258   6.293   6.306   6.738   6.894  13.747  13.776
 32 Ag   13 Au   33 Ag   33 Bu   34 Ag   34 Bu   14 Au   14 Bg                 
 13.780  13.835  13.851  13.901  66.724  66.747 162.825 163.008
 35 Bu   36 Bu   35 Ag   36 Ag   37 Ag   37 Bu   38 Ag   38 Bu                 

 Beta MOs, Restricted
 -- Occupied --                  
-77.139 -77.139 -24.708 -24.708  -6.631  -6.631  -4.795  -4.795
  1 Ag    1 Bu    2 Bu    2 Ag    3 Ag    3 Bu    4 Ag    4 Bu                 
 -4.790  -4.790  -4.787  -4.787  -1.226  -1.225  -0.714  -0.601
  1 Au    1 Bg    5 Ag    5 Bu    6 Ag    6 Bu    7 Ag    7 Bu                 
 -0.514  -0.484  -0.479  -0.470  -0.456  -0.409  -0.295  -0.280
  8 Ag    8 Bu    2 Au    2 Bg    9 Ag    9 Bu   10 Ag    3 Au                 
 -- Virtual --                   
 -0.129  -0.093  -0.003   0.005   0.011   0.033   0.049   0.051
  3 Bg   10 Bu   11 Ag   11 Bu   12 Ag    4 Au   13 Ag   12 Bu                 
  0.059   0.067   0.080   0.118   0.178   0.188   0.223   0.234
 13 Bu    4 Bg   14 Ag   14 Bu    5 Bg   15 Ag   15 Bu   16 Ag                 
  0.257   0.259   0.267   0.273   0.284   0.297   0.300   0.335
 16 Bu    5 Au   17 Bu    6 Au   18 Bu    6 Bg   17 Ag   18 Ag                 
  0.336   0.441   0.487   0.501   0.566   0.594   0.641   0.663
 19 Ag   19 Bu    7 Au   20 Ag   20 Bu   21 Bu    7 Bg   21 Ag                 
  0.664   0.784   0.807   0.859   0.880   1.087   1.271   1.307
  8 Au   22 Ag    8 Bg   23 Ag   22 Bu   23 Bu    9 Bg   24 Bu                 
  1.314   1.316   1.357   1.375   1.479   1.540   1.569   1.639
  9 Au   24 Ag   25 Ag   25 Bu   10 Au   10 Bg   26 Bu   26 Ag                 
  1.650   1.680   1.862   1.956   3.749   3.750   3.750   3.751
 27 Bu   27 Ag   28 Ag   28 Bu   11 Au   11 Bg   29 Ag   29 Bu                 
  3.770   3.774   3.781   3.786   4.022   4.033   6.234   6.257
 12 Au   12 Bg   30 Ag   30 Bu   31 Ag   31 Bu   13 Bg   32 Bu                 
  6.257   6.258   6.293   6.306   6.738   6.894  13.747  13.776
 32 Ag   13 Au   33 Ag   33 Bu   34 Ag   34 Bu   14 Au   14 Bg                 
 13.780  13.835  13.851  13.901  66.724  66.747 162.825 163.008
 35 Bu   36 Bu   35 Ag   36 Ag   37 Ag   37 Bu   38 Ag   38 Bu                 
 --------------------------------------------------------------

          Ground-State Mulliken Net Atomic Charges

     Atom                 Charge (a.u.)
  ----------------------------------------
      1 P                     0.204311
      2 P                     0.204311
      3 F                    -0.204311
      4 F                    -0.204311
  ----------------------------------------
  Sum of atomic charges =     0.000000

 -----------------------------------------------------------------
                    Cartesian Multipole Moments
 -----------------------------------------------------------------
    Charge (ESU x 10^10)
                 0.0000
    Dipole Moment (Debye)
         X       0.0000      Y      -0.0000      Z      -0.0000
       Tot       0.0000
    Quadrupole Moments (Debye-Ang)
        XX     -41.5945     XY       2.4868     YY     -36.4659
        XZ       0.0000     YZ      -0.0000     ZZ     -35.2511
    Octopole Moments (Debye-Ang^2)
       XXX       0.0000    XXY       0.0000    XYY       0.0000
       YYY       0.0000    XXZ       0.0000    XYZ      -0.0000
       YYZ      -0.0000    XZZ      -0.0000    YZZ      -0.0000
       ZZZ      -0.0000
    Hexadecapole Moments (Debye-Ang^3)
      XXXX    -413.5840   XXXY       0.5964   XXYY     -86.7817
      XYYY     -18.5234   YYYY    -133.1510   XXXZ       0.0000
      XXYZ      -0.0000   XYYZ       0.0000   YYYZ      -0.0000
      XXZZ     -69.1395   XYZZ      -4.9067   YYZZ     -30.0231
      XZZZ       0.0000   YZZZ      -0.0000   ZZZZ     -47.7836
 -----------------------------------------------------------------
 Calculating MO derivatives via CPSCF
   1         3          12      0.175830    0.063532
   2         3          12      0.020210    0.009097
   3         3          12      0.001989    0.000791
   4         3          12      0.000184    0.000075
   5        12           3      0.000013    0.000008
   6        15           0      0.000000    0.000000    Roots Converged
 Time for AOints: 1.5 s (CPU) 1.5 s (wall)
 ------------------------------------------------------------------------------
                     AOints        : Timing summary (seconds)
 ------------------------------------------------------------------------------
     job step          cpu (% of tot)      sys (% of tot)     wall (% of tot)
 ------------------------------------------------------------------------------
  cpscf_lag         0.2011E+02 (54.5)   0.3700E-04 (18.6)   0.2012E+02 (54.4)
  iterzp            0.1528E+02 (41.4)   0.1610E-03 (80.9)   0.1532E+02 (41.4)
  make_fx           0.0000E+00 ( 0.0)   0.0000E+00 ( 0.0)   0.0000E+00 ( 0.0)
  AOints            0.1497E+01 ( 4.1)   0.1000E-05 ( 0.5)   0.1499E+01 ( 4.1)
 ------------------------------------------------------------------------------
   Grand Totals     0.3692E+02          0.1990E-03          0.3697E+02
 ------------------------------------------------------------------------------
 Calculating analytic Hessian of the SCF energy
 Polarizability Matrix (a.u.)
            1           2           3
    1 -65.1223089 -15.2368004   0.0000000
    2 -15.2368004 -50.7621951  -0.0000000
    3   0.0000000  -0.0000000 -33.9653857

 Direct stationary perturbation theory relativistic correction:

 rels  =       1.004275078007
 relv  =      -3.740605839025
 rel2e =       0.949591352809
 E_rel =      -1.786739408208

 Hessian of the SCF Energy
            1           2           3           4           5           6
    1   0.2521278  -0.0167951  -0.0000000  -0.0967338  -0.1018891   0.0000000
    2  -0.0167951   0.2401678   0.0000000  -0.1018891  -0.1340334   0.0000000
    3  -0.0000000   0.0000000   0.0085277   0.0000000   0.0000000   0.0072701
    4  -0.0967338  -0.1018891   0.0000000   0.2521278  -0.0167951  -0.0000000
    5  -0.1018891  -0.1340334   0.0000000  -0.0167951   0.2401678  -0.0000000
    6   0.0000000   0.0000000   0.0072701  -0.0000000  -0.0000000   0.0085277
    7  -0.0116824   0.0225948  -0.0000000  -0.1437116   0.0960894   0.0000000
    8   0.0032693   0.0129222  -0.0000000   0.1154148  -0.1190565   0.0000000
    9   0.0000000  -0.0000000  -0.0077181  -0.0000000   0.0000000  -0.0080797
   10  -0.1437116   0.0960894   0.0000000  -0.0116824   0.0225948   0.0000000
   11   0.1154148  -0.1190565  -0.0000000   0.0032693   0.0129222   0.0000000
   12   0.0000000  -0.0000000  -0.0080797  -0.0000000  -0.0000000  -0.0077181
            7           8           9          10          11          12
    1  -0.0116824   0.0032693   0.0000000  -0.1437116   0.1154148   0.0000000
    2   0.0225948   0.0129222  -0.0000000   0.0960894  -0.1190565  -0.0000000
    3  -0.0000000  -0.0000000  -0.0077181   0.0000000  -0.0000000  -0.0080797
    4  -0.1437116   0.1154148  -0.0000000  -0.0116824   0.0032693  -0.0000000
    5   0.0960894  -0.1190565   0.0000000   0.0225948   0.0129222  -0.0000000
    6   0.0000000   0.0000000  -0.0080797   0.0000000   0.0000000  -0.0077181
    7   0.1684687  -0.1155524   0.0000000  -0.0130747  -0.0031318   0.0000000
    8  -0.1155524   0.1089029  -0.0000000  -0.0031318  -0.0027686   0.0000000
    9   0.0000000  -0.0000000   0.0080794  -0.0000000   0.0000000   0.0077183
   10  -0.0130747  -0.0031318  -0.0000000   0.1684687  -0.1155524  -0.0000000
   11  -0.0031318  -0.0027686   0.0000000  -0.1155524   0.1089029   0.0000000
   12   0.0000000   0.0000000   0.0077183  -0.0000000   0.0000000   0.0080794
 Gradient time:  CPU 48.64 s  wall 48.70 s
 **********************************************************************
 **                                                                  **
 **                       VIBRATIONAL ANALYSIS                       **
 **                       --------------------                       **
 **                                                                  **
 **        VIBRATIONAL FREQUENCIES (CM**-1) AND NORMAL MODES         **
 **     FORCE CONSTANTS (mDYN/ANGSTROM) AND REDUCED MASSES (AMU)     **
 **                  INFRARED INTENSITIES (KM/MOL)                   **
 **                                                                  **
 **********************************************************************


 Mode:                 1                      2                      3
 Frequency:       146.40                 188.28                 292.19
 Force Cnst:      0.2813                 0.4652                 1.1086
 Red. Mass:      22.2722                22.2722                22.0393
 IR Active:          YES                    YES                    NO 
 IR Intens:       11.126                  7.597                  0.000
 Raman Active:       NO                     NO                     YES
               X      Y      Z        X      Y      Z        X      Y      Z
 P         -0.233 -0.287  0.000   -0.000 -0.000 -0.370   -0.307  0.181  0.000
 P         -0.233 -0.287  0.000   -0.000 -0.000 -0.370    0.307 -0.181  0.000
 F          0.380  0.468 -0.000    0.000  0.000  0.603    0.591  0.154 -0.000
 F          0.380  0.468 -0.000    0.000  0.000  0.603   -0.591 -0.154 -0.000
 TransDip   0.003 -0.107  0.000   -0.000 -0.000 -0.088   -0.000 -0.000  0.000

 Mode:                 4                      5                      6
 Frequency:       622.50                 743.60                 751.96
 Force Cnst:      6.9950                 7.2212                 7.4200
 Red. Mass:      30.6380                22.1658                22.2722
 IR Active:          NO                     NO                     YES
 IR Intens:        0.000                  0.000                294.218
 Raman Active:       YES                    YES                    NO 
               X      Y      Z        X      Y      Z        X      Y      Z
 P          0.435  0.545  0.000   -0.286  0.224  0.000   -0.287  0.233  0.000
 P         -0.435 -0.545  0.000    0.286 -0.224  0.000   -0.287  0.233  0.000
 F          0.073  0.093 -0.000   -0.458  0.398 -0.000    0.468 -0.380 -0.000
 F         -0.073 -0.093 -0.000    0.458 -0.398 -0.000    0.468 -0.380 -0.000
 TransDip  -0.000  0.000 -0.000   -0.000  0.000  0.000   -0.520  0.176  0.000

 STANDARD THERMODYNAMIC QUANTITIES AT   298.15 K  AND     1.00 ATM

   This Molecule has  0 Imaginary Frequencies
   Zero point vibrational energy:        3.924 kcal/mol

   Atom    1 Element P  Has Mass   30.97376
   Atom    2 Element P  Has Mass   30.97376
   Atom    3 Element F  Has Mass   18.99840
   Atom    4 Element F  Has Mass   18.99840
   Molecular Mass:    99.944320 amu
   Principal axes and moments of inertia in amu*Bohr^2:
                             1           2           3
    Eigenvalues --      125.32048   683.00259   808.32307
          X               0.99999     0.00464     0.00000
          Y              -0.00464     0.99999     0.00000
          Z               0.00000    -0.00000     1.00000
   Rotational Symmetry Number is   2
   The Molecule is an Asymmetric Top
   Translational Enthalpy:        0.889 kcal/mol
   Rotational Enthalpy:           0.889 kcal/mol
   Vibrational Enthalpy:          5.177 kcal/mol
   gas constant (RT):             0.592 kcal/mol
   Translational Entropy:        39.716  cal/mol.K
   Rotational Entropy:           24.362  cal/mol.K
   Vibrational Entropy:           7.345  cal/mol.K

   Total Enthalpy:                7.547 kcal/mol
   Total Entropy:                71.424  cal/mol.K

 ======================================================================

 STANDARD THERMODYNAMIC QUANTITIES FOR ANHARMONIC VIBRATION -- TOSH

   Zero point vibrational energy: ************ kcal/mol

   Vibrational Enthalpy:   ************ kcal/mol
   Vibrational Entropy:             NaN  cal/mol.K

   Total Enthalpy:         ************ kcal/mol
   Total Entropy:                   NaN  cal/mol.K

 ======================================================================

 STANDARD THERMODYNAMIC QUANTITIES FOR ANHARMONIC VIBRATION -- VPT2

   Zero point vibrational energy: ************ kcal/mol

   Vibrational Enthalpy:   ************ kcal/mol
   Vibrational Entropy:             NaN  cal/mol.K

   Total Enthalpy:         ************ kcal/mol
   Total Entropy:                   NaN  cal/mol.K

 ======================================================================

Archival summary:
1\1\TWL02\FREQ\ProcedureUnspecified\BasisUnspecified\22\taweetha\TueOct3017:16:312018TueOct3017:16:312018\0\\#,FREQ,ProcedureUnspecified,BasisUnspecified,\\0,1\P\F,1,1.65129\P,1,2.06208,2,97.3268\F,3,1.65129,1,97.3268,2,-180,0\\\@

 Total job time:  52.94s(wall), 52.87s(cpu) 
 Tue Oct 30 17:16:31 2018

        *************************************************************
        *                                                           *
        *  Thank you very much for using Q-Chem.  Have a nice day.  *
        *                                                           *
        *************************************************************
