# Supplementary material for: Geometric and energetic data from ab initio calculations of haloethene, haloimine, halomethylenephosphine, haloiminophosphine, halodiazene, halodiphosphene and halocyclopropane
Source: Data Brief. 2019 Nov 2;27:104738. doi: 10.1016/j.dib.2019.104738 (PMC6861602; doi:10.1016/j.dib.2019.104738)
Supplement: Multimedia component 8 [file mmc8.zip › PP/B3LYP/FEPPEI.out]

Q-Chem Developer Version!
                  Welcome to Q-Chem
     A Quantum Leap Into The Future Of Chemistry


 Q-Chem 5.1, Q-Chem, Inc., Pleasanton, CA (2018)

 Yihan Shao,  Zhengting Gan,  E. Epifanovsky,  A. T. B. Gilbert,  M. Wormit,  
 J. Kussmann,  A. W. Lange,  A. Behn,  Jia Deng,  Xintian Feng,  D. Ghosh,  
 M. Goldey,  P. R. Horn,  L. D. Jacobson,  I. Kaliman,  T. Kus,  A. Landau,  
 Jie Liu,  E. I. Proynov,  R. M. Richard,  R. P. Steele,  E. J. Sundstrom,  
 H. L. Woodcock III,  P. M. Zimmerman,  D. Zuev,  B. Albrecht,  E. Alguire,  
 S. A. Baeppler,  D. Barton,  Z. Benda,  Y. A. Bernard,  E. J. Berquist,  
 K. B. Bravaya,  H. Burton,  D. Casanova,  Chun-Min Chang,  Yunqing Chen,  
 A. Chien,  K. D. Closser,  M. P. Coons,  S. Coriani,  S. Dasgupta,  
 A. L. Dempwolff,  M. Diedenhofen,  Hainam Do,  R. G. Edgar,  Po-Tung Fang,  
 S. Faraji,  S. Fatehi,  Qingguo Feng,  K. D. Fenk,  J. Fosso-Tande,  
 Qinghui Ge,  A. Ghysels,  G. Gidofalvi,  J. Gomes,  J. Gonthier,  A. Gunina,  
 D. Hait,  M. W. D. Hanson-Heine,  P. H. P. Harbach,  A. W. Hauser,  
 J. E. Herr,  E. G. Hohenstein,  Z. C. Holden,  Kerwin Hui,  B. C. Huynh,  
 T.-C. Jagau,  Hyunjun Ji,  B. Kaduk,  K. Khistyaev,  Jaehoon Kim,  
 P. Klunzinger,  K. Koh,  D. Kosenkov,  L. Koulias,  T. Kowalczyk,  
 C. M. Krauter,  A. Kunitsa,  Ka Un Lao,  A. Laurent,  K. V. Lawler,  
 Joonho Lee,  D. Lefrancois,  S. Lehtola,  D. S. Levine,  Yi-Pei Li,  
 You-Sheng Lin,  Fenglai Liu,  E. Livshits,  A. Luenser,  P. Manohar,  
 E. Mansoor,  S. F. Manzer,  Shan-Ping Mao,  Yuezhi Mao,  N. Mardirossian,  
 A. V. Marenich,  T. Markovich,  L. A. Martinez-Martinez,  S. A. Maurer,  
 N. J. Mayhall,  S. C. McKenzie,  J.-M. Mewes,  A. F. Morrison,  
 J. W. Mullinax,  K. Nanda,  T. S. Nguyen-Beck,  R. Olivares-Amaya,  
 J. A. Parkhill,  T. M. Perrine,  F. Plasser,  P. Pokhilko,  S. Prager,  
 A. Prociuk,  E. Ramos,  D. R. Rehn,  F. Rob,  M. Schneider,  N. Sergueev,  
 S. M. Sharada,  S. Sharma,  D. W. Small,  T. Stauch,  T. Stein,  
 Yu-Chuan Su,  A. J. W. Thom,  A. Tkatchenko,  T. Tsuchimochi,  N. M. Tubman,  
 L. Vogt,  M. L. Vidal,  O. Vydrov,  M. A. Watson,  J. Wenzel,  
 M. de Wergifosse,  T. A. Wesolowski,  A. White,  J. Witte,  A. Yamada,  
 Jun Yang,  K. Yao,  S. Yeganeh,  S. R. Yost,  Zhi-Qiang You,  A. Zech,  
 Igor Ying Zhang,  Xing Zhang,  Yan Zhao,  Ying Zhu,  B. R. Brooks,  
 G. K. L. Chan,  C. J. Cramer,  M. S. Gordon,  W. J. Hehre,  A. Klamt,  
 M. W. Schmidt,  C. D. Sherrill,  D. G. Truhlar,  A. Aspuru-Guzik,  R. Baer,  
 A. T. Bell,  N. A. Besley,  Jeng-Da Chai,  A. E. DePrince, III,  
 R. A. DiStasio Jr.,  A. Dreuw,  B. D. Dunietz,  T. R. Furlani,  
 Chao-Ping Hsu,  Yousung Jung,  Jing Kong,  D. S. Lambrecht,  WanZhen Liang,  
 C. Ochsenfeld,  V. A. Rassolov,  L. V. Slipchenko,  J. E. Subotnik,  
 T. Van Voorhis,  J. M. Herbert,  A. I. Krylov,  P. M. W. Gill,  M. Head-Gordon

 Contributors to earlier versions of Q-Chem not listed above: 
 R. D. Adamson,  B. Austin,  J. Baker,  G. J. O. Beran,  K. Brandhorst,  
 S. T. Brown,  E. F. C. Byrd,  A. K. Chakraborty,  C.-L. Cheng,  
 Siu Hung Chien,  D. M. Chipman,  D. L. Crittenden,  H. Dachsel,  
 R. J. Doerksen,  A. D. Dutoi,  L. Fusti-Molnar,  W. A. Goddard III,  
 A. Golubeva-Zadorozhnaya,  S. R. Gwaltney,  G. Hawkins,  A. Heyden,  
 S. Hirata,  G. Kedziora,  F. J. Keil,  C. Kelley,  Jihan Kim,  R. A. King,  
 R. Z. Khaliullin,  P. P. Korambath,  W. Kurlancheek,  A. M. Lee,  M. S. Lee,  
 S. V. Levchenko,  Ching Yeh Lin,  D. Liotard,  R. C. Lochan,  I. Lotan,  
 P. E. Maslen,  N. Nair,  D. P. O'Neill,  D. Neuhauser,  E. Neuscamman,  
 C. M. Oana,  R. Olson,  B. Peters,  R. Peverati,  P. A. Pieniazek,  
 Y. M. Rhee,  J. Ritchie,  M. A. Rohrdanz,  E. Rosta,  N. J. Russ,  
 H. F. Schaefer III,  N. E. Schultz,  N. Shenvi,  A. C. Simmonett,  A. Sodt,  
 D. Stuck,  K. S. Thanthiriwatte,  V. Vanovschi,  Tao Wang,  A. Warshel,  
 C. F. Williams,  Q. Wu,  X. Xu,  W. Zhang

 Please cite Q-Chem as follows:
 Y. Shao et al., Mol. Phys. 113, 184-215 (2015)
 DOI: 10.1080/00268976.2014.952696

 Q-Chem 5.1.1 for Intel X86 EM64T Linux

 Parts of Q-Chem use Armadillo 8.300.2 (Tropical Shenanigans).
 http://arma.sourceforge.net/

 Q-Chem begins on Tue Oct 30 17:22:22 2018  

Host: 
0

     Scratch files written to /scratch/taweetham/qchem19584//
Input Ideriv = 2
Curr. Ideriv = -1
Max.  Ideriv = 2

Checking the input file for inconsistencies... 	...done.

--------------------------------------------------------------
User input:
--------------------------------------------------------------
$molecule
0 1
P 
P 1 PP 
F 2 PF 1 ANG 
I 1 PI 2 ANG  3 DHA

PP=1.99
PH=1.44
PF=1.54
PCl=2.03
PBr=2.5
PI=2.6
ANG=120.0
DHA=180.0
$end

$rem
   job_type	optimization
   basis	6-311++g**
   method	b3lyp
$end

--------------------------------------------------------------
 ----------------------------------------------------------------
             Standard Nuclear Orientation (Angstroms)
    I     Atom           X                Y                Z
 ----------------------------------------------------------------
    1      P       0.8735224749    -0.7886529446    -0.0000000000
    2      P       2.3894007891     0.5006154280     0.0000000000
    3      F       3.8400021021    -0.0164492011     0.0000000000
    4      I      -1.5755446769     0.0843133124     0.0000000000
 ----------------------------------------------------------------
 Molecular Point Group                 Cs    NOp =  2
 Largest Abelian Subgroup              Cs    NOp =  2
 Nuclear Repulsion Energy =   443.4575071336 hartrees
 There are       46 alpha and       46 beta electrons
 Requested basis set is 6-311++G(d,p)
 There are 56 shells and 144 basis functions

 Total QAlloc Memory Limit   2000 MB
 Mega-Array Size       188 MB
 MEM_STATIC part       192 MB
 A cutoff of  1.0D-11 yielded   1222 shell pairs
 There are      8401 function pairs (      9362 Cartesian)
 Smallest overlap matrix eigenvalue = 7.82E-04

 Scale SEOQF with 1.000000e-01/1.000000e-01/1.000000e-01

 Standard Electronic Orientation quadrupole field applied
 Nucleus-field energy     =     0.0000000139 hartrees
 Guess from superposition of atomic densities
 Warning:  Energy on first SCF cycle will be non-variational
 SAD guess density has 92.000000 electrons

 -----------------------------------------------------------------------
  General SCF calculation program by
  Eric Jon Sundstrom, Paul Horn, Yuezhi Mao, Dmitri Zuev, Alec White,
  David Stuck, Shaama M.S., Shane Yost, Joonho Lee, David Small,
  Daniel Levine, Susi Lehtola, Hugh Burton, Evgeny Epifanovsky
 -----------------------------------------------------------------------
 Exchange:     0.2000 Hartree-Fock + 0.0800 Slater + 0.7200 B88
 Correlation:  0.1900 VWN1RPA + 0.8100 LYP
 Using SG-1 standard quadrature grid
 A restricted SCF calculation will be
 performed using DIIS
 SCF converges when DIIS error is below 1.0e-08
 ---------------------------------------
  Cycle       Energy         DIIS error
 ---------------------------------------
    1   -7702.5020352184      3.97e-02  
    2   -7702.1073027575      3.63e-03  
    3   -7702.0758546983      5.74e-03  
    4   -7702.1285947791      7.84e-04  
    5   -7702.1294230517      2.85e-04  
    6   -7702.1296009603      1.40e-04  
    7   -7702.1296691640      2.20e-05  
    8   -7702.1296703660      2.30e-06  
    9   -7702.1296703790      6.65e-07  
   10   -7702.1296703809      2.02e-07  
   11   -7702.1296703809      1.55e-07  
   12   -7702.1296703810      3.31e-08  
   13   -7702.1296703810      9.27e-09  Convergence criterion met
 ---------------------------------------
 SCF time:   CPU 14.66s  wall 15.00s 
 SCF   energy in the final basis set =    -7702.1296703810
 Total energy in the final basis set =    -7702.1296703810

 --------------------------------------------------------------
             Orbital Energies (a.u.) and Symmetries
 --------------------------------------------------------------

 Alpha MOs, Restricted
 -- Occupied --                  
******* -176.33 -165.73 -165.73 -165.73  -77.14  -77.10  -35.82
  1 A'    2 A'    3 A'    1 A"    4 A'    5 A'    6 A'    7 A'                 
-31.316 -31.310 -31.310 -24.742 -22.967 -22.965 -22.965 -22.961
  8 A'    2 A"    9 A'   10 A'   11 A'    3 A"   12 A'    4 A"                 
-22.961  -6.631  -6.599  -6.371  -4.794  -4.790  -4.786  -4.784
 13 A'   14 A'   15 A'   16 A'   17 A'    5 A"   18 A'   19 A'                 
 -4.769  -4.768  -4.761  -4.758  -4.756  -2.050  -2.045  -2.045
  6 A"   20 A'   21 A'    7 A"   22 A'   23 A'    8 A"   24 A'                 
 -2.032  -2.032  -1.283  -0.733  -0.668  -0.600  -0.518  -0.516
  9 A"   25 A'   26 A'   27 A'   28 A'   29 A'   10 A"   30 A'                 
 -0.454  -0.353  -0.320  -0.302  -0.276  -0.253
 31 A'   32 A'   11 A"   33 A'   12 A"   34 A'                                 
 -- Virtual --                   
 -0.155  -0.116  -0.011   0.005   0.018   0.034   0.035   0.054
 35 A'   13 A"   36 A'   37 A'   38 A'   14 A"   39 A'   40 A'                 
  0.067   0.068   0.079   0.111   0.163   0.185   0.194   0.205
 41 A'   15 A"   42 A'   43 A'   44 A'   45 A'   16 A"   46 A'                 
  0.227   0.241   0.265   0.268   0.268   0.293   0.297   0.302
 17 A"   47 A'   48 A'   18 A"   49 A'   19 A"   50 A'   51 A'                 
  0.354   0.379   0.386   0.391   0.406   0.422   0.468   0.500
 52 A'   20 A"   21 A"   53 A'   54 A'   55 A'   56 A'   22 A"                 
  0.528   0.609   0.628   0.639   0.670   0.688   0.758   0.840
 57 A'   58 A'   59 A'   23 A"   60 A'   24 A"   61 A'   25 A"                 
  0.870   0.975   1.152   1.268   1.278   1.288   1.309   1.337
 62 A'   63 A'   64 A'   26 A"   65 A'   27 A"   66 A'   67 A'                 
  1.346   1.490   1.539   1.545   1.593   1.658   1.723   1.878
 68 A'   28 A"   69 A'   29 A"   70 A'   71 A'   72 A'   73 A'                 
  3.708   3.709   3.759   3.766   3.941   3.948   3.950   3.971
 30 A"   74 A'   31 A"   75 A'   32 A"   76 A'   33 A"   77 A'                 
  4.069   4.115   4.255   5.966   5.978   5.997   6.212   6.229
 78 A'   79 A'   80 A'   34 A"   81 A'   82 A'   35 A"   83 A'                 
  6.253   6.703   6.934  13.758  13.794  13.797  13.836  13.858
 84 A'   85 A'   86 A'   36 A"   37 A"   87 A'   88 A'   89 A'                 
 13.949  27.715  28.312  28.322  28.338  28.515  28.519  28.519
 90 A'   91 A'   38 A"   92 A'   93 A'   39 A"   94 A'   40 A"                 
 28.528  28.586  66.704 127.858 127.866 127.884 151.533 162.808
 95 A'   96 A'   97 A'   41 A"   98 A'   99 A'  100 A'  101 A'                 
163.0461901.691
102 A'  103 A'                                                                 

 Beta MOs, Restricted
 -- Occupied --                  
******* -176.33 -165.73 -165.73 -165.73  -77.14  -77.10  -35.82
  1 A'    2 A'    3 A'    1 A"    4 A'    5 A'    6 A'    7 A'                 
-31.316 -31.310 -31.310 -24.742 -22.967 -22.965 -22.965 -22.961
  8 A'    2 A"    9 A'   10 A'   11 A'    3 A"   12 A'    4 A"                 
-22.961  -6.631  -6.599  -6.371  -4.794  -4.790  -4.786  -4.784
 13 A'   14 A'   15 A'   16 A'   17 A'    5 A"   18 A'   19 A'                 
 -4.769  -4.768  -4.761  -4.758  -4.756  -2.050  -2.045  -2.045
  6 A"   20 A'   21 A'    7 A"   22 A'   23 A'    8 A"   24 A'                 
 -2.032  -2.032  -1.283  -0.733  -0.668  -0.600  -0.518  -0.516
  9 A"   25 A'   26 A'   27 A'   28 A'   29 A'   10 A"   30 A'                 
 -0.454  -0.353  -0.320  -0.302  -0.276  -0.253
 31 A'   32 A'   11 A"   33 A'   12 A"   34 A'                                 
 -- Virtual --                   
 -0.155  -0.116  -0.011   0.005   0.018   0.034   0.035   0.054
 35 A'   13 A"   36 A'   37 A'   38 A'   14 A"   39 A'   40 A'                 
  0.067   0.068   0.079   0.111   0.163   0.185   0.194   0.205
 41 A'   15 A"   42 A'   43 A'   44 A'   45 A'   16 A"   46 A'                 
  0.227   0.241   0.265   0.268   0.268   0.293   0.297   0.302
 17 A"   47 A'   48 A'   18 A"   49 A'   19 A"   50 A'   51 A'                 
  0.354   0.379   0.386   0.391   0.406   0.422   0.468   0.500
 52 A'   20 A"   21 A"   53 A'   54 A'   55 A'   56 A'   22 A"                 
  0.528   0.609   0.628   0.639   0.670   0.688   0.758   0.840
 57 A'   58 A'   59 A'   23 A"   60 A'   24 A"   61 A'   25 A"                 
  0.870   0.975   1.152   1.268   1.278   1.288   1.309   1.337
 62 A'   63 A'   64 A'   26 A"   65 A'   27 A"   66 A'   67 A'                 
  1.346   1.490   1.539   1.545   1.593   1.658   1.723   1.878
 68 A'   28 A"   69 A'   29 A"   70 A'   71 A'   72 A'   73 A'                 
  3.708   3.709   3.759   3.766   3.941   3.948   3.950   3.971
 30 A"   74 A'   31 A"   75 A'   32 A"   76 A'   33 A"   77 A'                 
  4.069   4.115   4.255   5.966   5.978   5.997   6.212   6.229
 78 A'   79 A'   80 A'   34 A"   81 A'   82 A'   35 A"   83 A'                 
  6.253   6.703   6.934  13.758  13.794  13.797  13.836  13.858
 84 A'   85 A'   86 A'   36 A"   37 A"   87 A'   88 A'   89 A'                 
 13.949  27.715  28.312  28.322  28.338  28.515  28.519  28.519
 90 A'   91 A'   38 A"   92 A'   93 A'   39 A"   94 A'   40 A"                 
 28.528  28.586  66.704 127.858 127.866 127.884 151.533 162.808
 95 A'   96 A'   97 A'   41 A"   98 A'   99 A'  100 A'  101 A'                 
163.0461901.691
102 A'  103 A'                                                                 
 --------------------------------------------------------------

          Ground-State Mulliken Net Atomic Charges

     Atom                 Charge (a.u.)
  ----------------------------------------
      1 P                     0.104453
      2 P                     0.023225
      3 F                    -0.070079
      4 I                    -0.057599
  ----------------------------------------
  Sum of atomic charges =     0.000000

 -----------------------------------------------------------------
                    Cartesian Multipole Moments
 -----------------------------------------------------------------
    Charge (ESU x 10^10)
                 0.0000
    Dipole Moment (Debye)
         X      -0.3235      Y      -0.0484      Z      -0.0000
       Tot       0.3271
    Quadrupole Moments (Debye-Ang)
        XX     -59.7938     XY      -1.1944     YY     -62.8492
        XZ      -0.0000     YZ      -0.0000     ZZ     -59.9351
    Octopole Moments (Debye-Ang^2)
       XXX     -78.5806    XXY       1.1383    XYY     -18.9424
       YYY       4.5541    XXZ      -0.0000    XYZ       0.0000
       YYZ       0.0000    XZZ     -13.6734    YZZ       1.3002
       ZZZ      -0.0000
    Hexadecapole Moments (Debye-Ang^3)
      XXXX   -1487.2852   XXXY     -13.8353   XXYY    -271.7270
      XYYY     -11.7634   YYYY    -173.2015   XXXZ      -0.0000
      XXYZ      -0.0000   XYYZ       0.0000   YYYZ      -0.0000
      XXZZ    -249.5874   XYZZ      -2.7933   YYZZ     -42.6209
      XZZZ      -0.0000   YZZZ      -0.0000   ZZZZ     -88.3213
 -----------------------------------------------------------------
 Calculating analytic gradient of the SCF energy
 Gradient of SCF Energy
            1           2           3           4
    1   0.0198155   0.0477690  -0.0448245  -0.0227599
    2   0.0618462  -0.1042386   0.0496725  -0.0072800
    3   0.0000000  -0.0000000   0.0000000  -0.0000000
 Max gradient component =       1.042E-01
 RMS gradient           =       4.322E-02
 Gradient time:  CPU 3.91 s  wall 3.92 s
 Geometry Optimization Parameters
   NAtoms,    NIC,     NZ,  NCons,   NDum,   NFix, NCnnct, MaxDiis
        4      14       4       0       0       0       0       0


** GEOMETRY OPTIMIZATION IN DELOCALIZED INTERNAL COORDINATES **
   Searching for a Minimum

   Optimization Cycle:   1

                       Coordinates (Angstroms)
     ATOM                X               Y               Z
      1  P         0.8735224749   -0.7886529446    0.0000000000
      2  P         2.3894007891    0.5006154280    0.0000000000
      3  F         3.8400021021   -0.0164492011    0.0000000000
      4  I        -1.5755446769    0.0843133124    0.0000000000
   Point Group: cs    Number of degrees of freedom:     5


   Energy is  -7702.129670381


 Attempting to Generate Delocalized Internal Coordinates

  5 Hessian modes will be used to form the next step
  Hessian Eigenvalues:
     0.075278    0.250000    0.250000    0.357619    0.648207

 Minimum Search - Taking Simple RFO Step
 Searching for Lamda that Minimizes Along All modes
 Value Taken    Lamda =  -0.05494301
 Calculated Step too Large.  Step scaled by  0.705284
 Step Taken.  Stepsize is  0.300000

                             Maximum     Tolerance    Cnvgd?
         Gradient           0.094878      0.000300      NO
         Displacement       0.219846      0.001200      NO
         Energy change     *********      0.000001      NO


 New Cartesian Coordinates Obtained by Inverse Iteration

 Displacement from previous Coordinates is:  0.484330
 ----------------------------------------------------------------
             Standard Nuclear Orientation (Angstroms)
    I     Atom           X                Y                Z
 ----------------------------------------------------------------
    1      P       0.9231718244    -0.8675055907     0.0000000000
    2      P       2.3058131267     0.6050883161     0.0000000000
    3      F       3.7248113931    -0.0696759116     0.0000000000
    4      I      -1.4264156551     0.1119197810     0.0000000000
 ----------------------------------------------------------------
 Molecular Point Group                 Cs    NOp =  2
 Largest Abelian Subgroup              Cs    NOp =  2
 Nuclear Repulsion Energy =   454.9206133849 hartrees
 There are       46 alpha and       46 beta electrons
 Applying Cartesian multipole field
    Component          Value
    ---------          -----
     (2,0,0)        1.00000E-11
     (0,2,0)        2.00000E-11
     (0,0,2)       -3.00000E-11
 Nucleus-field energy     =     0.0000000129 hartrees
 Requested basis set is 6-311++G(d,p)
 There are 56 shells and 144 basis functions
 A cutoff of  1.0D-11 yielded   1251 shell pairs
 There are      8706 function pairs (      9728 Cartesian)
 Smallest overlap matrix eigenvalue = 9.15E-04
 Guess MOs from SCF MO coefficient file

 -----------------------------------------------------------------------
  General SCF calculation program by
  Eric Jon Sundstrom, Paul Horn, Yuezhi Mao, Dmitri Zuev, Alec White,
  David Stuck, Shaama M.S., Shane Yost, Joonho Lee, David Small,
  Daniel Levine, Susi Lehtola, Hugh Burton, Evgeny Epifanovsky
 -----------------------------------------------------------------------
 Exchange:     0.2000 Hartree-Fock + 0.0800 Slater + 0.7200 B88
 Correlation:  0.1900 VWN1RPA + 0.8100 LYP
 Using SG-1 standard quadrature grid
 A restricted SCF calculation will be
 performed using DIIS
 SCF converges when DIIS error is below 1.0e-08
 ---------------------------------------
  Cycle       Energy         DIIS error
 ---------------------------------------
    1   -7702.1504833798      1.46e-03  
    2   -7702.1594077081      5.32e-04  
    3   -7702.1591849568      6.85e-04  
    4   -7702.1599329016      6.05e-05  
    5   -7702.1599388735      2.83e-05  
    6   -7702.1599406501      1.81e-05  
    7   -7702.1599418554      4.59e-06  
    8   -7702.1599419259      1.28e-06  
    9   -7702.1599419321      6.01e-07  
   10   -7702.1599419331      7.39e-08  
   11   -7702.1599419331      1.55e-08  
   12   -7702.1599419331      3.40e-09  Convergence criterion met
 ---------------------------------------
 SCF time:   CPU 13.98s  wall 14.00s 
 SCF   energy in the final basis set =    -7702.1599419331
 Total energy in the final basis set =    -7702.1599419331

 --------------------------------------------------------------
             Orbital Energies (a.u.) and Symmetries
 --------------------------------------------------------------

 Alpha MOs, Restricted
 -- Occupied --                  
******* -176.32 -165.73 -165.73 -165.73  -77.14  -77.10  -35.82
  1 A'    2 A'    3 A'    1 A"    4 A'    5 A'    6 A'    7 A'                 
-31.313 -31.307 -31.307 -24.728 -22.964 -22.962 -22.962 -22.958
  8 A'    2 A"    9 A'   10 A'   11 A'    3 A"   12 A'   13 A'                 
-22.958  -6.631  -6.601  -6.369  -4.795  -4.790  -4.787  -4.781
  4 A"   14 A'   15 A'   16 A'   17 A'    5 A"   18 A'   19 A'                 
 -4.767  -4.766  -4.763  -4.760  -4.758  -2.047  -2.042  -2.042
  6 A"   20 A'   21 A'    7 A"   22 A'   23 A'    8 A"   24 A'                 
 -2.030  -2.030  -1.263  -0.731  -0.665  -0.586  -0.503  -0.501
  9 A"   25 A'   26 A'   27 A'   28 A'   29 A'   10 A"   30 A'                 
 -0.454  -0.358  -0.321  -0.307  -0.271  -0.267
 31 A'   32 A'   11 A"   33 A'   12 A"   34 A'                                 
 -- Virtual --                   
 -0.126  -0.123  -0.019   0.007   0.012   0.034   0.035   0.051
 35 A'   13 A"   36 A'   37 A'   38 A'   14 A"   39 A'   40 A'                 
  0.058   0.067   0.076   0.108   0.157   0.188   0.192   0.220
 41 A'   15 A"   42 A'   43 A'   44 A'   16 A"   45 A'   46 A'                 
  0.228   0.233   0.265   0.271   0.272   0.289   0.296   0.296
 17 A"   47 A'   48 A'   18 A"   49 A'   50 A'   51 A'   19 A"                 
  0.355   0.372   0.387   0.392   0.407   0.436   0.490   0.498
 52 A'   20 A"   21 A"   53 A'   54 A'   55 A'   56 A'   22 A"                 
  0.531   0.590   0.609   0.646   0.676   0.692   0.780   0.830
 57 A'   58 A'   59 A'   23 A"   60 A'   24 A"   61 A'   25 A"                 
  0.884   0.937   1.127   1.266   1.285   1.296   1.311   1.347
 62 A'   63 A'   64 A'   26 A"   65 A'   27 A"   66 A'   67 A'                 
  1.360   1.487   1.546   1.559   1.616   1.659   1.710   1.895
 68 A'   28 A"   29 A"   69 A'   70 A'   71 A'   72 A'   73 A'                 
  3.723   3.725   3.765   3.777   3.944   3.952   3.954   3.981
 30 A"   74 A'   31 A"   75 A'   32 A"   76 A'   33 A"   77 A'                 
  4.086   4.090   4.264   5.968   5.983   6.003   6.224   6.241
 78 A'   79 A'   80 A'   34 A"   81 A'   82 A'   35 A"   83 A'                 
  6.265   6.687   6.913  13.756  13.793  13.806  13.836  13.854
 84 A'   85 A'   86 A'   36 A"   37 A"   87 A'   88 A'   89 A'                 
 13.936  27.722  28.314  28.327  28.343  28.519  28.522  28.522
 90 A'   91 A'   38 A"   92 A'   93 A'   39 A"   94 A'   40 A"                 
 28.534  28.598  66.718 127.861 127.871 127.889 151.539 162.788
 95 A'   96 A'   97 A'   41 A"   98 A'   99 A'  100 A'  101 A'                 
163.0281901.698
102 A'  103 A'                                                                 

 Beta MOs, Restricted
 -- Occupied --                  
******* -176.32 -165.73 -165.73 -165.73  -77.14  -77.10  -35.82
  1 A'    2 A'    3 A'    1 A"    4 A'    5 A'    6 A'    7 A'                 
-31.313 -31.307 -31.307 -24.728 -22.964 -22.962 -22.962 -22.958
  8 A'    2 A"    9 A'   10 A'   11 A'    3 A"   12 A'   13 A'                 
-22.958  -6.631  -6.601  -6.369  -4.795  -4.790  -4.787  -4.781
  4 A"   14 A'   15 A'   16 A'   17 A'    5 A"   18 A'   19 A'                 
 -4.767  -4.766  -4.763  -4.760  -4.758  -2.047  -2.042  -2.042
  6 A"   20 A'   21 A'    7 A"   22 A'   23 A'    8 A"   24 A'                 
 -2.030  -2.030  -1.263  -0.731  -0.665  -0.586  -0.503  -0.501
  9 A"   25 A'   26 A'   27 A'   28 A'   29 A'   10 A"   30 A'                 
 -0.454  -0.358  -0.321  -0.307  -0.271  -0.267
 31 A'   32 A'   11 A"   33 A'   12 A"   34 A'                                 
 -- Virtual --                   
 -0.126  -0.123  -0.019   0.007   0.012   0.034   0.035   0.051
 35 A'   13 A"   36 A'   37 A'   38 A'   14 A"   39 A'   40 A'                 
  0.058   0.067   0.076   0.108   0.157   0.188   0.192   0.220
 41 A'   15 A"   42 A'   43 A'   44 A'   16 A"   45 A'   46 A'                 
  0.228   0.233   0.265   0.271   0.272   0.289   0.296   0.296
 17 A"   47 A'   48 A'   18 A"   49 A'   50 A'   51 A'   19 A"                 
  0.355   0.372   0.387   0.392   0.407   0.436   0.490   0.498
 52 A'   20 A"   21 A"   53 A'   54 A'   55 A'   56 A'   22 A"                 
  0.531   0.590   0.609   0.646   0.676   0.692   0.780   0.830
 57 A'   58 A'   59 A'   23 A"   60 A'   24 A"   61 A'   25 A"                 
  0.884   0.937   1.127   1.266   1.285   1.296   1.311   1.347
 62 A'   63 A'   64 A'   26 A"   65 A'   27 A"   66 A'   67 A'                 
  1.360   1.487   1.546   1.559   1.616   1.659   1.710   1.895
 68 A'   28 A"   29 A"   69 A'   70 A'   71 A'   72 A'   73 A'                 
  3.723   3.725   3.765   3.777   3.944   3.952   3.954   3.981
 30 A"   74 A'   31 A"   75 A'   32 A"   76 A'   33 A"   77 A'                 
  4.086   4.090   4.264   5.968   5.983   6.003   6.224   6.241
 78 A'   79 A'   80 A'   34 A"   81 A'   82 A'   35 A"   83 A'                 
  6.265   6.687   6.913  13.756  13.793  13.806  13.836  13.854
 84 A'   85 A'   86 A'   36 A"   37 A"   87 A'   88 A'   89 A'                 
 13.936  27.722  28.314  28.327  28.343  28.519  28.522  28.522
 90 A'   91 A'   38 A"   92 A'   93 A'   39 A"   94 A'   40 A"                 
 28.534  28.598  66.718 127.861 127.871 127.889 151.539 162.788
 95 A'   96 A'   97 A'   41 A"   98 A'   99 A'  100 A'  101 A'                 
163.0281901.698
102 A'  103 A'                                                                 
 --------------------------------------------------------------

          Ground-State Mulliken Net Atomic Charges

     Atom                 Charge (a.u.)
  ----------------------------------------
      1 P                     0.126490
      2 P                     0.071493
      3 F                    -0.114528
      4 I                    -0.083455
  ----------------------------------------
  Sum of atomic charges =    -0.000000

 -----------------------------------------------------------------
                    Cartesian Multipole Moments
 -----------------------------------------------------------------
    Charge (ESU x 10^10)
                -0.0000
    Dipole Moment (Debye)
         X      -0.4395      Y       0.2816      Z      -0.0000
       Tot       0.5220
    Quadrupole Moments (Debye-Ang)
        XX     -61.4990     XY      -0.0686     YY     -61.8259
        XZ      -0.0000     YZ       0.0000     ZZ     -59.8172
    Octopole Moments (Debye-Ang^2)
       XXX     -90.1571    XXY       5.3203    XYY     -21.6052
       YYY       2.1736    XXZ       0.0000    XYZ      -0.0000
       YYZ      -0.0000    XZZ     -17.0652    YZZ       0.5768
       ZZZ      -0.0000
    Hexadecapole Moments (Debye-Ang^3)
      XXXX   -1388.7468   XXXY      -1.9687   XXYY    -250.9375
      XYYY      -8.0490   YYYY    -189.6938   XXXZ      -0.0000
      XXYZ       0.0000   XYYZ      -0.0000   YYYZ      -0.0000
      XXZZ    -229.4128   XYZZ      -1.5994   YYZZ     -45.2137
      XZZZ      -0.0000   YZZZ      -0.0000   ZZZZ     -87.6242
 -----------------------------------------------------------------
 Calculating analytic gradient of the SCF energy
 Gradient of SCF Energy
            1           2           3           4
    1   0.0105054   0.0337572  -0.0280842  -0.0161784
    2   0.0307772  -0.0576848   0.0299739  -0.0030663
    3   0.0000000  -0.0000000   0.0000000  -0.0000000
 Max gradient component =       5.768E-02
 RMS gradient           =       2.497E-02
 Gradient time:  CPU 4.01 s  wall 4.01 s
 Geometry Optimization Parameters
   NAtoms,    NIC,     NZ,  NCons,   NDum,   NFix, NCnnct, MaxDiis
        4      14       4       0       0       0       0       0

 Cartesian Hessian Update
 Hessian Updated using BFGS Update


** GEOMETRY OPTIMIZATION IN DELOCALIZED INTERNAL COORDINATES **
   Searching for a Minimum

   Optimization Cycle:   2

                       Coordinates (Angstroms)
     ATOM                X               Y               Z
      1  P         0.9231718244   -0.8675055907    0.0000000000
      2  P         2.3058131267    0.6050883161    0.0000000000
      3  F         3.7248113931   -0.0696759116    0.0000000000
      4  I        -1.4264156551    0.1119197810    0.0000000000
   Point Group: cs    Number of degrees of freedom:     5


   Energy is  -7702.159941933

 Hessian Updated using BFGS Update

  5 Hessian modes will be used to form the next step
  Hessian Eigenvalues:
     0.073571    0.200443    0.263774    0.355814    0.614488

 Minimum Search - Taking Simple RFO Step
 Searching for Lamda that Minimizes Along All modes
 Value Taken    Lamda =  -0.02458281
 Calculated Step too Large.  Step scaled by  0.855476
 Step Taken.  Stepsize is  0.300000

                             Maximum     Tolerance    Cnvgd?
         Gradient           0.050897      0.000300      NO
         Displacement       0.195507      0.001200      NO
         Energy change     -0.030272      0.000001      NO


 New Cartesian Coordinates Obtained by Inverse Iteration

 Displacement from previous Coordinates is:  0.538918
 ----------------------------------------------------------------
             Standard Nuclear Orientation (Angstroms)
    I     Atom           X                Y                Z
 ----------------------------------------------------------------
    1      P       0.9653148142    -0.9608972847     0.0000000000
    2      P       2.1912775281     0.6753916280     0.0000000000
    3      F       3.6069681298    -0.0929687324     0.0000000000
    4      I      -1.2361797831     0.1583009839     0.0000000000
 ----------------------------------------------------------------
 Molecular Point Group                 Cs    NOp =  2
 Largest Abelian Subgroup              Cs    NOp =  2
 Nuclear Repulsion Energy =   472.0406870678 hartrees
 There are       46 alpha and       46 beta electrons
 Applying Cartesian multipole field
    Component          Value
    ---------          -----
     (2,0,0)        1.00000E-11
     (0,2,0)        2.00000E-11
     (0,0,2)       -3.00000E-11
 Nucleus-field energy     =     0.0000000117 hartrees
 Requested basis set is 6-311++G(d,p)
 There are 56 shells and 144 basis functions
 A cutoff of  1.0D-11 yielded   1278 shell pairs
 There are      8951 function pairs (      9998 Cartesian)
 Smallest overlap matrix eigenvalue = 9.94E-04
 Guess MOs from SCF MO coefficient file

 -----------------------------------------------------------------------
  General SCF calculation program by
  Eric Jon Sundstrom, Paul Horn, Yuezhi Mao, Dmitri Zuev, Alec White,
  David Stuck, Shaama M.S., Shane Yost, Joonho Lee, David Small,
  Daniel Levine, Susi Lehtola, Hugh Burton, Evgeny Epifanovsky
 -----------------------------------------------------------------------
 Exchange:     0.2000 Hartree-Fock + 0.0800 Slater + 0.7200 B88
 Correlation:  0.1900 VWN1RPA + 0.8100 LYP
 Using SG-1 standard quadrature grid
 A restricted SCF calculation will be
 performed using DIIS
 SCF converges when DIIS error is below 1.0e-08
 ---------------------------------------
  Cycle       Energy         DIIS error
 ---------------------------------------
    1   -7702.1647950484      1.24e-03  
    2   -7702.1713722892      6.03e-04  
    3   -7702.1712437784      6.75e-04  
    4   -7702.1719891387      1.06e-04  
    5   -7702.1720096806      6.88e-05  
    6   -7702.1720263591      1.34e-05  
    7   -7702.1720269270      4.29e-06  
    8   -7702.1720269848      1.92e-06  
    9   -7702.1720269972      3.61e-07  
   10   -7702.1720269973      5.26e-08  
   11   -7702.1720269974      1.33e-08  
   12   -7702.1720269974      2.34e-09  Convergence criterion met
 ---------------------------------------
 SCF time:   CPU 14.42s  wall 14.00s 
 SCF   energy in the final basis set =    -7702.1720269974
 Total energy in the final basis set =    -7702.1720269974

 --------------------------------------------------------------
             Orbital Energies (a.u.) and Symmetries
 --------------------------------------------------------------

 Alpha MOs, Restricted
 -- Occupied --                  
******* -176.32 -165.73 -165.72 -165.72  -77.14  -77.11  -35.82
  1 A'    2 A'    3 A'    1 A"    4 A'    5 A'    6 A'    7 A'                 
-31.311 -31.305 -31.305 -24.711 -22.961 -22.960 -22.960 -22.956
  8 A'    2 A"    9 A'   10 A'   11 A'    3 A"   12 A'   13 A'                 
-22.956  -6.631  -6.602  -6.367  -4.794  -4.790  -4.787  -4.779
  4 A"   14 A'   15 A'   16 A'   17 A'    5 A"   18 A'   19 A'                 
 -4.765  -4.765  -4.764  -4.761  -4.759  -2.045  -2.041  -2.040
  6 A"   20 A'   21 A'    7 A"   22 A'   23 A'    8 A"   24 A'                 
 -2.029  -2.028  -1.239  -0.735  -0.660  -0.571  -0.484  -0.483
 25 A'    9 A"   26 A'   27 A'   28 A'   29 A'   10 A"   30 A'                 
 -0.454  -0.359  -0.326  -0.314  -0.275  -0.264
 31 A'   32 A'   11 A"   33 A'   34 A'   12 A"                                 
 -- Virtual --                   
 -0.129  -0.099  -0.033   0.007   0.009   0.035   0.037   0.048
 13 A"   35 A'   36 A'   37 A'   38 A'   14 A"   39 A'   40 A'                 
  0.055   0.066   0.072   0.107   0.157   0.185   0.195   0.228
 41 A'   15 A"   42 A'   43 A'   44 A'   16 A"   45 A'   17 A"                 
  0.230   0.235   0.262   0.272   0.275   0.287   0.298   0.301
 46 A'   47 A'   48 A'   49 A'   18 A"   50 A'   19 A"   51 A'                 
  0.354   0.365   0.390   0.391   0.411   0.446   0.497   0.504
 52 A'   20 A"   53 A'   21 A"   54 A'   55 A'   22 A"   56 A'                 
  0.536   0.586   0.599   0.649   0.677   0.699   0.814   0.821
 57 A'   58 A'   59 A'   23 A"   60 A'   24 A"   61 A'   25 A"                 
  0.882   0.910   1.109   1.269   1.297   1.304   1.317   1.355
 62 A'   63 A'   64 A'   26 A"   65 A'   27 A"   66 A'   67 A'                 
  1.360   1.485   1.546   1.582   1.638   1.654   1.684   1.911
 68 A'   28 A"   29 A"   69 A'   70 A'   71 A'   72 A'   73 A'                 
  3.742   3.744   3.774   3.787   3.947   3.956   3.960   3.990
 30 A"   74 A'   31 A"   75 A'   32 A"   76 A'   33 A"   77 A'                 
  4.060   4.108   4.274   5.969   5.990   6.002   6.241   6.263
 78 A'   79 A'   80 A'   34 A"   81 A'   82 A'   35 A"   83 A'                 
  6.281   6.670   6.893  13.756  13.792  13.801  13.835  13.872
 84 A'   85 A'   86 A'   36 A"   37 A"   87 A'   88 A'   89 A'                 
 13.916  27.734  28.317  28.334  28.344  28.521  28.525  28.526
 90 A'   91 A'   38 A"   92 A'   93 A'   39 A"   94 A'   40 A"                 
 28.540  28.611  66.736 127.864 127.877 127.891 151.550 162.775
 95 A'   96 A'   97 A'   41 A"   98 A'   99 A'  100 A'  101 A'                 
163.0101901.709
102 A'  103 A'                                                                 

 Beta MOs, Restricted
 -- Occupied --                  
******* -176.32 -165.73 -165.72 -165.72  -77.14  -77.11  -35.82
  1 A'    2 A'    3 A'    1 A"    4 A'    5 A'    6 A'    7 A'                 
-31.311 -31.305 -31.305 -24.711 -22.961 -22.960 -22.960 -22.956
  8 A'    2 A"    9 A'   10 A'   11 A'    3 A"   12 A'   13 A'                 
-22.956  -6.631  -6.602  -6.367  -4.794  -4.790  -4.787  -4.779
  4 A"   14 A'   15 A'   16 A'   17 A'    5 A"   18 A'   19 A'                 
 -4.765  -4.765  -4.764  -4.761  -4.759  -2.045  -2.041  -2.040
  6 A"   20 A'   21 A'    7 A"   22 A'   23 A'    8 A"   24 A'                 
 -2.029  -2.028  -1.239  -0.735  -0.660  -0.571  -0.484  -0.483
 25 A'    9 A"   26 A'   27 A'   28 A'   29 A'   10 A"   30 A'                 
 -0.454  -0.359  -0.326  -0.314  -0.275  -0.264
 31 A'   32 A'   11 A"   33 A'   34 A'   12 A"                                 
 -- Virtual --                   
 -0.129  -0.099  -0.033   0.007   0.009   0.035   0.037   0.048
 13 A"   35 A'   36 A'   37 A'   38 A'   14 A"   39 A'   40 A'                 
  0.055   0.066   0.072   0.107   0.157   0.185   0.195   0.228
 41 A'   15 A"   42 A'   43 A'   44 A'   16 A"   45 A'   17 A"                 
  0.230   0.235   0.262   0.272   0.275   0.287   0.298   0.301
 46 A'   47 A'   48 A'   49 A'   18 A"   50 A'   19 A"   51 A'                 
  0.354   0.365   0.390   0.391   0.411   0.446   0.497   0.504
 52 A'   20 A"   53 A'   21 A"   54 A'   55 A'   22 A"   56 A'                 
  0.536   0.586   0.599   0.649   0.677   0.699   0.814   0.821
 57 A'   58 A'   59 A'   23 A"   60 A'   24 A"   61 A'   25 A"                 
  0.882   0.910   1.109   1.269   1.297   1.304   1.317   1.355
 62 A'   63 A'   64 A'   26 A"   65 A'   27 A"   66 A'   67 A'                 
  1.360   1.485   1.546   1.582   1.638   1.654   1.684   1.911
 68 A'   28 A"   29 A"   69 A'   70 A'   71 A'   72 A'   73 A'                 
  3.742   3.744   3.774   3.787   3.947   3.956   3.960   3.990
 30 A"   74 A'   31 A"   75 A'   32 A"   76 A'   33 A"   77 A'                 
  4.060   4.108   4.274   5.969   5.990   6.002   6.241   6.263
 78 A'   79 A'   80 A'   34 A"   81 A'   82 A'   35 A"   83 A'                 
  6.281   6.670   6.893  13.756  13.792  13.801  13.835  13.872
 84 A'   85 A'   86 A'   36 A"   37 A"   87 A'   88 A'   89 A'                 
 13.916  27.734  28.317  28.334  28.344  28.521  28.525  28.526
 90 A'   91 A'   38 A"   92 A'   93 A'   39 A"   94 A'   40 A"                 
 28.540  28.611  66.736 127.864 127.877 127.891 151.550 162.775
 95 A'   96 A'   97 A'   41 A"   98 A'   99 A'  100 A'  101 A'                 
163.0101901.709
102 A'  103 A'                                                                 
 --------------------------------------------------------------

          Ground-State Mulliken Net Atomic Charges

     Atom                 Charge (a.u.)
  ----------------------------------------
      1 P                     0.159277
      2 P                     0.109184
      3 F                    -0.161824
      4 I                    -0.106637
  ----------------------------------------
  Sum of atomic charges =     0.000000

 -----------------------------------------------------------------
                    Cartesian Multipole Moments
 -----------------------------------------------------------------
    Charge (ESU x 10^10)
                 0.0000
    Dipole Moment (Debye)
         X      -0.6360      Y       0.4031      Z       0.0000
       Tot       0.7530
    Quadrupole Moments (Debye-Ang)
        XX     -63.4825     XY       0.5672     YY     -60.5285
        XZ      -0.0000     YZ       0.0000     ZZ     -59.6653
    Octopole Moments (Debye-Ang^2)
       XXX    -104.5405    XXY       7.3653    XYY     -24.6770
       YYY      -0.7828    XXZ       0.0000    XYZ       0.0000
       YYZ       0.0000    XZZ     -21.2607    YZZ      -0.3409
       ZZZ       0.0000
    Hexadecapole Moments (Debye-Ang^3)
      XXXX   -1275.6704   XXXY      10.1035   XXYY    -225.9103
      XYYY      -1.0724   YYYY    -207.2360   XXXZ       0.0000
      XXYZ       0.0000   XYYZ       0.0000   YYYZ       0.0000
      XXZZ    -206.3198   XYZZ       0.6754   YYZZ     -48.0807
      XZZZ      -0.0000   YZZZ       0.0000   ZZZZ     -86.8499
 -----------------------------------------------------------------
 Calculating analytic gradient of the SCF energy
 Gradient of SCF Energy
            1           2           3           4
    1  -0.0004529   0.0168665  -0.0182714   0.0018579
    2   0.0075305  -0.0130559   0.0088709  -0.0033455
    3  -0.0000000  -0.0000000   0.0000000  -0.0000000
 Max gradient component =       1.827E-02
 RMS gradient           =       8.846E-03
 Gradient time:  CPU 4.17 s  wall 4.18 s
 Geometry Optimization Parameters
   NAtoms,    NIC,     NZ,  NCons,   NDum,   NFix, NCnnct, MaxDiis
        4      14       4       0       0       0       0       0

 Cartesian Hessian Update
 Hessian Updated using BFGS Update


** GEOMETRY OPTIMIZATION IN DELOCALIZED INTERNAL COORDINATES **
   Searching for a Minimum

   Optimization Cycle:   3

                       Coordinates (Angstroms)
     ATOM                X               Y               Z
      1  P         0.9653148142   -0.9608972847    0.0000000000
      2  P         2.1912775281    0.6753916280    0.0000000000
      3  F         3.6069681298   -0.0929687324    0.0000000000
      4  I        -1.2361797831    0.1583009839    0.0000000000
   Point Group: cs    Number of degrees of freedom:     5


   Energy is  -7702.172026997

 Hessian Updated using BFGS Update

  5 Hessian modes will be used to form the next step
  Hessian Eigenvalues:
     0.082441    0.196805    0.296491    0.352830    0.589997

 Minimum Search - Taking Simple RFO Step
 Searching for Lamda that Minimizes Along All modes
 Value Taken    Lamda =  -0.00162064
 Step Taken.  Stepsize is  0.085065

                             Maximum     Tolerance    Cnvgd?
         Gradient           0.013969      0.000300      NO
         Displacement       0.063872      0.001200      NO
         Energy change     -0.012085      0.000001      NO


 New Cartesian Coordinates Obtained by Inverse Iteration

 Displacement from previous Coordinates is:  0.141148
 ----------------------------------------------------------------
             Standard Nuclear Orientation (Angstroms)
    I     Atom           X                Y                Z
 ----------------------------------------------------------------
    1      P       0.9702133323    -1.0080013110     0.0000000000
    2      P       2.1567442198     0.6690660336     0.0000000000
    3      F       3.6126590472    -0.0721920621     0.0000000000
    4      I      -1.2122359102     0.1909539343     0.0000000000
 ----------------------------------------------------------------
 Molecular Point Group                 Cs    NOp =  2
 Largest Abelian Subgroup              Cs    NOp =  2
 Nuclear Repulsion Energy =   471.9883903747 hartrees
 There are       46 alpha and       46 beta electrons
 Applying Cartesian multipole field
    Component          Value
    ---------          -----
     (2,0,0)        1.00000E-11
     (0,2,0)        2.00000E-11
     (0,0,2)       -3.00000E-11
 Nucleus-field energy     =     0.0000000117 hartrees
 Requested basis set is 6-311++G(d,p)
 There are 56 shells and 144 basis functions
 A cutoff of  1.0D-11 yielded   1281 shell pairs
 There are      8961 function pairs (     10008 Cartesian)
 Smallest overlap matrix eigenvalue = 1.02E-03
 Guess MOs from SCF MO coefficient file

 -----------------------------------------------------------------------
  General SCF calculation program by
  Eric Jon Sundstrom, Paul Horn, Yuezhi Mao, Dmitri Zuev, Alec White,
  David Stuck, Shaama M.S., Shane Yost, Joonho Lee, David Small,
  Daniel Levine, Susi Lehtola, Hugh Burton, Evgeny Epifanovsky
 -----------------------------------------------------------------------
 Exchange:     0.2000 Hartree-Fock + 0.0800 Slater + 0.7200 B88
 Correlation:  0.1900 VWN1RPA + 0.8100 LYP
 Using SG-1 standard quadrature grid
 A restricted SCF calculation will be
 performed using DIIS
 SCF converges when DIIS error is below 1.0e-08
 ---------------------------------------
  Cycle       Energy         DIIS error
 ---------------------------------------
    1   -7702.1719253133      4.81e-04  
    2   -7702.1729383507      2.26e-04  
    3   -7702.1728711386      2.86e-04  
    4   -7702.1730156396      5.64e-05  
    5   -7702.1730257712      2.55e-05  
    6   -7702.1730278160      3.45e-06  
    7   -7702.1730278437      1.17e-06  
    8   -7702.1730278459      4.35e-07  
    9   -7702.1730278465      8.84e-08  
   10   -7702.1730278464      2.37e-08  
   11   -7702.1730278465      4.31e-09  Convergence criterion met
 ---------------------------------------
 SCF time:   CPU 13.28s  wall 14.00s 
 SCF   energy in the final basis set =    -7702.1730278465
 Total energy in the final basis set =    -7702.1730278465

 --------------------------------------------------------------
             Orbital Energies (a.u.) and Symmetries
 --------------------------------------------------------------

 Alpha MOs, Restricted
 -- Occupied --                  
******* -176.32 -165.72 -165.72 -165.72  -77.14  -77.11  -35.82
  1 A'    2 A'    3 A'    1 A"    4 A'    5 A'    6 A'    7 A'                 
-31.310 -31.305 -31.305 -24.706 -22.961 -22.960 -22.960 -22.956
  8 A'    2 A"    9 A'   10 A'   11 A'    3 A"   12 A'   13 A'                 
-22.956  -6.633  -6.605  -6.367  -4.796  -4.792  -4.789  -4.779
  4 A"   14 A'   15 A'   16 A'   17 A'    5 A"   18 A'   19 A'                 
 -4.767  -4.765  -4.765  -4.764  -4.762  -2.044  -2.040  -2.040
 20 A'    6 A"   21 A'    7 A"   22 A'   23 A'    8 A"   24 A'                 
 -2.028  -2.028  -1.228  -0.735  -0.657  -0.568  -0.476  -0.476
 25 A'    9 A"   26 A'   27 A'   28 A'   29 A'   30 A'   10 A"                 
 -0.453  -0.359  -0.325  -0.314  -0.279  -0.264
 31 A'   32 A'   11 A"   33 A'   34 A'   12 A"                                 
 -- Virtual --                   
 -0.132  -0.102  -0.036   0.004   0.009   0.035   0.037   0.048
 13 A"   35 A'   36 A'   37 A'   38 A'   14 A"   39 A'   40 A'                 
  0.055   0.066   0.071   0.108   0.158   0.185   0.197   0.227
 41 A'   15 A"   42 A'   43 A'   44 A'   16 A"   45 A'   46 A'                 
  0.228   0.237   0.261   0.268   0.276   0.287   0.297   0.302
 17 A"   47 A'   48 A'   49 A'   18 A"   50 A'   19 A"   51 A'                 
  0.352   0.366   0.388   0.393   0.411   0.444   0.496   0.507
 52 A'   20 A"   53 A'   21 A"   54 A'   55 A'   22 A"   56 A'                 
  0.527   0.587   0.600   0.647   0.674   0.694   0.811   0.817
 57 A'   58 A'   59 A'   23 A"   60 A'   24 A"   61 A'   25 A"                 
  0.871   0.897   1.100   1.269   1.300   1.305   1.320   1.349
 62 A'   63 A'   64 A'   26 A"   65 A'   27 A"   66 A'   67 A'                 
  1.366   1.483   1.545   1.583   1.639   1.654   1.674   1.915
 68 A'   28 A"   29 A"   69 A'   70 A'   71 A'   72 A'   73 A'                 
  3.749   3.750   3.775   3.787   3.948   3.956   3.959   3.990
 30 A"   74 A'   31 A"   75 A'   32 A"   76 A'   33 A"   77 A'                 
  4.043   4.103   4.273   5.969   5.992   6.001   6.247   6.270
 78 A'   79 A'   80 A'   34 A"   81 A'   82 A'   35 A"   83 A'                 
  6.289   6.664   6.878  13.753  13.789  13.795  13.830  13.872
 84 A'   85 A'   86 A'   36 A"   37 A"   87 A'   88 A'   89 A'                 
 13.910  27.733  28.317  28.336  28.344  28.522  28.525  28.526
 90 A'   91 A'   38 A"   92 A'   93 A'   39 A"   94 A'   40 A"                 
 28.541  28.608  66.740 127.864 127.878 127.891 151.549 162.769
 95 A'   96 A'   97 A'   41 A"   98 A'   99 A'  100 A'  101 A'                 
162.9961901.708
102 A'  103 A'                                                                 

 Beta MOs, Restricted
 -- Occupied --                  
******* -176.32 -165.72 -165.72 -165.72  -77.14  -77.11  -35.82
  1 A'    2 A'    3 A'    1 A"    4 A'    5 A'    6 A'    7 A'                 
-31.310 -31.305 -31.305 -24.706 -22.961 -22.960 -22.960 -22.956
  8 A'    2 A"    9 A'   10 A'   11 A'    3 A"   12 A'   13 A'                 
-22.956  -6.633  -6.605  -6.367  -4.796  -4.792  -4.789  -4.779
  4 A"   14 A'   15 A'   16 A'   17 A'    5 A"   18 A'   19 A'                 
 -4.767  -4.765  -4.765  -4.764  -4.762  -2.044  -2.040  -2.040
 20 A'    6 A"   21 A'    7 A"   22 A'   23 A'    8 A"   24 A'                 
 -2.028  -2.028  -1.228  -0.735  -0.657  -0.568  -0.476  -0.476
 25 A'    9 A"   26 A'   27 A'   28 A'   29 A'   30 A'   10 A"                 
 -0.453  -0.359  -0.325  -0.314  -0.279  -0.264
 31 A'   32 A'   11 A"   33 A'   34 A'   12 A"                                 
 -- Virtual --                   
 -0.132  -0.102  -0.036   0.004   0.009   0.035   0.037   0.048
 13 A"   35 A'   36 A'   37 A'   38 A'   14 A"   39 A'   40 A'                 
  0.055   0.066   0.071   0.108   0.158   0.185   0.197   0.227
 41 A'   15 A"   42 A'   43 A'   44 A'   16 A"   45 A'   46 A'                 
  0.228   0.237   0.261   0.268   0.276   0.287   0.297   0.302
 17 A"   47 A'   48 A'   49 A'   18 A"   50 A'   19 A"   51 A'                 
  0.352   0.366   0.388   0.393   0.411   0.444   0.496   0.507
 52 A'   20 A"   53 A'   21 A"   54 A'   55 A'   22 A"   56 A'                 
  0.527   0.587   0.600   0.647   0.674   0.694   0.811   0.817
 57 A'   58 A'   59 A'   23 A"   60 A'   24 A"   61 A'   25 A"                 
  0.871   0.897   1.100   1.269   1.300   1.305   1.320   1.349
 62 A'   63 A'   64 A'   26 A"   65 A'   27 A"   66 A'   67 A'                 
  1.366   1.483   1.545   1.583   1.639   1.654   1.674   1.915
 68 A'   28 A"   29 A"   69 A'   70 A'   71 A'   72 A'   73 A'                 
  3.749   3.750   3.775   3.787   3.948   3.956   3.959   3.990
 30 A"   74 A'   31 A"   75 A'   32 A"   76 A'   33 A"   77 A'                 
  4.043   4.103   4.273   5.969   5.992   6.001   6.247   6.270
 78 A'   79 A'   80 A'   34 A"   81 A'   82 A'   35 A"   83 A'                 
  6.289   6.664   6.878  13.753  13.789  13.795  13.830  13.872
 84 A'   85 A'   86 A'   36 A"   37 A"   87 A'   88 A'   89 A'                 
 13.910  27.733  28.317  28.336  28.344  28.522  28.525  28.526
 90 A'   91 A'   38 A"   92 A'   93 A'   39 A"   94 A'   40 A"                 
 28.541  28.608  66.740 127.864 127.878 127.891 151.549 162.769
 95 A'   96 A'   97 A'   41 A"   98 A'   99 A'  100 A'  101 A'                 
162.9961901.708
102 A'  103 A'                                                                 
 --------------------------------------------------------------

          Ground-State Mulliken Net Atomic Charges

     Atom                 Charge (a.u.)
  ----------------------------------------
      1 P                     0.170907
      2 P                     0.124677
      3 F                    -0.181143
      4 I                    -0.114442
  ----------------------------------------
  Sum of atomic charges =     0.000000

 -----------------------------------------------------------------
                    Cartesian Multipole Moments
 -----------------------------------------------------------------
    Charge (ESU x 10^10)
                 0.0000
    Dipole Moment (Debye)
         X      -0.7029      Y       0.3272      Z      -0.0000
       Tot       0.7753
    Quadrupole Moments (Debye-Ang)
        XX     -64.3685     XY       0.4285     YY     -60.1475
        XZ      -0.0000     YZ       0.0000     ZZ     -59.7096
    Octopole Moments (Debye-Ang^2)
       XXX    -108.7435    XXY       7.0320    XYY     -24.6306
       YYY      -1.9349    XXZ      -0.0000    XYZ       0.0000
       YYZ       0.0000    XZZ     -21.5867    YZZ      -0.6834
       ZZZ      -0.0000
    Hexadecapole Moments (Debye-Ang^3)
      XXXX   -1275.3590   XXXY      14.1267   XXYY    -222.2817
      XYYY       4.1975   YYYY    -213.9612   XXXZ      -0.0000
      XXYZ      -0.0000   XYYZ       0.0000   YYYZ       0.0000
      XXZZ    -203.6336   XYZZ       2.5630   YYZZ     -49.2718
      XZZZ      -0.0000   YZZZ       0.0000   ZZZZ     -86.8997
 -----------------------------------------------------------------
 Calculating analytic gradient of the SCF energy
 Gradient of SCF Energy
            1           2           3           4
    1   0.0006062   0.0073867  -0.0078229  -0.0001700
    2  -0.0007331  -0.0013393   0.0025372  -0.0004647
    3  -0.0000000   0.0000000   0.0000000   0.0000000
 Max gradient component =       7.823E-03
 RMS gradient           =       3.229E-03
 Gradient time:  CPU 4.17 s  wall 4.17 s
 Geometry Optimization Parameters
   NAtoms,    NIC,     NZ,  NCons,   NDum,   NFix, NCnnct, MaxDiis
        4      14       4       0       0       0       0       0

 Cartesian Hessian Update
 Hessian Updated using BFGS Update


** GEOMETRY OPTIMIZATION IN DELOCALIZED INTERNAL COORDINATES **
   Searching for a Minimum

   Optimization Cycle:   4

                       Coordinates (Angstroms)
     ATOM                X               Y               Z
      1  P         0.9702133323   -1.0080013110    0.0000000000
      2  P         2.1567442198    0.6690660336    0.0000000000
      3  F         3.6126590472   -0.0721920621    0.0000000000
      4  I        -1.2122359102    0.1909539343    0.0000000000
   Point Group: cs    Number of degrees of freedom:     5


   Energy is  -7702.173027846

 Hessian Updated using BFGS Update

  5 Hessian modes will be used to form the next step
  Hessian Eigenvalues:
     0.086629    0.168264    0.299306    0.358033    0.482397

 Minimum Search - Taking Simple RFO Step
 Searching for Lamda that Minimizes Along All modes
 Value Taken    Lamda =  -0.00028322
 Step Taken.  Stepsize is  0.034035

                             Maximum     Tolerance    Cnvgd?
         Gradient           0.005693      0.000300      NO
         Displacement       0.022012      0.001200      NO
         Energy change     -0.001001      0.000001      NO


 New Cartesian Coordinates Obtained by Inverse Iteration

 Displacement from previous Coordinates is:  0.068671
 ----------------------------------------------------------------
             Standard Nuclear Orientation (Angstroms)
    I     Atom           X                Y                Z
 ----------------------------------------------------------------
    1      P       0.9628693465    -1.0251383387     0.0000000000
    2      P       2.1420279065     0.6582055646     0.0000000000
    3      F       3.6243532922    -0.0571290751     0.0000000000
    4      I      -1.2018698560     0.2038884439     0.0000000000
 ----------------------------------------------------------------
 Molecular Point Group                 Cs    NOp =  2
 Largest Abelian Subgroup              Cs    NOp =  2
 Nuclear Repulsion Energy =   472.4527049369 hartrees
 There are       46 alpha and       46 beta electrons
 Applying Cartesian multipole field
    Component          Value
    ---------          -----
     (2,0,0)        1.00000E-11
     (0,2,0)        2.00000E-11
     (0,0,2)       -3.00000E-11
 Nucleus-field energy     =     0.0000000117 hartrees
 Requested basis set is 6-311++G(d,p)
 There are 56 shells and 144 basis functions
 A cutoff of  1.0D-11 yielded   1281 shell pairs
 There are      8960 function pairs (     10007 Cartesian)
 Smallest overlap matrix eigenvalue = 1.02E-03
 Guess MOs from SCF MO coefficient file

 -----------------------------------------------------------------------
  General SCF calculation program by
  Eric Jon Sundstrom, Paul Horn, Yuezhi Mao, Dmitri Zuev, Alec White,
  David Stuck, Shaama M.S., Shane Yost, Joonho Lee, David Small,
  Daniel Levine, Susi Lehtola, Hugh Burton, Evgeny Epifanovsky
 -----------------------------------------------------------------------
 Exchange:     0.2000 Hartree-Fock + 0.0800 Slater + 0.7200 B88
 Correlation:  0.1900 VWN1RPA + 0.8100 LYP
 Using SG-1 standard quadrature grid
 A restricted SCF calculation will be
 performed using DIIS
 SCF converges when DIIS error is below 1.0e-08
 ---------------------------------------
  Cycle       Energy         DIIS error
 ---------------------------------------
    1   -7702.1728722794      2.61e-04  
    2   -7702.1731499805      1.27e-04  
    3   -7702.1730962621      1.86e-04  
    4   -7702.1731805001      3.63e-05  
    5   -7702.1731853521      1.07e-05  
    6   -7702.1731856252      1.68e-06  
    7   -7702.1731856328      9.94e-07  
    8   -7702.1731856358      2.26e-07  
    9   -7702.1731856359      2.96e-08  
   10   -7702.1731856359      8.15e-09  Convergence criterion met
 ---------------------------------------
 SCF time:   CPU 12.10s  wall 12.00s 
 SCF   energy in the final basis set =    -7702.1731856359
 Total energy in the final basis set =    -7702.1731856359

 --------------------------------------------------------------
             Orbital Energies (a.u.) and Symmetries
 --------------------------------------------------------------

 Alpha MOs, Restricted
 -- Occupied --                  
******* -176.32 -165.73 -165.72 -165.72  -77.14  -77.11  -35.82
  1 A'    2 A'    3 A'    1 A"    4 A'    5 A'    6 A'    7 A'                 
-31.311 -31.306 -31.306 -24.704 -22.962 -22.960 -22.960 -22.957
  8 A'    2 A"    9 A'   10 A'   11 A'    3 A"   12 A'   13 A'                 
-22.957  -6.633  -6.606  -6.368  -4.796  -4.792  -4.789  -4.779
  4 A"   14 A'   15 A'   16 A'   17 A'    5 A"   18 A'   19 A'                 
 -4.768  -4.765  -4.765  -4.765  -4.763  -2.045  -2.041  -2.041
 20 A'   21 A'    6 A"    7 A"   22 A'   23 A'    8 A"   24 A'                 
 -2.029  -2.029  -1.223  -0.736  -0.657  -0.566  -0.472  -0.472
 25 A'    9 A"   26 A'   27 A'   28 A'   29 A'   30 A'   10 A"                 
 -0.453  -0.360  -0.326  -0.313  -0.280  -0.265
 31 A'   32 A'   11 A"   33 A'   34 A'   12 A"                                 
 -- Virtual --                   
 -0.133  -0.103  -0.036   0.002   0.009   0.035   0.037   0.048
 13 A"   35 A'   36 A'   37 A'   38 A'   14 A"   39 A'   40 A'                 
  0.055   0.066   0.071   0.108   0.157   0.185   0.197   0.226
 41 A'   15 A"   42 A'   43 A'   44 A'   16 A"   45 A'   46 A'                 
  0.228   0.238   0.260   0.266   0.276   0.287   0.297   0.303
 17 A"   47 A'   48 A'   49 A'   18 A"   50 A'   19 A"   51 A'                 
  0.350   0.365   0.389   0.393   0.410   0.443   0.496   0.507
 52 A'   20 A"   53 A'   21 A"   54 A'   55 A'   22 A"   56 A'                 
  0.526   0.586   0.602   0.647   0.673   0.693   0.809   0.816
 57 A'   58 A'   59 A'   23 A"   60 A'   24 A"   61 A'   25 A"                 
  0.868   0.894   1.098   1.269   1.301   1.306   1.321   1.346
 62 A'   63 A'   64 A'   26 A"   65 A'   27 A"   66 A'   67 A'                 
  1.372   1.483   1.544   1.583   1.639   1.654   1.672   1.917
 68 A'   28 A"   29 A"   69 A'   70 A'   71 A'   72 A'   73 A'                 
  3.752   3.754   3.776   3.788   3.947   3.955   3.958   3.991
 30 A"   74 A'   31 A"   75 A'   32 A"   76 A'   33 A"   77 A'                 
  4.035   4.102   4.273   5.968   5.992   6.000   6.249   6.273
 78 A'   79 A'   80 A'   34 A"   81 A'   82 A'   35 A"   83 A'                 
  6.294   6.662   6.872  13.753  13.788  13.794  13.826  13.871
 84 A'   85 A'   86 A'   36 A"   37 A"   87 A'   88 A'   89 A'                 
 13.908  27.733  28.316  28.336  28.343  28.521  28.525  28.525
 90 A'   91 A'   38 A"   92 A'   93 A'   39 A"   94 A'   40 A"                 
 28.541  28.607  66.741 127.863 127.878 127.890 151.549 162.768
 95 A'   96 A'   97 A'   41 A"   98 A'   99 A'  100 A'  101 A'                 
162.9911901.708
102 A'  103 A'                                                                 

 Beta MOs, Restricted
 -- Occupied --                  
******* -176.32 -165.73 -165.72 -165.72  -77.14  -77.11  -35.82
  1 A'    2 A'    3 A'    1 A"    4 A'    5 A'    6 A'    7 A'                 
-31.311 -31.306 -31.306 -24.704 -22.962 -22.960 -22.960 -22.957
  8 A'    2 A"    9 A'   10 A'   11 A'    3 A"   12 A'   13 A'                 
-22.957  -6.633  -6.606  -6.368  -4.796  -4.792  -4.789  -4.779
  4 A"   14 A'   15 A'   16 A'   17 A'    5 A"   18 A'   19 A'                 
 -4.768  -4.765  -4.765  -4.765  -4.763  -2.045  -2.041  -2.041
 20 A'   21 A'    6 A"    7 A"   22 A'   23 A'    8 A"   24 A'                 
 -2.029  -2.029  -1.223  -0.736  -0.657  -0.566  -0.472  -0.472
 25 A'    9 A"   26 A'   27 A'   28 A'   29 A'   30 A'   10 A"                 
 -0.453  -0.360  -0.326  -0.313  -0.280  -0.265
 31 A'   32 A'   11 A"   33 A'   34 A'   12 A"                                 
 -- Virtual --                   
 -0.133  -0.103  -0.036   0.002   0.009   0.035   0.037   0.048
 13 A"   35 A'   36 A'   37 A'   38 A'   14 A"   39 A'   40 A'                 
  0.055   0.066   0.071   0.108   0.157   0.185   0.197   0.226
 41 A'   15 A"   42 A'   43 A'   44 A'   16 A"   45 A'   46 A'                 
  0.228   0.238   0.260   0.266   0.276   0.287   0.297   0.303
 17 A"   47 A'   48 A'   49 A'   18 A"   50 A'   19 A"   51 A'                 
  0.350   0.365   0.389   0.393   0.410   0.443   0.496   0.507
 52 A'   20 A"   53 A'   21 A"   54 A'   55 A'   22 A"   56 A'                 
  0.526   0.586   0.602   0.647   0.673   0.693   0.809   0.816
 57 A'   58 A'   59 A'   23 A"   60 A'   24 A"   61 A'   25 A"                 
  0.868   0.894   1.098   1.269   1.301   1.306   1.321   1.346
 62 A'   63 A'   64 A'   26 A"   65 A'   27 A"   66 A'   67 A'                 
  1.372   1.483   1.544   1.583   1.639   1.654   1.672   1.917
 68 A'   28 A"   29 A"   69 A'   70 A'   71 A'   72 A'   73 A'                 
  3.752   3.754   3.776   3.788   3.947   3.955   3.958   3.991
 30 A"   74 A'   31 A"   75 A'   32 A"   76 A'   33 A"   77 A'                 
  4.035   4.102   4.273   5.968   5.992   6.000   6.249   6.273
 78 A'   79 A'   80 A'   34 A"   81 A'   82 A'   35 A"   83 A'                 
  6.294   6.662   6.872  13.753  13.788  13.794  13.826  13.871
 84 A'   85 A'   86 A'   36 A"   37 A"   87 A'   88 A'   89 A'                 
 13.908  27.733  28.316  28.336  28.343  28.521  28.525  28.525
 90 A'   91 A'   38 A"   92 A'   93 A'   39 A"   94 A'   40 A"                 
 28.541  28.607  66.741 127.863 127.878 127.890 151.549 162.768
 95 A'   96 A'   97 A'   41 A"   98 A'   99 A'  100 A'  101 A'                 
162.9911901.708
102 A'  103 A'                                                                 
 --------------------------------------------------------------

          Ground-State Mulliken Net Atomic Charges

     Atom                 Charge (a.u.)
  ----------------------------------------
      1 P                     0.172507
      2 P                     0.130359
      3 F                    -0.190324
      4 I                    -0.112541
  ----------------------------------------
  Sum of atomic charges =     0.000000

 -----------------------------------------------------------------
                    Cartesian Multipole Moments
 -----------------------------------------------------------------
    Charge (ESU x 10^10)
                 0.0000
    Dipole Moment (Debye)
         X      -0.8124      Y       0.2821      Z      -0.0000
       Tot       0.8600
    Quadrupole Moments (Debye-Ang)
        XX     -64.8559     XY       0.2981     YY     -60.0545
        XZ      -0.0000     YZ       0.0000     ZZ     -59.7016
    Octopole Moments (Debye-Ang^2)
       XXX    -111.2130    XXY       6.6647    XYY     -24.7047
       YYY      -2.1794    XXZ      -0.0000    XYZ       0.0000
       YYZ      -0.0000    XZZ     -21.7191    YZZ      -0.7735
       ZZZ      -0.0000
    Hexadecapole Moments (Debye-Ang^3)
      XXXX   -1278.5754   XXXY      14.7369   XXYY    -220.9358
      XYYY       6.0945   YYYY    -215.9411   XXXZ      -0.0000
      XXYZ       0.0000   XYYZ      -0.0000   YYYZ       0.0000
      XXZZ    -202.6166   XYZZ       3.2395   YYZZ     -49.5990
      XZZZ      -0.0000   YZZZ       0.0000   ZZZZ     -86.8189
 -----------------------------------------------------------------
 Calculating analytic gradient of the SCF energy
 Gradient of SCF Energy
            1           2           3           4
    1  -0.0008760   0.0018025  -0.0013849   0.0004583
    2  -0.0010444   0.0008638   0.0006405  -0.0004598
    3   0.0000000  -0.0000000   0.0000000  -0.0000000
 Max gradient component =       1.803E-03
 RMS gradient           =       8.467E-04
 Gradient time:  CPU 4.19 s  wall 4.19 s
 Geometry Optimization Parameters
   NAtoms,    NIC,     NZ,  NCons,   NDum,   NFix, NCnnct, MaxDiis
        4      14       4       0       0       0       0       0

 Cartesian Hessian Update
 Hessian Updated using BFGS Update


** GEOMETRY OPTIMIZATION IN DELOCALIZED INTERNAL COORDINATES **
   Searching for a Minimum

   Optimization Cycle:   5

                       Coordinates (Angstroms)
     ATOM                X               Y               Z
      1  P         0.9628693465   -1.0251383387    0.0000000000
      2  P         2.1420279065    0.6582055646    0.0000000000
      3  F         3.6243532922   -0.0571290751    0.0000000000
      4  I        -1.2018698560    0.2038884439    0.0000000000
   Point Group: cs    Number of degrees of freedom:     5


   Energy is  -7702.173185636

 Hessian Updated using BFGS Update

  5 Hessian modes will be used to form the next step
  Hessian Eigenvalues:
     0.086402    0.170933    0.287553    0.362272    0.428916

 Minimum Search - Taking Simple RFO Step
 Searching for Lamda that Minimizes Along All modes
 Value Taken    Lamda =  -0.00001591
 Step Taken.  Stepsize is  0.009091

                             Maximum     Tolerance    Cnvgd?
         Gradient           0.001829      0.000300      NO
         Displacement       0.007927      0.001200      NO
         Energy change     -0.000158      0.000001      NO


 New Cartesian Coordinates Obtained by Inverse Iteration

 Displacement from previous Coordinates is:  0.009936
 ----------------------------------------------------------------
             Standard Nuclear Orientation (Angstroms)
    I     Atom           X                Y                Z
 ----------------------------------------------------------------
    1      P       0.9631488514    -1.0261982730     0.0000000000
    2      P       2.1407279721     0.6559632826     0.0000000000
    3      F       3.6274856898    -0.0554630291     0.0000000000
    4      I      -1.2039818242     0.2055246143     0.0000000000
 ----------------------------------------------------------------
 Molecular Point Group                 Cs    NOp =  2
 Largest Abelian Subgroup              Cs    NOp =  2
 Nuclear Repulsion Energy =   472.1145287592 hartrees
 There are       46 alpha and       46 beta electrons
 Applying Cartesian multipole field
    Component          Value
    ---------          -----
     (2,0,0)        1.00000E-11
     (0,2,0)        2.00000E-11
     (0,0,2)       -3.00000E-11
 Nucleus-field energy     =     0.0000000117 hartrees
 Requested basis set is 6-311++G(d,p)
 There are 56 shells and 144 basis functions
 A cutoff of  1.0D-11 yielded   1280 shell pairs
 There are      8956 function pairs (     10003 Cartesian)
 Smallest overlap matrix eigenvalue = 1.02E-03
 Guess MOs from SCF MO coefficient file

 -----------------------------------------------------------------------
  General SCF calculation program by
  Eric Jon Sundstrom, Paul Horn, Yuezhi Mao, Dmitri Zuev, Alec White,
  David Stuck, Shaama M.S., Shane Yost, Joonho Lee, David Small,
  Daniel Levine, Susi Lehtola, Hugh Burton, Evgeny Epifanovsky
 -----------------------------------------------------------------------
 Exchange:     0.2000 Hartree-Fock + 0.0800 Slater + 0.7200 B88
 Correlation:  0.1900 VWN1RPA + 0.8100 LYP
 Using SG-1 standard quadrature grid
 A restricted SCF calculation will be
 performed using DIIS
 SCF converges when DIIS error is below 1.0e-08
 ---------------------------------------
  Cycle       Energy         DIIS error
 ---------------------------------------
    1   -7702.1731861413      4.46e-05  
    2   -7702.1731934967      2.07e-05  
    3   -7702.1731930714      2.57e-05  
    4   -7702.1731942487      5.21e-06  
    5   -7702.1731943229      2.68e-06  
    6   -7702.1731943476      4.79e-07  
    7   -7702.1731943482      2.29e-07  
    8   -7702.1731943483      3.69e-08  
    9   -7702.1731943484      9.16e-09  Convergence criterion met
 ---------------------------------------
 SCF time:   CPU 10.88s  wall 11.00s 
 SCF   energy in the final basis set =    -7702.1731943484
 Total energy in the final basis set =    -7702.1731943484

 --------------------------------------------------------------
             Orbital Energies (a.u.) and Symmetries
 --------------------------------------------------------------

 Alpha MOs, Restricted
 -- Occupied --                  
******* -176.32 -165.73 -165.72 -165.72  -77.14  -77.11  -35.82
  1 A'    2 A'    3 A'    1 A"    4 A'    5 A'    6 A'    7 A'                 
-31.311 -31.306 -31.306 -24.703 -22.962 -22.961 -22.960 -22.957
  8 A'    2 A"    9 A'   10 A'   11 A'    3 A"   12 A'   13 A'                 
-22.957  -6.633  -6.606  -6.368  -4.796  -4.792  -4.789  -4.779
  4 A"   14 A'   15 A'   16 A'   17 A'    5 A"   18 A'   19 A'                 
 -4.768  -4.766  -4.765  -4.765  -4.763  -2.045  -2.041  -2.041
 20 A'   21 A'    6 A"    7 A"   22 A'   23 A'   24 A'    8 A"                 
 -2.029  -2.029  -1.222  -0.736  -0.657  -0.566  -0.472  -0.471
 25 A'    9 A"   26 A'   27 A'   28 A'   29 A'   30 A'   10 A"                 
 -0.453  -0.361  -0.326  -0.313  -0.280  -0.265
 31 A'   32 A'   11 A"   33 A'   34 A'   12 A"                                 
 -- Virtual --                   
 -0.133  -0.104  -0.036   0.002   0.009   0.035   0.037   0.048
 13 A"   35 A'   36 A'   37 A'   38 A'   14 A"   39 A'   40 A'                 
  0.056   0.066   0.071   0.108   0.157   0.185   0.197   0.226
 41 A'   15 A"   42 A'   43 A'   44 A'   16 A"   45 A'   46 A'                 
  0.228   0.238   0.260   0.266   0.276   0.287   0.297   0.303
 17 A"   47 A'   48 A'   49 A'   18 A"   50 A'   19 A"   51 A'                 
  0.350   0.366   0.389   0.393   0.409   0.443   0.495   0.507
 52 A'   20 A"   53 A'   21 A"   54 A'   55 A'   22 A"   56 A'                 
  0.525   0.586   0.601   0.646   0.673   0.693   0.809   0.817
 57 A'   58 A'   59 A'   23 A"   60 A'   24 A"   61 A'   25 A"                 
  0.867   0.894   1.099   1.269   1.301   1.306   1.321   1.346
 62 A'   63 A'   64 A'   26 A"   65 A'   27 A"   66 A'   67 A'                 
  1.372   1.483   1.544   1.583   1.639   1.654   1.672   1.917
 68 A'   28 A"   29 A"   69 A'   70 A'   71 A'   72 A'   73 A'                 
  3.753   3.754   3.776   3.788   3.947   3.955   3.958   3.991
 30 A"   74 A'   31 A"   75 A'   32 A"   76 A'   33 A"   77 A'                 
  4.034   4.101   4.273   5.968   5.992   6.000   6.250   6.274
 78 A'   79 A'   80 A'   34 A"   81 A'   82 A'   35 A"   83 A'                 
  6.295   6.662   6.872  13.753  13.788  13.794  13.826  13.871
 84 A'   85 A'   86 A'   36 A"   37 A"   87 A'   88 A'   89 A'                 
 13.908  27.733  28.316  28.336  28.342  28.521  28.524  28.525
 90 A'   91 A'   38 A"   92 A'   93 A'   39 A"   94 A'   40 A"                 
 28.541  28.607  66.741 127.863 127.878 127.889 151.549 162.767
 95 A'   96 A'   97 A'   41 A"   98 A'   99 A'  100 A'  101 A'                 
162.9921901.708
102 A'  103 A'                                                                 

 Beta MOs, Restricted
 -- Occupied --                  
******* -176.32 -165.73 -165.72 -165.72  -77.14  -77.11  -35.82
  1 A'    2 A'    3 A'    1 A"    4 A'    5 A'    6 A'    7 A'                 
-31.311 -31.306 -31.306 -24.703 -22.962 -22.961 -22.960 -22.957
  8 A'    2 A"    9 A'   10 A'   11 A'    3 A"   12 A'   13 A'                 
-22.957  -6.633  -6.606  -6.368  -4.796  -4.792  -4.789  -4.779
  4 A"   14 A'   15 A'   16 A'   17 A'    5 A"   18 A'   19 A'                 
 -4.768  -4.766  -4.765  -4.765  -4.763  -2.045  -2.041  -2.041
 20 A'   21 A'    6 A"    7 A"   22 A'   23 A'   24 A'    8 A"                 
 -2.029  -2.029  -1.222  -0.736  -0.657  -0.566  -0.472  -0.471
 25 A'    9 A"   26 A'   27 A'   28 A'   29 A'   30 A'   10 A"                 
 -0.453  -0.361  -0.326  -0.313  -0.280  -0.265
 31 A'   32 A'   11 A"   33 A'   34 A'   12 A"                                 
 -- Virtual --                   
 -0.133  -0.104  -0.036   0.002   0.009   0.035   0.037   0.048
 13 A"   35 A'   36 A'   37 A'   38 A'   14 A"   39 A'   40 A'                 
  0.056   0.066   0.071   0.108   0.157   0.185   0.197   0.226
 41 A'   15 A"   42 A'   43 A'   44 A'   16 A"   45 A'   46 A'                 
  0.228   0.238   0.260   0.266   0.276   0.287   0.297   0.303
 17 A"   47 A'   48 A'   49 A'   18 A"   50 A'   19 A"   51 A'                 
  0.350   0.366   0.389   0.393   0.409   0.443   0.495   0.507
 52 A'   20 A"   53 A'   21 A"   54 A'   55 A'   22 A"   56 A'                 
  0.525   0.586   0.601   0.646   0.673   0.693   0.809   0.817
 57 A'   58 A'   59 A'   23 A"   60 A'   24 A"   61 A'   25 A"                 
  0.867   0.894   1.099   1.269   1.301   1.306   1.321   1.346
 62 A'   63 A'   64 A'   26 A"   65 A'   27 A"   66 A'   67 A'                 
  1.372   1.483   1.544   1.583   1.639   1.654   1.672   1.917
 68 A'   28 A"   29 A"   69 A'   70 A'   71 A'   72 A'   73 A'                 
  3.753   3.754   3.776   3.788   3.947   3.955   3.958   3.991
 30 A"   74 A'   31 A"   75 A'   32 A"   76 A'   33 A"   77 A'                 
  4.034   4.101   4.273   5.968   5.992   6.000   6.250   6.274
 78 A'   79 A'   80 A'   34 A"   81 A'   82 A'   35 A"   83 A'                 
  6.295   6.662   6.872  13.753  13.788  13.794  13.826  13.871
 84 A'   85 A'   86 A'   36 A"   37 A"   87 A'   88 A'   89 A'                 
 13.908  27.733  28.316  28.336  28.342  28.521  28.524  28.525
 90 A'   91 A'   38 A"   92 A'   93 A'   39 A"   94 A'   40 A"                 
 28.541  28.607  66.741 127.863 127.878 127.889 151.549 162.767
 95 A'   96 A'   97 A'   41 A"   98 A'   99 A'  100 A'  101 A'                 
162.9921901.708
102 A'  103 A'                                                                 
 --------------------------------------------------------------

          Ground-State Mulliken Net Atomic Charges

     Atom                 Charge (a.u.)
  ----------------------------------------
      1 P                     0.173250
      2 P                     0.131269
      3 F                    -0.192011
      4 I                    -0.112509
  ----------------------------------------
  Sum of atomic charges =     0.000000

 -----------------------------------------------------------------
                    Cartesian Multipole Moments
 -----------------------------------------------------------------
    Charge (ESU x 10^10)
                 0.0000
    Dipole Moment (Debye)
         X      -0.8256      Y       0.2742      Z       0.0000
       Tot       0.8699
    Quadrupole Moments (Debye-Ang)
        XX     -64.9293     XY       0.2745     YY     -60.0511
        XZ      -0.0000     YZ       0.0000     ZZ     -59.7005
    Octopole Moments (Debye-Ang^2)
       XXX    -111.4694    XXY       6.6058    XYY     -24.6414
       YYY      -2.2221    XXZ       0.0000    XYZ       0.0000
       YYZ       0.0000    XZZ     -21.6523    YZZ      -0.7877
       ZZZ       0.0000
    Hexadecapole Moments (Debye-Ang^3)
      XXXX   -1281.4993   XXXY      14.8826   XXYY    -221.1225
      XYYY       6.4599   YYYY    -215.9457   XXXZ      -0.0000
      XXYZ       0.0000   XYYZ      -0.0000   YYYZ       0.0000
      XXZZ    -202.8386   XYZZ       3.3694   YYZZ     -49.5964
      XZZZ      -0.0000   YZZZ       0.0000   ZZZZ     -86.8036
 -----------------------------------------------------------------
 Calculating analytic gradient of the SCF energy
 Gradient of SCF Energy
            1           2           3           4
    1  -0.0001435   0.0005053  -0.0001774  -0.0001844
    2  -0.0006065   0.0004132   0.0003853  -0.0001920
    3   0.0000000   0.0000000  -0.0000000  -0.0000000
 Max gradient component =       6.065E-04
 RMS gradient           =       2.980E-04
 Gradient time:  CPU 4.16 s  wall 4.17 s
 Geometry Optimization Parameters
   NAtoms,    NIC,     NZ,  NCons,   NDum,   NFix, NCnnct, MaxDiis
        4      14       4       0       0       0       0       0

 Cartesian Hessian Update
 Hessian Updated using BFGS Update


** GEOMETRY OPTIMIZATION IN DELOCALIZED INTERNAL COORDINATES **
   Searching for a Minimum

   Optimization Cycle:   6

                       Coordinates (Angstroms)
     ATOM                X               Y               Z
      1  P         0.9631488514   -1.0261982730    0.0000000000
      2  P         2.1407279721    0.6559632826    0.0000000000
      3  F         3.6274856898   -0.0554630291    0.0000000000
      4  I        -1.2039818242    0.2055246143    0.0000000000
   Point Group: cs    Number of degrees of freedom:     5


   Energy is  -7702.173194348

 Hessian Updated using BFGS Update

  5 Hessian modes will be used to form the next step
  Hessian Eigenvalues:
     0.099804    0.162600    0.263470    0.322698    0.431923

 Minimum Search - Taking Simple RFO Step
 Searching for Lamda that Minimizes Along All modes
 Value Taken    Lamda =  -0.00000197
 Step Taken.  Stepsize is  0.002914

                             Maximum     Tolerance    Cnvgd?
         Gradient           0.000463      0.000300      NO
         Displacement       0.001716      0.001200      NO
         Energy change     -0.000009      0.000001      NO


 New Cartesian Coordinates Obtained by Inverse Iteration

 Displacement from previous Coordinates is:  0.002913
 ----------------------------------------------------------------
             Standard Nuclear Orientation (Angstroms)
    I     Atom           X                Y                Z
 ----------------------------------------------------------------
    1      P       0.9635070764    -1.0258474928     0.0000000000
    2      P       2.1397335975     0.6557706025     0.0000000000
    3      F       3.6271482650    -0.0556527856     0.0000000000
    4      I      -1.2030082498     0.2055562708     0.0000000000
 ----------------------------------------------------------------
 Molecular Point Group                 Cs    NOp =  2
 Largest Abelian Subgroup              Cs    NOp =  2
 Nuclear Repulsion Energy =   472.2750148737 hartrees
 There are       46 alpha and       46 beta electrons
 Applying Cartesian multipole field
    Component          Value
    ---------          -----
     (2,0,0)        1.00000E-11
     (0,2,0)        2.00000E-11
     (0,0,2)       -3.00000E-11
 Nucleus-field energy     =     0.0000000117 hartrees
 Requested basis set is 6-311++G(d,p)
 There are 56 shells and 144 basis functions
 A cutoff of  1.0D-11 yielded   1280 shell pairs
 There are      8956 function pairs (     10003 Cartesian)
 Smallest overlap matrix eigenvalue = 1.01E-03
 Guess MOs from SCF MO coefficient file

 -----------------------------------------------------------------------
  General SCF calculation program by
  Eric Jon Sundstrom, Paul Horn, Yuezhi Mao, Dmitri Zuev, Alec White,
  David Stuck, Shaama M.S., Shane Yost, Joonho Lee, David Small,
  Daniel Levine, Susi Lehtola, Hugh Burton, Evgeny Epifanovsky
 -----------------------------------------------------------------------
 Exchange:     0.2000 Hartree-Fock + 0.0800 Slater + 0.7200 B88
 Correlation:  0.1900 VWN1RPA + 0.8100 LYP
 Using SG-1 standard quadrature grid
 A restricted SCF calculation will be
 performed using DIIS
 SCF converges when DIIS error is below 1.0e-08
 ---------------------------------------
  Cycle       Energy         DIIS error
 ---------------------------------------
    1   -7702.1731949998      1.19e-05  
    2   -7702.1731953744      8.43e-06  
    3   -7702.1731954300      6.90e-06  
    4   -7702.1731955168      1.96e-06  
    5   -7702.1731955296      7.38e-07  
    6   -7702.1731955313      1.85e-07  
    7   -7702.1731955314      6.23e-08  
    8   -7702.1731955314      1.50e-08  
    9   -7702.1731955314      2.89e-09  Convergence criterion met
 ---------------------------------------
 SCF time:   CPU 10.87s  wall 10.00s 
 SCF   energy in the final basis set =    -7702.1731955314
 Total energy in the final basis set =    -7702.1731955314

 --------------------------------------------------------------
             Orbital Energies (a.u.) and Symmetries
 --------------------------------------------------------------

 Alpha MOs, Restricted
 -- Occupied --                  
******* -176.32 -165.73 -165.72 -165.72  -77.14  -77.11  -35.82
  1 A'    2 A'    3 A'    1 A"    4 A'    5 A'    6 A'    7 A'                 
-31.311 -31.306 -31.306 -24.703 -22.962 -22.961 -22.961 -22.957
  8 A'    2 A"    9 A'   10 A'   11 A'    3 A"   12 A'   13 A'                 
-22.957  -6.633  -6.606  -6.368  -4.796  -4.792  -4.789  -4.779
  4 A"   14 A'   15 A'   16 A'   17 A'    5 A"   18 A'   19 A'                 
 -4.768  -4.766  -4.766  -4.765  -4.763  -2.045  -2.041  -2.041
 20 A'   21 A'    6 A"    7 A"   22 A'   23 A'   24 A'    8 A"                 
 -2.029  -2.029  -1.222  -0.736  -0.657  -0.566  -0.472  -0.471
 25 A'    9 A"   26 A'   27 A'   28 A'   29 A'   30 A'   10 A"                 
 -0.453  -0.361  -0.326  -0.313  -0.280  -0.265
 31 A'   32 A'   11 A"   33 A'   34 A'   12 A"                                 
 -- Virtual --                   
 -0.133  -0.103  -0.036   0.002   0.009   0.035   0.037   0.048
 13 A"   35 A'   36 A'   37 A'   38 A'   14 A"   39 A'   40 A'                 
  0.056   0.066   0.071   0.108   0.157   0.185   0.197   0.226
 41 A'   15 A"   42 A'   43 A'   44 A'   16 A"   45 A'   46 A'                 
  0.228   0.238   0.260   0.266   0.276   0.287   0.297   0.303
 17 A"   47 A'   48 A'   49 A'   18 A"   50 A'   19 A"   51 A'                 
  0.350   0.366   0.389   0.393   0.409   0.443   0.495   0.507
 52 A'   20 A"   53 A'   21 A"   54 A'   55 A'   22 A"   56 A'                 
  0.525   0.586   0.602   0.646   0.674   0.693   0.809   0.817
 57 A'   58 A'   59 A'   23 A"   60 A'   24 A"   61 A'   25 A"                 
  0.867   0.893   1.100   1.269   1.301   1.306   1.321   1.346
 62 A'   63 A'   64 A'   26 A"   65 A'   27 A"   66 A'   67 A'                 
  1.373   1.483   1.544   1.583   1.639   1.653   1.672   1.917
 68 A'   28 A"   29 A"   69 A'   70 A'   71 A'   72 A'   73 A'                 
  3.753   3.755   3.776   3.788   3.947   3.955   3.958   3.991
 30 A"   74 A'   31 A"   75 A'   32 A"   76 A'   33 A"   77 A'                 
  4.033   4.101   4.273   5.968   5.992   6.000   6.250   6.274
 78 A'   79 A'   80 A'   34 A"   81 A'   82 A'   35 A"   83 A'                 
  6.295   6.661   6.872  13.753  13.788  13.795  13.826  13.871
 84 A'   85 A'   86 A'   36 A"   37 A"   87 A'   88 A'   89 A'                 
 13.908  27.733  28.316  28.336  28.342  28.521  28.524  28.525
 90 A'   91 A'   38 A"   92 A'   93 A'   39 A"   94 A'   40 A"                 
 28.541  28.607  66.742 127.863 127.878 127.889 151.549 162.767
 95 A'   96 A'   97 A'   41 A"   98 A'   99 A'  100 A'  101 A'                 
162.9921901.708
102 A'  103 A'                                                                 

 Beta MOs, Restricted
 -- Occupied --                  
******* -176.32 -165.73 -165.72 -165.72  -77.14  -77.11  -35.82
  1 A'    2 A'    3 A'    1 A"    4 A'    5 A'    6 A'    7 A'                 
-31.311 -31.306 -31.306 -24.703 -22.962 -22.961 -22.961 -22.957
  8 A'    2 A"    9 A'   10 A'   11 A'    3 A"   12 A'   13 A'                 
-22.957  -6.633  -6.606  -6.368  -4.796  -4.792  -4.789  -4.779
  4 A"   14 A'   15 A'   16 A'   17 A'    5 A"   18 A'   19 A'                 
 -4.768  -4.766  -4.766  -4.765  -4.763  -2.045  -2.041  -2.041
 20 A'   21 A'    6 A"    7 A"   22 A'   23 A'   24 A'    8 A"                 
 -2.029  -2.029  -1.222  -0.736  -0.657  -0.566  -0.472  -0.471
 25 A'    9 A"   26 A'   27 A'   28 A'   29 A'   30 A'   10 A"                 
 -0.453  -0.361  -0.326  -0.313  -0.280  -0.265
 31 A'   32 A'   11 A"   33 A'   34 A'   12 A"                                 
 -- Virtual --                   
 -0.133  -0.103  -0.036   0.002   0.009   0.035   0.037   0.048
 13 A"   35 A'   36 A'   37 A'   38 A'   14 A"   39 A'   40 A'                 
  0.056   0.066   0.071   0.108   0.157   0.185   0.197   0.226
 41 A'   15 A"   42 A'   43 A'   44 A'   16 A"   45 A'   46 A'                 
  0.228   0.238   0.260   0.266   0.276   0.287   0.297   0.303
 17 A"   47 A'   48 A'   49 A'   18 A"   50 A'   19 A"   51 A'                 
  0.350   0.366   0.389   0.393   0.409   0.443   0.495   0.507
 52 A'   20 A"   53 A'   21 A"   54 A'   55 A'   22 A"   56 A'                 
  0.525   0.586   0.602   0.646   0.674   0.693   0.809   0.817
 57 A'   58 A'   59 A'   23 A"   60 A'   24 A"   61 A'   25 A"                 
  0.867   0.893   1.100   1.269   1.301   1.306   1.321   1.346
 62 A'   63 A'   64 A'   26 A"   65 A'   27 A"   66 A'   67 A'                 
  1.373   1.483   1.544   1.583   1.639   1.653   1.672   1.917
 68 A'   28 A"   29 A"   69 A'   70 A'   71 A'   72 A'   73 A'                 
  3.753   3.755   3.776   3.788   3.947   3.955   3.958   3.991
 30 A"   74 A'   31 A"   75 A'   32 A"   76 A'   33 A"   77 A'                 
  4.033   4.101   4.273   5.968   5.992   6.000   6.250   6.274
 78 A'   79 A'   80 A'   34 A"   81 A'   82 A'   35 A"   83 A'                 
  6.295   6.661   6.872  13.753  13.788  13.795  13.826  13.871
 84 A'   85 A'   86 A'   36 A"   37 A"   87 A'   88 A'   89 A'                 
 13.908  27.733  28.316  28.336  28.342  28.521  28.524  28.525
 90 A'   91 A'   38 A"   92 A'   93 A'   39 A"   94 A'   40 A"                 
 28.541  28.607  66.742 127.863 127.878 127.889 151.549 162.767
 95 A'   96 A'   97 A'   41 A"   98 A'   99 A'  100 A'  101 A'                 
162.9921901.708
102 A'  103 A'                                                                 
 --------------------------------------------------------------

          Ground-State Mulliken Net Atomic Charges

     Atom                 Charge (a.u.)
  ----------------------------------------
      1 P                     0.173506
      2 P                     0.131479
      3 F                    -0.192588
      4 I                    -0.112398
  ----------------------------------------
  Sum of atomic charges =     0.000000

 -----------------------------------------------------------------
                    Cartesian Multipole Moments
 -----------------------------------------------------------------
    Charge (ESU x 10^10)
                 0.0000
    Dipole Moment (Debye)
         X      -0.8333      Y       0.2741      Z      -0.0000
       Tot       0.8772
    Quadrupole Moments (Debye-Ang)
        XX     -64.9529     XY       0.2749     YY     -60.0481
        XZ       0.0000     YZ       0.0000     ZZ     -59.6945
    Octopole Moments (Debye-Ang^2)
       XXX    -111.6269    XXY       6.6013    XYY     -24.6631
       YYY      -2.2296    XXZ       0.0000    XYZ       0.0000
       YYZ      -0.0000    XZZ     -21.6697    YZZ      -0.7916
       ZZZ      -0.0000
    Hexadecapole Moments (Debye-Ang^3)
      XXXX   -1281.1625   XXXY      14.9233   XXYY    -220.9925
      XYYY       6.5016   YYYY    -215.8538   XXXZ       0.0000
      XXYZ       0.0000   XYYZ      -0.0000   YYYZ       0.0000
      XXZZ    -202.7166   XYZZ       3.3812   YYZZ     -49.5746
      XZZZ       0.0000   YZZZ       0.0000   ZZZZ     -86.7776
 -----------------------------------------------------------------
 Calculating analytic gradient of the SCF energy
 Gradient of SCF Energy
            1           2           3           4
    1  -0.0000023   0.0000060   0.0000288  -0.0000325
    2  -0.0001877   0.0001702   0.0002720  -0.0002545
    3  -0.0000000   0.0000000  -0.0000000   0.0000000
 Max gradient component =       2.720E-04
 RMS gradient           =       1.307E-04
 Gradient time:  CPU 4.18 s  wall 4.18 s
 Geometry Optimization Parameters
   NAtoms,    NIC,     NZ,  NCons,   NDum,   NFix, NCnnct, MaxDiis
        4      14       4       0       0       0       0       0

 Cartesian Hessian Update
 Hessian Updated using BFGS Update


** GEOMETRY OPTIMIZATION IN DELOCALIZED INTERNAL COORDINATES **
   Searching for a Minimum

   Optimization Cycle:   7

                       Coordinates (Angstroms)
     ATOM                X               Y               Z
      1  P         0.9635070764   -1.0258474928    0.0000000000
      2  P         2.1397335975    0.6557706025    0.0000000000
      3  F         3.6271482650   -0.0556527856    0.0000000000
      4  I        -1.2030082498    0.2055562708    0.0000000000
   Point Group: cs    Number of degrees of freedom:     5


   Energy is  -7702.173195531

 Hessian Updated using BFGS Update

  5 Hessian modes will be used to form the next step
  Hessian Eigenvalues:
     0.099796    0.184741    0.198384    0.303899    0.430214

 Minimum Search - Taking Simple RFO Step
 Searching for Lamda that Minimizes Along All modes
 Value Taken    Lamda =   0.00000000
 Step Taken.  Stepsize is  0.001126

                             Maximum     Tolerance    Cnvgd?
         Gradient           0.000151      0.000300     YES
         Displacement       0.000621      0.001200     YES
         Energy change     -0.000001      0.000001      NO


                       Distance Matrix (Angstroms)
             P (  1)   P (  2)   F (  3)
   P (  2)  2.052157
   F (  3)  2.834830  1.648795
   I (  4)  2.492016  3.372924  4.837214

 Final energy is   -7702.1731955314317     


 ******************************
 **  OPTIMIZATION CONVERGED  **
 ******************************

                       Coordinates (Angstroms)
     ATOM                X               Y               Z
      1  P         0.9635070764   -1.0258474928    0.0000000000
      2  P         2.1397335975    0.6557706025    0.0000000000
      3  F         3.6271482650   -0.0556527856    0.0000000000
      4  I        -1.2030082498    0.2055562708    0.0000000000

Z-matrix Print:
$molecule
0 1
I 
P  1 2.492016
P  2 2.052157 1 95.358265
F  3 1.648795 2 99.409725 1 -180.000000 0
$end


 --------------------------------------------------------------
             Orbital Energies (a.u.) and Symmetries
 --------------------------------------------------------------

 Alpha MOs, Restricted
 -- Occupied --                  
******* -176.32 -165.73 -165.72 -165.72  -77.14  -77.11  -35.82
  1 A'    2 A'    3 A'    1 A"    4 A'    5 A'    6 A'    7 A'                 
-31.311 -31.306 -31.306 -24.703 -22.962 -22.961 -22.961 -22.957
  8 A'    2 A"    9 A'   10 A'   11 A'    3 A"   12 A'   13 A'                 
-22.957  -6.633  -6.606  -6.368  -4.796  -4.792  -4.789  -4.779
  4 A"   14 A'   15 A'   16 A'   17 A'    5 A"   18 A'   19 A'                 
 -4.768  -4.766  -4.766  -4.765  -4.763  -2.045  -2.041  -2.041
 20 A'   21 A'    6 A"    7 A"   22 A'   23 A'   24 A'    8 A"                 
 -2.029  -2.029  -1.222  -0.736  -0.657  -0.566  -0.472  -0.471
 25 A'    9 A"   26 A'   27 A'   28 A'   29 A'   30 A'   10 A"                 
 -0.453  -0.361  -0.326  -0.313  -0.280  -0.265
 31 A'   32 A'   11 A"   33 A'   34 A'   12 A"                                 
 -- Virtual --                   
 -0.133  -0.103  -0.036   0.002   0.009   0.035   0.037   0.048
 13 A"   35 A'   36 A'   37 A'   38 A'   14 A"   39 A'   40 A'                 
  0.056   0.066   0.071   0.108   0.157   0.185   0.197   0.226
 41 A'   15 A"   42 A'   43 A'   44 A'   16 A"   45 A'   46 A'                 
  0.228   0.238   0.260   0.266   0.276   0.287   0.297   0.303
 17 A"   47 A'   48 A'   49 A'   18 A"   50 A'   19 A"   51 A'                 
  0.350   0.366   0.389   0.393   0.409   0.443   0.495   0.507
 52 A'   20 A"   53 A'   21 A"   54 A'   55 A'   22 A"   56 A'                 
  0.525   0.586   0.602   0.646   0.674   0.693   0.809   0.817
 57 A'   58 A'   59 A'   23 A"   60 A'   24 A"   61 A'   25 A"                 
  0.867   0.893   1.100   1.269   1.301   1.306   1.321   1.346
 62 A'   63 A'   64 A'   26 A"   65 A'   27 A"   66 A'   67 A'                 
  1.373   1.483   1.544   1.583   1.639   1.653   1.672   1.917
 68 A'   28 A"   29 A"   69 A'   70 A'   71 A'   72 A'   73 A'                 
  3.753   3.755   3.776   3.788   3.947   3.955   3.958   3.991
 30 A"   74 A'   31 A"   75 A'   32 A"   76 A'   33 A"   77 A'                 
  4.033   4.101   4.273   5.968   5.992   6.000   6.250   6.274
 78 A'   79 A'   80 A'   34 A"   81 A'   82 A'   35 A"   83 A'                 
  6.295   6.661   6.872  13.753  13.788  13.795  13.826  13.871
 84 A'   85 A'   86 A'   36 A"   37 A"   87 A'   88 A'   89 A'                 
 13.908  27.733  28.316  28.336  28.342  28.521  28.524  28.525
 90 A'   91 A'   38 A"   92 A'   93 A'   39 A"   94 A'   40 A"                 
 28.541  28.607  66.742 127.863 127.878 127.889 151.549 162.767
 95 A'   96 A'   97 A'   41 A"   98 A'   99 A'  100 A'  101 A'                 
162.9921901.708
102 A'  103 A'                                                                 

 Beta MOs, Restricted
 -- Occupied --                  
******* -176.32 -165.73 -165.72 -165.72  -77.14  -77.11  -35.82
  1 A'    2 A'    3 A'    1 A"    4 A'    5 A'    6 A'    7 A'                 
-31.311 -31.306 -31.306 -24.703 -22.962 -22.961 -22.961 -22.957
  8 A'    2 A"    9 A'   10 A'   11 A'    3 A"   12 A'   13 A'                 
-22.957  -6.633  -6.606  -6.368  -4.796  -4.792  -4.789  -4.779
  4 A"   14 A'   15 A'   16 A'   17 A'    5 A"   18 A'   19 A'                 
 -4.768  -4.766  -4.766  -4.765  -4.763  -2.045  -2.041  -2.041
 20 A'   21 A'    6 A"    7 A"   22 A'   23 A'   24 A'    8 A"                 
 -2.029  -2.029  -1.222  -0.736  -0.657  -0.566  -0.472  -0.471
 25 A'    9 A"   26 A'   27 A'   28 A'   29 A'   30 A'   10 A"                 
 -0.453  -0.361  -0.326  -0.313  -0.280  -0.265
 31 A'   32 A'   11 A"   33 A'   34 A'   12 A"                                 
 -- Virtual --                   
 -0.133  -0.103  -0.036   0.002   0.009   0.035   0.037   0.048
 13 A"   35 A'   36 A'   37 A'   38 A'   14 A"   39 A'   40 A'                 
  0.056   0.066   0.071   0.108   0.157   0.185   0.197   0.226
 41 A'   15 A"   42 A'   43 A'   44 A'   16 A"   45 A'   46 A'                 
  0.228   0.238   0.260   0.266   0.276   0.287   0.297   0.303
 17 A"   47 A'   48 A'   49 A'   18 A"   50 A'   19 A"   51 A'                 
  0.350   0.366   0.389   0.393   0.409   0.443   0.495   0.507
 52 A'   20 A"   53 A'   21 A"   54 A'   55 A'   22 A"   56 A'                 
  0.525   0.586   0.602   0.646   0.674   0.693   0.809   0.817
 57 A'   58 A'   59 A'   23 A"   60 A'   24 A"   61 A'   25 A"                 
  0.867   0.893   1.100   1.269   1.301   1.306   1.321   1.346
 62 A'   63 A'   64 A'   26 A"   65 A'   27 A"   66 A'   67 A'                 
  1.373   1.483   1.544   1.583   1.639   1.653   1.672   1.917
 68 A'   28 A"   29 A"   69 A'   70 A'   71 A'   72 A'   73 A'                 
  3.753   3.755   3.776   3.788   3.947   3.955   3.958   3.991
 30 A"   74 A'   31 A"   75 A'   32 A"   76 A'   33 A"   77 A'                 
  4.033   4.101   4.273   5.968   5.992   6.000   6.250   6.274
 78 A'   79 A'   80 A'   34 A"   81 A'   82 A'   35 A"   83 A'                 
  6.295   6.661   6.872  13.753  13.788  13.795  13.826  13.871
 84 A'   85 A'   86 A'   36 A"   37 A"   87 A'   88 A'   89 A'                 
 13.908  27.733  28.316  28.336  28.342  28.521  28.524  28.525
 90 A'   91 A'   38 A"   92 A'   93 A'   39 A"   94 A'   40 A"                 
 28.541  28.607  66.742 127.863 127.878 127.889 151.549 162.767
 95 A'   96 A'   97 A'   41 A"   98 A'   99 A'  100 A'  101 A'                 
162.9921901.708
102 A'  103 A'                                                                 
 --------------------------------------------------------------

          Ground-State Mulliken Net Atomic Charges

     Atom                 Charge (a.u.)
  ----------------------------------------
      1 P                     0.173506
      2 P                     0.131479
      3 F                    -0.192588
      4 I                    -0.112398
  ----------------------------------------
  Sum of atomic charges =     0.000000

 -----------------------------------------------------------------
                    Cartesian Multipole Moments
 -----------------------------------------------------------------
    Charge (ESU x 10^10)
                 0.0000
    Dipole Moment (Debye)
         X      -0.8333      Y       0.2741      Z      -0.0000
       Tot       0.8772
    Quadrupole Moments (Debye-Ang)
        XX     -64.9529     XY       0.2749     YY     -60.0481
        XZ       0.0000     YZ       0.0000     ZZ     -59.6945
    Octopole Moments (Debye-Ang^2)
       XXX    -111.6269    XXY       6.6013    XYY     -24.6631
       YYY      -2.2296    XXZ       0.0000    XYZ       0.0000
       YYZ      -0.0000    XZZ     -21.6697    YZZ      -0.7916
       ZZZ      -0.0000
    Hexadecapole Moments (Debye-Ang^3)
      XXXX   -1281.1625   XXXY      14.9233   XXYY    -220.9925
      XYYY       6.5016   YYYY    -215.8538   XXXZ       0.0000
      XXYZ       0.0000   XYYZ      -0.0000   YYYZ       0.0000
      XXZZ    -202.7166   XYZZ       3.3812   YYZZ     -49.5746
      XZZZ       0.0000   YZZZ       0.0000   ZZZZ     -86.7776
 -----------------------------------------------------------------
Archival summary:
1\1\TWL02\OPT\ProcedureUnspecified\BasisUnspecified\121\taweetha\TueOct3017:24:222018TueOct3017:24:222018\0\\#,OPT,ProcedureUnspecified,BasisUnspecified,\\0,1\I\P,1,2.49202\P,2,2.05216,1,95.3583\F,3,1.6488,2,99.4097,1,-180,0\\\@

 Total job time:  119.76s(wall), 119.45s(cpu) 
 Tue Oct 30 17:24:22 2018

        *************************************************************
        *                                                           *
        *  Thank you very much for using Q-Chem.  Have a nice day.  *
        *                                                           *
        *************************************************************


 
User input: 2 of 2 
 
Q-Chem Developer Version!
                  Welcome to Q-Chem
     A Quantum Leap Into The Future Of Chemistry


 Q-Chem 5.1, Q-Chem, Inc., Pleasanton, CA (2018)

 Yihan Shao,  Zhengting Gan,  E. Epifanovsky,  A. T. B. Gilbert,  M. Wormit,  
 J. Kussmann,  A. W. Lange,  A. Behn,  Jia Deng,  Xintian Feng,  D. Ghosh,  
 M. Goldey,  P. R. Horn,  L. D. Jacobson,  I. Kaliman,  T. Kus,  A. Landau,  
 Jie Liu,  E. I. Proynov,  R. M. Richard,  R. P. Steele,  E. J. Sundstrom,  
 H. L. Woodcock III,  P. M. Zimmerman,  D. Zuev,  B. Albrecht,  E. Alguire,  
 S. A. Baeppler,  D. Barton,  Z. Benda,  Y. A. Bernard,  E. J. Berquist,  
 K. B. Bravaya,  H. Burton,  D. Casanova,  Chun-Min Chang,  Yunqing Chen,  
 A. Chien,  K. D. Closser,  M. P. Coons,  S. Coriani,  S. Dasgupta,  
 A. L. Dempwolff,  M. Diedenhofen,  Hainam Do,  R. G. Edgar,  Po-Tung Fang,  
 S. Faraji,  S. Fatehi,  Qingguo Feng,  K. D. Fenk,  J. Fosso-Tande,  
 Qinghui Ge,  A. Ghysels,  G. Gidofalvi,  J. Gomes,  J. Gonthier,  A. Gunina,  
 D. Hait,  M. W. D. Hanson-Heine,  P. H. P. Harbach,  A. W. Hauser,  
 J. E. Herr,  E. G. Hohenstein,  Z. C. Holden,  Kerwin Hui,  B. C. Huynh,  
 T.-C. Jagau,  Hyunjun Ji,  B. Kaduk,  K. Khistyaev,  Jaehoon Kim,  
 P. Klunzinger,  K. Koh,  D. Kosenkov,  L. Koulias,  T. Kowalczyk,  
 C. M. Krauter,  A. Kunitsa,  Ka Un Lao,  A. Laurent,  K. V. Lawler,  
 Joonho Lee,  D. Lefrancois,  S. Lehtola,  D. S. Levine,  Yi-Pei Li,  
 You-Sheng Lin,  Fenglai Liu,  E. Livshits,  A. Luenser,  P. Manohar,  
 E. Mansoor,  S. F. Manzer,  Shan-Ping Mao,  Yuezhi Mao,  N. Mardirossian,  
 A. V. Marenich,  T. Markovich,  L. A. Martinez-Martinez,  S. A. Maurer,  
 N. J. Mayhall,  S. C. McKenzie,  J.-M. Mewes,  A. F. Morrison,  
 J. W. Mullinax,  K. Nanda,  T. S. Nguyen-Beck,  R. Olivares-Amaya,  
 J. A. Parkhill,  T. M. Perrine,  F. Plasser,  P. Pokhilko,  S. Prager,  
 A. Prociuk,  E. Ramos,  D. R. Rehn,  F. Rob,  M. Schneider,  N. Sergueev,  
 S. M. Sharada,  S. Sharma,  D. W. Small,  T. Stauch,  T. Stein,  
 Yu-Chuan Su,  A. J. W. Thom,  A. Tkatchenko,  T. Tsuchimochi,  N. M. Tubman,  
 L. Vogt,  M. L. Vidal,  O. Vydrov,  M. A. Watson,  J. Wenzel,  
 M. de Wergifosse,  T. A. Wesolowski,  A. White,  J. Witte,  A. Yamada,  
 Jun Yang,  K. Yao,  S. Yeganeh,  S. R. Yost,  Zhi-Qiang You,  A. Zech,  
 Igor Ying Zhang,  Xing Zhang,  Yan Zhao,  Ying Zhu,  B. R. Brooks,  
 G. K. L. Chan,  C. J. Cramer,  M. S. Gordon,  W. J. Hehre,  A. Klamt,  
 M. W. Schmidt,  C. D. Sherrill,  D. G. Truhlar,  A. Aspuru-Guzik,  R. Baer,  
 A. T. Bell,  N. A. Besley,  Jeng-Da Chai,  A. E. DePrince, III,  
 R. A. DiStasio Jr.,  A. Dreuw,  B. D. Dunietz,  T. R. Furlani,  
 Chao-Ping Hsu,  Yousung Jung,  Jing Kong,  D. S. Lambrecht,  WanZhen Liang,  
 C. Ochsenfeld,  V. A. Rassolov,  L. V. Slipchenko,  J. E. Subotnik,  
 T. Van Voorhis,  J. M. Herbert,  A. I. Krylov,  P. M. W. Gill,  M. Head-Gordon

 Contributors to earlier versions of Q-Chem not listed above: 
 R. D. Adamson,  B. Austin,  J. Baker,  G. J. O. Beran,  K. Brandhorst,  
 S. T. Brown,  E. F. C. Byrd,  A. K. Chakraborty,  C.-L. Cheng,  
 Siu Hung Chien,  D. M. Chipman,  D. L. Crittenden,  H. Dachsel,  
 R. J. Doerksen,  A. D. Dutoi,  L. Fusti-Molnar,  W. A. Goddard III,  
 A. Golubeva-Zadorozhnaya,  S. R. Gwaltney,  G. Hawkins,  A. Heyden,  
 S. Hirata,  G. Kedziora,  F. J. Keil,  C. Kelley,  Jihan Kim,  R. A. King,  
 R. Z. Khaliullin,  P. P. Korambath,  W. Kurlancheek,  A. M. Lee,  M. S. Lee,  
 S. V. Levchenko,  Ching Yeh Lin,  D. Liotard,  R. C. Lochan,  I. Lotan,  
 P. E. Maslen,  N. Nair,  D. P. O'Neill,  D. Neuhauser,  E. Neuscamman,  
 C. M. Oana,  R. Olson,  B. Peters,  R. Peverati,  P. A. Pieniazek,  
 Y. M. Rhee,  J. Ritchie,  M. A. Rohrdanz,  E. Rosta,  N. J. Russ,  
 H. F. Schaefer III,  N. E. Schultz,  N. Shenvi,  A. C. Simmonett,  A. Sodt,  
 D. Stuck,  K. S. Thanthiriwatte,  V. Vanovschi,  Tao Wang,  A. Warshel,  
 C. F. Williams,  Q. Wu,  X. Xu,  W. Zhang

 Please cite Q-Chem as follows:
 Y. Shao et al., Mol. Phys. 113, 184-215 (2015)
 DOI: 10.1080/00268976.2014.952696

 Q-Chem 5.1.1 for Intel X86 EM64T Linux

 Parts of Q-Chem use Armadillo 8.300.2 (Tropical Shenanigans).
 http://arma.sourceforge.net/

 Q-Chem begins on Tue Oct 30 17:24:22 2018  

Host: 
0

     Scratch files written to /scratch/taweetham/qchem19584//
The previous job contains 0 fragments, simply inherited here
Input Ideriv = 2
Curr. Ideriv = -1
Max.  Ideriv = 2

Checking the input file for inconsistencies... 	...done.

--------------------------------------------------------------
User input:
--------------------------------------------------------------

$molecule
read
$end

$rem
   job_type 	frequency
   basis 	6-311++g**
   method	b3lyp	
$end


--------------------------------------------------------------
 ----------------------------------------------------------------
             Standard Nuclear Orientation (Angstroms)
    I     Atom           X                Y                Z
 ----------------------------------------------------------------
    1      P      -0.8359926909    -1.0475982308     0.0000000000
    2      P      -1.9477423319     0.6773252409    -0.0000000000
    3      F      -3.4610127682     0.0226969365    -0.0000000000
    4      I       1.3755686841     0.1009400457     0.0000000000
 ----------------------------------------------------------------
 Molecular Point Group                 Cs    NOp =  2
 Largest Abelian Subgroup              Cs    NOp =  2
 Nuclear Repulsion Energy =   472.2750148737 hartrees
 There are       46 alpha and       46 beta electrons
 Requested basis set is 6-311++G(d,p)
 There are 56 shells and 144 basis functions

 Total QAlloc Memory Limit   2000 MB
 Mega-Array Size       188 MB
 MEM_STATIC part       192 MB

                       Distance Matrix (Angstroms)
             P (  1)   P (  2)   F (  3)
   P (  2)  2.052157
   F (  3)  2.834830  1.648795
   I (  4)  2.492016  3.372924  4.837214

 A cutoff of  1.0D-11 yielded   1280 shell pairs
 There are      8956 function pairs (     10003 Cartesian)
 Smallest overlap matrix eigenvalue = 1.01E-03
 Guess from superposition of atomic densities
 Warning:  Energy on first SCF cycle will be non-variational
 SAD guess density has 92.000000 electrons

 -----------------------------------------------------------------------
  General SCF calculation program by
  Eric Jon Sundstrom, Paul Horn, Yuezhi Mao, Dmitri Zuev, Alec White,
  David Stuck, Shaama M.S., Shane Yost, Joonho Lee, David Small,
  Daniel Levine, Susi Lehtola, Hugh Burton, Evgeny Epifanovsky
 -----------------------------------------------------------------------
 Exchange:     0.2000 Hartree-Fock + 0.0800 Slater + 0.7200 B88
 Correlation:  0.1900 VWN1RPA + 0.8100 LYP
 Using SG-1 standard quadrature grid
 A restricted SCF calculation will be
 performed using DIIS
 SCF converges when DIIS error is below 1.0e-08
 ---------------------------------------
  Cycle       Energy         DIIS error
 ---------------------------------------
    1   -7702.4109950253      3.91e-02  
    2   -7702.1431856466      4.14e-03  
    3   -7702.0624014517      8.11e-03  
    4   -7702.1721314839      6.55e-04  
    5   -7702.1724356037      4.17e-04  
    6   -7702.1729913755      1.78e-04  
    7   -7702.1730888191      5.85e-05  
    8   -7702.1731000515      1.17e-05  
    9   -7702.1731003218      1.36e-06  
   10   -7702.1731003256      4.67e-07  
   11   -7702.1731003262      1.43e-07  
   12   -7702.1731003262      2.80e-08  
   13   -7702.1731003262      4.31e-09  Convergence criterion met
 ---------------------------------------
 SCF time:   CPU 15.54s  wall 16.00s 
 SCF   energy in the final basis set =    -7702.1731003262
 Total energy in the final basis set =    -7702.1731003262

 --------------------------------------------------------------
             Orbital Energies (a.u.) and Symmetries
 --------------------------------------------------------------

 Alpha MOs, Restricted
 -- Occupied --                  
******* -176.32 -165.73 -165.72 -165.72  -77.14  -77.11  -35.82
  1 A'    2 A'    3 A'    1 A"    4 A'    5 A'    6 A'    7 A'                 
-31.311 -31.306 -31.306 -24.703 -22.962 -22.961 -22.961 -22.957
  8 A'    2 A"    9 A'   10 A'   11 A'    3 A"   12 A'   13 A'                 
-22.957  -6.633  -6.606  -6.368  -4.796  -4.792  -4.789  -4.779
  4 A"   14 A'   15 A'   16 A'   17 A'    5 A"   18 A'   19 A'                 
 -4.768  -4.766  -4.766  -4.765  -4.763  -2.045  -2.041  -2.041
 20 A'   21 A'    6 A"    7 A"   22 A'   23 A'   24 A'    8 A"                 
 -2.029  -2.029  -1.222  -0.736  -0.657  -0.566  -0.472  -0.471
 25 A'    9 A"   26 A'   27 A'   28 A'   29 A'   30 A'   10 A"                 
 -0.453  -0.361  -0.326  -0.313  -0.280  -0.265
 31 A'   32 A'   11 A"   33 A'   34 A'   12 A"                                 
 -- Virtual --                   
 -0.133  -0.103  -0.036   0.002   0.009   0.035   0.037   0.048
 13 A"   35 A'   36 A'   37 A'   38 A'   14 A"   39 A'   40 A'                 
  0.056   0.066   0.071   0.108   0.157   0.185   0.197   0.226
 41 A'   15 A"   42 A'   43 A'   44 A'   16 A"   45 A'   46 A'                 
  0.228   0.238   0.260   0.266   0.276   0.287   0.297   0.302
 17 A"   47 A'   48 A'   49 A'   18 A"   50 A'   19 A"   51 A'                 
  0.350   0.366   0.389   0.393   0.409   0.443   0.495   0.507
 52 A'   20 A"   53 A'   21 A"   54 A'   55 A'   22 A"   56 A'                 
  0.525   0.586   0.602   0.646   0.674   0.693   0.809   0.817
 57 A'   58 A'   59 A'   23 A"   60 A'   24 A"   61 A'   25 A"                 
  0.867   0.893   1.100   1.269   1.301   1.306   1.321   1.346
 62 A'   63 A'   64 A'   26 A"   65 A'   27 A"   66 A'   67 A'                 
  1.373   1.483   1.544   1.583   1.639   1.653   1.672   1.917
 68 A'   28 A"   29 A"   69 A'   70 A'   71 A'   72 A'   73 A'                 
  3.753   3.755   3.776   3.788   3.947   3.955   3.958   3.991
 30 A"   74 A'   31 A"   75 A'   32 A"   76 A'   33 A"   77 A'                 
  4.033   4.101   4.273   5.968   5.993   6.000   6.250   6.274
 78 A'   79 A'   80 A'   34 A"   81 A'   82 A'   35 A"   83 A'                 
  6.295   6.661   6.872  13.753  13.788  13.794  13.826  13.871
 84 A'   85 A'   86 A'   36 A"   37 A"   87 A'   88 A'   89 A'                 
 13.908  27.733  28.316  28.336  28.342  28.521  28.524  28.525
 90 A'   91 A'   38 A"   92 A'   93 A'   39 A"   94 A'   40 A"                 
 28.541  28.607  66.742 127.863 127.878 127.889 151.549 162.767
 95 A'   96 A'   97 A'   41 A"   98 A'   99 A'  100 A'  101 A'                 
162.9921901.708
102 A'  103 A'                                                                 

 Beta MOs, Restricted
 -- Occupied --                  
******* -176.32 -165.73 -165.72 -165.72  -77.14  -77.11  -35.82
  1 A'    2 A'    3 A'    1 A"    4 A'    5 A'    6 A'    7 A'                 
-31.311 -31.306 -31.306 -24.703 -22.962 -22.961 -22.961 -22.957
  8 A'    2 A"    9 A'   10 A'   11 A'    3 A"   12 A'   13 A'                 
-22.957  -6.633  -6.606  -6.368  -4.796  -4.792  -4.789  -4.779
  4 A"   14 A'   15 A'   16 A'   17 A'    5 A"   18 A'   19 A'                 
 -4.768  -4.766  -4.766  -4.765  -4.763  -2.045  -2.041  -2.041
 20 A'   21 A'    6 A"    7 A"   22 A'   23 A'   24 A'    8 A"                 
 -2.029  -2.029  -1.222  -0.736  -0.657  -0.566  -0.472  -0.471
 25 A'    9 A"   26 A'   27 A'   28 A'   29 A'   30 A'   10 A"                 
 -0.453  -0.361  -0.326  -0.313  -0.280  -0.265
 31 A'   32 A'   11 A"   33 A'   34 A'   12 A"                                 
 -- Virtual --                   
 -0.133  -0.103  -0.036   0.002   0.009   0.035   0.037   0.048
 13 A"   35 A'   36 A'   37 A'   38 A'   14 A"   39 A'   40 A'                 
  0.056   0.066   0.071   0.108   0.157   0.185   0.197   0.226
 41 A'   15 A"   42 A'   43 A'   44 A'   16 A"   45 A'   46 A'                 
  0.228   0.238   0.260   0.266   0.276   0.287   0.297   0.302
 17 A"   47 A'   48 A'   49 A'   18 A"   50 A'   19 A"   51 A'                 
  0.350   0.366   0.389   0.393   0.409   0.443   0.495   0.507
 52 A'   20 A"   53 A'   21 A"   54 A'   55 A'   22 A"   56 A'                 
  0.525   0.586   0.602   0.646   0.674   0.693   0.809   0.817
 57 A'   58 A'   59 A'   23 A"   60 A'   24 A"   61 A'   25 A"                 
  0.867   0.893   1.100   1.269   1.301   1.306   1.321   1.346
 62 A'   63 A'   64 A'   26 A"   65 A'   27 A"   66 A'   67 A'                 
  1.373   1.483   1.544   1.583   1.639   1.653   1.672   1.917
 68 A'   28 A"   29 A"   69 A'   70 A'   71 A'   72 A'   73 A'                 
  3.753   3.755   3.776   3.788   3.947   3.955   3.958   3.991
 30 A"   74 A'   31 A"   75 A'   32 A"   76 A'   33 A"   77 A'                 
  4.033   4.101   4.273   5.968   5.993   6.000   6.250   6.274
 78 A'   79 A'   80 A'   34 A"   81 A'   82 A'   35 A"   83 A'                 
  6.295   6.661   6.872  13.753  13.788  13.794  13.826  13.871
 84 A'   85 A'   86 A'   36 A"   37 A"   87 A'   88 A'   89 A'                 
 13.908  27.733  28.316  28.336  28.342  28.521  28.524  28.525
 90 A'   91 A'   38 A"   92 A'   93 A'   39 A"   94 A'   40 A"                 
 28.541  28.607  66.742 127.863 127.878 127.889 151.549 162.767
 95 A'   96 A'   97 A'   41 A"   98 A'   99 A'  100 A'  101 A'                 
162.9921901.708
102 A'  103 A'                                                                 
 --------------------------------------------------------------

          Ground-State Mulliken Net Atomic Charges

     Atom                 Charge (a.u.)
  ----------------------------------------
      1 P                     0.173375
      2 P                     0.131551
      3 F                    -0.192491
      4 I                    -0.112434
  ----------------------------------------
  Sum of atomic charges =     0.000000

 -----------------------------------------------------------------
                    Cartesian Multipole Moments
 -----------------------------------------------------------------
    Charge (ESU x 10^10)
                 0.0000
    Dipole Moment (Debye)
         X       0.8422      Y       0.2425      Z       0.0000
       Tot       0.8764
    Quadrupole Moments (Debye-Ang)
        XX     -64.6890     XY      -0.0969     YY     -60.0637
        XZ       0.0000     YZ       0.0000     ZZ     -59.6954
    Octopole Moments (Debye-Ang^2)
       XXX      80.0191    XXY       8.0018    XYY      14.1776
       YYY       5.6188    XXZ       0.0000    XYZ       0.0000
       YYZ      -0.0000    XZZ      11.7358    YZZ       1.9069
       ZZZ       0.0000
    Hexadecapole Moments (Debye-Ang^3)
      XXXX   -1217.9751   XXXY       5.8927   XXYY    -214.9850
      XYYY       7.0661   YYYY    -216.2341   XXXZ      -0.0000
      XXYZ       0.0000   XYYZ       0.0000   YYYZ       0.0000
      XXZZ    -197.2306   XYZZ       1.4614   YYZZ     -49.5585
      XZZZ      -0.0000   YZZZ       0.0000   ZZZZ     -86.7798
 -----------------------------------------------------------------
 Calculating MO derivatives via CPSCF
   1         3          12      0.146239    0.056468
   2         3          12      0.020826    0.009732
   3         3          12      0.003030    0.001349
   4         3          12      0.000439    0.000193
   5        10           5      0.000050    0.000024
   6        13           2      0.000003    0.000002
   7        15           0      0.000000    0.000000    Roots Converged
 Time for AOints: 4.4 s (CPU) 4.4 s (wall)
 ------------------------------------------------------------------------------
                     AOints        : Timing summary (seconds)
 ------------------------------------------------------------------------------
     job step          cpu (% of tot)      sys (% of tot)     wall (% of tot)
 ------------------------------------------------------------------------------
  cpscf_lag         0.3260E+02 (46.7)   0.4500E-04 (16.0)   0.3262E+02 (46.6)
  iterzp            0.3283E+02 (47.0)   0.2370E-03 (84.0)   0.3298E+02 (47.1)
  make_fx           0.0000E+00 ( 0.0)   0.0000E+00 ( 0.0)   0.0000E+00 ( 0.0)
  AOints            0.4362E+01 ( 6.2)   0.0000E+00 ( 0.0)   0.4364E+01 ( 6.2)
 ------------------------------------------------------------------------------
   Grand Totals     0.6989E+02          0.2820E-03          0.7006E+02
 ------------------------------------------------------------------------------
 Calculating analytic Hessian of the SCF energy
 Polarizability Matrix (a.u.)
            1           2           3
    1-119.1010172   7.0793014   0.0000000
    2   7.0793014 -75.0365893  -0.0000000
    3   0.0000000  -0.0000000 -49.2562189

 Direct stationary perturbation theory relativistic correction:

 rels  =      97.906784512970
 relv  =    -324.693694223880
 rel2e =      42.385436447623
 E_rel =    -184.401473263287

 Hessian of the SCF Energy
            1           2           3           4           5           6
    1   0.1460627  -0.0400428   0.0000000  -0.0471143   0.0751035  -0.0000000
    2  -0.0400428   0.1915557   0.0000000   0.0787650  -0.1766672  -0.0000000
    3   0.0000000   0.0000000   0.0014554  -0.0000000  -0.0000000   0.0052431
    4  -0.0471143   0.0787650  -0.0000000   0.2581746   0.0074088   0.0000000
    5   0.0751035  -0.1766672  -0.0000000   0.0074088   0.2344141   0.0000000
    6  -0.0000000  -0.0000000   0.0052431   0.0000000   0.0000000   0.0066681
    7  -0.0211863  -0.0058336  -0.0000000  -0.2010299  -0.0733694  -0.0000000
    8   0.0069979   0.0145834  -0.0000000  -0.0866748  -0.0646645  -0.0000000
    9  -0.0000000   0.0000000  -0.0041679  -0.0000000  -0.0000000  -0.0068777
   10  -0.0777621  -0.0328885  -0.0000000  -0.0100305  -0.0091430   0.0000000
   11  -0.0420586  -0.0294719  -0.0000000   0.0005010   0.0069176   0.0000000
   12   0.0000000   0.0000000  -0.0025305  -0.0000000  -0.0000000  -0.0050335
            7           8           9          10          11          12
    1  -0.0211863   0.0069979  -0.0000000  -0.0777621  -0.0420586   0.0000000
    2  -0.0058336   0.0145834   0.0000000  -0.0328885  -0.0294719   0.0000000
    3  -0.0000000  -0.0000000  -0.0041679  -0.0000000  -0.0000000  -0.0025305
    4  -0.2010299  -0.0866748  -0.0000000  -0.0100305   0.0005010  -0.0000000
    5  -0.0733694  -0.0646645  -0.0000000  -0.0091430   0.0069176  -0.0000000
    6  -0.0000000  -0.0000000  -0.0068777   0.0000000   0.0000000  -0.0050335
    7   0.2279188   0.0762714   0.0000000  -0.0057027   0.0029316   0.0000000
    8   0.0762714   0.0509617   0.0000000   0.0034055  -0.0008806   0.0000000
    9   0.0000000   0.0000000   0.0065171  -0.0000000  -0.0000000   0.0045286
   10  -0.0057027   0.0034055  -0.0000000   0.0934952   0.0386260  -0.0000000
   11   0.0029316  -0.0008806  -0.0000000   0.0386260   0.0234349  -0.0000000
   12   0.0000000   0.0000000   0.0045286  -0.0000000  -0.0000000   0.0030354
 Gradient time:  CPU 95.59 s  wall 95.77 s
 **********************************************************************
 **                                                                  **
 **                       VIBRATIONAL ANALYSIS                       **
 **                       --------------------                       **
 **                                                                  **
 **        VIBRATIONAL FREQUENCIES (CM**-1) AND NORMAL MODES         **
 **     FORCE CONSTANTS (mDYN/ANGSTROM) AND REDUCED MASSES (AMU)     **
 **                  INFRARED INTENSITIES (KM/MOL)                   **
 **                                                                  **
 **********************************************************************


 Mode:                 1                      2                      3
 Frequency:        99.49                 134.81                 222.39
 Force Cnst:      0.1827                 0.2560                 0.7436
 Red. Mass:      31.3182                23.9112                25.5190
 IR Active:          YES                    YES                    YES
 IR Intens:        2.047                  2.637                  2.775
 Raman Active:       YES                    YES                    YES
               X      Y      Z        X      Y      Z        X      Y      Z
 P          0.095 -0.489  0.000   -0.000 -0.000 -0.294    0.040  0.269  0.000
 P          0.560 -0.213  0.000    0.000  0.000 -0.518    0.284  0.295  0.000
 F          0.243  0.536 -0.000    0.000 -0.000  0.799    0.640 -0.561 -0.000
 I         -0.196  0.091 -0.000   -0.000  0.000  0.078   -0.175 -0.054 -0.000
 TransDip  -0.003 -0.046  0.000   -0.000 -0.000 -0.052    0.020  0.050  0.000

 Mode:                 4                      5                      6
 Frequency:       361.48                 611.89                 745.94
 Force Cnst:      2.4865                 6.8051                 7.2834
 Red. Mass:      32.2975                30.8484                22.2166
 IR Active:          YES                    YES                    YES
 IR Intens:       20.573                  9.275                222.841
 Raman Active:       YES                    YES                    YES
               X      Y      Z        X      Y      Z        X      Y      Z
 P          0.853  0.323 -0.000    0.297 -0.618  0.000   -0.013 -0.004 -0.000
 P         -0.125 -0.111 -0.000   -0.296  0.657  0.000   -0.478 -0.199 -0.000
 F         -0.238  0.235  0.000    0.022 -0.102 -0.000    0.790  0.327  0.000
 I         -0.142 -0.087  0.000   -0.004  0.006 -0.000    0.002  0.001  0.000
 TransDip   0.145  0.007 -0.000   -0.086  0.046  0.000   -0.478 -0.014 -0.000

 STANDARD THERMODYNAMIC QUANTITIES AT   298.15 K  AND     1.00 ATM

   This Molecule has  0 Imaginary Frequencies
   Zero point vibrational energy:        3.111 kcal/mol

   Atom    1 Element P  Has Mass   30.97376
   Atom    2 Element P  Has Mass   30.97376
   Atom    3 Element F  Has Mass   18.99840
   Atom    4 Element I  Has Mass  126.90440
   Molecular Mass:   207.850320 amu
   Principal axes and moments of inertia in amu*Bohr^2:
                             1           2           3
    Eigenvalues --      176.70098  2158.37827  2335.07925
          X               0.99999    -0.00396    -0.00000
          Y               0.00396     0.99999     0.00000
          Z               0.00000    -0.00000     1.00000
   Rotational Symmetry Number is   1
   The Molecule is an Asymmetric Top
   Translational Enthalpy:        0.889 kcal/mol
   Rotational Enthalpy:           0.889 kcal/mol
   Vibrational Enthalpy:          4.698 kcal/mol
   gas constant (RT):             0.592 kcal/mol
   Translational Entropy:        41.899  cal/mol.K
   Rotational Entropy:           28.278  cal/mol.K
   Vibrational Entropy:          10.081  cal/mol.K

   Total Enthalpy:                7.068 kcal/mol
   Total Entropy:                80.258  cal/mol.K

 ======================================================================

 STANDARD THERMODYNAMIC QUANTITIES FOR ANHARMONIC VIBRATION -- TOSH

   Zero point vibrational energy: ************ kcal/mol

   Vibrational Enthalpy:   ************ kcal/mol
   Vibrational Entropy:             NaN  cal/mol.K

   Total Enthalpy:         ************ kcal/mol
   Total Entropy:                   NaN  cal/mol.K

 ======================================================================

 STANDARD THERMODYNAMIC QUANTITIES FOR ANHARMONIC VIBRATION -- VPT2

   Zero point vibrational energy: ************ kcal/mol

   Vibrational Enthalpy:   ************ kcal/mol
   Vibrational Entropy:             NaN  cal/mol.K

   Total Enthalpy:         ************ kcal/mol
   Total Entropy:                   NaN  cal/mol.K

 ======================================================================

Archival summary:
1\1\TWL02\FREQ\ProcedureUnspecified\BasisUnspecified\121\taweetha\TueOct3017:26:132018TueOct3017:26:132018\0\\#,FREQ,ProcedureUnspecified,BasisUnspecified,\\0,1\I\P,1,2.49202\P,2,2.05216,1,95.3583\F,3,1.6488,2,99.4097,1,180,0\\\@

 Total job time:  111.73s(wall), 111.21s(cpu) 
 Tue Oct 30 17:26:13 2018

        *************************************************************
        *                                                           *
        *  Thank you very much for using Q-Chem.  Have a nice day.  *
        *                                                           *
        *************************************************************
