# Supplementary material for: Geometric and energetic data from ab initio calculations of haloethene, haloimine, halomethylenephosphine, haloiminophosphine, halodiazene, halodiphosphene and halocyclopropane
Source: Data Brief. 2019 Nov 2;27:104738. doi: 10.1016/j.dib.2019.104738 (PMC6861602; doi:10.1016/j.dib.2019.104738)
Supplement: Multimedia component 8 [file mmc8.zip › PP/B3LYP/FEPPFE.out]

Q-Chem Developer Version!
                  Welcome to Q-Chem
     A Quantum Leap Into The Future Of Chemistry


 Q-Chem 5.1, Q-Chem, Inc., Pleasanton, CA (2018)

 Yihan Shao,  Zhengting Gan,  E. Epifanovsky,  A. T. B. Gilbert,  M. Wormit,  
 J. Kussmann,  A. W. Lange,  A. Behn,  Jia Deng,  Xintian Feng,  D. Ghosh,  
 M. Goldey,  P. R. Horn,  L. D. Jacobson,  I. Kaliman,  T. Kus,  A. Landau,  
 Jie Liu,  E. I. Proynov,  R. M. Richard,  R. P. Steele,  E. J. Sundstrom,  
 H. L. Woodcock III,  P. M. Zimmerman,  D. Zuev,  B. Albrecht,  E. Alguire,  
 S. A. Baeppler,  D. Barton,  Z. Benda,  Y. A. Bernard,  E. J. Berquist,  
 K. B. Bravaya,  H. Burton,  D. Casanova,  Chun-Min Chang,  Yunqing Chen,  
 A. Chien,  K. D. Closser,  M. P. Coons,  S. Coriani,  S. Dasgupta,  
 A. L. Dempwolff,  M. Diedenhofen,  Hainam Do,  R. G. Edgar,  Po-Tung Fang,  
 S. Faraji,  S. Fatehi,  Qingguo Feng,  K. D. Fenk,  J. Fosso-Tande,  
 Qinghui Ge,  A. Ghysels,  G. Gidofalvi,  J. Gomes,  J. Gonthier,  A. Gunina,  
 D. Hait,  M. W. D. Hanson-Heine,  P. H. P. Harbach,  A. W. Hauser,  
 J. E. Herr,  E. G. Hohenstein,  Z. C. Holden,  Kerwin Hui,  B. C. Huynh,  
 T.-C. Jagau,  Hyunjun Ji,  B. Kaduk,  K. Khistyaev,  Jaehoon Kim,  
 P. Klunzinger,  K. Koh,  D. Kosenkov,  L. Koulias,  T. Kowalczyk,  
 C. M. Krauter,  A. Kunitsa,  Ka Un Lao,  A. Laurent,  K. V. Lawler,  
 Joonho Lee,  D. Lefrancois,  S. Lehtola,  D. S. Levine,  Yi-Pei Li,  
 You-Sheng Lin,  Fenglai Liu,  E. Livshits,  A. Luenser,  P. Manohar,  
 E. Mansoor,  S. F. Manzer,  Shan-Ping Mao,  Yuezhi Mao,  N. Mardirossian,  
 A. V. Marenich,  T. Markovich,  L. A. Martinez-Martinez,  S. A. Maurer,  
 N. J. Mayhall,  S. C. McKenzie,  J.-M. Mewes,  A. F. Morrison,  
 J. W. Mullinax,  K. Nanda,  T. S. Nguyen-Beck,  R. Olivares-Amaya,  
 J. A. Parkhill,  T. M. Perrine,  F. Plasser,  P. Pokhilko,  S. Prager,  
 A. Prociuk,  E. Ramos,  D. R. Rehn,  F. Rob,  M. Schneider,  N. Sergueev,  
 S. M. Sharada,  S. Sharma,  D. W. Small,  T. Stauch,  T. Stein,  
 Yu-Chuan Su,  A. J. W. Thom,  A. Tkatchenko,  T. Tsuchimochi,  N. M. Tubman,  
 L. Vogt,  M. L. Vidal,  O. Vydrov,  M. A. Watson,  J. Wenzel,  
 M. de Wergifosse,  T. A. Wesolowski,  A. White,  J. Witte,  A. Yamada,  
 Jun Yang,  K. Yao,  S. Yeganeh,  S. R. Yost,  Zhi-Qiang You,  A. Zech,  
 Igor Ying Zhang,  Xing Zhang,  Yan Zhao,  Ying Zhu,  B. R. Brooks,  
 G. K. L. Chan,  C. J. Cramer,  M. S. Gordon,  W. J. Hehre,  A. Klamt,  
 M. W. Schmidt,  C. D. Sherrill,  D. G. Truhlar,  A. Aspuru-Guzik,  R. Baer,  
 A. T. Bell,  N. A. Besley,  Jeng-Da Chai,  A. E. DePrince, III,  
 R. A. DiStasio Jr.,  A. Dreuw,  B. D. Dunietz,  T. R. Furlani,  
 Chao-Ping Hsu,  Yousung Jung,  Jing Kong,  D. S. Lambrecht,  WanZhen Liang,  
 C. Ochsenfeld,  V. A. Rassolov,  L. V. Slipchenko,  J. E. Subotnik,  
 T. Van Voorhis,  J. M. Herbert,  A. I. Krylov,  P. M. W. Gill,  M. Head-Gordon

 Contributors to earlier versions of Q-Chem not listed above: 
 R. D. Adamson,  B. Austin,  J. Baker,  G. J. O. Beran,  K. Brandhorst,  
 S. T. Brown,  E. F. C. Byrd,  A. K. Chakraborty,  C.-L. Cheng,  
 Siu Hung Chien,  D. M. Chipman,  D. L. Crittenden,  H. Dachsel,  
 R. J. Doerksen,  A. D. Dutoi,  L. Fusti-Molnar,  W. A. Goddard III,  
 A. Golubeva-Zadorozhnaya,  S. R. Gwaltney,  G. Hawkins,  A. Heyden,  
 S. Hirata,  G. Kedziora,  F. J. Keil,  C. Kelley,  Jihan Kim,  R. A. King,  
 R. Z. Khaliullin,  P. P. Korambath,  W. Kurlancheek,  A. M. Lee,  M. S. Lee,  
 S. V. Levchenko,  Ching Yeh Lin,  D. Liotard,  R. C. Lochan,  I. Lotan,  
 P. E. Maslen,  N. Nair,  D. P. O'Neill,  D. Neuhauser,  E. Neuscamman,  
 C. M. Oana,  R. Olson,  B. Peters,  R. Peverati,  P. A. Pieniazek,  
 Y. M. Rhee,  J. Ritchie,  M. A. Rohrdanz,  E. Rosta,  N. J. Russ,  
 H. F. Schaefer III,  N. E. Schultz,  N. Shenvi,  A. C. Simmonett,  A. Sodt,  
 D. Stuck,  K. S. Thanthiriwatte,  V. Vanovschi,  Tao Wang,  A. Warshel,  
 C. F. Williams,  Q. Wu,  X. Xu,  W. Zhang

 Please cite Q-Chem as follows:
 Y. Shao et al., Mol. Phys. 113, 184-215 (2015)
 DOI: 10.1080/00268976.2014.952696

 Q-Chem 5.1.1 for Intel X86 EM64T Linux

 Parts of Q-Chem use Armadillo 8.300.2 (Tropical Shenanigans).
 http://arma.sourceforge.net/

 Q-Chem begins on Tue Oct 30 16:25:50 2018  

Host: 
0

     Scratch files written to /scratch/taweetham/qchem18590//
Input Ideriv = 2
Curr. Ideriv = -1
Max.  Ideriv = 2

Checking the input file for inconsistencies... 	...done.

--------------------------------------------------------------
User input:
--------------------------------------------------------------
$molecule
0 1
P 
P 1 PP 
F 2 PF 1 ANG 
F 1 PF 2 ANG  3 DHA

PP=1.99
PH=1.44
PF=1.54
PCl=2.03
PBr=2.5
PI=2.6
ANG=120.0
DHA=0.0
$end

$rem
   job_type	optimization
   basis	6-311++g**
   method	b3lyp
$end

--------------------------------------------------------------
 ----------------------------------------------------------------
             Standard Nuclear Orientation (Angstroms)
    I     Atom           X                Y                Z
 ----------------------------------------------------------------
    1      P       0.9950000000    -0.0000000000    -0.5001296707
    2      P      -0.9950000000    -0.0000000000    -0.5001296707
    3      F      -1.7650000000     0.0000000000     0.8335494511
    4      F       1.7650000000     0.0000000000     0.8335494511
 ----------------------------------------------------------------
 Molecular Point Group                 C2v   NOp =  4
 Largest Abelian Subgroup              C2v   NOp =  4
 Nuclear Repulsion Energy =   211.3627996643 hartrees
 There are       24 alpha and       24 beta electrons
 Requested basis set is 6-311++G(d,p)
 There are 38 shells and 104 basis functions

 Total QAlloc Memory Limit   2000 MB
 Mega-Array Size       188 MB
 MEM_STATIC part       192 MB
 A cutoff of  1.0D-11 yielded    658 shell pairs
 There are      5108 function pairs (      5505 Cartesian)
 Smallest overlap matrix eigenvalue = 8.06E-04

 Scale SEOQF with 1.000000e-01/1.000000e-01/1.000000e-01

 Standard Electronic Orientation quadrupole field applied
 Nucleus-field energy     =     0.0000000009 hartrees
 Guess from superposition of atomic densities
 Warning:  Energy on first SCF cycle will be non-variational
 SAD guess density has 48.000000 electrons

 -----------------------------------------------------------------------
  General SCF calculation program by
  Eric Jon Sundstrom, Paul Horn, Yuezhi Mao, Dmitri Zuev, Alec White,
  David Stuck, Shaama M.S., Shane Yost, Joonho Lee, David Small,
  Daniel Levine, Susi Lehtola, Hugh Burton, Evgeny Epifanovsky
 -----------------------------------------------------------------------
 Exchange:     0.2000 Hartree-Fock + 0.0800 Slater + 0.7200 B88
 Correlation:  0.1900 VWN1RPA + 0.8100 LYP
 Using SG-1 standard quadrature grid
 A restricted SCF calculation will be
 performed using DIIS
 SCF converges when DIIS error is below 1.0e-08
 ---------------------------------------
  Cycle       Energy         DIIS error
 ---------------------------------------
    1    -883.0747259577      5.34e-02  
    2    -882.4576270151      6.67e-03  
    3    -882.3946143215      1.11e-02  
    4    -882.4919586534      1.02e-03  
    5    -882.4932010508      1.19e-04  
    6    -882.4932248212      2.77e-05  
    7    -882.4932259950      4.80e-06  
    8    -882.4932260304      1.17e-06  
    9    -882.4932260323      2.45e-07  
   10    -882.4932260325      1.92e-08  
   11    -882.4932260324      6.42e-09  Convergence criterion met
 ---------------------------------------
 SCF time:   CPU 4.15s  wall 4.00s 
 SCF   energy in the final basis set =     -882.4932260324
 Total energy in the final basis set =     -882.4932260324

 --------------------------------------------------------------
             Orbital Energies (a.u.) and Symmetries
 --------------------------------------------------------------

 Alpha MOs, Restricted
 -- Occupied --                  
-77.127 -77.127 -24.730 -24.730  -6.622  -6.621  -4.786  -4.785
  1 A1    1 B1    2 B1    2 A1    3 A1    3 B1    4 A1    4 B1                 
 -4.780  -4.780  -4.777  -4.777  -1.274  -1.273  -0.720  -0.626
  1 B2    1 A2    5 A1    5 B1    6 A1    6 B1    7 A1    7 B1                 
 -0.555  -0.513  -0.511  -0.506  -0.501  -0.368  -0.282  -0.280
  8 A1    2 B2    9 A1    2 A2    8 B1    9 B1   10 A1    3 B2                 
 -- Virtual --                   
 -0.102  -0.093   0.016   0.018   0.028   0.034   0.043   0.055
  3 A2   11 A1   12 A1   10 B1   11 B1    4 B2   13 A1   14 A1                 
  0.068   0.083   0.113   0.118   0.184   0.198   0.225   0.238
  4 A2   12 B1   13 B1   14 B1   15 A1    5 B2   16 A1   17 A1                 
  0.255   0.255   0.271   0.272   0.280   0.301   0.323   0.323
 15 B1    5 A2    6 B2   18 A1   16 B1    6 A2   17 B1   19 A1                 
  0.340   0.471   0.487   0.498   0.603   0.620   0.634   0.677
 18 B1   19 B1    7 B2   20 A1   21 A1   20 B1    8 B2   22 A1                 
  0.693   0.790   0.834   0.889   1.020   1.145   1.264   1.285
  7 A2   21 B1    8 A2   23 A1   22 B1   23 B1    9 B2   24 A1                 
  1.311   1.329   1.332   1.356   1.491   1.516   1.545   1.644
  9 A2   25 A1   24 B1   25 B1   10 B2   26 A1   10 A2   26 B1                 
  1.657   1.693   1.821   1.983   3.717   3.718   3.718   3.720
 27 B1   27 A1   28 A1   28 B1   11 B2   29 A1   11 A2   29 B1                 
  3.757   3.766   3.772   3.798   4.104   4.150   6.210   6.220
 30 A1   12 B2   12 A2   30 B1   31 A1   31 B1   13 B2   32 A1                 
  6.237   6.255   6.257   6.272   6.823   6.972  13.760  13.784
 13 A2   33 A1   32 B1   33 B1   34 A1   34 B1   14 B2   14 A2                 
 13.815  13.826  13.912  13.922  66.696  66.744 162.898 163.081
 35 A1   35 B1   36 B1   36 A1   37 A1   37 B1   38 A1   38 B1                 

 Beta MOs, Restricted
 -- Occupied --                  
-77.127 -77.127 -24.730 -24.730  -6.622  -6.621  -4.786  -4.785
  1 A1    1 B1    2 B1    2 A1    3 A1    3 B1    4 A1    4 B1                 
 -4.780  -4.780  -4.777  -4.777  -1.274  -1.273  -0.720  -0.626
  1 B2    1 A2    5 A1    5 B1    6 A1    6 B1    7 A1    7 B1                 
 -0.555  -0.513  -0.511  -0.506  -0.501  -0.368  -0.282  -0.280
  8 A1    2 B2    9 A1    2 A2    8 B1    9 B1   10 A1    3 B2                 
 -- Virtual --                   
 -0.102  -0.093   0.016   0.018   0.028   0.034   0.043   0.055
  3 A2   11 A1   12 A1   10 B1   11 B1    4 B2   13 A1   14 A1                 
  0.068   0.083   0.113   0.118   0.184   0.198   0.225   0.238
  4 A2   12 B1   13 B1   14 B1   15 A1    5 B2   16 A1   17 A1                 
  0.255   0.255   0.271   0.272   0.280   0.301   0.323   0.323
 15 B1    5 A2    6 B2   18 A1   16 B1    6 A2   17 B1   19 A1                 
  0.340   0.471   0.487   0.498   0.603   0.620   0.634   0.677
 18 B1   19 B1    7 B2   20 A1   21 A1   20 B1    8 B2   22 A1                 
  0.693   0.790   0.834   0.889   1.020   1.145   1.264   1.285
  7 A2   21 B1    8 A2   23 A1   22 B1   23 B1    9 B2   24 A1                 
  1.311   1.329   1.332   1.356   1.491   1.516   1.545   1.644
  9 A2   25 A1   24 B1   25 B1   10 B2   26 A1   10 A2   26 B1                 
  1.657   1.693   1.821   1.983   3.717   3.718   3.718   3.720
 27 B1   27 A1   28 A1   28 B1   11 B2   29 A1   11 A2   29 B1                 
  3.757   3.766   3.772   3.798   4.104   4.150   6.210   6.220
 30 A1   12 B2   12 A2   30 B1   31 A1   31 B1   13 B2   32 A1                 
  6.237   6.255   6.257   6.272   6.823   6.972  13.760  13.784
 13 A2   33 A1   32 B1   33 B1   34 A1   34 B1   14 B2   14 A2                 
 13.815  13.826  13.912  13.922  66.696  66.744 162.898 163.081
 35 A1   35 B1   36 B1   36 A1   37 A1   37 B1   38 A1   38 B1                 
 --------------------------------------------------------------

          Ground-State Mulliken Net Atomic Charges

     Atom                 Charge (a.u.)
  ----------------------------------------
      1 P                     0.098882
      2 P                     0.098882
      3 F                    -0.098882
      4 F                    -0.098882
  ----------------------------------------
  Sum of atomic charges =    -0.000000

 -----------------------------------------------------------------
                    Cartesian Multipole Moments
 -----------------------------------------------------------------
    Charge (ESU x 10^10)
                 0.0000
    Dipole Moment (Debye)
         X      -0.0000      Y       0.0000      Z      -0.1741
       Tot       0.1741
    Quadrupole Moments (Debye-Ang)
        XX     -37.6834     XY       0.0000     YY     -35.2043
        XZ      -0.0000     YZ       0.0000     ZZ     -38.7039
    Octopole Moments (Debye-Ang^2)
       XXX      -0.0000    XXY      -0.0000    XYY       0.0000
       YYY       0.0000    XXZ       2.2266    XYZ      -0.0000
       YYZ       7.0782    XZZ      -0.0000    YZZ       0.0000
       ZZZ      17.2813
    Hexadecapole Moments (Debye-Ang^3)
      XXXX    -382.6905   XXXY      -0.0000   XXYY     -68.8095
      XYYY      -0.0000   YYYY     -48.1178   XXXZ      -0.0000
      XXYZ       0.0000   XYYZ      -0.0000   YYYZ      -0.0000
      XXZZ     -96.1289   XYZZ       0.0000   YYZZ     -31.0713
      XZZZ      -0.0000   YZZZ       0.0000   ZZZZ    -134.1925
 -----------------------------------------------------------------
 Calculating analytic gradient of the SCF energy
 Gradient of SCF Energy
            1           2           3           4
    1   0.0030922  -0.0030922   0.0265563  -0.0265563
    2  -0.0000000   0.0000000  -0.0000000  -0.0000000
    3   0.0585424   0.0585424  -0.0585424  -0.0585424
 Max gradient component =       5.854E-02
 RMS gradient           =       3.552E-02
 Gradient time:  CPU 1.73 s  wall 1.74 s
 Geometry Optimization Parameters
   NAtoms,    NIC,     NZ,  NCons,   NDum,   NFix, NCnnct, MaxDiis
        4      14       4       0       0       0       0       0


** GEOMETRY OPTIMIZATION IN DELOCALIZED INTERNAL COORDINATES **
   Searching for a Minimum

   Optimization Cycle:   1

                       Coordinates (Angstroms)
     ATOM                X               Y               Z
      1  P         0.9950000000    0.0000000000   -0.5001296707
      2  P        -0.9950000000    0.0000000000   -0.5001296707
      3  F        -1.7650000000    0.0000000000    0.8335494511
      4  F         1.7650000000    0.0000000000    0.8335494511
   Point Group: c2v   Number of degrees of freedom:     3


   Energy is   -882.493226032


 Attempting to Generate Delocalized Internal Coordinates

  3 Hessian modes will be used to form the next step
  Hessian Eigenvalues:
     0.250000    0.357619    0.648207

 Minimum Search - Taking Simple RFO Step
 Searching for Lamda that Minimizes Along All modes
 Value Taken    Lamda =  -0.01629509
 Step Taken.  Stepsize is  0.178537

                             Maximum     Tolerance    Cnvgd?
         Gradient           0.086832      0.000300      NO
         Displacement       0.162437      0.001200      NO
         Energy change     *********      0.000001      NO


 New Cartesian Coordinates Obtained by Inverse Iteration

 Displacement from previous Coordinates is:  0.235388
 ----------------------------------------------------------------
             Standard Nuclear Orientation (Angstroms)
    I     Atom           X                Y                Z
 ----------------------------------------------------------------
    1      P       1.0116036487     0.0000000000    -0.5478169716
    2      P      -1.0116036487     0.0000000000    -0.5478169716
    3      F      -1.7108336184     0.0000000000     0.8812367520
    4      F       1.7108336184     0.0000000000     0.8812367520
 ----------------------------------------------------------------
 Molecular Point Group                 C2v   NOp =  4
 Largest Abelian Subgroup              C2v   NOp =  4
 Nuclear Repulsion Energy =   207.6519919500 hartrees
 There are       24 alpha and       24 beta electrons
 Applying Cartesian multipole field
    Component          Value
    ---------          -----
     (2,0,0)        1.00000E-11
     (0,2,0)        2.00000E-11
     (0,0,2)       -3.00000E-11
 Nucleus-field energy     =     0.0000000005 hartrees
 Requested basis set is 6-311++G(d,p)
 There are 38 shells and 104 basis functions
 A cutoff of  1.0D-11 yielded    658 shell pairs
 There are      5108 function pairs (      5505 Cartesian)
 Smallest overlap matrix eigenvalue = 8.92E-04
 Guess MOs from SCF MO coefficient file

 -----------------------------------------------------------------------
  General SCF calculation program by
  Eric Jon Sundstrom, Paul Horn, Yuezhi Mao, Dmitri Zuev, Alec White,
  David Stuck, Shaama M.S., Shane Yost, Joonho Lee, David Small,
  Daniel Levine, Susi Lehtola, Hugh Burton, Evgeny Epifanovsky
 -----------------------------------------------------------------------
 Exchange:     0.2000 Hartree-Fock + 0.0800 Slater + 0.7200 B88
 Correlation:  0.1900 VWN1RPA + 0.8100 LYP
 Using SG-1 standard quadrature grid
 A restricted SCF calculation will be
 performed using DIIS
 SCF converges when DIIS error is below 1.0e-08
 ---------------------------------------
  Cycle       Energy         DIIS error
 ---------------------------------------
    1    -882.4975712123      1.92e-03  
    2    -882.5044041230      8.43e-04  
    3    -882.5043610606      8.93e-04  
    4    -882.5049612441      1.56e-04  
    5    -882.5049922651      2.42e-05  
    6    -882.5049931401      3.11e-06  
    7    -882.5049931593      5.22e-07  
    8    -882.5049931599      1.36e-07  
    9    -882.5049931599      2.36e-08  
   10    -882.5049931599      2.70e-09  Convergence criterion met
 ---------------------------------------
 SCF time:   CPU 5.29s  wall 5.00s 
 SCF   energy in the final basis set =     -882.5049931599
 Total energy in the final basis set =     -882.5049931599

 --------------------------------------------------------------
             Orbital Energies (a.u.) and Symmetries
 --------------------------------------------------------------

 Alpha MOs, Restricted
 -- Occupied --                  
-77.134 -77.134 -24.722 -24.722  -6.628  -6.628  -4.792  -4.791
  1 A1    1 B1    2 B1    2 A1    3 A1    3 B1    4 A1    4 B1                 
 -4.786  -4.786  -4.784  -4.783  -1.252  -1.250  -0.718  -0.615
  1 B2    1 A2    5 A1    5 B1    6 A1    6 B1    7 A1    7 B1                 
 -0.541  -0.498  -0.497  -0.489  -0.484  -0.380  -0.289  -0.284
  8 A1    9 A1    2 B2    2 A2    8 B1    9 B1   10 A1    3 B2                 
 -- Virtual --                   
 -0.113  -0.101   0.010   0.011   0.024   0.034   0.044   0.055
  3 A2   11 A1   12 A1   10 B1   11 B1    4 B2   13 A1   14 A1                 
  0.068   0.074   0.097   0.117   0.178   0.195   0.224   0.241
  4 A2   12 B1   13 B1   14 B1   15 A1    5 B2   16 A1   17 A1                 
  0.253   0.256   0.269   0.271   0.276   0.300   0.313   0.318
 15 B1    5 A2   18 A1    6 B2   16 B1    6 A2   17 B1   19 A1                 
  0.342   0.469   0.486   0.486   0.592   0.608   0.631   0.665
 18 B1   19 B1    7 B2   20 A1   21 A1   20 B1    8 B2   22 A1                 
  0.682   0.783   0.818   0.857   0.965   1.115   1.270   1.302
  7 A2   21 B1    8 A2   23 A1   22 B1   23 B1    9 B2   24 A1                 
  1.311   1.344   1.347   1.352   1.484   1.519   1.541   1.650
  9 A2   25 A1   24 B1   25 B1   10 B2   26 A1   10 A2   26 B1                 
  1.663   1.681   1.839   1.975   3.731   3.732   3.732   3.734
 27 B1   27 A1   28 A1   28 B1   11 B2   11 A2   29 A1   29 B1                 
  3.759   3.765   3.770   3.796   4.053   4.099   6.221   6.237
 30 A1   12 B2   12 A2   30 B1   31 A1   31 B1   13 B2   32 A1                 
  6.246   6.266   6.275   6.279   6.779   6.925  13.752  13.778
 13 A2   32 B1   33 A1   33 B1   34 A1   34 B1   14 B2   14 A2                 
 13.803  13.805  13.881  13.908  66.703  66.747 162.861 163.038
 35 A1   35 B1   36 B1   36 A1   37 A1   37 B1   38 A1   38 B1                 

 Beta MOs, Restricted
 -- Occupied --                  
-77.134 -77.134 -24.722 -24.722  -6.628  -6.628  -4.792  -4.791
  1 A1    1 B1    2 B1    2 A1    3 A1    3 B1    4 A1    4 B1                 
 -4.786  -4.786  -4.784  -4.783  -1.252  -1.250  -0.718  -0.615
  1 B2    1 A2    5 A1    5 B1    6 A1    6 B1    7 A1    7 B1                 
 -0.541  -0.498  -0.497  -0.489  -0.484  -0.380  -0.289  -0.284
  8 A1    9 A1    2 B2    2 A2    8 B1    9 B1   10 A1    3 B2                 
 -- Virtual --                   
 -0.113  -0.101   0.010   0.011   0.024   0.034   0.044   0.055
  3 A2   11 A1   12 A1   10 B1   11 B1    4 B2   13 A1   14 A1                 
  0.068   0.074   0.097   0.117   0.178   0.195   0.224   0.241
  4 A2   12 B1   13 B1   14 B1   15 A1    5 B2   16 A1   17 A1                 
  0.253   0.256   0.269   0.271   0.276   0.300   0.313   0.318
 15 B1    5 A2   18 A1    6 B2   16 B1    6 A2   17 B1   19 A1                 
  0.342   0.469   0.486   0.486   0.592   0.608   0.631   0.665
 18 B1   19 B1    7 B2   20 A1   21 A1   20 B1    8 B2   22 A1                 
  0.682   0.783   0.818   0.857   0.965   1.115   1.270   1.302
  7 A2   21 B1    8 A2   23 A1   22 B1   23 B1    9 B2   24 A1                 
  1.311   1.344   1.347   1.352   1.484   1.519   1.541   1.650
  9 A2   25 A1   24 B1   25 B1   10 B2   26 A1   10 A2   26 B1                 
  1.663   1.681   1.839   1.975   3.731   3.732   3.732   3.734
 27 B1   27 A1   28 A1   28 B1   11 B2   11 A2   29 A1   29 B1                 
  3.759   3.765   3.770   3.796   4.053   4.099   6.221   6.237
 30 A1   12 B2   12 A2   30 B1   31 A1   31 B1   13 B2   32 A1                 
  6.246   6.266   6.275   6.279   6.779   6.925  13.752  13.778
 13 A2   32 B1   33 A1   33 B1   34 A1   34 B1   14 B2   14 A2                 
 13.803  13.805  13.881  13.908  66.703  66.747 162.861 163.038
 35 A1   35 B1   36 B1   36 A1   37 A1   37 B1   38 A1   38 B1                 
 --------------------------------------------------------------

          Ground-State Mulliken Net Atomic Charges

     Atom                 Charge (a.u.)
  ----------------------------------------
      1 P                     0.147263
      2 P                     0.147263
      3 F                    -0.147263
      4 F                    -0.147263
  ----------------------------------------
  Sum of atomic charges =    -0.000000

 -----------------------------------------------------------------
                    Cartesian Multipole Moments
 -----------------------------------------------------------------
    Charge (ESU x 10^10)
                -0.0000
    Dipole Moment (Debye)
         X      -0.0000      Y      -0.0000      Z      -0.9138
       Tot       0.9138
    Quadrupole Moments (Debye-Ang)
        XX     -38.1287     XY       0.0000     YY     -35.2859
        XZ       0.0000     YZ       0.0000     ZZ     -38.6401
    Octopole Moments (Debye-Ang^2)
       XXX      -0.0000    XXY       0.0000    XYY      -0.0000
       YYY      -0.0000    XXZ       2.3432    XYZ       0.0000
       YYZ       7.4533    XZZ      -0.0000    YZZ      -0.0000
       ZZZ      17.3514
    Hexadecapole Moments (Debye-Ang^3)
      XXXX    -379.8890   XXXY       0.0000   XXYY     -68.5547
      XYYY      -0.0000   YYYY     -48.1444   XXXZ       0.0000
      XXYZ       0.0000   XYYZ       0.0000   YYYZ       0.0000
      XXZZ     -98.2482   XYZZ       0.0000   YYZZ     -33.1453
      XZZZ       0.0000   YZZZ       0.0000   ZZZZ    -144.9257
 -----------------------------------------------------------------
 Calculating analytic gradient of the SCF energy
 Gradient of SCF Energy
            1           2           3           4
    1  -0.0033738   0.0033738   0.0066008  -0.0066008
    2   0.0000000  -0.0000000  -0.0000000  -0.0000000
    3   0.0250097   0.0250097  -0.0250097  -0.0250097
 Max gradient component =       2.501E-02
 RMS gradient           =       1.475E-02
 Gradient time:  CPU 1.71 s  wall 1.71 s
 Geometry Optimization Parameters
   NAtoms,    NIC,     NZ,  NCons,   NDum,   NFix, NCnnct, MaxDiis
        4      14       4       0       0       0       0       0

 Cartesian Hessian Update
 Hessian Updated using BFGS Update


** GEOMETRY OPTIMIZATION IN DELOCALIZED INTERNAL COORDINATES **
   Searching for a Minimum

   Optimization Cycle:   2

                       Coordinates (Angstroms)
     ATOM                X               Y               Z
      1  P         1.0116036487    0.0000000000   -0.5478169716
      2  P        -1.0116036487    0.0000000000   -0.5478169716
      3  F        -1.7108336184    0.0000000000    0.8812367520
      4  F         1.7108336184    0.0000000000    0.8812367520
   Point Group: c2v   Number of degrees of freedom:     3


   Energy is   -882.504993160

 Hessian Updated using BFGS Update

  3 Hessian modes will be used to form the next step
  Hessian Eigenvalues:
     0.168997    0.350824    0.538916

 Minimum Search - Taking Simple RFO Step
 Searching for Lamda that Minimizes Along All modes
 Value Taken    Lamda =  -0.00780650
 Step Taken.  Stepsize is  0.197903

                             Maximum     Tolerance    Cnvgd?
         Gradient           0.037582      0.000300      NO
         Displacement       0.150807      0.001200      NO
         Energy change     -0.011767      0.000001      NO


 New Cartesian Coordinates Obtained by Inverse Iteration

 Displacement from previous Coordinates is:  0.413440
 ----------------------------------------------------------------
             Standard Nuclear Orientation (Angstroms)
    I     Atom           X                Y                Z
 ----------------------------------------------------------------
    1      P       1.0256247884     0.0000000000    -0.6012415842
    2      P      -1.0256247884     0.0000000000    -0.6012415842
    3      F      -1.5765651688     0.0000000000     0.9346613646
    4      F       1.5765651688     0.0000000000     0.9346613646
 ----------------------------------------------------------------
 Molecular Point Group                 C2v   NOp =  4
 Largest Abelian Subgroup              C2v   NOp =  4
 Nuclear Repulsion Energy =   206.4859488410 hartrees
 There are       24 alpha and       24 beta electrons
 Applying Cartesian multipole field
    Component          Value
    ---------          -----
     (2,0,0)        1.00000E-11
     (0,2,0)        2.00000E-11
     (0,0,2)       -3.00000E-11
 Nucleus-field energy     =    -0.0000000001 hartrees
 Requested basis set is 6-311++G(d,p)
 There are 38 shells and 104 basis functions
 A cutoff of  1.0D-11 yielded    658 shell pairs
 There are      5140 function pairs (      5545 Cartesian)
 Smallest overlap matrix eigenvalue = 9.67E-04
 Guess MOs from SCF MO coefficient file

 -----------------------------------------------------------------------
  General SCF calculation program by
  Eric Jon Sundstrom, Paul Horn, Yuezhi Mao, Dmitri Zuev, Alec White,
  David Stuck, Shaama M.S., Shane Yost, Joonho Lee, David Small,
  Daniel Levine, Susi Lehtola, Hugh Burton, Evgeny Epifanovsky
 -----------------------------------------------------------------------
 Exchange:     0.2000 Hartree-Fock + 0.0800 Slater + 0.7200 B88
 Correlation:  0.1900 VWN1RPA + 0.8100 LYP
 Using SG-1 standard quadrature grid
 A restricted SCF calculation will be
 performed using DIIS
 SCF converges when DIIS error is below 1.0e-08
 ---------------------------------------
  Cycle       Energy         DIIS error
 ---------------------------------------
    1    -882.4968505408      2.32e-03  
    2    -882.5093664105      8.51e-04  
    3    -882.5091582749      1.07e-03  
    4    -882.5100308839      1.82e-04  
    5    -882.5100749412      2.67e-05  
    6    -882.5100760718      4.60e-06  
    7    -882.5100760975      8.62e-07  
    8    -882.5100760990      1.68e-07  
    9    -882.5100760990      2.66e-08  
   10    -882.5100760991      4.58e-09  Convergence criterion met
 ---------------------------------------
 SCF time:   CPU 5.35s  wall 6.00s 
 SCF   energy in the final basis set =     -882.5100760991
 Total energy in the final basis set =     -882.5100760991

 --------------------------------------------------------------
             Orbital Energies (a.u.) and Symmetries
 --------------------------------------------------------------

 Alpha MOs, Restricted
 -- Occupied --                  
-77.139 -77.139 -24.713 -24.713  -6.631  -6.631  -4.795  -4.795
  1 A1    1 B1    2 B1    2 A1    3 A1    3 B1    4 A1    4 B1                 
 -4.790  -4.790  -4.787  -4.787  -1.234  -1.231  -0.715  -0.605
  1 B2    1 A2    5 A1    5 B1    6 A1    6 B1    7 A1    7 B1                 
 -0.527  -0.487  -0.484  -0.474  -0.467  -0.391  -0.294  -0.284
  8 A1    9 A1    2 B2    2 A2    8 B1    9 B1   10 A1    3 B2                 
 -- Virtual --                   
 -0.122  -0.106   0.006   0.006   0.019   0.033   0.045   0.053
  3 A2   11 A1   10 B1   12 A1   11 B1    4 B2   13 A1   14 A1                 
  0.062   0.067   0.089   0.117   0.178   0.191   0.226   0.247
 12 B1    4 A2   13 B1   14 B1   15 A1    5 B2   16 A1   17 A1                 
  0.253   0.260   0.263   0.271   0.275   0.300   0.307   0.319
 15 B1    5 A2   18 A1    6 B2   16 B1    6 A2   17 B1   19 A1                 
  0.348   0.474   0.483   0.487   0.577   0.601   0.632   0.661
 18 B1   19 B1   20 A1    7 B2   21 A1   20 B1    8 B2   22 A1                 
  0.674   0.783   0.808   0.840   0.921   1.092   1.277   1.311
  7 A2   21 B1    8 A2   23 A1   22 B1   23 B1    9 B2    9 A2                 
  1.324   1.344   1.347   1.372   1.479   1.525   1.539   1.661
 24 A1   24 B1   25 A1   25 B1   10 B2   26 A1   10 A2   26 B1                 
  1.665   1.668   1.873   1.949   3.744   3.745   3.746   3.750
 27 A1   27 B1   28 A1   28 B1   11 B2   11 A2   29 A1   29 B1                 
  3.763   3.767   3.773   3.803   4.020   4.070   6.232   6.253
 30 A1   12 B2   12 A2   30 B1   31 A1   31 B1   13 B2   13 A2                 
  6.254   6.278   6.289   6.293   6.746   6.895  13.747  13.775
 32 A1   32 B1   33 A1   33 B1   34 A1   34 B1   14 B2   14 A2                 
 13.789  13.798  13.876  13.901  66.714  66.747 162.834 163.010
 35 B1   35 A1   36 B1   36 A1   37 A1   37 B1   38 A1   38 B1                 

 Beta MOs, Restricted
 -- Occupied --                  
-77.139 -77.139 -24.713 -24.713  -6.631  -6.631  -4.795  -4.795
  1 A1    1 B1    2 B1    2 A1    3 A1    3 B1    4 A1    4 B1                 
 -4.790  -4.790  -4.787  -4.787  -1.234  -1.231  -0.715  -0.605
  1 B2    1 A2    5 A1    5 B1    6 A1    6 B1    7 A1    7 B1                 
 -0.527  -0.487  -0.484  -0.474  -0.467  -0.391  -0.294  -0.284
  8 A1    9 A1    2 B2    2 A2    8 B1    9 B1   10 A1    3 B2                 
 -- Virtual --                   
 -0.122  -0.106   0.006   0.006   0.019   0.033   0.045   0.053
  3 A2   11 A1   10 B1   12 A1   11 B1    4 B2   13 A1   14 A1                 
  0.062   0.067   0.089   0.117   0.178   0.191   0.226   0.247
 12 B1    4 A2   13 B1   14 B1   15 A1    5 B2   16 A1   17 A1                 
  0.253   0.260   0.263   0.271   0.275   0.300   0.307   0.319
 15 B1    5 A2   18 A1    6 B2   16 B1    6 A2   17 B1   19 A1                 
  0.348   0.474   0.483   0.487   0.577   0.601   0.632   0.661
 18 B1   19 B1   20 A1    7 B2   21 A1   20 B1    8 B2   22 A1                 
  0.674   0.783   0.808   0.840   0.921   1.092   1.277   1.311
  7 A2   21 B1    8 A2   23 A1   22 B1   23 B1    9 B2    9 A2                 
  1.324   1.344   1.347   1.372   1.479   1.525   1.539   1.661
 24 A1   24 B1   25 A1   25 B1   10 B2   26 A1   10 A2   26 B1                 
  1.665   1.668   1.873   1.949   3.744   3.745   3.746   3.750
 27 A1   27 B1   28 A1   28 B1   11 B2   11 A2   29 A1   29 B1                 
  3.763   3.767   3.773   3.803   4.020   4.070   6.232   6.253
 30 A1   12 B2   12 A2   30 B1   31 A1   31 B1   13 B2   13 A2                 
  6.254   6.278   6.289   6.293   6.746   6.895  13.747  13.775
 32 A1   32 B1   33 A1   33 B1   34 A1   34 B1   14 B2   14 A2                 
 13.789  13.798  13.876  13.901  66.714  66.747 162.834 163.010
 35 B1   35 A1   36 B1   36 A1   37 A1   37 B1   38 A1   38 B1                 
 --------------------------------------------------------------

          Ground-State Mulliken Net Atomic Charges

     Atom                 Charge (a.u.)
  ----------------------------------------
      1 P                     0.184227
      2 P                     0.184227
      3 F                    -0.184227
      4 F                    -0.184227
  ----------------------------------------
  Sum of atomic charges =    -0.000000

 -----------------------------------------------------------------
                    Cartesian Multipole Moments
 -----------------------------------------------------------------
    Charge (ESU x 10^10)
                 0.0000
    Dipole Moment (Debye)
         X      -0.0000      Y       0.0000      Z      -1.6939
       Tot       1.6939
    Quadrupole Moments (Debye-Ang)
        XX     -37.9945     XY       0.0000     YY     -35.3549
        XZ       0.0000     YZ       0.0000     ZZ     -38.3753
    Octopole Moments (Debye-Ang^2)
       XXX      -0.0000    XXY      -0.0000    XYY      -0.0000
       YYY       0.0000    XXZ       3.4849    XYZ       0.0000
       YYZ       7.9419    XZZ      -0.0000    YZZ      -0.0000
       ZZZ      17.1064
    Hexadecapole Moments (Debye-Ang^3)
      XXXX    -358.1665   XXXY       0.0000   XXYY     -65.6887
      XYYY       0.0000   YYYY     -48.2581   XXXZ       0.0000
      XXYZ       0.0000   XYYZ       0.0000   YYYZ       0.0000
      XXZZ     -97.4220   XYZZ       0.0000   YYZZ     -35.5861
      XZZZ       0.0000   YZZZ       0.0000   ZZZZ    -156.6272
 -----------------------------------------------------------------
 Calculating analytic gradient of the SCF energy
 Gradient of SCF Energy
            1           2           3           4
    1  -0.0039833   0.0039833  -0.0023189   0.0023189
    2   0.0000000  -0.0000000   0.0000000  -0.0000000
    3   0.0025528   0.0025528  -0.0025528  -0.0025528
 Max gradient component =       3.983E-03
 RMS gradient           =       2.390E-03
 Gradient time:  CPU 1.72 s  wall 1.72 s
 Geometry Optimization Parameters
   NAtoms,    NIC,     NZ,  NCons,   NDum,   NFix, NCnnct, MaxDiis
        4      14       4       0       0       0       0       0

 Cartesian Hessian Update
 Hessian Updated using BFGS Update


** GEOMETRY OPTIMIZATION IN DELOCALIZED INTERNAL COORDINATES **
   Searching for a Minimum

   Optimization Cycle:   3

                       Coordinates (Angstroms)
     ATOM                X               Y               Z
      1  P         1.0256247884    0.0000000000   -0.6012415842
      2  P        -1.0256247884    0.0000000000   -0.6012415842
      3  F        -1.5765651688    0.0000000000    0.9346613646
      4  F         1.5765651688    0.0000000000    0.9346613646
   Point Group: c2v   Number of degrees of freedom:     3


   Energy is   -882.510076099

 Hessian Updated using BFGS Update

  3 Hessian modes will be used to form the next step
  Hessian Eigenvalues:
     0.107639    0.356379    0.598663

 Minimum Search - Taking Simple RFO Step
 Searching for Lamda that Minimizes Along All modes
 Value Taken    Lamda =  -0.00163539
 Step Taken.  Stepsize is  0.121956

                             Maximum     Tolerance    Cnvgd?
         Gradient           0.012148      0.000300      NO
         Displacement       0.100747      0.001200      NO
         Energy change     -0.005083      0.000001      NO


 New Cartesian Coordinates Obtained by Inverse Iteration

 Displacement from previous Coordinates is:  0.326265
 ----------------------------------------------------------------
             Standard Nuclear Orientation (Angstroms)
    I     Atom           X                Y                Z
 ----------------------------------------------------------------
    1      P       1.0313886879     0.0000000000    -0.6276875253
    2      P      -1.0313886879     0.0000000000    -0.6276875253
    3      F      -1.4604946298     0.0000000000     0.9611073058
    4      F       1.4604946298     0.0000000000     0.9611073058
 ----------------------------------------------------------------
 Molecular Point Group                 C2v   NOp =  4
 Largest Abelian Subgroup              C2v   NOp =  4
 Nuclear Repulsion Energy =   207.5590865948 hartrees
 There are       24 alpha and       24 beta electrons
 Applying Cartesian multipole field
    Component          Value
    ---------          -----
     (2,0,0)        1.00000E-11
     (0,2,0)        2.00000E-11
     (0,0,2)       -3.00000E-11
 Nucleus-field energy     =    -0.0000000005 hartrees
 Requested basis set is 6-311++G(d,p)
 There are 38 shells and 104 basis functions
 A cutoff of  1.0D-11 yielded    661 shell pairs
 There are      5197 function pairs (      5613 Cartesian)
 Smallest overlap matrix eigenvalue = 9.98E-04
 Guess MOs from SCF MO coefficient file

 -----------------------------------------------------------------------
  General SCF calculation program by
  Eric Jon Sundstrom, Paul Horn, Yuezhi Mao, Dmitri Zuev, Alec White,
  David Stuck, Shaama M.S., Shane Yost, Joonho Lee, David Small,
  Daniel Levine, Susi Lehtola, Hugh Burton, Evgeny Epifanovsky
 -----------------------------------------------------------------------
 Exchange:     0.2000 Hartree-Fock + 0.0800 Slater + 0.7200 B88
 Correlation:  0.1900 VWN1RPA + 0.8100 LYP
 Using SG-1 standard quadrature grid
 A restricted SCF calculation will be
 performed using DIIS
 SCF converges when DIIS error is below 1.0e-08
 ---------------------------------------
  Cycle       Energy         DIIS error
 ---------------------------------------
    1    -882.5047279181      1.50e-03  
    2    -882.5106161552      3.85e-04  
    3    -882.5106123689      4.86e-04  
    4    -882.5107955115      1.19e-04  
    5    -882.5108115293      1.79e-05  
    6    -882.5108120253      3.31e-06  
    7    -882.5108120375      5.35e-07  
    8    -882.5108120382      1.00e-07  
    9    -882.5108120382      1.64e-08  
   10    -882.5108120382      3.15e-09  Convergence criterion met
 ---------------------------------------
 SCF time:   CPU 5.38s  wall 6.00s 
 SCF   energy in the final basis set =     -882.5108120382
 Total energy in the final basis set =     -882.5108120382

 --------------------------------------------------------------
             Orbital Energies (a.u.) and Symmetries
 --------------------------------------------------------------

 Alpha MOs, Restricted
 -- Occupied --                  
-77.139 -77.139 -24.708 -24.708  -6.631  -6.631  -4.795  -4.795
  1 A1    1 B1    2 B1    2 A1    3 A1    3 B1    4 A1    4 B1                 
 -4.790  -4.790  -4.788  -4.787  -1.227  -1.222  -0.713  -0.599
  1 B2    1 A2    5 A1    5 B1    6 A1    6 B1    7 A1    7 B1                 
 -0.520  -0.484  -0.479  -0.467  -0.457  -0.395  -0.296  -0.283
  8 A1    9 A1    2 B2    2 A2    8 B1    9 B1   10 A1    3 B2                 
 -- Virtual --                   
 -0.125  -0.106   0.002   0.005   0.015   0.033   0.046   0.053
  3 A2   11 A1   10 B1   12 A1   11 B1    4 B2   13 A1   14 A1                 
  0.057   0.067   0.088   0.118   0.182   0.190   0.228   0.249
 12 B1    4 A2   13 B1   14 B1   15 A1    5 B2   16 A1   17 A1                 
  0.254   0.263   0.264   0.272   0.277   0.299   0.305   0.326
 15 B1   18 A1    5 A2    6 B2   16 B1    6 A2   17 B1   19 A1                 
  0.354   0.476   0.486   0.488   0.565   0.600   0.633   0.662
 18 B1   19 B1   20 A1    7 B2   21 A1   20 B1    8 B2   22 A1                 
  0.673   0.789   0.805   0.838   0.904   1.085   1.282   1.311
  7 A2   21 B1    8 A2   23 A1   22 B1   23 B1    9 B2    9 A2                 
  1.316   1.339   1.364   1.386   1.477   1.532   1.540   1.655
 24 A1   25 A1   24 B1   25 B1   10 B2   26 A1   10 A2   26 B1                 
  1.657   1.684   1.897   1.929   3.750   3.751   3.754   3.761
 27 A1   27 B1   28 A1   28 B1   11 B2   11 A2   29 A1   29 B1                 
  3.768   3.770   3.776   3.810   4.011   4.063   6.237   6.254
 30 A1   12 B2   12 A2   30 B1   31 A1   31 B1   13 B2   32 A1                 
  6.258   6.271   6.300   6.316   6.733   6.889  13.747  13.775
 13 A2   33 A1   32 B1   33 B1   34 A1   34 B1   14 B2   14 A2                 
 13.783  13.800  13.883  13.899  66.725  66.745 162.824 163.004
 35 B1   35 A1   36 B1   36 A1   37 A1   37 B1   38 A1   38 B1                 

 Beta MOs, Restricted
 -- Occupied --                  
-77.139 -77.139 -24.708 -24.708  -6.631  -6.631  -4.795  -4.795
  1 A1    1 B1    2 B1    2 A1    3 A1    3 B1    4 A1    4 B1                 
 -4.790  -4.790  -4.788  -4.787  -1.227  -1.222  -0.713  -0.599
  1 B2    1 A2    5 A1    5 B1    6 A1    6 B1    7 A1    7 B1                 
 -0.520  -0.484  -0.479  -0.467  -0.457  -0.395  -0.296  -0.283
  8 A1    9 A1    2 B2    2 A2    8 B1    9 B1   10 A1    3 B2                 
 -- Virtual --                   
 -0.125  -0.106   0.002   0.005   0.015   0.033   0.046   0.053
  3 A2   11 A1   10 B1   12 A1   11 B1    4 B2   13 A1   14 A1                 
  0.057   0.067   0.088   0.118   0.182   0.190   0.228   0.249
 12 B1    4 A2   13 B1   14 B1   15 A1    5 B2   16 A1   17 A1                 
  0.254   0.263   0.264   0.272   0.277   0.299   0.305   0.326
 15 B1   18 A1    5 A2    6 B2   16 B1    6 A2   17 B1   19 A1                 
  0.354   0.476   0.486   0.488   0.565   0.600   0.633   0.662
 18 B1   19 B1   20 A1    7 B2   21 A1   20 B1    8 B2   22 A1                 
  0.673   0.789   0.805   0.838   0.904   1.085   1.282   1.311
  7 A2   21 B1    8 A2   23 A1   22 B1   23 B1    9 B2    9 A2                 
  1.316   1.339   1.364   1.386   1.477   1.532   1.540   1.655
 24 A1   25 A1   24 B1   25 B1   10 B2   26 A1   10 A2   26 B1                 
  1.657   1.684   1.897   1.929   3.750   3.751   3.754   3.761
 27 A1   27 B1   28 A1   28 B1   11 B2   11 A2   29 A1   29 B1                 
  3.768   3.770   3.776   3.810   4.011   4.063   6.237   6.254
 30 A1   12 B2   12 A2   30 B1   31 A1   31 B1   13 B2   32 A1                 
  6.258   6.271   6.300   6.316   6.733   6.889  13.747  13.775
 13 A2   33 A1   32 B1   33 B1   34 A1   34 B1   14 B2   14 A2                 
 13.783  13.800  13.883  13.899  66.725  66.745 162.824 163.004
 35 B1   35 A1   36 B1   36 A1   37 A1   37 B1   38 A1   38 B1                 
 --------------------------------------------------------------

          Ground-State Mulliken Net Atomic Charges

     Atom                 Charge (a.u.)
  ----------------------------------------
      1 P                     0.196186
      2 P                     0.196186
      3 F                    -0.196186
      4 F                    -0.196186
  ----------------------------------------
  Sum of atomic charges =    -0.000000

 -----------------------------------------------------------------
                    Cartesian Multipole Moments
 -----------------------------------------------------------------
    Charge (ESU x 10^10)
                 0.0000
    Dipole Moment (Debye)
         X      -0.0000      Y      -0.0000      Z      -2.0887
       Tot       2.0887
    Quadrupole Moments (Debye-Ang)
        XX     -37.6309     XY       0.0000     YY     -35.3864
        XZ       0.0000     YZ       0.0000     ZZ     -38.0894
    Octopole Moments (Debye-Ang^2)
       XXX      -0.0000    XXY      -0.0000    XYY      -0.0000
       YYY      -0.0000    XXZ       4.5528    XYZ      -0.0000
       YYZ       8.1936    XZZ      -0.0000    YZZ      -0.0000
       ZZZ      16.6629
    Hexadecapole Moments (Debye-Ang^3)
      XXXX    -338.2259   XXXY       0.0000   XXYY     -62.9057
      XYYY       0.0000   YYYY     -48.3651   XXXZ       0.0000
      XXYZ       0.0000   XYYZ       0.0000   YYYZ       0.0000
      XXZZ     -95.0164   XYZZ       0.0000   YYZZ     -36.7937
      XZZZ       0.0000   YZZZ       0.0000   ZZZZ    -161.7156
 -----------------------------------------------------------------
 Calculating analytic gradient of the SCF energy
 Gradient of SCF Energy
            1           2           3           4
    1  -0.0016565   0.0016565  -0.0012776   0.0012776
    2  -0.0000000  -0.0000000   0.0000000   0.0000000
    3  -0.0051600  -0.0051600   0.0051600   0.0051600
 Max gradient component =       5.160E-03
 RMS gradient           =       3.099E-03
 Gradient time:  CPU 1.73 s  wall 1.73 s
 Geometry Optimization Parameters
   NAtoms,    NIC,     NZ,  NCons,   NDum,   NFix, NCnnct, MaxDiis
        4      14       4       0       0       0       0       0

 Cartesian Hessian Update
 Hessian Updated using BFGS Update


** GEOMETRY OPTIMIZATION IN DELOCALIZED INTERNAL COORDINATES **
   Searching for a Minimum

   Optimization Cycle:   4

                       Coordinates (Angstroms)
     ATOM                X               Y               Z
      1  P         1.0313886879    0.0000000000   -0.6276875253
      2  P        -1.0313886879    0.0000000000   -0.6276875253
      3  F        -1.4604946298    0.0000000000    0.9611073058
      4  F         1.4604946298    0.0000000000    0.9611073058
   Point Group: c2v   Number of degrees of freedom:     3


   Energy is   -882.510812038

 Hessian Updated using BFGS Update

  3 Hessian modes will be used to form the next step
  Hessian Eigenvalues:
     0.127991    0.356839    0.613068

 Minimum Search - Taking Simple RFO Step
 Searching for Lamda that Minimizes Along All modes
 Value Taken    Lamda =  -0.00011913
 Step Taken.  Stepsize is  0.019976

                             Maximum     Tolerance    Cnvgd?
         Gradient           0.005355      0.000300      NO
         Displacement       0.015252      0.001200      NO
         Energy change     -0.000736      0.000001      NO


 New Cartesian Coordinates Obtained by Inverse Iteration

 Displacement from previous Coordinates is:  0.037920
 ----------------------------------------------------------------
             Standard Nuclear Orientation (Angstroms)
    I     Atom           X                Y                Z
 ----------------------------------------------------------------
    1      P       1.0308900568     0.0000000000    -0.6229704416
    2      P      -1.0308900568     0.0000000000    -0.6229704416
    3      F      -1.4730079613     0.0000000000     0.9563902220
    4      F       1.4730079613     0.0000000000     0.9563902220
 ----------------------------------------------------------------
 Molecular Point Group                 C2v   NOp =  4
 Largest Abelian Subgroup              C2v   NOp =  4
 Nuclear Repulsion Energy =   207.6780447975 hartrees
 There are       24 alpha and       24 beta electrons
 Applying Cartesian multipole field
    Component          Value
    ---------          -----
     (2,0,0)        1.00000E-11
     (0,2,0)        2.00000E-11
     (0,0,2)       -3.00000E-11
 Nucleus-field energy     =    -0.0000000005 hartrees
 Requested basis set is 6-311++G(d,p)
 There are 38 shells and 104 basis functions
 A cutoff of  1.0D-11 yielded    661 shell pairs
 There are      5197 function pairs (      5613 Cartesian)
 Smallest overlap matrix eigenvalue = 9.95E-04
 Guess MOs from SCF MO coefficient file

 -----------------------------------------------------------------------
  General SCF calculation program by
  Eric Jon Sundstrom, Paul Horn, Yuezhi Mao, Dmitri Zuev, Alec White,
  David Stuck, Shaama M.S., Shane Yost, Joonho Lee, David Small,
  Daniel Levine, Susi Lehtola, Hugh Burton, Evgeny Epifanovsky
 -----------------------------------------------------------------------
 Exchange:     0.2000 Hartree-Fock + 0.0800 Slater + 0.7200 B88
 Correlation:  0.1900 VWN1RPA + 0.8100 LYP
 Using SG-1 standard quadrature grid
 A restricted SCF calculation will be
 performed using DIIS
 SCF converges when DIIS error is below 1.0e-08
 ---------------------------------------
  Cycle       Energy         DIIS error
 ---------------------------------------
    1    -882.5107901351      2.06e-04  
    2    -882.5108823359      7.92e-05  
    3    -882.5108794361      1.02e-04  
    4    -882.5108876427      1.42e-05  
    5    -882.5108878962      2.52e-06  
    6    -882.5108879062      3.29e-07  
    7    -882.5108879064      6.16e-08  
    8    -882.5108879064      1.59e-08  
    9    -882.5108879064      1.53e-08  
   10    -882.5108879064      1.92e-09  Convergence criterion met
 ---------------------------------------
 SCF time:   CPU 5.37s  wall 5.00s 
 SCF   energy in the final basis set =     -882.5108879064
 Total energy in the final basis set =     -882.5108879064

 --------------------------------------------------------------
             Orbital Energies (a.u.) and Symmetries
 --------------------------------------------------------------

 Alpha MOs, Restricted
 -- Occupied --                  
-77.139 -77.139 -24.709 -24.709  -6.631  -6.631  -4.795  -4.795
  1 A1    1 B1    2 B1    2 A1    3 A1    3 B1    4 A1    4 B1                 
 -4.790  -4.790  -4.787  -4.787  -1.230  -1.225  -0.713  -0.601
  1 B2    1 A2    5 A1    5 B1    6 A1    6 B1    7 A1    7 B1                 
 -0.521  -0.486  -0.480  -0.469  -0.459  -0.395  -0.295  -0.283
  8 A1    9 A1    2 B2    2 A2    8 B1    9 B1   10 A1    3 B2                 
 -- Virtual --                   
 -0.124  -0.105   0.003   0.005   0.016   0.033   0.045   0.053
  3 A2   11 A1   10 B1   12 A1   11 B1    4 B2   13 A1   14 A1                 
  0.058   0.067   0.088   0.118   0.181   0.190   0.228   0.249
 12 B1    4 A2   13 B1   14 B1   15 A1    5 B2   16 A1   17 A1                 
  0.254   0.263   0.263   0.272   0.277   0.299   0.306   0.325
 15 B1   18 A1    5 A2    6 B2   16 B1    6 A2   17 B1   19 A1                 
  0.353   0.476   0.486   0.488   0.567   0.600   0.633   0.663
 18 B1   19 B1   20 A1    7 B2   21 A1   20 B1    8 B2   22 A1                 
  0.673   0.789   0.806   0.841   0.908   1.086   1.281   1.311
  7 A2   21 B1    8 A2   23 A1   22 B1   23 B1    9 B2    9 A2                 
  1.320   1.337   1.361   1.383   1.478   1.531   1.540   1.656
 24 A1   25 A1   24 B1   25 B1   10 B2   26 A1   10 A2   26 B1                 
  1.659   1.682   1.895   1.930   3.749   3.749   3.752   3.758
 27 A1   27 B1   28 A1   28 B1   11 B2   11 A2   29 A1   29 B1                 
  3.767   3.770   3.776   3.809   4.015   4.067   6.236   6.255
 30 A1   12 B2   12 A2   30 B1   31 A1   31 B1   13 B2   32 A1                 
  6.257   6.272   6.297   6.311   6.738   6.892  13.747  13.776
 13 A2   33 A1   32 B1   33 B1   34 A1   34 B1   14 B2   14 A2                 
 13.784  13.801  13.883  13.899  66.724  66.745 162.828 163.006
 35 B1   35 A1   36 B1   36 A1   37 A1   37 B1   38 A1   38 B1                 

 Beta MOs, Restricted
 -- Occupied --                  
-77.139 -77.139 -24.709 -24.709  -6.631  -6.631  -4.795  -4.795
  1 A1    1 B1    2 B1    2 A1    3 A1    3 B1    4 A1    4 B1                 
 -4.790  -4.790  -4.787  -4.787  -1.230  -1.225  -0.713  -0.601
  1 B2    1 A2    5 A1    5 B1    6 A1    6 B1    7 A1    7 B1                 
 -0.521  -0.486  -0.480  -0.469  -0.459  -0.395  -0.295  -0.283
  8 A1    9 A1    2 B2    2 A2    8 B1    9 B1   10 A1    3 B2                 
 -- Virtual --                   
 -0.124  -0.105   0.003   0.005   0.016   0.033   0.045   0.053
  3 A2   11 A1   10 B1   12 A1   11 B1    4 B2   13 A1   14 A1                 
  0.058   0.067   0.088   0.118   0.181   0.190   0.228   0.249
 12 B1    4 A2   13 B1   14 B1   15 A1    5 B2   16 A1   17 A1                 
  0.254   0.263   0.263   0.272   0.277   0.299   0.306   0.325
 15 B1   18 A1    5 A2    6 B2   16 B1    6 A2   17 B1   19 A1                 
  0.353   0.476   0.486   0.488   0.567   0.600   0.633   0.663
 18 B1   19 B1   20 A1    7 B2   21 A1   20 B1    8 B2   22 A1                 
  0.673   0.789   0.806   0.841   0.908   1.086   1.281   1.311
  7 A2   21 B1    8 A2   23 A1   22 B1   23 B1    9 B2    9 A2                 
  1.320   1.337   1.361   1.383   1.478   1.531   1.540   1.656
 24 A1   25 A1   24 B1   25 B1   10 B2   26 A1   10 A2   26 B1                 
  1.659   1.682   1.895   1.930   3.749   3.749   3.752   3.758
 27 A1   27 B1   28 A1   28 B1   11 B2   11 A2   29 A1   29 B1                 
  3.767   3.770   3.776   3.809   4.015   4.067   6.236   6.255
 30 A1   12 B2   12 A2   30 B1   31 A1   31 B1   13 B2   32 A1                 
  6.257   6.272   6.297   6.311   6.738   6.892  13.747  13.776
 13 A2   33 A1   32 B1   33 B1   34 A1   34 B1   14 B2   14 A2                 
 13.784  13.801  13.883  13.899  66.724  66.745 162.828 163.006
 35 B1   35 A1   36 B1   36 A1   37 A1   37 B1   38 A1   38 B1                 
 --------------------------------------------------------------

          Ground-State Mulliken Net Atomic Charges

     Atom                 Charge (a.u.)
  ----------------------------------------
      1 P                     0.192227
      2 P                     0.192227
      3 F                    -0.192227
      4 F                    -0.192227
  ----------------------------------------
  Sum of atomic charges =    -0.000000

 -----------------------------------------------------------------
                    Cartesian Multipole Moments
 -----------------------------------------------------------------
    Charge (ESU x 10^10)
                 0.0000
    Dipole Moment (Debye)
         X      -0.0000      Y      -0.0000      Z      -2.0031
       Tot       2.0031
    Quadrupole Moments (Debye-Ang)
        XX     -37.6539     XY      -0.0000     YY     -35.3869
        XZ       0.0000     YZ       0.0000     ZZ     -38.1238
    Octopole Moments (Debye-Ang^2)
       XXX      -0.0000    XXY      -0.0000    XYY      -0.0000
       YYY      -0.0000    XXZ       4.5179    XYZ      -0.0000
       YYZ       8.1743    XZZ      -0.0000    YZZ      -0.0000
       ZZZ      16.7345
    Hexadecapole Moments (Debye-Ang^3)
      XXXX    -340.1737   XXXY      -0.0000   XXYY     -63.1978
      XYYY      -0.0000   YYYY     -48.3990   XXXZ       0.0000
      XXYZ       0.0000   XYYZ       0.0000   YYYZ       0.0000
      XXZZ     -95.1844   XYZZ      -0.0000   YYZZ     -36.5799
      XZZZ       0.0000   YZZZ       0.0000   ZZZZ    -160.6571
 -----------------------------------------------------------------
 Calculating analytic gradient of the SCF energy
 Gradient of SCF Energy
            1           2           3           4
    1  -0.0014375   0.0014375  -0.0009845   0.0009845
    2  -0.0000000   0.0000000  -0.0000000   0.0000000
    3  -0.0022746  -0.0022746   0.0022746   0.0022746
 Max gradient component =       2.275E-03
 RMS gradient           =       1.493E-03
 Gradient time:  CPU 1.73 s  wall 1.74 s
 Geometry Optimization Parameters
   NAtoms,    NIC,     NZ,  NCons,   NDum,   NFix, NCnnct, MaxDiis
        4      14       4       0       0       0       0       0

 Cartesian Hessian Update
 Hessian Updated using BFGS Update


** GEOMETRY OPTIMIZATION IN DELOCALIZED INTERNAL COORDINATES **
   Searching for a Minimum

   Optimization Cycle:   5

                       Coordinates (Angstroms)
     ATOM                X               Y               Z
      1  P         1.0308900568    0.0000000000   -0.6229704416
      2  P        -1.0308900568    0.0000000000   -0.6229704416
      3  F        -1.4730079613    0.0000000000    0.9563902220
      4  F         1.4730079613    0.0000000000    0.9563902220
   Point Group: c2v   Number of degrees of freedom:     3


   Energy is   -882.510887906

 Hessian Updated using BFGS Update

  3 Hessian modes will be used to form the next step
  Hessian Eigenvalues:
     0.180410    0.314670    0.358588

 Minimum Search - Taking Simple RFO Step
 Searching for Lamda that Minimizes Along All modes
 Value Taken    Lamda =  -0.00004599
 Step Taken.  Stepsize is  0.012145

                             Maximum     Tolerance    Cnvgd?
         Gradient           0.002879      0.000300      NO
         Displacement       0.009346      0.001200      NO
         Energy change     -0.000076      0.000001      NO


 New Cartesian Coordinates Obtained by Inverse Iteration

 Displacement from previous Coordinates is:  0.018183
 ----------------------------------------------------------------
             Standard Nuclear Orientation (Angstroms)
    I     Atom           X                Y                Z
 ----------------------------------------------------------------
    1      P       1.0313933063     0.0000000000    -0.6218795313
    2      P      -1.0313933063     0.0000000000    -0.6218795313
    3      F      -1.4664006097     0.0000000000     0.9552993117
    4      F       1.4664006097     0.0000000000     0.9552993117
 ----------------------------------------------------------------
 Molecular Point Group                 C2v   NOp =  4
 Largest Abelian Subgroup              C2v   NOp =  4
 Nuclear Repulsion Energy =   208.0320915112 hartrees
 There are       24 alpha and       24 beta electrons
 Applying Cartesian multipole field
    Component          Value
    ---------          -----
     (2,0,0)        1.00000E-11
     (0,2,0)        2.00000E-11
     (0,0,2)       -3.00000E-11
 Nucleus-field energy     =    -0.0000000005 hartrees
 Requested basis set is 6-311++G(d,p)
 There are 38 shells and 104 basis functions
 A cutoff of  1.0D-11 yielded    661 shell pairs
 There are      5197 function pairs (      5613 Cartesian)
 Smallest overlap matrix eigenvalue = 9.97E-04
 Guess MOs from SCF MO coefficient file

 -----------------------------------------------------------------------
  General SCF calculation program by
  Eric Jon Sundstrom, Paul Horn, Yuezhi Mao, Dmitri Zuev, Alec White,
  David Stuck, Shaama M.S., Shane Yost, Joonho Lee, David Small,
  Daniel Levine, Susi Lehtola, Hugh Burton, Evgeny Epifanovsky
 -----------------------------------------------------------------------
 Exchange:     0.2000 Hartree-Fock + 0.0800 Slater + 0.7200 B88
 Correlation:  0.1900 VWN1RPA + 0.8100 LYP
 Using SG-1 standard quadrature grid
 A restricted SCF calculation will be
 performed using DIIS
 SCF converges when DIIS error is below 1.0e-08
 ---------------------------------------
  Cycle       Energy         DIIS error
 ---------------------------------------
    1    -882.5108904161      1.13e-04  
    2    -882.5109116672      6.52e-05  
    3    -882.5109114352      6.62e-05  
    4    -882.5109151864      6.59e-06  
    5    -882.5109152334      9.43e-07  
    6    -882.5109152348      1.96e-07  
    7    -882.5109152349      5.83e-08  
    8    -882.5109152349      9.32e-09  Convergence criterion met
 ---------------------------------------
 SCF time:   CPU 4.33s  wall 4.00s 
 SCF   energy in the final basis set =     -882.5109152349
 Total energy in the final basis set =     -882.5109152349

 --------------------------------------------------------------
             Orbital Energies (a.u.) and Symmetries
 --------------------------------------------------------------

 Alpha MOs, Restricted
 -- Occupied --                  
-77.138 -77.138 -24.710 -24.710  -6.630  -6.630  -4.794  -4.794
  1 A1    1 B1    2 B1    2 A1    3 A1    3 B1    4 A1    4 B1                 
 -4.789  -4.789  -4.787  -4.786  -1.231  -1.226  -0.713  -0.601
  1 B2    1 A2    5 A1    5 B1    6 A1    6 B1    7 A1    7 B1                 
 -0.522  -0.487  -0.481  -0.470  -0.460  -0.395  -0.294  -0.282
  8 A1    9 A1    2 B2    2 A2    8 B1    9 B1   10 A1    3 B2                 
 -- Virtual --                   
 -0.124  -0.104   0.003   0.005   0.017   0.033   0.046   0.053
  3 A2   11 A1   10 B1   12 A1   11 B1    4 B2   13 A1   14 A1                 
  0.058   0.067   0.089   0.118   0.182   0.190   0.229   0.250
 12 B1    4 A2   13 B1   14 B1   15 A1    5 B2   16 A1   17 A1                 
  0.254   0.263   0.264   0.272   0.277   0.299   0.307   0.326
 15 B1   18 A1    5 A2    6 B2   16 B1    6 A2   17 B1   19 A1                 
  0.353   0.476   0.487   0.489   0.567   0.601   0.634   0.664
 18 B1   19 B1   20 A1    7 B2   21 A1   20 B1    8 B2   22 A1                 
  0.674   0.789   0.806   0.843   0.910   1.086   1.281   1.311
  7 A2   21 B1    8 A2   23 A1   22 B1   23 B1    9 B2    9 A2                 
  1.318   1.336   1.362   1.382   1.478   1.532   1.541   1.657
 24 A1   25 A1   24 B1   25 B1   10 B2   26 A1   10 A2   26 B1                 
  1.659   1.683   1.896   1.929   3.748   3.749   3.751   3.758
 27 A1   27 B1   28 A1   28 B1   11 B2   11 A2   29 A1   29 B1                 
  3.767   3.770   3.776   3.810   4.018   4.070   6.236   6.253
 30 A1   12 B2   12 A2   30 B1   31 A1   31 B1   13 B2   32 A1                 
  6.257   6.268   6.296   6.312   6.741   6.894  13.747  13.776
 13 A2   33 A1   32 B1   33 B1   34 A1   34 B1   14 B2   14 A2                 
 13.785  13.803  13.885  13.900  66.724  66.745 162.830 163.008
 35 B1   35 A1   36 B1   36 A1   37 A1   37 B1   38 A1   38 B1                 

 Beta MOs, Restricted
 -- Occupied --                  
-77.138 -77.138 -24.710 -24.710  -6.630  -6.630  -4.794  -4.794
  1 A1    1 B1    2 B1    2 A1    3 A1    3 B1    4 A1    4 B1                 
 -4.789  -4.789  -4.787  -4.786  -1.231  -1.226  -0.713  -0.601
  1 B2    1 A2    5 A1    5 B1    6 A1    6 B1    7 A1    7 B1                 
 -0.522  -0.487  -0.481  -0.470  -0.460  -0.395  -0.294  -0.282
  8 A1    9 A1    2 B2    2 A2    8 B1    9 B1   10 A1    3 B2                 
 -- Virtual --                   
 -0.124  -0.104   0.003   0.005   0.017   0.033   0.046   0.053
  3 A2   11 A1   10 B1   12 A1   11 B1    4 B2   13 A1   14 A1                 
  0.058   0.067   0.089   0.118   0.182   0.190   0.229   0.250
 12 B1    4 A2   13 B1   14 B1   15 A1    5 B2   16 A1   17 A1                 
  0.254   0.263   0.264   0.272   0.277   0.299   0.307   0.326
 15 B1   18 A1    5 A2    6 B2   16 B1    6 A2   17 B1   19 A1                 
  0.353   0.476   0.487   0.489   0.567   0.601   0.634   0.664
 18 B1   19 B1   20 A1    7 B2   21 A1   20 B1    8 B2   22 A1                 
  0.674   0.789   0.806   0.843   0.910   1.086   1.281   1.311
  7 A2   21 B1    8 A2   23 A1   22 B1   23 B1    9 B2    9 A2                 
  1.318   1.336   1.362   1.382   1.478   1.532   1.541   1.657
 24 A1   25 A1   24 B1   25 B1   10 B2   26 A1   10 A2   26 B1                 
  1.659   1.683   1.896   1.929   3.748   3.749   3.751   3.758
 27 A1   27 B1   28 A1   28 B1   11 B2   11 A2   29 A1   29 B1                 
  3.767   3.770   3.776   3.810   4.018   4.070   6.236   6.253
 30 A1   12 B2   12 A2   30 B1   31 A1   31 B1   13 B2   32 A1                 
  6.257   6.268   6.296   6.312   6.741   6.894  13.747  13.776
 13 A2   33 A1   32 B1   33 B1   34 A1   34 B1   14 B2   14 A2                 
 13.785  13.803  13.885  13.900  66.724  66.745 162.830 163.008
 35 B1   35 A1   36 B1   36 A1   37 A1   37 B1   38 A1   38 B1                 
 --------------------------------------------------------------

          Ground-State Mulliken Net Atomic Charges

     Atom                 Charge (a.u.)
  ----------------------------------------
      1 P                     0.189520
      2 P                     0.189521
      3 F                    -0.189520
      4 F                    -0.189520
  ----------------------------------------
  Sum of atomic charges =    -0.000000

 -----------------------------------------------------------------
                    Cartesian Multipole Moments
 -----------------------------------------------------------------
    Charge (ESU x 10^10)
                 0.0000
    Dipole Moment (Debye)
         X      -0.0000      Y       0.0000      Z      -1.9733
       Tot       1.9733
    Quadrupole Moments (Debye-Ang)
        XX     -37.6135     XY      -0.0000     YY     -35.3938
        XZ       0.0000     YZ      -0.0000     ZZ     -38.1070
    Octopole Moments (Debye-Ang^2)
       XXX      -0.0000    XXY       0.0000    XYY      -0.0000
       YYY       0.0000    XXZ       4.6552    XYZ       0.0000
       YYZ       8.1905    XZZ      -0.0000    YZZ       0.0000
       ZZZ      16.7205
    Hexadecapole Moments (Debye-Ang^3)
      XXXX    -339.0004   XXXY      -0.0000   XXYY     -63.0503
      XYYY      -0.0000   YYYY     -48.4594   XXXZ       0.0000
      XXYZ       0.0000   XYYZ       0.0000   YYYZ      -0.0000
      XXZZ     -94.9140   XYZZ      -0.0000   YYZZ     -36.5305
      XZZZ       0.0000   YZZZ      -0.0000   ZZZZ    -160.2304
 -----------------------------------------------------------------
 Calculating analytic gradient of the SCF energy
 Gradient of SCF Energy
            1           2           3           4
    1  -0.0005799   0.0005799  -0.0002087   0.0002087
    2   0.0000000   0.0000000  -0.0000000  -0.0000000
    3  -0.0002687  -0.0002687   0.0002687   0.0002687
 Max gradient component =       5.799E-04
 RMS gradient           =       2.956E-04
 Gradient time:  CPU 1.74 s  wall 1.75 s
 Geometry Optimization Parameters
   NAtoms,    NIC,     NZ,  NCons,   NDum,   NFix, NCnnct, MaxDiis
        4      14       4       0       0       0       0       0

 Cartesian Hessian Update
 Hessian Updated using BFGS Update


** GEOMETRY OPTIMIZATION IN DELOCALIZED INTERNAL COORDINATES **
   Searching for a Minimum

   Optimization Cycle:   6

                       Coordinates (Angstroms)
     ATOM                X               Y               Z
      1  P         1.0313933063    0.0000000000   -0.6218795313
      2  P        -1.0313933063    0.0000000000   -0.6218795313
      3  F        -1.4664006097    0.0000000000    0.9552993117
      4  F         1.4664006097    0.0000000000    0.9552993117
   Point Group: c2v   Number of degrees of freedom:     3


   Energy is   -882.510915235

 Hessian Updated using BFGS Update

  3 Hessian modes will be used to form the next step
  Hessian Eigenvalues:
     0.163017    0.278165    0.365624

 Minimum Search - Taking Simple RFO Step
 Searching for Lamda that Minimizes Along All modes
 Value Taken    Lamda =  -0.00000350
 Step Taken.  Stepsize is  0.004421

                             Maximum     Tolerance    Cnvgd?
         Gradient           0.000640      0.000300      NO
         Displacement       0.003242      0.001200      NO
         Energy change     -0.000027      0.000001      NO


 New Cartesian Coordinates Obtained by Inverse Iteration

 Displacement from previous Coordinates is:  0.010244
 ----------------------------------------------------------------
             Standard Nuclear Orientation (Angstroms)
    I     Atom           X                Y                Z
 ----------------------------------------------------------------
    1      P       1.0318695825     0.0000000000    -0.6221385963
    2      P      -1.0318695825     0.0000000000    -0.6221385963
    3      F      -1.4626146728     0.0000000000     0.9555583767
    4      F       1.4626146728     0.0000000000     0.9555583767
 ----------------------------------------------------------------
 Molecular Point Group                 C2v   NOp =  4
 Largest Abelian Subgroup              C2v   NOp =  4
 Nuclear Repulsion Energy =   208.1181408122 hartrees
 There are       24 alpha and       24 beta electrons
 Applying Cartesian multipole field
    Component          Value
    ---------          -----
     (2,0,0)        1.00000E-11
     (0,2,0)        2.00000E-11
     (0,0,2)       -3.00000E-11
 Nucleus-field energy     =    -0.0000000005 hartrees
 Requested basis set is 6-311++G(d,p)
 There are 38 shells and 104 basis functions
 A cutoff of  1.0D-11 yielded    661 shell pairs
 There are      5197 function pairs (      5613 Cartesian)
 Smallest overlap matrix eigenvalue = 9.99E-04
 Guess MOs from SCF MO coefficient file

 -----------------------------------------------------------------------
  General SCF calculation program by
  Eric Jon Sundstrom, Paul Horn, Yuezhi Mao, Dmitri Zuev, Alec White,
  David Stuck, Shaama M.S., Shane Yost, Joonho Lee, David Small,
  Daniel Levine, Susi Lehtola, Hugh Burton, Evgeny Epifanovsky
 -----------------------------------------------------------------------
 Exchange:     0.2000 Hartree-Fock + 0.0800 Slater + 0.7200 B88
 Correlation:  0.1900 VWN1RPA + 0.8100 LYP
 Using SG-1 standard quadrature grid
 A restricted SCF calculation will be
 performed using DIIS
 SCF converges when DIIS error is below 1.0e-08
 ---------------------------------------
  Cycle       Energy         DIIS error
 ---------------------------------------
    1    -882.5109104080      5.04e-05  
    2    -882.5109167561      1.67e-05  
    3    -882.5109165865      2.34e-05  
    4    -882.5109170872      4.08e-06  
    5    -882.5109171048      5.57e-07  
    6    -882.5109171053      1.14e-07  
    7    -882.5109171054      2.12e-08  
    8    -882.5109171054      9.80e-09  Convergence criterion met
 ---------------------------------------
 SCF time:   CPU 4.34s  wall 4.00s 
 SCF   energy in the final basis set =     -882.5109171054
 Total energy in the final basis set =     -882.5109171054

 --------------------------------------------------------------
             Orbital Energies (a.u.) and Symmetries
 --------------------------------------------------------------

 Alpha MOs, Restricted
 -- Occupied --                  
-77.138 -77.138 -24.710 -24.710  -6.630  -6.630  -4.794  -4.794
  1 A1    1 B1    2 B1    2 A1    3 A1    3 B1    4 A1    4 B1                 
 -4.789  -4.789  -4.787  -4.786  -1.231  -1.226  -0.713  -0.601
  1 B2    1 A2    5 A1    5 B1    6 A1    6 B1    7 A1    7 B1                 
 -0.522  -0.487  -0.481  -0.470  -0.460  -0.395  -0.294  -0.282
  8 A1    9 A1    2 B2    2 A2    8 B1    9 B1   10 A1    3 B2                 
 -- Virtual --                   
 -0.124  -0.104   0.003   0.005   0.017   0.033   0.046   0.053
  3 A2   11 A1   10 B1   12 A1   11 B1    4 B2   13 A1   14 A1                 
  0.058   0.067   0.089   0.118   0.182   0.189   0.229   0.250
 12 B1    4 A2   13 B1   14 B1   15 A1    5 B2   16 A1   17 A1                 
  0.254   0.263   0.264   0.272   0.277   0.299   0.307   0.326
 15 B1   18 A1    5 A2    6 B2   16 B1    6 A2   17 B1   19 A1                 
  0.354   0.476   0.487   0.489   0.567   0.601   0.634   0.664
 18 B1   19 B1   20 A1    7 B2   21 A1   20 B1    8 B2   22 A1                 
  0.674   0.789   0.805   0.844   0.910   1.085   1.281   1.311
  7 A2   21 B1    8 A2   23 A1   22 B1   23 B1    9 B2    9 A2                 
  1.317   1.336   1.363   1.383   1.478   1.532   1.541   1.657
 24 A1   25 A1   24 B1   25 B1   10 B2   26 A1   10 A2   26 B1                 
  1.658   1.684   1.896   1.929   3.748   3.748   3.751   3.758
 27 A1   27 B1   28 A1   28 B1   11 B2   11 A2   29 A1   29 B1                 
  3.767   3.770   3.776   3.810   4.019   4.071   6.236   6.253
 30 A1   12 B2   12 A2   30 B1   31 A1   31 B1   13 B2   32 A1                 
  6.257   6.267   6.296   6.314   6.741   6.894  13.747  13.776
 13 A2   33 A1   32 B1   33 B1   34 A1   34 B1   14 B2   14 A2                 
 13.784  13.803  13.885  13.900  66.725  66.745 162.831 163.008
 35 B1   35 A1   36 B1   36 A1   37 A1   37 B1   38 A1   38 B1                 

 Beta MOs, Restricted
 -- Occupied --                  
-77.138 -77.138 -24.710 -24.710  -6.630  -6.630  -4.794  -4.794
  1 A1    1 B1    2 B1    2 A1    3 A1    3 B1    4 A1    4 B1                 
 -4.789  -4.789  -4.787  -4.786  -1.231  -1.226  -0.713  -0.601
  1 B2    1 A2    5 A1    5 B1    6 A1    6 B1    7 A1    7 B1                 
 -0.522  -0.487  -0.481  -0.470  -0.460  -0.395  -0.294  -0.282
  8 A1    9 A1    2 B2    2 A2    8 B1    9 B1   10 A1    3 B2                 
 -- Virtual --                   
 -0.124  -0.104   0.003   0.005   0.017   0.033   0.046   0.053
  3 A2   11 A1   10 B1   12 A1   11 B1    4 B2   13 A1   14 A1                 
  0.058   0.067   0.089   0.118   0.182   0.189   0.229   0.250
 12 B1    4 A2   13 B1   14 B1   15 A1    5 B2   16 A1   17 A1                 
  0.254   0.263   0.264   0.272   0.277   0.299   0.307   0.326
 15 B1   18 A1    5 A2    6 B2   16 B1    6 A2   17 B1   19 A1                 
  0.354   0.476   0.487   0.489   0.567   0.601   0.634   0.664
 18 B1   19 B1   20 A1    7 B2   21 A1   20 B1    8 B2   22 A1                 
  0.674   0.789   0.805   0.844   0.910   1.085   1.281   1.311
  7 A2   21 B1    8 A2   23 A1   22 B1   23 B1    9 B2    9 A2                 
  1.317   1.336   1.363   1.383   1.478   1.532   1.541   1.657
 24 A1   25 A1   24 B1   25 B1   10 B2   26 A1   10 A2   26 B1                 
  1.658   1.684   1.896   1.929   3.748   3.748   3.751   3.758
 27 A1   27 B1   28 A1   28 B1   11 B2   11 A2   29 A1   29 B1                 
  3.767   3.770   3.776   3.810   4.019   4.071   6.236   6.253
 30 A1   12 B2   12 A2   30 B1   31 A1   31 B1   13 B2   32 A1                 
  6.257   6.267   6.296   6.314   6.741   6.894  13.747  13.776
 13 A2   33 A1   32 B1   33 B1   34 A1   34 B1   14 B2   14 A2                 
 13.784  13.803  13.885  13.900  66.725  66.745 162.831 163.008
 35 B1   35 A1   36 B1   36 A1   37 A1   37 B1   38 A1   38 B1                 
 --------------------------------------------------------------

          Ground-State Mulliken Net Atomic Charges

     Atom                 Charge (a.u.)
  ----------------------------------------
      1 P                     0.189085
      2 P                     0.189086
      3 F                    -0.189086
      4 F                    -0.189086
  ----------------------------------------
  Sum of atomic charges =    -0.000000

 -----------------------------------------------------------------
                    Cartesian Multipole Moments
 -----------------------------------------------------------------
    Charge (ESU x 10^10)
                 0.0000
    Dipole Moment (Debye)
         X      -0.0000      Y      -0.0000      Z      -1.9748
       Tot       1.9748
    Quadrupole Moments (Debye-Ang)
        XX     -37.5973     XY      -0.0000     YY     -35.3980
        XZ       0.0000     YZ      -0.0000     ZZ     -38.0961
    Octopole Moments (Debye-Ang^2)
       XXX      -0.0000    XXY      -0.0000    XYY      -0.0000
       YYY       0.0000    XXZ       4.7063    XYZ       0.0000
       YYZ       8.1997    XZZ      -0.0000    YZZ      -0.0000
       ZZZ      16.7043
    Hexadecapole Moments (Debye-Ang^3)
      XXXX    -338.4493   XXXY      -0.0000   XXYY     -62.9806
      XYYY      -0.0000   YYYY     -48.4832   XXXZ       0.0000
      XXYZ      -0.0000   XYYZ       0.0000   YYYZ      -0.0000
      XXZZ     -94.8173   XYZZ      -0.0000   YYZZ     -36.5435
      XZZZ       0.0000   YZZZ      -0.0000   ZZZZ    -160.2210
 -----------------------------------------------------------------
 Calculating analytic gradient of the SCF energy
 Gradient of SCF Energy
            1           2           3           4
    1  -0.0001543   0.0001544   0.0000068  -0.0000069
    2  -0.0000000   0.0000000  -0.0000000   0.0000000
    3   0.0000298   0.0000297  -0.0000297  -0.0000298
 Max gradient component =       1.544E-04
 RMS gradient           =       6.537E-05
 Gradient time:  CPU 1.74 s  wall 1.78 s
 Geometry Optimization Parameters
   NAtoms,    NIC,     NZ,  NCons,   NDum,   NFix, NCnnct, MaxDiis
        4      14       4       0       0       0       0       0

 Cartesian Hessian Update
 Hessian Updated using BFGS Update


** GEOMETRY OPTIMIZATION IN DELOCALIZED INTERNAL COORDINATES **
   Searching for a Minimum

   Optimization Cycle:   7

                       Coordinates (Angstroms)
     ATOM                X               Y               Z
      1  P         1.0318695825    0.0000000000   -0.6221385963
      2  P        -1.0318695825    0.0000000000   -0.6221385963
      3  F        -1.4626146728    0.0000000000    0.9555583767
      4  F         1.4626146728    0.0000000000    0.9555583767
   Point Group: c2v   Number of degrees of freedom:     3


   Energy is   -882.510917105

 Hessian Updated using BFGS Update

  3 Hessian modes will be used to form the next step
  Hessian Eigenvalues:
     0.147818    0.277104    0.377328

 Minimum Search - Taking Simple RFO Step
 Searching for Lamda that Minimizes Along All modes
 Value Taken    Lamda =   0.00000000
 Step Taken.  Stepsize is  0.000639

                             Maximum     Tolerance    Cnvgd?
         Gradient           0.000137      0.000300     YES
         Displacement       0.000493      0.001200     YES
         Energy change     -0.000002      0.000001      NO


                       Distance Matrix (Angstroms)
             P (  1)   P (  2)   F (  3)
   P (  2)  2.063739
   F (  3)  2.951538  1.635442
   F (  4)  1.635442  2.951538  2.925229

 Final energy is   -882.51091710535661     


 ******************************
 **  OPTIMIZATION CONVERGED  **
 ******************************

                       Coordinates (Angstroms)
     ATOM                X               Y               Z
      1  P         1.0318695825    0.0000000000   -0.6221385963
      2  P        -1.0318695825    0.0000000000   -0.6221385963
      3  F        -1.4626146728    0.0000000000    0.9555583767
      4  F         1.4626146728    0.0000000000    0.9555583767

Z-matrix Print:
$molecule
0 1
P 
F  1 1.635442
P  1 2.063739 2 105.270805
F  3 1.635442 1 105.270805 2 -0.000000 0
$end


 --------------------------------------------------------------
             Orbital Energies (a.u.) and Symmetries
 --------------------------------------------------------------

 Alpha MOs, Restricted
 -- Occupied --                  
-77.138 -77.138 -24.710 -24.710  -6.630  -6.630  -4.794  -4.794
  1 A1    1 B1    2 B1    2 A1    3 A1    3 B1    4 A1    4 B1                 
 -4.789  -4.789  -4.787  -4.786  -1.231  -1.226  -0.713  -0.601
  1 B2    1 A2    5 A1    5 B1    6 A1    6 B1    7 A1    7 B1                 
 -0.522  -0.487  -0.481  -0.470  -0.460  -0.395  -0.294  -0.282
  8 A1    9 A1    2 B2    2 A2    8 B1    9 B1   10 A1    3 B2                 
 -- Virtual --                   
 -0.124  -0.104   0.003   0.005   0.017   0.033   0.046   0.053
  3 A2   11 A1   10 B1   12 A1   11 B1    4 B2   13 A1   14 A1                 
  0.058   0.067   0.089   0.118   0.182   0.189   0.229   0.250
 12 B1    4 A2   13 B1   14 B1   15 A1    5 B2   16 A1   17 A1                 
  0.254   0.263   0.264   0.272   0.277   0.299   0.307   0.326
 15 B1   18 A1    5 A2    6 B2   16 B1    6 A2   17 B1   19 A1                 
  0.354   0.476   0.487   0.489   0.567   0.601   0.634   0.664
 18 B1   19 B1   20 A1    7 B2   21 A1   20 B1    8 B2   22 A1                 
  0.674   0.789   0.805   0.844   0.910   1.085   1.281   1.311
  7 A2   21 B1    8 A2   23 A1   22 B1   23 B1    9 B2    9 A2                 
  1.317   1.336   1.363   1.383   1.478   1.532   1.541   1.657
 24 A1   25 A1   24 B1   25 B1   10 B2   26 A1   10 A2   26 B1                 
  1.658   1.684   1.896   1.929   3.748   3.748   3.751   3.758
 27 A1   27 B1   28 A1   28 B1   11 B2   11 A2   29 A1   29 B1                 
  3.767   3.770   3.776   3.810   4.019   4.071   6.236   6.253
 30 A1   12 B2   12 A2   30 B1   31 A1   31 B1   13 B2   32 A1                 
  6.257   6.267   6.296   6.314   6.741   6.894  13.747  13.776
 13 A2   33 A1   32 B1   33 B1   34 A1   34 B1   14 B2   14 A2                 
 13.784  13.803  13.885  13.900  66.725  66.745 162.831 163.008
 35 B1   35 A1   36 B1   36 A1   37 A1   37 B1   38 A1   38 B1                 

 Beta MOs, Restricted
 -- Occupied --                  
-77.138 -77.138 -24.710 -24.710  -6.630  -6.630  -4.794  -4.794
  1 A1    1 B1    2 B1    2 A1    3 A1    3 B1    4 A1    4 B1                 
 -4.789  -4.789  -4.787  -4.786  -1.231  -1.226  -0.713  -0.601
  1 B2    1 A2    5 A1    5 B1    6 A1    6 B1    7 A1    7 B1                 
 -0.522  -0.487  -0.481  -0.470  -0.460  -0.395  -0.294  -0.282
  8 A1    9 A1    2 B2    2 A2    8 B1    9 B1   10 A1    3 B2                 
 -- Virtual --                   
 -0.124  -0.104   0.003   0.005   0.017   0.033   0.046   0.053
  3 A2   11 A1   10 B1   12 A1   11 B1    4 B2   13 A1   14 A1                 
  0.058   0.067   0.089   0.118   0.182   0.189   0.229   0.250
 12 B1    4 A2   13 B1   14 B1   15 A1    5 B2   16 A1   17 A1                 
  0.254   0.263   0.264   0.272   0.277   0.299   0.307   0.326
 15 B1   18 A1    5 A2    6 B2   16 B1    6 A2   17 B1   19 A1                 
  0.354   0.476   0.487   0.489   0.567   0.601   0.634   0.664
 18 B1   19 B1   20 A1    7 B2   21 A1   20 B1    8 B2   22 A1                 
  0.674   0.789   0.805   0.844   0.910   1.085   1.281   1.311
  7 A2   21 B1    8 A2   23 A1   22 B1   23 B1    9 B2    9 A2                 
  1.317   1.336   1.363   1.383   1.478   1.532   1.541   1.657
 24 A1   25 A1   24 B1   25 B1   10 B2   26 A1   10 A2   26 B1                 
  1.658   1.684   1.896   1.929   3.748   3.748   3.751   3.758
 27 A1   27 B1   28 A1   28 B1   11 B2   11 A2   29 A1   29 B1                 
  3.767   3.770   3.776   3.810   4.019   4.071   6.236   6.253
 30 A1   12 B2   12 A2   30 B1   31 A1   31 B1   13 B2   32 A1                 
  6.257   6.267   6.296   6.314   6.741   6.894  13.747  13.776
 13 A2   33 A1   32 B1   33 B1   34 A1   34 B1   14 B2   14 A2                 
 13.784  13.803  13.885  13.900  66.725  66.745 162.831 163.008
 35 B1   35 A1   36 B1   36 A1   37 A1   37 B1   38 A1   38 B1                 
 --------------------------------------------------------------

          Ground-State Mulliken Net Atomic Charges

     Atom                 Charge (a.u.)
  ----------------------------------------
      1 P                     0.189085
      2 P                     0.189086
      3 F                    -0.189086
      4 F                    -0.189086
  ----------------------------------------
  Sum of atomic charges =    -0.000000

 -----------------------------------------------------------------
                    Cartesian Multipole Moments
 -----------------------------------------------------------------
    Charge (ESU x 10^10)
                 0.0000
    Dipole Moment (Debye)
         X      -0.0000      Y      -0.0000      Z      -1.9748
       Tot       1.9748
    Quadrupole Moments (Debye-Ang)
        XX     -37.5973     XY      -0.0000     YY     -35.3980
        XZ       0.0000     YZ      -0.0000     ZZ     -38.0961
    Octopole Moments (Debye-Ang^2)
       XXX      -0.0000    XXY      -0.0000    XYY      -0.0000
       YYY       0.0000    XXZ       4.7063    XYZ       0.0000
       YYZ       8.1997    XZZ      -0.0000    YZZ      -0.0000
       ZZZ      16.7043
    Hexadecapole Moments (Debye-Ang^3)
      XXXX    -338.4493   XXXY      -0.0000   XXYY     -62.9806
      XYYY      -0.0000   YYYY     -48.4832   XXXZ       0.0000
      XXYZ      -0.0000   XYYZ       0.0000   YYYZ      -0.0000
      XXZZ     -94.8173   XYZZ      -0.0000   YYZZ     -36.5435
      XZZZ       0.0000   YZZZ      -0.0000   ZZZZ    -160.2210
 -----------------------------------------------------------------
Archival summary:
1\1\TWL02\OPT\ProcedureUnspecified\BasisUnspecified\22\taweetha\TueOct3016:26:372018TueOct3016:26:372018\0\\#,OPT,ProcedureUnspecified,BasisUnspecified,\\0,1\P\F,1,1.63544\P,1,2.06374,2,105.271\F,3,1.63544,1,105.271,2,-0,0\\\@

 Total job time:  46.97s(wall), 46.60s(cpu) 
 Tue Oct 30 16:26:37 2018

        *************************************************************
        *                                                           *
        *  Thank you very much for using Q-Chem.  Have a nice day.  *
        *                                                           *
        *************************************************************


 
User input: 2 of 2 
 
Q-Chem Developer Version!
                  Welcome to Q-Chem
     A Quantum Leap Into The Future Of Chemistry


 Q-Chem 5.1, Q-Chem, Inc., Pleasanton, CA (2018)

 Yihan Shao,  Zhengting Gan,  E. Epifanovsky,  A. T. B. Gilbert,  M. Wormit,  
 J. Kussmann,  A. W. Lange,  A. Behn,  Jia Deng,  Xintian Feng,  D. Ghosh,  
 M. Goldey,  P. R. Horn,  L. D. Jacobson,  I. Kaliman,  T. Kus,  A. Landau,  
 Jie Liu,  E. I. Proynov,  R. M. Richard,  R. P. Steele,  E. J. Sundstrom,  
 H. L. Woodcock III,  P. M. Zimmerman,  D. Zuev,  B. Albrecht,  E. Alguire,  
 S. A. Baeppler,  D. Barton,  Z. Benda,  Y. A. Bernard,  E. J. Berquist,  
 K. B. Bravaya,  H. Burton,  D. Casanova,  Chun-Min Chang,  Yunqing Chen,  
 A. Chien,  K. D. Closser,  M. P. Coons,  S. Coriani,  S. Dasgupta,  
 A. L. Dempwolff,  M. Diedenhofen,  Hainam Do,  R. G. Edgar,  Po-Tung Fang,  
 S. Faraji,  S. Fatehi,  Qingguo Feng,  K. D. Fenk,  J. Fosso-Tande,  
 Qinghui Ge,  A. Ghysels,  G. Gidofalvi,  J. Gomes,  J. Gonthier,  A. Gunina,  
 D. Hait,  M. W. D. Hanson-Heine,  P. H. P. Harbach,  A. W. Hauser,  
 J. E. Herr,  E. G. Hohenstein,  Z. C. Holden,  Kerwin Hui,  B. C. Huynh,  
 T.-C. Jagau,  Hyunjun Ji,  B. Kaduk,  K. Khistyaev,  Jaehoon Kim,  
 P. Klunzinger,  K. Koh,  D. Kosenkov,  L. Koulias,  T. Kowalczyk,  
 C. M. Krauter,  A. Kunitsa,  Ka Un Lao,  A. Laurent,  K. V. Lawler,  
 Joonho Lee,  D. Lefrancois,  S. Lehtola,  D. S. Levine,  Yi-Pei Li,  
 You-Sheng Lin,  Fenglai Liu,  E. Livshits,  A. Luenser,  P. Manohar,  
 E. Mansoor,  S. F. Manzer,  Shan-Ping Mao,  Yuezhi Mao,  N. Mardirossian,  
 A. V. Marenich,  T. Markovich,  L. A. Martinez-Martinez,  S. A. Maurer,  
 N. J. Mayhall,  S. C. McKenzie,  J.-M. Mewes,  A. F. Morrison,  
 J. W. Mullinax,  K. Nanda,  T. S. Nguyen-Beck,  R. Olivares-Amaya,  
 J. A. Parkhill,  T. M. Perrine,  F. Plasser,  P. Pokhilko,  S. Prager,  
 A. Prociuk,  E. Ramos,  D. R. Rehn,  F. Rob,  M. Schneider,  N. Sergueev,  
 S. M. Sharada,  S. Sharma,  D. W. Small,  T. Stauch,  T. Stein,  
 Yu-Chuan Su,  A. J. W. Thom,  A. Tkatchenko,  T. Tsuchimochi,  N. M. Tubman,  
 L. Vogt,  M. L. Vidal,  O. Vydrov,  M. A. Watson,  J. Wenzel,  
 M. de Wergifosse,  T. A. Wesolowski,  A. White,  J. Witte,  A. Yamada,  
 Jun Yang,  K. Yao,  S. Yeganeh,  S. R. Yost,  Zhi-Qiang You,  A. Zech,  
 Igor Ying Zhang,  Xing Zhang,  Yan Zhao,  Ying Zhu,  B. R. Brooks,  
 G. K. L. Chan,  C. J. Cramer,  M. S. Gordon,  W. J. Hehre,  A. Klamt,  
 M. W. Schmidt,  C. D. Sherrill,  D. G. Truhlar,  A. Aspuru-Guzik,  R. Baer,  
 A. T. Bell,  N. A. Besley,  Jeng-Da Chai,  A. E. DePrince, III,  
 R. A. DiStasio Jr.,  A. Dreuw,  B. D. Dunietz,  T. R. Furlani,  
 Chao-Ping Hsu,  Yousung Jung,  Jing Kong,  D. S. Lambrecht,  WanZhen Liang,  
 C. Ochsenfeld,  V. A. Rassolov,  L. V. Slipchenko,  J. E. Subotnik,  
 T. Van Voorhis,  J. M. Herbert,  A. I. Krylov,  P. M. W. Gill,  M. Head-Gordon

 Contributors to earlier versions of Q-Chem not listed above: 
 R. D. Adamson,  B. Austin,  J. Baker,  G. J. O. Beran,  K. Brandhorst,  
 S. T. Brown,  E. F. C. Byrd,  A. K. Chakraborty,  C.-L. Cheng,  
 Siu Hung Chien,  D. M. Chipman,  D. L. Crittenden,  H. Dachsel,  
 R. J. Doerksen,  A. D. Dutoi,  L. Fusti-Molnar,  W. A. Goddard III,  
 A. Golubeva-Zadorozhnaya,  S. R. Gwaltney,  G. Hawkins,  A. Heyden,  
 S. Hirata,  G. Kedziora,  F. J. Keil,  C. Kelley,  Jihan Kim,  R. A. King,  
 R. Z. Khaliullin,  P. P. Korambath,  W. Kurlancheek,  A. M. Lee,  M. S. Lee,  
 S. V. Levchenko,  Ching Yeh Lin,  D. Liotard,  R. C. Lochan,  I. Lotan,  
 P. E. Maslen,  N. Nair,  D. P. O'Neill,  D. Neuhauser,  E. Neuscamman,  
 C. M. Oana,  R. Olson,  B. Peters,  R. Peverati,  P. A. Pieniazek,  
 Y. M. Rhee,  J. Ritchie,  M. A. Rohrdanz,  E. Rosta,  N. J. Russ,  
 H. F. Schaefer III,  N. E. Schultz,  N. Shenvi,  A. C. Simmonett,  A. Sodt,  
 D. Stuck,  K. S. Thanthiriwatte,  V. Vanovschi,  Tao Wang,  A. Warshel,  
 C. F. Williams,  Q. Wu,  X. Xu,  W. Zhang

 Please cite Q-Chem as follows:
 Y. Shao et al., Mol. Phys. 113, 184-215 (2015)
 DOI: 10.1080/00268976.2014.952696

 Q-Chem 5.1.1 for Intel X86 EM64T Linux

 Parts of Q-Chem use Armadillo 8.300.2 (Tropical Shenanigans).
 http://arma.sourceforge.net/

 Q-Chem begins on Tue Oct 30 16:26:37 2018  

Host: 
0

     Scratch files written to /scratch/taweetham/qchem18590//
The previous job contains 0 fragments, simply inherited here
Input Ideriv = 2
Curr. Ideriv = -1
Max.  Ideriv = 2

Checking the input file for inconsistencies... 	...done.

--------------------------------------------------------------
User input:
--------------------------------------------------------------

$molecule
read
$end

$rem
   job_type 	frequency
   basis 	6-311++g**
   method	b3lyp	
$end


--------------------------------------------------------------
 ----------------------------------------------------------------
             Standard Nuclear Orientation (Angstroms)
    I     Atom           X                Y                Z
 ----------------------------------------------------------------
    1      P       1.0318695825     0.0000000000    -0.5916363649
    2      P      -1.0318695825     0.0000000000    -0.5916363649
    3      F      -1.4626146728     0.0000000000     0.9860606081
    4      F       1.4626146728     0.0000000000     0.9860606081
 ----------------------------------------------------------------
 Molecular Point Group                 C2v   NOp =  4
 Largest Abelian Subgroup              C2v   NOp =  4
 Nuclear Repulsion Energy =   208.1181408122 hartrees
 There are       24 alpha and       24 beta electrons
 Requested basis set is 6-311++G(d,p)
 There are 38 shells and 104 basis functions

 Total QAlloc Memory Limit   2000 MB
 Mega-Array Size       188 MB
 MEM_STATIC part       192 MB

                       Distance Matrix (Angstroms)
             P (  1)   P (  2)   F (  3)
   P (  2)  2.063739
   F (  3)  2.951538  1.635442
   F (  4)  1.635442  2.951538  2.925229

 A cutoff of  1.0D-11 yielded    661 shell pairs
 There are      5197 function pairs (      5613 Cartesian)
 Smallest overlap matrix eigenvalue = 9.99E-04
 Guess from superposition of atomic densities
 Warning:  Energy on first SCF cycle will be non-variational
 SAD guess density has 48.000000 electrons

 -----------------------------------------------------------------------
  General SCF calculation program by
  Eric Jon Sundstrom, Paul Horn, Yuezhi Mao, Dmitri Zuev, Alec White,
  David Stuck, Shaama M.S., Shane Yost, Joonho Lee, David Small,
  Daniel Levine, Susi Lehtola, Hugh Burton, Evgeny Epifanovsky
 -----------------------------------------------------------------------
 Exchange:     0.2000 Hartree-Fock + 0.0800 Slater + 0.7200 B88
 Correlation:  0.1900 VWN1RPA + 0.8100 LYP
 Using SG-1 standard quadrature grid
 A restricted SCF calculation will be
 performed using DIIS
 SCF converges when DIIS error is below 1.0e-08
 ---------------------------------------
  Cycle       Energy         DIIS error
 ---------------------------------------
    1    -882.7982844361      4.55e-02  
    2    -882.4621619731      7.44e-03  
    3    -882.3145729042      1.51e-02  
    4    -882.5101744429      7.98e-04  
    5    -882.5108719523      1.81e-04  
    6    -882.5109165604      2.18e-05  
    7    -882.5109170925      2.72e-06  
    8    -882.5109171037      1.07e-06  
    9    -882.5109171053      2.67e-07  
   10    -882.5109171054      4.79e-08  
   11    -882.5109171054      8.60e-09  Convergence criterion met
 ---------------------------------------
 SCF time:   CPU 4.27s  wall 4.00s 
 SCF   energy in the final basis set =     -882.5109171054
 Total energy in the final basis set =     -882.5109171054

 --------------------------------------------------------------
             Orbital Energies (a.u.) and Symmetries
 --------------------------------------------------------------

 Alpha MOs, Restricted
 -- Occupied --                  
-77.138 -77.138 -24.710 -24.710  -6.630  -6.630  -4.794  -4.794
  1 A1    1 B1    2 B1    2 A1    3 A1    3 B1    4 A1    4 B1                 
 -4.789  -4.789  -4.787  -4.786  -1.231  -1.226  -0.713  -0.601
  1 B2    1 A2    5 A1    5 B1    6 A1    6 B1    7 A1    7 B1                 
 -0.522  -0.487  -0.481  -0.470  -0.460  -0.395  -0.294  -0.282
  8 A1    9 A1    2 B2    2 A2    8 B1    9 B1   10 A1    3 B2                 
 -- Virtual --                   
 -0.124  -0.104   0.003   0.005   0.017   0.033   0.046   0.053
  3 A2   11 A1   10 B1   12 A1   11 B1    4 B2   13 A1   14 A1                 
  0.058   0.067   0.089   0.118   0.182   0.189   0.229   0.250
 12 B1    4 A2   13 B1   14 B1   15 A1    5 B2   16 A1   17 A1                 
  0.254   0.263   0.264   0.272   0.277   0.299   0.307   0.326
 15 B1   18 A1    5 A2    6 B2   16 B1    6 A2   17 B1   19 A1                 
  0.354   0.476   0.487   0.489   0.567   0.601   0.634   0.664
 18 B1   19 B1   20 A1    7 B2   21 A1   20 B1    8 B2   22 A1                 
  0.674   0.789   0.805   0.844   0.910   1.085   1.281   1.311
  7 A2   21 B1    8 A2   23 A1   22 B1   23 B1    9 B2    9 A2                 
  1.317   1.336   1.363   1.383   1.478   1.532   1.541   1.657
 24 A1   25 A1   24 B1   25 B1   10 B2   26 A1   10 A2   26 B1                 
  1.658   1.684   1.896   1.929   3.748   3.748   3.751   3.758
 27 A1   27 B1   28 A1   28 B1   11 B2   11 A2   29 A1   29 B1                 
  3.767   3.770   3.776   3.810   4.019   4.071   6.236   6.253
 30 A1   12 B2   12 A2   30 B1   31 A1   31 B1   13 B2   32 A1                 
  6.257   6.267   6.296   6.314   6.741   6.894  13.747  13.776
 13 A2   33 A1   32 B1   33 B1   34 A1   34 B1   14 B2   14 A2                 
 13.784  13.803  13.885  13.900  66.725  66.745 162.831 163.008
 35 B1   35 A1   36 B1   36 A1   37 A1   37 B1   38 A1   38 B1                 

 Beta MOs, Restricted
 -- Occupied --                  
-77.138 -77.138 -24.710 -24.710  -6.630  -6.630  -4.794  -4.794
  1 A1    1 B1    2 B1    2 A1    3 A1    3 B1    4 A1    4 B1                 
 -4.789  -4.789  -4.787  -4.786  -1.231  -1.226  -0.713  -0.601
  1 B2    1 A2    5 A1    5 B1    6 A1    6 B1    7 A1    7 B1                 
 -0.522  -0.487  -0.481  -0.470  -0.460  -0.395  -0.294  -0.282
  8 A1    9 A1    2 B2    2 A2    8 B1    9 B1   10 A1    3 B2                 
 -- Virtual --                   
 -0.124  -0.104   0.003   0.005   0.017   0.033   0.046   0.053
  3 A2   11 A1   10 B1   12 A1   11 B1    4 B2   13 A1   14 A1                 
  0.058   0.067   0.089   0.118   0.182   0.189   0.229   0.250
 12 B1    4 A2   13 B1   14 B1   15 A1    5 B2   16 A1   17 A1                 
  0.254   0.263   0.264   0.272   0.277   0.299   0.307   0.326
 15 B1   18 A1    5 A2    6 B2   16 B1    6 A2   17 B1   19 A1                 
  0.354   0.476   0.487   0.489   0.567   0.601   0.634   0.664
 18 B1   19 B1   20 A1    7 B2   21 A1   20 B1    8 B2   22 A1                 
  0.674   0.789   0.805   0.844   0.910   1.085   1.281   1.311
  7 A2   21 B1    8 A2   23 A1   22 B1   23 B1    9 B2    9 A2                 
  1.317   1.336   1.363   1.383   1.478   1.532   1.541   1.657
 24 A1   25 A1   24 B1   25 B1   10 B2   26 A1   10 A2   26 B1                 
  1.658   1.684   1.896   1.929   3.748   3.748   3.751   3.758
 27 A1   27 B1   28 A1   28 B1   11 B2   11 A2   29 A1   29 B1                 
  3.767   3.770   3.776   3.810   4.019   4.071   6.236   6.253
 30 A1   12 B2   12 A2   30 B1   31 A1   31 B1   13 B2   32 A1                 
  6.257   6.267   6.296   6.314   6.741   6.894  13.747  13.776
 13 A2   33 A1   32 B1   33 B1   34 A1   34 B1   14 B2   14 A2                 
 13.784  13.803  13.885  13.900  66.725  66.745 162.831 163.008
 35 B1   35 A1   36 B1   36 A1   37 A1   37 B1   38 A1   38 B1                 
 --------------------------------------------------------------

          Ground-State Mulliken Net Atomic Charges

     Atom                 Charge (a.u.)
  ----------------------------------------
      1 P                     0.189086
      2 P                     0.189086
      3 F                    -0.189086
      4 F                    -0.189086
  ----------------------------------------
  Sum of atomic charges =    -0.000000

 -----------------------------------------------------------------
                    Cartesian Multipole Moments
 -----------------------------------------------------------------
    Charge (ESU x 10^10)
                 0.0000
    Dipole Moment (Debye)
         X       0.0000      Y       0.0000      Z      -1.9748
       Tot       1.9748
    Quadrupole Moments (Debye-Ang)
        XX     -37.5973     XY       0.0000     YY     -35.3980
        XZ      -0.0000     YZ      -0.0000     ZZ     -38.2166
    Octopole Moments (Debye-Ang^2)
       XXX       0.0000    XXY       0.0000    XYY       0.0000
       YYY       0.0000    XXZ       3.5595    XYZ       0.0000
       YYZ       7.1200    XZZ       0.0000    YZZ       0.0000
       ZZZ      13.2127
    Hexadecapole Moments (Debye-Ang^3)
      XXXX    -338.4493   XXXY       0.0000   XXYY     -62.9806
      XYYY       0.0000   YYYY     -48.4832   XXXZ      -0.0000
      XXYZ      -0.0000   XYYZ      -0.0000   YYYZ      -0.0000
      XXZZ     -94.5652   XYZZ      -0.0000   YYZZ     -36.0762
      XZZZ      -0.0000   YZZZ      -0.0000   ZZZZ    -158.3958
 -----------------------------------------------------------------
 Calculating MO derivatives via CPSCF
   1         3          12      0.173466    0.073161
   2         3          12      0.021911    0.009349
   3         3          12      0.002897    0.001518
   4         4          11      0.000276    0.000128
   5        12           3      0.000020    0.000013
   6        15           0      0.000000    0.000000    Roots Converged
 Time for AOints: 1.5 s (CPU) 1.5 s (wall)
 ------------------------------------------------------------------------------
                     AOints        : Timing summary (seconds)
 ------------------------------------------------------------------------------
     job step          cpu (% of tot)      sys (% of tot)     wall (% of tot)
 ------------------------------------------------------------------------------
  cpscf_lag         0.2166E+02 (56.1)   0.3400E-04 (17.1)   0.2167E+02 (56.1)
  iterzp            0.1539E+02 (39.9)   0.1640E-03 (82.4)   0.1543E+02 (39.9)
  make_fx           0.0000E+00 ( 0.0)   0.0000E+00 ( 0.0)   0.0000E+00 ( 0.0)
  AOints            0.1515E+01 ( 3.9)   0.1000E-05 ( 0.5)   0.1516E+01 ( 3.9)
 ------------------------------------------------------------------------------
   Grand Totals     0.3860E+02          0.1990E-03          0.3865E+02
 ------------------------------------------------------------------------------
 Calculating analytic Hessian of the SCF energy
 Polarizability Matrix (a.u.)
            1           2           3
    1 -73.9499149   0.0000000   0.0000000
    2   0.0000000 -34.8051018  -0.0000000
    3   0.0000000  -0.0000000 -39.9756263

 Direct stationary perturbation theory relativistic correction:

 rels  =       1.004275323848
 relv  =      -3.741394734651
 rel2e =       0.950440546930
 E_rel =      -1.786678863873

 Hessian of the SCF Energy
            1           2           3           4           5           6
    1   0.2235207   0.0000000   0.0403462  -0.1689157  -0.0000000   0.0201094
    2   0.0000000   0.0131134   0.0000000   0.0000000  -0.0143159  -0.0000000
    3   0.0403462   0.0000000   0.2758452  -0.0201094   0.0000000  -0.0109577
    4  -0.1689157   0.0000000  -0.0201094   0.2235207  -0.0000000  -0.0403462
    5  -0.0000000  -0.0143159   0.0000000  -0.0000000   0.0131134  -0.0000000
    6   0.0201094  -0.0000000  -0.0109577  -0.0403462  -0.0000000   0.2758452
    7  -0.0182049   0.0000000   0.0249282  -0.0364001   0.0000000   0.0451650
    8   0.0000000   0.0102008   0.0000000   0.0000000  -0.0089983   0.0000000
    9   0.0057685   0.0000000  -0.0200386   0.0662241   0.0000000  -0.2448489
   10  -0.0364001  -0.0000000  -0.0451650  -0.0182049   0.0000000  -0.0249282
   11  -0.0000000  -0.0089983  -0.0000000   0.0000000   0.0102008   0.0000000
   12  -0.0662241  -0.0000000  -0.2448489  -0.0057685   0.0000000  -0.0200386
            7           8           9          10          11          12
    1  -0.0182049   0.0000000   0.0057685  -0.0364001  -0.0000000  -0.0662241
    2   0.0000000   0.0102008   0.0000000  -0.0000000  -0.0089983  -0.0000000
    3   0.0249282   0.0000000  -0.0200386  -0.0451650  -0.0000000  -0.2448489
    4  -0.0364001   0.0000000   0.0662241  -0.0182049   0.0000000  -0.0057685
    5   0.0000000  -0.0089983   0.0000000   0.0000000   0.0102008   0.0000000
    6   0.0451650   0.0000000  -0.2448489  -0.0249282   0.0000000  -0.0200386
    7   0.0459990  -0.0000000  -0.0710429   0.0086060  -0.0000000   0.0009497
    8  -0.0000000   0.0061357  -0.0000000  -0.0000000  -0.0073382  -0.0000000
    9  -0.0710429  -0.0000000   0.2509207  -0.0009497  -0.0000000   0.0139668
   10   0.0086060  -0.0000000  -0.0009497   0.0459990   0.0000000   0.0710429
   11  -0.0000000  -0.0073382  -0.0000000   0.0000000   0.0061357   0.0000000
   12   0.0009497  -0.0000000   0.0139668   0.0710429   0.0000000   0.2509207
 Gradient time:  CPU 50.56 s  wall 50.62 s
 **********************************************************************
 **                                                                  **
 **                       VIBRATIONAL ANALYSIS                       **
 **                       --------------------                       **
 **                                                                  **
 **        VIBRATIONAL FREQUENCIES (CM**-1) AND NORMAL MODES         **
 **     FORCE CONSTANTS (mDYN/ANGSTROM) AND REDUCED MASSES (AMU)     **
 **                  INFRARED INTENSITIES (KM/MOL)                   **
 **                                                                  **
 **********************************************************************


 Mode:                 1                      2                      3
 Frequency:       158.33                 205.22                 360.31
 Force Cnst:      0.2825                 0.5993                 1.8606
 Red. Mass:      19.1247                24.1536                24.3246
 IR Active:          YES                    NO                     YES
 IR Intens:        3.724                  0.000                 18.894
 Raman Active:       YES                    YES                    YES
               X      Y      Z        X      Y      Z        X      Y      Z
 P          0.003 -0.000  0.073   -0.000  0.464  0.000   -0.311 -0.000  0.354
 P         -0.003  0.000  0.073   -0.000 -0.464 -0.000   -0.311  0.000 -0.354
 F         -0.693 -0.000 -0.118    0.000  0.534 -0.000    0.508 -0.000 -0.141
 F          0.693  0.000 -0.118    0.000 -0.534  0.000    0.508  0.000  0.141
 TransDip  -0.000 -0.000  0.062   -0.000 -0.000  0.000   -0.139 -0.000 -0.000

 Mode:                 4                      5                      6
 Frequency:       557.68                 752.42                 803.21
 Force Cnst:      5.5185                 7.4460                 8.5752
 Red. Mass:      30.1161                22.3227                22.5595
 IR Active:          YES                    YES                    YES
 IR Intens:       13.601                 98.310                181.506
 Raman Active:       YES                    YES                    YES
               X      Y      Z        X      Y      Z        X      Y      Z
 P          0.672 -0.000 -0.113    0.095  0.000  0.360   -0.161 -0.000 -0.350
 P         -0.672  0.000 -0.113    0.095 -0.000 -0.360    0.161  0.000 -0.350
 F         -0.046 -0.000  0.184   -0.154  0.000  0.581   -0.158 -0.000  0.571
 F          0.046  0.000  0.184   -0.154 -0.000 -0.581    0.158  0.000  0.571
 TransDip   0.000 -0.000 -0.118    0.318  0.000 -0.000   -0.000 -0.000 -0.431

 STANDARD THERMODYNAMIC QUANTITIES AT   298.15 K  AND     1.00 ATM

   This Molecule has  0 Imaginary Frequencies
   Zero point vibrational energy:        4.056 kcal/mol

   Atom    1 Element P  Has Mass   30.97376
   Atom    2 Element P  Has Mass   30.97376
   Atom    3 Element F  Has Mass   18.99840
   Atom    4 Element F  Has Mass   18.99840
   Molecular Mass:    99.944320 amu
   Principal axes and moments of inertia in amu*Bohr^2:
                             1           2           3
    Eigenvalues --      209.34267   525.81523   735.15789
          X               1.00000    -0.00000     0.00000
          Y              -0.00000     0.00000     1.00000
          Z               0.00000     1.00000     0.00000
   Rotational Symmetry Number is   2
   The Molecule is an Asymmetric Top
   Translational Enthalpy:        0.889 kcal/mol
   Rotational Enthalpy:           0.889 kcal/mol
   Vibrational Enthalpy:          5.240 kcal/mol
   gas constant (RT):             0.592 kcal/mol
   Translational Entropy:        39.716  cal/mol.K
   Rotational Entropy:           24.518  cal/mol.K
   Vibrational Entropy:           6.759  cal/mol.K

   Total Enthalpy:                7.610 kcal/mol
   Total Entropy:                70.993  cal/mol.K

 ======================================================================

 STANDARD THERMODYNAMIC QUANTITIES FOR ANHARMONIC VIBRATION -- TOSH

   Zero point vibrational energy: ************ kcal/mol

   Vibrational Enthalpy:   ************ kcal/mol
   Vibrational Entropy:             NaN  cal/mol.K

   Total Enthalpy:         ************ kcal/mol
   Total Entropy:                   NaN  cal/mol.K

 ======================================================================

 STANDARD THERMODYNAMIC QUANTITIES FOR ANHARMONIC VIBRATION -- VPT2

   Zero point vibrational energy: ************ kcal/mol

   Vibrational Enthalpy:   ************ kcal/mol
   Vibrational Entropy:             NaN  cal/mol.K

   Total Enthalpy:         ************ kcal/mol
   Total Entropy:                   NaN  cal/mol.K

 ======================================================================

Archival summary:
1\1\TWL02\FREQ\ProcedureUnspecified\BasisUnspecified\22\taweetha\TueOct3016:27:322018TueOct3016:27:322018\0\\#,FREQ,ProcedureUnspecified,BasisUnspecified,\\0,1\P\F,1,1.63544\P,1,2.06374,2,105.271\F,3,1.63544,1,105.271,2,-0,0\\\@

 Total job time:  54.95s(wall), 54.89s(cpu) 
 Tue Oct 30 16:27:32 2018

        *************************************************************
        *                                                           *
        *  Thank you very much for using Q-Chem.  Have a nice day.  *
        *                                                           *
        *************************************************************
