# Supplementary material for: Geometric and energetic data from ab initio calculations of haloethene, haloimine, halomethylenephosphine, haloiminophosphine, halodiazene, halodiphosphene and halocyclopropane
Source: Data Brief. 2019 Nov 2;27:104738. doi: 10.1016/j.dib.2019.104738 (PMC6861602; doi:10.1016/j.dib.2019.104738)
Supplement: Multimedia component 8 [file mmc8.zip › PP/B3LYP/FEPPIE.out]

Q-Chem Developer Version!
                  Welcome to Q-Chem
     A Quantum Leap Into The Future Of Chemistry


 Q-Chem 5.1, Q-Chem, Inc., Pleasanton, CA (2018)

 Yihan Shao,  Zhengting Gan,  E. Epifanovsky,  A. T. B. Gilbert,  M. Wormit,  
 J. Kussmann,  A. W. Lange,  A. Behn,  Jia Deng,  Xintian Feng,  D. Ghosh,  
 M. Goldey,  P. R. Horn,  L. D. Jacobson,  I. Kaliman,  T. Kus,  A. Landau,  
 Jie Liu,  E. I. Proynov,  R. M. Richard,  R. P. Steele,  E. J. Sundstrom,  
 H. L. Woodcock III,  P. M. Zimmerman,  D. Zuev,  B. Albrecht,  E. Alguire,  
 S. A. Baeppler,  D. Barton,  Z. Benda,  Y. A. Bernard,  E. J. Berquist,  
 K. B. Bravaya,  H. Burton,  D. Casanova,  Chun-Min Chang,  Yunqing Chen,  
 A. Chien,  K. D. Closser,  M. P. Coons,  S. Coriani,  S. Dasgupta,  
 A. L. Dempwolff,  M. Diedenhofen,  Hainam Do,  R. G. Edgar,  Po-Tung Fang,  
 S. Faraji,  S. Fatehi,  Qingguo Feng,  K. D. Fenk,  J. Fosso-Tande,  
 Qinghui Ge,  A. Ghysels,  G. Gidofalvi,  J. Gomes,  J. Gonthier,  A. Gunina,  
 D. Hait,  M. W. D. Hanson-Heine,  P. H. P. Harbach,  A. W. Hauser,  
 J. E. Herr,  E. G. Hohenstein,  Z. C. Holden,  Kerwin Hui,  B. C. Huynh,  
 T.-C. Jagau,  Hyunjun Ji,  B. Kaduk,  K. Khistyaev,  Jaehoon Kim,  
 P. Klunzinger,  K. Koh,  D. Kosenkov,  L. Koulias,  T. Kowalczyk,  
 C. M. Krauter,  A. Kunitsa,  Ka Un Lao,  A. Laurent,  K. V. Lawler,  
 Joonho Lee,  D. Lefrancois,  S. Lehtola,  D. S. Levine,  Yi-Pei Li,  
 You-Sheng Lin,  Fenglai Liu,  E. Livshits,  A. Luenser,  P. Manohar,  
 E. Mansoor,  S. F. Manzer,  Shan-Ping Mao,  Yuezhi Mao,  N. Mardirossian,  
 A. V. Marenich,  T. Markovich,  L. A. Martinez-Martinez,  S. A. Maurer,  
 N. J. Mayhall,  S. C. McKenzie,  J.-M. Mewes,  A. F. Morrison,  
 J. W. Mullinax,  K. Nanda,  T. S. Nguyen-Beck,  R. Olivares-Amaya,  
 J. A. Parkhill,  T. M. Perrine,  F. Plasser,  P. Pokhilko,  S. Prager,  
 A. Prociuk,  E. Ramos,  D. R. Rehn,  F. Rob,  M. Schneider,  N. Sergueev,  
 S. M. Sharada,  S. Sharma,  D. W. Small,  T. Stauch,  T. Stein,  
 Yu-Chuan Su,  A. J. W. Thom,  A. Tkatchenko,  T. Tsuchimochi,  N. M. Tubman,  
 L. Vogt,  M. L. Vidal,  O. Vydrov,  M. A. Watson,  J. Wenzel,  
 M. de Wergifosse,  T. A. Wesolowski,  A. White,  J. Witte,  A. Yamada,  
 Jun Yang,  K. Yao,  S. Yeganeh,  S. R. Yost,  Zhi-Qiang You,  A. Zech,  
 Igor Ying Zhang,  Xing Zhang,  Yan Zhao,  Ying Zhu,  B. R. Brooks,  
 G. K. L. Chan,  C. J. Cramer,  M. S. Gordon,  W. J. Hehre,  A. Klamt,  
 M. W. Schmidt,  C. D. Sherrill,  D. G. Truhlar,  A. Aspuru-Guzik,  R. Baer,  
 A. T. Bell,  N. A. Besley,  Jeng-Da Chai,  A. E. DePrince, III,  
 R. A. DiStasio Jr.,  A. Dreuw,  B. D. Dunietz,  T. R. Furlani,  
 Chao-Ping Hsu,  Yousung Jung,  Jing Kong,  D. S. Lambrecht,  WanZhen Liang,  
 C. Ochsenfeld,  V. A. Rassolov,  L. V. Slipchenko,  J. E. Subotnik,  
 T. Van Voorhis,  J. M. Herbert,  A. I. Krylov,  P. M. W. Gill,  M. Head-Gordon

 Contributors to earlier versions of Q-Chem not listed above: 
 R. D. Adamson,  B. Austin,  J. Baker,  G. J. O. Beran,  K. Brandhorst,  
 S. T. Brown,  E. F. C. Byrd,  A. K. Chakraborty,  C.-L. Cheng,  
 Siu Hung Chien,  D. M. Chipman,  D. L. Crittenden,  H. Dachsel,  
 R. J. Doerksen,  A. D. Dutoi,  L. Fusti-Molnar,  W. A. Goddard III,  
 A. Golubeva-Zadorozhnaya,  S. R. Gwaltney,  G. Hawkins,  A. Heyden,  
 S. Hirata,  G. Kedziora,  F. J. Keil,  C. Kelley,  Jihan Kim,  R. A. King,  
 R. Z. Khaliullin,  P. P. Korambath,  W. Kurlancheek,  A. M. Lee,  M. S. Lee,  
 S. V. Levchenko,  Ching Yeh Lin,  D. Liotard,  R. C. Lochan,  I. Lotan,  
 P. E. Maslen,  N. Nair,  D. P. O'Neill,  D. Neuhauser,  E. Neuscamman,  
 C. M. Oana,  R. Olson,  B. Peters,  R. Peverati,  P. A. Pieniazek,  
 Y. M. Rhee,  J. Ritchie,  M. A. Rohrdanz,  E. Rosta,  N. J. Russ,  
 H. F. Schaefer III,  N. E. Schultz,  N. Shenvi,  A. C. Simmonett,  A. Sodt,  
 D. Stuck,  K. S. Thanthiriwatte,  V. Vanovschi,  Tao Wang,  A. Warshel,  
 C. F. Williams,  Q. Wu,  X. Xu,  W. Zhang

 Please cite Q-Chem as follows:
 Y. Shao et al., Mol. Phys. 113, 184-215 (2015)
 DOI: 10.1080/00268976.2014.952696

 Q-Chem 5.1.1 for Intel X86 EM64T Linux

 Parts of Q-Chem use Armadillo 8.300.2 (Tropical Shenanigans).
 http://arma.sourceforge.net/

 Q-Chem begins on Tue Oct 30 16:33:17 2018  

Host: 
0

     Scratch files written to /scratch/taweetham/qchem18743//
Input Ideriv = 2
Curr. Ideriv = -1
Max.  Ideriv = 2

Checking the input file for inconsistencies... 	...done.

--------------------------------------------------------------
User input:
--------------------------------------------------------------
$molecule
0 1
P 
P 1 PP 
F 2 PF 1 ANG 
I 1 PI 2 ANG  3 DHA

PP=1.99
PH=1.44
PF=1.54
PCl=2.03
PBr=2.5
PI=2.6
ANG=120.0
DHA=0.0
$end

$rem
   job_type	optimization
   basis	6-311++g**
   method	b3lyp
$end

--------------------------------------------------------------
 ----------------------------------------------------------------
             Standard Nuclear Orientation (Angstroms)
    I     Atom           X                Y                Z
 ----------------------------------------------------------------
    1      P      -0.8461635448    -1.1601614133    -0.0000000000
    2      P      -2.5707641335    -0.1672602049     0.0000000000
    3      F      -2.5726389282     1.3727386539     0.0000000000
    4      I       1.4039182175     0.1425787998    -0.0000000000
 ----------------------------------------------------------------
 Molecular Point Group                 Cs    NOp =  2
 Largest Abelian Subgroup              Cs    NOp =  2
 Nuclear Repulsion Energy =   457.4968110079 hartrees
 There are       46 alpha and       46 beta electrons
 Requested basis set is 6-311++G(d,p)
 There are 56 shells and 144 basis functions

 Total QAlloc Memory Limit   2000 MB
 Mega-Array Size       188 MB
 MEM_STATIC part       192 MB
 A cutoff of  1.0D-11 yielded   1248 shell pairs
 There are      8687 function pairs (      9687 Cartesian)
 Smallest overlap matrix eigenvalue = 7.79E-04

 Scale SEOQF with 1.000000e-01/1.000000e-01/1.000000e-01

 Standard Electronic Orientation quadrupole field applied
 Nucleus-field energy     =     0.0000000125 hartrees
 Guess from superposition of atomic densities
 Warning:  Energy on first SCF cycle will be non-variational
 SAD guess density has 92.000000 electrons

 -----------------------------------------------------------------------
  General SCF calculation program by
  Eric Jon Sundstrom, Paul Horn, Yuezhi Mao, Dmitri Zuev, Alec White,
  David Stuck, Shaama M.S., Shane Yost, Joonho Lee, David Small,
  Daniel Levine, Susi Lehtola, Hugh Burton, Evgeny Epifanovsky
 -----------------------------------------------------------------------
 Exchange:     0.2000 Hartree-Fock + 0.0800 Slater + 0.7200 B88
 Correlation:  0.1900 VWN1RPA + 0.8100 LYP
 Using SG-1 standard quadrature grid
 A restricted SCF calculation will be
 performed using DIIS
 SCF converges when DIIS error is below 1.0e-08
 ---------------------------------------
  Cycle       Energy         DIIS error
 ---------------------------------------
    1   -7702.5023216030      3.97e-02  
    2   -7702.1336449053      3.68e-03  
    3   -7702.0959181766      5.87e-03  
    4   -7702.1569868708      7.52e-04  
    5   -7702.1580486291      1.67e-04  
    6   -7702.1580961366      8.85e-05  
    7   -7702.1581215885      2.16e-05  
    8   -7702.1581226765      1.27e-05  
    9   -7702.1581232036      2.93e-06  
   10   -7702.1581232357      4.21e-07  
   11   -7702.1581232362      2.20e-07  
   12   -7702.1581232364      2.39e-08  
   13   -7702.1581232364      6.49e-09  Convergence criterion met
 ---------------------------------------
 SCF time:   CPU 15.83s  wall 15.00s 
 SCF   energy in the final basis set =    -7702.1581232364
 Total energy in the final basis set =    -7702.1581232364

 --------------------------------------------------------------
             Orbital Energies (a.u.) and Symmetries
 --------------------------------------------------------------

 Alpha MOs, Restricted
 -- Occupied --                  
******* -176.32 -165.72 -165.72 -165.72  -77.14  -77.11  -35.81
  1 A'    2 A'    3 A'    1 A"    4 A'    5 A'    6 A'    7 A'                 
-31.305 -31.300 -31.299 -24.737 -22.956 -22.955 -22.955 -22.951
  8 A'    2 A"    9 A'   10 A'   11 A'    3 A"   12 A'    4 A"                 
-22.951  -6.636  -6.603  -6.361  -4.800  -4.795  -4.792  -4.773
 13 A'   14 A'   15 A'   16 A'   17 A'    5 A"   18 A'   19 A'                 
 -4.766  -4.762  -4.760  -4.759  -4.759  -2.038  -2.035  -2.034
 20 A'    6 A"   21 A'    7 A"   22 A'   23 A'    8 A"   24 A'                 
 -2.022  -2.022  -1.280  -0.729  -0.661  -0.597  -0.515  -0.513
 25 A'    9 A"   26 A'   27 A'   28 A'   29 A'   10 A"   30 A'                 
 -0.458  -0.327  -0.317  -0.316  -0.273  -0.272
 31 A'   32 A'   11 A"   33 A'   34 A'   12 A"                                 
 -- Virtual --                   
 -0.130  -0.119  -0.025   0.006   0.024   0.036   0.040   0.054
 35 A'   13 A"   36 A'   37 A'   38 A'   14 A"   39 A'   40 A'                 
  0.069   0.071   0.076   0.110   0.173   0.187   0.201   0.206
 15 A"   41 A'   42 A'   43 A'   44 A'   45 A'   16 A"   46 A'                 
  0.228   0.243   0.265   0.271   0.282   0.297   0.298   0.300
 17 A"   47 A'   48 A'   18 A"   49 A'   19 A"   50 A'   51 A'                 
  0.354   0.379   0.389   0.392   0.411   0.433   0.465   0.493
 52 A'   53 A'   20 A"   21 A"   54 A'   55 A'   56 A'   22 A"                 
  0.517   0.597   0.629   0.631   0.675   0.695   0.797   0.834
 57 A'   58 A'   59 A'   23 A"   60 A'   24 A"   61 A'   62 A'                 
  0.836   0.976   1.149   1.268   1.293   1.299   1.314   1.326
 25 A"   63 A'   64 A'   26 A"   65 A'   27 A"   66 A'   67 A'                 
  1.357   1.488   1.529   1.542   1.626   1.654   1.698   1.880
 68 A'   28 A"   69 A'   29 A"   70 A'   71 A'   72 A'   73 A'                 
  3.712   3.713   3.763   3.770   3.951   3.957   3.960   3.979
 30 A"   74 A'   31 A"   75 A'   32 A"   76 A'   33 A"   77 A'                 
  4.078   4.122   4.262   5.975   5.989   6.009   6.218   6.234
 78 A'   79 A'   80 A'   34 A"   81 A'   82 A'   35 A"   83 A'                 
  6.259   6.692   6.929  13.753  13.789  13.803  13.819  13.883
 84 A'   85 A'   86 A'   36 A"   37 A"   87 A'   88 A'   89 A'                 
 13.919  27.723  28.322  28.334  28.349  28.526  28.529  28.529
 90 A'   91 A'   38 A"   92 A'   93 A'   39 A"   94 A'   40 A"                 
 28.538  28.598  66.709 127.869 127.878 127.894 151.541 162.793
 95 A'   96 A'   97 A'   41 A"   98 A'   99 A'  100 A'  101 A'                 
163.0421901.699
102 A'  103 A'                                                                 

 Beta MOs, Restricted
 -- Occupied --                  
******* -176.32 -165.72 -165.72 -165.72  -77.14  -77.11  -35.81
  1 A'    2 A'    3 A'    1 A"    4 A'    5 A'    6 A'    7 A'                 
-31.305 -31.300 -31.299 -24.737 -22.956 -22.955 -22.955 -22.951
  8 A'    2 A"    9 A'   10 A'   11 A'    3 A"   12 A'    4 A"                 
-22.951  -6.636  -6.603  -6.361  -4.800  -4.795  -4.792  -4.773
 13 A'   14 A'   15 A'   16 A'   17 A'    5 A"   18 A'   19 A'                 
 -4.766  -4.762  -4.760  -4.759  -4.759  -2.038  -2.035  -2.034
 20 A'    6 A"   21 A'    7 A"   22 A'   23 A'    8 A"   24 A'                 
 -2.022  -2.022  -1.280  -0.729  -0.661  -0.597  -0.515  -0.513
 25 A'    9 A"   26 A'   27 A'   28 A'   29 A'   10 A"   30 A'                 
 -0.458  -0.327  -0.317  -0.316  -0.273  -0.272
 31 A'   32 A'   11 A"   33 A'   34 A'   12 A"                                 
 -- Virtual --                   
 -0.130  -0.119  -0.025   0.006   0.024   0.036   0.040   0.054
 35 A'   13 A"   36 A'   37 A'   38 A'   14 A"   39 A'   40 A'                 
  0.069   0.071   0.076   0.110   0.173   0.187   0.201   0.206
 15 A"   41 A'   42 A'   43 A'   44 A'   45 A'   16 A"   46 A'                 
  0.228   0.243   0.265   0.271   0.282   0.297   0.298   0.300
 17 A"   47 A'   48 A'   18 A"   49 A'   19 A"   50 A'   51 A'                 
  0.354   0.379   0.389   0.392   0.411   0.433   0.465   0.493
 52 A'   53 A'   20 A"   21 A"   54 A'   55 A'   56 A'   22 A"                 
  0.517   0.597   0.629   0.631   0.675   0.695   0.797   0.834
 57 A'   58 A'   59 A'   23 A"   60 A'   24 A"   61 A'   62 A'                 
  0.836   0.976   1.149   1.268   1.293   1.299   1.314   1.326
 25 A"   63 A'   64 A'   26 A"   65 A'   27 A"   66 A'   67 A'                 
  1.357   1.488   1.529   1.542   1.626   1.654   1.698   1.880
 68 A'   28 A"   69 A'   29 A"   70 A'   71 A'   72 A'   73 A'                 
  3.712   3.713   3.763   3.770   3.951   3.957   3.960   3.979
 30 A"   74 A'   31 A"   75 A'   32 A"   76 A'   33 A"   77 A'                 
  4.078   4.122   4.262   5.975   5.989   6.009   6.218   6.234
 78 A'   79 A'   80 A'   34 A"   81 A'   82 A'   35 A"   83 A'                 
  6.259   6.692   6.929  13.753  13.789  13.803  13.819  13.883
 84 A'   85 A'   86 A'   36 A"   37 A"   87 A'   88 A'   89 A'                 
 13.919  27.723  28.322  28.334  28.349  28.526  28.529  28.529
 90 A'   91 A'   38 A"   92 A'   93 A'   39 A"   94 A'   40 A"                 
 28.538  28.598  66.709 127.869 127.878 127.894 151.541 162.793
 95 A'   96 A'   97 A'   41 A"   98 A'   99 A'  100 A'  101 A'                 
163.0421901.699
102 A'  103 A'                                                                 
 --------------------------------------------------------------

          Ground-State Mulliken Net Atomic Charges

     Atom                 Charge (a.u.)
  ----------------------------------------
      1 P                     0.148187
      2 P                     0.059639
      3 F                    -0.089653
      4 I                    -0.118174
  ----------------------------------------
  Sum of atomic charges =     0.000000

 -----------------------------------------------------------------
                    Cartesian Multipole Moments
 -----------------------------------------------------------------
    Charge (ESU x 10^10)
                 0.0000
    Dipole Moment (Debye)
         X      -0.5331      Y      -0.1673      Z       0.0000
       Tot       0.5587
    Quadrupole Moments (Debye-Ang)
        XX     -58.0879     XY       1.3452     YY     -62.2768
        XZ       0.0000     YZ      -0.0000     ZZ     -59.8056
    Octopole Moments (Debye-Ang^2)
       XXX      57.8107    XXY      10.6259    XYY      22.1275
       YYY      20.3013    XXZ       0.0000    XYZ       0.0000
       YYZ       0.0000    XZZ      14.8100    YZZ       7.9129
       ZZZ       0.0000
    Hexadecapole Moments (Debye-Ang^3)
      XXXX   -1168.7206   XXXY     -18.0123   XXYY    -249.3010
      XYYY     -16.6509   YYYY    -264.6261   XXXZ      -0.0000
      XXYZ      -0.0000   XYYZ      -0.0000   YYYZ      -0.0000
      XXZZ    -210.5736   XYZZ     -10.4563   YYZZ     -57.4384
      XZZZ      -0.0000   YZZZ      -0.0000   ZZZZ     -87.3070
 -----------------------------------------------------------------
 Calculating analytic gradient of the SCF energy
 Gradient of SCF Energy
            1           2           3           4
    1  -0.0306497   0.0207030  -0.0067450   0.0166917
    2   0.0033920   0.0514143  -0.0595038   0.0046975
    3  -0.0000000   0.0000000  -0.0000000   0.0000000
 Max gradient component =       5.950E-02
 RMS gradient           =       2.567E-02
 Gradient time:  CPU 4.17 s  wall 4.18 s
 Geometry Optimization Parameters
   NAtoms,    NIC,     NZ,  NCons,   NDum,   NFix, NCnnct, MaxDiis
        4      14       4       0       0       0       0       0


** GEOMETRY OPTIMIZATION IN DELOCALIZED INTERNAL COORDINATES **
   Searching for a Minimum

   Optimization Cycle:   1

                       Coordinates (Angstroms)
     ATOM                X               Y               Z
      1  P        -0.8461635448   -1.1601614133    0.0000000000
      2  P        -2.5707641335   -0.1672602049    0.0000000000
      3  F        -2.5726389282    1.3727386539    0.0000000000
      4  I         1.4039182175    0.1425787998    0.0000000000
   Point Group: cs    Number of degrees of freedom:     5


   Energy is  -7702.158123236


 Attempting to Generate Delocalized Internal Coordinates

  5 Hessian modes will be used to form the next step
  Hessian Eigenvalues:
     0.075278    0.250000    0.250000    0.357619    0.648207

 Minimum Search - Taking Simple RFO Step
 Searching for Lamda that Minimizes Along All modes
 Value Taken    Lamda =  -0.01245864
 Step Taken.  Stepsize is  0.242715

                             Maximum     Tolerance    Cnvgd?
         Gradient           0.053091      0.000300      NO
         Displacement       0.188526      0.001200      NO
         Energy change     *********      0.000001      NO


 New Cartesian Coordinates Obtained by Inverse Iteration

 Displacement from previous Coordinates is:  0.432456
 ----------------------------------------------------------------
             Standard Nuclear Orientation (Angstroms)
    I     Atom           X                Y                Z
 ----------------------------------------------------------------
    1      P      -0.8255671895    -1.2074598179     0.0000000000
    2      P      -2.5641705545    -0.1926628180     0.0000000000
    3      F      -2.4357895313     1.3898406276     0.0000000000
    4      I       1.2398788863     0.1981778438     0.0000000000
 ----------------------------------------------------------------
 Molecular Point Group                 Cs    NOp =  2
 Largest Abelian Subgroup              Cs    NOp =  2
 Nuclear Repulsion Energy =   471.2427632137 hartrees
 There are       46 alpha and       46 beta electrons
 Applying Cartesian multipole field
    Component          Value
    ---------          -----
     (2,0,0)        1.00000E-11
     (0,2,0)        2.00000E-11
     (0,0,2)       -3.00000E-11
 Nucleus-field energy     =     0.0000000117 hartrees
 Requested basis set is 6-311++G(d,p)
 There are 56 shells and 144 basis functions
 A cutoff of  1.0D-11 yielded   1269 shell pairs
 There are      8869 function pairs (      9902 Cartesian)
 Smallest overlap matrix eigenvalue = 8.46E-04
 Guess MOs from SCF MO coefficient file

 -----------------------------------------------------------------------
  General SCF calculation program by
  Eric Jon Sundstrom, Paul Horn, Yuezhi Mao, Dmitri Zuev, Alec White,
  David Stuck, Shaama M.S., Shane Yost, Joonho Lee, David Small,
  Daniel Levine, Susi Lehtola, Hugh Burton, Evgeny Epifanovsky
 -----------------------------------------------------------------------
 Exchange:     0.2000 Hartree-Fock + 0.0800 Slater + 0.7200 B88
 Correlation:  0.1900 VWN1RPA + 0.8100 LYP
 Using SG-1 standard quadrature grid
 A restricted SCF calculation will be
 performed using DIIS
 SCF converges when DIIS error is below 1.0e-08
 ---------------------------------------
  Cycle       Energy         DIIS error
 ---------------------------------------
    1   -7702.1605465375      1.24e-03  
    2   -7702.1670267050      4.73e-04  
    3   -7702.1666693401      6.15e-04  
    4   -7702.1673740804      1.76e-04  
    5   -7702.1674801275      5.34e-05  
    6   -7702.1674878778      1.34e-05  
    7   -7702.1674884158      2.80e-06  
    8   -7702.1674884390      1.63e-06  
    9   -7702.1674884462      2.60e-07  
   10   -7702.1674884464      7.32e-08  
   11   -7702.1674884465      2.84e-08  
   12   -7702.1674884464      3.62e-09  Convergence criterion met
 ---------------------------------------
 SCF time:   CPU 14.82s  wall 15.00s 
 SCF   energy in the final basis set =    -7702.1674884464
 Total energy in the final basis set =    -7702.1674884464

 --------------------------------------------------------------
             Orbital Energies (a.u.) and Symmetries
 --------------------------------------------------------------

 Alpha MOs, Restricted
 -- Occupied --                  
******* -176.32 -165.72 -165.72 -165.72  -77.14  -77.11  -35.82
  1 A'    2 A'    3 A'    1 A"    4 A'    5 A'    6 A'    7 A'                 
-31.310 -31.305 -31.304 -24.722 -22.960 -22.959 -22.959 -22.955
  8 A'    2 A"    9 A'   10 A'   11 A'    3 A"   12 A'    4 A"                 
-22.955  -6.632  -6.602  -6.366  -4.796  -4.791  -4.788  -4.778
 13 A'   14 A'   15 A'   16 A'   17 A'    5 A"   18 A'   19 A'                 
 -4.765  -4.764  -4.763  -4.761  -4.759  -2.044  -2.040  -2.039
  6 A"   20 A'   21 A'    7 A"   22 A'   23 A'    8 A"   24 A'                 
 -2.027  -2.027  -1.252  -0.730  -0.664  -0.582  -0.494  -0.493
 25 A'    9 A"   26 A'   27 A'   28 A'   29 A'   10 A"   30 A'                 
 -0.459  -0.335  -0.322  -0.320  -0.273  -0.270
 31 A'   32 A'   11 A"   33 A'   34 A'   12 A"                                 
 -- Virtual --                   
 -0.122  -0.118  -0.024   0.005   0.022   0.037   0.040   0.054
 13 A"   35 A'   36 A'   37 A'   38 A'   14 A"   39 A'   40 A'                 
  0.061   0.068   0.077   0.107   0.167   0.184   0.197   0.205
 41 A'   15 A"   42 A'   43 A'   44 A'   45 A'   16 A"   46 A'                 
  0.230   0.246   0.264   0.273   0.280   0.289   0.299   0.302
 17 A"   47 A'   48 A'   18 A"   49 A'   50 A'   51 A'   19 A"                 
  0.347   0.373   0.387   0.391   0.407   0.443   0.478   0.498
 52 A'   20 A"   21 A"   53 A'   54 A'   55 A'   56 A'   22 A"                 
  0.530   0.600   0.618   0.638   0.672   0.702   0.808   0.830
 57 A'   58 A'   59 A'   23 A"   60 A'   24 A"   61 A'   25 A"                 
  0.854   0.951   1.131   1.272   1.301   1.304   1.317   1.342
 62 A'   63 A'   64 A'   26 A"   27 A"   65 A'   66 A'   67 A'                 
  1.378   1.488   1.536   1.543   1.643   1.667   1.692   1.896
 68 A'   28 A"   69 A'   29 A"   70 A'   71 A'   72 A'   73 A'                 
  3.731   3.733   3.768   3.776   3.947   3.956   3.960   3.986
 30 A"   74 A'   31 A"   75 A'   32 A"   76 A'   33 A"   77 A'                 
  4.074   4.107   4.271   5.971   5.988   6.006   6.234   6.256
 78 A'   79 A'   80 A'   34 A"   81 A'   82 A'   35 A"   83 A'                 
  6.280   6.683   6.901  13.756  13.791  13.809  13.813  13.883
 84 A'   85 A'   86 A'   36 A"   37 A"   87 A'   88 A'   89 A'                 
 13.920  27.731  28.318  28.332  28.347  28.521  28.525  28.527
 90 A'   91 A'   38 A"   92 A'   93 A'   39 A"   94 A'   40 A"                 
 28.538  28.608  66.722 127.865 127.876 127.893 151.547 162.785
 95 A'   96 A'   97 A'   41 A"   98 A'   99 A'  100 A'  101 A'                 
163.0201901.705
102 A'  103 A'                                                                 

 Beta MOs, Restricted
 -- Occupied --                  
******* -176.32 -165.72 -165.72 -165.72  -77.14  -77.11  -35.82
  1 A'    2 A'    3 A'    1 A"    4 A'    5 A'    6 A'    7 A'                 
-31.310 -31.305 -31.304 -24.722 -22.960 -22.959 -22.959 -22.955
  8 A'    2 A"    9 A'   10 A'   11 A'    3 A"   12 A'    4 A"                 
-22.955  -6.632  -6.602  -6.366  -4.796  -4.791  -4.788  -4.778
 13 A'   14 A'   15 A'   16 A'   17 A'    5 A"   18 A'   19 A'                 
 -4.765  -4.764  -4.763  -4.761  -4.759  -2.044  -2.040  -2.039
  6 A"   20 A'   21 A'    7 A"   22 A'   23 A'    8 A"   24 A'                 
 -2.027  -2.027  -1.252  -0.730  -0.664  -0.582  -0.494  -0.493
 25 A'    9 A"   26 A'   27 A'   28 A'   29 A'   10 A"   30 A'                 
 -0.459  -0.335  -0.322  -0.320  -0.273  -0.270
 31 A'   32 A'   11 A"   33 A'   34 A'   12 A"                                 
 -- Virtual --                   
 -0.122  -0.118  -0.024   0.005   0.022   0.037   0.040   0.054
 13 A"   35 A'   36 A'   37 A'   38 A'   14 A"   39 A'   40 A'                 
  0.061   0.068   0.077   0.107   0.167   0.184   0.197   0.205
 41 A'   15 A"   42 A'   43 A'   44 A'   45 A'   16 A"   46 A'                 
  0.230   0.246   0.264   0.273   0.280   0.289   0.299   0.302
 17 A"   47 A'   48 A'   18 A"   49 A'   50 A'   51 A'   19 A"                 
  0.347   0.373   0.387   0.391   0.407   0.443   0.478   0.498
 52 A'   20 A"   21 A"   53 A'   54 A'   55 A'   56 A'   22 A"                 
  0.530   0.600   0.618   0.638   0.672   0.702   0.808   0.830
 57 A'   58 A'   59 A'   23 A"   60 A'   24 A"   61 A'   25 A"                 
  0.854   0.951   1.131   1.272   1.301   1.304   1.317   1.342
 62 A'   63 A'   64 A'   26 A"   27 A"   65 A'   66 A'   67 A'                 
  1.378   1.488   1.536   1.543   1.643   1.667   1.692   1.896
 68 A'   28 A"   69 A'   29 A"   70 A'   71 A'   72 A'   73 A'                 
  3.731   3.733   3.768   3.776   3.947   3.956   3.960   3.986
 30 A"   74 A'   31 A"   75 A'   32 A"   76 A'   33 A"   77 A'                 
  4.074   4.107   4.271   5.971   5.988   6.006   6.234   6.256
 78 A'   79 A'   80 A'   34 A"   81 A'   82 A'   35 A"   83 A'                 
  6.280   6.683   6.901  13.756  13.791  13.809  13.813  13.883
 84 A'   85 A'   86 A'   36 A"   37 A"   87 A'   88 A'   89 A'                 
 13.920  27.731  28.318  28.332  28.347  28.521  28.525  28.527
 90 A'   91 A'   38 A"   92 A'   93 A'   39 A"   94 A'   40 A"                 
 28.538  28.608  66.722 127.865 127.876 127.893 151.547 162.785
 95 A'   96 A'   97 A'   41 A"   98 A'   99 A'  100 A'  101 A'                 
163.0201901.705
102 A'  103 A'                                                                 
 --------------------------------------------------------------

          Ground-State Mulliken Net Atomic Charges

     Atom                 Charge (a.u.)
  ----------------------------------------
      1 P                     0.139177
      2 P                     0.092249
      3 F                    -0.142003
      4 I                    -0.089423
  ----------------------------------------
  Sum of atomic charges =    -0.000000

 -----------------------------------------------------------------
                    Cartesian Multipole Moments
 -----------------------------------------------------------------
    Charge (ESU x 10^10)
                -0.0000
    Dipole Moment (Debye)
         X      -0.1240      Y      -0.4649      Z       0.0000
       Tot       0.4812
    Quadrupole Moments (Debye-Ang)
        XX     -58.3283     XY       2.2856     YY     -62.3059
        XZ       0.0000     YZ       0.0000     ZZ     -59.6806
    Octopole Moments (Debye-Ang^2)
       XXX      69.6107    XXY       7.8473    XYY      26.7092
       YYY      17.5732    XXZ       0.0000    XYZ      -0.0000
       YYZ       0.0000    XZZ      19.3226    YZZ       7.0078
       ZZZ       0.0000
    Hexadecapole Moments (Debye-Ang^3)
      XXXX   -1080.7385   XXXY     -22.4428   XXYY    -232.8995
      XYYY     -22.4237   YYYY    -279.8544   XXXZ       0.0000
      XXYZ       0.0000   XYYZ       0.0000   YYYZ       0.0000
      XXZZ    -194.5611   XYZZ     -12.9046   YYZZ     -59.8396
      XZZZ       0.0000   YZZZ       0.0000   ZZZZ     -86.7599
 -----------------------------------------------------------------
 Calculating analytic gradient of the SCF energy
 Gradient of SCF Energy
            1           2           3           4
    1  -0.0138260   0.0151806  -0.0071200   0.0057653
    2   0.0049689   0.0214034  -0.0261844  -0.0001879
    3  -0.0000000  -0.0000000   0.0000000   0.0000000
 Max gradient component =       2.618E-02
 RMS gradient           =       1.181E-02
 Gradient time:  CPU 4.39 s  wall 4.39 s
 Geometry Optimization Parameters
   NAtoms,    NIC,     NZ,  NCons,   NDum,   NFix, NCnnct, MaxDiis
        4      14       4       0       0       0       0       0

 Cartesian Hessian Update
 Hessian Updated using BFGS Update


** GEOMETRY OPTIMIZATION IN DELOCALIZED INTERNAL COORDINATES **
   Searching for a Minimum

   Optimization Cycle:   2

                       Coordinates (Angstroms)
     ATOM                X               Y               Z
      1  P        -0.8255671895   -1.2074598179    0.0000000000
      2  P        -2.5641705545   -0.1926628180    0.0000000000
      3  F        -2.4357895313    1.3898406276    0.0000000000
      4  I         1.2398788863    0.1981778438    0.0000000000
   Point Group: cs    Number of degrees of freedom:     5


   Energy is  -7702.167488446

 Hessian Updated using BFGS Update

  5 Hessian modes will be used to form the next step
  Hessian Eigenvalues:
     0.074256    0.163722    0.250002    0.347229    0.559916

 Minimum Search - Taking Simple RFO Step
 Searching for Lamda that Minimizes Along All modes
 Value Taken    Lamda =  -0.00709237
 Step Taken.  Stepsize is  0.226596

                             Maximum     Tolerance    Cnvgd?
         Gradient           0.021996      0.000300      NO
         Displacement       0.162411      0.001200      NO
         Energy change     -0.009365      0.000001      NO


 New Cartesian Coordinates Obtained by Inverse Iteration

 Displacement from previous Coordinates is:  0.612484
 ----------------------------------------------------------------
             Standard Nuclear Orientation (Angstroms)
    I     Atom           X                Y                Z
 ----------------------------------------------------------------
    1      P      -0.8288959485    -1.2772254141     0.0000000000
    2      P      -2.5725998953    -0.2156271463     0.0000000000
    3      F      -2.2190528287     1.3801616643     0.0000000000
    4      I       1.0349002836     0.3005867315     0.0000000000
 ----------------------------------------------------------------
 Molecular Point Group                 Cs    NOp =  2
 Largest Abelian Subgroup              Cs    NOp =  2
 Nuclear Repulsion Energy =   487.1961765215 hartrees
 There are       46 alpha and       46 beta electrons
 Applying Cartesian multipole field
    Component          Value
    ---------          -----
     (2,0,0)        1.00000E-11
     (0,2,0)        2.00000E-11
     (0,0,2)       -3.00000E-11
 Nucleus-field energy     =     0.0000000109 hartrees
 Requested basis set is 6-311++G(d,p)
 There are 56 shells and 144 basis functions
 A cutoff of  1.0D-11 yielded   1278 shell pairs
 There are      8942 function pairs (      9986 Cartesian)
 Smallest overlap matrix eigenvalue = 9.37E-04
 Guess MOs from SCF MO coefficient file

 -----------------------------------------------------------------------
  General SCF calculation program by
  Eric Jon Sundstrom, Paul Horn, Yuezhi Mao, Dmitri Zuev, Alec White,
  David Stuck, Shaama M.S., Shane Yost, Joonho Lee, David Small,
  Daniel Levine, Susi Lehtola, Hugh Burton, Evgeny Epifanovsky
 -----------------------------------------------------------------------
 Exchange:     0.2000 Hartree-Fock + 0.0800 Slater + 0.7200 B88
 Correlation:  0.1900 VWN1RPA + 0.8100 LYP
 Using SG-1 standard quadrature grid
 A restricted SCF calculation will be
 performed using DIIS
 SCF converges when DIIS error is below 1.0e-08
 ---------------------------------------
  Cycle       Energy         DIIS error
 ---------------------------------------
    1   -7702.1577446358      1.63e-03  
    2   -7702.1704953816      5.47e-04  
    3   -7702.1702680269      7.24e-04  
    4   -7702.1710478238      1.25e-04  
    5   -7702.1710804206      5.65e-05  
    6   -7702.1710904433      2.07e-05  
    7   -7702.1710919379      3.96e-06  
    8   -7702.1710919950      2.00e-06  
    9   -7702.1710920062      2.68e-07  
   10   -7702.1710920063      4.70e-08  
   11   -7702.1710920063      2.49e-08  
   12   -7702.1710920063      3.87e-09  Convergence criterion met
 ---------------------------------------
 SCF time:   CPU 15.31s  wall 15.00s 
 SCF   energy in the final basis set =    -7702.1710920063
 Total energy in the final basis set =    -7702.1710920063

 --------------------------------------------------------------
             Orbital Energies (a.u.) and Symmetries
 --------------------------------------------------------------

 Alpha MOs, Restricted
 -- Occupied --                  
******* -176.32 -165.72 -165.72 -165.72  -77.14  -77.11  -35.82
  1 A'    2 A'    3 A'    1 A"    4 A'    5 A'    6 A'    7 A'                 
-31.310 -31.305 -31.305 -24.708 -22.961 -22.960 -22.959 -22.956
  8 A'    2 A"    9 A'   10 A'   11 A'    3 A"   12 A'    4 A"                 
-22.956  -6.630  -6.601  -6.367  -4.794  -4.790  -4.787  -4.779
 13 A'   14 A'   15 A'   16 A'   17 A'    5 A"   18 A'   19 A'                 
 -4.765  -4.764  -4.764  -4.761  -4.758  -2.045  -2.041  -2.040
  6 A"   20 A'   21 A'    7 A"   22 A'   23 A'    8 A"   24 A'                 
 -2.028  -2.028  -1.228  -0.733  -0.662  -0.568  -0.475  -0.475
  9 A"   25 A'   26 A'   27 A'   28 A'   29 A'   30 A'   10 A"                 
 -0.458  -0.341  -0.325  -0.321  -0.272  -0.267
 31 A'   32 A'   11 A"   33 A'   34 A'   12 A"                                 
 -- Virtual --                   
 -0.125  -0.110  -0.023   0.003   0.016   0.036   0.040   0.052
 13 A"   35 A'   36 A'   37 A'   38 A'   14 A"   39 A'   40 A'                 
  0.054   0.068   0.077   0.106   0.161   0.186   0.194   0.212
 41 A'   15 A"   42 A'   43 A'   44 A'   45 A'   16 A"   46 A'                 
  0.231   0.246   0.259   0.270   0.275   0.284   0.299   0.303
 17 A"   47 A'   48 A'   49 A'   18 A"   50 A'   51 A'   19 A"                 
  0.350   0.364   0.391   0.392   0.399   0.476   0.494   0.501
 52 A'   20 A"   21 A"   53 A'   54 A'   55 A'   56 A'   22 A"                 
  0.561   0.593   0.607   0.644   0.672   0.708   0.820   0.822
 57 A'   58 A'   59 A'   23 A"   60 A'   24 A"   61 A'   25 A"                 
  0.861   0.929   1.110   1.277   1.303   1.306   1.343   1.362
 62 A'   63 A'   64 A'   26 A"   27 A"   65 A'   66 A'   67 A'                 
  1.375   1.486   1.545   1.545   1.654   1.673   1.687   1.917
 68 A'   28 A"   29 A"   69 A'   70 A'   71 A'   72 A'   73 A'                 
  3.749   3.750   3.774   3.785   3.947   3.961   3.963   4.005
 30 A"   74 A'   31 A"   75 A'   32 A"   76 A'   33 A"   77 A'                 
  4.048   4.118   4.284   5.972   5.990   6.009   6.248   6.281
 78 A'   79 A'   80 A'   34 A"   81 A'   82 A'   35 A"   83 A'                 
  6.298   6.674   6.876  13.756  13.792  13.800  13.817  13.891
 84 A'   85 A'   86 A'   36 A"   37 A"   87 A'   88 A'   89 A'                 
 13.917  27.743  28.318  28.334  28.347  28.521  28.527  28.528
 90 A'   91 A'   38 A"   92 A'   93 A'   39 A"   94 A'   40 A"                 
 28.547  28.616  66.736 127.865 127.878 127.894 151.558 162.778
 95 A'   96 A'   97 A'   41 A"   98 A'   99 A'  100 A'  101 A'                 
162.9981901.717
102 A'  103 A'                                                                 

 Beta MOs, Restricted
 -- Occupied --                  
******* -176.32 -165.72 -165.72 -165.72  -77.14  -77.11  -35.82
  1 A'    2 A'    3 A'    1 A"    4 A'    5 A'    6 A'    7 A'                 
-31.310 -31.305 -31.305 -24.708 -22.961 -22.960 -22.959 -22.956
  8 A'    2 A"    9 A'   10 A'   11 A'    3 A"   12 A'    4 A"                 
-22.956  -6.630  -6.601  -6.367  -4.794  -4.790  -4.787  -4.779
 13 A'   14 A'   15 A'   16 A'   17 A'    5 A"   18 A'   19 A'                 
 -4.765  -4.764  -4.764  -4.761  -4.758  -2.045  -2.041  -2.040
  6 A"   20 A'   21 A'    7 A"   22 A'   23 A'    8 A"   24 A'                 
 -2.028  -2.028  -1.228  -0.733  -0.662  -0.568  -0.475  -0.475
  9 A"   25 A'   26 A'   27 A'   28 A'   29 A'   30 A'   10 A"                 
 -0.458  -0.341  -0.325  -0.321  -0.272  -0.267
 31 A'   32 A'   11 A"   33 A'   34 A'   12 A"                                 
 -- Virtual --                   
 -0.125  -0.110  -0.023   0.003   0.016   0.036   0.040   0.052
 13 A"   35 A'   36 A'   37 A'   38 A'   14 A"   39 A'   40 A'                 
  0.054   0.068   0.077   0.106   0.161   0.186   0.194   0.212
 41 A'   15 A"   42 A'   43 A'   44 A'   45 A'   16 A"   46 A'                 
  0.231   0.246   0.259   0.270   0.275   0.284   0.299   0.303
 17 A"   47 A'   48 A'   49 A'   18 A"   50 A'   51 A'   19 A"                 
  0.350   0.364   0.391   0.392   0.399   0.476   0.494   0.501
 52 A'   20 A"   21 A"   53 A'   54 A'   55 A'   56 A'   22 A"                 
  0.561   0.593   0.607   0.644   0.672   0.708   0.820   0.822
 57 A'   58 A'   59 A'   23 A"   60 A'   24 A"   61 A'   25 A"                 
  0.861   0.929   1.110   1.277   1.303   1.306   1.343   1.362
 62 A'   63 A'   64 A'   26 A"   27 A"   65 A'   66 A'   67 A'                 
  1.375   1.486   1.545   1.545   1.654   1.673   1.687   1.917
 68 A'   28 A"   29 A"   69 A'   70 A'   71 A'   72 A'   73 A'                 
  3.749   3.750   3.774   3.785   3.947   3.961   3.963   4.005
 30 A"   74 A'   31 A"   75 A'   32 A"   76 A'   33 A"   77 A'                 
  4.048   4.118   4.284   5.972   5.990   6.009   6.248   6.281
 78 A'   79 A'   80 A'   34 A"   81 A'   82 A'   35 A"   83 A'                 
  6.298   6.674   6.876  13.756  13.792  13.800  13.817  13.891
 84 A'   85 A'   86 A'   36 A"   37 A"   87 A'   88 A'   89 A'                 
 13.917  27.743  28.318  28.334  28.347  28.521  28.527  28.528
 90 A'   91 A'   38 A"   92 A'   93 A'   39 A"   94 A'   40 A"                 
 28.547  28.616  66.736 127.865 127.878 127.894 151.558 162.778
 95 A'   96 A'   97 A'   41 A"   98 A'   99 A'  100 A'  101 A'                 
162.9981901.717
102 A'  103 A'                                                                 
 --------------------------------------------------------------

          Ground-State Mulliken Net Atomic Charges

     Atom                 Charge (a.u.)
  ----------------------------------------
      1 P                     0.132177
      2 P                     0.124830
      3 F                    -0.189981
      4 I                    -0.067026
  ----------------------------------------
  Sum of atomic charges =     0.000000

 -----------------------------------------------------------------
                    Cartesian Multipole Moments
 -----------------------------------------------------------------
    Charge (ESU x 10^10)
                 0.0000
    Dipole Moment (Debye)
         X      -0.1235      Y      -0.8096      Z       0.0000
       Tot       0.8190
    Quadrupole Moments (Debye-Ang)
        XX     -58.0338     XY       3.2806     YY     -61.8999
        XZ       0.0000     YZ       0.0000     ZZ     -59.6478
    Octopole Moments (Debye-Ang^2)
       XXX      81.2732    XXY       4.1117    XYY      31.3786
       YYY      12.2016    XXZ       0.0000    XYZ       0.0000
       YYZ       0.0000    XZZ      24.8686    YZZ       5.1088
       ZZZ      -0.0000
    Hexadecapole Moments (Debye-Ang^3)
      XXXX    -980.5170   XXXY     -33.6169   XXYY    -213.3164
      XYYY     -33.5095   YYYY    -301.0862   XXXZ       0.0000
      XXYZ      -0.0000   XYYZ       0.0000   YYYZ       0.0000
      XXZZ    -177.8059   XYZZ     -17.2303   YYZZ     -63.5222
      XZZZ       0.0000   YZZZ       0.0000   ZZZZ     -86.6102
 -----------------------------------------------------------------
 Calculating analytic gradient of the SCF energy
 Gradient of SCF Energy
            1           2           3           4
    1   0.0040161   0.0028315  -0.0003312  -0.0065164
    2   0.0071404  -0.0004069  -0.0016330  -0.0051004
    3  -0.0000000  -0.0000000   0.0000000   0.0000000
 Max gradient component =       7.140E-03
 RMS gradient           =       3.495E-03
 Gradient time:  CPU 4.56 s  wall 4.56 s
 Geometry Optimization Parameters
   NAtoms,    NIC,     NZ,  NCons,   NDum,   NFix, NCnnct, MaxDiis
        4      14       4       0       0       0       0       0

 Cartesian Hessian Update
 Hessian Updated using BFGS Update


** GEOMETRY OPTIMIZATION IN DELOCALIZED INTERNAL COORDINATES **
   Searching for a Minimum

   Optimization Cycle:   3

                       Coordinates (Angstroms)
     ATOM                X               Y               Z
      1  P        -0.8288959485   -1.2772254141    0.0000000000
      2  P        -2.5725998953   -0.2156271463    0.0000000000
      3  F        -2.2190528287    1.3801616643    0.0000000000
      4  I         1.0349002836    0.3005867315    0.0000000000
   Point Group: cs    Number of degrees of freedom:     5


   Energy is  -7702.171092006

 Hessian Updated using BFGS Update

  5 Hessian modes will be used to form the next step
  Hessian Eigenvalues:
     0.097839    0.148007    0.250011    0.343450    0.550513

 Minimum Search - Taking Simple RFO Step
 Searching for Lamda that Minimizes Along All modes
 Value Taken    Lamda =  -0.00076158
 Step Taken.  Stepsize is  0.086389

                             Maximum     Tolerance    Cnvgd?
         Gradient           0.007228      0.000300      NO
         Displacement       0.058594      0.001200      NO
         Energy change     -0.003604      0.000001      NO


 New Cartesian Coordinates Obtained by Inverse Iteration

 Displacement from previous Coordinates is:  0.065950
 ----------------------------------------------------------------
             Standard Nuclear Orientation (Angstroms)
    I     Atom           X                Y                Z
 ----------------------------------------------------------------
    1      P      -0.8417637795    -1.2907288086     0.0000000000
    2      P      -2.5848932380    -0.2168620179     0.0000000000
    3      F      -2.2159687571     1.3800521197     0.0000000000
    4      I       1.0569773856     0.3154345423     0.0000000000
 ----------------------------------------------------------------
 Molecular Point Group                 Cs    NOp =  2
 Largest Abelian Subgroup              Cs    NOp =  2
 Nuclear Repulsion Energy =   482.3299930827 hartrees
 There are       46 alpha and       46 beta electrons
 Applying Cartesian multipole field
    Component          Value
    ---------          -----
     (2,0,0)        1.00000E-11
     (0,2,0)        2.00000E-11
     (0,0,2)       -3.00000E-11
 Nucleus-field energy     =     0.0000000111 hartrees
 Requested basis set is 6-311++G(d,p)
 There are 56 shells and 144 basis functions
 A cutoff of  1.0D-11 yielded   1275 shell pairs
 There are      8921 function pairs (      9962 Cartesian)
 Smallest overlap matrix eigenvalue = 9.57E-04
 Guess MOs from SCF MO coefficient file

 -----------------------------------------------------------------------
  General SCF calculation program by
  Eric Jon Sundstrom, Paul Horn, Yuezhi Mao, Dmitri Zuev, Alec White,
  David Stuck, Shaama M.S., Shane Yost, Joonho Lee, David Small,
  Daniel Levine, Susi Lehtola, Hugh Burton, Evgeny Epifanovsky
 -----------------------------------------------------------------------
 Exchange:     0.2000 Hartree-Fock + 0.0800 Slater + 0.7200 B88
 Correlation:  0.1900 VWN1RPA + 0.8100 LYP
 Using SG-1 standard quadrature grid
 A restricted SCF calculation will be
 performed using DIIS
 SCF converges when DIIS error is below 1.0e-08
 ---------------------------------------
  Cycle       Energy         DIIS error
 ---------------------------------------
    1   -7702.1710749229      2.45e-04  
    2   -7702.1712936430      1.18e-04  
    3   -7702.1712355466      1.72e-04  
    4   -7702.1713396018      4.10e-05  
    5   -7702.1713447476      9.60e-06  
    6   -7702.1713449480      3.11e-06  
    7   -7702.1713449634      4.62e-07  
    8   -7702.1713449636      4.35e-07  
    9   -7702.1713449642      5.54e-08  
   10   -7702.1713449642      1.21e-08  
   11   -7702.1713449643      3.02e-09  Convergence criterion met
 ---------------------------------------
 SCF time:   CPU 13.98s  wall 14.00s 
 SCF   energy in the final basis set =    -7702.1713449643
 Total energy in the final basis set =    -7702.1713449643

 --------------------------------------------------------------
             Orbital Energies (a.u.) and Symmetries
 --------------------------------------------------------------

 Alpha MOs, Restricted
 -- Occupied --                  
******* -176.32 -165.72 -165.72 -165.72  -77.14  -77.11  -35.82
  1 A'    2 A'    3 A'    1 A"    4 A'    5 A'    6 A'    7 A'                 
-31.309 -31.304 -31.303 -24.708 -22.960 -22.958 -22.958 -22.954
  8 A'    2 A"    9 A'   10 A'   11 A'    3 A"   12 A'    4 A"                 
-22.954  -6.632  -6.604  -6.365  -4.796  -4.792  -4.789  -4.777
 13 A'   14 A'   15 A'   16 A'   17 A'    5 A"   18 A'   19 A'                 
 -4.766  -4.764  -4.763  -4.762  -4.761  -2.043  -2.039  -2.038
 20 A'    6 A"    7 A"   21 A'   22 A'   23 A'    8 A"   24 A'                 
 -2.026  -2.026  -1.227  -0.729  -0.660  -0.569  -0.475  -0.475
  9 A"   25 A'   26 A'   27 A'   28 A'   29 A'   30 A'   10 A"                 
 -0.457  -0.341  -0.322  -0.319  -0.273  -0.268
 31 A'   32 A'   11 A"   33 A'   34 A'   12 A"                                 
 -- Virtual --                   
 -0.127  -0.116  -0.025   0.002   0.014   0.036   0.040   0.051
 13 A"   35 A'   36 A'   37 A'   38 A'   14 A"   39 A'   40 A'                 
  0.054   0.068   0.077   0.107   0.162   0.187   0.194   0.212
 41 A'   15 A"   42 A'   43 A'   44 A'   45 A'   16 A"   46 A'                 
  0.231   0.245   0.259   0.269   0.275   0.283   0.299   0.302
 17 A"   47 A'   48 A'   49 A'   18 A"   50 A'   51 A'   19 A"                 
  0.350   0.370   0.389   0.394   0.401   0.474   0.491   0.500
 52 A'   20 A"   53 A'   21 A"   54 A'   55 A'   56 A'   22 A"                 
  0.557   0.588   0.607   0.641   0.669   0.701   0.815   0.819
 57 A'   58 A'   59 A'   23 A"   60 A'   24 A"   61 A'   25 A"                 
  0.853   0.917   1.104   1.277   1.303   1.306   1.341   1.362
 62 A'   63 A'   64 A'   26 A"   27 A"   65 A'   66 A'   67 A'                 
  1.374   1.485   1.544   1.544   1.652   1.670   1.684   1.915
 68 A'   28 A"   29 A"   69 A'   70 A'   71 A'   72 A'   73 A'                 
  3.749   3.751   3.773   3.784   3.949   3.961   3.961   4.003
 30 A"   74 A'   31 A"   75 A'   32 A"   33 A"   76 A'   77 A'                 
  4.044   4.109   4.282   5.972   5.991   6.010   6.248   6.282
 78 A'   79 A'   80 A'   34 A"   81 A'   82 A'   35 A"   83 A'                 
  6.298   6.671   6.870  13.754  13.790  13.796  13.814  13.887
 84 A'   85 A'   86 A'   36 A"   37 A"   87 A'   88 A'   89 A'                 
 13.915  27.739  28.319  28.335  28.348  28.523  28.528  28.528
 90 A'   91 A'   38 A"   92 A'   93 A'   39 A"   40 A"   94 A'                 
 28.547  28.611  66.735 127.866 127.878 127.895 151.554 162.774
 95 A'   96 A'   97 A'   41 A"   98 A'   99 A'  100 A'  101 A'                 
162.9921901.713
102 A'  103 A'                                                                 

 Beta MOs, Restricted
 -- Occupied --                  
******* -176.32 -165.72 -165.72 -165.72  -77.14  -77.11  -35.82
  1 A'    2 A'    3 A'    1 A"    4 A'    5 A'    6 A'    7 A'                 
-31.309 -31.304 -31.303 -24.708 -22.960 -22.958 -22.958 -22.954
  8 A'    2 A"    9 A'   10 A'   11 A'    3 A"   12 A'    4 A"                 
-22.954  -6.632  -6.604  -6.365  -4.796  -4.792  -4.789  -4.777
 13 A'   14 A'   15 A'   16 A'   17 A'    5 A"   18 A'   19 A'                 
 -4.766  -4.764  -4.763  -4.762  -4.761  -2.043  -2.039  -2.038
 20 A'    6 A"    7 A"   21 A'   22 A'   23 A'    8 A"   24 A'                 
 -2.026  -2.026  -1.227  -0.729  -0.660  -0.569  -0.475  -0.475
  9 A"   25 A'   26 A'   27 A'   28 A'   29 A'   30 A'   10 A"                 
 -0.457  -0.341  -0.322  -0.319  -0.273  -0.268
 31 A'   32 A'   11 A"   33 A'   34 A'   12 A"                                 
 -- Virtual --                   
 -0.127  -0.116  -0.025   0.002   0.014   0.036   0.040   0.051
 13 A"   35 A'   36 A'   37 A'   38 A'   14 A"   39 A'   40 A'                 
  0.054   0.068   0.077   0.107   0.162   0.187   0.194   0.212
 41 A'   15 A"   42 A'   43 A'   44 A'   45 A'   16 A"   46 A'                 
  0.231   0.245   0.259   0.269   0.275   0.283   0.299   0.302
 17 A"   47 A'   48 A'   49 A'   18 A"   50 A'   51 A'   19 A"                 
  0.350   0.370   0.389   0.394   0.401   0.474   0.491   0.500
 52 A'   20 A"   53 A'   21 A"   54 A'   55 A'   56 A'   22 A"                 
  0.557   0.588   0.607   0.641   0.669   0.701   0.815   0.819
 57 A'   58 A'   59 A'   23 A"   60 A'   24 A"   61 A'   25 A"                 
  0.853   0.917   1.104   1.277   1.303   1.306   1.341   1.362
 62 A'   63 A'   64 A'   26 A"   27 A"   65 A'   66 A'   67 A'                 
  1.374   1.485   1.544   1.544   1.652   1.670   1.684   1.915
 68 A'   28 A"   29 A"   69 A'   70 A'   71 A'   72 A'   73 A'                 
  3.749   3.751   3.773   3.784   3.949   3.961   3.961   4.003
 30 A"   74 A'   31 A"   75 A'   32 A"   33 A"   76 A'   77 A'                 
  4.044   4.109   4.282   5.972   5.991   6.010   6.248   6.282
 78 A'   79 A'   80 A'   34 A"   81 A'   82 A'   35 A"   83 A'                 
  6.298   6.671   6.870  13.754  13.790  13.796  13.814  13.887
 84 A'   85 A'   86 A'   36 A"   37 A"   87 A'   88 A'   89 A'                 
 13.915  27.739  28.319  28.335  28.348  28.523  28.528  28.528
 90 A'   91 A'   38 A"   92 A'   93 A'   39 A"   40 A"   94 A'                 
 28.547  28.611  66.735 127.866 127.878 127.895 151.554 162.774
 95 A'   96 A'   97 A'   41 A"   98 A'   99 A'  100 A'  101 A'                 
162.9921901.713
102 A'  103 A'                                                                 
 --------------------------------------------------------------

          Ground-State Mulliken Net Atomic Charges

     Atom                 Charge (a.u.)
  ----------------------------------------
      1 P                     0.138876
      2 P                     0.128245
      3 F                    -0.191983
      4 I                    -0.075138
  ----------------------------------------
  Sum of atomic charges =     0.000000

 -----------------------------------------------------------------
                    Cartesian Multipole Moments
 -----------------------------------------------------------------
    Charge (ESU x 10^10)
                 0.0000
    Dipole Moment (Debye)
         X      -0.2787      Y      -0.8967      Z      -0.0000
       Tot       0.9390
    Quadrupole Moments (Debye-Ang)
        XX     -57.7815     XY       3.4442     YY     -61.8230
        XZ       0.0000     YZ       0.0000     ZZ     -59.7553
    Octopole Moments (Debye-Ang^2)
       XXX      79.2522    XXY       3.7351    XYY      30.8462
       YYY      11.2131    XXZ      -0.0000    XYZ       0.0000
       YYZ       0.0000    XZZ      24.3925    YZZ       4.8326
       ZZZ      -0.0000
    Hexadecapole Moments (Debye-Ang^3)
      XXXX    -991.3505   XXXY     -35.7761   XXYY    -215.7989
      XYYY     -36.2195   YYYY    -304.8734   XXXZ       0.0000
      XXYZ      -0.0000   XYYZ       0.0000   YYYZ       0.0000
      XXZZ    -180.1245   XYZZ     -18.2556   YYZZ     -64.3070
      XZZZ       0.0000   YZZZ       0.0000   ZZZZ     -86.9933
 -----------------------------------------------------------------
 Calculating analytic gradient of the SCF energy
 Gradient of SCF Energy
            1           2           3           4
    1  -0.0023030  -0.0007230   0.0006091   0.0024170
    2  -0.0003590  -0.0019786   0.0009750   0.0013627
    3  -0.0000000  -0.0000000   0.0000000   0.0000000
 Max gradient component =       2.417E-03
 RMS gradient           =       1.255E-03
 Gradient time:  CPU 4.52 s  wall 4.52 s
 Geometry Optimization Parameters
   NAtoms,    NIC,     NZ,  NCons,   NDum,   NFix, NCnnct, MaxDiis
        4      14       4       0       0       0       0       0

 Cartesian Hessian Update
 Hessian Updated using BFGS Update


** GEOMETRY OPTIMIZATION IN DELOCALIZED INTERNAL COORDINATES **
   Searching for a Minimum

   Optimization Cycle:   4

                       Coordinates (Angstroms)
     ATOM                X               Y               Z
      1  P        -0.8417637795   -1.2907288086    0.0000000000
      2  P        -2.5848932380   -0.2168620179    0.0000000000
      3  F        -2.2159687571    1.3800521197    0.0000000000
      4  I         1.0569773856    0.3154345423    0.0000000000
   Point Group: cs    Number of degrees of freedom:     5


   Energy is  -7702.171344964

 Hessian Updated using BFGS Update

  5 Hessian modes will be used to form the next step
  Hessian Eigenvalues:
     0.117258    0.155361    0.260318    0.341236    0.554245

 Minimum Search - Taking Simple RFO Step
 Searching for Lamda that Minimizes Along All modes
 Value Taken    Lamda =  -0.00007467
 Step Taken.  Stepsize is  0.020340

                             Maximum     Tolerance    Cnvgd?
         Gradient           0.002442      0.000300      NO
         Displacement       0.010970      0.001200      NO
         Energy change     -0.000253      0.000001      NO


 New Cartesian Coordinates Obtained by Inverse Iteration

 Displacement from previous Coordinates is:  0.026992
 ----------------------------------------------------------------
             Standard Nuclear Orientation (Angstroms)
    I     Atom           X                Y                Z
 ----------------------------------------------------------------
    1      P      -0.8383694096    -1.2936703098     0.0000000000
    2      P      -2.5795005673    -0.2151945220     0.0000000000
    3      F      -2.2128983874     1.3814472783     0.0000000000
    4      I       1.0451199753     0.3153133888     0.0000000000
 ----------------------------------------------------------------
 Molecular Point Group                 Cs    NOp =  2
 Largest Abelian Subgroup              Cs    NOp =  2
 Nuclear Repulsion Energy =   483.8017588706 hartrees
 There are       46 alpha and       46 beta electrons
 Applying Cartesian multipole field
    Component          Value
    ---------          -----
     (2,0,0)        1.00000E-11
     (0,2,0)        2.00000E-11
     (0,0,2)       -3.00000E-11
 Nucleus-field energy     =     0.0000000110 hartrees
 Requested basis set is 6-311++G(d,p)
 There are 56 shells and 144 basis functions
 A cutoff of  1.0D-11 yielded   1276 shell pairs
 There are      8936 function pairs (      9980 Cartesian)
 Smallest overlap matrix eigenvalue = 9.59E-04
 Guess MOs from SCF MO coefficient file

 -----------------------------------------------------------------------
  General SCF calculation program by
  Eric Jon Sundstrom, Paul Horn, Yuezhi Mao, Dmitri Zuev, Alec White,
  David Stuck, Shaama M.S., Shane Yost, Joonho Lee, David Small,
  Daniel Levine, Susi Lehtola, Hugh Burton, Evgeny Epifanovsky
 -----------------------------------------------------------------------
 Exchange:     0.2000 Hartree-Fock + 0.0800 Slater + 0.7200 B88
 Correlation:  0.1900 VWN1RPA + 0.8100 LYP
 Using SG-1 standard quadrature grid
 A restricted SCF calculation will be
 performed using DIIS
 SCF converges when DIIS error is below 1.0e-08
 ---------------------------------------
  Cycle       Energy         DIIS error
 ---------------------------------------
    1   -7702.1713677749      6.17e-05  
    2   -7702.1713822238      3.21e-05  
    3   -7702.1713786301      4.39e-05  
    4   -7702.1713853534      1.09e-05  
    5   -7702.1713857119      3.05e-06  
    6   -7702.1713857267      7.18e-07  
    7   -7702.1713857279      2.14e-07  
    8   -7702.1713857280      1.40e-07  
    9   -7702.1713857281      1.59e-08  
   10   -7702.1713857281      3.28e-09  Convergence criterion met
 ---------------------------------------
 SCF time:   CPU 12.69s  wall 13.00s 
 SCF   energy in the final basis set =    -7702.1713857281
 Total energy in the final basis set =    -7702.1713857281

 --------------------------------------------------------------
             Orbital Energies (a.u.) and Symmetries
 --------------------------------------------------------------

 Alpha MOs, Restricted
 -- Occupied --                  
******* -176.32 -165.72 -165.72 -165.72  -77.14  -77.11  -35.82
  1 A'    2 A'    3 A'    1 A"    4 A'    5 A'    6 A'    7 A'                 
-31.309 -31.304 -31.303 -24.708 -22.960 -22.959 -22.958 -22.955
  8 A'    2 A"    9 A'   10 A'   11 A'    3 A"   12 A'    4 A"                 
-22.955  -6.632  -6.603  -6.365  -4.796  -4.791  -4.788  -4.777
 13 A'   14 A'   15 A'   16 A'   17 A'    5 A"   18 A'   19 A'                 
 -4.766  -4.764  -4.763  -4.763  -4.760  -2.043  -2.039  -2.038
 20 A'    6 A"    7 A"   21 A'   22 A'   23 A'    8 A"   24 A'                 
 -2.027  -2.026  -1.227  -0.729  -0.660  -0.569  -0.475  -0.475
  9 A"   25 A'   26 A'   27 A'   28 A'   29 A'   30 A'   10 A"                 
 -0.457  -0.341  -0.322  -0.320  -0.273  -0.268
 31 A'   32 A'   11 A"   33 A'   34 A'   12 A"                                 
 -- Virtual --                   
 -0.127  -0.114  -0.025   0.002   0.014   0.036   0.040   0.052
 13 A"   35 A'   36 A'   37 A'   38 A'   14 A"   39 A'   40 A'                 
  0.054   0.068   0.077   0.107   0.162   0.187   0.194   0.213
 41 A'   15 A"   42 A'   43 A'   44 A'   45 A'   16 A"   46 A'                 
  0.231   0.245   0.259   0.269   0.275   0.282   0.299   0.302
 17 A"   47 A'   48 A'   49 A'   18 A"   50 A'   51 A'   19 A"                 
  0.350   0.369   0.389   0.393   0.400   0.475   0.493   0.500
 52 A'   20 A"   53 A'   21 A"   54 A'   55 A'   56 A'   22 A"                 
  0.559   0.589   0.607   0.642   0.669   0.702   0.816   0.819
 57 A'   58 A'   59 A'   23 A"   60 A'   24 A"   61 A'   25 A"                 
  0.856   0.919   1.104   1.277   1.303   1.306   1.343   1.362
 62 A'   63 A'   64 A'   26 A"   27 A"   65 A'   66 A'   67 A'                 
  1.374   1.485   1.544   1.545   1.653   1.671   1.685   1.916
 68 A'   28 A"   29 A"   69 A'   70 A'   71 A'   72 A'   73 A'                 
  3.749   3.751   3.773   3.784   3.949   3.961   3.962   4.004
 30 A"   74 A'   31 A"   75 A'   32 A"   76 A'   33 A"   77 A'                 
  4.045   4.111   4.282   5.972   5.991   6.010   6.248   6.282
 78 A'   79 A'   80 A'   34 A"   81 A'   82 A'   35 A"   83 A'                 
  6.298   6.672   6.870  13.754  13.790  13.797  13.815  13.888
 84 A'   85 A'   86 A'   36 A"   37 A"   87 A'   88 A'   89 A'                 
 13.916  27.740  28.319  28.335  28.348  28.523  28.528  28.528
 90 A'   91 A'   38 A"   92 A'   93 A'   39 A"   40 A"   94 A'                 
 28.548  28.613  66.735 127.866 127.879 127.895 151.555 162.775
 95 A'   96 A'   97 A'   41 A"   98 A'   99 A'  100 A'  101 A'                 
162.9921901.714
102 A'  103 A'                                                                 

 Beta MOs, Restricted
 -- Occupied --                  
******* -176.32 -165.72 -165.72 -165.72  -77.14  -77.11  -35.82
  1 A'    2 A'    3 A'    1 A"    4 A'    5 A'    6 A'    7 A'                 
-31.309 -31.304 -31.303 -24.708 -22.960 -22.959 -22.958 -22.955
  8 A'    2 A"    9 A'   10 A'   11 A'    3 A"   12 A'    4 A"                 
-22.955  -6.632  -6.603  -6.365  -4.796  -4.791  -4.788  -4.777
 13 A'   14 A'   15 A'   16 A'   17 A'    5 A"   18 A'   19 A'                 
 -4.766  -4.764  -4.763  -4.763  -4.760  -2.043  -2.039  -2.038
 20 A'    6 A"    7 A"   21 A'   22 A'   23 A'    8 A"   24 A'                 
 -2.027  -2.026  -1.227  -0.729  -0.660  -0.569  -0.475  -0.475
  9 A"   25 A'   26 A'   27 A'   28 A'   29 A'   30 A'   10 A"                 
 -0.457  -0.341  -0.322  -0.320  -0.273  -0.268
 31 A'   32 A'   11 A"   33 A'   34 A'   12 A"                                 
 -- Virtual --                   
 -0.127  -0.114  -0.025   0.002   0.014   0.036   0.040   0.052
 13 A"   35 A'   36 A'   37 A'   38 A'   14 A"   39 A'   40 A'                 
  0.054   0.068   0.077   0.107   0.162   0.187   0.194   0.213
 41 A'   15 A"   42 A'   43 A'   44 A'   45 A'   16 A"   46 A'                 
  0.231   0.245   0.259   0.269   0.275   0.282   0.299   0.302
 17 A"   47 A'   48 A'   49 A'   18 A"   50 A'   51 A'   19 A"                 
  0.350   0.369   0.389   0.393   0.400   0.475   0.493   0.500
 52 A'   20 A"   53 A'   21 A"   54 A'   55 A'   56 A'   22 A"                 
  0.559   0.589   0.607   0.642   0.669   0.702   0.816   0.819
 57 A'   58 A'   59 A'   23 A"   60 A'   24 A"   61 A'   25 A"                 
  0.856   0.919   1.104   1.277   1.303   1.306   1.343   1.362
 62 A'   63 A'   64 A'   26 A"   27 A"   65 A'   66 A'   67 A'                 
  1.374   1.485   1.544   1.545   1.653   1.671   1.685   1.916
 68 A'   28 A"   29 A"   69 A'   70 A'   71 A'   72 A'   73 A'                 
  3.749   3.751   3.773   3.784   3.949   3.961   3.962   4.004
 30 A"   74 A'   31 A"   75 A'   32 A"   76 A'   33 A"   77 A'                 
  4.045   4.111   4.282   5.972   5.991   6.010   6.248   6.282
 78 A'   79 A'   80 A'   34 A"   81 A'   82 A'   35 A"   83 A'                 
  6.298   6.672   6.870  13.754  13.790  13.797  13.815  13.888
 84 A'   85 A'   86 A'   36 A"   37 A"   87 A'   88 A'   89 A'                 
 13.916  27.740  28.319  28.335  28.348  28.523  28.528  28.528
 90 A'   91 A'   38 A"   92 A'   93 A'   39 A"   40 A"   94 A'                 
 28.548  28.613  66.735 127.866 127.879 127.895 151.555 162.775
 95 A'   96 A'   97 A'   41 A"   98 A'   99 A'  100 A'  101 A'                 
162.9921901.714
102 A'  103 A'                                                                 
 --------------------------------------------------------------

          Ground-State Mulliken Net Atomic Charges

     Atom                 Charge (a.u.)
  ----------------------------------------
      1 P                     0.138126
      2 P                     0.126890
      3 F                    -0.190869
      4 I                    -0.074147
  ----------------------------------------
  Sum of atomic charges =     0.000000

 -----------------------------------------------------------------
                    Cartesian Multipole Moments
 -----------------------------------------------------------------
    Charge (ESU x 10^10)
                 0.0000
    Dipole Moment (Debye)
         X      -0.2458      Y      -0.8884      Z      -0.0000
       Tot       0.9217
    Quadrupole Moments (Debye-Ang)
        XX     -57.9054     XY       3.4175     YY     -61.7896
        XZ      -0.0000     YZ      -0.0000     ZZ     -59.7408
    Octopole Moments (Debye-Ang^2)
       XXX      80.2034    XXY       3.7606    XYY      31.0864
       YYY      11.2652    XXZ      -0.0000    XYZ      -0.0000
       YYZ      -0.0000    XZZ      24.6460    YZZ       4.8539
       ZZZ      -0.0000
    Hexadecapole Moments (Debye-Ang^3)
      XXXX    -986.0835   XXXY     -35.4566   XXYY    -214.6861
      XYYY     -35.6279   YYYY    -305.3582   XXXZ      -0.0000
      XXYZ      -0.0000   XYYZ      -0.0000   YYYZ      -0.0000
      XXZZ    -178.9830   XYZZ     -18.0701   YYZZ     -64.3886
      XZZZ      -0.0000   YZZZ      -0.0000   ZZZZ     -86.9453
 -----------------------------------------------------------------
 Calculating analytic gradient of the SCF energy
 Gradient of SCF Energy
            1           2           3           4
    1  -0.0003909   0.0000985   0.0001545   0.0001379
    2   0.0001793  -0.0011133   0.0007860   0.0001479
    3   0.0000000  -0.0000000   0.0000000  -0.0000000
 Max gradient component =       1.113E-03
 RMS gradient           =       4.200E-04
 Gradient time:  CPU 4.51 s  wall 4.56 s
 Geometry Optimization Parameters
   NAtoms,    NIC,     NZ,  NCons,   NDum,   NFix, NCnnct, MaxDiis
        4      14       4       0       0       0       0       0

 Cartesian Hessian Update
 Hessian Updated using BFGS Update


** GEOMETRY OPTIMIZATION IN DELOCALIZED INTERNAL COORDINATES **
   Searching for a Minimum

   Optimization Cycle:   5

                       Coordinates (Angstroms)
     ATOM                X               Y               Z
      1  P        -0.8383694096   -1.2936703098    0.0000000000
      2  P        -2.5795005673   -0.2151945220    0.0000000000
      3  F        -2.2128983874    1.3814472783    0.0000000000
      4  I         1.0451199753    0.3153133888    0.0000000000
   Point Group: cs    Number of degrees of freedom:     5


   Energy is  -7702.171385728

 Hessian Updated using BFGS Update

  5 Hessian modes will be used to form the next step
  Hessian Eigenvalues:
     0.112821    0.156931    0.250540    0.345216    0.537523

 Minimum Search - Taking Simple RFO Step
 Searching for Lamda that Minimizes Along All modes
 Value Taken    Lamda =  -0.00000222
 Step Taken.  Stepsize is  0.002749

                             Maximum     Tolerance    Cnvgd?
         Gradient           0.000751      0.000300      NO
         Displacement       0.002324      0.001200      NO
         Energy change     -0.000041      0.000001      NO


 New Cartesian Coordinates Obtained by Inverse Iteration

 Displacement from previous Coordinates is:  0.002276
 ----------------------------------------------------------------
             Standard Nuclear Orientation (Angstroms)
    I     Atom           X                Y                Z
 ----------------------------------------------------------------
    1      P      -0.8378337090    -1.2936525479     0.0000000000
    2      P      -2.5791688868    -0.2145886624     0.0000000000
    3      F      -2.2135197821     1.3812848844     0.0000000000
    4      I       1.0448739889     0.3148521614     0.0000000000
 ----------------------------------------------------------------
 Molecular Point Group                 Cs    NOp =  2
 Largest Abelian Subgroup              Cs    NOp =  2
 Nuclear Repulsion Energy =   483.8859598618 hartrees
 There are       46 alpha and       46 beta electrons
 Applying Cartesian multipole field
    Component          Value
    ---------          -----
     (2,0,0)        1.00000E-11
     (0,2,0)        2.00000E-11
     (0,0,2)       -3.00000E-11
 Nucleus-field energy     =     0.0000000110 hartrees
 Requested basis set is 6-311++G(d,p)
 There are 56 shells and 144 basis functions
 A cutoff of  1.0D-11 yielded   1276 shell pairs
 There are      8936 function pairs (      9980 Cartesian)
 Smallest overlap matrix eigenvalue = 9.60E-04
 Guess MOs from SCF MO coefficient file

 -----------------------------------------------------------------------
  General SCF calculation program by
  Eric Jon Sundstrom, Paul Horn, Yuezhi Mao, Dmitri Zuev, Alec White,
  David Stuck, Shaama M.S., Shane Yost, Joonho Lee, David Small,
  Daniel Levine, Susi Lehtola, Hugh Burton, Evgeny Epifanovsky
 -----------------------------------------------------------------------
 Exchange:     0.2000 Hartree-Fock + 0.0800 Slater + 0.7200 B88
 Correlation:  0.1900 VWN1RPA + 0.8100 LYP
 Using SG-1 standard quadrature grid
 A restricted SCF calculation will be
 performed using DIIS
 SCF converges when DIIS error is below 1.0e-08
 ---------------------------------------
  Cycle       Energy         DIIS error
 ---------------------------------------
    1   -7702.1713866213      1.33e-05  
    2   -7702.1713870731      8.52e-06  
    3   -7702.1713870890      7.55e-06  
    4   -7702.1713872010      1.14e-06  
    5   -7702.1713872027      8.80e-07  
    6   -7702.1713872053      9.68e-08  
    7   -7702.1713872054      3.01e-08  
    8   -7702.1713872053      1.71e-08  
    9   -7702.1713872053      2.64e-09  Convergence criterion met
 ---------------------------------------
 SCF time:   CPU 11.39s  wall 12.00s 
 SCF   energy in the final basis set =    -7702.1713872053
 Total energy in the final basis set =    -7702.1713872053

 --------------------------------------------------------------
             Orbital Energies (a.u.) and Symmetries
 --------------------------------------------------------------

 Alpha MOs, Restricted
 -- Occupied --                  
******* -176.32 -165.72 -165.72 -165.72  -77.14  -77.11  -35.82
  1 A'    2 A'    3 A'    1 A"    4 A'    5 A'    6 A'    7 A'                 
-31.309 -31.304 -31.303 -24.708 -22.960 -22.959 -22.958 -22.955
  8 A'    2 A"    9 A'   10 A'   11 A'    3 A"   12 A'    4 A"                 
-22.955  -6.632  -6.603  -6.365  -4.796  -4.791  -4.788  -4.777
 13 A'   14 A'   15 A'   16 A'   17 A'    5 A"   18 A'   19 A'                 
 -4.766  -4.764  -4.763  -4.763  -4.760  -2.043  -2.039  -2.038
 20 A'    6 A"    7 A"   21 A'   22 A'   23 A'    8 A"   24 A'                 
 -2.027  -2.026  -1.227  -0.729  -0.660  -0.569  -0.475  -0.475
  9 A"   25 A'   26 A'   27 A'   28 A'   29 A'   30 A'   10 A"                 
 -0.457  -0.341  -0.322  -0.320  -0.273  -0.268
 31 A'   32 A'   11 A"   33 A'   34 A'   12 A"                                 
 -- Virtual --                   
 -0.127  -0.114  -0.025   0.002   0.015   0.036   0.040   0.052
 13 A"   35 A'   36 A'   37 A'   38 A'   14 A"   39 A'   40 A'                 
  0.054   0.068   0.077   0.107   0.162   0.187   0.194   0.213
 41 A'   15 A"   42 A'   43 A'   44 A'   45 A'   16 A"   46 A'                 
  0.231   0.245   0.259   0.269   0.275   0.282   0.299   0.302
 17 A"   47 A'   48 A'   49 A'   18 A"   50 A'   51 A'   19 A"                 
  0.350   0.369   0.389   0.393   0.400   0.475   0.493   0.500
 52 A'   20 A"   53 A'   21 A"   54 A'   55 A'   56 A'   22 A"                 
  0.559   0.589   0.607   0.642   0.669   0.703   0.816   0.819
 57 A'   58 A'   59 A'   23 A"   60 A'   24 A"   61 A'   25 A"                 
  0.856   0.919   1.104   1.277   1.303   1.306   1.343   1.362
 62 A'   63 A'   64 A'   26 A"   27 A"   65 A'   66 A'   67 A'                 
  1.374   1.485   1.544   1.545   1.653   1.671   1.685   1.916
 68 A'   28 A"   29 A"   69 A'   70 A'   71 A'   72 A'   73 A'                 
  3.749   3.750   3.773   3.784   3.948   3.961   3.962   4.004
 30 A"   74 A'   31 A"   75 A'   32 A"   76 A'   33 A"   77 A'                 
  4.045   4.111   4.283   5.972   5.991   6.010   6.248   6.282
 78 A'   79 A'   80 A'   34 A"   81 A'   82 A'   35 A"   83 A'                 
  6.298   6.672   6.870  13.754  13.790  13.797  13.815  13.888
 84 A'   85 A'   86 A'   36 A"   37 A"   87 A'   88 A'   89 A'                 
 13.916  27.740  28.319  28.335  28.348  28.523  28.528  28.528
 90 A'   91 A'   38 A"   92 A'   93 A'   39 A"   40 A"   94 A'                 
 28.548  28.613  66.735 127.866 127.879 127.895 151.555 162.776
 95 A'   96 A'   97 A'   41 A"   98 A'   99 A'  100 A'  101 A'                 
162.9921901.714
102 A'  103 A'                                                                 

 Beta MOs, Restricted
 -- Occupied --                  
******* -176.32 -165.72 -165.72 -165.72  -77.14  -77.11  -35.82
  1 A'    2 A'    3 A'    1 A"    4 A'    5 A'    6 A'    7 A'                 
-31.309 -31.304 -31.303 -24.708 -22.960 -22.959 -22.958 -22.955
  8 A'    2 A"    9 A'   10 A'   11 A'    3 A"   12 A'    4 A"                 
-22.955  -6.632  -6.603  -6.365  -4.796  -4.791  -4.788  -4.777
 13 A'   14 A'   15 A'   16 A'   17 A'    5 A"   18 A'   19 A'                 
 -4.766  -4.764  -4.763  -4.763  -4.760  -2.043  -2.039  -2.038
 20 A'    6 A"    7 A"   21 A'   22 A'   23 A'    8 A"   24 A'                 
 -2.027  -2.026  -1.227  -0.729  -0.660  -0.569  -0.475  -0.475
  9 A"   25 A'   26 A'   27 A'   28 A'   29 A'   30 A'   10 A"                 
 -0.457  -0.341  -0.322  -0.320  -0.273  -0.268
 31 A'   32 A'   11 A"   33 A'   34 A'   12 A"                                 
 -- Virtual --                   
 -0.127  -0.114  -0.025   0.002   0.015   0.036   0.040   0.052
 13 A"   35 A'   36 A'   37 A'   38 A'   14 A"   39 A'   40 A'                 
  0.054   0.068   0.077   0.107   0.162   0.187   0.194   0.213
 41 A'   15 A"   42 A'   43 A'   44 A'   45 A'   16 A"   46 A'                 
  0.231   0.245   0.259   0.269   0.275   0.282   0.299   0.302
 17 A"   47 A'   48 A'   49 A'   18 A"   50 A'   51 A'   19 A"                 
  0.350   0.369   0.389   0.393   0.400   0.475   0.493   0.500
 52 A'   20 A"   53 A'   21 A"   54 A'   55 A'   56 A'   22 A"                 
  0.559   0.589   0.607   0.642   0.669   0.703   0.816   0.819
 57 A'   58 A'   59 A'   23 A"   60 A'   24 A"   61 A'   25 A"                 
  0.856   0.919   1.104   1.277   1.303   1.306   1.343   1.362
 62 A'   63 A'   64 A'   26 A"   27 A"   65 A'   66 A'   67 A'                 
  1.374   1.485   1.544   1.545   1.653   1.671   1.685   1.916
 68 A'   28 A"   29 A"   69 A'   70 A'   71 A'   72 A'   73 A'                 
  3.749   3.750   3.773   3.784   3.948   3.961   3.962   4.004
 30 A"   74 A'   31 A"   75 A'   32 A"   76 A'   33 A"   77 A'                 
  4.045   4.111   4.283   5.972   5.991   6.010   6.248   6.282
 78 A'   79 A'   80 A'   34 A"   81 A'   82 A'   35 A"   83 A'                 
  6.298   6.672   6.870  13.754  13.790  13.797  13.815  13.888
 84 A'   85 A'   86 A'   36 A"   37 A"   87 A'   88 A'   89 A'                 
 13.916  27.740  28.319  28.335  28.348  28.523  28.528  28.528
 90 A'   91 A'   38 A"   92 A'   93 A'   39 A"   40 A"   94 A'                 
 28.548  28.613  66.735 127.866 127.879 127.895 151.555 162.776
 95 A'   96 A'   97 A'   41 A"   98 A'   99 A'  100 A'  101 A'                 
162.9921901.714
102 A'  103 A'                                                                 
 --------------------------------------------------------------

          Ground-State Mulliken Net Atomic Charges

     Atom                 Charge (a.u.)
  ----------------------------------------
      1 P                     0.137937
      2 P                     0.126335
      3 F                    -0.190070
      4 I                    -0.074202
  ----------------------------------------
  Sum of atomic charges =     0.000000

 -----------------------------------------------------------------
                    Cartesian Multipole Moments
 -----------------------------------------------------------------
    Charge (ESU x 10^10)
                 0.0000
    Dipole Moment (Debye)
         X      -0.2442      Y      -0.8823      Z       0.0000
       Tot       0.9154
    Quadrupole Moments (Debye-Ang)
        XX     -57.9156     XY       3.4017     YY     -61.7865
        XZ       0.0000     YZ       0.0000     ZZ     -59.7414
    Octopole Moments (Debye-Ang^2)
       XXX      80.2386    XXY       3.7973    XYY      31.0780
       YYY      11.3009    XXZ      -0.0000    XYZ       0.0000
       YYZ       0.0000    XZZ      24.6494    YZZ       4.8664
       ZZZ       0.0000
    Hexadecapole Moments (Debye-Ang^3)
      XXXX    -986.0564   XXXY     -35.4188   XXYY    -214.6285
      XYYY     -35.5303   YYYY    -305.2629   XXXZ       0.0000
      XXYZ      -0.0000   XYYZ      -0.0000   YYYZ       0.0000
      XXZZ    -178.9587   XYZZ     -18.0353   YYZZ     -64.3749
      XZZZ       0.0000   YZZZ       0.0000   ZZZZ     -86.9517
 -----------------------------------------------------------------
 Calculating analytic gradient of the SCF energy
 Gradient of SCF Energy
            1           2           3           4
    1  -0.0000917   0.0001392   0.0000014  -0.0000488
    2   0.0001758  -0.0005515   0.0003579   0.0000178
    3   0.0000000  -0.0000000   0.0000000  -0.0000000
 Max gradient component =       5.515E-04
 RMS gradient           =       2.028E-04
 Gradient time:  CPU 4.47 s  wall 4.47 s
 Geometry Optimization Parameters
   NAtoms,    NIC,     NZ,  NCons,   NDum,   NFix, NCnnct, MaxDiis
        4      14       4       0       0       0       0       0

 Cartesian Hessian Update
 Hessian Updated using BFGS Update


** GEOMETRY OPTIMIZATION IN DELOCALIZED INTERNAL COORDINATES **
   Searching for a Minimum

   Optimization Cycle:   6

                       Coordinates (Angstroms)
     ATOM                X               Y               Z
      1  P        -0.8378337090   -1.2936525479    0.0000000000
      2  P        -2.5791688868   -0.2145886624    0.0000000000
      3  F        -2.2135197821    1.3812848844    0.0000000000
      4  I         1.0448739889    0.3148521614    0.0000000000
   Point Group: cs    Number of degrees of freedom:     5


   Energy is  -7702.171387205

 Hessian Updated using BFGS Update

  5 Hessian modes will be used to form the next step
  Hessian Eigenvalues:
     0.138185    0.149344    0.229691    0.309450    0.375071

 Minimum Search - Taking Simple RFO Step
 Searching for Lamda that Minimizes Along All modes
 Value Taken    Lamda =   0.00000000
 Step Taken.  Stepsize is  0.002020

                             Maximum     Tolerance    Cnvgd?
         Gradient           0.000321      0.000300      NO
         Displacement       0.001444      0.001200      NO
         Energy change     -0.000001      0.000001      NO


 New Cartesian Coordinates Obtained by Inverse Iteration

 Displacement from previous Coordinates is:  0.003075
 ----------------------------------------------------------------
             Standard Nuclear Orientation (Angstroms)
    I     Atom           X                Y                Z
 ----------------------------------------------------------------
    1      P      -0.8378382647    -1.2941182705     0.0000000000
    2      P      -2.5793462764    -0.2141644853     0.0000000000
    3      F      -2.2125490235     1.3807334131     0.0000000000
    4      I       1.0440851757     0.3154451782     0.0000000000
 ----------------------------------------------------------------
 Molecular Point Group                 Cs    NOp =  2
 Largest Abelian Subgroup              Cs    NOp =  2
 Nuclear Repulsion Energy =   483.9466176521 hartrees
 There are       46 alpha and       46 beta electrons
 Applying Cartesian multipole field
    Component          Value
    ---------          -----
     (2,0,0)        1.00000E-11
     (0,2,0)        2.00000E-11
     (0,0,2)       -3.00000E-11
 Nucleus-field energy     =     0.0000000110 hartrees
 Requested basis set is 6-311++G(d,p)
 There are 56 shells and 144 basis functions
 A cutoff of  1.0D-11 yielded   1276 shell pairs
 There are      8936 function pairs (      9980 Cartesian)
 Smallest overlap matrix eigenvalue = 9.61E-04
 Guess MOs from SCF MO coefficient file

 -----------------------------------------------------------------------
  General SCF calculation program by
  Eric Jon Sundstrom, Paul Horn, Yuezhi Mao, Dmitri Zuev, Alec White,
  David Stuck, Shaama M.S., Shane Yost, Joonho Lee, David Small,
  Daniel Levine, Susi Lehtola, Hugh Burton, Evgeny Epifanovsky
 -----------------------------------------------------------------------
 Exchange:     0.2000 Hartree-Fock + 0.0800 Slater + 0.7200 B88
 Correlation:  0.1900 VWN1RPA + 0.8100 LYP
 Using SG-1 standard quadrature grid
 A restricted SCF calculation will be
 performed using DIIS
 SCF converges when DIIS error is below 1.0e-08
 ---------------------------------------
  Cycle       Energy         DIIS error
 ---------------------------------------
    1   -7702.1713870718      1.25e-05  
    2   -7702.1713876198      7.37e-06  
    3   -7702.1713876019      7.91e-06  
    4   -7702.1713877176      1.51e-06  
    5   -7702.1713877230      8.50e-07  
    6   -7702.1713877255      1.34e-07  
    7   -7702.1713877256      1.86e-08  
    8   -7702.1713877256      1.20e-08  
    9   -7702.1713877257      4.35e-09  Convergence criterion met
 ---------------------------------------
 SCF time:   CPU 11.36s  wall 12.00s 
 SCF   energy in the final basis set =    -7702.1713877257
 Total energy in the final basis set =    -7702.1713877257

 --------------------------------------------------------------
             Orbital Energies (a.u.) and Symmetries
 --------------------------------------------------------------

 Alpha MOs, Restricted
 -- Occupied --                  
******* -176.32 -165.72 -165.72 -165.72  -77.14  -77.11  -35.82
  1 A'    2 A'    3 A'    1 A"    4 A'    5 A'    6 A'    7 A'                 
-31.309 -31.304 -31.303 -24.708 -22.960 -22.959 -22.958 -22.954
  8 A'    2 A"    9 A'   10 A'   11 A'    3 A"   12 A'    4 A"                 
-22.954  -6.632  -6.603  -6.365  -4.796  -4.791  -4.788  -4.777
 13 A'   14 A'   15 A'   16 A'   17 A'    5 A"   18 A'   19 A'                 
 -4.766  -4.764  -4.763  -4.762  -4.760  -2.043  -2.039  -2.038
 20 A'    6 A"    7 A"   21 A'   22 A'   23 A'    8 A"   24 A'                 
 -2.026  -2.026  -1.228  -0.729  -0.660  -0.569  -0.475  -0.475
  9 A"   25 A'   26 A'   27 A'   28 A'   29 A'   30 A'   10 A"                 
 -0.457  -0.341  -0.322  -0.320  -0.273  -0.268
 31 A'   32 A'   11 A"   33 A'   34 A'   12 A"                                 
 -- Virtual --                   
 -0.127  -0.114  -0.025   0.002   0.015   0.036   0.040   0.052
 13 A"   35 A'   36 A'   37 A'   38 A'   14 A"   39 A'   40 A'                 
  0.054   0.068   0.077   0.107   0.162   0.187   0.194   0.213
 41 A'   15 A"   42 A'   43 A'   44 A'   45 A'   16 A"   46 A'                 
  0.231   0.245   0.259   0.269   0.275   0.282   0.299   0.302
 17 A"   47 A'   48 A'   49 A'   18 A"   50 A'   51 A'   19 A"                 
  0.350   0.369   0.389   0.393   0.400   0.476   0.493   0.500
 52 A'   20 A"   53 A'   21 A"   54 A'   55 A'   56 A'   22 A"                 
  0.559   0.589   0.607   0.642   0.669   0.703   0.815   0.818
 57 A'   58 A'   59 A'   23 A"   60 A'   24 A"   61 A'   25 A"                 
  0.857   0.919   1.103   1.277   1.303   1.306   1.343   1.362
 62 A'   63 A'   64 A'   26 A"   27 A"   65 A'   66 A'   67 A'                 
  1.374   1.485   1.544   1.545   1.653   1.671   1.685   1.916
 68 A'   28 A"   29 A"   69 A'   70 A'   71 A'   72 A'   73 A'                 
  3.748   3.750   3.773   3.784   3.949   3.961   3.962   4.004
 30 A"   74 A'   31 A"   75 A'   32 A"   76 A'   33 A"   77 A'                 
  4.046   4.111   4.283   5.972   5.992   6.010   6.248   6.281
 78 A'   79 A'   80 A'   34 A"   81 A'   82 A'   35 A"   83 A'                 
  6.298   6.672   6.870  13.754  13.790  13.797  13.815  13.889
 84 A'   85 A'   86 A'   36 A"   37 A"   87 A'   88 A'   89 A'                 
 13.916  27.740  28.319  28.335  28.348  28.523  28.528  28.528
 90 A'   91 A'   38 A"   92 A'   93 A'   39 A"   40 A"   94 A'                 
 28.548  28.613  66.735 127.866 127.879 127.895 151.555 162.776
 95 A'   96 A'   97 A'   41 A"   98 A'   99 A'  100 A'  101 A'                 
162.9921901.715
102 A'  103 A'                                                                 

 Beta MOs, Restricted
 -- Occupied --                  
******* -176.32 -165.72 -165.72 -165.72  -77.14  -77.11  -35.82
  1 A'    2 A'    3 A'    1 A"    4 A'    5 A'    6 A'    7 A'                 
-31.309 -31.304 -31.303 -24.708 -22.960 -22.959 -22.958 -22.954
  8 A'    2 A"    9 A'   10 A'   11 A'    3 A"   12 A'    4 A"                 
-22.954  -6.632  -6.603  -6.365  -4.796  -4.791  -4.788  -4.777
 13 A'   14 A'   15 A'   16 A'   17 A'    5 A"   18 A'   19 A'                 
 -4.766  -4.764  -4.763  -4.762  -4.760  -2.043  -2.039  -2.038
 20 A'    6 A"    7 A"   21 A'   22 A'   23 A'    8 A"   24 A'                 
 -2.026  -2.026  -1.228  -0.729  -0.660  -0.569  -0.475  -0.475
  9 A"   25 A'   26 A'   27 A'   28 A'   29 A'   30 A'   10 A"                 
 -0.457  -0.341  -0.322  -0.320  -0.273  -0.268
 31 A'   32 A'   11 A"   33 A'   34 A'   12 A"                                 
 -- Virtual --                   
 -0.127  -0.114  -0.025   0.002   0.015   0.036   0.040   0.052
 13 A"   35 A'   36 A'   37 A'   38 A'   14 A"   39 A'   40 A'                 
  0.054   0.068   0.077   0.107   0.162   0.187   0.194   0.213
 41 A'   15 A"   42 A'   43 A'   44 A'   45 A'   16 A"   46 A'                 
  0.231   0.245   0.259   0.269   0.275   0.282   0.299   0.302
 17 A"   47 A'   48 A'   49 A'   18 A"   50 A'   51 A'   19 A"                 
  0.350   0.369   0.389   0.393   0.400   0.476   0.493   0.500
 52 A'   20 A"   53 A'   21 A"   54 A'   55 A'   56 A'   22 A"                 
  0.559   0.589   0.607   0.642   0.669   0.703   0.815   0.818
 57 A'   58 A'   59 A'   23 A"   60 A'   24 A"   61 A'   25 A"                 
  0.857   0.919   1.103   1.277   1.303   1.306   1.343   1.362
 62 A'   63 A'   64 A'   26 A"   27 A"   65 A'   66 A'   67 A'                 
  1.374   1.485   1.544   1.545   1.653   1.671   1.685   1.916
 68 A'   28 A"   29 A"   69 A'   70 A'   71 A'   72 A'   73 A'                 
  3.748   3.750   3.773   3.784   3.949   3.961   3.962   4.004
 30 A"   74 A'   31 A"   75 A'   32 A"   76 A'   33 A"   77 A'                 
  4.046   4.111   4.283   5.972   5.992   6.010   6.248   6.281
 78 A'   79 A'   80 A'   34 A"   81 A'   82 A'   35 A"   83 A'                 
  6.298   6.672   6.870  13.754  13.790  13.797  13.815  13.889
 84 A'   85 A'   86 A'   36 A"   37 A"   87 A'   88 A'   89 A'                 
 13.916  27.740  28.319  28.335  28.348  28.523  28.528  28.528
 90 A'   91 A'   38 A"   92 A'   93 A'   39 A"   40 A"   94 A'                 
 28.548  28.613  66.735 127.866 127.879 127.895 151.555 162.776
 95 A'   96 A'   97 A'   41 A"   98 A'   99 A'  100 A'  101 A'                 
162.9921901.715
102 A'  103 A'                                                                 
 --------------------------------------------------------------

          Ground-State Mulliken Net Atomic Charges

     Atom                 Charge (a.u.)
  ----------------------------------------
      1 P                     0.137858
      2 P                     0.126003
      3 F                    -0.189519
      4 I                    -0.074342
  ----------------------------------------
  Sum of atomic charges =     0.000000

 -----------------------------------------------------------------
                    Cartesian Multipole Moments
 -----------------------------------------------------------------
    Charge (ESU x 10^10)
                 0.0000
    Dipole Moment (Debye)
         X      -0.2484      Y      -0.8792      Z       0.0000
       Tot       0.9136
    Quadrupole Moments (Debye-Ang)
        XX     -57.9116     XY       3.3938     YY     -61.7790
        XZ       0.0000     YZ       0.0000     ZZ     -59.7443
    Octopole Moments (Debye-Ang^2)
       XXX      80.2709    XXY       3.8024    XYY      31.0776
       YYY      11.2753    XXZ      -0.0000    XYZ       0.0000
       YYZ      -0.0000    XZZ      24.6713    YZZ       4.8570
       ZZZ       0.0000
    Hexadecapole Moments (Debye-Ang^3)
      XXXX    -985.7588   XXXY     -35.5286   XXYY    -214.5212
      XYYY     -35.5947   YYYY    -305.3330   XXXZ       0.0000
      XXYZ      -0.0000   XYYZ       0.0000   YYYZ      -0.0000
      XXZZ    -178.9131   XYZZ     -18.0583   YYZZ     -64.3933
      XZZZ       0.0000   YZZZ      -0.0000   ZZZZ     -86.9661
 -----------------------------------------------------------------
 Calculating analytic gradient of the SCF energy
 Gradient of SCF Energy
            1           2           3           4
    1   0.0000817   0.0000306  -0.0000412  -0.0000710
    2   0.0000608  -0.0001244   0.0000266   0.0000369
    3  -0.0000000  -0.0000000   0.0000000   0.0000000
 Max gradient component =       1.244E-04
 RMS gradient           =       5.446E-05
 Gradient time:  CPU 4.48 s  wall 4.49 s
 Geometry Optimization Parameters
   NAtoms,    NIC,     NZ,  NCons,   NDum,   NFix, NCnnct, MaxDiis
        4      14       4       0       0       0       0       0

 Cartesian Hessian Update
 Hessian Updated using BFGS Update


** GEOMETRY OPTIMIZATION IN DELOCALIZED INTERNAL COORDINATES **
   Searching for a Minimum

   Optimization Cycle:   7

                       Coordinates (Angstroms)
     ATOM                X               Y               Z
      1  P        -0.8378382647   -1.2941182705    0.0000000000
      2  P        -2.5793462764   -0.2141644853    0.0000000000
      3  F        -2.2125490235    1.3807334131    0.0000000000
      4  I         1.0440851757    0.3154451782    0.0000000000
   Point Group: cs    Number of degrees of freedom:     5


   Energy is  -7702.171387726

 Hessian Updated using BFGS Update

  5 Hessian modes will be used to form the next step
  Hessian Eigenvalues:
     0.128484    0.164607    0.219167    0.279336    0.369393

 Minimum Search - Taking Simple RFO Step
 Searching for Lamda that Minimizes Along All modes
 Value Taken    Lamda =   0.00000000
 Step Taken.  Stepsize is  0.000612

                             Maximum     Tolerance    Cnvgd?
         Gradient           0.000087      0.000300     YES
         Displacement       0.000531      0.001200     YES
         Energy change     -0.000001      0.000001     YES


                       Distance Matrix (Angstroms)
             P (  1)   P (  2)   F (  3)
   P (  2)  2.049183
   F (  3)  3.007434  1.636533
   I (  4)  2.476354  3.661931  3.426442

 Final energy is   -7702.1713877256543     


 ******************************
 **  OPTIMIZATION CONVERGED  **
 ******************************

                       Coordinates (Angstroms)
     ATOM                X               Y               Z
      1  P        -0.8378382647   -1.2941182705    0.0000000000
      2  P        -2.5793462764   -0.2141644853    0.0000000000
      3  F        -2.2125490235    1.3807334131    0.0000000000
      4  I         1.0440851757    0.3154451782    0.0000000000

Z-matrix Print:
$molecule
0 1
I 
P  1 2.476354
P  2 2.049183 1 107.656319
F  3 1.636533 2 108.852347 1 -0.000000 0
$end


 --------------------------------------------------------------
             Orbital Energies (a.u.) and Symmetries
 --------------------------------------------------------------

 Alpha MOs, Restricted
 -- Occupied --                  
******* -176.32 -165.72 -165.72 -165.72  -77.14  -77.11  -35.82
  1 A'    2 A'    3 A'    1 A"    4 A'    5 A'    6 A'    7 A'                 
-31.309 -31.304 -31.303 -24.708 -22.960 -22.959 -22.958 -22.954
  8 A'    2 A"    9 A'   10 A'   11 A'    3 A"   12 A'    4 A"                 
-22.954  -6.632  -6.603  -6.365  -4.796  -4.791  -4.788  -4.777
 13 A'   14 A'   15 A'   16 A'   17 A'    5 A"   18 A'   19 A'                 
 -4.766  -4.764  -4.763  -4.762  -4.760  -2.043  -2.039  -2.038
 20 A'    6 A"    7 A"   21 A'   22 A'   23 A'    8 A"   24 A'                 
 -2.026  -2.026  -1.228  -0.729  -0.660  -0.569  -0.475  -0.475
  9 A"   25 A'   26 A'   27 A'   28 A'   29 A'   30 A'   10 A"                 
 -0.457  -0.341  -0.322  -0.320  -0.273  -0.268
 31 A'   32 A'   11 A"   33 A'   34 A'   12 A"                                 
 -- Virtual --                   
 -0.127  -0.114  -0.025   0.002   0.015   0.036   0.040   0.052
 13 A"   35 A'   36 A'   37 A'   38 A'   14 A"   39 A'   40 A'                 
  0.054   0.068   0.077   0.107   0.162   0.187   0.194   0.213
 41 A'   15 A"   42 A'   43 A'   44 A'   45 A'   16 A"   46 A'                 
  0.231   0.245   0.259   0.269   0.275   0.282   0.299   0.302
 17 A"   47 A'   48 A'   49 A'   18 A"   50 A'   51 A'   19 A"                 
  0.350   0.369   0.389   0.393   0.400   0.476   0.493   0.500
 52 A'   20 A"   53 A'   21 A"   54 A'   55 A'   56 A'   22 A"                 
  0.559   0.589   0.607   0.642   0.669   0.703   0.815   0.818
 57 A'   58 A'   59 A'   23 A"   60 A'   24 A"   61 A'   25 A"                 
  0.857   0.919   1.103   1.277   1.303   1.306   1.343   1.362
 62 A'   63 A'   64 A'   26 A"   27 A"   65 A'   66 A'   67 A'                 
  1.374   1.485   1.544   1.545   1.653   1.671   1.685   1.916
 68 A'   28 A"   29 A"   69 A'   70 A'   71 A'   72 A'   73 A'                 
  3.748   3.750   3.773   3.784   3.949   3.961   3.962   4.004
 30 A"   74 A'   31 A"   75 A'   32 A"   76 A'   33 A"   77 A'                 
  4.046   4.111   4.283   5.972   5.992   6.010   6.248   6.281
 78 A'   79 A'   80 A'   34 A"   81 A'   82 A'   35 A"   83 A'                 
  6.298   6.672   6.870  13.754  13.790  13.797  13.815  13.889
 84 A'   85 A'   86 A'   36 A"   37 A"   87 A'   88 A'   89 A'                 
 13.916  27.740  28.319  28.335  28.348  28.523  28.528  28.528
 90 A'   91 A'   38 A"   92 A'   93 A'   39 A"   40 A"   94 A'                 
 28.548  28.613  66.735 127.866 127.879 127.895 151.555 162.776
 95 A'   96 A'   97 A'   41 A"   98 A'   99 A'  100 A'  101 A'                 
162.9921901.715
102 A'  103 A'                                                                 

 Beta MOs, Restricted
 -- Occupied --                  
******* -176.32 -165.72 -165.72 -165.72  -77.14  -77.11  -35.82
  1 A'    2 A'    3 A'    1 A"    4 A'    5 A'    6 A'    7 A'                 
-31.309 -31.304 -31.303 -24.708 -22.960 -22.959 -22.958 -22.954
  8 A'    2 A"    9 A'   10 A'   11 A'    3 A"   12 A'    4 A"                 
-22.954  -6.632  -6.603  -6.365  -4.796  -4.791  -4.788  -4.777
 13 A'   14 A'   15 A'   16 A'   17 A'    5 A"   18 A'   19 A'                 
 -4.766  -4.764  -4.763  -4.762  -4.760  -2.043  -2.039  -2.038
 20 A'    6 A"    7 A"   21 A'   22 A'   23 A'    8 A"   24 A'                 
 -2.026  -2.026  -1.228  -0.729  -0.660  -0.569  -0.475  -0.475
  9 A"   25 A'   26 A'   27 A'   28 A'   29 A'   30 A'   10 A"                 
 -0.457  -0.341  -0.322  -0.320  -0.273  -0.268
 31 A'   32 A'   11 A"   33 A'   34 A'   12 A"                                 
 -- Virtual --                   
 -0.127  -0.114  -0.025   0.002   0.015   0.036   0.040   0.052
 13 A"   35 A'   36 A'   37 A'   38 A'   14 A"   39 A'   40 A'                 
  0.054   0.068   0.077   0.107   0.162   0.187   0.194   0.213
 41 A'   15 A"   42 A'   43 A'   44 A'   45 A'   16 A"   46 A'                 
  0.231   0.245   0.259   0.269   0.275   0.282   0.299   0.302
 17 A"   47 A'   48 A'   49 A'   18 A"   50 A'   51 A'   19 A"                 
  0.350   0.369   0.389   0.393   0.400   0.476   0.493   0.500
 52 A'   20 A"   53 A'   21 A"   54 A'   55 A'   56 A'   22 A"                 
  0.559   0.589   0.607   0.642   0.669   0.703   0.815   0.818
 57 A'   58 A'   59 A'   23 A"   60 A'   24 A"   61 A'   25 A"                 
  0.857   0.919   1.103   1.277   1.303   1.306   1.343   1.362
 62 A'   63 A'   64 A'   26 A"   27 A"   65 A'   66 A'   67 A'                 
  1.374   1.485   1.544   1.545   1.653   1.671   1.685   1.916
 68 A'   28 A"   29 A"   69 A'   70 A'   71 A'   72 A'   73 A'                 
  3.748   3.750   3.773   3.784   3.949   3.961   3.962   4.004
 30 A"   74 A'   31 A"   75 A'   32 A"   76 A'   33 A"   77 A'                 
  4.046   4.111   4.283   5.972   5.992   6.010   6.248   6.281
 78 A'   79 A'   80 A'   34 A"   81 A'   82 A'   35 A"   83 A'                 
  6.298   6.672   6.870  13.754  13.790  13.797  13.815  13.889
 84 A'   85 A'   86 A'   36 A"   37 A"   87 A'   88 A'   89 A'                 
 13.916  27.740  28.319  28.335  28.348  28.523  28.528  28.528
 90 A'   91 A'   38 A"   92 A'   93 A'   39 A"   40 A"   94 A'                 
 28.548  28.613  66.735 127.866 127.879 127.895 151.555 162.776
 95 A'   96 A'   97 A'   41 A"   98 A'   99 A'  100 A'  101 A'                 
162.9921901.715
102 A'  103 A'                                                                 
 --------------------------------------------------------------

          Ground-State Mulliken Net Atomic Charges

     Atom                 Charge (a.u.)
  ----------------------------------------
      1 P                     0.137858
      2 P                     0.126003
      3 F                    -0.189519
      4 I                    -0.074342
  ----------------------------------------
  Sum of atomic charges =     0.000000

 -----------------------------------------------------------------
                    Cartesian Multipole Moments
 -----------------------------------------------------------------
    Charge (ESU x 10^10)
                 0.0000
    Dipole Moment (Debye)
         X      -0.2484      Y      -0.8792      Z       0.0000
       Tot       0.9136
    Quadrupole Moments (Debye-Ang)
        XX     -57.9116     XY       3.3938     YY     -61.7790
        XZ       0.0000     YZ       0.0000     ZZ     -59.7443
    Octopole Moments (Debye-Ang^2)
       XXX      80.2709    XXY       3.8024    XYY      31.0776
       YYY      11.2753    XXZ      -0.0000    XYZ       0.0000
       YYZ      -0.0000    XZZ      24.6713    YZZ       4.8570
       ZZZ       0.0000
    Hexadecapole Moments (Debye-Ang^3)
      XXXX    -985.7588   XXXY     -35.5286   XXYY    -214.5212
      XYYY     -35.5947   YYYY    -305.3330   XXXZ       0.0000
      XXYZ      -0.0000   XYYZ       0.0000   YYYZ      -0.0000
      XXZZ    -178.9131   XYZZ     -18.0583   YYZZ     -64.3933
      XZZZ       0.0000   YZZZ      -0.0000   ZZZZ     -86.9661
 -----------------------------------------------------------------
Archival summary:
1\1\TWL02\OPT\ProcedureUnspecified\BasisUnspecified\121\taweetha\TueOct3016:35:252018TueOct3016:35:252018\0\\#,OPT,ProcedureUnspecified,BasisUnspecified,\\0,1\I\P,1,2.47635\P,2,2.04918,1,107.656\F,3,1.63653,2,108.852,1,-0,0\\\@

 Total job time:  127.75s(wall), 126.99s(cpu) 
 Tue Oct 30 16:35:25 2018

        *************************************************************
        *                                                           *
        *  Thank you very much for using Q-Chem.  Have a nice day.  *
        *                                                           *
        *************************************************************


 
User input: 2 of 2 
 
Q-Chem Developer Version!
                  Welcome to Q-Chem
     A Quantum Leap Into The Future Of Chemistry


 Q-Chem 5.1, Q-Chem, Inc., Pleasanton, CA (2018)

 Yihan Shao,  Zhengting Gan,  E. Epifanovsky,  A. T. B. Gilbert,  M. Wormit,  
 J. Kussmann,  A. W. Lange,  A. Behn,  Jia Deng,  Xintian Feng,  D. Ghosh,  
 M. Goldey,  P. R. Horn,  L. D. Jacobson,  I. Kaliman,  T. Kus,  A. Landau,  
 Jie Liu,  E. I. Proynov,  R. M. Richard,  R. P. Steele,  E. J. Sundstrom,  
 H. L. Woodcock III,  P. M. Zimmerman,  D. Zuev,  B. Albrecht,  E. Alguire,  
 S. A. Baeppler,  D. Barton,  Z. Benda,  Y. A. Bernard,  E. J. Berquist,  
 K. B. Bravaya,  H. Burton,  D. Casanova,  Chun-Min Chang,  Yunqing Chen,  
 A. Chien,  K. D. Closser,  M. P. Coons,  S. Coriani,  S. Dasgupta,  
 A. L. Dempwolff,  M. Diedenhofen,  Hainam Do,  R. G. Edgar,  Po-Tung Fang,  
 S. Faraji,  S. Fatehi,  Qingguo Feng,  K. D. Fenk,  J. Fosso-Tande,  
 Qinghui Ge,  A. Ghysels,  G. Gidofalvi,  J. Gomes,  J. Gonthier,  A. Gunina,  
 D. Hait,  M. W. D. Hanson-Heine,  P. H. P. Harbach,  A. W. Hauser,  
 J. E. Herr,  E. G. Hohenstein,  Z. C. Holden,  Kerwin Hui,  B. C. Huynh,  
 T.-C. Jagau,  Hyunjun Ji,  B. Kaduk,  K. Khistyaev,  Jaehoon Kim,  
 P. Klunzinger,  K. Koh,  D. Kosenkov,  L. Koulias,  T. Kowalczyk,  
 C. M. Krauter,  A. Kunitsa,  Ka Un Lao,  A. Laurent,  K. V. Lawler,  
 Joonho Lee,  D. Lefrancois,  S. Lehtola,  D. S. Levine,  Yi-Pei Li,  
 You-Sheng Lin,  Fenglai Liu,  E. Livshits,  A. Luenser,  P. Manohar,  
 E. Mansoor,  S. F. Manzer,  Shan-Ping Mao,  Yuezhi Mao,  N. Mardirossian,  
 A. V. Marenich,  T. Markovich,  L. A. Martinez-Martinez,  S. A. Maurer,  
 N. J. Mayhall,  S. C. McKenzie,  J.-M. Mewes,  A. F. Morrison,  
 J. W. Mullinax,  K. Nanda,  T. S. Nguyen-Beck,  R. Olivares-Amaya,  
 J. A. Parkhill,  T. M. Perrine,  F. Plasser,  P. Pokhilko,  S. Prager,  
 A. Prociuk,  E. Ramos,  D. R. Rehn,  F. Rob,  M. Schneider,  N. Sergueev,  
 S. M. Sharada,  S. Sharma,  D. W. Small,  T. Stauch,  T. Stein,  
 Yu-Chuan Su,  A. J. W. Thom,  A. Tkatchenko,  T. Tsuchimochi,  N. M. Tubman,  
 L. Vogt,  M. L. Vidal,  O. Vydrov,  M. A. Watson,  J. Wenzel,  
 M. de Wergifosse,  T. A. Wesolowski,  A. White,  J. Witte,  A. Yamada,  
 Jun Yang,  K. Yao,  S. Yeganeh,  S. R. Yost,  Zhi-Qiang You,  A. Zech,  
 Igor Ying Zhang,  Xing Zhang,  Yan Zhao,  Ying Zhu,  B. R. Brooks,  
 G. K. L. Chan,  C. J. Cramer,  M. S. Gordon,  W. J. Hehre,  A. Klamt,  
 M. W. Schmidt,  C. D. Sherrill,  D. G. Truhlar,  A. Aspuru-Guzik,  R. Baer,  
 A. T. Bell,  N. A. Besley,  Jeng-Da Chai,  A. E. DePrince, III,  
 R. A. DiStasio Jr.,  A. Dreuw,  B. D. Dunietz,  T. R. Furlani,  
 Chao-Ping Hsu,  Yousung Jung,  Jing Kong,  D. S. Lambrecht,  WanZhen Liang,  
 C. Ochsenfeld,  V. A. Rassolov,  L. V. Slipchenko,  J. E. Subotnik,  
 T. Van Voorhis,  J. M. Herbert,  A. I. Krylov,  P. M. W. Gill,  M. Head-Gordon

 Contributors to earlier versions of Q-Chem not listed above: 
 R. D. Adamson,  B. Austin,  J. Baker,  G. J. O. Beran,  K. Brandhorst,  
 S. T. Brown,  E. F. C. Byrd,  A. K. Chakraborty,  C.-L. Cheng,  
 Siu Hung Chien,  D. M. Chipman,  D. L. Crittenden,  H. Dachsel,  
 R. J. Doerksen,  A. D. Dutoi,  L. Fusti-Molnar,  W. A. Goddard III,  
 A. Golubeva-Zadorozhnaya,  S. R. Gwaltney,  G. Hawkins,  A. Heyden,  
 S. Hirata,  G. Kedziora,  F. J. Keil,  C. Kelley,  Jihan Kim,  R. A. King,  
 R. Z. Khaliullin,  P. P. Korambath,  W. Kurlancheek,  A. M. Lee,  M. S. Lee,  
 S. V. Levchenko,  Ching Yeh Lin,  D. Liotard,  R. C. Lochan,  I. Lotan,  
 P. E. Maslen,  N. Nair,  D. P. O'Neill,  D. Neuhauser,  E. Neuscamman,  
 C. M. Oana,  R. Olson,  B. Peters,  R. Peverati,  P. A. Pieniazek,  
 Y. M. Rhee,  J. Ritchie,  M. A. Rohrdanz,  E. Rosta,  N. J. Russ,  
 H. F. Schaefer III,  N. E. Schultz,  N. Shenvi,  A. C. Simmonett,  A. Sodt,  
 D. Stuck,  K. S. Thanthiriwatte,  V. Vanovschi,  Tao Wang,  A. Warshel,  
 C. F. Williams,  Q. Wu,  X. Xu,  W. Zhang

 Please cite Q-Chem as follows:
 Y. Shao et al., Mol. Phys. 113, 184-215 (2015)
 DOI: 10.1080/00268976.2014.952696

 Q-Chem 5.1.1 for Intel X86 EM64T Linux

 Parts of Q-Chem use Armadillo 8.300.2 (Tropical Shenanigans).
 http://arma.sourceforge.net/

 Q-Chem begins on Tue Oct 30 16:35:25 2018  

Host: 
0

     Scratch files written to /scratch/taweetham/qchem18743//
The previous job contains 0 fragments, simply inherited here
Input Ideriv = 2
Curr. Ideriv = -1
Max.  Ideriv = 2

Checking the input file for inconsistencies... 	...done.

--------------------------------------------------------------
User input:
--------------------------------------------------------------

$molecule
read
$end

$rem
   job_type 	frequency
   basis 	6-311++g**
   method	b3lyp	
$end


--------------------------------------------------------------
 ----------------------------------------------------------------
             Standard Nuclear Orientation (Angstroms)
    I     Atom           X                Y                Z
 ----------------------------------------------------------------
    1      P      -0.7928908284    -1.2952749770    -0.0000000000
    2      P      -2.4234484620    -0.0541335119     0.0000000000
    3      F      -1.9061961724     1.4985060471     0.0000000000
    4      I       1.2339783945     0.1274447719    -0.0000000000
 ----------------------------------------------------------------
 Molecular Point Group                 Cs    NOp =  2
 Largest Abelian Subgroup              Cs    NOp =  2
 Nuclear Repulsion Energy =   483.9466176521 hartrees
 There are       46 alpha and       46 beta electrons
 Requested basis set is 6-311++G(d,p)
 There are 56 shells and 144 basis functions

 Total QAlloc Memory Limit   2000 MB
 Mega-Array Size       188 MB
 MEM_STATIC part       192 MB

                       Distance Matrix (Angstroms)
             P (  1)   P (  2)   F (  3)
   P (  2)  2.049183
   F (  3)  3.007434  1.636533
   I (  4)  2.476354  3.661931  3.426442

 A cutoff of  1.0D-11 yielded   1276 shell pairs
 There are      8936 function pairs (      9980 Cartesian)
 Smallest overlap matrix eigenvalue = 9.61E-04
 Guess from superposition of atomic densities
 Warning:  Energy on first SCF cycle will be non-variational
 SAD guess density has 92.000000 electrons

 -----------------------------------------------------------------------
  General SCF calculation program by
  Eric Jon Sundstrom, Paul Horn, Yuezhi Mao, Dmitri Zuev, Alec White,
  David Stuck, Shaama M.S., Shane Yost, Joonho Lee, David Small,
  Daniel Levine, Susi Lehtola, Hugh Burton, Evgeny Epifanovsky
 -----------------------------------------------------------------------
 Exchange:     0.2000 Hartree-Fock + 0.0800 Slater + 0.7200 B88
 Correlation:  0.1900 VWN1RPA + 0.8100 LYP
 Using SG-1 standard quadrature grid
 A restricted SCF calculation will be
 performed using DIIS
 SCF converges when DIIS error is below 1.0e-08
 ---------------------------------------
  Cycle       Energy         DIIS error
 ---------------------------------------
    1   -7702.4186763628      3.89e-02  
    2   -7702.1422482338      4.03e-03  
    3   -7702.0675628283      7.73e-03  
    4   -7702.1702882937      7.35e-04  
    5   -7702.1708293242      3.79e-04  
    6   -7702.1711734769      2.02e-04  
    7   -7702.1713190644      2.16e-05  
    8   -7702.1713200512      7.46e-06  
    9   -7702.1713201900      2.54e-06  
   10   -7702.1713202124      4.04e-07  
   11   -7702.1713202129      1.79e-07  
   12   -7702.1713202130      3.13e-08  
   13   -7702.1713202130      4.00e-09  Convergence criterion met
 ---------------------------------------
 SCF time:   CPU 16.48s  wall 17.00s 
 SCF   energy in the final basis set =    -7702.1713202130
 Total energy in the final basis set =    -7702.1713202130

 --------------------------------------------------------------
             Orbital Energies (a.u.) and Symmetries
 --------------------------------------------------------------

 Alpha MOs, Restricted
 -- Occupied --                  
******* -176.32 -165.72 -165.72 -165.72  -77.14  -77.11  -35.82
  1 A'    2 A'    3 A'    1 A"    4 A'    5 A'    6 A'    7 A'                 
-31.309 -31.304 -31.303 -24.708 -22.960 -22.959 -22.958 -22.955
  8 A'    2 A"    9 A'   10 A'   11 A'    3 A"   12 A'    4 A"                 
-22.955  -6.632  -6.603  -6.366  -4.796  -4.791  -4.788  -4.777
 13 A'   14 A'   15 A'   16 A'   17 A'    5 A"   18 A'   19 A'                 
 -4.766  -4.764  -4.763  -4.763  -4.760  -2.043  -2.039  -2.038
 20 A'    6 A"    7 A"   21 A'   22 A'   23 A'    8 A"   24 A'                 
 -2.027  -2.026  -1.228  -0.729  -0.660  -0.569  -0.475  -0.475
 25 A'    9 A"   26 A'   27 A'   28 A'   29 A'   30 A'   10 A"                 
 -0.457  -0.341  -0.322  -0.320  -0.273  -0.268
 31 A'   32 A'   11 A"   33 A'   34 A'   12 A"                                 
 -- Virtual --                   
 -0.127  -0.114  -0.025   0.002   0.015   0.036   0.040   0.052
 13 A"   35 A'   36 A'   37 A'   38 A'   14 A"   39 A'   40 A'                 
  0.054   0.068   0.077   0.107   0.162   0.187   0.194   0.213
 41 A'   15 A"   42 A'   43 A'   44 A'   45 A'   16 A"   46 A'                 
  0.231   0.245   0.259   0.269   0.275   0.283   0.299   0.302
 17 A"   47 A'   48 A'   49 A'   18 A"   50 A'   51 A'   19 A"                 
  0.350   0.369   0.389   0.394   0.400   0.476   0.493   0.500
 52 A'   20 A"   53 A'   21 A"   54 A'   55 A'   56 A'   22 A"                 
  0.559   0.589   0.607   0.642   0.669   0.703   0.815   0.818
 57 A'   58 A'   59 A'   23 A"   60 A'   24 A"   61 A'   25 A"                 
  0.857   0.919   1.103   1.277   1.303   1.305   1.343   1.362
 62 A'   63 A'   64 A'   26 A"   27 A"   65 A'   66 A'   67 A'                 
  1.374   1.485   1.544   1.545   1.653   1.670   1.685   1.916
 68 A'   28 A"   29 A"   69 A'   70 A'   71 A'   72 A'   73 A'                 
  3.749   3.750   3.773   3.784   3.949   3.961   3.962   4.004
 30 A"   74 A'   31 A"   75 A'   32 A"   76 A'   33 A"   77 A'                 
  4.046   4.111   4.282   5.972   5.991   6.009   6.248   6.281
 78 A'   79 A'   80 A'   34 A"   81 A'   82 A'   35 A"   83 A'                 
  6.298   6.672   6.870  13.754  13.790  13.797  13.815  13.888
 84 A'   85 A'   86 A'   36 A"   37 A"   87 A'   88 A'   89 A'                 
 13.916  27.740  28.319  28.335  28.348  28.523  28.528  28.528
 90 A'   91 A'   38 A"   92 A'   93 A'   39 A"   40 A"   94 A'                 
 28.548  28.613  66.735 127.866 127.878 127.895 151.555 162.776
 95 A'   96 A'   97 A'   41 A"   98 A'   99 A'  100 A'  101 A'                 
162.9921901.714
102 A'  103 A'                                                                 

 Beta MOs, Restricted
 -- Occupied --                  
******* -176.32 -165.72 -165.72 -165.72  -77.14  -77.11  -35.82
  1 A'    2 A'    3 A'    1 A"    4 A'    5 A'    6 A'    7 A'                 
-31.309 -31.304 -31.303 -24.708 -22.960 -22.959 -22.958 -22.955
  8 A'    2 A"    9 A'   10 A'   11 A'    3 A"   12 A'    4 A"                 
-22.955  -6.632  -6.603  -6.366  -4.796  -4.791  -4.788  -4.777
 13 A'   14 A'   15 A'   16 A'   17 A'    5 A"   18 A'   19 A'                 
 -4.766  -4.764  -4.763  -4.763  -4.760  -2.043  -2.039  -2.038
 20 A'    6 A"    7 A"   21 A'   22 A'   23 A'    8 A"   24 A'                 
 -2.027  -2.026  -1.228  -0.729  -0.660  -0.569  -0.475  -0.475
 25 A'    9 A"   26 A'   27 A'   28 A'   29 A'   30 A'   10 A"                 
 -0.457  -0.341  -0.322  -0.320  -0.273  -0.268
 31 A'   32 A'   11 A"   33 A'   34 A'   12 A"                                 
 -- Virtual --                   
 -0.127  -0.114  -0.025   0.002   0.015   0.036   0.040   0.052
 13 A"   35 A'   36 A'   37 A'   38 A'   14 A"   39 A'   40 A'                 
  0.054   0.068   0.077   0.107   0.162   0.187   0.194   0.213
 41 A'   15 A"   42 A'   43 A'   44 A'   45 A'   16 A"   46 A'                 
  0.231   0.245   0.259   0.269   0.275   0.283   0.299   0.302
 17 A"   47 A'   48 A'   49 A'   18 A"   50 A'   51 A'   19 A"                 
  0.350   0.369   0.389   0.394   0.400   0.476   0.493   0.500
 52 A'   20 A"   53 A'   21 A"   54 A'   55 A'   56 A'   22 A"                 
  0.559   0.589   0.607   0.642   0.669   0.703   0.815   0.818
 57 A'   58 A'   59 A'   23 A"   60 A'   24 A"   61 A'   25 A"                 
  0.857   0.919   1.103   1.277   1.303   1.305   1.343   1.362
 62 A'   63 A'   64 A'   26 A"   27 A"   65 A'   66 A'   67 A'                 
  1.374   1.485   1.544   1.545   1.653   1.670   1.685   1.916
 68 A'   28 A"   29 A"   69 A'   70 A'   71 A'   72 A'   73 A'                 
  3.749   3.750   3.773   3.784   3.949   3.961   3.962   4.004
 30 A"   74 A'   31 A"   75 A'   32 A"   76 A'   33 A"   77 A'                 
  4.046   4.111   4.282   5.972   5.991   6.009   6.248   6.281
 78 A'   79 A'   80 A'   34 A"   81 A'   82 A'   35 A"   83 A'                 
  6.298   6.672   6.870  13.754  13.790  13.797  13.815  13.888
 84 A'   85 A'   86 A'   36 A"   37 A"   87 A'   88 A'   89 A'                 
 13.916  27.740  28.319  28.335  28.348  28.523  28.528  28.528
 90 A'   91 A'   38 A"   92 A'   93 A'   39 A"   40 A"   94 A'                 
 28.548  28.613  66.735 127.866 127.878 127.895 151.555 162.776
 95 A'   96 A'   97 A'   41 A"   98 A'   99 A'  100 A'  101 A'                 
162.9921901.714
102 A'  103 A'                                                                 
 --------------------------------------------------------------

          Ground-State Mulliken Net Atomic Charges

     Atom                 Charge (a.u.)
  ----------------------------------------
      1 P                     0.137706
      2 P                     0.125608
      3 F                    -0.189409
      4 I                    -0.073904
  ----------------------------------------
  Sum of atomic charges =     0.000000

 -----------------------------------------------------------------
                    Cartesian Multipole Moments
 -----------------------------------------------------------------
    Charge (ESU x 10^10)
                 0.0000
    Dipole Moment (Debye)
         X      -0.3312      Y      -0.8515      Z       0.0000
       Tot       0.9137
    Quadrupole Moments (Debye-Ang)
        XX     -57.4152     XY       2.8520     YY     -62.2420
        XZ       0.0000     YZ      -0.0000     ZZ     -59.7452
    Octopole Moments (Debye-Ang^2)
       XXX      52.7961    XXY       7.9888    XYY      20.4042
       YYY      18.5971    XXZ      -0.0000    XYZ       0.0000
       YYZ       0.0000    XZZ      15.1928    YZZ       7.6761
       ZZZ      -0.0000
    Hexadecapole Moments (Debye-Ang^3)
      XXXX    -948.9629   XXXY      -5.7528   XXYY    -206.9595
      XYYY      -7.8364   YYYY    -301.6179   XXXZ       0.0000
      XXYZ      -0.0000   XYYZ       0.0000   YYYZ      -0.0000
      XXZZ    -174.6882   XYZZ      -7.7695   YYZZ     -62.8893
      XZZZ       0.0000   YZZZ      -0.0000   ZZZZ     -86.9704
 -----------------------------------------------------------------
 Calculating MO derivatives via CPSCF
   1         3          12      0.151519    0.058103
   2         3          12      0.019513    0.008521
   3         3          12      0.002713    0.001163
   4         3          12      0.000328    0.000143
   5        12           3      0.000027    0.000013
   6        14           1      0.000001    0.000001
   7        15           0      0.000000    0.000000    Roots Converged
 Time for AOints: 4.4 s (CPU) 4.4 s (wall)
 ------------------------------------------------------------------------------
                     AOints        : Timing summary (seconds)
 ------------------------------------------------------------------------------
     job step          cpu (% of tot)      sys (% of tot)     wall (% of tot)
 ------------------------------------------------------------------------------
  cpscf_lag         0.3831E+02 (50.9)   0.5400E-04 (19.4)   0.3835E+02 (50.9)
  iterzp            0.3250E+02 (43.2)   0.2230E-03 (80.2)   0.3258E+02 (43.2)
  make_fx           0.0000E+00 ( 0.0)   0.0000E+00 ( 0.0)   0.0000E+00 ( 0.0)
  AOints            0.4352E+01 ( 5.8)   0.0000E+00 ( 0.0)   0.4354E+01 ( 5.8)
 ------------------------------------------------------------------------------
   Grand Totals     0.7525E+02          0.2780E-03          0.7537E+02
 ------------------------------------------------------------------------------
 Calculating analytic Hessian of the SCF energy
 Polarizability Matrix (a.u.)
            1           2           3
    1-125.6114297  -0.0703443   0.0000000
    2  -0.0703443 -71.9814512   0.0000000
    3   0.0000000   0.0000000 -49.9542293

 Direct stationary perturbation theory relativistic correction:

 rels  =      97.906389954587
 relv  =    -324.737826359317
 rel2e =      42.430079673603
 E_rel =    -184.401356731127

 Hessian of the SCF Energy
            1           2           3           4           5           6
    1   0.1835110  -0.0373465  -0.0000000  -0.1221990   0.0865731   0.0000000
    2  -0.0373465   0.1416499   0.0000000   0.0618611  -0.0738320  -0.0000000
    3  -0.0000000   0.0000000   0.0079785  -0.0000000  -0.0000000  -0.0110828
    4  -0.1221990   0.0618611  -0.0000000   0.1891749   0.0026563  -0.0000000
    5   0.0865731  -0.0738320  -0.0000000   0.0026563   0.2974371   0.0000000
    6   0.0000000  -0.0000000  -0.0110828  -0.0000000   0.0000000   0.0133355
    7   0.0015244   0.0163005   0.0000000  -0.0473317  -0.0833795  -0.0000000
    8  -0.0008606  -0.0257165   0.0000000  -0.0663103  -0.2234232   0.0000000
    9   0.0000000   0.0000000   0.0076300  -0.0000000   0.0000000  -0.0087547
   10  -0.0628365  -0.0408152  -0.0000000  -0.0196442  -0.0058499   0.0000000
   11  -0.0483660  -0.0421014  -0.0000000   0.0017929  -0.0001819   0.0000000
   12  -0.0000000  -0.0000000  -0.0045256   0.0000000   0.0000000   0.0065021
            7           8           9          10          11          12
    1   0.0015244  -0.0008606   0.0000000  -0.0628365  -0.0483660  -0.0000000
    2   0.0163005  -0.0257165   0.0000000  -0.0408152  -0.0421014  -0.0000000
    3   0.0000000   0.0000000   0.0076300  -0.0000000  -0.0000000  -0.0045256
    4  -0.0473317  -0.0663103  -0.0000000  -0.0196442   0.0017929   0.0000000
    5  -0.0833795  -0.2234232   0.0000000  -0.0058499  -0.0001819   0.0000000
    6  -0.0000000   0.0000000  -0.0087547   0.0000000   0.0000000   0.0065021
    7   0.0424380   0.0654591   0.0000000   0.0033693   0.0016199  -0.0000000
    8   0.0654591   0.2453227  -0.0000000   0.0017118   0.0038170  -0.0000000
    9   0.0000000  -0.0000000   0.0064075  -0.0000000  -0.0000000  -0.0052827
   10   0.0033693   0.0017118  -0.0000000   0.0791113   0.0449532  -0.0000000
   11   0.0016199   0.0038170  -0.0000000   0.0449532   0.0384663  -0.0000000
   12  -0.0000000  -0.0000000  -0.0052827  -0.0000000  -0.0000000   0.0033063
 Gradient time:  CPU 101.59 s  wall 101.72 s
 **********************************************************************
 **                                                                  **
 **                       VIBRATIONAL ANALYSIS                       **
 **                       --------------------                       **
 **                                                                  **
 **        VIBRATIONAL FREQUENCIES (CM**-1) AND NORMAL MODES         **
 **     FORCE CONSTANTS (mDYN/ANGSTROM) AND REDUCED MASSES (AMU)     **
 **                  INFRARED INTENSITIES (KM/MOL)                   **
 **                                                                  **
 **********************************************************************


 Mode:                 1                      2                      3
 Frequency:        92.87                 167.67                 264.46
 Force Cnst:      0.1338                 0.4354                 1.1897
 Red. Mass:      26.3311                26.2849                28.8709
 IR Active:          YES                    YES                    YES
 IR Intens:        1.020                  1.762                 17.563
 Raman Active:       YES                    YES                    YES
               X      Y      Z        X      Y      Z        X      Y      Z
 P          0.050 -0.268  0.000    0.000  0.000 -0.461    0.444 -0.022 -0.000
 P          0.282  0.054 -0.000   -0.000 -0.000  0.599    0.550  0.086  0.000
 F          0.879 -0.141  0.000    0.000 -0.000 -0.651   -0.499  0.457 -0.000
 I         -0.213  0.073 -0.000   -0.000 -0.000  0.064   -0.168 -0.084  0.000
 TransDip  -0.031 -0.009 -0.000    0.000  0.000  0.043    0.134 -0.008  0.000

 Mode:                 4                      5                      6
 Frequency:       361.21                 563.85                 768.19
 Force Cnst:      2.3745                 5.6767                 7.8474
 Red. Mass:      30.8886                30.3056                22.5706
 IR Active:          YES                    YES                    YES
 IR Intens:       10.618                  1.628                126.092
 Raman Active:       YES                    YES                    YES
               X      Y      Z        X      Y      Z        X      Y      Z
 P          0.412  0.764  0.000   -0.598  0.363  0.000   -0.066  0.033  0.000
 P         -0.155 -0.173 -0.000    0.619 -0.266 -0.000   -0.113 -0.529 -0.000
 F          0.277 -0.307  0.000   -0.089 -0.222  0.000    0.266  0.794  0.000
 I         -0.104 -0.098 -0.000    0.008  0.010 -0.000    0.004  0.002 -0.000
 TransDip   0.078  0.070 -0.000    0.026  0.031  0.000    0.109 -0.343 -0.000

 STANDARD THERMODYNAMIC QUANTITIES AT   298.15 K  AND     1.00 ATM

   This Molecule has  0 Imaginary Frequencies
   Zero point vibrational energy:        3.171 kcal/mol

   Atom    1 Element P  Has Mass   30.97376
   Atom    2 Element P  Has Mass   30.97376
   Atom    3 Element F  Has Mass   18.99840
   Atom    4 Element I  Has Mass  126.90440
   Molecular Mass:   207.850320 amu
   Principal axes and moments of inertia in amu*Bohr^2:
                             1           2           3
    Eigenvalues --      345.44922  1648.35123  1993.80046
          X               0.99999    -0.00351     0.00000
          Y               0.00351     0.99999     0.00000
          Z               0.00000    -0.00000     1.00000
   Rotational Symmetry Number is   1
   The Molecule is an Asymmetric Top
   Translational Enthalpy:        0.889 kcal/mol
   Rotational Enthalpy:           0.889 kcal/mol
   Vibrational Enthalpy:          4.706 kcal/mol
   gas constant (RT):             0.592 kcal/mol
   Translational Entropy:        41.899  cal/mol.K
   Rotational Entropy:           28.519  cal/mol.K
   Vibrational Entropy:           9.560  cal/mol.K

   Total Enthalpy:                7.076 kcal/mol
   Total Entropy:                79.978  cal/mol.K

 ======================================================================

 STANDARD THERMODYNAMIC QUANTITIES FOR ANHARMONIC VIBRATION -- TOSH

   Zero point vibrational energy: ************ kcal/mol

   Vibrational Enthalpy:   ************ kcal/mol
   Vibrational Entropy:             NaN  cal/mol.K

   Total Enthalpy:         ************ kcal/mol
   Total Entropy:                   NaN  cal/mol.K

 ======================================================================

 STANDARD THERMODYNAMIC QUANTITIES FOR ANHARMONIC VIBRATION -- VPT2

   Zero point vibrational energy: ************ kcal/mol

   Vibrational Enthalpy:   ************ kcal/mol
   Vibrational Entropy:             NaN  cal/mol.K

   Total Enthalpy:         ************ kcal/mol
   Total Entropy:                   NaN  cal/mol.K

 ======================================================================

Archival summary:
1\1\TWL02\FREQ\ProcedureUnspecified\BasisUnspecified\121\taweetha\TueOct3016:37:242018TueOct3016:37:242018\0\\#,FREQ,ProcedureUnspecified,BasisUnspecified,\\0,1\I\P,1,2.47635\P,2,2.04918,1,107.656\F,3,1.63653,2,108.852,1,0,0\\\@

 Total job time:  118.34s(wall), 118.16s(cpu) 
 Tue Oct 30 16:37:24 2018

        *************************************************************
        *                                                           *
        *  Thank you very much for using Q-Chem.  Have a nice day.  *
        *                                                           *
        *************************************************************
