# Supplementary material for: Geometric and energetic data from ab initio calculations of haloethene, haloimine, halomethylenephosphine, haloiminophosphine, halodiazene, halodiphosphene and halocyclopropane
Source: Data Brief. 2019 Nov 2;27:104738. doi: 10.1016/j.dib.2019.104738 (PMC6861602; doi:10.1016/j.dib.2019.104738)
Supplement: Multimedia component 8 [file mmc8.zip › PP/B3LYP/HEPPBrE.out]

Q-Chem Developer Version!
                  Welcome to Q-Chem
     A Quantum Leap Into The Future Of Chemistry


 Q-Chem 5.1, Q-Chem, Inc., Pleasanton, CA (2018)

 Yihan Shao,  Zhengting Gan,  E. Epifanovsky,  A. T. B. Gilbert,  M. Wormit,  
 J. Kussmann,  A. W. Lange,  A. Behn,  Jia Deng,  Xintian Feng,  D. Ghosh,  
 M. Goldey,  P. R. Horn,  L. D. Jacobson,  I. Kaliman,  T. Kus,  A. Landau,  
 Jie Liu,  E. I. Proynov,  R. M. Richard,  R. P. Steele,  E. J. Sundstrom,  
 H. L. Woodcock III,  P. M. Zimmerman,  D. Zuev,  B. Albrecht,  E. Alguire,  
 S. A. Baeppler,  D. Barton,  Z. Benda,  Y. A. Bernard,  E. J. Berquist,  
 K. B. Bravaya,  H. Burton,  D. Casanova,  Chun-Min Chang,  Yunqing Chen,  
 A. Chien,  K. D. Closser,  M. P. Coons,  S. Coriani,  S. Dasgupta,  
 A. L. Dempwolff,  M. Diedenhofen,  Hainam Do,  R. G. Edgar,  Po-Tung Fang,  
 S. Faraji,  S. Fatehi,  Qingguo Feng,  K. D. Fenk,  J. Fosso-Tande,  
 Qinghui Ge,  A. Ghysels,  G. Gidofalvi,  J. Gomes,  J. Gonthier,  A. Gunina,  
 D. Hait,  M. W. D. Hanson-Heine,  P. H. P. Harbach,  A. W. Hauser,  
 J. E. Herr,  E. G. Hohenstein,  Z. C. Holden,  Kerwin Hui,  B. C. Huynh,  
 T.-C. Jagau,  Hyunjun Ji,  B. Kaduk,  K. Khistyaev,  Jaehoon Kim,  
 P. Klunzinger,  K. Koh,  D. Kosenkov,  L. Koulias,  T. Kowalczyk,  
 C. M. Krauter,  A. Kunitsa,  Ka Un Lao,  A. Laurent,  K. V. Lawler,  
 Joonho Lee,  D. Lefrancois,  S. Lehtola,  D. S. Levine,  Yi-Pei Li,  
 You-Sheng Lin,  Fenglai Liu,  E. Livshits,  A. Luenser,  P. Manohar,  
 E. Mansoor,  S. F. Manzer,  Shan-Ping Mao,  Yuezhi Mao,  N. Mardirossian,  
 A. V. Marenich,  T. Markovich,  L. A. Martinez-Martinez,  S. A. Maurer,  
 N. J. Mayhall,  S. C. McKenzie,  J.-M. Mewes,  A. F. Morrison,  
 J. W. Mullinax,  K. Nanda,  T. S. Nguyen-Beck,  R. Olivares-Amaya,  
 J. A. Parkhill,  T. M. Perrine,  F. Plasser,  P. Pokhilko,  S. Prager,  
 A. Prociuk,  E. Ramos,  D. R. Rehn,  F. Rob,  M. Schneider,  N. Sergueev,  
 S. M. Sharada,  S. Sharma,  D. W. Small,  T. Stauch,  T. Stein,  
 Yu-Chuan Su,  A. J. W. Thom,  A. Tkatchenko,  T. Tsuchimochi,  N. M. Tubman,  
 L. Vogt,  M. L. Vidal,  O. Vydrov,  M. A. Watson,  J. Wenzel,  
 M. de Wergifosse,  T. A. Wesolowski,  A. White,  J. Witte,  A. Yamada,  
 Jun Yang,  K. Yao,  S. Yeganeh,  S. R. Yost,  Zhi-Qiang You,  A. Zech,  
 Igor Ying Zhang,  Xing Zhang,  Yan Zhao,  Ying Zhu,  B. R. Brooks,  
 G. K. L. Chan,  C. J. Cramer,  M. S. Gordon,  W. J. Hehre,  A. Klamt,  
 M. W. Schmidt,  C. D. Sherrill,  D. G. Truhlar,  A. Aspuru-Guzik,  R. Baer,  
 A. T. Bell,  N. A. Besley,  Jeng-Da Chai,  A. E. DePrince, III,  
 R. A. DiStasio Jr.,  A. Dreuw,  B. D. Dunietz,  T. R. Furlani,  
 Chao-Ping Hsu,  Yousung Jung,  Jing Kong,  D. S. Lambrecht,  WanZhen Liang,  
 C. Ochsenfeld,  V. A. Rassolov,  L. V. Slipchenko,  J. E. Subotnik,  
 T. Van Voorhis,  J. M. Herbert,  A. I. Krylov,  P. M. W. Gill,  M. Head-Gordon

 Contributors to earlier versions of Q-Chem not listed above: 
 R. D. Adamson,  B. Austin,  J. Baker,  G. J. O. Beran,  K. Brandhorst,  
 S. T. Brown,  E. F. C. Byrd,  A. K. Chakraborty,  C.-L. Cheng,  
 Siu Hung Chien,  D. M. Chipman,  D. L. Crittenden,  H. Dachsel,  
 R. J. Doerksen,  A. D. Dutoi,  L. Fusti-Molnar,  W. A. Goddard III,  
 A. Golubeva-Zadorozhnaya,  S. R. Gwaltney,  G. Hawkins,  A. Heyden,  
 S. Hirata,  G. Kedziora,  F. J. Keil,  C. Kelley,  Jihan Kim,  R. A. King,  
 R. Z. Khaliullin,  P. P. Korambath,  W. Kurlancheek,  A. M. Lee,  M. S. Lee,  
 S. V. Levchenko,  Ching Yeh Lin,  D. Liotard,  R. C. Lochan,  I. Lotan,  
 P. E. Maslen,  N. Nair,  D. P. O'Neill,  D. Neuhauser,  E. Neuscamman,  
 C. M. Oana,  R. Olson,  B. Peters,  R. Peverati,  P. A. Pieniazek,  
 Y. M. Rhee,  J. Ritchie,  M. A. Rohrdanz,  E. Rosta,  N. J. Russ,  
 H. F. Schaefer III,  N. E. Schultz,  N. Shenvi,  A. C. Simmonett,  A. Sodt,  
 D. Stuck,  K. S. Thanthiriwatte,  V. Vanovschi,  Tao Wang,  A. Warshel,  
 C. F. Williams,  Q. Wu,  X. Xu,  W. Zhang

 Please cite Q-Chem as follows:
 Y. Shao et al., Mol. Phys. 113, 184-215 (2015)
 DOI: 10.1080/00268976.2014.952696

 Q-Chem 5.1.1 for Intel X86 EM64T Linux

 Parts of Q-Chem use Armadillo 8.300.2 (Tropical Shenanigans).
 http://arma.sourceforge.net/

 Q-Chem begins on Tue Oct 30 16:20:28 2018  

Host: 
0

     Scratch files written to /scratch/taweetham/qchem18499//
Input Ideriv = 2
Curr. Ideriv = -1
Max.  Ideriv = 2

Checking the input file for inconsistencies... 	...done.

--------------------------------------------------------------
User input:
--------------------------------------------------------------
$molecule
0 1
P 
P 1 PP 
H 2 PH 1 ANG 
Br 1 PBr 2 ANG  3 DHA

PP=1.99
PH=1.44
PF=1.54
PCl=2.03
PBr=2.5
PI=2.6
ANG=120.0
DHA=0.0
$end

$rem
   job_type	optimization
   basis	6-311++g**
   method	b3lyp
$end

--------------------------------------------------------------
 ----------------------------------------------------------------
             Standard Nuclear Orientation (Angstroms)
    I     Atom           X                Y                Z
 ----------------------------------------------------------------
    1      P       0.8404051782    -0.8273059376    -0.0000000000
    2      P       2.4258357607     0.3754034488     0.0000000000
    3      H       2.2457550116     1.8040989810     0.0000000000
    4      Br     -1.4639819741     0.1421268101     0.0000000000
 ----------------------------------------------------------------
 Molecular Point Group                 Cs    NOp =  2
 Largest Abelian Subgroup              Cs    NOp =  2
 Nuclear Repulsion Energy =   254.9819102779 hartrees
 There are       33 alpha and       33 beta electrons
 Requested basis set is 6-311++G(d,p)
 There are 50 shells and 115 basis functions

 Total QAlloc Memory Limit   2000 MB
 Mega-Array Size       188 MB
 MEM_STATIC part       192 MB
 A cutoff of  1.0D-11 yielded   1073 shell pairs
 There are      5992 function pairs (      6553 Cartesian)
 Smallest overlap matrix eigenvalue = 7.46E-04

 Scale SEOQF with 1.000000e-01/1.000000e-01/1.000000e-01

 Standard Electronic Orientation quadrupole field applied
 Nucleus-field energy     =     0.0000000076 hartrees
 Guess from superposition of atomic densities
 Warning:  Energy on first SCF cycle will be non-variational
 SAD guess density has 66.000000 electrons

 -----------------------------------------------------------------------
  General SCF calculation program by
  Eric Jon Sundstrom, Paul Horn, Yuezhi Mao, Dmitri Zuev, Alec White,
  David Stuck, Shaama M.S., Shane Yost, Joonho Lee, David Small,
  Daniel Levine, Susi Lehtola, Hugh Burton, Evgeny Epifanovsky
 -----------------------------------------------------------------------
 Exchange:     0.2000 Hartree-Fock + 0.0800 Slater + 0.7200 B88
 Correlation:  0.1900 VWN1RPA + 0.8100 LYP
 Using SG-1 standard quadrature grid
 A restricted SCF calculation will be
 performed using DIIS
 SCF converges when DIIS error is below 1.0e-08
 ---------------------------------------
  Cycle       Energy         DIIS error
 ---------------------------------------
    1   -3257.5685573609      3.83e-02  
    2   -3257.4687049926      3.07e-03  
    3   -3257.4276733744      4.90e-03  
    4   -3257.4833775996      1.54e-03  
    5   -3257.4859157950      2.57e-04  
    6   -3257.4858837770      2.93e-04  
    7   -3257.4860997646      1.49e-05  
    8   -3257.4861002958      3.53e-06  
    9   -3257.4861003206      1.46e-06  
   10   -3257.4861003269      1.72e-07  
   11   -3257.4861003270      6.22e-08  
   12   -3257.4861003270      1.80e-08  
   13   -3257.4861003270      2.97e-09  Convergence criterion met
 ---------------------------------------
 SCF time:   CPU 11.45s  wall 11.00s 
 SCF   energy in the final basis set =    -3257.4861003270
 Total energy in the final basis set =    -3257.4861003270

 --------------------------------------------------------------
             Orbital Energies (a.u.) and Symmetries
 --------------------------------------------------------------

 Alpha MOs, Restricted
 -- Occupied --                  
-482.83  -77.13  -77.10  -62.48  -56.30  -56.30  -56.30   -8.69
  1 A'    2 A'    3 A'    4 A'    5 A'    1 A"    6 A'    7 A'                 
 -6.621  -6.593  -6.518  -6.508  -6.507  -4.784  -4.781  -4.778
  8 A'    9 A'   10 A'    2 A"   11 A'   12 A'    3 A"   13 A'                 
 -4.754  -4.754  -4.750  -2.629  -2.627  -2.626  -2.618  -2.618
  4 A"   14 A'   15 A'   16 A'    5 A"   17 A'    6 A"   18 A'                 
 -0.770  -0.713  -0.558  -0.422  -0.330  -0.325  -0.308  -0.285
 19 A'   20 A'   21 A'   22 A'   23 A'    7 A"   24 A'    8 A"                 
 -0.285
 25 A'                                                                         
 -- Virtual --                   
 -0.135  -0.121  -0.021  -0.002   0.025   0.036   0.045   0.046
  9 A"   26 A'   27 A'   28 A'   29 A'   10 A"   30 A'   31 A'                 
  0.054   0.064   0.069   0.082   0.083   0.091   0.110   0.118
 32 A'   33 A'   11 A"   12 A"   34 A'   35 A'   36 A'   37 A'                 
  0.139   0.208   0.272   0.275   0.293   0.300   0.304   0.348
 38 A'   39 A'   40 A'   13 A"   41 A'   42 A'   14 A"   43 A'                 
  0.403   0.424   0.453   0.480   0.509   0.534   0.539   0.550
 44 A'   15 A"   45 A'   16 A"   46 A'   47 A'   17 A"   48 A'                 
  0.575   0.581   0.600   0.602   0.622   0.666   0.684   0.704
 18 A"   49 A'   50 A'   19 A"   51 A'   52 A'   53 A'   20 A"                 
  0.769   0.842   0.857   0.983   1.146   1.382   1.398   1.505
 54 A'   21 A"   55 A'   56 A'   57 A'   22 A"   58 A'   23 A"                 
  1.521   1.557   1.623   1.649   1.684   1.992   2.003   2.013
 59 A'   24 A"   60 A'   61 A'   62 A'   63 A'   25 A"   64 A'                 
  2.067   2.533   4.005   4.009   4.010   4.023   4.143   6.585
 65 A'   66 A'   26 A"   27 A"   67 A'   68 A'   69 A'   70 A'                 
  6.659   6.885   7.561   7.569   7.596  13.767  13.800  13.804
 71 A'   72 A'   28 A"   73 A'   74 A'   29 A"   30 A"   75 A'                 
 13.819  13.873  13.914  47.880 162.778 163.029 289.759 289.765
 76 A'   77 A'   78 A'   79 A'   80 A'   81 A'   31 A"   82 A'                 
289.8041020.660
 83 A'   84 A'                                                                 

 Beta MOs, Restricted
 -- Occupied --                  
-482.83  -77.13  -77.10  -62.48  -56.30  -56.30  -56.30   -8.69
  1 A'    2 A'    3 A'    4 A'    5 A'    1 A"    6 A'    7 A'                 
 -6.621  -6.593  -6.518  -6.508  -6.507  -4.784  -4.781  -4.778
  8 A'    9 A'   10 A'    2 A"   11 A'   12 A'    3 A"   13 A'                 
 -4.754  -4.754  -4.750  -2.629  -2.627  -2.626  -2.618  -2.618
  4 A"   14 A'   15 A'   16 A'    5 A"   17 A'    6 A"   18 A'                 
 -0.770  -0.713  -0.558  -0.422  -0.330  -0.325  -0.308  -0.285
 19 A'   20 A'   21 A'   22 A'   23 A'    7 A"   24 A'    8 A"                 
 -0.285
 25 A'                                                                         
 -- Virtual --                   
 -0.135  -0.121  -0.021  -0.002   0.025   0.036   0.045   0.046
  9 A"   26 A'   27 A'   28 A'   29 A'   10 A"   30 A'   31 A'                 
  0.054   0.064   0.069   0.082   0.083   0.091   0.110   0.118
 32 A'   33 A'   11 A"   12 A"   34 A'   35 A'   36 A'   37 A'                 
  0.139   0.208   0.272   0.275   0.293   0.300   0.304   0.348
 38 A'   39 A'   40 A'   13 A"   41 A'   42 A'   14 A"   43 A'                 
  0.403   0.424   0.453   0.480   0.509   0.534   0.539   0.550
 44 A'   15 A"   45 A'   16 A"   46 A'   47 A'   17 A"   48 A'                 
  0.575   0.581   0.600   0.602   0.622   0.666   0.684   0.704
 18 A"   49 A'   50 A'   19 A"   51 A'   52 A'   53 A'   20 A"                 
  0.769   0.842   0.857   0.983   1.146   1.382   1.398   1.505
 54 A'   21 A"   55 A'   56 A'   57 A'   22 A"   58 A'   23 A"                 
  1.521   1.557   1.623   1.649   1.684   1.992   2.003   2.013
 59 A'   24 A"   60 A'   61 A'   62 A'   63 A'   25 A"   64 A'                 
  2.067   2.533   4.005   4.009   4.010   4.023   4.143   6.585
 65 A'   66 A'   26 A"   27 A"   67 A'   68 A'   69 A'   70 A'                 
  6.659   6.885   7.561   7.569   7.596  13.767  13.800  13.804
 71 A'   72 A'   28 A"   73 A'   74 A'   29 A"   30 A"   75 A'                 
 13.819  13.873  13.914  47.880 162.778 163.029 289.759 289.765
 76 A'   77 A'   78 A'   79 A'   80 A'   81 A'   31 A"   82 A'                 
289.8041020.660
 83 A'   84 A'                                                                 
 --------------------------------------------------------------

          Ground-State Mulliken Net Atomic Charges

     Atom                 Charge (a.u.)
  ----------------------------------------
      1 P                     0.210145
      2 P                     0.072866
      3 H                    -0.032124
      4 Br                   -0.250887
  ----------------------------------------
  Sum of atomic charges =     0.000000

 -----------------------------------------------------------------
                    Cartesian Multipole Moments
 -----------------------------------------------------------------
    Charge (ESU x 10^10)
                 0.0000
    Dipole Moment (Debye)
         X       2.0819      Y       0.8135      Z       0.0000
       Tot       2.2351
    Quadrupole Moments (Debye-Ang)
        XX     -46.3674     XY       2.8143     YY     -44.3842
        XZ      -0.0000     YZ      -0.0000     ZZ     -45.9653
    Octopole Moments (Debye-Ang^2)
       XXX     -57.0971    XXY      11.5743    XYY     -11.5602
       YYY       9.4499    XXZ       0.0000    XYZ       0.0000
       YYZ       0.0000    XZZ     -16.0076    YZZ       1.9021
       ZZZ       0.0000
    Hexadecapole Moments (Debye-Ang^3)
      XXXX    -868.0144   XXXY      11.7803   XXYY    -153.6063
      XYYY       3.7437   YYYY    -146.6671   XXXZ      -0.0000
      XXYZ      -0.0000   XYYZ      -0.0000   YYYZ      -0.0000
      XXZZ    -154.9989   XYZZ      -0.4803   YYZZ     -35.6860
      XZZZ      -0.0000   YZZZ      -0.0000   ZZZZ     -67.4640
 -----------------------------------------------------------------
 Calculating analytic gradient of the SCF energy
 Gradient of SCF Energy
            1           2           3           4
    1   0.0345714  -0.0164805   0.0105233  -0.0286142
    2  -0.0066679  -0.0067557   0.0057077   0.0077160
    3   0.0000000   0.0000000   0.0000000  -0.0000000
 Max gradient component =       3.457E-02
 RMS gradient           =       1.466E-02
 Gradient time:  CPU 2.72 s  wall 2.72 s
 Geometry Optimization Parameters
   NAtoms,    NIC,     NZ,  NCons,   NDum,   NFix, NCnnct, MaxDiis
        4      14       4       0       0       0       0       0


** GEOMETRY OPTIMIZATION IN DELOCALIZED INTERNAL COORDINATES **
   Searching for a Minimum

   Optimization Cycle:   1

                       Coordinates (Angstroms)
     ATOM                X               Y               Z
      1  P         0.8404051782   -0.8273059376    0.0000000000
      2  P         2.4258357607    0.3754034488    0.0000000000
      3  H         2.2457550116    1.8040989810    0.0000000000
      4  Br       -1.4639819741    0.1421268101    0.0000000000
   Point Group: cs    Number of degrees of freedom:     5


   Energy is  -3257.486100327


 Attempting to Generate Delocalized Internal Coordinates

  5 Hessian modes will be used to form the next step
  Hessian Eigenvalues:
     0.092515    0.160000    0.198009    0.250000    0.357619

 Minimum Search - Taking Simple RFO Step
 Searching for Lamda that Minimizes Along All modes
 Value Taken    Lamda =  -0.01479827
 Calculated Step too Large.  Step scaled by  0.902869
 Step Taken.  Stepsize is  0.300000

                             Maximum     Tolerance    Cnvgd?
         Gradient           0.033362      0.000300      NO
         Displacement       0.165617      0.001200      NO
         Energy change     *********      0.000001      NO


 New Cartesian Coordinates Obtained by Inverse Iteration

 Displacement from previous Coordinates is:  0.564017
 ----------------------------------------------------------------
             Standard Nuclear Orientation (Angstroms)
    I     Atom           X                Y                Z
 ----------------------------------------------------------------
    1      P       0.8392184275    -0.8375250896     0.0000000000
    2      P       2.4364257225     0.3609896268     0.0000000000
    3      H       2.0465444018     1.7369155627     0.0000000000
    4      Br     -1.2741745754     0.2339432023     0.0000000000
 ----------------------------------------------------------------
 Molecular Point Group                 Cs    NOp =  2
 Largest Abelian Subgroup              Cs    NOp =  2
 Nuclear Repulsion Energy =   265.1245429683 hartrees
 There are       33 alpha and       33 beta electrons
 Applying Cartesian multipole field
    Component          Value
    ---------          -----
     (2,0,0)        1.00000E-11
     (0,2,0)        2.00000E-11
     (0,0,2)       -3.00000E-11
 Nucleus-field energy     =     0.0000000070 hartrees
 Requested basis set is 6-311++G(d,p)
 There are 50 shells and 115 basis functions
 A cutoff of  1.0D-11 yielded   1091 shell pairs
 There are      6122 function pairs (      6701 Cartesian)
 Smallest overlap matrix eigenvalue = 6.27E-04
 Guess MOs from SCF MO coefficient file

 -----------------------------------------------------------------------
  General SCF calculation program by
  Eric Jon Sundstrom, Paul Horn, Yuezhi Mao, Dmitri Zuev, Alec White,
  David Stuck, Shaama M.S., Shane Yost, Joonho Lee, David Small,
  Daniel Levine, Susi Lehtola, Hugh Burton, Evgeny Epifanovsky
 -----------------------------------------------------------------------
 Exchange:     0.2000 Hartree-Fock + 0.0800 Slater + 0.7200 B88
 Correlation:  0.1900 VWN1RPA + 0.8100 LYP
 Using SG-1 standard quadrature grid
 A restricted SCF calculation will be
 performed using DIIS
 SCF converges when DIIS error is below 1.0e-08
 ---------------------------------------
  Cycle       Energy         DIIS error
 ---------------------------------------
    1   -3257.4920591981      1.13e-03  
    2   -3257.4967798769      3.06e-04  
    3   -3257.4968842209      2.46e-04  
    4   -3257.4969723167      1.10e-04  
    5   -3257.4970005835      3.02e-05  
    6   -3257.4970026659      1.13e-05  
    7   -3257.4970028934      2.57e-06  
    8   -3257.4970029054      4.30e-07  
    9   -3257.4970029056      1.16e-07  
   10   -3257.4970029057      2.79e-08  
   11   -3257.4970029057      5.07e-09  Convergence criterion met
 ---------------------------------------
 SCF time:   CPU 10.07s  wall 10.00s 
 SCF   energy in the final basis set =    -3257.4970029057
 Total energy in the final basis set =    -3257.4970029057

 --------------------------------------------------------------
             Orbital Energies (a.u.) and Symmetries
 --------------------------------------------------------------

 Alpha MOs, Restricted
 -- Occupied --                  
-482.84  -77.12  -77.09  -62.49  -56.31  -56.31  -56.31   -8.70
  1 A'    2 A'    3 A'    4 A'    5 A'    1 A"    6 A'    7 A'                 
 -6.614  -6.584  -6.528  -6.517  -6.516  -4.777  -4.774  -4.770
  8 A'    9 A'   10 A'    2 A"   11 A'   12 A'    3 A"   13 A'                 
 -4.745  -4.745  -4.741  -2.639  -2.636  -2.635  -2.627  -2.627
  4 A"   14 A'   15 A'   16 A'    5 A"   17 A'    6 A"   18 A'                 
 -0.788  -0.707  -0.552  -0.425  -0.337  -0.333  -0.313  -0.284
 19 A'   20 A'   21 A'   22 A'   23 A'    7 A"   24 A'   25 A'                 
 -0.283
  8 A"                                                                         
 -- Virtual --                   
 -0.129  -0.102  -0.011   0.001   0.025   0.037   0.043   0.050
  9 A"   26 A'   27 A'   28 A'   29 A'   10 A"   30 A'   31 A'                 
  0.053   0.066   0.068   0.080   0.080   0.090   0.115   0.117
 32 A'   33 A'   11 A"   12 A"   34 A'   35 A'   36 A'   37 A'                 
  0.137   0.213   0.271   0.278   0.285   0.304   0.307   0.336
 38 A'   39 A'   40 A'   13 A"   41 A'   42 A'   14 A"   43 A'                 
  0.396   0.421   0.451   0.473   0.504   0.525   0.536   0.567
 44 A'   15 A"   45 A'   16 A"   46 A'   17 A"   47 A'   18 A"                 
  0.569   0.573   0.604   0.606   0.625   0.674   0.689   0.731
 48 A'   49 A'   19 A"   50 A'   51 A'   52 A'   53 A'   20 A"                 
  0.807   0.849   0.862   1.014   1.151   1.395   1.401   1.507
 54 A'   21 A"   55 A'   56 A'   57 A'   22 A"   58 A'   23 A"                 
  1.526   1.567   1.647   1.677   1.703   1.995   2.001   2.023
 59 A'   24 A"   60 A'   61 A'   62 A'   25 A"   63 A'   64 A'                 
  2.081   2.552   3.996   4.001   4.006   4.022   4.174   6.587
 65 A'   66 A'   26 A"   67 A'   27 A"   68 A'   69 A'   70 A'                 
  6.666   6.895   7.552   7.563   7.608  13.775  13.809  13.821
 71 A'   72 A'   28 A"   73 A'   74 A'   29 A"   30 A"   75 A'                 
 13.835  13.881  13.927  47.882 162.788 163.041 289.751 289.760
 76 A'   77 A'   78 A'   79 A'   80 A'   81 A'   31 A"   82 A'                 
289.8161020.665
 83 A'   84 A'                                                                 

 Beta MOs, Restricted
 -- Occupied --                  
-482.84  -77.12  -77.09  -62.49  -56.31  -56.31  -56.31   -8.70
  1 A'    2 A'    3 A'    4 A'    5 A'    1 A"    6 A'    7 A'                 
 -6.614  -6.584  -6.528  -6.517  -6.516  -4.777  -4.774  -4.770
  8 A'    9 A'   10 A'    2 A"   11 A'   12 A'    3 A"   13 A'                 
 -4.745  -4.745  -4.741  -2.639  -2.636  -2.635  -2.627  -2.627
  4 A"   14 A'   15 A'   16 A'    5 A"   17 A'    6 A"   18 A'                 
 -0.788  -0.707  -0.552  -0.425  -0.337  -0.333  -0.313  -0.284
 19 A'   20 A'   21 A'   22 A'   23 A'    7 A"   24 A'   25 A'                 
 -0.283
  8 A"                                                                         
 -- Virtual --                   
 -0.129  -0.102  -0.011   0.001   0.025   0.037   0.043   0.050
  9 A"   26 A'   27 A'   28 A'   29 A'   10 A"   30 A'   31 A'                 
  0.053   0.066   0.068   0.080   0.080   0.090   0.115   0.117
 32 A'   33 A'   11 A"   12 A"   34 A'   35 A'   36 A'   37 A'                 
  0.137   0.213   0.271   0.278   0.285   0.304   0.307   0.336
 38 A'   39 A'   40 A'   13 A"   41 A'   42 A'   14 A"   43 A'                 
  0.396   0.421   0.451   0.473   0.504   0.525   0.536   0.567
 44 A'   15 A"   45 A'   16 A"   46 A'   17 A"   47 A'   18 A"                 
  0.569   0.573   0.604   0.606   0.625   0.674   0.689   0.731
 48 A'   49 A'   19 A"   50 A'   51 A'   52 A'   53 A'   20 A"                 
  0.807   0.849   0.862   1.014   1.151   1.395   1.401   1.507
 54 A'   21 A"   55 A'   56 A'   57 A'   22 A"   58 A'   23 A"                 
  1.526   1.567   1.647   1.677   1.703   1.995   2.001   2.023
 59 A'   24 A"   60 A'   61 A'   62 A'   25 A"   63 A'   64 A'                 
  2.081   2.552   3.996   4.001   4.006   4.022   4.174   6.587
 65 A'   66 A'   26 A"   67 A'   27 A"   68 A'   69 A'   70 A'                 
  6.666   6.895   7.552   7.563   7.608  13.775  13.809  13.821
 71 A'   72 A'   28 A"   73 A'   74 A'   29 A"   30 A"   75 A'                 
 13.835  13.881  13.927  47.882 162.788 163.041 289.751 289.760
 76 A'   77 A'   78 A'   79 A'   80 A'   81 A'   31 A"   82 A'                 
289.8161020.665
 83 A'   84 A'                                                                 
 --------------------------------------------------------------

          Ground-State Mulliken Net Atomic Charges

     Atom                 Charge (a.u.)
  ----------------------------------------
      1 P                     0.180220
      2 P                     0.078449
      3 H                    -0.044305
      4 Br                   -0.214363
  ----------------------------------------
  Sum of atomic charges =     0.000000

 -----------------------------------------------------------------
                    Cartesian Multipole Moments
 -----------------------------------------------------------------
    Charge (ESU x 10^10)
                 0.0000
    Dipole Moment (Debye)
         X       1.2756      Y       0.7299      Z       0.0000
       Tot       1.4696
    Quadrupole Moments (Debye-Ang)
        XX     -46.6400     XY       2.0470     YY     -44.7131
        XZ       0.0000     YZ      -0.0000     ZZ     -45.8239
    Octopole Moments (Debye-Ang^2)
       XXX     -72.4222    XXY       7.7618    XYY     -16.8089
       YYY       5.5115    XXZ       0.0000    XYZ      -0.0000
       YYZ       0.0000    XZZ     -20.3314    YZZ       0.5802
       ZZZ       0.0000
    Hexadecapole Moments (Debye-Ang^3)
      XXXX    -821.8341   XXXY      11.1604   XXYY    -145.4999
      XYYY       9.0973   YYYY    -152.7340   XXXZ       0.0000
      XXYZ      -0.0000   XYYZ       0.0000   YYYZ      -0.0000
      XXZZ    -145.2090   XYZZ       1.9065   YYZZ     -36.3211
      XZZZ       0.0000   YZZZ      -0.0000   ZZZZ     -67.1074
 -----------------------------------------------------------------
 Calculating analytic gradient of the SCF energy
 Gradient of SCF Energy
            1           2           3           4
    1   0.0241155  -0.0143230   0.0061132  -0.0159057
    2   0.0014144  -0.0085545   0.0030455   0.0040946
    3  -0.0000000  -0.0000000  -0.0000000   0.0000000
 Max gradient component =       2.412E-02
 RMS gradient           =       9.909E-03
 Gradient time:  CPU 2.75 s  wall 2.75 s
 Geometry Optimization Parameters
   NAtoms,    NIC,     NZ,  NCons,   NDum,   NFix, NCnnct, MaxDiis
        4      14       4       0       0       0       0       0

 Cartesian Hessian Update
 Hessian Updated using BFGS Update


** GEOMETRY OPTIMIZATION IN DELOCALIZED INTERNAL COORDINATES **
   Searching for a Minimum

   Optimization Cycle:   2

                       Coordinates (Angstroms)
     ATOM                X               Y               Z
      1  P         0.8392184275   -0.8375250896    0.0000000000
      2  P         2.4364257225    0.3609896268    0.0000000000
      3  H         2.0465444018    1.7369155627    0.0000000000
      4  Br       -1.2741745754    0.2339432023    0.0000000000
   Point Group: cs    Number of degrees of freedom:     5


   Energy is  -3257.497002906

 Hessian Updated using BFGS Update

  5 Hessian modes will be used to form the next step
  Hessian Eigenvalues:
     0.057179    0.134024    0.198288    0.238403    0.362854

 Minimum Search - Taking Simple RFO Step
 Searching for Lamda that Minimizes Along All modes
 Value Taken    Lamda =  -0.01124689
 Calculated Step too Large.  Step scaled by  0.769294
 Step Taken.  Stepsize is  0.300000

                             Maximum     Tolerance    Cnvgd?
         Gradient           0.022194      0.000300      NO
         Displacement       0.180408      0.001200      NO
         Energy change     -0.010903      0.000001      NO


 New Cartesian Coordinates Obtained by Inverse Iteration

 Displacement from previous Coordinates is:  0.629216
 ----------------------------------------------------------------
             Standard Nuclear Orientation (Angstroms)
    I     Atom           X                Y                Z
 ----------------------------------------------------------------
    1      P       0.8382754940    -0.8597144893     0.0000000000
    2      P       2.4463188168     0.3642488922     0.0000000000
    3      H       1.8287037848     1.6489225162     0.0000000000
    4      Br     -1.0652841193     0.3408663830     0.0000000000
 ----------------------------------------------------------------
 Molecular Point Group                 Cs    NOp =  2
 Largest Abelian Subgroup              Cs    NOp =  2
 Nuclear Repulsion Energy =   275.8189211585 hartrees
 There are       33 alpha and       33 beta electrons
 Applying Cartesian multipole field
    Component          Value
    ---------          -----
     (2,0,0)        1.00000E-11
     (0,2,0)        2.00000E-11
     (0,0,2)       -3.00000E-11
 Nucleus-field energy     =     0.0000000065 hartrees
 Requested basis set is 6-311++G(d,p)
 There are 50 shells and 115 basis functions
 A cutoff of  1.0D-11 yielded   1115 shell pairs
 There are      6262 function pairs (      6850 Cartesian)
 Smallest overlap matrix eigenvalue = 5.42E-04
 Guess MOs from SCF MO coefficient file

 -----------------------------------------------------------------------
  General SCF calculation program by
  Eric Jon Sundstrom, Paul Horn, Yuezhi Mao, Dmitri Zuev, Alec White,
  David Stuck, Shaama M.S., Shane Yost, Joonho Lee, David Small,
  Daniel Levine, Susi Lehtola, Hugh Burton, Evgeny Epifanovsky
 -----------------------------------------------------------------------
 Exchange:     0.2000 Hartree-Fock + 0.0800 Slater + 0.7200 B88
 Correlation:  0.1900 VWN1RPA + 0.8100 LYP
 Using SG-1 standard quadrature grid
 A restricted SCF calculation will be
 performed using DIIS
 SCF converges when DIIS error is below 1.0e-08
 ---------------------------------------
  Cycle       Energy         DIIS error
 ---------------------------------------
    1   -3257.4943579156      1.38e-03  
    2   -3257.5012090953      3.96e-04  
    3   -3257.5011874419      4.16e-04  
    4   -3257.5014410520      2.19e-04  
    5   -3257.5015613660      2.69e-05  
    6   -3257.5015625496      1.63e-05  
    7   -3257.5015629850      2.02e-06  
    8   -3257.5015629918      3.94e-07  
    9   -3257.5015629921      9.58e-08  
   10   -3257.5015629922      1.68e-08  
   11   -3257.5015629921      3.15e-09  Convergence criterion met
 ---------------------------------------
 SCF time:   CPU 10.36s  wall 10.00s 
 SCF   energy in the final basis set =    -3257.5015629921
 Total energy in the final basis set =    -3257.5015629921

 --------------------------------------------------------------
             Orbital Energies (a.u.) and Symmetries
 --------------------------------------------------------------

 Alpha MOs, Restricted
 -- Occupied --                  
-482.84  -77.11  -77.08  -62.50  -56.32  -56.31  -56.31   -8.71
  1 A'    2 A'    3 A'    4 A'    5 A'    1 A"    6 A'    7 A'                 
 -6.608  -6.576  -6.536  -6.526  -6.525  -4.771  -4.768  -4.764
  8 A'    9 A'   10 A'    2 A"   11 A'   12 A'    3 A"   13 A'                 
 -4.737  -4.737  -4.734  -2.647  -2.645  -2.644  -2.636  -2.635
  4 A"   14 A'   15 A'   16 A'    5 A"   17 A'   18 A'    6 A"                 
 -0.808  -0.698  -0.547  -0.425  -0.347  -0.344  -0.317  -0.280
 19 A'   20 A'   21 A'   22 A'   23 A'    7 A"   24 A'   25 A'                 
 -0.277
  8 A"                                                                         
 -- Virtual --                   
 -0.126  -0.082  -0.005   0.001   0.024   0.037   0.040   0.051
  9 A"   26 A'   27 A'   28 A'   29 A'   10 A"   30 A'   31 A'                 
  0.052   0.068   0.068   0.078   0.079   0.092   0.117   0.118
 32 A'   11 A"   33 A'   12 A"   34 A'   35 A'   36 A'   37 A'                 
  0.135   0.221   0.268   0.276   0.281   0.304   0.309   0.334
 38 A'   39 A'   40 A'   41 A'   13 A"   42 A'   14 A"   43 A'                 
  0.394   0.420   0.441   0.458   0.491   0.516   0.531   0.561
 44 A'   15 A"   45 A'   16 A"   46 A'   17 A"   47 A'   18 A"                 
  0.573   0.597   0.608   0.620   0.635   0.674   0.695   0.761
 48 A'   49 A'   19 A"   50 A'   51 A'   52 A'   53 A'   20 A"                 
  0.842   0.847   0.859   1.050   1.141   1.404   1.413   1.508
 54 A'   21 A"   55 A'   56 A'   57 A'   22 A"   58 A'   23 A"                 
  1.533   1.578   1.653   1.697   1.736   1.988   2.011   2.025
 59 A'   24 A"   60 A'   61 A'   62 A'   25 A"   63 A'   64 A'                 
  2.101   2.568   3.988   3.996   4.006   4.025   4.204   6.582
 65 A'   66 A'   26 A"   67 A'   27 A"   68 A'   69 A'   70 A'                 
  6.679   6.899   7.545   7.561   7.623  13.781  13.817  13.832
 71 A'   72 A'   28 A"   73 A'   74 A'   29 A"   30 A"   75 A'                 
 13.845  13.889  13.939  47.882 162.798 163.044 289.745 289.759
 76 A'   77 A'   78 A'   79 A'   80 A'   81 A'   31 A"   82 A'                 
289.8321020.669
 83 A'   84 A'                                                                 

 Beta MOs, Restricted
 -- Occupied --                  
-482.84  -77.11  -77.08  -62.50  -56.32  -56.31  -56.31   -8.71
  1 A'    2 A'    3 A'    4 A'    5 A'    1 A"    6 A'    7 A'                 
 -6.608  -6.576  -6.536  -6.526  -6.525  -4.771  -4.768  -4.764
  8 A'    9 A'   10 A'    2 A"   11 A'   12 A'    3 A"   13 A'                 
 -4.737  -4.737  -4.734  -2.647  -2.645  -2.644  -2.636  -2.635
  4 A"   14 A'   15 A'   16 A'    5 A"   17 A'   18 A'    6 A"                 
 -0.808  -0.698  -0.547  -0.425  -0.347  -0.344  -0.317  -0.280
 19 A'   20 A'   21 A'   22 A'   23 A'    7 A"   24 A'   25 A'                 
 -0.277
  8 A"                                                                         
 -- Virtual --                   
 -0.126  -0.082  -0.005   0.001   0.024   0.037   0.040   0.051
  9 A"   26 A'   27 A'   28 A'   29 A'   10 A"   30 A'   31 A'                 
  0.052   0.068   0.068   0.078   0.079   0.092   0.117   0.118
 32 A'   11 A"   33 A'   12 A"   34 A'   35 A'   36 A'   37 A'                 
  0.135   0.221   0.268   0.276   0.281   0.304   0.309   0.334
 38 A'   39 A'   40 A'   41 A'   13 A"   42 A'   14 A"   43 A'                 
  0.394   0.420   0.441   0.458   0.491   0.516   0.531   0.561
 44 A'   15 A"   45 A'   16 A"   46 A'   17 A"   47 A'   18 A"                 
  0.573   0.597   0.608   0.620   0.635   0.674   0.695   0.761
 48 A'   49 A'   19 A"   50 A'   51 A'   52 A'   53 A'   20 A"                 
  0.842   0.847   0.859   1.050   1.141   1.404   1.413   1.508
 54 A'   21 A"   55 A'   56 A'   57 A'   22 A"   58 A'   23 A"                 
  1.533   1.578   1.653   1.697   1.736   1.988   2.011   2.025
 59 A'   24 A"   60 A'   61 A'   62 A'   25 A"   63 A'   64 A'                 
  2.101   2.568   3.988   3.996   4.006   4.025   4.204   6.582
 65 A'   66 A'   26 A"   67 A'   27 A"   68 A'   69 A'   70 A'                 
  6.679   6.899   7.545   7.561   7.623  13.781  13.817  13.832
 71 A'   72 A'   28 A"   73 A'   74 A'   29 A"   30 A"   75 A'                 
 13.845  13.889  13.939  47.882 162.798 163.044 289.745 289.759
 76 A'   77 A'   78 A'   79 A'   80 A'   81 A'   31 A"   82 A'                 
289.8321020.669
 83 A'   84 A'                                                                 
 --------------------------------------------------------------

          Ground-State Mulliken Net Atomic Charges

     Atom                 Charge (a.u.)
  ----------------------------------------
      1 P                     0.158680
      2 P                     0.079730
      3 H                    -0.060030
      4 Br                   -0.178380
  ----------------------------------------
  Sum of atomic charges =     0.000000

 -----------------------------------------------------------------
                    Cartesian Multipole Moments
 -----------------------------------------------------------------
    Charge (ESU x 10^10)
                 0.0000
    Dipole Moment (Debye)
         X       0.6008      Y       0.5935      Z       0.0000
       Tot       0.8445
    Quadrupole Moments (Debye-Ang)
        XX     -47.1283     XY       1.1109     YY     -44.9033
        XZ      -0.0000     YZ       0.0000     ZZ     -45.7354
    Octopole Moments (Debye-Ang^2)
       XXX     -87.1959    XXY       3.3946    XYY     -22.2139
       YYY       0.4674    XXZ       0.0000    XYZ      -0.0000
       YYZ       0.0000    XZZ     -24.9942    YZZ      -1.0885
       ZZZ       0.0000
    Hexadecapole Moments (Debye-Ang^3)
      XXXX    -779.5403   XXXY       7.7261   XXYY    -138.4964
      XYYY      11.1952   YYYY    -163.4116   XXXZ      -0.0000
      XXYZ       0.0000   XYYZ      -0.0000   YYYZ       0.0000
      XXZZ    -136.6470   XYZZ       3.2581   YYZZ     -37.8488
      XZZZ      -0.0000   YZZZ       0.0000   ZZZZ     -67.0452
 -----------------------------------------------------------------
 Calculating analytic gradient of the SCF energy
 Gradient of SCF Energy
            1           2           3           4
    1   0.0013378  -0.0077299   0.0013226   0.0050695
    2   0.0078302  -0.0049096   0.0008481  -0.0037686
    3   0.0000000  -0.0000000   0.0000000  -0.0000000
 Max gradient component =       7.830E-03
 RMS gradient           =       3.972E-03
 Gradient time:  CPU 2.84 s  wall 2.86 s
 Geometry Optimization Parameters
   NAtoms,    NIC,     NZ,  NCons,   NDum,   NFix, NCnnct, MaxDiis
        4      14       4       0       0       0       0       0

 Cartesian Hessian Update
 Hessian Updated using BFGS Update


** GEOMETRY OPTIMIZATION IN DELOCALIZED INTERNAL COORDINATES **
   Searching for a Minimum

   Optimization Cycle:   3

                       Coordinates (Angstroms)
     ATOM                X               Y               Z
      1  P         0.8382754940   -0.8597144893    0.0000000000
      2  P         2.4463188168    0.3642488922    0.0000000000
      3  H         1.8287037848    1.6489225162    0.0000000000
      4  Br       -1.0652841193    0.3408663830    0.0000000000
   Point Group: cs    Number of degrees of freedom:     5


   Energy is  -3257.501562992

 Hessian Updated using BFGS Update

  5 Hessian modes will be used to form the next step
  Hessian Eigenvalues:
     0.095578    0.127134    0.198256    0.236875    0.360222

 Minimum Search - Taking Simple RFO Step
 Searching for Lamda that Minimizes Along All modes
 Value Taken    Lamda =  -0.00064490
 Step Taken.  Stepsize is  0.065269

                             Maximum     Tolerance    Cnvgd?
         Gradient           0.009370      0.000300      NO
         Displacement       0.047332      0.001200      NO
         Energy change     -0.004560      0.000001      NO


 New Cartesian Coordinates Obtained by Inverse Iteration

 Displacement from previous Coordinates is:  0.106440
 ----------------------------------------------------------------
             Standard Nuclear Orientation (Angstroms)
    I     Atom           X                Y                Z
 ----------------------------------------------------------------
    1      P       0.8510330277    -0.8670981271     0.0000000000
    2      P       2.4642721980     0.3697711918     0.0000000000
    3      H       1.7918887867     1.6252754046     0.0000000000
    4      Br     -1.0591800361     0.3663748328     0.0000000000
 ----------------------------------------------------------------
 Molecular Point Group                 Cs    NOp =  2
 Largest Abelian Subgroup              Cs    NOp =  2
 Nuclear Repulsion Energy =   274.0947467307 hartrees
 There are       33 alpha and       33 beta electrons
 Applying Cartesian multipole field
    Component          Value
    ---------          -----
     (2,0,0)        1.00000E-11
     (0,2,0)        2.00000E-11
     (0,0,2)       -3.00000E-11
 Nucleus-field energy     =     0.0000000066 hartrees
 Requested basis set is 6-311++G(d,p)
 There are 50 shells and 115 basis functions
 A cutoff of  1.0D-11 yielded   1113 shell pairs
 There are      6248 function pairs (      6836 Cartesian)
 Smallest overlap matrix eigenvalue = 5.45E-04
 Guess MOs from SCF MO coefficient file

 -----------------------------------------------------------------------
  General SCF calculation program by
  Eric Jon Sundstrom, Paul Horn, Yuezhi Mao, Dmitri Zuev, Alec White,
  David Stuck, Shaama M.S., Shane Yost, Joonho Lee, David Small,
  Daniel Levine, Susi Lehtola, Hugh Burton, Evgeny Epifanovsky
 -----------------------------------------------------------------------
 Exchange:     0.2000 Hartree-Fock + 0.0800 Slater + 0.7200 B88
 Correlation:  0.1900 VWN1RPA + 0.8100 LYP
 Using SG-1 standard quadrature grid
 A restricted SCF calculation will be
 performed using DIIS
 SCF converges when DIIS error is below 1.0e-08
 ---------------------------------------
  Cycle       Energy         DIIS error
 ---------------------------------------
    1   -3257.5016351816      3.00e-04  
    2   -3257.5019208214      1.09e-04  
    3   -3257.5018834483      1.67e-04  
    4   -3257.5019440378      4.45e-05  
    5   -3257.5019485207      1.04e-05  
    6   -3257.5019487351      4.35e-06  
    7   -3257.5019487586      6.17e-07  
    8   -3257.5019487591      1.51e-07  
    9   -3257.5019487592      1.96e-08  
   10   -3257.5019487592      2.86e-09  Convergence criterion met
 ---------------------------------------
 SCF time:   CPU 9.36s  wall 10.00s 
 SCF   energy in the final basis set =    -3257.5019487592
 Total energy in the final basis set =    -3257.5019487592

 --------------------------------------------------------------
             Orbital Energies (a.u.) and Symmetries
 --------------------------------------------------------------

 Alpha MOs, Restricted
 -- Occupied --                  
-482.84  -77.12  -77.08  -62.50  -56.32  -56.31  -56.31   -8.70
  1 A'    2 A'    3 A'    4 A'    5 A'    1 A"    6 A'    7 A'                 
 -6.609  -6.578  -6.534  -6.524  -6.523  -4.772  -4.769  -4.765
  8 A'    9 A'   10 A'    2 A"   11 A'   12 A'    3 A"   13 A'                 
 -4.739  -4.738  -4.735  -2.646  -2.643  -2.642  -2.634  -2.634
  4 A"   14 A'   15 A'   16 A'    5 A"   17 A'   18 A'    6 A"                 
 -0.804  -0.698  -0.546  -0.423  -0.345  -0.341  -0.319  -0.281
 19 A'   20 A'   21 A'   22 A'   23 A'    7 A"   24 A'   25 A'                 
 -0.277
  8 A"                                                                         
 -- Virtual --                   
 -0.128  -0.086  -0.005  -0.000   0.024   0.037   0.037   0.051
  9 A"   26 A'   27 A'   28 A'   29 A'   10 A"   30 A'   31 A'                 
  0.052   0.068   0.068   0.078   0.079   0.092   0.116   0.119
 32 A'   33 A'   11 A"   12 A"   34 A'   35 A'   36 A'   37 A'                 
  0.136   0.223   0.267   0.274   0.281   0.303   0.308   0.339
 38 A'   39 A'   40 A'   41 A'   13 A"   42 A'   14 A"   43 A'                 
  0.394   0.420   0.440   0.463   0.492   0.518   0.531   0.562
 44 A'   15 A"   45 A'   16 A"   46 A'   17 A"   47 A'   18 A"                 
  0.576   0.594   0.606   0.619   0.635   0.670   0.691   0.755
 48 A'   49 A'   19 A"   50 A'   51 A'   52 A'   53 A'   20 A"                 
  0.837   0.842   0.857   1.041   1.131   1.404   1.416   1.506
 54 A'   21 A"   55 A'   56 A'   57 A'   22 A"   58 A'   23 A"                 
  1.532   1.578   1.649   1.693   1.737   1.990   2.012   2.026
 59 A'   24 A"   60 A'   61 A'   62 A'   25 A"   63 A'   64 A'                 
  2.101   2.568   3.990   3.998   4.006   4.025   4.198   6.582
 65 A'   66 A'   26 A"   67 A'   27 A"   68 A'   69 A'   70 A'                 
  6.674   6.896   7.546   7.563   7.621  13.779  13.815  13.828
 71 A'   72 A'   28 A"   73 A'   74 A'   29 A"   30 A"   75 A'                 
 13.842  13.887  13.941  47.882 162.794 163.039 289.746 289.761
 76 A'   77 A'   78 A'   79 A'   80 A'   81 A'   31 A"   82 A'                 
289.8301020.668
 83 A'   84 A'                                                                 

 Beta MOs, Restricted
 -- Occupied --                  
-482.84  -77.12  -77.08  -62.50  -56.32  -56.31  -56.31   -8.70
  1 A'    2 A'    3 A'    4 A'    5 A'    1 A"    6 A'    7 A'                 
 -6.609  -6.578  -6.534  -6.524  -6.523  -4.772  -4.769  -4.765
  8 A'    9 A'   10 A'    2 A"   11 A'   12 A'    3 A"   13 A'                 
 -4.739  -4.738  -4.735  -2.646  -2.643  -2.642  -2.634  -2.634
  4 A"   14 A'   15 A'   16 A'    5 A"   17 A'   18 A'    6 A"                 
 -0.804  -0.698  -0.546  -0.423  -0.345  -0.341  -0.319  -0.281
 19 A'   20 A'   21 A'   22 A'   23 A'    7 A"   24 A'   25 A'                 
 -0.277
  8 A"                                                                         
 -- Virtual --                   
 -0.128  -0.086  -0.005  -0.000   0.024   0.037   0.037   0.051
  9 A"   26 A'   27 A'   28 A'   29 A'   10 A"   30 A'   31 A'                 
  0.052   0.068   0.068   0.078   0.079   0.092   0.116   0.119
 32 A'   33 A'   11 A"   12 A"   34 A'   35 A'   36 A'   37 A'                 
  0.136   0.223   0.267   0.274   0.281   0.303   0.308   0.339
 38 A'   39 A'   40 A'   41 A'   13 A"   42 A'   14 A"   43 A'                 
  0.394   0.420   0.440   0.463   0.492   0.518   0.531   0.562
 44 A'   15 A"   45 A'   16 A"   46 A'   17 A"   47 A'   18 A"                 
  0.576   0.594   0.606   0.619   0.635   0.670   0.691   0.755
 48 A'   49 A'   19 A"   50 A'   51 A'   52 A'   53 A'   20 A"                 
  0.837   0.842   0.857   1.041   1.131   1.404   1.416   1.506
 54 A'   21 A"   55 A'   56 A'   57 A'   22 A"   58 A'   23 A"                 
  1.532   1.578   1.649   1.693   1.737   1.990   2.012   2.026
 59 A'   24 A"   60 A'   61 A'   62 A'   25 A"   63 A'   64 A'                 
  2.101   2.568   3.990   3.998   4.006   4.025   4.198   6.582
 65 A'   66 A'   26 A"   67 A'   27 A"   68 A'   69 A'   70 A'                 
  6.674   6.896   7.546   7.563   7.621  13.779  13.815  13.828
 71 A'   72 A'   28 A"   73 A'   74 A'   29 A"   30 A"   75 A'                 
 13.842  13.887  13.941  47.882 162.794 163.039 289.746 289.761
 76 A'   77 A'   78 A'   79 A'   80 A'   81 A'   31 A"   82 A'                 
289.8301020.668
 83 A'   84 A'                                                                 
 --------------------------------------------------------------

          Ground-State Mulliken Net Atomic Charges

     Atom                 Charge (a.u.)
  ----------------------------------------
      1 P                     0.165208
      2 P                     0.082250
      3 H                    -0.060900
      4 Br                   -0.186558
  ----------------------------------------
  Sum of atomic charges =     0.000000

 -----------------------------------------------------------------
                    Cartesian Multipole Moments
 -----------------------------------------------------------------
    Charge (ESU x 10^10)
                 0.0000
    Dipole Moment (Debye)
         X       0.7369      Y       0.5090      Z       0.0000
       Tot       0.8957
    Quadrupole Moments (Debye-Ang)
        XX     -46.9610     XY       0.9369     YY     -44.8949
        XZ      -0.0000     YZ      -0.0000     ZZ     -45.8134
    Octopole Moments (Debye-Ang^2)
       XXX     -87.6330    XXY       2.4956    XYY     -22.6433
       YYY      -1.0294    XXZ       0.0000    XYZ      -0.0000
       YYZ       0.0000    XZZ     -25.3994    YZZ      -1.5632
       ZZZ       0.0000
    Hexadecapole Moments (Debye-Ang^3)
      XXXX    -783.9861   XXXY       7.7528   XXYY    -139.8622
      XYYY      12.1502   YYYY    -166.2704   XXXZ      -0.0000
      XXYZ      -0.0000   XYYZ       0.0000   YYYZ      -0.0000
      XXZZ    -137.7594   XYZZ       3.7139   YYZZ     -38.3834
      XZZZ      -0.0000   YZZZ      -0.0000   ZZZZ     -67.3413
 -----------------------------------------------------------------
 Calculating analytic gradient of the SCF energy
 Gradient of SCF Energy
            1           2           3           4
    1   0.0017745  -0.0022676   0.0000440   0.0004491
    2   0.0029617  -0.0020404  -0.0000977  -0.0008236
    3   0.0000000  -0.0000000   0.0000000   0.0000000
 Max gradient component =       2.962E-03
 RMS gradient           =       1.358E-03
 Gradient time:  CPU 2.82 s  wall 2.82 s
 Geometry Optimization Parameters
   NAtoms,    NIC,     NZ,  NCons,   NDum,   NFix, NCnnct, MaxDiis
        4      14       4       0       0       0       0       0

 Cartesian Hessian Update
 Hessian Updated using BFGS Update


** GEOMETRY OPTIMIZATION IN DELOCALIZED INTERNAL COORDINATES **
   Searching for a Minimum

   Optimization Cycle:   4

                       Coordinates (Angstroms)
     ATOM                X               Y               Z
      1  P         0.8510330277   -0.8670981271    0.0000000000
      2  P         2.4642721980    0.3697711918    0.0000000000
      3  H         1.7918887867    1.6252754046    0.0000000000
      4  Br       -1.0591800361    0.3663748328    0.0000000000
   Point Group: cs    Number of degrees of freedom:     5


   Energy is  -3257.501948759

 Hessian Updated using BFGS Update

  5 Hessian modes will be used to form the next step
  Hessian Eigenvalues:
     0.093139    0.117570    0.198224    0.235708    0.322430

 Minimum Search - Taking Simple RFO Step
 Searching for Lamda that Minimizes Along All modes
 Value Taken    Lamda =  -0.00006497
 Step Taken.  Stepsize is  0.020233

                             Maximum     Tolerance    Cnvgd?
         Gradient           0.002684      0.000300      NO
         Displacement       0.014790      0.001200      NO
         Energy change     -0.000386      0.000001      NO


 New Cartesian Coordinates Obtained by Inverse Iteration

 Displacement from previous Coordinates is:  0.038602
 ----------------------------------------------------------------
             Standard Nuclear Orientation (Angstroms)
    I     Atom           X                Y                Z
 ----------------------------------------------------------------
    1      P       0.8526921786    -0.8744967061     0.0000000000
    2      P       2.4666009066     0.3727414670     0.0000000000
    3      H       1.7793082417     1.6202915539     0.0000000000
    4      Br     -1.0505873507     0.3757869874     0.0000000000
 ----------------------------------------------------------------
 Molecular Point Group                 Cs    NOp =  2
 Largest Abelian Subgroup              Cs    NOp =  2
 Nuclear Repulsion Energy =   273.9087655014 hartrees
 There are       33 alpha and       33 beta electrons
 Applying Cartesian multipole field
    Component          Value
    ---------          -----
     (2,0,0)        1.00000E-11
     (0,2,0)        2.00000E-11
     (0,0,2)       -3.00000E-11
 Nucleus-field energy     =     0.0000000066 hartrees
 Requested basis set is 6-311++G(d,p)
 There are 50 shells and 115 basis functions
 A cutoff of  1.0D-11 yielded   1113 shell pairs
 There are      6248 function pairs (      6836 Cartesian)
 Smallest overlap matrix eigenvalue = 5.50E-04
 Guess MOs from SCF MO coefficient file

 -----------------------------------------------------------------------
  General SCF calculation program by
  Eric Jon Sundstrom, Paul Horn, Yuezhi Mao, Dmitri Zuev, Alec White,
  David Stuck, Shaama M.S., Shane Yost, Joonho Lee, David Small,
  Daniel Levine, Susi Lehtola, Hugh Burton, Evgeny Epifanovsky
 -----------------------------------------------------------------------
 Exchange:     0.2000 Hartree-Fock + 0.0800 Slater + 0.7200 B88
 Correlation:  0.1900 VWN1RPA + 0.8100 LYP
 Using SG-1 standard quadrature grid
 A restricted SCF calculation will be
 performed using DIIS
 SCF converges when DIIS error is below 1.0e-08
 ---------------------------------------
  Cycle       Energy         DIIS error
 ---------------------------------------
    1   -3257.5019380548      1.09e-04  
    2   -3257.5019803793      3.47e-05  
    3   -3257.5019803267      3.60e-05  
    4   -3257.5019831550      1.04e-05  
    5   -3257.5019833109      1.74e-06  
    6   -3257.5019833129      3.90e-07  
    7   -3257.5019833132      2.11e-07  
    8   -3257.5019833133      7.72e-08  
    9   -3257.5019833133      8.00e-09  Convergence criterion met
 ---------------------------------------
 SCF time:   CPU 8.52s  wall 8.00s 
 SCF   energy in the final basis set =    -3257.5019833133
 Total energy in the final basis set =    -3257.5019833133

 --------------------------------------------------------------
             Orbital Energies (a.u.) and Symmetries
 --------------------------------------------------------------

 Alpha MOs, Restricted
 -- Occupied --                  
-482.84  -77.12  -77.08  -62.50  -56.32  -56.31  -56.31   -8.70
  1 A'    2 A'    3 A'    4 A'    5 A'    1 A"    6 A'    7 A'                 
 -6.610  -6.578  -6.534  -6.524  -6.523  -4.773  -4.770  -4.766
  8 A'    9 A'   10 A'    2 A"   11 A'   12 A'    3 A"   13 A'                 
 -4.739  -4.738  -4.735  -2.645  -2.643  -2.642  -2.634  -2.633
  4 A"   14 A'   15 A'   16 A'    5 A"   17 A'   18 A'    6 A"                 
 -0.804  -0.697  -0.547  -0.422  -0.345  -0.341  -0.320  -0.281
 19 A'   20 A'   21 A'   22 A'   23 A'    7 A"   24 A'   25 A'                 
 -0.276
  8 A"                                                                         
 -- Virtual --                   
 -0.128  -0.086  -0.005  -0.001   0.024   0.037   0.037   0.051
  9 A"   26 A'   27 A'   28 A'   29 A'   30 A'   10 A"   31 A'                 
  0.052   0.067   0.068   0.077   0.079   0.092   0.116   0.119
 32 A'   33 A'   11 A"   12 A"   34 A'   35 A'   36 A'   37 A'                 
  0.135   0.223   0.267   0.274   0.281   0.303   0.308   0.340
 38 A'   39 A'   40 A'   41 A'   13 A"   42 A'   14 A"   43 A'                 
  0.393   0.420   0.439   0.464   0.492   0.518   0.531   0.562
 44 A'   15 A"   45 A'   16 A"   46 A'   17 A"   47 A'   18 A"                 
  0.577   0.593   0.606   0.620   0.635   0.668   0.690   0.754
 48 A'   49 A'   19 A"   50 A'   51 A'   52 A'   53 A'   20 A"                 
  0.835   0.839   0.857   1.039   1.126   1.404   1.417   1.505
 54 A'   21 A"   55 A'   56 A'   57 A'   22 A"   58 A'   23 A"                 
  1.531   1.578   1.648   1.692   1.738   1.990   2.012   2.026
 59 A'   24 A"   60 A'   61 A'   62 A'   25 A"   63 A'   64 A'                 
  2.101   2.568   3.990   3.998   4.006   4.025   4.197   6.582
 65 A'   66 A'   26 A"   67 A'   27 A"   68 A'   69 A'   70 A'                 
  6.674   6.893   7.546   7.564   7.621  13.779  13.815  13.827
 71 A'   72 A'   28 A"   73 A'   74 A'   29 A"   30 A"   75 A'                 
 13.841  13.888  13.941  47.882 162.793 163.036 289.746 289.761
 76 A'   77 A'   78 A'   79 A'   80 A'   81 A'   31 A"   82 A'                 
289.8291020.667
 83 A'   84 A'                                                                 

 Beta MOs, Restricted
 -- Occupied --                  
-482.84  -77.12  -77.08  -62.50  -56.32  -56.31  -56.31   -8.70
  1 A'    2 A'    3 A'    4 A'    5 A'    1 A"    6 A'    7 A'                 
 -6.610  -6.578  -6.534  -6.524  -6.523  -4.773  -4.770  -4.766
  8 A'    9 A'   10 A'    2 A"   11 A'   12 A'    3 A"   13 A'                 
 -4.739  -4.738  -4.735  -2.645  -2.643  -2.642  -2.634  -2.633
  4 A"   14 A'   15 A'   16 A'    5 A"   17 A'   18 A'    6 A"                 
 -0.804  -0.697  -0.547  -0.422  -0.345  -0.341  -0.320  -0.281
 19 A'   20 A'   21 A'   22 A'   23 A'    7 A"   24 A'   25 A'                 
 -0.276
  8 A"                                                                         
 -- Virtual --                   
 -0.128  -0.086  -0.005  -0.001   0.024   0.037   0.037   0.051
  9 A"   26 A'   27 A'   28 A'   29 A'   30 A'   10 A"   31 A'                 
  0.052   0.067   0.068   0.077   0.079   0.092   0.116   0.119
 32 A'   33 A'   11 A"   12 A"   34 A'   35 A'   36 A'   37 A'                 
  0.135   0.223   0.267   0.274   0.281   0.303   0.308   0.340
 38 A'   39 A'   40 A'   41 A'   13 A"   42 A'   14 A"   43 A'                 
  0.393   0.420   0.439   0.464   0.492   0.518   0.531   0.562
 44 A'   15 A"   45 A'   16 A"   46 A'   17 A"   47 A'   18 A"                 
  0.577   0.593   0.606   0.620   0.635   0.668   0.690   0.754
 48 A'   49 A'   19 A"   50 A'   51 A'   52 A'   53 A'   20 A"                 
  0.835   0.839   0.857   1.039   1.126   1.404   1.417   1.505
 54 A'   21 A"   55 A'   56 A'   57 A'   22 A"   58 A'   23 A"                 
  1.531   1.578   1.648   1.692   1.738   1.990   2.012   2.026
 59 A'   24 A"   60 A'   61 A'   62 A'   25 A"   63 A'   64 A'                 
  2.101   2.568   3.990   3.998   4.006   4.025   4.197   6.582
 65 A'   66 A'   26 A"   67 A'   27 A"   68 A'   69 A'   70 A'                 
  6.674   6.893   7.546   7.564   7.621  13.779  13.815  13.827
 71 A'   72 A'   28 A"   73 A'   74 A'   29 A"   30 A"   75 A'                 
 13.841  13.888  13.941  47.882 162.793 163.036 289.746 289.761
 76 A'   77 A'   78 A'   79 A'   80 A'   81 A'   31 A"   82 A'                 
289.8291020.667
 83 A'   84 A'                                                                 
 --------------------------------------------------------------

          Ground-State Mulliken Net Atomic Charges

     Atom                 Charge (a.u.)
  ----------------------------------------
      1 P                     0.168087
      2 P                     0.081487
      3 H                    -0.061064
      4 Br                   -0.188511
  ----------------------------------------
  Sum of atomic charges =     0.000000

 -----------------------------------------------------------------
                    Cartesian Multipole Moments
 -----------------------------------------------------------------
    Charge (ESU x 10^10)
                 0.0000
    Dipole Moment (Debye)
         X       0.7469      Y       0.4766      Z      -0.0000
       Tot       0.8860
    Quadrupole Moments (Debye-Ang)
        XX     -46.9956     XY       0.8720     YY     -44.8573
        XZ       0.0000     YZ      -0.0000     ZZ     -45.8409
    Octopole Moments (Debye-Ang^2)
       XXX     -88.2458    XXY       2.2262    XYY     -22.8511
       YYY      -1.4342    XXZ      -0.0000    XYZ       0.0000
       YYZ      -0.0000    XZZ     -25.6179    YZZ      -1.6865
       ZZZ      -0.0000
    Hexadecapole Moments (Debye-Ang^3)
      XXXX    -783.7345   XXXY       7.6696   XXYY    -139.8913
      XYYY      12.3572   YYYY    -167.9820   XXXZ       0.0000
      XXYZ       0.0000   XYYZ      -0.0000   YYYZ      -0.0000
      XXZZ    -137.6603   XYZZ       3.8412   YYZZ     -38.7011
      XZZZ       0.0000   YZZZ      -0.0000   ZZZZ     -67.4545
 -----------------------------------------------------------------
 Calculating analytic gradient of the SCF energy
 Gradient of SCF Energy
            1           2           3           4
    1   0.0004170  -0.0003378  -0.0001394   0.0000602
    2   0.0003958  -0.0002741  -0.0000323  -0.0000894
    3  -0.0000000   0.0000000  -0.0000000   0.0000000
 Max gradient component =       4.170E-04
 RMS gradient           =       2.145E-04
 Gradient time:  CPU 2.82 s  wall 2.82 s
 Geometry Optimization Parameters
   NAtoms,    NIC,     NZ,  NCons,   NDum,   NFix, NCnnct, MaxDiis
        4      14       4       0       0       0       0       0

 Cartesian Hessian Update
 Hessian Updated using BFGS Update


** GEOMETRY OPTIMIZATION IN DELOCALIZED INTERNAL COORDINATES **
   Searching for a Minimum

   Optimization Cycle:   5

                       Coordinates (Angstroms)
     ATOM                X               Y               Z
      1  P         0.8526921786   -0.8744967061    0.0000000000
      2  P         2.4666009066    0.3727414670    0.0000000000
      3  H         1.7793082417    1.6202915539    0.0000000000
      4  Br       -1.0505873507    0.3757869874    0.0000000000
   Point Group: cs    Number of degrees of freedom:     5


   Energy is  -3257.501983313

 Hessian Updated using BFGS Update

  5 Hessian modes will be used to form the next step
  Hessian Eigenvalues:
     0.098157    0.120764    0.198102    0.223825    0.293575

 Minimum Search - Taking Simple RFO Step
 Searching for Lamda that Minimizes Along All modes
 Value Taken    Lamda =  -0.00000178
 Step Taken.  Stepsize is  0.002881

                             Maximum     Tolerance    Cnvgd?
         Gradient           0.000362      0.000300      NO
         Displacement       0.001745      0.001200      NO
         Energy change     -0.000035      0.000001      NO


 New Cartesian Coordinates Obtained by Inverse Iteration

 Displacement from previous Coordinates is:  0.006585
 ----------------------------------------------------------------
             Standard Nuclear Orientation (Angstroms)
    I     Atom           X                Y                Z
 ----------------------------------------------------------------
    1      P       0.8519785816    -0.8750530206     0.0000000000
    2      P       2.4666164521     0.3729278055     0.0000000000
    3      H       1.7816148161     1.6217637398     0.0000000000
    4      Br     -1.0521958735     0.3746847775     0.0000000000
 ----------------------------------------------------------------
 Molecular Point Group                 Cs    NOp =  2
 Largest Abelian Subgroup              Cs    NOp =  2
 Nuclear Repulsion Energy =   273.8064767054 hartrees
 There are       33 alpha and       33 beta electrons
 Applying Cartesian multipole field
    Component          Value
    ---------          -----
     (2,0,0)        1.00000E-11
     (0,2,0)        2.00000E-11
     (0,0,2)       -3.00000E-11
 Nucleus-field energy     =     0.0000000067 hartrees
 Requested basis set is 6-311++G(d,p)
 There are 50 shells and 115 basis functions
 A cutoff of  1.0D-11 yielded   1113 shell pairs
 There are      6248 function pairs (      6836 Cartesian)
 Smallest overlap matrix eigenvalue = 5.52E-04
 Guess MOs from SCF MO coefficient file

 -----------------------------------------------------------------------
  General SCF calculation program by
  Eric Jon Sundstrom, Paul Horn, Yuezhi Mao, Dmitri Zuev, Alec White,
  David Stuck, Shaama M.S., Shane Yost, Joonho Lee, David Small,
  Daniel Levine, Susi Lehtola, Hugh Burton, Evgeny Epifanovsky
 -----------------------------------------------------------------------
 Exchange:     0.2000 Hartree-Fock + 0.0800 Slater + 0.7200 B88
 Correlation:  0.1900 VWN1RPA + 0.8100 LYP
 Using SG-1 standard quadrature grid
 A restricted SCF calculation will be
 performed using DIIS
 SCF converges when DIIS error is below 1.0e-08
 ---------------------------------------
  Cycle       Energy         DIIS error
 ---------------------------------------
    1   -3257.5019837249      1.33e-05  
    2   -3257.5019842661      3.10e-06  
    3   -3257.5019842627      3.66e-06  
    4   -3257.5019842906      8.56e-07  
    5   -3257.5019842916      2.63e-07  
    6   -3257.5019842917      2.18e-07  
    7   -3257.5019842918      3.77e-08  
    8   -3257.5019842918      5.90e-09  Convergence criterion met
 ---------------------------------------
 SCF time:   CPU 7.60s  wall 8.00s 
 SCF   energy in the final basis set =    -3257.5019842918
 Total energy in the final basis set =    -3257.5019842918

 --------------------------------------------------------------
             Orbital Energies (a.u.) and Symmetries
 --------------------------------------------------------------

 Alpha MOs, Restricted
 -- Occupied --                  
-482.84  -77.12  -77.08  -62.50  -56.32  -56.31  -56.31   -8.70
  1 A'    2 A'    3 A'    4 A'    5 A'    1 A"    6 A'    7 A'                 
 -6.610  -6.578  -6.534  -6.524  -6.523  -4.773  -4.770  -4.766
  8 A'    9 A'   10 A'    2 A"   11 A'   12 A'    3 A"   13 A'                 
 -4.739  -4.739  -4.735  -2.645  -2.643  -2.642  -2.634  -2.633
  4 A"   14 A'   15 A'   16 A'    5 A"   17 A'   18 A'    6 A"                 
 -0.803  -0.697  -0.547  -0.422  -0.345  -0.341  -0.320  -0.281
 19 A'   20 A'   21 A'   22 A'   23 A'    7 A"   24 A'   25 A'                 
 -0.276
  8 A"                                                                         
 -- Virtual --                   
 -0.129  -0.086  -0.005  -0.001   0.024   0.037   0.037   0.051
  9 A"   26 A'   27 A'   28 A'   29 A'   30 A'   10 A"   31 A'                 
  0.052   0.067   0.068   0.077   0.079   0.092   0.116   0.119
 32 A'   33 A'   11 A"   12 A"   34 A'   35 A'   36 A'   37 A'                 
  0.135   0.223   0.267   0.274   0.281   0.303   0.308   0.339
 38 A'   39 A'   40 A'   41 A'   13 A"   42 A'   14 A"   43 A'                 
  0.393   0.420   0.440   0.465   0.492   0.518   0.532   0.562
 44 A'   15 A"   45 A'   16 A"   46 A'   17 A"   47 A'   18 A"                 
  0.577   0.593   0.607   0.620   0.635   0.669   0.689   0.754
 48 A'   49 A'   19 A"   50 A'   51 A'   52 A'   53 A'   20 A"                 
  0.835   0.839   0.857   1.039   1.125   1.404   1.416   1.505
 54 A'   21 A"   55 A'   56 A'   57 A'   22 A"   58 A'   23 A"                 
  1.531   1.578   1.649   1.692   1.738   1.990   2.012   2.026
 59 A'   24 A"   60 A'   61 A'   62 A'   25 A"   63 A'   64 A'                 
  2.101   2.568   3.990   3.998   4.006   4.025   4.197   6.582
 65 A'   66 A'   26 A"   67 A'   27 A"   68 A'   69 A'   70 A'                 
  6.674   6.892   7.546   7.564   7.621  13.778  13.815  13.827
 71 A'   72 A'   28 A"   73 A'   74 A'   29 A"   30 A"   75 A'                 
 13.840  13.888  13.941  47.882 162.794 163.035 289.746 289.761
 76 A'   77 A'   78 A'   79 A'   80 A'   81 A'   31 A"   82 A'                 
289.8291020.667
 83 A'   84 A'                                                                 

 Beta MOs, Restricted
 -- Occupied --                  
-482.84  -77.12  -77.08  -62.50  -56.32  -56.31  -56.31   -8.70
  1 A'    2 A'    3 A'    4 A'    5 A'    1 A"    6 A'    7 A'                 
 -6.610  -6.578  -6.534  -6.524  -6.523  -4.773  -4.770  -4.766
  8 A'    9 A'   10 A'    2 A"   11 A'   12 A'    3 A"   13 A'                 
 -4.739  -4.739  -4.735  -2.645  -2.643  -2.642  -2.634  -2.633
  4 A"   14 A'   15 A'   16 A'    5 A"   17 A'   18 A'    6 A"                 
 -0.803  -0.697  -0.547  -0.422  -0.345  -0.341  -0.320  -0.281
 19 A'   20 A'   21 A'   22 A'   23 A'    7 A"   24 A'   25 A'                 
 -0.276
  8 A"                                                                         
 -- Virtual --                   
 -0.129  -0.086  -0.005  -0.001   0.024   0.037   0.037   0.051
  9 A"   26 A'   27 A'   28 A'   29 A'   30 A'   10 A"   31 A'                 
  0.052   0.067   0.068   0.077   0.079   0.092   0.116   0.119
 32 A'   33 A'   11 A"   12 A"   34 A'   35 A'   36 A'   37 A'                 
  0.135   0.223   0.267   0.274   0.281   0.303   0.308   0.339
 38 A'   39 A'   40 A'   41 A'   13 A"   42 A'   14 A"   43 A'                 
  0.393   0.420   0.440   0.465   0.492   0.518   0.532   0.562
 44 A'   15 A"   45 A'   16 A"   46 A'   17 A"   47 A'   18 A"                 
  0.577   0.593   0.607   0.620   0.635   0.669   0.689   0.754
 48 A'   49 A'   19 A"   50 A'   51 A'   52 A'   53 A'   20 A"                 
  0.835   0.839   0.857   1.039   1.125   1.404   1.416   1.505
 54 A'   21 A"   55 A'   56 A'   57 A'   22 A"   58 A'   23 A"                 
  1.531   1.578   1.649   1.692   1.738   1.990   2.012   2.026
 59 A'   24 A"   60 A'   61 A'   62 A'   25 A"   63 A'   64 A'                 
  2.101   2.568   3.990   3.998   4.006   4.025   4.197   6.582
 65 A'   66 A'   26 A"   67 A'   27 A"   68 A'   69 A'   70 A'                 
  6.674   6.892   7.546   7.564   7.621  13.778  13.815  13.827
 71 A'   72 A'   28 A"   73 A'   74 A'   29 A"   30 A"   75 A'                 
 13.840  13.888  13.941  47.882 162.794 163.035 289.746 289.761
 76 A'   77 A'   78 A'   79 A'   80 A'   81 A'   31 A"   82 A'                 
289.8291020.667
 83 A'   84 A'                                                                 
 --------------------------------------------------------------

          Ground-State Mulliken Net Atomic Charges

     Atom                 Charge (a.u.)
  ----------------------------------------
      1 P                     0.168374
      2 P                     0.081213
      3 H                    -0.060948
      4 Br                   -0.188640
  ----------------------------------------
  Sum of atomic charges =     0.000000

 -----------------------------------------------------------------
                    Cartesian Multipole Moments
 -----------------------------------------------------------------
    Charge (ESU x 10^10)
                 0.0000
    Dipole Moment (Debye)
         X       0.7467      Y       0.4772      Z      -0.0000
       Tot       0.8862
    Quadrupole Moments (Debye-Ang)
        XX     -47.0026     XY       0.8789     YY     -44.8528
        XZ      -0.0000     YZ      -0.0000     ZZ     -45.8451
    Octopole Moments (Debye-Ang^2)
       XXX     -88.1682    XXY       2.2755    XYY     -22.8040
       YYY      -1.3610    XXZ      -0.0000    XYZ      -0.0000
       YYZ       0.0000    XZZ     -25.5863    YZZ      -1.6610
       ZZZ      -0.0000
    Hexadecapole Moments (Debye-Ang^3)
      XXXX    -784.1748   XXXY       7.6672   XXYY    -139.9381
      XYYY      12.3130   YYYY    -167.9737   XXXZ      -0.0000
      XXYZ      -0.0000   XYYZ       0.0000   YYYZ      -0.0000
      XXZZ    -137.7318   XYZZ       3.8214   YYZZ     -38.7054
      XZZZ      -0.0000   YZZZ      -0.0000   ZZZZ     -67.4703
 -----------------------------------------------------------------
 Calculating analytic gradient of the SCF energy
 Gradient of SCF Energy
            1           2           3           4
    1   0.0001831  -0.0000878  -0.0000473  -0.0000480
    2  -0.0000003   0.0000121   0.0000206  -0.0000325
    3   0.0000000  -0.0000000   0.0000000  -0.0000000
 Max gradient component =       1.831E-04
 RMS gradient           =       6.284E-05
 Gradient time:  CPU 2.82 s  wall 2.83 s
 Geometry Optimization Parameters
   NAtoms,    NIC,     NZ,  NCons,   NDum,   NFix, NCnnct, MaxDiis
        4      14       4       0       0       0       0       0

 Cartesian Hessian Update
 Hessian Updated using BFGS Update


** GEOMETRY OPTIMIZATION IN DELOCALIZED INTERNAL COORDINATES **
   Searching for a Minimum

   Optimization Cycle:   6

                       Coordinates (Angstroms)
     ATOM                X               Y               Z
      1  P         0.8519785816   -0.8750530206    0.0000000000
      2  P         2.4666164521    0.3729278055    0.0000000000
      3  H         1.7816148161    1.6217637398    0.0000000000
      4  Br       -1.0521958735    0.3746847775    0.0000000000
   Point Group: cs    Number of degrees of freedom:     5


   Energy is  -3257.501984292

 Hessian Updated using BFGS Update

  5 Hessian modes will be used to form the next step
  Hessian Eigenvalues:
     0.106397    0.121313    0.198497    0.213828    0.253165

 Minimum Search - Taking Simple RFO Step
 Searching for Lamda that Minimizes Along All modes
 Value Taken    Lamda =   0.00000000
 Step Taken.  Stepsize is  0.000801

                             Maximum     Tolerance    Cnvgd?
         Gradient           0.000099      0.000300     YES
         Displacement       0.000617      0.001200     YES
         Energy change     -0.000001      0.000001     YES


                       Distance Matrix (Angstroms)
             P (  1)   P (  2)   H (  3)
   P (  2)  2.040714
   H (  3)  2.664267  1.424366
   Br(  4)  2.277658  3.518813  3.096076

 Final energy is   -3257.5019842917882     


 ******************************
 **  OPTIMIZATION CONVERGED  **
 ******************************

                       Coordinates (Angstroms)
     ATOM                X               Y               Z
      1  P         0.8519785816   -0.8750530206    0.0000000000
      2  P         2.4666164521    0.3729278055    0.0000000000
      3  H         1.7816148161    1.6217637398    0.0000000000
      4  Br       -1.0521958735    0.3746847775    0.0000000000

Z-matrix Print:
$molecule
0 1
Br
P  1 2.277658
P  2 2.040714 1 109.021478
H  3 1.424366 2 98.955739 1 -0.000000 0
$end


 --------------------------------------------------------------
             Orbital Energies (a.u.) and Symmetries
 --------------------------------------------------------------

 Alpha MOs, Restricted
 -- Occupied --                  
-482.84  -77.12  -77.08  -62.50  -56.32  -56.31  -56.31   -8.70
  1 A'    2 A'    3 A'    4 A'    5 A'    1 A"    6 A'    7 A'                 
 -6.610  -6.578  -6.534  -6.524  -6.523  -4.773  -4.770  -4.766
  8 A'    9 A'   10 A'    2 A"   11 A'   12 A'    3 A"   13 A'                 
 -4.739  -4.739  -4.735  -2.645  -2.643  -2.642  -2.634  -2.633
  4 A"   14 A'   15 A'   16 A'    5 A"   17 A'   18 A'    6 A"                 
 -0.803  -0.697  -0.547  -0.422  -0.345  -0.341  -0.320  -0.281
 19 A'   20 A'   21 A'   22 A'   23 A'    7 A"   24 A'   25 A'                 
 -0.276
  8 A"                                                                         
 -- Virtual --                   
 -0.129  -0.086  -0.005  -0.001   0.024   0.037   0.037   0.051
  9 A"   26 A'   27 A'   28 A'   29 A'   30 A'   10 A"   31 A'                 
  0.052   0.067   0.068   0.077   0.079   0.092   0.116   0.119
 32 A'   33 A'   11 A"   12 A"   34 A'   35 A'   36 A'   37 A'                 
  0.135   0.223   0.267   0.274   0.281   0.303   0.308   0.339
 38 A'   39 A'   40 A'   41 A'   13 A"   42 A'   14 A"   43 A'                 
  0.393   0.420   0.440   0.465   0.492   0.518   0.532   0.562
 44 A'   15 A"   45 A'   16 A"   46 A'   17 A"   47 A'   18 A"                 
  0.577   0.593   0.607   0.620   0.635   0.669   0.689   0.754
 48 A'   49 A'   19 A"   50 A'   51 A'   52 A'   53 A'   20 A"                 
  0.835   0.839   0.857   1.039   1.125   1.404   1.416   1.505
 54 A'   21 A"   55 A'   56 A'   57 A'   22 A"   58 A'   23 A"                 
  1.531   1.578   1.649   1.692   1.738   1.990   2.012   2.026
 59 A'   24 A"   60 A'   61 A'   62 A'   25 A"   63 A'   64 A'                 
  2.101   2.568   3.990   3.998   4.006   4.025   4.197   6.582
 65 A'   66 A'   26 A"   67 A'   27 A"   68 A'   69 A'   70 A'                 
  6.674   6.892   7.546   7.564   7.621  13.778  13.815  13.827
 71 A'   72 A'   28 A"   73 A'   74 A'   29 A"   30 A"   75 A'                 
 13.840  13.888  13.941  47.882 162.794 163.035 289.746 289.761
 76 A'   77 A'   78 A'   79 A'   80 A'   81 A'   31 A"   82 A'                 
289.8291020.667
 83 A'   84 A'                                                                 

 Beta MOs, Restricted
 -- Occupied --                  
-482.84  -77.12  -77.08  -62.50  -56.32  -56.31  -56.31   -8.70
  1 A'    2 A'    3 A'    4 A'    5 A'    1 A"    6 A'    7 A'                 
 -6.610  -6.578  -6.534  -6.524  -6.523  -4.773  -4.770  -4.766
  8 A'    9 A'   10 A'    2 A"   11 A'   12 A'    3 A"   13 A'                 
 -4.739  -4.739  -4.735  -2.645  -2.643  -2.642  -2.634  -2.633
  4 A"   14 A'   15 A'   16 A'    5 A"   17 A'   18 A'    6 A"                 
 -0.803  -0.697  -0.547  -0.422  -0.345  -0.341  -0.320  -0.281
 19 A'   20 A'   21 A'   22 A'   23 A'    7 A"   24 A'   25 A'                 
 -0.276
  8 A"                                                                         
 -- Virtual --                   
 -0.129  -0.086  -0.005  -0.001   0.024   0.037   0.037   0.051
  9 A"   26 A'   27 A'   28 A'   29 A'   30 A'   10 A"   31 A'                 
  0.052   0.067   0.068   0.077   0.079   0.092   0.116   0.119
 32 A'   33 A'   11 A"   12 A"   34 A'   35 A'   36 A'   37 A'                 
  0.135   0.223   0.267   0.274   0.281   0.303   0.308   0.339
 38 A'   39 A'   40 A'   41 A'   13 A"   42 A'   14 A"   43 A'                 
  0.393   0.420   0.440   0.465   0.492   0.518   0.532   0.562
 44 A'   15 A"   45 A'   16 A"   46 A'   17 A"   47 A'   18 A"                 
  0.577   0.593   0.607   0.620   0.635   0.669   0.689   0.754
 48 A'   49 A'   19 A"   50 A'   51 A'   52 A'   53 A'   20 A"                 
  0.835   0.839   0.857   1.039   1.125   1.404   1.416   1.505
 54 A'   21 A"   55 A'   56 A'   57 A'   22 A"   58 A'   23 A"                 
  1.531   1.578   1.649   1.692   1.738   1.990   2.012   2.026
 59 A'   24 A"   60 A'   61 A'   62 A'   25 A"   63 A'   64 A'                 
  2.101   2.568   3.990   3.998   4.006   4.025   4.197   6.582
 65 A'   66 A'   26 A"   67 A'   27 A"   68 A'   69 A'   70 A'                 
  6.674   6.892   7.546   7.564   7.621  13.778  13.815  13.827
 71 A'   72 A'   28 A"   73 A'   74 A'   29 A"   30 A"   75 A'                 
 13.840  13.888  13.941  47.882 162.794 163.035 289.746 289.761
 76 A'   77 A'   78 A'   79 A'   80 A'   81 A'   31 A"   82 A'                 
289.8291020.667
 83 A'   84 A'                                                                 
 --------------------------------------------------------------

          Ground-State Mulliken Net Atomic Charges

     Atom                 Charge (a.u.)
  ----------------------------------------
      1 P                     0.168374
      2 P                     0.081213
      3 H                    -0.060948
      4 Br                   -0.188640
  ----------------------------------------
  Sum of atomic charges =     0.000000

 -----------------------------------------------------------------
                    Cartesian Multipole Moments
 -----------------------------------------------------------------
    Charge (ESU x 10^10)
                 0.0000
    Dipole Moment (Debye)
         X       0.7467      Y       0.4772      Z      -0.0000
       Tot       0.8862
    Quadrupole Moments (Debye-Ang)
        XX     -47.0026     XY       0.8789     YY     -44.8528
        XZ      -0.0000     YZ      -0.0000     ZZ     -45.8451
    Octopole Moments (Debye-Ang^2)
       XXX     -88.1682    XXY       2.2755    XYY     -22.8040
       YYY      -1.3610    XXZ      -0.0000    XYZ      -0.0000
       YYZ       0.0000    XZZ     -25.5863    YZZ      -1.6610
       ZZZ      -0.0000
    Hexadecapole Moments (Debye-Ang^3)
      XXXX    -784.1748   XXXY       7.6672   XXYY    -139.9381
      XYYY      12.3130   YYYY    -167.9737   XXXZ      -0.0000
      XXYZ      -0.0000   XYYZ       0.0000   YYYZ      -0.0000
      XXZZ    -137.7318   XYZZ       3.8214   YYZZ     -38.7054
      XZZZ      -0.0000   YZZZ      -0.0000   ZZZZ     -67.4703
 -----------------------------------------------------------------
Archival summary:
1\1\TWL02\OPT\ProcedureUnspecified\BasisUnspecified\r121\taweetha\TueOct3016:21:432018TueOct3016:21:432018\0\\#,OPT,ProcedureUnspecified,BasisUnspecified,\\0,1\Br\P,1,2.27766\P,2,2.04071,1,109.021\H,3,1.42437,2,98.9557,1,-0,0\\\@

 Total job time:  74.81s(wall), 74.43s(cpu) 
 Tue Oct 30 16:21:43 2018

        *************************************************************
        *                                                           *
        *  Thank you very much for using Q-Chem.  Have a nice day.  *
        *                                                           *
        *************************************************************


 
User input: 2 of 2 
 
Q-Chem Developer Version!
                  Welcome to Q-Chem
     A Quantum Leap Into The Future Of Chemistry


 Q-Chem 5.1, Q-Chem, Inc., Pleasanton, CA (2018)

 Yihan Shao,  Zhengting Gan,  E. Epifanovsky,  A. T. B. Gilbert,  M. Wormit,  
 J. Kussmann,  A. W. Lange,  A. Behn,  Jia Deng,  Xintian Feng,  D. Ghosh,  
 M. Goldey,  P. R. Horn,  L. D. Jacobson,  I. Kaliman,  T. Kus,  A. Landau,  
 Jie Liu,  E. I. Proynov,  R. M. Richard,  R. P. Steele,  E. J. Sundstrom,  
 H. L. Woodcock III,  P. M. Zimmerman,  D. Zuev,  B. Albrecht,  E. Alguire,  
 S. A. Baeppler,  D. Barton,  Z. Benda,  Y. A. Bernard,  E. J. Berquist,  
 K. B. Bravaya,  H. Burton,  D. Casanova,  Chun-Min Chang,  Yunqing Chen,  
 A. Chien,  K. D. Closser,  M. P. Coons,  S. Coriani,  S. Dasgupta,  
 A. L. Dempwolff,  M. Diedenhofen,  Hainam Do,  R. G. Edgar,  Po-Tung Fang,  
 S. Faraji,  S. Fatehi,  Qingguo Feng,  K. D. Fenk,  J. Fosso-Tande,  
 Qinghui Ge,  A. Ghysels,  G. Gidofalvi,  J. Gomes,  J. Gonthier,  A. Gunina,  
 D. Hait,  M. W. D. Hanson-Heine,  P. H. P. Harbach,  A. W. Hauser,  
 J. E. Herr,  E. G. Hohenstein,  Z. C. Holden,  Kerwin Hui,  B. C. Huynh,  
 T.-C. Jagau,  Hyunjun Ji,  B. Kaduk,  K. Khistyaev,  Jaehoon Kim,  
 P. Klunzinger,  K. Koh,  D. Kosenkov,  L. Koulias,  T. Kowalczyk,  
 C. M. Krauter,  A. Kunitsa,  Ka Un Lao,  A. Laurent,  K. V. Lawler,  
 Joonho Lee,  D. Lefrancois,  S. Lehtola,  D. S. Levine,  Yi-Pei Li,  
 You-Sheng Lin,  Fenglai Liu,  E. Livshits,  A. Luenser,  P. Manohar,  
 E. Mansoor,  S. F. Manzer,  Shan-Ping Mao,  Yuezhi Mao,  N. Mardirossian,  
 A. V. Marenich,  T. Markovich,  L. A. Martinez-Martinez,  S. A. Maurer,  
 N. J. Mayhall,  S. C. McKenzie,  J.-M. Mewes,  A. F. Morrison,  
 J. W. Mullinax,  K. Nanda,  T. S. Nguyen-Beck,  R. Olivares-Amaya,  
 J. A. Parkhill,  T. M. Perrine,  F. Plasser,  P. Pokhilko,  S. Prager,  
 A. Prociuk,  E. Ramos,  D. R. Rehn,  F. Rob,  M. Schneider,  N. Sergueev,  
 S. M. Sharada,  S. Sharma,  D. W. Small,  T. Stauch,  T. Stein,  
 Yu-Chuan Su,  A. J. W. Thom,  A. Tkatchenko,  T. Tsuchimochi,  N. M. Tubman,  
 L. Vogt,  M. L. Vidal,  O. Vydrov,  M. A. Watson,  J. Wenzel,  
 M. de Wergifosse,  T. A. Wesolowski,  A. White,  J. Witte,  A. Yamada,  
 Jun Yang,  K. Yao,  S. Yeganeh,  S. R. Yost,  Zhi-Qiang You,  A. Zech,  
 Igor Ying Zhang,  Xing Zhang,  Yan Zhao,  Ying Zhu,  B. R. Brooks,  
 G. K. L. Chan,  C. J. Cramer,  M. S. Gordon,  W. J. Hehre,  A. Klamt,  
 M. W. Schmidt,  C. D. Sherrill,  D. G. Truhlar,  A. Aspuru-Guzik,  R. Baer,  
 A. T. Bell,  N. A. Besley,  Jeng-Da Chai,  A. E. DePrince, III,  
 R. A. DiStasio Jr.,  A. Dreuw,  B. D. Dunietz,  T. R. Furlani,  
 Chao-Ping Hsu,  Yousung Jung,  Jing Kong,  D. S. Lambrecht,  WanZhen Liang,  
 C. Ochsenfeld,  V. A. Rassolov,  L. V. Slipchenko,  J. E. Subotnik,  
 T. Van Voorhis,  J. M. Herbert,  A. I. Krylov,  P. M. W. Gill,  M. Head-Gordon

 Contributors to earlier versions of Q-Chem not listed above: 
 R. D. Adamson,  B. Austin,  J. Baker,  G. J. O. Beran,  K. Brandhorst,  
 S. T. Brown,  E. F. C. Byrd,  A. K. Chakraborty,  C.-L. Cheng,  
 Siu Hung Chien,  D. M. Chipman,  D. L. Crittenden,  H. Dachsel,  
 R. J. Doerksen,  A. D. Dutoi,  L. Fusti-Molnar,  W. A. Goddard III,  
 A. Golubeva-Zadorozhnaya,  S. R. Gwaltney,  G. Hawkins,  A. Heyden,  
 S. Hirata,  G. Kedziora,  F. J. Keil,  C. Kelley,  Jihan Kim,  R. A. King,  
 R. Z. Khaliullin,  P. P. Korambath,  W. Kurlancheek,  A. M. Lee,  M. S. Lee,  
 S. V. Levchenko,  Ching Yeh Lin,  D. Liotard,  R. C. Lochan,  I. Lotan,  
 P. E. Maslen,  N. Nair,  D. P. O'Neill,  D. Neuhauser,  E. Neuscamman,  
 C. M. Oana,  R. Olson,  B. Peters,  R. Peverati,  P. A. Pieniazek,  
 Y. M. Rhee,  J. Ritchie,  M. A. Rohrdanz,  E. Rosta,  N. J. Russ,  
 H. F. Schaefer III,  N. E. Schultz,  N. Shenvi,  A. C. Simmonett,  A. Sodt,  
 D. Stuck,  K. S. Thanthiriwatte,  V. Vanovschi,  Tao Wang,  A. Warshel,  
 C. F. Williams,  Q. Wu,  X. Xu,  W. Zhang

 Please cite Q-Chem as follows:
 Y. Shao et al., Mol. Phys. 113, 184-215 (2015)
 DOI: 10.1080/00268976.2014.952696

 Q-Chem 5.1.1 for Intel X86 EM64T Linux

 Parts of Q-Chem use Armadillo 8.300.2 (Tropical Shenanigans).
 http://arma.sourceforge.net/

 Q-Chem begins on Tue Oct 30 16:21:43 2018  

Host: 
0

     Scratch files written to /scratch/taweetham/qchem18499//
The previous job contains 0 fragments, simply inherited here
Input Ideriv = 2
Curr. Ideriv = -1
Max.  Ideriv = 2

Checking the input file for inconsistencies... 	...done.

--------------------------------------------------------------
User input:
--------------------------------------------------------------

$molecule
read
$end

$rem
   job_type 	frequency
   basis 	6-311++g**
   method	b3lyp	
$end


--------------------------------------------------------------
 ----------------------------------------------------------------
             Standard Nuclear Orientation (Angstroms)
    I     Atom           X                Y                Z
 ----------------------------------------------------------------
    1      P      -0.7067559031    -0.9297663315     0.0000000000
    2      P      -2.2144686630     0.4454841289    -0.0000000000
    3      H      -1.4301011013     1.6344273406    -0.0000000000
    4      Br      1.2928134170     0.1608515914     0.0000000000
 ----------------------------------------------------------------
 Molecular Point Group                 Cs    NOp =  2
 Largest Abelian Subgroup              Cs    NOp =  2
 Nuclear Repulsion Energy =   273.8064767054 hartrees
 There are       33 alpha and       33 beta electrons
 Requested basis set is 6-311++G(d,p)
 There are 50 shells and 115 basis functions

 Total QAlloc Memory Limit   2000 MB
 Mega-Array Size       188 MB
 MEM_STATIC part       192 MB

                       Distance Matrix (Angstroms)
             P (  1)   P (  2)   H (  3)
   P (  2)  2.040714
   H (  3)  2.664267  1.424366
   Br(  4)  2.277658  3.518813  3.096076

 A cutoff of  1.0D-11 yielded   1113 shell pairs
 There are      6248 function pairs (      6836 Cartesian)
 Smallest overlap matrix eigenvalue = 5.52E-04
 Guess from superposition of atomic densities
 Warning:  Energy on first SCF cycle will be non-variational
 SAD guess density has 66.000000 electrons

 -----------------------------------------------------------------------
  General SCF calculation program by
  Eric Jon Sundstrom, Paul Horn, Yuezhi Mao, Dmitri Zuev, Alec White,
  David Stuck, Shaama M.S., Shane Yost, Joonho Lee, David Small,
  Daniel Levine, Susi Lehtola, Hugh Burton, Evgeny Epifanovsky
 -----------------------------------------------------------------------
 Exchange:     0.2000 Hartree-Fock + 0.0800 Slater + 0.7200 B88
 Correlation:  0.1900 VWN1RPA + 0.8100 LYP
 Using SG-1 standard quadrature grid
 A restricted SCF calculation will be
 performed using DIIS
 SCF converges when DIIS error is below 1.0e-08
 ---------------------------------------
  Cycle       Energy         DIIS error
 ---------------------------------------
    1   -3257.6587007723      4.21e-02  
    2   -3257.4906042106      3.00e-03  
    3   -3257.4599181491      4.46e-03  
    4   -3257.4956530109      1.67e-03  
    5   -3257.5017718258      2.48e-04  
    6   -3257.5018858506      1.59e-04  
    7   -3257.5019323091      1.47e-05  
    8   -3257.5019325979      3.23e-06  
    9   -3257.5019326111      9.08e-07  
   10   -3257.5019326132      1.78e-07  
   11   -3257.5019326133      4.74e-08  
   12   -3257.5019326133      1.02e-08  
   13   -3257.5019326133      1.95e-09  Convergence criterion met
 ---------------------------------------
 SCF time:   CPU 12.20s  wall 12.00s 
 SCF   energy in the final basis set =    -3257.5019326133
 Total energy in the final basis set =    -3257.5019326133

 --------------------------------------------------------------
             Orbital Energies (a.u.) and Symmetries
 --------------------------------------------------------------

 Alpha MOs, Restricted
 -- Occupied --                  
-482.84  -77.12  -77.08  -62.50  -56.32  -56.31  -56.31   -8.70
  1 A'    2 A'    3 A'    4 A'    5 A'    1 A"    6 A'    7 A'                 
 -6.610  -6.578  -6.534  -6.524  -6.523  -4.773  -4.770  -4.766
  8 A'    9 A'   10 A'    2 A"   11 A'   12 A'    3 A"   13 A'                 
 -4.739  -4.739  -4.735  -2.645  -2.643  -2.642  -2.634  -2.634
  4 A"   14 A'   15 A'   16 A'    5 A"   17 A'   18 A'    6 A"                 
 -0.803  -0.697  -0.547  -0.422  -0.345  -0.341  -0.320  -0.281
 19 A'   20 A'   21 A'   22 A'   23 A'    7 A"   24 A'   25 A'                 
 -0.276
  8 A"                                                                         
 -- Virtual --                   
 -0.129  -0.086  -0.005  -0.001   0.024   0.037   0.037   0.051
  9 A"   26 A'   27 A'   28 A'   29 A'   30 A'   10 A"   31 A'                 
  0.052   0.067   0.068   0.077   0.079   0.092   0.115   0.119
 32 A'   33 A'   11 A"   12 A"   34 A'   35 A'   36 A'   37 A'                 
  0.135   0.223   0.267   0.274   0.281   0.303   0.308   0.339
 38 A'   39 A'   40 A'   41 A'   13 A"   42 A'   14 A"   43 A'                 
  0.393   0.420   0.439   0.465   0.492   0.518   0.532   0.562
 44 A'   15 A"   45 A'   16 A"   46 A'   17 A"   47 A'   18 A"                 
  0.577   0.593   0.606   0.620   0.635   0.669   0.689   0.754
 48 A'   49 A'   19 A"   50 A'   51 A'   52 A'   53 A'   20 A"                 
  0.835   0.839   0.857   1.039   1.125   1.404   1.416   1.505
 54 A'   21 A"   55 A'   56 A'   57 A'   22 A"   58 A'   23 A"                 
  1.531   1.578   1.649   1.692   1.738   1.990   2.012   2.026
 59 A'   24 A"   60 A'   61 A'   62 A'   25 A"   63 A'   64 A'                 
  2.101   2.568   3.990   3.998   4.006   4.026   4.197   6.582
 65 A'   66 A'   26 A"   67 A'   27 A"   68 A'   69 A'   70 A'                 
  6.674   6.892   7.547   7.564   7.621  13.779  13.815  13.827
 71 A'   72 A'   28 A"   73 A'   74 A'   29 A"   30 A"   75 A'                 
 13.840  13.888  13.941  47.882 162.794 163.035 289.746 289.761
 76 A'   77 A'   78 A'   79 A'   80 A'   81 A'   31 A"   82 A'                 
289.8291020.667
 83 A'   84 A'                                                                 

 Beta MOs, Restricted
 -- Occupied --                  
-482.84  -77.12  -77.08  -62.50  -56.32  -56.31  -56.31   -8.70
  1 A'    2 A'    3 A'    4 A'    5 A'    1 A"    6 A'    7 A'                 
 -6.610  -6.578  -6.534  -6.524  -6.523  -4.773  -4.770  -4.766
  8 A'    9 A'   10 A'    2 A"   11 A'   12 A'    3 A"   13 A'                 
 -4.739  -4.739  -4.735  -2.645  -2.643  -2.642  -2.634  -2.634
  4 A"   14 A'   15 A'   16 A'    5 A"   17 A'   18 A'    6 A"                 
 -0.803  -0.697  -0.547  -0.422  -0.345  -0.341  -0.320  -0.281
 19 A'   20 A'   21 A'   22 A'   23 A'    7 A"   24 A'   25 A'                 
 -0.276
  8 A"                                                                         
 -- Virtual --                   
 -0.129  -0.086  -0.005  -0.001   0.024   0.037   0.037   0.051
  9 A"   26 A'   27 A'   28 A'   29 A'   30 A'   10 A"   31 A'                 
  0.052   0.067   0.068   0.077   0.079   0.092   0.115   0.119
 32 A'   33 A'   11 A"   12 A"   34 A'   35 A'   36 A'   37 A'                 
  0.135   0.223   0.267   0.274   0.281   0.303   0.308   0.339
 38 A'   39 A'   40 A'   41 A'   13 A"   42 A'   14 A"   43 A'                 
  0.393   0.420   0.439   0.465   0.492   0.518   0.532   0.562
 44 A'   15 A"   45 A'   16 A"   46 A'   17 A"   47 A'   18 A"                 
  0.577   0.593   0.606   0.620   0.635   0.669   0.689   0.754
 48 A'   49 A'   19 A"   50 A'   51 A'   52 A'   53 A'   20 A"                 
  0.835   0.839   0.857   1.039   1.125   1.404   1.416   1.505
 54 A'   21 A"   55 A'   56 A'   57 A'   22 A"   58 A'   23 A"                 
  1.531   1.578   1.649   1.692   1.738   1.990   2.012   2.026
 59 A'   24 A"   60 A'   61 A'   62 A'   25 A"   63 A'   64 A'                 
  2.101   2.568   3.990   3.998   4.006   4.026   4.197   6.582
 65 A'   66 A'   26 A"   67 A'   27 A"   68 A'   69 A'   70 A'                 
  6.674   6.892   7.547   7.564   7.621  13.779  13.815  13.827
 71 A'   72 A'   28 A"   73 A'   74 A'   29 A"   30 A"   75 A'                 
 13.840  13.888  13.941  47.882 162.794 163.035 289.746 289.761
 76 A'   77 A'   78 A'   79 A'   80 A'   81 A'   31 A"   82 A'                 
289.8291020.667
 83 A'   84 A'                                                                 
 --------------------------------------------------------------

          Ground-State Mulliken Net Atomic Charges

     Atom                 Charge (a.u.)
  ----------------------------------------
      1 P                     0.168560
      2 P                     0.081292
      3 H                    -0.061039
      4 Br                   -0.188813
  ----------------------------------------
  Sum of atomic charges =     0.000000

 -----------------------------------------------------------------
                    Cartesian Multipole Moments
 -----------------------------------------------------------------
    Charge (ESU x 10^10)
                -0.0000
    Dipole Moment (Debye)
         X      -0.7055      Y       0.5371      Z       0.0000
       Tot       0.8867
    Quadrupole Moments (Debye-Ang)
        XX     -47.4343     XY      -0.4881     YY     -44.8617
        XZ       0.0000     YZ       0.0000     ZZ     -45.8459
    Octopole Moments (Debye-Ang^2)
       XXX      57.9957    XXY       4.5118    XYY      12.9624
       YYY      10.1788    XXZ       0.0000    XYZ       0.0000
       YYZ       0.0000    XZZ      15.5726    YZZ       2.0816
       ZZZ       0.0000
    Hexadecapole Moments (Debye-Ang^3)
      XXXX    -719.3585   XXXY      13.5878   XXYY    -134.2862
      XYYY       2.0478   YYYY    -168.1715   XXXZ       0.0000
      XXYZ       0.0000   XYYZ       0.0000   YYYZ       0.0000
      XXZZ    -128.9535   XYZZ       1.4854   YYZZ     -38.5328
      XZZZ       0.0000   YZZZ       0.0000   ZZZZ     -67.4713
 -----------------------------------------------------------------
 Calculating MO derivatives via CPSCF
   1         3          12      0.180682    0.070834
   2         3          12      0.027179    0.013041
   3         3          12      0.003083    0.001405
   4         4          11      0.000352    0.000190
   5        13           2      0.000026    0.000018
   6        14           1      0.000001    0.000001
   7        15           0      0.000000    0.000000    Roots Converged
 Time for AOints: 2.6 s (CPU) 2.6 s (wall)
 ------------------------------------------------------------------------------
                     AOints        : Timing summary (seconds)
 ------------------------------------------------------------------------------
     job step          cpu (% of tot)      sys (% of tot)     wall (% of tot)
 ------------------------------------------------------------------------------
  cpscf_lag         0.2902E+02 (52.6)   0.4300E-04 (18.9)   0.2903E+02 (52.6)
  iterzp            0.2352E+02 (42.6)   0.1850E-03 (81.1)   0.2354E+02 (42.6)
  make_fx           0.0000E+00 ( 0.0)   0.0000E+00 ( 0.0)   0.0000E+00 ( 0.0)
  AOints            0.2601E+01 ( 4.7)   0.0000E+00 ( 0.0)   0.2602E+01 ( 4.7)
 ------------------------------------------------------------------------------
   Grand Totals     0.5519E+02          0.2280E-03          0.5522E+02
 ------------------------------------------------------------------------------
 Calculating analytic Hessian of the SCF energy
 Polarizability Matrix (a.u.)
            1           2           3
    1-105.5132402   8.9397822   0.0000000
    2   8.9397822 -65.2100671   0.0000000
    3   0.0000000   0.0000000 -44.3208949

 Direct stationary perturbation theory relativistic correction:

 rels  =      17.697339980198
 relv  =     -60.026306001965
 rel2e =       9.629816055622
 E_rel =     -32.699149966145

 Hessian of the SCF Energy
            1           2           3           4           5           6
    1   0.1873076  -0.0467293  -0.0000000  -0.1123538   0.0957280   0.0000000
    2  -0.0467293   0.1654845  -0.0000000   0.0724297  -0.1106568   0.0000000
    3  -0.0000000  -0.0000000   0.0079944   0.0000000   0.0000000  -0.0112626
    4  -0.1123538   0.0724297   0.0000000   0.2094815   0.0028850  -0.0000000
    5   0.0957280  -0.1106568   0.0000000   0.0028850   0.2404950  -0.0000000
    6   0.0000000   0.0000000  -0.0112626  -0.0000000  -0.0000000   0.0173026
    7   0.0003086   0.0150784  -0.0000000  -0.0777039  -0.0997622   0.0000000
    8  -0.0026621  -0.0127691   0.0000000  -0.0814296  -0.1363057   0.0000000
    9  -0.0000000  -0.0000000   0.0079660   0.0000000   0.0000000  -0.0130585
   10  -0.0752623  -0.0407788   0.0000000  -0.0194238   0.0011492   0.0000000
   11  -0.0463366  -0.0420585   0.0000000   0.0061149   0.0064675  -0.0000000
   12   0.0000000   0.0000000  -0.0046978  -0.0000000   0.0000000   0.0070185
            7           8           9          10          11          12
    1   0.0003086  -0.0026621  -0.0000000  -0.0752623  -0.0463366   0.0000000
    2   0.0150784  -0.0127691  -0.0000000  -0.0407788  -0.0420585   0.0000000
    3  -0.0000000   0.0000000   0.0079660   0.0000000   0.0000000  -0.0046978
    4  -0.0777039  -0.0814296   0.0000000  -0.0194238   0.0061149  -0.0000000
    5  -0.0997622  -0.1363057   0.0000000   0.0011492   0.0064675   0.0000000
    6   0.0000000   0.0000000  -0.0130585   0.0000000  -0.0000000   0.0070185
    7   0.0758444   0.0853985  -0.0000000   0.0015509  -0.0007147   0.0000000
    8   0.0853985   0.1446972   0.0000000  -0.0013069   0.0043777  -0.0000000
    9  -0.0000000   0.0000000   0.0104557   0.0000000   0.0000000  -0.0053632
   10   0.0015509  -0.0013069   0.0000000   0.0931351   0.0409364  -0.0000000
   11  -0.0007147   0.0043777   0.0000000   0.0409364   0.0312133  -0.0000000
   12   0.0000000  -0.0000000  -0.0053632  -0.0000000  -0.0000000   0.0030425
 Gradient time:  CPU 73.10 s  wall 73.14 s
 **********************************************************************
 **                                                                  **
 **                       VIBRATIONAL ANALYSIS                       **
 **                       --------------------                       **
 **                                                                  **
 **        VIBRATIONAL FREQUENCIES (CM**-1) AND NORMAL MODES         **
 **     FORCE CONSTANTS (mDYN/ANGSTROM) AND REDUCED MASSES (AMU)     **
 **                  INFRARED INTENSITIES (KM/MOL)                   **
 **                                                                  **
 **********************************************************************


 Mode:                 1                      2                      3
 Frequency:       166.97                 361.59                 541.98
 Force Cnst:      0.1817                 1.5537                 0.1908
 Red. Mass:      11.0621                20.1680                 1.1022
 IR Active:          YES                    YES                    YES
 IR Intens:        2.438                 56.103                  6.069
 Raman Active:       YES                    YES                    YES
               X      Y      Z        X      Y      Z        X      Y      Z
 P          0.057 -0.248 -0.000    0.503  0.446  0.000    0.000 -0.000  0.032
 P          0.396  0.120  0.000    0.069 -0.104 -0.000   -0.000  0.000 -0.044
 H          0.832 -0.181 -0.000   -0.587  0.349  0.000    0.000 -0.000  0.998
 Br        -0.188  0.053  0.000   -0.217 -0.139 -0.000    0.000  0.000 -0.008
 TransDip   0.031 -0.039  0.000    0.228  0.076  0.000    0.000 -0.000  0.079

 Mode:                 4                      5                      6
 Frequency:       595.12                 719.65                2340.60
 Force Cnst:      6.1934                 0.3362                 3.3557
 Red. Mass:      29.6807                 1.1019                 1.0396
 IR Active:          YES                    YES                    YES
 IR Intens:       12.995                 11.757                 20.868
 Raman Active:       YES                    YES                    YES
               X      Y      Z        X      Y      Z        X      Y      Z
 P          0.541 -0.436 -0.000    0.006  0.042 -0.000   -0.000 -0.000 -0.000
 P         -0.515  0.456  0.000   -0.032 -0.016  0.000   -0.018 -0.027  0.000
 H          0.208 -0.013 -0.000    0.808 -0.586 -0.000    0.561  0.827 -0.000
 Br        -0.013 -0.008  0.000    0.000 -0.003  0.000    0.000  0.000  0.000
 TransDip   0.105 -0.049 -0.000   -0.098 -0.050 -0.000   -0.050 -0.137  0.000

 STANDARD THERMODYNAMIC QUANTITIES AT   298.15 K  AND     1.00 ATM

   This Molecule has  0 Imaginary Frequencies
   Zero point vibrational energy:        6.756 kcal/mol

   Atom    1 Element P  Has Mass   30.97376
   Atom    2 Element P  Has Mass   30.97376
   Atom    3 Element H  Has Mass    1.00783
   Atom    4 Element Br Has Mass   78.91830
   Molecular Mass:   141.873650 amu
   Principal axes and moments of inertia in amu*Bohr^2:
                             1           2           3
    Eigenvalues --      134.25752  1073.68953  1207.94705
          X               0.99989    -0.01483    -0.00000
          Y               0.01483     0.99989     0.00000
          Z               0.00000    -0.00000     1.00000
   Rotational Symmetry Number is   1
   The Molecule is an Asymmetric Top
   Translational Enthalpy:        0.889 kcal/mol
   Rotational Enthalpy:           0.889 kcal/mol
   Vibrational Enthalpy:          7.651 kcal/mol
   gas constant (RT):             0.592 kcal/mol
   Translational Entropy:        40.760  cal/mol.K
   Rotational Entropy:           26.657  cal/mol.K
   Vibrational Entropy:           4.888  cal/mol.K

   Total Enthalpy:               10.021 kcal/mol
   Total Entropy:                72.305  cal/mol.K

 ======================================================================

 STANDARD THERMODYNAMIC QUANTITIES FOR ANHARMONIC VIBRATION -- TOSH

   Zero point vibrational energy: ************ kcal/mol

   Vibrational Enthalpy:   ************ kcal/mol
   Vibrational Entropy:             NaN  cal/mol.K

   Total Enthalpy:         ************ kcal/mol
   Total Entropy:                   NaN  cal/mol.K

 ======================================================================

 STANDARD THERMODYNAMIC QUANTITIES FOR ANHARMONIC VIBRATION -- VPT2

   Zero point vibrational energy: ************ kcal/mol

   Vibrational Enthalpy:   ************ kcal/mol
   Vibrational Entropy:             NaN  cal/mol.K

   Total Enthalpy:         ************ kcal/mol
   Total Entropy:                   NaN  cal/mol.K

 ======================================================================

Archival summary:
1\1\TWL02\FREQ\ProcedureUnspecified\BasisUnspecified\r121\taweetha\TueOct3016:23:082018TueOct3016:23:082018\0\\#,FREQ,ProcedureUnspecified,BasisUnspecified,\\0,1\Br\P,1,2.27766\P,2,2.04071,1,109.021\H,3,1.42437,2,98.9557,1,-0,0\\\@

 Total job time:  85.44s(wall), 85.37s(cpu) 
 Tue Oct 30 16:23:08 2018

        *************************************************************
        *                                                           *
        *  Thank you very much for using Q-Chem.  Have a nice day.  *
        *                                                           *
        *************************************************************
