# Supplementary material for: Geometric and energetic data from ab initio calculations of haloethene, haloimine, halomethylenephosphine, haloiminophosphine, halodiazene, halodiphosphene and halocyclopropane
Source: Data Brief. 2019 Nov 2;27:104738. doi: 10.1016/j.dib.2019.104738 (PMC6861602; doi:10.1016/j.dib.2019.104738)
Supplement: Multimedia component 8 [file mmc8.zip › PP/B3LYP/HEPPClE.out]

Q-Chem Developer Version!
                  Welcome to Q-Chem
     A Quantum Leap Into The Future Of Chemistry


 Q-Chem 5.1, Q-Chem, Inc., Pleasanton, CA (2018)

 Yihan Shao,  Zhengting Gan,  E. Epifanovsky,  A. T. B. Gilbert,  M. Wormit,  
 J. Kussmann,  A. W. Lange,  A. Behn,  Jia Deng,  Xintian Feng,  D. Ghosh,  
 M. Goldey,  P. R. Horn,  L. D. Jacobson,  I. Kaliman,  T. Kus,  A. Landau,  
 Jie Liu,  E. I. Proynov,  R. M. Richard,  R. P. Steele,  E. J. Sundstrom,  
 H. L. Woodcock III,  P. M. Zimmerman,  D. Zuev,  B. Albrecht,  E. Alguire,  
 S. A. Baeppler,  D. Barton,  Z. Benda,  Y. A. Bernard,  E. J. Berquist,  
 K. B. Bravaya,  H. Burton,  D. Casanova,  Chun-Min Chang,  Yunqing Chen,  
 A. Chien,  K. D. Closser,  M. P. Coons,  S. Coriani,  S. Dasgupta,  
 A. L. Dempwolff,  M. Diedenhofen,  Hainam Do,  R. G. Edgar,  Po-Tung Fang,  
 S. Faraji,  S. Fatehi,  Qingguo Feng,  K. D. Fenk,  J. Fosso-Tande,  
 Qinghui Ge,  A. Ghysels,  G. Gidofalvi,  J. Gomes,  J. Gonthier,  A. Gunina,  
 D. Hait,  M. W. D. Hanson-Heine,  P. H. P. Harbach,  A. W. Hauser,  
 J. E. Herr,  E. G. Hohenstein,  Z. C. Holden,  Kerwin Hui,  B. C. Huynh,  
 T.-C. Jagau,  Hyunjun Ji,  B. Kaduk,  K. Khistyaev,  Jaehoon Kim,  
 P. Klunzinger,  K. Koh,  D. Kosenkov,  L. Koulias,  T. Kowalczyk,  
 C. M. Krauter,  A. Kunitsa,  Ka Un Lao,  A. Laurent,  K. V. Lawler,  
 Joonho Lee,  D. Lefrancois,  S. Lehtola,  D. S. Levine,  Yi-Pei Li,  
 You-Sheng Lin,  Fenglai Liu,  E. Livshits,  A. Luenser,  P. Manohar,  
 E. Mansoor,  S. F. Manzer,  Shan-Ping Mao,  Yuezhi Mao,  N. Mardirossian,  
 A. V. Marenich,  T. Markovich,  L. A. Martinez-Martinez,  S. A. Maurer,  
 N. J. Mayhall,  S. C. McKenzie,  J.-M. Mewes,  A. F. Morrison,  
 J. W. Mullinax,  K. Nanda,  T. S. Nguyen-Beck,  R. Olivares-Amaya,  
 J. A. Parkhill,  T. M. Perrine,  F. Plasser,  P. Pokhilko,  S. Prager,  
 A. Prociuk,  E. Ramos,  D. R. Rehn,  F. Rob,  M. Schneider,  N. Sergueev,  
 S. M. Sharada,  S. Sharma,  D. W. Small,  T. Stauch,  T. Stein,  
 Yu-Chuan Su,  A. J. W. Thom,  A. Tkatchenko,  T. Tsuchimochi,  N. M. Tubman,  
 L. Vogt,  M. L. Vidal,  O. Vydrov,  M. A. Watson,  J. Wenzel,  
 M. de Wergifosse,  T. A. Wesolowski,  A. White,  J. Witte,  A. Yamada,  
 Jun Yang,  K. Yao,  S. Yeganeh,  S. R. Yost,  Zhi-Qiang You,  A. Zech,  
 Igor Ying Zhang,  Xing Zhang,  Yan Zhao,  Ying Zhu,  B. R. Brooks,  
 G. K. L. Chan,  C. J. Cramer,  M. S. Gordon,  W. J. Hehre,  A. Klamt,  
 M. W. Schmidt,  C. D. Sherrill,  D. G. Truhlar,  A. Aspuru-Guzik,  R. Baer,  
 A. T. Bell,  N. A. Besley,  Jeng-Da Chai,  A. E. DePrince, III,  
 R. A. DiStasio Jr.,  A. Dreuw,  B. D. Dunietz,  T. R. Furlani,  
 Chao-Ping Hsu,  Yousung Jung,  Jing Kong,  D. S. Lambrecht,  WanZhen Liang,  
 C. Ochsenfeld,  V. A. Rassolov,  L. V. Slipchenko,  J. E. Subotnik,  
 T. Van Voorhis,  J. M. Herbert,  A. I. Krylov,  P. M. W. Gill,  M. Head-Gordon

 Contributors to earlier versions of Q-Chem not listed above: 
 R. D. Adamson,  B. Austin,  J. Baker,  G. J. O. Beran,  K. Brandhorst,  
 S. T. Brown,  E. F. C. Byrd,  A. K. Chakraborty,  C.-L. Cheng,  
 Siu Hung Chien,  D. M. Chipman,  D. L. Crittenden,  H. Dachsel,  
 R. J. Doerksen,  A. D. Dutoi,  L. Fusti-Molnar,  W. A. Goddard III,  
 A. Golubeva-Zadorozhnaya,  S. R. Gwaltney,  G. Hawkins,  A. Heyden,  
 S. Hirata,  G. Kedziora,  F. J. Keil,  C. Kelley,  Jihan Kim,  R. A. King,  
 R. Z. Khaliullin,  P. P. Korambath,  W. Kurlancheek,  A. M. Lee,  M. S. Lee,  
 S. V. Levchenko,  Ching Yeh Lin,  D. Liotard,  R. C. Lochan,  I. Lotan,  
 P. E. Maslen,  N. Nair,  D. P. O'Neill,  D. Neuhauser,  E. Neuscamman,  
 C. M. Oana,  R. Olson,  B. Peters,  R. Peverati,  P. A. Pieniazek,  
 Y. M. Rhee,  J. Ritchie,  M. A. Rohrdanz,  E. Rosta,  N. J. Russ,  
 H. F. Schaefer III,  N. E. Schultz,  N. Shenvi,  A. C. Simmonett,  A. Sodt,  
 D. Stuck,  K. S. Thanthiriwatte,  V. Vanovschi,  Tao Wang,  A. Warshel,  
 C. F. Williams,  Q. Wu,  X. Xu,  W. Zhang

 Please cite Q-Chem as follows:
 Y. Shao et al., Mol. Phys. 113, 184-215 (2015)
 DOI: 10.1080/00268976.2014.952696

 Q-Chem 5.1.1 for Intel X86 EM64T Linux

 Parts of Q-Chem use Armadillo 8.300.2 (Tropical Shenanigans).
 http://arma.sourceforge.net/

 Q-Chem begins on Tue Oct 30 16:18:55 2018  

Host: 
0

     Scratch files written to /scratch/taweetham/qchem18455//
Input Ideriv = 2
Curr. Ideriv = -1
Max.  Ideriv = 2

Checking the input file for inconsistencies... 	...done.

--------------------------------------------------------------
User input:
--------------------------------------------------------------
$molecule
0 1
P 
P 1 PP 
H 2 PH 1 ANG 
Cl 1 PCl 2 ANG  3 DHA

PP=1.99
PH=1.44
PF=1.54
PCl=2.03
PBr=2.5
PI=2.6
ANG=120.0
DHA=0.0
$end

$rem
   job_type	optimization
   basis	6-311++g**
   method	b3lyp
$end

--------------------------------------------------------------
 ----------------------------------------------------------------
             Standard Nuclear Orientation (Angstroms)
    I     Atom           X                Y                Z
 ----------------------------------------------------------------
    1      P      -0.0377581814    -0.7217660550     0.0000000000
    2      P      -1.7753316268     0.2482538013    -0.0000000000
    3      H      -1.7961174732     1.6881037757    -0.0000000000
    4      Cl      1.7054390939     0.3185047076     0.0000000000
 ----------------------------------------------------------------
 Molecular Point Group                 Cs    NOp =  2
 Largest Abelian Subgroup              Cs    NOp =  2
 Nuclear Repulsion Energy =   175.6297397768 hartrees
 There are       24 alpha and       24 beta electrons
 Requested basis set is 6-311++G(d,p)
 There are 44 shells and 97 basis functions

 Total QAlloc Memory Limit   2000 MB
 Mega-Array Size       188 MB
 MEM_STATIC part       192 MB
 A cutoff of  1.0D-11 yielded    886 shell pairs
 There are      4539 function pairs (      4845 Cartesian)
 Smallest overlap matrix eigenvalue = 6.75E-04

 Scale SEOQF with 1.000000e-01/1.000000e-01/1.000000e-01

 Standard Electronic Orientation quadrupole field applied
 Nucleus-field energy     =     0.0000000045 hartrees
 Guess from superposition of atomic densities
 Warning:  Energy on first SCF cycle will be non-variational
 SAD guess density has 48.000000 electrons

 -----------------------------------------------------------------------
  General SCF calculation program by
  Eric Jon Sundstrom, Paul Horn, Yuezhi Mao, Dmitri Zuev, Alec White,
  David Stuck, Shaama M.S., Shane Yost, Joonho Lee, David Small,
  Daniel Levine, Susi Lehtola, Hugh Burton, Evgeny Epifanovsky
 -----------------------------------------------------------------------
 Exchange:     0.2000 Hartree-Fock + 0.0800 Slater + 0.7200 B88
 Correlation:  0.1900 VWN1RPA + 0.8100 LYP
 Using SG-1 standard quadrature grid
 A restricted SCF calculation will be
 performed using DIIS
 SCF converges when DIIS error is below 1.0e-08
 ---------------------------------------
  Cycle       Energy         DIIS error
 ---------------------------------------
    1   -1143.8784291753      4.59e-02  
    2   -1143.5552410499      2.89e-03  
    3   -1143.5364496815      4.64e-03  
    4   -1143.5645081180      1.23e-03  
    5   -1143.5670260613      3.43e-04  
    6   -1143.5672060284      1.15e-04  
    7   -1143.5672263780      1.45e-05  
    8   -1143.5672266819      3.70e-06  
    9   -1143.5672267073      8.38e-07  
   10   -1143.5672267083      1.33e-07  
   11   -1143.5672267084      2.42e-08  
   12   -1143.5672267084      6.76e-09  Convergence criterion met
 ---------------------------------------
 SCF time:   CPU 6.25s  wall 6.00s 
 SCF   energy in the final basis set =    -1143.5672267084
 Total energy in the final basis set =    -1143.5672267084

 --------------------------------------------------------------
             Orbital Energies (a.u.) and Symmetries
 --------------------------------------------------------------

 Alpha MOs, Restricted
 -- Occupied --                  
-101.57  -77.12  -77.08   -9.49   -7.25   -7.25   -7.24   -6.61
  1 A'    2 A'    3 A'    4 A'    5 A'    1 A"    6 A'    7 A'                 
 -6.575  -4.774  -4.770  -4.767  -4.736  -4.736  -4.732  -0.873
  8 A'    9 A'    2 A"   10 A'   11 A'    3 A"   12 A'   13 A'                 
 -0.701  -0.558  -0.451  -0.379  -0.379  -0.308  -0.284  -0.283
 14 A'   15 A'   16 A'   17 A'    4 A"   18 A'   19 A'    5 A"                 
 -- Virtual --                   
 -0.120  -0.063  -0.012  -0.002   0.031   0.038   0.048   0.054
  6 A"   20 A'   21 A'   22 A'   23 A'    7 A"   24 A'   25 A'                 
  0.064   0.069   0.071   0.095   0.097   0.103   0.115   0.127
 26 A'    8 A"   27 A'    9 A"   28 A'   29 A'   30 A'   31 A'                 
  0.157   0.215   0.280   0.280   0.293   0.298   0.309   0.356
 32 A'   33 A'   34 A'   10 A"   35 A'   36 A'   11 A"   37 A'                 
  0.416   0.440   0.479   0.497   0.526   0.573   0.585   0.615
 38 A'   12 A"   39 A'   13 A"   40 A'   41 A'   14 A"   42 A'                 
  0.637   0.668   0.700   0.729   0.829   0.846   0.855   0.873
 15 A"   43 A'   44 A'   45 A'   16 A"   46 A'   17 A"   47 A'                 
  0.912   0.924   0.961   1.159   1.243   1.396   1.412   1.518
 48 A'   18 A"   49 A'   50 A'   51 A'   19 A"   52 A'   20 A"                 
  1.537   1.571   1.649   1.690   1.761   2.010   2.238   2.254
 53 A'   21 A"   54 A'   55 A'   56 A'   57 A'   22 A"   58 A'                 
  2.353   2.560   6.698   6.898   9.656  13.779  13.817  13.818
 59 A'   60 A'   61 A'   62 A'   63 A'   23 A"   24 A"   64 A'                 
 13.840  13.893  13.933  25.804  25.843  26.139 162.820 163.044
 65 A'   66 A'   67 A'   25 A"   68 A'   69 A'   70 A'   71 A'                 
215.643
 72 A'                                                                         

 Beta MOs, Restricted
 -- Occupied --                  
-101.57  -77.12  -77.08   -9.49   -7.25   -7.25   -7.24   -6.61
  1 A'    2 A'    3 A'    4 A'    5 A'    1 A"    6 A'    7 A'                 
 -6.575  -4.774  -4.770  -4.767  -4.736  -4.736  -4.732  -0.873
  8 A'    9 A'    2 A"   10 A'   11 A'    3 A"   12 A'   13 A'                 
 -0.701  -0.558  -0.451  -0.379  -0.379  -0.308  -0.284  -0.283
 14 A'   15 A'   16 A'   17 A'    4 A"   18 A'   19 A'    5 A"                 
 -- Virtual --                   
 -0.120  -0.063  -0.012  -0.002   0.031   0.038   0.048   0.054
  6 A"   20 A'   21 A'   22 A'   23 A'    7 A"   24 A'   25 A'                 
  0.064   0.069   0.071   0.095   0.097   0.103   0.115   0.127
 26 A'    8 A"   27 A'    9 A"   28 A'   29 A'   30 A'   31 A'                 
  0.157   0.215   0.280   0.280   0.293   0.298   0.309   0.356
 32 A'   33 A'   34 A'   10 A"   35 A'   36 A'   11 A"   37 A'                 
  0.416   0.440   0.479   0.497   0.526   0.573   0.585   0.615
 38 A'   12 A"   39 A'   13 A"   40 A'   41 A'   14 A"   42 A'                 
  0.637   0.668   0.700   0.729   0.829   0.846   0.855   0.873
 15 A"   43 A'   44 A'   45 A'   16 A"   46 A'   17 A"   47 A'                 
  0.912   0.924   0.961   1.159   1.243   1.396   1.412   1.518
 48 A'   18 A"   49 A'   50 A'   51 A'   19 A"   52 A'   20 A"                 
  1.537   1.571   1.649   1.690   1.761   2.010   2.238   2.254
 53 A'   21 A"   54 A'   55 A'   56 A'   57 A'   22 A"   58 A'                 
  2.353   2.560   6.698   6.898   9.656  13.779  13.817  13.818
 59 A'   60 A'   61 A'   62 A'   63 A'   23 A"   24 A"   64 A'                 
 13.840  13.893  13.933  25.804  25.843  26.139 162.820 163.044
 65 A'   66 A'   67 A'   25 A"   68 A'   69 A'   70 A'   71 A'                 
215.643
 72 A'                                                                         
 --------------------------------------------------------------

          Ground-State Mulliken Net Atomic Charges

     Atom                 Charge (a.u.)
  ----------------------------------------
      1 P                    -0.018418
      2 P                     0.112672
      3 H                    -0.068949
      4 Cl                   -0.025305
  ----------------------------------------
  Sum of atomic charges =     0.000000

 -----------------------------------------------------------------
                    Cartesian Multipole Moments
 -----------------------------------------------------------------
    Charge (ESU x 10^10)
                -0.0000
    Dipole Moment (Debye)
         X      -0.4910      Y       0.9989      Z      -0.0000
       Tot       1.1130
    Quadrupole Moments (Debye-Ang)
        XX     -42.1126     XY      -2.6956     YY     -39.5964
        XZ      -0.0000     YZ      -0.0000     ZZ     -39.6723
    Octopole Moments (Debye-Ang^2)
       XXX      15.8535    XXY       6.6444    XYY       1.2697
       YYY       6.2697    XXZ      -0.0000    XYZ       0.0000
       YYZ       0.0000    XZZ       4.1524    YZZ       1.2018
       ZZZ      -0.0000
    Hexadecapole Moments (Debye-Ang^3)
      XXXX    -561.3499   XXXY      -8.0972   XXYY    -105.7108
      XYYY      -1.8071   YYYY    -129.1014   XXXZ      -0.0000
      XXYZ       0.0000   XYYZ      -0.0000   YYYZ      -0.0000
      XXZZ    -102.4587   XYZZ      -0.8309   YYZZ     -30.9704
      XZZZ      -0.0000   YZZZ      -0.0000   ZZZZ     -58.1139
 -----------------------------------------------------------------
 Calculating analytic gradient of the SCF energy
 Gradient of SCF Energy
            1           2           3           4
    1   0.0044994   0.0266359  -0.0129549  -0.0181804
    2   0.0204719  -0.0063340   0.0031109  -0.0172487
    3   0.0000000  -0.0000000   0.0000000  -0.0000000
 Max gradient component =       2.664E-02
 RMS gradient           =       1.289E-02
 Gradient time:  CPU 1.50 s  wall 1.50 s
 Geometry Optimization Parameters
   NAtoms,    NIC,     NZ,  NCons,   NDum,   NFix, NCnnct, MaxDiis
        4      14       4       0       0       0       0       0


** GEOMETRY OPTIMIZATION IN DELOCALIZED INTERNAL COORDINATES **
   Searching for a Minimum

   Optimization Cycle:   1

                       Coordinates (Angstroms)
     ATOM                X               Y               Z
      1  P        -0.0377581814   -0.7217660550    0.0000000000
      2  P        -1.7753316268    0.2482538013    0.0000000000
      3  H        -1.7961174732    1.6881037757    0.0000000000
      4  Cl        1.7054390939    0.3185047076    0.0000000000
   Point Group: cs    Number of degrees of freedom:     5


   Energy is  -1143.567226708


 Attempting to Generate Delocalized Internal Coordinates

  5 Hessian modes will be used to form the next step
  Hessian Eigenvalues:
     0.160000    0.198009    0.250000    0.313687    0.357619

 Minimum Search - Taking Simple RFO Step
 Searching for Lamda that Minimizes Along All modes
 Value Taken    Lamda =  -0.01129393
 Step Taken.  Stepsize is  0.236408

                             Maximum     Tolerance    Cnvgd?
         Gradient           0.031761      0.000300      NO
         Displacement       0.167309      0.001200      NO
         Energy change     *********      0.000001      NO


 New Cartesian Coordinates Obtained by Inverse Iteration

 Displacement from previous Coordinates is:  0.567363
 ----------------------------------------------------------------
             Standard Nuclear Orientation (Angstroms)
    I     Atom           X                Y                Z
 ----------------------------------------------------------------
    1      P      -0.0881035248    -0.7576673436     0.0000000000
    2      P      -1.8428303205     0.2214179215     0.0000000000
    3      H      -1.5712369924     1.6271536272     0.0000000000
    4      Cl      1.5984026502     0.4421920246     0.0000000000
 ----------------------------------------------------------------
 Molecular Point Group                 Cs    NOp =  2
 Largest Abelian Subgroup              Cs    NOp =  2
 Nuclear Repulsion Energy =   174.6109302158 hartrees
 There are       24 alpha and       24 beta electrons
 Applying Cartesian multipole field
    Component          Value
    ---------          -----
     (2,0,0)        1.00000E-11
     (0,2,0)        2.00000E-11
     (0,0,2)       -3.00000E-11
 Nucleus-field energy     =     0.0000000046 hartrees
 Requested basis set is 6-311++G(d,p)
 There are 44 shells and 97 basis functions
 A cutoff of  1.0D-11 yielded    890 shell pairs
 There are      4563 function pairs (      4869 Cartesian)
 Smallest overlap matrix eigenvalue = 6.23E-04
 Guess MOs from SCF MO coefficient file

 -----------------------------------------------------------------------
  General SCF calculation program by
  Eric Jon Sundstrom, Paul Horn, Yuezhi Mao, Dmitri Zuev, Alec White,
  David Stuck, Shaama M.S., Shane Yost, Joonho Lee, David Small,
  Daniel Levine, Susi Lehtola, Hugh Burton, Evgeny Epifanovsky
 -----------------------------------------------------------------------
 Exchange:     0.2000 Hartree-Fock + 0.0800 Slater + 0.7200 B88
 Correlation:  0.1900 VWN1RPA + 0.8100 LYP
 Using SG-1 standard quadrature grid
 A restricted SCF calculation will be
 performed using DIIS
 SCF converges when DIIS error is below 1.0e-08
 ---------------------------------------
  Cycle       Energy         DIIS error
 ---------------------------------------
    1   -1143.5690945517      1.55e-03  
    2   -1143.5754564086      4.42e-04  
    3   -1143.5746798116      8.06e-04  
    4   -1143.5757816814      1.58e-04  
    5   -1143.5758208563      4.02e-05  
    6   -1143.5758229785      1.33e-05  
    7   -1143.5758232159      2.87e-06  
    8   -1143.5758232250      2.34e-07  
    9   -1143.5758232251      5.67e-08  
   10   -1143.5758232252      1.56e-08  
   11   -1143.5758232251      4.29e-09  Convergence criterion met
 ---------------------------------------
 SCF time:   CPU 5.83s  wall 6.00s 
 SCF   energy in the final basis set =    -1143.5758232251
 Total energy in the final basis set =    -1143.5758232251

 --------------------------------------------------------------
             Orbital Energies (a.u.) and Symmetries
 --------------------------------------------------------------

 Alpha MOs, Restricted
 -- Occupied --                  
-101.57  -77.12  -77.08   -9.49   -7.25   -7.24   -7.24   -6.61
  1 A'    2 A'    3 A'    4 A'    5 A'    1 A"    6 A'    7 A'                 
 -6.577  -4.774  -4.771  -4.767  -4.738  -4.737  -4.734  -0.863
  8 A'    9 A'    2 A"   10 A'   11 A'    3 A"   12 A'   13 A'                 
 -0.702  -0.555  -0.443  -0.373  -0.373  -0.320  -0.286  -0.283
 14 A'   15 A'   16 A'   17 A'    4 A"   18 A'   19 A'    5 A"                 
 -- Virtual --                   
 -0.124  -0.070  -0.007   0.001   0.028   0.037   0.050   0.053
  6 A"   20 A'   21 A'   22 A'   23 A'    7 A"   24 A'   25 A'                 
  0.058   0.069   0.071   0.090   0.093   0.103   0.119   0.122
 26 A'    8 A"   27 A'   28 A'    9 A"   29 A'   30 A'   31 A'                 
  0.158   0.219   0.276   0.280   0.287   0.303   0.308   0.354
 32 A'   33 A'   34 A'   10 A"   35 A'   36 A'   11 A"   37 A'                 
  0.417   0.443   0.481   0.502   0.515   0.567   0.585   0.613
 38 A'   12 A"   39 A'   13 A"   40 A'   41 A'   14 A"   42 A'                 
  0.633   0.673   0.699   0.747   0.833   0.843   0.856   0.867
 15 A"   43 A'   44 A'   45 A'   16 A"   46 A'   17 A"   47 A'                 
  0.908   0.913   0.952   1.146   1.219   1.400   1.410   1.511
 48 A'   18 A"   49 A'   50 A'   51 A'   19 A"   52 A'   20 A"                 
  1.533   1.575   1.657   1.707   1.753   2.024   2.240   2.260
 53 A'   21 A"   54 A'   55 A'   56 A'   57 A'   22 A"   58 A'                 
  2.351   2.565   6.687   6.895   9.655  13.777  13.815  13.824
 59 A'   60 A'   61 A'   62 A'   63 A'   23 A"   24 A"   64 A'                 
 13.841  13.886  13.934  25.802  25.849  26.115 162.809 163.040
 65 A'   66 A'   67 A'   25 A"   68 A'   69 A'   70 A'   71 A'                 
215.641
 72 A'                                                                         

 Beta MOs, Restricted
 -- Occupied --                  
-101.57  -77.12  -77.08   -9.49   -7.25   -7.24   -7.24   -6.61
  1 A'    2 A'    3 A'    4 A'    5 A'    1 A"    6 A'    7 A'                 
 -6.577  -4.774  -4.771  -4.767  -4.738  -4.737  -4.734  -0.863
  8 A'    9 A'    2 A"   10 A'   11 A'    3 A"   12 A'   13 A'                 
 -0.702  -0.555  -0.443  -0.373  -0.373  -0.320  -0.286  -0.283
 14 A'   15 A'   16 A'   17 A'    4 A"   18 A'   19 A'    5 A"                 
 -- Virtual --                   
 -0.124  -0.070  -0.007   0.001   0.028   0.037   0.050   0.053
  6 A"   20 A'   21 A'   22 A'   23 A'    7 A"   24 A'   25 A'                 
  0.058   0.069   0.071   0.090   0.093   0.103   0.119   0.122
 26 A'    8 A"   27 A'   28 A'    9 A"   29 A'   30 A'   31 A'                 
  0.158   0.219   0.276   0.280   0.287   0.303   0.308   0.354
 32 A'   33 A'   34 A'   10 A"   35 A'   36 A'   11 A"   37 A'                 
  0.417   0.443   0.481   0.502   0.515   0.567   0.585   0.613
 38 A'   12 A"   39 A'   13 A"   40 A'   41 A'   14 A"   42 A'                 
  0.633   0.673   0.699   0.747   0.833   0.843   0.856   0.867
 15 A"   43 A'   44 A'   45 A'   16 A"   46 A'   17 A"   47 A'                 
  0.908   0.913   0.952   1.146   1.219   1.400   1.410   1.511
 48 A'   18 A"   49 A'   50 A'   51 A'   19 A"   52 A'   20 A"                 
  1.533   1.575   1.657   1.707   1.753   2.024   2.240   2.260
 53 A'   21 A"   54 A'   55 A'   56 A'   57 A'   22 A"   58 A'                 
  2.351   2.565   6.687   6.895   9.655  13.777  13.815  13.824
 59 A'   60 A'   61 A'   62 A'   63 A'   23 A"   24 A"   64 A'                 
 13.841  13.886  13.934  25.802  25.849  26.115 162.809 163.040
 65 A'   66 A'   67 A'   25 A"   68 A'   69 A'   70 A'   71 A'                 
215.641
 72 A'                                                                         
 --------------------------------------------------------------

          Ground-State Mulliken Net Atomic Charges

     Atom                 Charge (a.u.)
  ----------------------------------------
      1 P                    -0.006604
      2 P                     0.134250
      3 H                    -0.072923
      4 Cl                   -0.054722
  ----------------------------------------
  Sum of atomic charges =     0.000000

 -----------------------------------------------------------------
                    Cartesian Multipole Moments
 -----------------------------------------------------------------
    Charge (ESU x 10^10)
                 0.0000
    Dipole Moment (Debye)
         X      -0.7390      Y       0.6827      Z       0.0000
       Tot       1.0061
    Quadrupole Moments (Debye-Ang)
        XX     -42.2977     XY      -2.0451     YY     -39.5563
        XZ       0.0000     YZ       0.0000     ZZ     -39.7936
    Octopole Moments (Debye-Ang^2)
       XXX      23.9706    XXY       4.3349    XYY       3.6600
       YYY       3.8327    XXZ       0.0000    XYZ      -0.0000
       YYZ      -0.0000    XZZ       6.6244    YZZ       0.3544
       ZZZ       0.0000
    Hexadecapole Moments (Debye-Ang^3)
      XXXX    -555.6200   XXXY     -14.3951   XXYY    -105.0204
      XYYY     -10.0196   YYYY    -138.2720   XXXZ       0.0000
      XXYZ      -0.0000   XYYZ       0.0000   YYYZ       0.0000
      XXZZ    -100.9652   XYZZ      -4.0918   YYZZ     -32.5906
      XZZZ       0.0000   YZZZ       0.0000   ZZZZ     -58.5904
 -----------------------------------------------------------------
 Calculating analytic gradient of the SCF energy
 Gradient of SCF Energy
            1           2           3           4
    1  -0.0014639   0.0131251  -0.0056068  -0.0060544
    2   0.0138706  -0.0066556   0.0024150  -0.0096299
    3   0.0000000   0.0000000  -0.0000000  -0.0000000
 Max gradient component =       1.387E-02
 RMS gradient           =       6.939E-03
 Gradient time:  CPU 1.51 s  wall 1.51 s
 Geometry Optimization Parameters
   NAtoms,    NIC,     NZ,  NCons,   NDum,   NFix, NCnnct, MaxDiis
        4      14       4       0       0       0       0       0

 Cartesian Hessian Update
 Hessian Updated using BFGS Update


** GEOMETRY OPTIMIZATION IN DELOCALIZED INTERNAL COORDINATES **
   Searching for a Minimum

   Optimization Cycle:   2

                       Coordinates (Angstroms)
     ATOM                X               Y               Z
      1  P        -0.0881035248   -0.7576673436    0.0000000000
      2  P        -1.8428303205    0.2214179215    0.0000000000
      3  H        -1.5712369924    1.6271536272    0.0000000000
      4  Cl        1.5984026502    0.4421920246    0.0000000000
   Point Group: cs    Number of degrees of freedom:     5


   Energy is  -1143.575823225

 Hessian Updated using BFGS Update

  5 Hessian modes will be used to form the next step
  Hessian Eigenvalues:
     0.093155    0.197745    0.228895    0.307933    0.352645

 Minimum Search - Taking Simple RFO Step
 Searching for Lamda that Minimizes Along All modes
 Value Taken    Lamda =  -0.00648249
 Step Taken.  Stepsize is  0.248611

                             Maximum     Tolerance    Cnvgd?
         Gradient           0.019704      0.000300      NO
         Displacement       0.198510      0.001200      NO
         Energy change     -0.008597      0.000001      NO


 New Cartesian Coordinates Obtained by Inverse Iteration

 Displacement from previous Coordinates is:  0.666801
 ----------------------------------------------------------------
             Standard Nuclear Orientation (Angstroms)
    I     Atom           X                Y                Z
 ----------------------------------------------------------------
    1      P      -0.1366196106    -0.8106489520     0.0000000000
    2      P      -1.8877779078     0.2261485888     0.0000000000
    3      H      -1.3197155372     1.5331808704     0.0000000000
    4      Cl      1.4403448681     0.5844157225     0.0000000000
 ----------------------------------------------------------------
 Molecular Point Group                 Cs    NOp =  2
 Largest Abelian Subgroup              Cs    NOp =  2
 Nuclear Repulsion Energy =   174.5846110326 hartrees
 There are       24 alpha and       24 beta electrons
 Applying Cartesian multipole field
    Component          Value
    ---------          -----
     (2,0,0)        1.00000E-11
     (0,2,0)        2.00000E-11
     (0,0,2)       -3.00000E-11
 Nucleus-field energy     =     0.0000000046 hartrees
 Requested basis set is 6-311++G(d,p)
 There are 44 shells and 97 basis functions
 A cutoff of  1.0D-11 yielded    898 shell pairs
 There are      4601 function pairs (      4911 Cartesian)
 Smallest overlap matrix eigenvalue = 6.04E-04
 Guess MOs from SCF MO coefficient file

 -----------------------------------------------------------------------
  General SCF calculation program by
  Eric Jon Sundstrom, Paul Horn, Yuezhi Mao, Dmitri Zuev, Alec White,
  David Stuck, Shaama M.S., Shane Yost, Joonho Lee, David Small,
  Daniel Levine, Susi Lehtola, Hugh Burton, Evgeny Epifanovsky
 -----------------------------------------------------------------------
 Exchange:     0.2000 Hartree-Fock + 0.0800 Slater + 0.7200 B88
 Correlation:  0.1900 VWN1RPA + 0.8100 LYP
 Using SG-1 standard quadrature grid
 A restricted SCF calculation will be
 performed using DIIS
 SCF converges when DIIS error is below 1.0e-08
 ---------------------------------------
  Cycle       Energy         DIIS error
 ---------------------------------------
    1   -1143.5694788646      1.79e-03  
    2   -1143.5784227607      3.73e-04  
    3   -1143.5782122307      5.28e-04  
    4   -1143.5786403915      2.03e-04  
    5   -1143.5787055173      4.01e-05  
    6   -1143.5787076146      1.66e-05  
    7   -1143.5787080067      2.69e-06  
    8   -1143.5787080145      2.10e-07  
    9   -1143.5787080146      5.52e-08  
   10   -1143.5787080146      1.43e-08  
   11   -1143.5787080146      3.26e-09  Convergence criterion met
 ---------------------------------------
 SCF time:   CPU 5.93s  wall 6.00s 
 SCF   energy in the final basis set =    -1143.5787080146
 Total energy in the final basis set =    -1143.5787080146

 --------------------------------------------------------------
             Orbital Energies (a.u.) and Symmetries
 --------------------------------------------------------------

 Alpha MOs, Restricted
 -- Occupied --                  
-101.57  -77.12  -77.08   -9.48   -7.24   -7.24   -7.24   -6.61
  1 A'    2 A'    3 A'    4 A'    5 A'    1 A"    6 A'    7 A'                 
 -6.577  -4.777  -4.773  -4.769  -4.738  -4.738  -4.735  -0.855
  8 A'    9 A'    2 A"   10 A'    3 A"   11 A'   12 A'   13 A'                 
 -0.701  -0.551  -0.435  -0.368  -0.367  -0.329  -0.288  -0.281
 14 A'   15 A'   16 A'   17 A'    4 A"   18 A'   19 A'    5 A"                 
 -- Virtual --                   
 -0.127  -0.074  -0.005  -0.001   0.025   0.037   0.040   0.051
  6 A"   20 A'   21 A'   22 A'   23 A'    7 A"   24 A'   25 A'                 
  0.059   0.069   0.069   0.091   0.092   0.106   0.117   0.124
 26 A'   27 A'    8 A"    9 A"   28 A'   29 A'   30 A'   31 A'                 
  0.162   0.227   0.269   0.278   0.279   0.306   0.307   0.366
 32 A'   33 A'   34 A'   35 A'   10 A"   36 A'   11 A"   37 A'                 
  0.415   0.446   0.465   0.505   0.514   0.569   0.588   0.608
 38 A'   12 A"   39 A'   13 A"   40 A'   41 A'   14 A"   42 A'                 
  0.631   0.679   0.698   0.751   0.833   0.839   0.857   0.880
 15 A"   43 A'   44 A'   45 A'   16 A"   46 A'   17 A"   47 A'                 
  0.904   0.909   0.942   1.124   1.205   1.403   1.425   1.505
 18 A"   48 A'   49 A'   50 A'   51 A'   19 A"   52 A'   20 A"                 
  1.535   1.579   1.650   1.718   1.747   2.033   2.242   2.273
 53 A'   21 A"   54 A'   55 A'   56 A'   57 A'   22 A"   58 A'                 
  2.352   2.575   6.673   6.895   9.657  13.773  13.814  13.821
 59 A'   60 A'   61 A'   62 A'   63 A'   23 A"   24 A"   64 A'                 
 13.839  13.885  13.934  25.801  25.874  26.102 162.795 163.037
 65 A'   66 A'   67 A'   25 A"   68 A'   69 A'   70 A'   71 A'                 
215.641
 72 A'                                                                         

 Beta MOs, Restricted
 -- Occupied --                  
-101.57  -77.12  -77.08   -9.48   -7.24   -7.24   -7.24   -6.61
  1 A'    2 A'    3 A'    4 A'    5 A'    1 A"    6 A'    7 A'                 
 -6.577  -4.777  -4.773  -4.769  -4.738  -4.738  -4.735  -0.855
  8 A'    9 A'    2 A"   10 A'    3 A"   11 A'   12 A'   13 A'                 
 -0.701  -0.551  -0.435  -0.368  -0.367  -0.329  -0.288  -0.281
 14 A'   15 A'   16 A'   17 A'    4 A"   18 A'   19 A'    5 A"                 
 -- Virtual --                   
 -0.127  -0.074  -0.005  -0.001   0.025   0.037   0.040   0.051
  6 A"   20 A'   21 A'   22 A'   23 A'    7 A"   24 A'   25 A'                 
  0.059   0.069   0.069   0.091   0.092   0.106   0.117   0.124
 26 A'   27 A'    8 A"    9 A"   28 A'   29 A'   30 A'   31 A'                 
  0.162   0.227   0.269   0.278   0.279   0.306   0.307   0.366
 32 A'   33 A'   34 A'   35 A'   10 A"   36 A'   11 A"   37 A'                 
  0.415   0.446   0.465   0.505   0.514   0.569   0.588   0.608
 38 A'   12 A"   39 A'   13 A"   40 A'   41 A'   14 A"   42 A'                 
  0.631   0.679   0.698   0.751   0.833   0.839   0.857   0.880
 15 A"   43 A'   44 A'   45 A'   16 A"   46 A'   17 A"   47 A'                 
  0.904   0.909   0.942   1.124   1.205   1.403   1.425   1.505
 18 A"   48 A'   49 A'   50 A'   51 A'   19 A"   52 A'   20 A"                 
  1.535   1.579   1.650   1.718   1.747   2.033   2.242   2.273
 53 A'   21 A"   54 A'   55 A'   56 A'   57 A'   22 A"   58 A'                 
  2.352   2.575   6.673   6.895   9.657  13.773  13.814  13.821
 59 A'   60 A'   61 A'   62 A'   63 A'   23 A"   24 A"   64 A'                 
 13.839  13.885  13.934  25.801  25.874  26.102 162.795 163.037
 65 A'   66 A'   67 A'   25 A"   68 A'   69 A'   70 A'   71 A'                 
215.641
 72 A'                                                                         
 --------------------------------------------------------------

          Ground-State Mulliken Net Atomic Charges

     Atom                 Charge (a.u.)
  ----------------------------------------
      1 P                     0.020745
      2 P                     0.144259
      3 H                    -0.085111
      4 Cl                   -0.079892
  ----------------------------------------
  Sum of atomic charges =     0.000000

 -----------------------------------------------------------------
                    Cartesian Multipole Moments
 -----------------------------------------------------------------
    Charge (ESU x 10^10)
                 0.0000
    Dipole Moment (Debye)
         X      -0.9219      Y       0.2227      Z       0.0000
       Tot       0.9484
    Quadrupole Moments (Debye-Ang)
        XX     -42.4939     XY      -1.3557     YY     -39.3482
        XZ       0.0000     YZ      -0.0000     ZZ     -39.9166
    Octopole Moments (Debye-Ang^2)
       XXX      32.7594    XXY       1.2572    XYY       6.5250
       YYY      -0.4347    XXZ      -0.0000    XYZ       0.0000
       YYZ       0.0000    XZZ       9.4402    YZZ      -0.9723
       ZZZ       0.0000
    Hexadecapole Moments (Debye-Ang^3)
      XXXX    -534.9184   XXXY     -17.9273   XXYY    -102.6723
      XYYY     -14.7906   YYYY    -153.4070   XXXZ       0.0000
      XXYZ      -0.0000   XYYZ       0.0000   YYYZ      -0.0000
      XXZZ     -96.8863   XYZZ      -6.3957   YYZZ     -35.3003
      XZZZ       0.0000   YZZZ       0.0000   ZZZZ     -59.0959
 -----------------------------------------------------------------
 Calculating analytic gradient of the SCF energy
 Gradient of SCF Energy
            1           2           3           4
    1  -0.0013612   0.0019592   0.0013846  -0.0019825
    2   0.0019467  -0.0016316  -0.0001651  -0.0001500
    3   0.0000000   0.0000000  -0.0000000  -0.0000000
 Max gradient component =       1.983E-03
 RMS gradient           =       1.226E-03
 Gradient time:  CPU 1.52 s  wall 1.52 s
 Geometry Optimization Parameters
   NAtoms,    NIC,     NZ,  NCons,   NDum,   NFix, NCnnct, MaxDiis
        4      14       4       0       0       0       0       0

 Cartesian Hessian Update
 Hessian Updated using BFGS Update


** GEOMETRY OPTIMIZATION IN DELOCALIZED INTERNAL COORDINATES **
   Searching for a Minimum

   Optimization Cycle:   3

                       Coordinates (Angstroms)
     ATOM                X               Y               Z
      1  P        -0.1366196106   -0.8106489520    0.0000000000
      2  P        -1.8877779078    0.2261485888    0.0000000000
      3  H        -1.3197155372    1.5331808704    0.0000000000
      4  Cl        1.4403448681    0.5844157225    0.0000000000
   Point Group: cs    Number of degrees of freedom:     5


   Energy is  -1143.578708015

 Hessian Updated using BFGS Update

  5 Hessian modes will be used to form the next step
  Hessian Eigenvalues:
     0.115167    0.197582    0.230109    0.306517    0.351536

 Minimum Search - Taking Simple RFO Step
 Searching for Lamda that Minimizes Along All modes
 Value Taken    Lamda =  -0.00023580
 Step Taken.  Stepsize is  0.037244

                             Maximum     Tolerance    Cnvgd?
         Gradient           0.006640      0.000300      NO
         Displacement       0.035634      0.001200      NO
         Energy change     -0.002885      0.000001      NO


 New Cartesian Coordinates Obtained by Inverse Iteration

 Displacement from previous Coordinates is:  0.118181
 ----------------------------------------------------------------
             Standard Nuclear Orientation (Angstroms)
    I     Atom           X                Y                Z
 ----------------------------------------------------------------
    1      P      -0.1277669686    -0.8050649052     0.0000000000
    2      P      -1.8866933407     0.2255289269     0.0000000000
    3      H      -1.3632130799     1.5503116673     0.0000000000
    4      Cl      1.4739052016     0.5623205406     0.0000000000
 ----------------------------------------------------------------
 Molecular Point Group                 Cs    NOp =  2
 Largest Abelian Subgroup              Cs    NOp =  2
 Nuclear Repulsion Energy =   173.9847271443 hartrees
 There are       24 alpha and       24 beta electrons
 Applying Cartesian multipole field
    Component          Value
    ---------          -----
     (2,0,0)        1.00000E-11
     (0,2,0)        2.00000E-11
     (0,0,2)       -3.00000E-11
 Nucleus-field energy     =     0.0000000046 hartrees
 Requested basis set is 6-311++G(d,p)
 There are 44 shells and 97 basis functions
 A cutoff of  1.0D-11 yielded    894 shell pairs
 There are      4577 function pairs (      4883 Cartesian)
 Smallest overlap matrix eigenvalue = 6.17E-04
 Guess MOs from SCF MO coefficient file

 -----------------------------------------------------------------------
  General SCF calculation program by
  Eric Jon Sundstrom, Paul Horn, Yuezhi Mao, Dmitri Zuev, Alec White,
  David Stuck, Shaama M.S., Shane Yost, Joonho Lee, David Small,
  Daniel Levine, Susi Lehtola, Hugh Burton, Evgeny Epifanovsky
 -----------------------------------------------------------------------
 Exchange:     0.2000 Hartree-Fock + 0.0800 Slater + 0.7200 B88
 Correlation:  0.1900 VWN1RPA + 0.8100 LYP
 Using SG-1 standard quadrature grid
 A restricted SCF calculation will be
 performed using DIIS
 SCF converges when DIIS error is below 1.0e-08
 ---------------------------------------
  Cycle       Energy         DIIS error
 ---------------------------------------
    1   -1143.5785858725      2.82e-04  
    2   -1143.5788118203      3.44e-05  
    3   -1143.5788134714      3.44e-05  
    4   -1143.5788147449      1.91e-05  
    5   -1143.5788154003      3.10e-06  
    6   -1143.5788154144      1.18e-06  
    7   -1143.5788154163      2.14e-07  
    8   -1143.5788154163      4.81e-08  
    9   -1143.5788154163      6.94e-09  Convergence criterion met
 ---------------------------------------
 SCF time:   CPU 4.82s  wall 5.00s 
 SCF   energy in the final basis set =    -1143.5788154163
 Total energy in the final basis set =    -1143.5788154163

 --------------------------------------------------------------
             Orbital Energies (a.u.) and Symmetries
 --------------------------------------------------------------

 Alpha MOs, Restricted
 -- Occupied --                  
-101.57  -77.12  -77.08   -9.48   -7.24   -7.24   -7.24   -6.61
  1 A'    2 A'    3 A'    4 A'    5 A'    1 A"    6 A'    7 A'                 
 -6.578  -4.777  -4.774  -4.770  -4.739  -4.738  -4.735  -0.855
  8 A'    9 A'    2 A"   10 A'    3 A"   11 A'   12 A'   13 A'                 
 -0.700  -0.552  -0.435  -0.368  -0.367  -0.328  -0.288  -0.281
 14 A'   15 A'   16 A'   17 A'    4 A"   18 A'   19 A'    5 A"                 
 -- Virtual --                   
 -0.128  -0.075  -0.005  -0.001   0.026   0.037   0.041   0.051
  6 A"   20 A'   21 A'   22 A'   23 A'    7 A"   24 A'   25 A'                 
  0.058   0.069   0.069   0.091   0.092   0.106   0.117   0.124
 26 A'   27 A'    8 A"   28 A'    9 A"   29 A'   30 A'   31 A'                 
  0.162   0.226   0.271   0.279   0.280   0.305   0.307   0.363
 32 A'   33 A'   34 A'   35 A'   10 A"   36 A'   11 A"   37 A'                 
  0.416   0.446   0.469   0.506   0.514   0.569   0.588   0.608
 38 A'   12 A"   39 A'   13 A"   40 A'   41 A'   14 A"   42 A'                 
  0.631   0.676   0.696   0.749   0.832   0.838   0.856   0.877
 15 A"   43 A'   44 A'   45 A'   16 A"   46 A'   17 A"   47 A'                 
  0.904   0.907   0.942   1.122   1.204   1.403   1.422   1.505
 18 A"   48 A'   49 A'   50 A'   51 A'   19 A"   52 A'   20 A"                 
  1.533   1.578   1.650   1.720   1.745   2.034   2.242   2.269
 53 A'   21 A"   54 A'   55 A'   56 A'   57 A'   22 A"   58 A'                 
  2.350   2.574   6.675   6.891   9.657  13.773  13.814  13.821
 59 A'   60 A'   61 A'   62 A'   63 A'   23 A"   24 A"   64 A'                 
 13.838  13.884  13.935  25.801  25.867  26.098 162.797 163.034
 65 A'   66 A'   67 A'   25 A"   68 A'   69 A'   70 A'   71 A'                 
215.641
 72 A'                                                                         

 Beta MOs, Restricted
 -- Occupied --                  
-101.57  -77.12  -77.08   -9.48   -7.24   -7.24   -7.24   -6.61
  1 A'    2 A'    3 A'    4 A'    5 A'    1 A"    6 A'    7 A'                 
 -6.578  -4.777  -4.774  -4.770  -4.739  -4.738  -4.735  -0.855
  8 A'    9 A'    2 A"   10 A'    3 A"   11 A'   12 A'   13 A'                 
 -0.700  -0.552  -0.435  -0.368  -0.367  -0.328  -0.288  -0.281
 14 A'   15 A'   16 A'   17 A'    4 A"   18 A'   19 A'    5 A"                 
 -- Virtual --                   
 -0.128  -0.075  -0.005  -0.001   0.026   0.037   0.041   0.051
  6 A"   20 A'   21 A'   22 A'   23 A'    7 A"   24 A'   25 A'                 
  0.058   0.069   0.069   0.091   0.092   0.106   0.117   0.124
 26 A'   27 A'    8 A"   28 A'    9 A"   29 A'   30 A'   31 A'                 
  0.162   0.226   0.271   0.279   0.280   0.305   0.307   0.363
 32 A'   33 A'   34 A'   35 A'   10 A"   36 A'   11 A"   37 A'                 
  0.416   0.446   0.469   0.506   0.514   0.569   0.588   0.608
 38 A'   12 A"   39 A'   13 A"   40 A'   41 A'   14 A"   42 A'                 
  0.631   0.676   0.696   0.749   0.832   0.838   0.856   0.877
 15 A"   43 A'   44 A'   45 A'   16 A"   46 A'   17 A"   47 A'                 
  0.904   0.907   0.942   1.122   1.204   1.403   1.422   1.505
 18 A"   48 A'   49 A'   50 A'   51 A'   19 A"   52 A'   20 A"                 
  1.533   1.578   1.650   1.720   1.745   2.034   2.242   2.269
 53 A'   21 A"   54 A'   55 A'   56 A'   57 A'   22 A"   58 A'                 
  2.350   2.574   6.675   6.891   9.657  13.773  13.814  13.821
 59 A'   60 A'   61 A'   62 A'   63 A'   23 A"   24 A"   64 A'                 
 13.838  13.884  13.935  25.801  25.867  26.098 162.797 163.034
 65 A'   66 A'   67 A'   25 A"   68 A'   69 A'   70 A'   71 A'                 
215.641
 72 A'                                                                         
 --------------------------------------------------------------

          Ground-State Mulliken Net Atomic Charges

     Atom                 Charge (a.u.)
  ----------------------------------------
      1 P                     0.020218
      2 P                     0.141670
      3 H                    -0.082466
      4 Cl                   -0.079422
  ----------------------------------------
  Sum of atomic charges =     0.000000

 -----------------------------------------------------------------
                    Cartesian Multipole Moments
 -----------------------------------------------------------------
    Charge (ESU x 10^10)
                 0.0000
    Dipole Moment (Debye)
         X      -0.9211      Y       0.2832      Z      -0.0000
       Tot       0.9636
    Quadrupole Moments (Debye-Ang)
        XX     -42.4917     XY      -1.4735     YY     -39.3690
        XZ       0.0000     YZ       0.0000     ZZ     -39.9317
    Octopole Moments (Debye-Ang^2)
       XXX      31.1845    XXY       1.7920    XYY       5.9781
       YYY       0.3055    XXZ       0.0000    XYZ       0.0000
       YYZ       0.0000    XZZ       8.9477    YZZ      -0.7352
       ZZZ       0.0000
    Hexadecapole Moments (Debye-Ang^3)
      XXXX    -541.8940   XXXY     -17.5712   XXYY    -103.5790
      XYYY     -14.3041   YYYY    -151.1427   XXXZ       0.0000
      XXYZ      -0.0000   XYYZ       0.0000   YYYZ       0.0000
      XXZZ     -98.1779   XYZZ      -6.1148   YYZZ     -34.9161
      XZZZ       0.0000   YZZZ       0.0000   ZZZZ     -59.1468
 -----------------------------------------------------------------
 Calculating analytic gradient of the SCF energy
 Gradient of SCF Energy
            1           2           3           4
    1  -0.0000962   0.0007480  -0.0000214  -0.0006304
    2   0.0013549  -0.0006877   0.0001061  -0.0007733
    3   0.0000000  -0.0000000  -0.0000000  -0.0000000
 Max gradient component =       1.355E-03
 RMS gradient           =       5.690E-04
 Gradient time:  CPU 1.53 s  wall 1.53 s
 Geometry Optimization Parameters
   NAtoms,    NIC,     NZ,  NCons,   NDum,   NFix, NCnnct, MaxDiis
        4      14       4       0       0       0       0       0

 Cartesian Hessian Update
 Hessian Updated using BFGS Update


** GEOMETRY OPTIMIZATION IN DELOCALIZED INTERNAL COORDINATES **
   Searching for a Minimum

   Optimization Cycle:   4

                       Coordinates (Angstroms)
     ATOM                X               Y               Z
      1  P        -0.1277669686   -0.8050649052    0.0000000000
      2  P        -1.8866933407    0.2255289269    0.0000000000
      3  H        -1.3632130799    1.5503116673    0.0000000000
      4  Cl        1.4739052016    0.5623205406    0.0000000000
   Point Group: cs    Number of degrees of freedom:     5


   Energy is  -1143.578815416

 Hessian Updated using BFGS Update

  5 Hessian modes will be used to form the next step
  Hessian Eigenvalues:
     0.134129    0.196227    0.239256    0.277304    0.341458

 Minimum Search - Taking Simple RFO Step
 Searching for Lamda that Minimizes Along All modes
 Value Taken    Lamda =  -0.00001076
 Step Taken.  Stepsize is  0.007261

                             Maximum     Tolerance    Cnvgd?
         Gradient           0.001201      0.000300      NO
         Displacement       0.005425      0.001200      NO
         Energy change     -0.000107      0.000001      NO


 New Cartesian Coordinates Obtained by Inverse Iteration

 Displacement from previous Coordinates is:  0.010879
 ----------------------------------------------------------------
             Standard Nuclear Orientation (Angstroms)
    I     Atom           X                Y                Z
 ----------------------------------------------------------------
    1      P      -0.1283339981    -0.8073506070     0.0000000000
    2      P      -1.8877979635     0.2264148620     0.0000000000
    3      H      -1.3596873772     1.5489204412     0.0000000000
    4      Cl      1.4720511513     0.5651115334     0.0000000000
 ----------------------------------------------------------------
 Molecular Point Group                 Cs    NOp =  2
 Largest Abelian Subgroup              Cs    NOp =  2
 Nuclear Repulsion Energy =   173.8707800717 hartrees
 There are       24 alpha and       24 beta electrons
 Applying Cartesian multipole field
    Component          Value
    ---------          -----
     (2,0,0)        1.00000E-11
     (0,2,0)        2.00000E-11
     (0,0,2)       -3.00000E-11
 Nucleus-field energy     =     0.0000000046 hartrees
 Requested basis set is 6-311++G(d,p)
 There are 44 shells and 97 basis functions
 A cutoff of  1.0D-11 yielded    894 shell pairs
 There are      4577 function pairs (      4883 Cartesian)
 Smallest overlap matrix eigenvalue = 6.20E-04
 Guess MOs from SCF MO coefficient file

 -----------------------------------------------------------------------
  General SCF calculation program by
  Eric Jon Sundstrom, Paul Horn, Yuezhi Mao, Dmitri Zuev, Alec White,
  David Stuck, Shaama M.S., Shane Yost, Joonho Lee, David Small,
  Daniel Levine, Susi Lehtola, Hugh Burton, Evgeny Epifanovsky
 -----------------------------------------------------------------------
 Exchange:     0.2000 Hartree-Fock + 0.0800 Slater + 0.7200 B88
 Correlation:  0.1900 VWN1RPA + 0.8100 LYP
 Using SG-1 standard quadrature grid
 A restricted SCF calculation will be
 performed using DIIS
 SCF converges when DIIS error is below 1.0e-08
 ---------------------------------------
  Cycle       Energy         DIIS error
 ---------------------------------------
    1   -1143.5788171484      4.46e-05  
    2   -1143.5788219141      1.34e-05  
    3   -1143.5788219297      1.33e-05  
    4   -1143.5788221729      5.16e-06  
    5   -1143.5788222074      1.77e-06  
    6   -1143.5788222122      5.20e-07  
    7   -1143.5788222126      8.80e-08  
    8   -1143.5788222126      6.05e-09  Convergence criterion met
 ---------------------------------------
 SCF time:   CPU 4.29s  wall 4.00s 
 SCF   energy in the final basis set =    -1143.5788222126
 Total energy in the final basis set =    -1143.5788222126

 --------------------------------------------------------------
             Orbital Energies (a.u.) and Symmetries
 --------------------------------------------------------------

 Alpha MOs, Restricted
 -- Occupied --                  
-101.57  -77.12  -77.08   -9.48   -7.24   -7.24   -7.24   -6.61
  1 A'    2 A'    3 A'    4 A'    5 A'    1 A"    6 A'    7 A'                 
 -6.578  -4.777  -4.774  -4.770  -4.739  -4.739  -4.735  -0.854
  8 A'    9 A'    2 A"   10 A'    3 A"   11 A'   12 A'   13 A'                 
 -0.700  -0.552  -0.435  -0.368  -0.367  -0.329  -0.288  -0.281
 14 A'   15 A'   16 A'   17 A'    4 A"   18 A'   19 A'    5 A"                 
 -- Virtual --                   
 -0.128  -0.075  -0.005  -0.001   0.026   0.037   0.041   0.051
  6 A"   20 A'   21 A'   22 A'   23 A'    7 A"   24 A'   25 A'                 
  0.058   0.069   0.069   0.091   0.092   0.106   0.117   0.124
 26 A'   27 A'    8 A"   28 A'    9 A"   29 A'   30 A'   31 A'                 
  0.162   0.226   0.270   0.279   0.280   0.305   0.307   0.364
 32 A'   33 A'   34 A'   35 A'   10 A"   36 A'   11 A"   37 A'                 
  0.416   0.446   0.469   0.506   0.515   0.569   0.588   0.608
 38 A'   12 A"   39 A'   13 A"   40 A'   41 A'   14 A"   42 A'                 
  0.631   0.676   0.696   0.749   0.831   0.839   0.856   0.878
 15 A"   43 A'   44 A'   45 A'   16 A"   46 A'   17 A"   47 A'                 
  0.903   0.907   0.942   1.120   1.203   1.403   1.422   1.505
 18 A"   48 A'   49 A'   50 A'   51 A'   19 A"   52 A'   20 A"                 
  1.533   1.578   1.650   1.720   1.744   2.034   2.242   2.269
 53 A'   21 A"   54 A'   55 A'   56 A'   57 A'   22 A"   58 A'                 
  2.349   2.574   6.674   6.890   9.657  13.773  13.814  13.820
 59 A'   60 A'   61 A'   62 A'   63 A'   23 A"   24 A"   64 A'                 
 13.838  13.884  13.936  25.801  25.867  26.097 162.796 163.033
 65 A'   66 A'   67 A'   25 A"   68 A'   69 A'   70 A'   71 A'                 
215.641
 72 A'                                                                         

 Beta MOs, Restricted
 -- Occupied --                  
-101.57  -77.12  -77.08   -9.48   -7.24   -7.24   -7.24   -6.61
  1 A'    2 A'    3 A'    4 A'    5 A'    1 A"    6 A'    7 A'                 
 -6.578  -4.777  -4.774  -4.770  -4.739  -4.739  -4.735  -0.854
  8 A'    9 A'    2 A"   10 A'    3 A"   11 A'   12 A'   13 A'                 
 -0.700  -0.552  -0.435  -0.368  -0.367  -0.329  -0.288  -0.281
 14 A'   15 A'   16 A'   17 A'    4 A"   18 A'   19 A'    5 A"                 
 -- Virtual --                   
 -0.128  -0.075  -0.005  -0.001   0.026   0.037   0.041   0.051
  6 A"   20 A'   21 A'   22 A'   23 A'    7 A"   24 A'   25 A'                 
  0.058   0.069   0.069   0.091   0.092   0.106   0.117   0.124
 26 A'   27 A'    8 A"   28 A'    9 A"   29 A'   30 A'   31 A'                 
  0.162   0.226   0.270   0.279   0.280   0.305   0.307   0.364
 32 A'   33 A'   34 A'   35 A'   10 A"   36 A'   11 A"   37 A'                 
  0.416   0.446   0.469   0.506   0.515   0.569   0.588   0.608
 38 A'   12 A"   39 A'   13 A"   40 A'   41 A'   14 A"   42 A'                 
  0.631   0.676   0.696   0.749   0.831   0.839   0.856   0.878
 15 A"   43 A'   44 A'   45 A'   16 A"   46 A'   17 A"   47 A'                 
  0.903   0.907   0.942   1.120   1.203   1.403   1.422   1.505
 18 A"   48 A'   49 A'   50 A'   51 A'   19 A"   52 A'   20 A"                 
  1.533   1.578   1.650   1.720   1.744   2.034   2.242   2.269
 53 A'   21 A"   54 A'   55 A'   56 A'   57 A'   22 A"   58 A'                 
  2.349   2.574   6.674   6.890   9.657  13.773  13.814  13.820
 59 A'   60 A'   61 A'   62 A'   63 A'   23 A"   24 A"   64 A'                 
 13.838  13.884  13.936  25.801  25.867  26.097 162.796 163.033
 65 A'   66 A'   67 A'   25 A"   68 A'   69 A'   70 A'   71 A'                 
215.641
 72 A'                                                                         
 --------------------------------------------------------------

          Ground-State Mulliken Net Atomic Charges

     Atom                 Charge (a.u.)
  ----------------------------------------
      1 P                     0.022023
      2 P                     0.141433
      3 H                    -0.082554
      4 Cl                   -0.080903
  ----------------------------------------
  Sum of atomic charges =     0.000000

 -----------------------------------------------------------------
                    Cartesian Multipole Moments
 -----------------------------------------------------------------
    Charge (ESU x 10^10)
                 0.0000
    Dipole Moment (Debye)
         X      -0.9305      Y       0.2693      Z      -0.0000
       Tot       0.9687
    Quadrupole Moments (Debye-Ang)
        XX     -42.5064     XY      -1.4686     YY     -39.3558
        XZ       0.0000     YZ       0.0000     ZZ     -39.9408
    Octopole Moments (Debye-Ang^2)
       XXX      31.2851    XXY       1.7448    XYY       6.0079
       YYY       0.2249    XXZ      -0.0000    XYZ      -0.0000
       YYZ      -0.0000    XZZ       8.9818    YZZ      -0.7572
       ZZZ      -0.0000
    Hexadecapole Moments (Debye-Ang^3)
      XXXX    -541.9786   XXXY     -17.6253   XXYY    -103.6218
      XYYY     -14.3641   YYYY    -151.6001   XXXZ       0.0000
      XXYZ       0.0000   XYYZ       0.0000   YYYZ       0.0000
      XXZZ     -98.1771   XYZZ      -6.1481   YYZZ     -35.0049
      XZZZ      -0.0000   YZZZ       0.0000   ZZZZ     -59.1796
 -----------------------------------------------------------------
 Calculating analytic gradient of the SCF energy
 Gradient of SCF Energy
            1           2           3           4
    1   0.0001751   0.0001510  -0.0000243  -0.0003017
    2   0.0003928  -0.0000673  -0.0000369  -0.0002886
    3  -0.0000000   0.0000000  -0.0000000   0.0000000
 Max gradient component =       3.928E-04
 RMS gradient           =       1.799E-04
 Gradient time:  CPU 1.52 s  wall 1.55 s
 Geometry Optimization Parameters
   NAtoms,    NIC,     NZ,  NCons,   NDum,   NFix, NCnnct, MaxDiis
        4      14       4       0       0       0       0       0

 Cartesian Hessian Update
 Hessian Updated using BFGS Update


** GEOMETRY OPTIMIZATION IN DELOCALIZED INTERNAL COORDINATES **
   Searching for a Minimum

   Optimization Cycle:   5

                       Coordinates (Angstroms)
     ATOM                X               Y               Z
      1  P        -0.1283339981   -0.8073506070    0.0000000000
      2  P        -1.8877979635    0.2264148620    0.0000000000
      3  H        -1.3596873772    1.5489204412    0.0000000000
      4  Cl        1.4720511513    0.5651115334    0.0000000000
   Point Group: cs    Number of degrees of freedom:     5


   Energy is  -1143.578822213

 Hessian Updated using BFGS Update

  5 Hessian modes will be used to form the next step
  Hessian Eigenvalues:
     0.123407    0.183958    0.199241    0.277382    0.349974

 Minimum Search - Taking Simple RFO Step
 Searching for Lamda that Minimizes Along All modes
 Value Taken    Lamda =  -0.00000130
 Step Taken.  Stepsize is  0.002877

                             Maximum     Tolerance    Cnvgd?
         Gradient           0.000367      0.000300      NO
         Displacement       0.002362      0.001200      NO
         Energy change     -0.000007      0.000001      NO


 New Cartesian Coordinates Obtained by Inverse Iteration

 Displacement from previous Coordinates is:  0.003055
 ----------------------------------------------------------------
             Standard Nuclear Orientation (Angstroms)
    I     Atom           X                Y                Z
 ----------------------------------------------------------------
    1      P      -0.1286460596    -0.8081244133     0.0000000000
    2      P      -1.8882851717     0.2265898839     0.0000000000
    3      H      -1.3588058069     1.5486343045     0.0000000000
    4      Cl      1.4719688508     0.5659964545     0.0000000000
 ----------------------------------------------------------------
 Molecular Point Group                 Cs    NOp =  2
 Largest Abelian Subgroup              Cs    NOp =  2
 Nuclear Repulsion Energy =   173.8101680237 hartrees
 There are       24 alpha and       24 beta electrons
 Applying Cartesian multipole field
    Component          Value
    ---------          -----
     (2,0,0)        1.00000E-11
     (0,2,0)        2.00000E-11
     (0,0,2)       -3.00000E-11
 Nucleus-field energy     =     0.0000000046 hartrees
 Requested basis set is 6-311++G(d,p)
 There are 44 shells and 97 basis functions
 A cutoff of  1.0D-11 yielded    893 shell pairs
 There are      4576 function pairs (      4882 Cartesian)
 Smallest overlap matrix eigenvalue = 6.21E-04
 Guess MOs from SCF MO coefficient file

 -----------------------------------------------------------------------
  General SCF calculation program by
  Eric Jon Sundstrom, Paul Horn, Yuezhi Mao, Dmitri Zuev, Alec White,
  David Stuck, Shaama M.S., Shane Yost, Joonho Lee, David Small,
  Daniel Levine, Susi Lehtola, Hugh Burton, Evgeny Epifanovsky
 -----------------------------------------------------------------------
 Exchange:     0.2000 Hartree-Fock + 0.0800 Slater + 0.7200 B88
 Correlation:  0.1900 VWN1RPA + 0.8100 LYP
 Using SG-1 standard quadrature grid
 A restricted SCF calculation will be
 performed using DIIS
 SCF converges when DIIS error is below 1.0e-08
 ---------------------------------------
  Cycle       Energy         DIIS error
 ---------------------------------------
    1   -1143.5788223474      1.60e-05  
    2   -1143.5788228853      5.01e-06  
    3   -1143.5788228842      5.04e-06  
    4   -1143.5788229137      2.48e-06  
    5   -1143.5788229235      5.72e-07  
    6   -1143.5788229239      1.58e-07  
    7   -1143.5788229240      3.53e-08  
    8   -1143.5788229240      2.97e-09  Convergence criterion met
 ---------------------------------------
 SCF time:   CPU 4.29s  wall 4.00s 
 SCF   energy in the final basis set =    -1143.5788229240
 Total energy in the final basis set =    -1143.5788229240

 --------------------------------------------------------------
             Orbital Energies (a.u.) and Symmetries
 --------------------------------------------------------------

 Alpha MOs, Restricted
 -- Occupied --                  
-101.57  -77.12  -77.08   -9.48   -7.24   -7.24   -7.24   -6.61
  1 A'    2 A'    3 A'    4 A'    5 A'    1 A"    6 A'    7 A'                 
 -6.578  -4.777  -4.774  -4.770  -4.739  -4.739  -4.735  -0.854
  8 A'    9 A'    2 A"   10 A'    3 A"   11 A'   12 A'   13 A'                 
 -0.700  -0.552  -0.435  -0.368  -0.367  -0.329  -0.288  -0.281
 14 A'   15 A'   16 A'   17 A'    4 A"   18 A'   19 A'    5 A"                 
 -- Virtual --                   
 -0.128  -0.075  -0.005  -0.001   0.026   0.037   0.041   0.051
  6 A"   20 A'   21 A'   22 A'   23 A'    7 A"   24 A'   25 A'                 
  0.058   0.069   0.069   0.091   0.092   0.106   0.117   0.124
 26 A'   27 A'    8 A"   28 A'    9 A"   29 A'   30 A'   31 A'                 
  0.162   0.226   0.270   0.279   0.280   0.305   0.307   0.364
 32 A'   33 A'   34 A'   35 A'   10 A"   36 A'   11 A"   37 A'                 
  0.416   0.446   0.469   0.506   0.515   0.569   0.588   0.608
 38 A'   12 A"   39 A'   13 A"   40 A'   41 A'   14 A"   42 A'                 
  0.631   0.676   0.696   0.749   0.831   0.839   0.856   0.878
 15 A"   43 A'   44 A'   45 A'   16 A"   46 A'   17 A"   47 A'                 
  0.903   0.907   0.942   1.120   1.202   1.403   1.422   1.505
 18 A"   48 A'   49 A'   50 A'   51 A'   19 A"   52 A'   20 A"                 
  1.533   1.578   1.650   1.720   1.744   2.034   2.242   2.269
 53 A'   21 A"   54 A'   55 A'   56 A'   57 A'   22 A"   58 A'                 
  2.349   2.574   6.674   6.890   9.657  13.773  13.814  13.820
 59 A'   60 A'   61 A'   62 A'   63 A'   23 A"   24 A"   64 A'                 
 13.838  13.884  13.936  25.801  25.867  26.096 162.796 163.032
 65 A'   66 A'   67 A'   25 A"   68 A'   69 A'   70 A'   71 A'                 
215.641
 72 A'                                                                         

 Beta MOs, Restricted
 -- Occupied --                  
-101.57  -77.12  -77.08   -9.48   -7.24   -7.24   -7.24   -6.61
  1 A'    2 A'    3 A'    4 A'    5 A'    1 A"    6 A'    7 A'                 
 -6.578  -4.777  -4.774  -4.770  -4.739  -4.739  -4.735  -0.854
  8 A'    9 A'    2 A"   10 A'    3 A"   11 A'   12 A'   13 A'                 
 -0.700  -0.552  -0.435  -0.368  -0.367  -0.329  -0.288  -0.281
 14 A'   15 A'   16 A'   17 A'    4 A"   18 A'   19 A'    5 A"                 
 -- Virtual --                   
 -0.128  -0.075  -0.005  -0.001   0.026   0.037   0.041   0.051
  6 A"   20 A'   21 A'   22 A'   23 A'    7 A"   24 A'   25 A'                 
  0.058   0.069   0.069   0.091   0.092   0.106   0.117   0.124
 26 A'   27 A'    8 A"   28 A'    9 A"   29 A'   30 A'   31 A'                 
  0.162   0.226   0.270   0.279   0.280   0.305   0.307   0.364
 32 A'   33 A'   34 A'   35 A'   10 A"   36 A'   11 A"   37 A'                 
  0.416   0.446   0.469   0.506   0.515   0.569   0.588   0.608
 38 A'   12 A"   39 A'   13 A"   40 A'   41 A'   14 A"   42 A'                 
  0.631   0.676   0.696   0.749   0.831   0.839   0.856   0.878
 15 A"   43 A'   44 A'   45 A'   16 A"   46 A'   17 A"   47 A'                 
  0.903   0.907   0.942   1.120   1.202   1.403   1.422   1.505
 18 A"   48 A'   49 A'   50 A'   51 A'   19 A"   52 A'   20 A"                 
  1.533   1.578   1.650   1.720   1.744   2.034   2.242   2.269
 53 A'   21 A"   54 A'   55 A'   56 A'   57 A'   22 A"   58 A'                 
  2.349   2.574   6.674   6.890   9.657  13.773  13.814  13.820
 59 A'   60 A'   61 A'   62 A'   63 A'   23 A"   24 A"   64 A'                 
 13.838  13.884  13.936  25.801  25.867  26.096 162.796 163.032
 65 A'   66 A'   67 A'   25 A"   68 A'   69 A'   70 A'   71 A'                 
215.641
 72 A'                                                                         
 --------------------------------------------------------------

          Ground-State Mulliken Net Atomic Charges

     Atom                 Charge (a.u.)
  ----------------------------------------
      1 P                     0.022822
      2 P                     0.141362
      3 H                    -0.082506
      4 Cl                   -0.081678
  ----------------------------------------
  Sum of atomic charges =     0.000000

 -----------------------------------------------------------------
                    Cartesian Multipole Moments
 -----------------------------------------------------------------
    Charge (ESU x 10^10)
                 0.0000
    Dipole Moment (Debye)
         X      -0.9367      Y       0.2640      Z       0.0000
       Tot       0.9732
    Quadrupole Moments (Debye-Ang)
        XX     -42.5110     XY      -1.4683     YY     -39.3516
        XZ       0.0000     YZ       0.0000     ZZ     -39.9444
    Octopole Moments (Debye-Ang^2)
       XXX      31.2913    XXY       1.7319    XYY       6.0118
       YYY       0.2014    XXZ       0.0000    XYZ      -0.0000
       YYZ      -0.0000    XZZ       8.9864    YZZ      -0.7635
       ZZZ       0.0000
    Hexadecapole Moments (Debye-Ang^3)
      XXXX    -542.1501   XXXY     -17.6666   XXYY    -103.6648
      XYYY     -14.4074   YYYY    -151.7497   XXXZ       0.0000
      XXYZ       0.0000   XYYZ       0.0000   YYYZ       0.0000
      XXZZ     -98.2038   XYZZ      -6.1661   YYZZ     -35.0345
      XZZZ       0.0000   YZZZ       0.0000   ZZZZ     -59.1909
 -----------------------------------------------------------------
 Calculating analytic gradient of the SCF energy
 Gradient of SCF Energy
            1           2           3           4
    1   0.0001686  -0.0000807   0.0000022  -0.0000901
    2   0.0000239   0.0000469  -0.0000079  -0.0000629
    3  -0.0000000   0.0000000  -0.0000000   0.0000000
 Max gradient component =       1.686E-04
 RMS gradient           =       6.446E-05
 Gradient time:  CPU 1.52 s  wall 1.53 s
 Geometry Optimization Parameters
   NAtoms,    NIC,     NZ,  NCons,   NDum,   NFix, NCnnct, MaxDiis
        4      14       4       0       0       0       0       0

 Cartesian Hessian Update
 Hessian Updated using BFGS Update


** GEOMETRY OPTIMIZATION IN DELOCALIZED INTERNAL COORDINATES **
   Searching for a Minimum

   Optimization Cycle:   6

                       Coordinates (Angstroms)
     ATOM                X               Y               Z
      1  P        -0.1286460596   -0.8081244133    0.0000000000
      2  P        -1.8882851717    0.2265898839    0.0000000000
      3  H        -1.3588058069    1.5486343045    0.0000000000
      4  Cl        1.4719688508    0.5659964545    0.0000000000
   Point Group: cs    Number of degrees of freedom:     5


   Energy is  -1143.578822924

 Hessian Updated using BFGS Update

  5 Hessian modes will be used to form the next step
  Hessian Eigenvalues:
     0.124898    0.161802    0.198718    0.275169    0.358160

 Minimum Search - Taking Simple RFO Step
 Searching for Lamda that Minimizes Along All modes
 Value Taken    Lamda =   0.00000000
 Step Taken.  Stepsize is  0.000604

                             Maximum     Tolerance    Cnvgd?
         Gradient           0.000124      0.000300     YES
         Displacement       0.000423      0.001200     YES
         Energy change     -0.000001      0.000001     YES


                       Distance Matrix (Angstroms)
             P (  1)   P (  2)   H (  3)
   P (  2)  2.041314
   H (  3)  2.658497  1.424131
   Cl(  4)  2.109544  3.377352  2.996475

 Final energy is   -1143.5788229239688     


 ******************************
 **  OPTIMIZATION CONVERGED  **
 ******************************

                       Coordinates (Angstroms)
     ATOM                X               Y               Z
      1  P        -0.1286460596   -0.8081244133    0.0000000000
      2  P        -1.8882851717    0.2265898839    0.0000000000
      3  H        -1.3588058069    1.5486343045    0.0000000000
      4  Cl        1.4719688508    0.5659964545    0.0000000000

Z-matrix Print:
$molecule
0 1
P 
P  1 2.041314
H  2 1.424131 1 98.630530
Cl 1 2.109544 2 108.897402 3 -0.000000 0
$end


 --------------------------------------------------------------
             Orbital Energies (a.u.) and Symmetries
 --------------------------------------------------------------

 Alpha MOs, Restricted
 -- Occupied --                  
-101.57  -77.12  -77.08   -9.48   -7.24   -7.24   -7.24   -6.61
  1 A'    2 A'    3 A'    4 A'    5 A'    1 A"    6 A'    7 A'                 
 -6.578  -4.777  -4.774  -4.770  -4.739  -4.739  -4.735  -0.854
  8 A'    9 A'    2 A"   10 A'    3 A"   11 A'   12 A'   13 A'                 
 -0.700  -0.552  -0.435  -0.368  -0.367  -0.329  -0.288  -0.281
 14 A'   15 A'   16 A'   17 A'    4 A"   18 A'   19 A'    5 A"                 
 -- Virtual --                   
 -0.128  -0.075  -0.005  -0.001   0.026   0.037   0.041   0.051
  6 A"   20 A'   21 A'   22 A'   23 A'    7 A"   24 A'   25 A'                 
  0.058   0.069   0.069   0.091   0.092   0.106   0.117   0.124
 26 A'   27 A'    8 A"   28 A'    9 A"   29 A'   30 A'   31 A'                 
  0.162   0.226   0.270   0.279   0.280   0.305   0.307   0.364
 32 A'   33 A'   34 A'   35 A'   10 A"   36 A'   11 A"   37 A'                 
  0.416   0.446   0.469   0.506   0.515   0.569   0.588   0.608
 38 A'   12 A"   39 A'   13 A"   40 A'   41 A'   14 A"   42 A'                 
  0.631   0.676   0.696   0.749   0.831   0.839   0.856   0.878
 15 A"   43 A'   44 A'   45 A'   16 A"   46 A'   17 A"   47 A'                 
  0.903   0.907   0.942   1.120   1.202   1.403   1.422   1.505
 18 A"   48 A'   49 A'   50 A'   51 A'   19 A"   52 A'   20 A"                 
  1.533   1.578   1.650   1.720   1.744   2.034   2.242   2.269
 53 A'   21 A"   54 A'   55 A'   56 A'   57 A'   22 A"   58 A'                 
  2.349   2.574   6.674   6.890   9.657  13.773  13.814  13.820
 59 A'   60 A'   61 A'   62 A'   63 A'   23 A"   24 A"   64 A'                 
 13.838  13.884  13.936  25.801  25.867  26.096 162.796 163.032
 65 A'   66 A'   67 A'   25 A"   68 A'   69 A'   70 A'   71 A'                 
215.641
 72 A'                                                                         

 Beta MOs, Restricted
 -- Occupied --                  
-101.57  -77.12  -77.08   -9.48   -7.24   -7.24   -7.24   -6.61
  1 A'    2 A'    3 A'    4 A'    5 A'    1 A"    6 A'    7 A'                 
 -6.578  -4.777  -4.774  -4.770  -4.739  -4.739  -4.735  -0.854
  8 A'    9 A'    2 A"   10 A'    3 A"   11 A'   12 A'   13 A'                 
 -0.700  -0.552  -0.435  -0.368  -0.367  -0.329  -0.288  -0.281
 14 A'   15 A'   16 A'   17 A'    4 A"   18 A'   19 A'    5 A"                 
 -- Virtual --                   
 -0.128  -0.075  -0.005  -0.001   0.026   0.037   0.041   0.051
  6 A"   20 A'   21 A'   22 A'   23 A'    7 A"   24 A'   25 A'                 
  0.058   0.069   0.069   0.091   0.092   0.106   0.117   0.124
 26 A'   27 A'    8 A"   28 A'    9 A"   29 A'   30 A'   31 A'                 
  0.162   0.226   0.270   0.279   0.280   0.305   0.307   0.364
 32 A'   33 A'   34 A'   35 A'   10 A"   36 A'   11 A"   37 A'                 
  0.416   0.446   0.469   0.506   0.515   0.569   0.588   0.608
 38 A'   12 A"   39 A'   13 A"   40 A'   41 A'   14 A"   42 A'                 
  0.631   0.676   0.696   0.749   0.831   0.839   0.856   0.878
 15 A"   43 A'   44 A'   45 A'   16 A"   46 A'   17 A"   47 A'                 
  0.903   0.907   0.942   1.120   1.202   1.403   1.422   1.505
 18 A"   48 A'   49 A'   50 A'   51 A'   19 A"   52 A'   20 A"                 
  1.533   1.578   1.650   1.720   1.744   2.034   2.242   2.269
 53 A'   21 A"   54 A'   55 A'   56 A'   57 A'   22 A"   58 A'                 
  2.349   2.574   6.674   6.890   9.657  13.773  13.814  13.820
 59 A'   60 A'   61 A'   62 A'   63 A'   23 A"   24 A"   64 A'                 
 13.838  13.884  13.936  25.801  25.867  26.096 162.796 163.032
 65 A'   66 A'   67 A'   25 A"   68 A'   69 A'   70 A'   71 A'                 
215.641
 72 A'                                                                         
 --------------------------------------------------------------

          Ground-State Mulliken Net Atomic Charges

     Atom                 Charge (a.u.)
  ----------------------------------------
      1 P                     0.022822
      2 P                     0.141362
      3 H                    -0.082506
      4 Cl                   -0.081678
  ----------------------------------------
  Sum of atomic charges =     0.000000

 -----------------------------------------------------------------
                    Cartesian Multipole Moments
 -----------------------------------------------------------------
    Charge (ESU x 10^10)
                 0.0000
    Dipole Moment (Debye)
         X      -0.9367      Y       0.2640      Z       0.0000
       Tot       0.9732
    Quadrupole Moments (Debye-Ang)
        XX     -42.5110     XY      -1.4683     YY     -39.3516
        XZ       0.0000     YZ       0.0000     ZZ     -39.9444
    Octopole Moments (Debye-Ang^2)
       XXX      31.2913    XXY       1.7319    XYY       6.0118
       YYY       0.2014    XXZ       0.0000    XYZ      -0.0000
       YYZ      -0.0000    XZZ       8.9864    YZZ      -0.7635
       ZZZ       0.0000
    Hexadecapole Moments (Debye-Ang^3)
      XXXX    -542.1501   XXXY     -17.6666   XXYY    -103.6648
      XYYY     -14.4074   YYYY    -151.7497   XXXZ       0.0000
      XXYZ       0.0000   XYYZ       0.0000   YYYZ       0.0000
      XXZZ     -98.2038   XYZZ      -6.1661   YYZZ     -35.0345
      XZZZ       0.0000   YZZZ       0.0000   ZZZZ     -59.1909
 -----------------------------------------------------------------
Archival summary:
1\1\TWL02\OPT\ProcedureUnspecified\BasisUnspecified\l121\taweetha\TueOct3016:19:362018TueOct3016:19:362018\0\\#,OPT,ProcedureUnspecified,BasisUnspecified,\\0,1\P\P,1,2.04131\H,2,1.42413,1,98.6305\Cl,1,2.10954,2,108.897,3,-0,0\\\@

 Total job time:  41.02s(wall), 40.73s(cpu) 
 Tue Oct 30 16:19:36 2018

        *************************************************************
        *                                                           *
        *  Thank you very much for using Q-Chem.  Have a nice day.  *
        *                                                           *
        *************************************************************


 
User input: 2 of 2 
 
Q-Chem Developer Version!
                  Welcome to Q-Chem
     A Quantum Leap Into The Future Of Chemistry


 Q-Chem 5.1, Q-Chem, Inc., Pleasanton, CA (2018)

 Yihan Shao,  Zhengting Gan,  E. Epifanovsky,  A. T. B. Gilbert,  M. Wormit,  
 J. Kussmann,  A. W. Lange,  A. Behn,  Jia Deng,  Xintian Feng,  D. Ghosh,  
 M. Goldey,  P. R. Horn,  L. D. Jacobson,  I. Kaliman,  T. Kus,  A. Landau,  
 Jie Liu,  E. I. Proynov,  R. M. Richard,  R. P. Steele,  E. J. Sundstrom,  
 H. L. Woodcock III,  P. M. Zimmerman,  D. Zuev,  B. Albrecht,  E. Alguire,  
 S. A. Baeppler,  D. Barton,  Z. Benda,  Y. A. Bernard,  E. J. Berquist,  
 K. B. Bravaya,  H. Burton,  D. Casanova,  Chun-Min Chang,  Yunqing Chen,  
 A. Chien,  K. D. Closser,  M. P. Coons,  S. Coriani,  S. Dasgupta,  
 A. L. Dempwolff,  M. Diedenhofen,  Hainam Do,  R. G. Edgar,  Po-Tung Fang,  
 S. Faraji,  S. Fatehi,  Qingguo Feng,  K. D. Fenk,  J. Fosso-Tande,  
 Qinghui Ge,  A. Ghysels,  G. Gidofalvi,  J. Gomes,  J. Gonthier,  A. Gunina,  
 D. Hait,  M. W. D. Hanson-Heine,  P. H. P. Harbach,  A. W. Hauser,  
 J. E. Herr,  E. G. Hohenstein,  Z. C. Holden,  Kerwin Hui,  B. C. Huynh,  
 T.-C. Jagau,  Hyunjun Ji,  B. Kaduk,  K. Khistyaev,  Jaehoon Kim,  
 P. Klunzinger,  K. Koh,  D. Kosenkov,  L. Koulias,  T. Kowalczyk,  
 C. M. Krauter,  A. Kunitsa,  Ka Un Lao,  A. Laurent,  K. V. Lawler,  
 Joonho Lee,  D. Lefrancois,  S. Lehtola,  D. S. Levine,  Yi-Pei Li,  
 You-Sheng Lin,  Fenglai Liu,  E. Livshits,  A. Luenser,  P. Manohar,  
 E. Mansoor,  S. F. Manzer,  Shan-Ping Mao,  Yuezhi Mao,  N. Mardirossian,  
 A. V. Marenich,  T. Markovich,  L. A. Martinez-Martinez,  S. A. Maurer,  
 N. J. Mayhall,  S. C. McKenzie,  J.-M. Mewes,  A. F. Morrison,  
 J. W. Mullinax,  K. Nanda,  T. S. Nguyen-Beck,  R. Olivares-Amaya,  
 J. A. Parkhill,  T. M. Perrine,  F. Plasser,  P. Pokhilko,  S. Prager,  
 A. Prociuk,  E. Ramos,  D. R. Rehn,  F. Rob,  M. Schneider,  N. Sergueev,  
 S. M. Sharada,  S. Sharma,  D. W. Small,  T. Stauch,  T. Stein,  
 Yu-Chuan Su,  A. J. W. Thom,  A. Tkatchenko,  T. Tsuchimochi,  N. M. Tubman,  
 L. Vogt,  M. L. Vidal,  O. Vydrov,  M. A. Watson,  J. Wenzel,  
 M. de Wergifosse,  T. A. Wesolowski,  A. White,  J. Witte,  A. Yamada,  
 Jun Yang,  K. Yao,  S. Yeganeh,  S. R. Yost,  Zhi-Qiang You,  A. Zech,  
 Igor Ying Zhang,  Xing Zhang,  Yan Zhao,  Ying Zhu,  B. R. Brooks,  
 G. K. L. Chan,  C. J. Cramer,  M. S. Gordon,  W. J. Hehre,  A. Klamt,  
 M. W. Schmidt,  C. D. Sherrill,  D. G. Truhlar,  A. Aspuru-Guzik,  R. Baer,  
 A. T. Bell,  N. A. Besley,  Jeng-Da Chai,  A. E. DePrince, III,  
 R. A. DiStasio Jr.,  A. Dreuw,  B. D. Dunietz,  T. R. Furlani,  
 Chao-Ping Hsu,  Yousung Jung,  Jing Kong,  D. S. Lambrecht,  WanZhen Liang,  
 C. Ochsenfeld,  V. A. Rassolov,  L. V. Slipchenko,  J. E. Subotnik,  
 T. Van Voorhis,  J. M. Herbert,  A. I. Krylov,  P. M. W. Gill,  M. Head-Gordon

 Contributors to earlier versions of Q-Chem not listed above: 
 R. D. Adamson,  B. Austin,  J. Baker,  G. J. O. Beran,  K. Brandhorst,  
 S. T. Brown,  E. F. C. Byrd,  A. K. Chakraborty,  C.-L. Cheng,  
 Siu Hung Chien,  D. M. Chipman,  D. L. Crittenden,  H. Dachsel,  
 R. J. Doerksen,  A. D. Dutoi,  L. Fusti-Molnar,  W. A. Goddard III,  
 A. Golubeva-Zadorozhnaya,  S. R. Gwaltney,  G. Hawkins,  A. Heyden,  
 S. Hirata,  G. Kedziora,  F. J. Keil,  C. Kelley,  Jihan Kim,  R. A. King,  
 R. Z. Khaliullin,  P. P. Korambath,  W. Kurlancheek,  A. M. Lee,  M. S. Lee,  
 S. V. Levchenko,  Ching Yeh Lin,  D. Liotard,  R. C. Lochan,  I. Lotan,  
 P. E. Maslen,  N. Nair,  D. P. O'Neill,  D. Neuhauser,  E. Neuscamman,  
 C. M. Oana,  R. Olson,  B. Peters,  R. Peverati,  P. A. Pieniazek,  
 Y. M. Rhee,  J. Ritchie,  M. A. Rohrdanz,  E. Rosta,  N. J. Russ,  
 H. F. Schaefer III,  N. E. Schultz,  N. Shenvi,  A. C. Simmonett,  A. Sodt,  
 D. Stuck,  K. S. Thanthiriwatte,  V. Vanovschi,  Tao Wang,  A. Warshel,  
 C. F. Williams,  Q. Wu,  X. Xu,  W. Zhang

 Please cite Q-Chem as follows:
 Y. Shao et al., Mol. Phys. 113, 184-215 (2015)
 DOI: 10.1080/00268976.2014.952696

 Q-Chem 5.1.1 for Intel X86 EM64T Linux

 Parts of Q-Chem use Armadillo 8.300.2 (Tropical Shenanigans).
 http://arma.sourceforge.net/

 Q-Chem begins on Tue Oct 30 16:19:36 2018  

Host: 
0

     Scratch files written to /scratch/taweetham/qchem18455//
The previous job contains 0 fragments, simply inherited here
Input Ideriv = 2
Curr. Ideriv = -1
Max.  Ideriv = 2

Checking the input file for inconsistencies... 	...done.

--------------------------------------------------------------
User input:
--------------------------------------------------------------

$molecule
read
$end

$rem
   job_type 	frequency
   basis 	6-311++g**
   method	b3lyp	
$end


--------------------------------------------------------------
 ----------------------------------------------------------------
             Standard Nuclear Orientation (Angstroms)
    I     Atom           X                Y                Z
 ----------------------------------------------------------------
    1      P      -0.0784688060    -0.8555676533    -0.0000000000
    2      P      -1.7242013282     0.3521276506    -0.0000000000
    3      H      -1.0634825199     1.6137141535    -0.0000000000
    4      Cl      1.6531490902     0.3492874052     0.0000000000
 ----------------------------------------------------------------
 Molecular Point Group                 Cs    NOp =  2
 Largest Abelian Subgroup              Cs    NOp =  2
 Nuclear Repulsion Energy =   173.8101680237 hartrees
 There are       24 alpha and       24 beta electrons
 Requested basis set is 6-311++G(d,p)
 There are 44 shells and 97 basis functions

 Total QAlloc Memory Limit   2000 MB
 Mega-Array Size       188 MB
 MEM_STATIC part       192 MB

                       Distance Matrix (Angstroms)
             P (  1)   P (  2)   H (  3)
   P (  2)  2.041314
   H (  3)  2.658497  1.424131
   Cl(  4)  2.109544  3.377352  2.996475

 A cutoff of  1.0D-11 yielded    893 shell pairs
 There are      4576 function pairs (      4882 Cartesian)
 Smallest overlap matrix eigenvalue = 6.21E-04
 Guess from superposition of atomic densities
 Warning:  Energy on first SCF cycle will be non-variational
 SAD guess density has 48.000000 electrons

 -----------------------------------------------------------------------
  General SCF calculation program by
  Eric Jon Sundstrom, Paul Horn, Yuezhi Mao, Dmitri Zuev, Alec White,
  David Stuck, Shaama M.S., Shane Yost, Joonho Lee, David Small,
  Daniel Levine, Susi Lehtola, Hugh Burton, Evgeny Epifanovsky
 -----------------------------------------------------------------------
 Exchange:     0.2000 Hartree-Fock + 0.0800 Slater + 0.7200 B88
 Correlation:  0.1900 VWN1RPA + 0.8100 LYP
 Using SG-1 standard quadrature grid
 A restricted SCF calculation will be
 performed using DIIS
 SCF converges when DIIS error is below 1.0e-08
 ---------------------------------------
  Cycle       Energy         DIIS error
 ---------------------------------------
    1   -1143.7873589832      4.32e-02  
    2   -1143.5632392407      3.23e-03  
    3   -1143.5281108493      5.89e-03  
    4   -1143.5767553346      1.08e-03  
    5   -1143.5784325074      4.66e-04  
    6   -1143.5787899120      1.00e-04  
    7   -1143.5788049574      1.32e-05  
    8   -1143.5788052167      3.18e-06  
    9   -1143.5788052346      5.83e-07  
   10   -1143.5788052351      1.53e-07  
   11   -1143.5788052352      2.76e-08  
   12   -1143.5788052352      6.56e-09  Convergence criterion met
 ---------------------------------------
 SCF time:   CPU 6.39s  wall 6.00s 
 SCF   energy in the final basis set =    -1143.5788052352
 Total energy in the final basis set =    -1143.5788052352

 --------------------------------------------------------------
             Orbital Energies (a.u.) and Symmetries
 --------------------------------------------------------------

 Alpha MOs, Restricted
 -- Occupied --                  
-101.57  -77.12  -77.08   -9.48   -7.24   -7.24   -7.24   -6.61
  1 A'    2 A'    3 A'    4 A'    5 A'    1 A"    6 A'    7 A'                 
 -6.578  -4.777  -4.774  -4.770  -4.739  -4.739  -4.735  -0.854
  8 A'    9 A'    2 A"   10 A'    3 A"   11 A'   12 A'   13 A'                 
 -0.700  -0.552  -0.435  -0.368  -0.367  -0.329  -0.288  -0.281
 14 A'   15 A'   16 A'   17 A'    4 A"   18 A'   19 A'    5 A"                 
 -- Virtual --                   
 -0.128  -0.075  -0.005  -0.001   0.026   0.037   0.041   0.051
  6 A"   20 A'   21 A'   22 A'   23 A'    7 A"   24 A'   25 A'                 
  0.058   0.070   0.070   0.091   0.092   0.106   0.117   0.124
 26 A'    8 A"   27 A'   28 A'    9 A"   29 A'   30 A'   31 A'                 
  0.162   0.226   0.271   0.279   0.280   0.305   0.307   0.364
 32 A'   33 A'   34 A'   35 A'   10 A"   36 A'   11 A"   37 A'                 
  0.416   0.446   0.469   0.506   0.515   0.569   0.588   0.608
 38 A'   12 A"   39 A'   13 A"   40 A'   41 A'   14 A"   42 A'                 
  0.631   0.676   0.696   0.749   0.831   0.839   0.856   0.878
 15 A"   43 A'   44 A'   45 A'   16 A"   46 A'   17 A"   47 A'                 
  0.903   0.907   0.942   1.120   1.202   1.403   1.422   1.505
 18 A"   48 A'   49 A'   50 A'   51 A'   19 A"   52 A'   20 A"                 
  1.533   1.577   1.650   1.720   1.744   2.034   2.243   2.270
 53 A'   21 A"   54 A'   55 A'   56 A'   57 A'   22 A"   58 A'                 
  2.349   2.574   6.674   6.890   9.657  13.773  13.814  13.820
 59 A'   60 A'   61 A'   62 A'   63 A'   23 A"   24 A"   64 A'                 
 13.838  13.884  13.936  25.801  25.867  26.096 162.796 163.032
 65 A'   66 A'   67 A'   25 A"   68 A'   69 A'   70 A'   71 A'                 
215.641
 72 A'                                                                         

 Beta MOs, Restricted
 -- Occupied --                  
-101.57  -77.12  -77.08   -9.48   -7.24   -7.24   -7.24   -6.61
  1 A'    2 A'    3 A'    4 A'    5 A'    1 A"    6 A'    7 A'                 
 -6.578  -4.777  -4.774  -4.770  -4.739  -4.739  -4.735  -0.854
  8 A'    9 A'    2 A"   10 A'    3 A"   11 A'   12 A'   13 A'                 
 -0.700  -0.552  -0.435  -0.368  -0.367  -0.329  -0.288  -0.281
 14 A'   15 A'   16 A'   17 A'    4 A"   18 A'   19 A'    5 A"                 
 -- Virtual --                   
 -0.128  -0.075  -0.005  -0.001   0.026   0.037   0.041   0.051
  6 A"   20 A'   21 A'   22 A'   23 A'    7 A"   24 A'   25 A'                 
  0.058   0.070   0.070   0.091   0.092   0.106   0.117   0.124
 26 A'    8 A"   27 A'   28 A'    9 A"   29 A'   30 A'   31 A'                 
  0.162   0.226   0.271   0.279   0.280   0.305   0.307   0.364
 32 A'   33 A'   34 A'   35 A'   10 A"   36 A'   11 A"   37 A'                 
  0.416   0.446   0.469   0.506   0.515   0.569   0.588   0.608
 38 A'   12 A"   39 A'   13 A"   40 A'   41 A'   14 A"   42 A'                 
  0.631   0.676   0.696   0.749   0.831   0.839   0.856   0.878
 15 A"   43 A'   44 A'   45 A'   16 A"   46 A'   17 A"   47 A'                 
  0.903   0.907   0.942   1.120   1.202   1.403   1.422   1.505
 18 A"   48 A'   49 A'   50 A'   51 A'   19 A"   52 A'   20 A"                 
  1.533   1.577   1.650   1.720   1.744   2.034   2.243   2.270
 53 A'   21 A"   54 A'   55 A'   56 A'   57 A'   22 A"   58 A'                 
  2.349   2.574   6.674   6.890   9.657  13.773  13.814  13.820
 59 A'   60 A'   61 A'   62 A'   63 A'   23 A"   24 A"   64 A'                 
 13.838  13.884  13.936  25.801  25.867  26.096 162.796 163.032
 65 A'   66 A'   67 A'   25 A"   68 A'   69 A'   70 A'   71 A'                 
215.641
 72 A'                                                                         
 --------------------------------------------------------------

          Ground-State Mulliken Net Atomic Charges

     Atom                 Charge (a.u.)
  ----------------------------------------
      1 P                     0.022738
      2 P                     0.141624
      3 H                    -0.082647
      4 Cl                   -0.081715
  ----------------------------------------
  Sum of atomic charges =     0.000000

 -----------------------------------------------------------------
                    Cartesian Multipole Moments
 -----------------------------------------------------------------
    Charge (ESU x 10^10)
                 0.0000
    Dipole Moment (Debye)
         X      -0.9056      Y       0.3569      Z       0.0000
       Tot       0.9734
    Quadrupole Moments (Debye-Ang)
        XX     -43.0127     XY      -1.0144     YY     -39.1336
        XZ      -0.0000     YZ      -0.0000     ZZ     -39.9439
    Octopole Moments (Debye-Ang^2)
       XXX      14.6053    XXY       2.2228    XYY       0.7885
       YYY       5.9877    XXZ      -0.0000    XYZ      -0.0000
       YYZ       0.0000    XZZ       3.6142    YZZ       0.9096
       ZZZ       0.0000
    Hexadecapole Moments (Debye-Ang^3)
      XXXX    -532.3988   XXXY       4.9130   XXYY    -103.0139
      XYYY       1.5633   YYYY    -149.7622   XXXZ      -0.0000
      XXYZ       0.0000   XYYZ      -0.0000   YYYZ      -0.0000
      XXZZ     -97.1588   XYZZ      -0.1256   YYZZ     -34.3885
      XZZZ      -0.0000   YZZZ      -0.0000   ZZZZ     -59.1871
 -----------------------------------------------------------------
 Calculating MO derivatives via CPSCF
   1         3          12      0.206979    0.083809
   2         3          12      0.029124    0.012643
   3         3          12      0.003405    0.001481
   4         3          12      0.000284    0.000121
   5        13           2      0.000021    0.000011
   6        15           0      0.000000    0.000000    Roots Converged
 Time for AOints: 1.4 s (CPU) 1.4 s (wall)
 ------------------------------------------------------------------------------
                     AOints        : Timing summary (seconds)
 ------------------------------------------------------------------------------
     job step          cpu (% of tot)      sys (% of tot)     wall (% of tot)
 ------------------------------------------------------------------------------
  cpscf_lag         0.1924E+02 (54.9)   0.3600E-04 (18.9)   0.1925E+02 (54.7)
  iterzp            0.1434E+02 (41.0)   0.1540E-03 (81.1)   0.1453E+02 (41.3)
  make_fx           0.0000E+00 ( 0.0)   0.0000E+00 ( 0.0)   0.0000E+00 ( 0.0)
  AOints            0.1411E+01 ( 4.0)   0.0000E+00 ( 0.0)   0.1412E+01 ( 4.0)
 ------------------------------------------------------------------------------
   Grand Totals     0.3502E+02          0.1900E-03          0.3522E+02
 ------------------------------------------------------------------------------
 Calculating analytic Hessian of the SCF energy
 Polarizability Matrix (a.u.)
            1           2           3
    1 -91.0492963   8.5116738  -0.0000000
    2   8.5116738 -58.3347601  -0.0000000
    3  -0.0000000  -0.0000000 -39.4663000

 Direct stationary perturbation theory relativistic correction:

 rels  =       1.680696192712
 relv  =      -6.098513500814
 rel2e =       1.406625461580
 E_rel =      -3.011191846522

 Hessian of the SCF Energy
            1           2           3           4           5           6
    1   0.2054670  -0.0359827   0.0000000  -0.1267366   0.0935955  -0.0000000
    2  -0.0359827   0.1634231  -0.0000000   0.0678226  -0.0931447   0.0000000
    3   0.0000000  -0.0000000   0.0083212  -0.0000000   0.0000000  -0.0110575
    4  -0.1267366   0.0678226  -0.0000000   0.2088554   0.0006776   0.0000000
    5   0.0935955  -0.0931447   0.0000000   0.0006776   0.2393850  -0.0000000
    6  -0.0000000   0.0000000  -0.0110575   0.0000000  -0.0000000   0.0153707
    7  -0.0010410   0.0162258   0.0000000  -0.0597771  -0.0913387  -0.0000000
    8  -0.0017640  -0.0120541   0.0000000  -0.0728877  -0.1539533  -0.0000000
    9   0.0000000  -0.0000000   0.0084956  -0.0000000   0.0000000  -0.0120432
   10  -0.0776894  -0.0480657  -0.0000000  -0.0223417  -0.0029344   0.0000000
   11  -0.0558489  -0.0582243  -0.0000000   0.0043875   0.0077129   0.0000000
   12  -0.0000000   0.0000000  -0.0057592   0.0000000  -0.0000000   0.0077300
            7           8           9          10          11          12
    1  -0.0010410  -0.0017640   0.0000000  -0.0776894  -0.0558489  -0.0000000
    2   0.0162258  -0.0120541  -0.0000000  -0.0480657  -0.0582243   0.0000000
    3   0.0000000   0.0000000   0.0084956  -0.0000000  -0.0000000  -0.0057592
    4  -0.0597771  -0.0728877  -0.0000000  -0.0223417   0.0043875   0.0000000
    5  -0.0913387  -0.1539533   0.0000000  -0.0029344   0.0077129  -0.0000000
    6  -0.0000000  -0.0000000  -0.0120432   0.0000000   0.0000000   0.0077300
    7   0.0587825   0.0756121   0.0000000   0.0020355  -0.0004992  -0.0000000
    8   0.0756121   0.1627323  -0.0000000  -0.0009605   0.0032751  -0.0000000
    9   0.0000000  -0.0000000   0.0093733  -0.0000000  -0.0000000  -0.0058257
   10   0.0020355  -0.0009605  -0.0000000   0.0979956   0.0519606   0.0000000
   11  -0.0004992   0.0032751  -0.0000000   0.0519606   0.0472363   0.0000000
   12  -0.0000000  -0.0000000  -0.0058257   0.0000000   0.0000000   0.0038549
 Gradient time:  CPU 45.09 s  wall 45.32 s
 **********************************************************************
 **                                                                  **
 **                       VIBRATIONAL ANALYSIS                       **
 **                       --------------------                       **
 **                                                                  **
 **        VIBRATIONAL FREQUENCIES (CM**-1) AND NORMAL MODES         **
 **     FORCE CONSTANTS (mDYN/ANGSTROM) AND REDUCED MASSES (AMU)     **
 **                  INFRARED INTENSITIES (KM/MOL)                   **
 **                                                                  **
 **********************************************************************


 Mode:                 1                      2                      3
 Frequency:       204.37                 445.77                 517.79
 Force Cnst:      0.2641                 2.4853                 0.1759
 Red. Mass:      10.7332                21.2281                 1.1133
 IR Active:          YES                    YES                    YES
 IR Intens:        4.355                 92.752                  7.524
 Raman Active:       YES                    YES                    YES
               X      Y      Z        X      Y      Z        X      Y      Z
 P         -0.007  0.274  0.000   -0.373 -0.439  0.000   -0.000  0.000  0.034
 P         -0.319 -0.136 -0.000   -0.125  0.093 -0.000    0.000 -0.000 -0.044
 H         -0.820  0.135  0.000    0.538 -0.271  0.000   -0.000  0.000  0.998
 Cl         0.313 -0.126 -0.000    0.426  0.315 -0.000   -0.000  0.000 -0.020
 TransDip  -0.033  0.058  0.000   -0.285 -0.119  0.000   -0.000  0.000  0.088

 Mode:                 4                      5                      6
 Frequency:       593.56                 735.45                2341.21
 Force Cnst:      6.2957                 0.3515                 3.3567
 Red. Mass:      30.3299                 1.1031                 1.0394
 IR Active:          YES                    YES                    YES
 IR Intens:       17.941                 10.686                 23.288
 Raman Active:       YES                    YES                    YES
               X      Y      Z        X      Y      Z        X      Y      Z
 P          0.612 -0.363  0.000    0.003  0.042  0.000   -0.000 -0.000  0.000
 P         -0.553  0.402 -0.000   -0.032 -0.018 -0.000   -0.015 -0.029 -0.000
 H          0.139  0.052  0.000    0.868 -0.494  0.000    0.468  0.883  0.000
 Cl        -0.056 -0.036 -0.000    0.001 -0.007 -0.000    0.000  0.000 -0.000
 TransDip   0.129 -0.041  0.000   -0.090 -0.054  0.000   -0.044 -0.148 -0.000

 STANDARD THERMODYNAMIC QUANTITIES AT   298.15 K  AND     1.00 ATM

   This Molecule has  0 Imaginary Frequencies
   Zero point vibrational energy:        6.916 kcal/mol

   Atom    1 Element P  Has Mass   30.97376
   Atom    2 Element P  Has Mass   30.97376
   Atom    3 Element H  Has Mass    1.00783
   Atom    4 Element Cl Has Mass   34.96885
   Molecular Mass:    97.924200 amu
   Principal axes and moments of inertia in amu*Bohr^2:
                             1           2           3
    Eigenvalues --      119.10513   674.89343   793.99857
          X               0.99994    -0.01126    -0.00000
          Y               0.01126     0.99994    -0.00000
          Z               0.00000     0.00000     1.00000
   Rotational Symmetry Number is   1
   The Molecule is an Asymmetric Top
   Translational Enthalpy:        0.889 kcal/mol
   Rotational Enthalpy:           0.889 kcal/mol
   Vibrational Enthalpy:          7.729 kcal/mol
   gas constant (RT):             0.592 kcal/mol
   Translational Entropy:        39.655  cal/mol.K
   Rotational Entropy:           25.659  cal/mol.K
   Vibrational Entropy:           4.245  cal/mol.K

   Total Enthalpy:               10.099 kcal/mol
   Total Entropy:                69.560  cal/mol.K

 ======================================================================

 STANDARD THERMODYNAMIC QUANTITIES FOR ANHARMONIC VIBRATION -- TOSH

   Zero point vibrational energy: ************ kcal/mol

   Vibrational Enthalpy:   ************ kcal/mol
   Vibrational Entropy:             NaN  cal/mol.K

   Total Enthalpy:         ************ kcal/mol
   Total Entropy:                   NaN  cal/mol.K

 ======================================================================

 STANDARD THERMODYNAMIC QUANTITIES FOR ANHARMONIC VIBRATION -- VPT2

   Zero point vibrational energy: ************ kcal/mol

   Vibrational Enthalpy:   ************ kcal/mol
   Vibrational Entropy:             NaN  cal/mol.K

   Total Enthalpy:         ************ kcal/mol
   Total Entropy:                   NaN  cal/mol.K

 ======================================================================

Archival summary:
1\1\TWL02\FREQ\ProcedureUnspecified\BasisUnspecified\l121\taweetha\TueOct3016:20:282018TueOct3016:20:282018\0\\#,FREQ,ProcedureUnspecified,BasisUnspecified,\\0,1\P\P,1,2.04131\H,2,1.42413,1,98.6305\Cl,1,2.10954,2,108.897,3,0,0\\\@

 Total job time:  51.81s(wall), 51.53s(cpu) 
 Tue Oct 30 16:20:28 2018

        *************************************************************
        *                                                           *
        *  Thank you very much for using Q-Chem.  Have a nice day.  *
        *                                                           *
        *************************************************************
