# Supplementary material for: Geometric and energetic data from ab initio calculations of haloethene, haloimine, halomethylenephosphine, haloiminophosphine, halodiazene, halodiphosphene and halocyclopropane
Source: Data Brief. 2019 Nov 2;27:104738. doi: 10.1016/j.dib.2019.104738 (PMC6861602; doi:10.1016/j.dib.2019.104738)
Supplement: Multimedia component 8 [file mmc8.zip › PP/B3LYP/HEPPEBr.out]

Q-Chem Developer Version!
                  Welcome to Q-Chem
     A Quantum Leap Into The Future Of Chemistry


 Q-Chem 5.1, Q-Chem, Inc., Pleasanton, CA (2018)

 Yihan Shao,  Zhengting Gan,  E. Epifanovsky,  A. T. B. Gilbert,  M. Wormit,  
 J. Kussmann,  A. W. Lange,  A. Behn,  Jia Deng,  Xintian Feng,  D. Ghosh,  
 M. Goldey,  P. R. Horn,  L. D. Jacobson,  I. Kaliman,  T. Kus,  A. Landau,  
 Jie Liu,  E. I. Proynov,  R. M. Richard,  R. P. Steele,  E. J. Sundstrom,  
 H. L. Woodcock III,  P. M. Zimmerman,  D. Zuev,  B. Albrecht,  E. Alguire,  
 S. A. Baeppler,  D. Barton,  Z. Benda,  Y. A. Bernard,  E. J. Berquist,  
 K. B. Bravaya,  H. Burton,  D. Casanova,  Chun-Min Chang,  Yunqing Chen,  
 A. Chien,  K. D. Closser,  M. P. Coons,  S. Coriani,  S. Dasgupta,  
 A. L. Dempwolff,  M. Diedenhofen,  Hainam Do,  R. G. Edgar,  Po-Tung Fang,  
 S. Faraji,  S. Fatehi,  Qingguo Feng,  K. D. Fenk,  J. Fosso-Tande,  
 Qinghui Ge,  A. Ghysels,  G. Gidofalvi,  J. Gomes,  J. Gonthier,  A. Gunina,  
 D. Hait,  M. W. D. Hanson-Heine,  P. H. P. Harbach,  A. W. Hauser,  
 J. E. Herr,  E. G. Hohenstein,  Z. C. Holden,  Kerwin Hui,  B. C. Huynh,  
 T.-C. Jagau,  Hyunjun Ji,  B. Kaduk,  K. Khistyaev,  Jaehoon Kim,  
 P. Klunzinger,  K. Koh,  D. Kosenkov,  L. Koulias,  T. Kowalczyk,  
 C. M. Krauter,  A. Kunitsa,  Ka Un Lao,  A. Laurent,  K. V. Lawler,  
 Joonho Lee,  D. Lefrancois,  S. Lehtola,  D. S. Levine,  Yi-Pei Li,  
 You-Sheng Lin,  Fenglai Liu,  E. Livshits,  A. Luenser,  P. Manohar,  
 E. Mansoor,  S. F. Manzer,  Shan-Ping Mao,  Yuezhi Mao,  N. Mardirossian,  
 A. V. Marenich,  T. Markovich,  L. A. Martinez-Martinez,  S. A. Maurer,  
 N. J. Mayhall,  S. C. McKenzie,  J.-M. Mewes,  A. F. Morrison,  
 J. W. Mullinax,  K. Nanda,  T. S. Nguyen-Beck,  R. Olivares-Amaya,  
 J. A. Parkhill,  T. M. Perrine,  F. Plasser,  P. Pokhilko,  S. Prager,  
 A. Prociuk,  E. Ramos,  D. R. Rehn,  F. Rob,  M. Schneider,  N. Sergueev,  
 S. M. Sharada,  S. Sharma,  D. W. Small,  T. Stauch,  T. Stein,  
 Yu-Chuan Su,  A. J. W. Thom,  A. Tkatchenko,  T. Tsuchimochi,  N. M. Tubman,  
 L. Vogt,  M. L. Vidal,  O. Vydrov,  M. A. Watson,  J. Wenzel,  
 M. de Wergifosse,  T. A. Wesolowski,  A. White,  J. Witte,  A. Yamada,  
 Jun Yang,  K. Yao,  S. Yeganeh,  S. R. Yost,  Zhi-Qiang You,  A. Zech,  
 Igor Ying Zhang,  Xing Zhang,  Yan Zhao,  Ying Zhu,  B. R. Brooks,  
 G. K. L. Chan,  C. J. Cramer,  M. S. Gordon,  W. J. Hehre,  A. Klamt,  
 M. W. Schmidt,  C. D. Sherrill,  D. G. Truhlar,  A. Aspuru-Guzik,  R. Baer,  
 A. T. Bell,  N. A. Besley,  Jeng-Da Chai,  A. E. DePrince, III,  
 R. A. DiStasio Jr.,  A. Dreuw,  B. D. Dunietz,  T. R. Furlani,  
 Chao-Ping Hsu,  Yousung Jung,  Jing Kong,  D. S. Lambrecht,  WanZhen Liang,  
 C. Ochsenfeld,  V. A. Rassolov,  L. V. Slipchenko,  J. E. Subotnik,  
 T. Van Voorhis,  J. M. Herbert,  A. I. Krylov,  P. M. W. Gill,  M. Head-Gordon

 Contributors to earlier versions of Q-Chem not listed above: 
 R. D. Adamson,  B. Austin,  J. Baker,  G. J. O. Beran,  K. Brandhorst,  
 S. T. Brown,  E. F. C. Byrd,  A. K. Chakraborty,  C.-L. Cheng,  
 Siu Hung Chien,  D. M. Chipman,  D. L. Crittenden,  H. Dachsel,  
 R. J. Doerksen,  A. D. Dutoi,  L. Fusti-Molnar,  W. A. Goddard III,  
 A. Golubeva-Zadorozhnaya,  S. R. Gwaltney,  G. Hawkins,  A. Heyden,  
 S. Hirata,  G. Kedziora,  F. J. Keil,  C. Kelley,  Jihan Kim,  R. A. King,  
 R. Z. Khaliullin,  P. P. Korambath,  W. Kurlancheek,  A. M. Lee,  M. S. Lee,  
 S. V. Levchenko,  Ching Yeh Lin,  D. Liotard,  R. C. Lochan,  I. Lotan,  
 P. E. Maslen,  N. Nair,  D. P. O'Neill,  D. Neuhauser,  E. Neuscamman,  
 C. M. Oana,  R. Olson,  B. Peters,  R. Peverati,  P. A. Pieniazek,  
 Y. M. Rhee,  J. Ritchie,  M. A. Rohrdanz,  E. Rosta,  N. J. Russ,  
 H. F. Schaefer III,  N. E. Schultz,  N. Shenvi,  A. C. Simmonett,  A. Sodt,  
 D. Stuck,  K. S. Thanthiriwatte,  V. Vanovschi,  Tao Wang,  A. Warshel,  
 C. F. Williams,  Q. Wu,  X. Xu,  W. Zhang

 Please cite Q-Chem as follows:
 Y. Shao et al., Mol. Phys. 113, 184-215 (2015)
 DOI: 10.1080/00268976.2014.952696

 Q-Chem 5.1.1 for Intel X86 EM64T Linux

 Parts of Q-Chem use Armadillo 8.300.2 (Tropical Shenanigans).
 http://arma.sourceforge.net/

 Q-Chem begins on Tue Oct 30 17:09:22 2018  

Host: 
0

     Scratch files written to /scratch/taweetham/qchem19339//
Input Ideriv = 2
Curr. Ideriv = -1
Max.  Ideriv = 2

Checking the input file for inconsistencies... 	...done.

--------------------------------------------------------------
User input:
--------------------------------------------------------------
$molecule
0 1
P 
P 1 PP 
H 2 PH 1 ANG 
Br 1 PBr 2 ANG  3 DHA

PP=1.99
PH=1.44
PF=1.54
PCl=2.03
PBr=2.5
PI=2.6
ANG=120.0
DHA=180.0
$end

$rem
   job_type	optimization
   basis	6-311++g**
   method	b3lyp
$end

--------------------------------------------------------------
 ----------------------------------------------------------------
             Standard Nuclear Orientation (Angstroms)
    I     Atom           X                Y                Z
 ----------------------------------------------------------------
    1      P       0.8386432763    -0.7749945636    -0.0000000000
    2      P       2.3912615928     0.4697850809     0.0000000000
    3      H       3.7330810559    -0.0528242650     0.0000000000
    4      Br     -1.4909044027     0.1323133287     0.0000000000
 ----------------------------------------------------------------
 Molecular Point Group                 Cs    NOp =  2
 Largest Abelian Subgroup              Cs    NOp =  2
 Nuclear Repulsion Energy =   253.9688510097 hartrees
 There are       33 alpha and       33 beta electrons
 Requested basis set is 6-311++G(d,p)
 There are 50 shells and 115 basis functions

 Total QAlloc Memory Limit   2000 MB
 Mega-Array Size       188 MB
 MEM_STATIC part       192 MB
 A cutoff of  1.0D-11 yielded   1055 shell pairs
 There are      5928 function pairs (      6483 Cartesian)
 Smallest overlap matrix eigenvalue = 6.69E-04

 Scale SEOQF with 1.000000e-01/1.000000e-01/1.000000e-01

 Standard Electronic Orientation quadrupole field applied
 Nucleus-field energy     =     0.0000000076 hartrees
 Guess from superposition of atomic densities
 Warning:  Energy on first SCF cycle will be non-variational
 SAD guess density has 66.000000 electrons

 -----------------------------------------------------------------------
  General SCF calculation program by
  Eric Jon Sundstrom, Paul Horn, Yuezhi Mao, Dmitri Zuev, Alec White,
  David Stuck, Shaama M.S., Shane Yost, Joonho Lee, David Small,
  Daniel Levine, Susi Lehtola, Hugh Burton, Evgeny Epifanovsky
 -----------------------------------------------------------------------
 Exchange:     0.2000 Hartree-Fock + 0.0800 Slater + 0.7200 B88
 Correlation:  0.1900 VWN1RPA + 0.8100 LYP
 Using SG-1 standard quadrature grid
 A restricted SCF calculation will be
 performed using DIIS
 SCF converges when DIIS error is below 1.0e-08
 ---------------------------------------
  Cycle       Energy         DIIS error
 ---------------------------------------
    1   -3257.5685033430      3.83e-02  
    2   -3257.4403034168      3.34e-03  
    3   -3257.3687595960      6.22e-03  
    4   -3257.4604708286      1.52e-03  
    5   -3257.4624667652      1.69e-04  
    6   -3257.4624583670      1.54e-04  
    7   -3257.4625248203      2.21e-05  
    8   -3257.4625257497      3.93e-06  
    9   -3257.4625258092      1.35e-06  
   10   -3257.4625258161      2.76e-07  
   11   -3257.4625258163      8.60e-08  
   12   -3257.4625258164      1.49e-08  
   13   -3257.4625258164      4.48e-09  Convergence criterion met
 ---------------------------------------
 SCF time:   CPU 11.07s  wall 11.00s 
 SCF   energy in the final basis set =    -3257.4625258164
 Total energy in the final basis set =    -3257.4625258164

 --------------------------------------------------------------
             Orbital Energies (a.u.) and Symmetries
 --------------------------------------------------------------

 Alpha MOs, Restricted
 -- Occupied --                  
-482.83  -77.13  -77.09  -62.48  -56.30  -56.30  -56.30   -8.69
  1 A'    2 A'    3 A'    4 A'    5 A'    1 A"    6 A'    7 A'                 
 -6.622  -6.587  -6.522  -6.511  -6.510  -4.784  -4.781  -4.779
  8 A'    9 A'   10 A'    2 A"   11 A'   12 A'    3 A"   13 A'                 
 -4.749  -4.748  -4.744  -2.633  -2.630  -2.629  -2.620  -2.620
  4 A"   14 A'   15 A'   16 A'    5 A"   17 A'    6 A"   18 A'                 
 -0.772  -0.716  -0.560  -0.414  -0.359  -0.326  -0.301  -0.286
 19 A'   20 A'   21 A'   22 A'   23 A'    7 A"   24 A'    8 A"                 
 -0.258
 25 A'                                                                         
 -- Virtual --                   
 -0.141  -0.133  -0.020   0.002   0.025   0.034   0.041   0.050
 26 A'    9 A"   27 A'   28 A'   29 A'   10 A"   30 A'   31 A'                 
  0.052   0.061   0.068   0.068   0.081   0.094   0.108   0.120
 32 A'   33 A'   11 A"   34 A'   12 A"   35 A'   36 A'   37 A'                 
  0.139   0.205   0.263   0.273   0.286   0.292   0.303   0.375
 38 A'   39 A'   40 A'   13 A"   41 A'   42 A'   14 A"   43 A'                 
  0.403   0.424   0.453   0.483   0.500   0.526   0.532   0.572
 44 A'   15 A"   45 A'   16 A"   46 A'   47 A'   17 A"   48 A'                 
  0.573   0.581   0.609   0.620   0.629   0.665   0.679   0.701
 18 A"   49 A'   19 A"   50 A'   51 A'   52 A'   53 A'   20 A"                 
  0.731   0.844   0.886   0.963   1.149   1.375   1.398   1.505
 54 A'   21 A"   55 A'   56 A'   57 A'   22 A"   58 A'   23 A"                 
  1.528   1.559   1.594   1.666   1.696   1.987   2.002   2.010
 59 A'   24 A"   60 A'   61 A'   62 A'   63 A'   25 A"   64 A'                 
  2.062   2.520   4.001   4.007   4.007   4.023   4.139   6.575
 65 A'   66 A'   26 A"   67 A'   27 A"   68 A'   69 A'   70 A'                 
  6.669   6.890   7.559   7.566   7.592  13.768  13.792  13.804
 71 A'   72 A'   28 A"   73 A'   74 A'   29 A"   75 A'   30 A"                 
 13.840  13.859  13.931  47.871 162.792 163.034 289.755 289.763
 76 A'   77 A'   78 A'   79 A'   80 A'   81 A'   31 A"   82 A'                 
289.8001020.649
 83 A'   84 A'                                                                 

 Beta MOs, Restricted
 -- Occupied --                  
-482.83  -77.13  -77.09  -62.48  -56.30  -56.30  -56.30   -8.69
  1 A'    2 A'    3 A'    4 A'    5 A'    1 A"    6 A'    7 A'                 
 -6.622  -6.587  -6.522  -6.511  -6.510  -4.784  -4.781  -4.779
  8 A'    9 A'   10 A'    2 A"   11 A'   12 A'    3 A"   13 A'                 
 -4.749  -4.748  -4.744  -2.633  -2.630  -2.629  -2.620  -2.620
  4 A"   14 A'   15 A'   16 A'    5 A"   17 A'    6 A"   18 A'                 
 -0.772  -0.716  -0.560  -0.414  -0.359  -0.326  -0.301  -0.286
 19 A'   20 A'   21 A'   22 A'   23 A'    7 A"   24 A'    8 A"                 
 -0.258
 25 A'                                                                         
 -- Virtual --                   
 -0.141  -0.133  -0.020   0.002   0.025   0.034   0.041   0.050
 26 A'    9 A"   27 A'   28 A'   29 A'   10 A"   30 A'   31 A'                 
  0.052   0.061   0.068   0.068   0.081   0.094   0.108   0.120
 32 A'   33 A'   11 A"   34 A'   12 A"   35 A'   36 A'   37 A'                 
  0.139   0.205   0.263   0.273   0.286   0.292   0.303   0.375
 38 A'   39 A'   40 A'   13 A"   41 A'   42 A'   14 A"   43 A'                 
  0.403   0.424   0.453   0.483   0.500   0.526   0.532   0.572
 44 A'   15 A"   45 A'   16 A"   46 A'   47 A'   17 A"   48 A'                 
  0.573   0.581   0.609   0.620   0.629   0.665   0.679   0.701
 18 A"   49 A'   19 A"   50 A'   51 A'   52 A'   53 A'   20 A"                 
  0.731   0.844   0.886   0.963   1.149   1.375   1.398   1.505
 54 A'   21 A"   55 A'   56 A'   57 A'   22 A"   58 A'   23 A"                 
  1.528   1.559   1.594   1.666   1.696   1.987   2.002   2.010
 59 A'   24 A"   60 A'   61 A'   62 A'   63 A'   25 A"   64 A'                 
  2.062   2.520   4.001   4.007   4.007   4.023   4.139   6.575
 65 A'   66 A'   26 A"   67 A'   27 A"   68 A'   69 A'   70 A'                 
  6.669   6.890   7.559   7.566   7.592  13.768  13.792  13.804
 71 A'   72 A'   28 A"   73 A'   74 A'   29 A"   75 A'   30 A"                 
 13.840  13.859  13.931  47.871 162.792 163.034 289.755 289.763
 76 A'   77 A'   78 A'   79 A'   80 A'   81 A'   31 A"   82 A'                 
289.8001020.649
 83 A'   84 A'                                                                 
 --------------------------------------------------------------

          Ground-State Mulliken Net Atomic Charges

     Atom                 Charge (a.u.)
  ----------------------------------------
      1 P                     0.125116
      2 P                     0.063608
      3 H                    -0.014616
      4 Br                   -0.174108
  ----------------------------------------
  Sum of atomic charges =     0.000000

 -----------------------------------------------------------------
                    Cartesian Multipole Moments
 -----------------------------------------------------------------
    Charge (ESU x 10^10)
                 0.0000
    Dipole Moment (Debye)
         X       3.0719      Y      -1.0184      Z      -0.0000
       Tot       3.2363
    Quadrupole Moments (Debye-Ang)
        XX     -38.1762     XY      -2.1814     YY     -48.5934
        XZ       0.0000     YZ       0.0000     ZZ     -46.0488
    Octopole Moments (Debye-Ang^2)
       XXX     -21.1221    XXY      -2.3778    XYY     -20.6876
       YYY       1.2514    XXZ      -0.0000    XYZ      -0.0000
       YYZ      -0.0000    XZZ     -15.7415    YZZ       0.8816
       ZZZ      -0.0000
    Hexadecapole Moments (Debye-Ang^3)
      XXXX    -732.6215   XXXY     -19.4584   XXYY    -180.4587
      XYYY     -16.0846   YYYY    -145.9482   XXXZ      -0.0000
      XXYZ       0.0000   XYYZ      -0.0000   YYYZ       0.0000
      XXZZ    -158.0204   XYZZ      -3.0801   YYZZ     -34.9030
      XZZZ      -0.0000   YZZZ       0.0000   ZZZZ     -68.2287
 -----------------------------------------------------------------
 Calculating analytic gradient of the SCF energy
 Gradient of SCF Energy
            1           2           3           4
    1   0.0151493  -0.0011116   0.0152233  -0.0292610
    2   0.0381658  -0.0558004   0.0211351  -0.0035005
    3  -0.0000000  -0.0000000   0.0000000   0.0000000
 Max gradient component =       5.580E-02
 RMS gradient           =       2.300E-02
 Gradient time:  CPU 2.60 s  wall 2.60 s
 Geometry Optimization Parameters
   NAtoms,    NIC,     NZ,  NCons,   NDum,   NFix, NCnnct, MaxDiis
        4      14       4       0       0       0       0       0


** GEOMETRY OPTIMIZATION IN DELOCALIZED INTERNAL COORDINATES **
   Searching for a Minimum

   Optimization Cycle:   1

                       Coordinates (Angstroms)
     ATOM                X               Y               Z
      1  P         0.8386432763   -0.7749945636    0.0000000000
      2  P         2.3912615928    0.4697850809    0.0000000000
      3  H         3.7330810559   -0.0528242650    0.0000000000
      4  Br       -1.4909044027    0.1323133287    0.0000000000
   Point Group: cs    Number of degrees of freedom:     5


   Energy is  -3257.462525816


 Attempting to Generate Delocalized Internal Coordinates

  5 Hessian modes will be used to form the next step
  Hessian Eigenvalues:
     0.092515    0.160000    0.198009    0.250000    0.357619

 Minimum Search - Taking Simple RFO Step
 Searching for Lamda that Minimizes Along All modes
 Value Taken    Lamda =  -0.04345180
 Calculated Step too Large.  Step scaled by  0.666565
 Step Taken.  Stepsize is  0.300000

                             Maximum     Tolerance    Cnvgd?
         Gradient           0.079152      0.000300      NO
         Displacement       0.257415      0.001200      NO
         Energy change     *********      0.000001      NO


 New Cartesian Coordinates Obtained by Inverse Iteration

 Displacement from previous Coordinates is:  0.521515
 ----------------------------------------------------------------
             Standard Nuclear Orientation (Angstroms)
    I     Atom           X                Y                Z
 ----------------------------------------------------------------
    1      P       0.8977080526    -0.8362619238     0.0000000000
    2      P       2.3201218966     0.5687820702     0.0000000000
    3      H       3.5801245324    -0.1085345854     0.0000000000
    4      Br     -1.3258729592     0.1502940200     0.0000000000
 ----------------------------------------------------------------
 Molecular Point Group                 Cs    NOp =  2
 Largest Abelian Subgroup              Cs    NOp =  2
 Nuclear Repulsion Energy =   261.6331528051 hartrees
 There are       33 alpha and       33 beta electrons
 Applying Cartesian multipole field
    Component          Value
    ---------          -----
     (2,0,0)        1.00000E-11
     (0,2,0)        2.00000E-11
     (0,0,2)       -3.00000E-11
 Nucleus-field energy     =     0.0000000071 hartrees
 Requested basis set is 6-311++G(d,p)
 There are 50 shells and 115 basis functions
 A cutoff of  1.0D-11 yielded   1077 shell pairs
 There are      6058 function pairs (      6633 Cartesian)
 Smallest overlap matrix eigenvalue = 5.99E-04
 Guess MOs from SCF MO coefficient file

 -----------------------------------------------------------------------
  General SCF calculation program by
  Eric Jon Sundstrom, Paul Horn, Yuezhi Mao, Dmitri Zuev, Alec White,
  David Stuck, Shaama M.S., Shane Yost, Joonho Lee, David Small,
  Daniel Levine, Susi Lehtola, Hugh Burton, Evgeny Epifanovsky
 -----------------------------------------------------------------------
 Exchange:     0.2000 Hartree-Fock + 0.0800 Slater + 0.7200 B88
 Correlation:  0.1900 VWN1RPA + 0.8100 LYP
 Using SG-1 standard quadrature grid
 A restricted SCF calculation will be
 performed using DIIS
 SCF converges when DIIS error is below 1.0e-08
 ---------------------------------------
  Cycle       Energy         DIIS error
 ---------------------------------------
    1   -3257.4820109754      1.14e-03  
    2   -3257.4879990138      2.64e-04  
    3   -3257.4879589050      4.05e-04  
    4   -3257.4882989632      8.02e-05  
    5   -3257.4883048342      5.76e-05  
    6   -3257.4883132174      2.46e-05  
    7   -3257.4883142787      2.31e-06  
    8   -3257.4883142912      6.59e-07  
    9   -3257.4883142923      1.55e-07  
   10   -3257.4883142923      3.74e-08  
   11   -3257.4883142924      6.75e-09  Convergence criterion met
 ---------------------------------------
 SCF time:   CPU 9.66s  wall 10.00s 
 SCF   energy in the final basis set =    -3257.4883142924
 Total energy in the final basis set =    -3257.4883142924

 --------------------------------------------------------------
             Orbital Energies (a.u.) and Symmetries
 --------------------------------------------------------------

 Alpha MOs, Restricted
 -- Occupied --                  
-482.84  -77.12  -77.09  -62.49  -56.31  -56.31  -56.31   -8.70
  1 A'    2 A'    3 A'    4 A'    5 A'    1 A"    6 A'    7 A'                 
 -6.617  -6.584  -6.527  -6.516  -6.515  -4.779  -4.776  -4.773
  8 A'    9 A'   10 A'    2 A"   11 A'   12 A'    3 A"   13 A'                 
 -4.745  -4.744  -4.741  -2.638  -2.635  -2.634  -2.625  -2.625
  4 A"   14 A'   15 A'   16 A'    5 A"   17 A'    6 A"   18 A'                 
 -0.781  -0.712  -0.552  -0.406  -0.369  -0.330  -0.306  -0.284
 19 A'   20 A'   21 A'   22 A'   23 A'    7 A"   24 A'    8 A"                 
 -0.269
 25 A'                                                                         
 -- Virtual --                   
 -0.130  -0.115  -0.017  -0.000   0.023   0.035   0.043   0.049
  9 A"   26 A'   27 A'   28 A'   29 A'   10 A"   30 A'   31 A'                 
  0.056   0.062   0.068   0.069   0.078   0.093   0.108   0.117
 32 A'   33 A'   11 A"   34 A'   12 A"   35 A'   36 A'   37 A'                 
  0.143   0.209   0.265   0.275   0.280   0.295   0.305   0.374
 38 A'   39 A'   40 A'   13 A"   41 A'   42 A'   14 A"   43 A'                 
  0.400   0.425   0.444   0.484   0.493   0.520   0.524   0.569
 44 A'   15 A"   45 A'   16 A"   46 A'   17 A"   47 A'   18 A"                 
  0.572   0.586   0.604   0.620   0.633   0.661   0.689   0.718
 48 A'   49 A'   19 A"   50 A'   51 A'   52 A'   53 A'   20 A"                 
  0.787   0.848   0.867   0.984   1.148   1.388   1.398   1.504
 54 A'   21 A"   55 A'   56 A'   57 A'   22 A"   58 A'   23 A"                 
  1.537   1.568   1.612   1.692   1.705   1.997   2.010   2.014
 59 A'   24 A"   60 A'   61 A'   62 A'   25 A"   63 A'   64 A'                 
  2.070   2.542   3.998   4.004   4.004   4.024   4.155   6.580
 65 A'   66 A'   26 A"   27 A"   67 A'   68 A'   69 A'   70 A'                 
  6.664   6.899   7.554   7.565   7.599  13.772  13.808  13.809
 71 A'   72 A'   28 A"   73 A'   74 A'   29 A"   75 A'   30 A"                 
 13.857  13.859  13.934  47.876 162.788 163.044 289.751 289.761
 76 A'   77 A'   78 A'   79 A'   80 A'   81 A'   31 A"   82 A'                 
289.8061020.656
 83 A'   84 A'                                                                 

 Beta MOs, Restricted
 -- Occupied --                  
-482.84  -77.12  -77.09  -62.49  -56.31  -56.31  -56.31   -8.70
  1 A'    2 A'    3 A'    4 A'    5 A'    1 A"    6 A'    7 A'                 
 -6.617  -6.584  -6.527  -6.516  -6.515  -4.779  -4.776  -4.773
  8 A'    9 A'   10 A'    2 A"   11 A'   12 A'    3 A"   13 A'                 
 -4.745  -4.744  -4.741  -2.638  -2.635  -2.634  -2.625  -2.625
  4 A"   14 A'   15 A'   16 A'    5 A"   17 A'    6 A"   18 A'                 
 -0.781  -0.712  -0.552  -0.406  -0.369  -0.330  -0.306  -0.284
 19 A'   20 A'   21 A'   22 A'   23 A'    7 A"   24 A'    8 A"                 
 -0.269
 25 A'                                                                         
 -- Virtual --                   
 -0.130  -0.115  -0.017  -0.000   0.023   0.035   0.043   0.049
  9 A"   26 A'   27 A'   28 A'   29 A'   10 A"   30 A'   31 A'                 
  0.056   0.062   0.068   0.069   0.078   0.093   0.108   0.117
 32 A'   33 A'   11 A"   34 A'   12 A"   35 A'   36 A'   37 A'                 
  0.143   0.209   0.265   0.275   0.280   0.295   0.305   0.374
 38 A'   39 A'   40 A'   13 A"   41 A'   42 A'   14 A"   43 A'                 
  0.400   0.425   0.444   0.484   0.493   0.520   0.524   0.569
 44 A'   15 A"   45 A'   16 A"   46 A'   17 A"   47 A'   18 A"                 
  0.572   0.586   0.604   0.620   0.633   0.661   0.689   0.718
 48 A'   49 A'   19 A"   50 A'   51 A'   52 A'   53 A'   20 A"                 
  0.787   0.848   0.867   0.984   1.148   1.388   1.398   1.504
 54 A'   21 A"   55 A'   56 A'   57 A'   22 A"   58 A'   23 A"                 
  1.537   1.568   1.612   1.692   1.705   1.997   2.010   2.014
 59 A'   24 A"   60 A'   61 A'   62 A'   25 A"   63 A'   64 A'                 
  2.070   2.542   3.998   4.004   4.004   4.024   4.155   6.580
 65 A'   66 A'   26 A"   27 A"   67 A'   68 A'   69 A'   70 A'                 
  6.664   6.899   7.554   7.565   7.599  13.772  13.808  13.809
 71 A'   72 A'   28 A"   73 A'   74 A'   29 A"   75 A'   30 A"                 
 13.857  13.859  13.934  47.876 162.788 163.044 289.751 289.761
 76 A'   77 A'   78 A'   79 A'   80 A'   81 A'   31 A"   82 A'                 
289.8061020.656
 83 A'   84 A'                                                                 
 --------------------------------------------------------------

          Ground-State Mulliken Net Atomic Charges

     Atom                 Charge (a.u.)
  ----------------------------------------
      1 P                     0.136297
      2 P                     0.074149
      3 H                    -0.038479
      4 Br                   -0.171967
  ----------------------------------------
  Sum of atomic charges =     0.000000

 -----------------------------------------------------------------
                    Cartesian Multipole Moments
 -----------------------------------------------------------------
    Charge (ESU x 10^10)
                 0.0000
    Dipole Moment (Debye)
         X       2.4657      Y      -0.8182      Z       0.0000
       Tot       2.5979
    Quadrupole Moments (Debye-Ang)
        XX     -39.3885     XY      -2.0303     YY     -48.1788
        XZ       0.0000     YZ      -0.0000     ZZ     -45.9570
    Octopole Moments (Debye-Ang^2)
       XXX     -38.5764    XXY      -1.6635    XYY     -23.4138
       YYY      -0.0034    XXZ      -0.0000    XYZ       0.0000
       YYZ      -0.0000    XZZ     -19.0114    YZZ       0.2205
       ZZZ      -0.0000
    Hexadecapole Moments (Debye-Ang^3)
      XXXX    -698.0767   XXXY     -22.4491   XXYY    -166.9876
      XYYY     -17.7265   YYYY    -162.4051   XXXZ       0.0000
      XXYZ      -0.0000   XYYZ       0.0000   YYYZ      -0.0000
      XXZZ    -145.5280   XYZZ      -3.9524   YYZZ     -37.3528
      XZZZ       0.0000   YZZZ      -0.0000   ZZZZ     -67.9645
 -----------------------------------------------------------------
 Calculating analytic gradient of the SCF energy
 Gradient of SCF Energy
            1           2           3           4
    1   0.0192702  -0.0013013   0.0099735  -0.0279425
    2   0.0234338  -0.0419184   0.0159150   0.0025697
    3  -0.0000000  -0.0000000   0.0000000   0.0000000
 Max gradient component =       4.192E-02
 RMS gradient           =       1.784E-02
 Gradient time:  CPU 2.67 s  wall 2.67 s
 Geometry Optimization Parameters
   NAtoms,    NIC,     NZ,  NCons,   NDum,   NFix, NCnnct, MaxDiis
        4      14       4       0       0       0       0       0

 Cartesian Hessian Update
 Hessian Updated using BFGS Update


** GEOMETRY OPTIMIZATION IN DELOCALIZED INTERNAL COORDINATES **
   Searching for a Minimum

   Optimization Cycle:   2

                       Coordinates (Angstroms)
     ATOM                X               Y               Z
      1  P         0.8977080526   -0.8362619238    0.0000000000
      2  P         2.3201218966    0.5687820702    0.0000000000
      3  H         3.5801245324   -0.1085345854    0.0000000000
      4  Br       -1.3258729592    0.1502940200    0.0000000000
   Point Group: cs    Number of degrees of freedom:     5


   Energy is  -3257.488314292

 Hessian Updated using BFGS Update

  5 Hessian modes will be used to form the next step
  Hessian Eigenvalues:
     0.056001    0.131653    0.200141    0.245574    0.359286

 Minimum Search - Taking Simple RFO Step
 Searching for Lamda that Minimizes Along All modes
 Value Taken    Lamda =  -0.04308903
 Calculated Step too Large.  Step scaled by  0.478373
 Step Taken.  Stepsize is  0.300000

                             Maximum     Tolerance    Cnvgd?
         Gradient           0.056243      0.000300      NO
         Displacement       0.238301      0.001200      NO
         Energy change     -0.025788      0.000001      NO


 New Cartesian Coordinates Obtained by Inverse Iteration

 Displacement from previous Coordinates is:  0.507723
 ----------------------------------------------------------------
             Standard Nuclear Orientation (Angstroms)
    I     Atom           X                Y                Z
 ----------------------------------------------------------------
    1      P       0.9467832115    -0.8689641440     0.0000000000
    2      P       2.2588303474     0.6619341076     0.0000000000
    3      H       3.4242859500    -0.1697390677     0.0000000000
    4      Br     -1.1578179865     0.1510486851     0.0000000000
 ----------------------------------------------------------------
 Molecular Point Group                 Cs    NOp =  2
 Largest Abelian Subgroup              Cs    NOp =  2
 Nuclear Repulsion Energy =   270.9211507394 hartrees
 There are       33 alpha and       33 beta electrons
 Applying Cartesian multipole field
    Component          Value
    ---------          -----
     (2,0,0)        1.00000E-11
     (0,2,0)        2.00000E-11
     (0,0,2)       -3.00000E-11
 Nucleus-field energy     =     0.0000000066 hartrees
 Requested basis set is 6-311++G(d,p)
 There are 50 shells and 115 basis functions
 A cutoff of  1.0D-11 yielded   1098 shell pairs
 There are      6147 function pairs (      6726 Cartesian)
 Smallest overlap matrix eigenvalue = 5.56E-04
 Guess MOs from SCF MO coefficient file

 -----------------------------------------------------------------------
  General SCF calculation program by
  Eric Jon Sundstrom, Paul Horn, Yuezhi Mao, Dmitri Zuev, Alec White,
  David Stuck, Shaama M.S., Shane Yost, Joonho Lee, David Small,
  Daniel Levine, Susi Lehtola, Hugh Burton, Evgeny Epifanovsky
 -----------------------------------------------------------------------
 Exchange:     0.2000 Hartree-Fock + 0.0800 Slater + 0.7200 B88
 Correlation:  0.1900 VWN1RPA + 0.8100 LYP
 Using SG-1 standard quadrature grid
 A restricted SCF calculation will be
 performed using DIIS
 SCF converges when DIIS error is below 1.0e-08
 ---------------------------------------
  Cycle       Energy         DIIS error
 ---------------------------------------
    1   -3257.4986765670      1.09e-03  
    2   -3257.5031550322      2.10e-04  
    3   -3257.5031903924      2.44e-04  
    4   -3257.5032858954      1.08e-04  
    5   -3257.5033117993      3.17e-05  
    6   -3257.5033138608      1.76e-05  
    7   -3257.5033144524      2.83e-06  
    8   -3257.5033144625      4.31e-07  
    9   -3257.5033144629      1.02e-07  
   10   -3257.5033144629      2.31e-08  
   11   -3257.5033144629      3.11e-09  Convergence criterion met
 ---------------------------------------
 SCF time:   CPU 10.01s  wall 11.00s 
 SCF   energy in the final basis set =    -3257.5033144629
 Total energy in the final basis set =    -3257.5033144629

 --------------------------------------------------------------
             Orbital Energies (a.u.) and Symmetries
 --------------------------------------------------------------

 Alpha MOs, Restricted
 -- Occupied --                  
-482.84  -77.12  -77.08  -62.49  -56.31  -56.31  -56.31   -8.70
  1 A'    2 A'    3 A'    4 A'    5 A'    1 A"    6 A'    7 A'                 
 -6.612  -6.580  -6.529  -6.518  -6.517  -4.775  -4.772  -4.769
  8 A'    9 A'   10 A'    2 A"   11 A'   12 A'    3 A"   13 A'                 
 -4.741  -4.741  -4.738  -2.640  -2.637  -2.637  -2.628  -2.628
  4 A"   14 A'   15 A'   16 A'    5 A"   17 A'    6 A"   18 A'                 
 -0.793  -0.705  -0.545  -0.397  -0.378  -0.336  -0.311  -0.279
 19 A'   20 A'   21 A'   22 A'   23 A'    7 A"   24 A'    8 A"                 
 -0.276
 25 A'                                                                         
 -- Virtual --                   
 -0.129  -0.086  -0.017  -0.005   0.022   0.035   0.039   0.050
  9 A"   26 A'   27 A'   28 A'   29 A'   10 A"   30 A'   31 A'                 
  0.053   0.066   0.068   0.075   0.077   0.093   0.109   0.115
 32 A'   33 A'   11 A"   34 A'   12 A"   35 A'   36 A'   37 A'                 
  0.145   0.219   0.263   0.275   0.277   0.302   0.307   0.371
 38 A'   39 A'   40 A'   41 A'   13 A"   42 A'   14 A"   43 A'                 
  0.406   0.424   0.432   0.478   0.481   0.511   0.526   0.567
 44 A'   15 A"   45 A'   16 A"   46 A'   17 A"   47 A'   18 A"                 
  0.574   0.585   0.604   0.624   0.644   0.660   0.696   0.741
 48 A'   49 A'   19 A"   50 A'   51 A'   52 A'   53 A'   20 A"                 
  0.833   0.846   0.852   1.016   1.142   1.395   1.408   1.504
 54 A'   21 A"   55 A'   56 A'   57 A'   22 A"   58 A'   23 A"                 
  1.551   1.576   1.631   1.687   1.718   1.994   2.012   2.021
 59 A'   24 A"   60 A'   61 A'   62 A'   25 A"   63 A'   64 A'                 
  2.084   2.551   3.996   4.003   4.006   4.027   4.181   6.585
 65 A'   66 A'   26 A"   67 A'   27 A"   68 A'   69 A'   70 A'                 
  6.661   6.905   7.552   7.567   7.615  13.776  13.812  13.823
 71 A'   72 A'   28 A"   73 A'   74 A'   29 A"   30 A"   75 A'                 
 13.850  13.877  13.933  47.884 162.782 163.049 289.750 289.763
 76 A'   77 A'   78 A'   79 A'   80 A'   81 A'   31 A"   82 A'                 
289.8231020.668
 83 A'   84 A'                                                                 

 Beta MOs, Restricted
 -- Occupied --                  
-482.84  -77.12  -77.08  -62.49  -56.31  -56.31  -56.31   -8.70
  1 A'    2 A'    3 A'    4 A'    5 A'    1 A"    6 A'    7 A'                 
 -6.612  -6.580  -6.529  -6.518  -6.517  -4.775  -4.772  -4.769
  8 A'    9 A'   10 A'    2 A"   11 A'   12 A'    3 A"   13 A'                 
 -4.741  -4.741  -4.738  -2.640  -2.637  -2.637  -2.628  -2.628
  4 A"   14 A'   15 A'   16 A'    5 A"   17 A'    6 A"   18 A'                 
 -0.793  -0.705  -0.545  -0.397  -0.378  -0.336  -0.311  -0.279
 19 A'   20 A'   21 A'   22 A'   23 A'    7 A"   24 A'    8 A"                 
 -0.276
 25 A'                                                                         
 -- Virtual --                   
 -0.129  -0.086  -0.017  -0.005   0.022   0.035   0.039   0.050
  9 A"   26 A'   27 A'   28 A'   29 A'   10 A"   30 A'   31 A'                 
  0.053   0.066   0.068   0.075   0.077   0.093   0.109   0.115
 32 A'   33 A'   11 A"   34 A'   12 A"   35 A'   36 A'   37 A'                 
  0.145   0.219   0.263   0.275   0.277   0.302   0.307   0.371
 38 A'   39 A'   40 A'   41 A'   13 A"   42 A'   14 A"   43 A'                 
  0.406   0.424   0.432   0.478   0.481   0.511   0.526   0.567
 44 A'   15 A"   45 A'   16 A"   46 A'   17 A"   47 A'   18 A"                 
  0.574   0.585   0.604   0.624   0.644   0.660   0.696   0.741
 48 A'   49 A'   19 A"   50 A'   51 A'   52 A'   53 A'   20 A"                 
  0.833   0.846   0.852   1.016   1.142   1.395   1.408   1.504
 54 A'   21 A"   55 A'   56 A'   57 A'   22 A"   58 A'   23 A"                 
  1.551   1.576   1.631   1.687   1.718   1.994   2.012   2.021
 59 A'   24 A"   60 A'   61 A'   62 A'   25 A"   63 A'   64 A'                 
  2.084   2.551   3.996   4.003   4.006   4.027   4.181   6.585
 65 A'   66 A'   26 A"   67 A'   27 A"   68 A'   69 A'   70 A'                 
  6.661   6.905   7.552   7.567   7.615  13.776  13.812  13.823
 71 A'   72 A'   28 A"   73 A'   74 A'   29 A"   30 A"   75 A'                 
 13.850  13.877  13.933  47.884 162.782 163.049 289.750 289.763
 76 A'   77 A'   78 A'   79 A'   80 A'   81 A'   31 A"   82 A'                 
289.8231020.668
 83 A'   84 A'                                                                 
 --------------------------------------------------------------

          Ground-State Mulliken Net Atomic Charges

     Atom                 Charge (a.u.)
  ----------------------------------------
      1 P                     0.146855
      2 P                     0.089964
      3 H                    -0.062132
      4 Br                   -0.174687
  ----------------------------------------
  Sum of atomic charges =     0.000000

 -----------------------------------------------------------------
                    Cartesian Multipole Moments
 -----------------------------------------------------------------
    Charge (ESU x 10^10)
                 0.0000
    Dipole Moment (Debye)
         X       1.9611      Y      -0.6109      Z      -0.0000
       Tot       2.0541
    Quadrupole Moments (Debye-Ang)
        XX     -40.8351     XY      -1.6715     YY     -47.5052
        XZ       0.0000     YZ       0.0000     ZZ     -45.8826
    Octopole Moments (Debye-Ang^2)
       XXX     -54.3217    XXY      -1.2081    XYY     -25.9207
       YYY      -1.2470    XXZ      -0.0000    XYZ       0.0000
       YYZ      -0.0000    XZZ     -22.4520    YZZ      -0.4462
       ZZZ      -0.0000
    Hexadecapole Moments (Debye-Ang^3)
      XXXX    -667.8163   XXXY     -25.5590   XXYY    -155.1976
      XYYY     -20.4406   YYYY    -174.2618   XXXZ       0.0000
      XXYZ       0.0000   XYYZ      -0.0000   YYYZ       0.0000
      XXZZ    -135.2051   XYZZ      -5.4315   YYZZ     -39.2219
      XZZZ      -0.0000   YZZZ       0.0000   ZZZZ     -67.7744
 -----------------------------------------------------------------
 Calculating analytic gradient of the SCF energy
 Gradient of SCF Energy
            1           2           3           4
    1   0.0120749  -0.0031174   0.0047820  -0.0137394
    2   0.0078618  -0.0169911   0.0057084   0.0034209
    3  -0.0000000   0.0000000   0.0000000  -0.0000000
 Max gradient component =       1.699E-02
 RMS gradient           =       7.968E-03
 Gradient time:  CPU 2.77 s  wall 2.77 s
 Geometry Optimization Parameters
   NAtoms,    NIC,     NZ,  NCons,   NDum,   NFix, NCnnct, MaxDiis
        4      14       4       0       0       0       0       0

 Cartesian Hessian Update
 Hessian Updated using BFGS Update


** GEOMETRY OPTIMIZATION IN DELOCALIZED INTERNAL COORDINATES **
   Searching for a Minimum

   Optimization Cycle:   3

                       Coordinates (Angstroms)
     ATOM                X               Y               Z
      1  P         0.9467832115   -0.8689641440    0.0000000000
      2  P         2.2588303474    0.6619341076    0.0000000000
      3  H         3.4242859500   -0.1697390677    0.0000000000
      4  Br       -1.1578179865    0.1510486851    0.0000000000
   Point Group: cs    Number of degrees of freedom:     5


   Energy is  -3257.503314463

 Hessian Updated using BFGS Update

  5 Hessian modes will be used to form the next step
  Hessian Eigenvalues:
     0.089811    0.155618    0.200165    0.264148    0.359892

 Minimum Search - Taking Simple RFO Step
 Searching for Lamda that Minimizes Along All modes
 Value Taken    Lamda =  -0.00594184
 Step Taken.  Stepsize is  0.221894

                             Maximum     Tolerance    Cnvgd?
         Gradient           0.021180      0.000300      NO
         Displacement       0.158036      0.001200      NO
         Energy change     -0.015000      0.000001      NO


 New Cartesian Coordinates Obtained by Inverse Iteration

 Displacement from previous Coordinates is:  0.347576
 ----------------------------------------------------------------
             Standard Nuclear Orientation (Angstroms)
    I     Atom           X                Y                Z
 ----------------------------------------------------------------
    1      P       0.9715109474    -0.8730856220     0.0000000000
    2      P       2.2304147447     0.7236733538     0.0000000000
    3      H       3.3112337568    -0.2145700468     0.0000000000
    4      Br     -1.0410779265     0.1382618960     0.0000000000
 ----------------------------------------------------------------
 Molecular Point Group                 Cs    NOp =  2
 Largest Abelian Subgroup              Cs    NOp =  2
 Nuclear Repulsion Energy =   278.5452817830 hartrees
 There are       33 alpha and       33 beta electrons
 Applying Cartesian multipole field
    Component          Value
    ---------          -----
     (2,0,0)        1.00000E-11
     (0,2,0)        2.00000E-11
     (0,0,2)       -3.00000E-11
 Nucleus-field energy     =     0.0000000063 hartrees
 Requested basis set is 6-311++G(d,p)
 There are 50 shells and 115 basis functions
 A cutoff of  1.0D-11 yielded   1107 shell pairs
 There are      6184 function pairs (      6765 Cartesian)
 Smallest overlap matrix eigenvalue = 5.40E-04
 Guess MOs from SCF MO coefficient file

 -----------------------------------------------------------------------
  General SCF calculation program by
  Eric Jon Sundstrom, Paul Horn, Yuezhi Mao, Dmitri Zuev, Alec White,
  David Stuck, Shaama M.S., Shane Yost, Joonho Lee, David Small,
  Daniel Levine, Susi Lehtola, Hugh Burton, Evgeny Epifanovsky
 -----------------------------------------------------------------------
 Exchange:     0.2000 Hartree-Fock + 0.0800 Slater + 0.7200 B88
 Correlation:  0.1900 VWN1RPA + 0.8100 LYP
 Using SG-1 standard quadrature grid
 A restricted SCF calculation will be
 performed using DIIS
 SCF converges when DIIS error is below 1.0e-08
 ---------------------------------------
  Cycle       Energy         DIIS error
 ---------------------------------------
    1   -3257.5030953783      8.32e-04  
    2   -3257.5052998058      1.79e-04  
    3   -3257.5053370115      1.48e-04  
    4   -3257.5053637571      8.25e-05  
    5   -3257.5053796347      1.92e-05  
    6   -3257.5053804633      5.59e-06  
    7   -3257.5053805248      2.03e-06  
    8   -3257.5053805304      3.27e-07  
    9   -3257.5053805306      8.52e-08  
   10   -3257.5053805306      1.69e-08  
   11   -3257.5053805306      2.15e-09  Convergence criterion met
 ---------------------------------------
 SCF time:   CPU 10.13s  wall 11.00s 
 SCF   energy in the final basis set =    -3257.5053805306
 Total energy in the final basis set =    -3257.5053805306

 --------------------------------------------------------------
             Orbital Energies (a.u.) and Symmetries
 --------------------------------------------------------------

 Alpha MOs, Restricted
 -- Occupied --                  
-482.84  -77.12  -77.08  -62.49  -56.31  -56.31  -56.31   -8.70
  1 A'    2 A'    3 A'    4 A'    5 A'    1 A"    6 A'    7 A'                 
 -6.609  -6.577  -6.532  -6.521  -6.520  -4.771  -4.769  -4.765
  8 A'    9 A'   10 A'    2 A"   11 A'   12 A'    3 A"   13 A'                 
 -4.738  -4.737  -4.735  -2.643  -2.640  -2.639  -2.631  -2.631
  4 A"   14 A'   15 A'   16 A'    5 A"   17 A'    6 A"   18 A'                 
 -0.806  -0.700  -0.541  -0.395  -0.380  -0.342  -0.315  -0.278
 19 A'   20 A'   21 A'   22 A'   23 A'    7 A"   24 A'   25 A'                 
 -0.274
  8 A"                                                                         
 -- Virtual --                   
 -0.127  -0.064  -0.018  -0.005   0.023   0.035   0.036   0.050
  9 A"   26 A'   27 A'   28 A'   29 A'   30 A'   10 A"   31 A'                 
  0.051   0.067   0.067   0.076   0.080   0.094   0.110   0.116
 32 A'   33 A'   11 A"   12 A"   34 A'   35 A'   36 A'   37 A'                 
  0.145   0.225   0.262   0.274   0.280   0.304   0.307   0.368
 38 A'   39 A'   40 A'   41 A'   13 A"   42 A'   14 A"   43 A'                 
  0.410   0.423   0.425   0.465   0.468   0.510   0.528   0.566
 44 A'   15 A"   45 A'   16 A"   46 A'   17 A"   47 A'   18 A"                 
  0.569   0.588   0.608   0.635   0.654   0.664   0.703   0.763
 48 A'   49 A'   19 A"   50 A'   51 A'   52 A'   53 A'   20 A"                 
  0.823   0.842   0.884   1.041   1.135   1.400   1.418   1.506
 54 A'   21 A"   55 A'   56 A'   57 A'   22 A"   58 A'   23 A"                 
  1.556   1.580   1.643   1.680   1.724   1.992   2.011   2.023
 59 A'   24 A"   60 A'   61 A'   62 A'   25 A"   63 A'   64 A'                 
  2.094   2.554   3.993   4.001   4.010   4.029   4.205   6.586
 65 A'   66 A'   26 A"   67 A'   27 A"   68 A'   69 A'   70 A'                 
  6.671   6.908   7.549   7.567   7.629  13.780  13.816  13.830
 71 A'   72 A'   28 A"   73 A'   74 A'   29 A"   30 A"   75 A'                 
 13.847  13.888  13.937  47.889 162.786 163.052 289.749 289.765
 76 A'   77 A'   78 A'   79 A'   80 A'   81 A'   31 A"   82 A'                 
289.8391020.676
 83 A'   84 A'                                                                 

 Beta MOs, Restricted
 -- Occupied --                  
-482.84  -77.12  -77.08  -62.49  -56.31  -56.31  -56.31   -8.70
  1 A'    2 A'    3 A'    4 A'    5 A'    1 A"    6 A'    7 A'                 
 -6.609  -6.577  -6.532  -6.521  -6.520  -4.771  -4.769  -4.765
  8 A'    9 A'   10 A'    2 A"   11 A'   12 A'    3 A"   13 A'                 
 -4.738  -4.737  -4.735  -2.643  -2.640  -2.639  -2.631  -2.631
  4 A"   14 A'   15 A'   16 A'    5 A"   17 A'    6 A"   18 A'                 
 -0.806  -0.700  -0.541  -0.395  -0.380  -0.342  -0.315  -0.278
 19 A'   20 A'   21 A'   22 A'   23 A'    7 A"   24 A'   25 A'                 
 -0.274
  8 A"                                                                         
 -- Virtual --                   
 -0.127  -0.064  -0.018  -0.005   0.023   0.035   0.036   0.050
  9 A"   26 A'   27 A'   28 A'   29 A'   30 A'   10 A"   31 A'                 
  0.051   0.067   0.067   0.076   0.080   0.094   0.110   0.116
 32 A'   33 A'   11 A"   12 A"   34 A'   35 A'   36 A'   37 A'                 
  0.145   0.225   0.262   0.274   0.280   0.304   0.307   0.368
 38 A'   39 A'   40 A'   41 A'   13 A"   42 A'   14 A"   43 A'                 
  0.410   0.423   0.425   0.465   0.468   0.510   0.528   0.566
 44 A'   15 A"   45 A'   16 A"   46 A'   17 A"   47 A'   18 A"                 
  0.569   0.588   0.608   0.635   0.654   0.664   0.703   0.763
 48 A'   49 A'   19 A"   50 A'   51 A'   52 A'   53 A'   20 A"                 
  0.823   0.842   0.884   1.041   1.135   1.400   1.418   1.506
 54 A'   21 A"   55 A'   56 A'   57 A'   22 A"   58 A'   23 A"                 
  1.556   1.580   1.643   1.680   1.724   1.992   2.011   2.023
 59 A'   24 A"   60 A'   61 A'   62 A'   25 A"   63 A'   64 A'                 
  2.094   2.554   3.993   4.001   4.010   4.029   4.205   6.586
 65 A'   66 A'   26 A"   67 A'   27 A"   68 A'   69 A'   70 A'                 
  6.671   6.908   7.549   7.567   7.629  13.780  13.816  13.830
 71 A'   72 A'   28 A"   73 A'   74 A'   29 A"   30 A"   75 A'                 
 13.847  13.888  13.937  47.889 162.786 163.052 289.749 289.765
 76 A'   77 A'   78 A'   79 A'   80 A'   81 A'   31 A"   82 A'                 
289.8391020.676
 83 A'   84 A'                                                                 
 --------------------------------------------------------------

          Ground-State Mulliken Net Atomic Charges

     Atom                 Charge (a.u.)
  ----------------------------------------
      1 P                     0.142701
      2 P                     0.103888
      3 H                    -0.081406
      4 Br                   -0.165182
  ----------------------------------------
  Sum of atomic charges =    -0.000000

 -----------------------------------------------------------------
                    Cartesian Multipole Moments
 -----------------------------------------------------------------
    Charge (ESU x 10^10)
                 0.0000
    Dipole Moment (Debye)
         X       1.5396      Y      -0.4608      Z       0.0000
       Tot       1.6071
    Quadrupole Moments (Debye-Ang)
        XX     -41.9500     XY      -1.4058     YY     -47.0426
        XZ      -0.0000     YZ       0.0000     ZZ     -45.8137
    Octopole Moments (Debye-Ang^2)
       XXX     -65.2970    XXY      -1.1417    XYY     -27.8121
       YYY      -1.9796    XXZ       0.0000    XYZ       0.0000
       YYZ      -0.0000    XZZ     -25.0498    YZZ      -0.8956
       ZZZ       0.0000
    Hexadecapole Moments (Debye-Ang^3)
      XXXX    -652.1174   XXXY     -29.1947   XXYY    -148.7198
      XYYY     -23.8981   YYYY    -179.8197   XXXZ      -0.0000
      XXYZ       0.0000   XYYZ      -0.0000   YYYZ      -0.0000
      XXZZ    -129.6179   XYZZ      -7.1043   YYZZ     -40.1638
      XZZZ      -0.0000   YZZZ      -0.0000   ZZZZ     -67.6254
 -----------------------------------------------------------------
 Calculating analytic gradient of the SCF energy
 Gradient of SCF Energy
            1           2           3           4
    1  -0.0013793  -0.0033334  -0.0016094   0.0063221
    2   0.0004131   0.0015017  -0.0012543  -0.0006606
    3  -0.0000000   0.0000000  -0.0000000   0.0000000
 Max gradient component =       6.322E-03
 RMS gradient           =       2.236E-03
 Gradient time:  CPU 2.85 s  wall 2.85 s
 Geometry Optimization Parameters
   NAtoms,    NIC,     NZ,  NCons,   NDum,   NFix, NCnnct, MaxDiis
        4      14       4       0       0       0       0       0

 Cartesian Hessian Update
 Hessian Updated using BFGS Update


** GEOMETRY OPTIMIZATION IN DELOCALIZED INTERNAL COORDINATES **
   Searching for a Minimum

   Optimization Cycle:   4

                       Coordinates (Angstroms)
     ATOM                X               Y               Z
      1  P         0.9715109474   -0.8730856220    0.0000000000
      2  P         2.2304147447    0.7236733538    0.0000000000
      3  H         3.3112337568   -0.2145700468    0.0000000000
      4  Br       -1.0410779265    0.1382618960    0.0000000000
   Point Group: cs    Number of degrees of freedom:     5


   Energy is  -3257.505380531

 Hessian Updated using BFGS Update

  5 Hessian modes will be used to form the next step
  Hessian Eigenvalues:
     0.109437    0.161042    0.200198    0.295451    0.366094

 Minimum Search - Taking Simple RFO Step
 Searching for Lamda that Minimizes Along All modes
 Value Taken    Lamda =  -0.00069117
 Step Taken.  Stepsize is  0.059898

                             Maximum     Tolerance    Cnvgd?
         Gradient           0.009694      0.000300      NO
         Displacement       0.040180      0.001200      NO
         Energy change     -0.002066      0.000001      NO


 New Cartesian Coordinates Obtained by Inverse Iteration

 Displacement from previous Coordinates is:  0.103514
 ----------------------------------------------------------------
             Standard Nuclear Orientation (Angstroms)
    I     Atom           X                Y                Z
 ----------------------------------------------------------------
    1      P       0.9659615559    -0.8633036066     0.0000000000
    2      P       2.2491651123     0.7162572704     0.0000000000
    3      H       3.3389016682    -0.2119505617     0.0000000000
    4      Br     -1.0819468140     0.1332764788     0.0000000000
 ----------------------------------------------------------------
 Molecular Point Group                 Cs    NOp =  2
 Largest Abelian Subgroup              Cs    NOp =  2
 Nuclear Repulsion Energy =   275.5884227394 hartrees
 There are       33 alpha and       33 beta electrons
 Applying Cartesian multipole field
    Component          Value
    ---------          -----
     (2,0,0)        1.00000E-11
     (0,2,0)        2.00000E-11
     (0,0,2)       -3.00000E-11
 Nucleus-field energy     =     0.0000000065 hartrees
 Requested basis set is 6-311++G(d,p)
 There are 50 shells and 115 basis functions
 A cutoff of  1.0D-11 yielded   1102 shell pairs
 There are      6163 function pairs (      6744 Cartesian)
 Smallest overlap matrix eigenvalue = 5.50E-04
 Guess MOs from SCF MO coefficient file

 -----------------------------------------------------------------------
  General SCF calculation program by
  Eric Jon Sundstrom, Paul Horn, Yuezhi Mao, Dmitri Zuev, Alec White,
  David Stuck, Shaama M.S., Shane Yost, Joonho Lee, David Small,
  Daniel Levine, Susi Lehtola, Hugh Burton, Evgeny Epifanovsky
 -----------------------------------------------------------------------
 Exchange:     0.2000 Hartree-Fock + 0.0800 Slater + 0.7200 B88
 Correlation:  0.1900 VWN1RPA + 0.8100 LYP
 Using SG-1 standard quadrature grid
 A restricted SCF calculation will be
 performed using DIIS
 SCF converges when DIIS error is below 1.0e-08
 ---------------------------------------
  Cycle       Energy         DIIS error
 ---------------------------------------
    1   -3257.5055026531      2.43e-04  
    2   -3257.5056875943      7.87e-05  
    3   -3257.5056644900      1.27e-04  
    4   -3257.5056999734      3.07e-05  
    5   -3257.5057022443      4.47e-06  
    6   -3257.5057022802      2.04e-06  
    7   -3257.5057022880      1.07e-06  
    8   -3257.5057022894      7.41e-08  
    9   -3257.5057022894      2.15e-08  
   10   -3257.5057022894      5.18e-09  Convergence criterion met
 ---------------------------------------
 SCF time:   CPU 9.24s  wall 10.00s 
 SCF   energy in the final basis set =    -3257.5057022894
 Total energy in the final basis set =    -3257.5057022894

 --------------------------------------------------------------
             Orbital Energies (a.u.) and Symmetries
 --------------------------------------------------------------

 Alpha MOs, Restricted
 -- Occupied --                  
-482.84  -77.12  -77.08  -62.49  -56.31  -56.31  -56.31   -8.70
  1 A'    2 A'    3 A'    4 A'    5 A'    1 A"    6 A'    7 A'                 
 -6.610  -6.579  -6.531  -6.521  -6.519  -4.772  -4.770  -4.767
  8 A'    9 A'   10 A'    2 A"   11 A'   12 A'    3 A"   13 A'                 
 -4.739  -4.739  -4.736  -2.642  -2.639  -2.639  -2.630  -2.630
  4 A"   14 A'   15 A'   16 A'    5 A"   17 A'    6 A"   18 A'                 
 -0.802  -0.701  -0.542  -0.394  -0.380  -0.340  -0.315  -0.277
 19 A'   20 A'   21 A'   22 A'   23 A'    7 A"   24 A'   25 A'                 
 -0.275
  8 A"                                                                         
 -- Virtual --                   
 -0.128  -0.070  -0.018  -0.006   0.022   0.036   0.036   0.051
  9 A"   26 A'   27 A'   28 A'   29 A'   10 A"   30 A'   31 A'                 
  0.051   0.067   0.067   0.076   0.078   0.093   0.110   0.116
 32 A'   33 A'   11 A"   12 A"   34 A'   35 A'   36 A'   37 A'                 
  0.146   0.224   0.263   0.274   0.279   0.302   0.307   0.370
 38 A'   39 A'   40 A'   41 A'   13 A"   42 A'   14 A"   43 A'                 
  0.409   0.423   0.426   0.469   0.472   0.512   0.528   0.566
 44 A'   15 A"   45 A'   16 A"   46 A'   17 A"   47 A'   18 A"                 
  0.571   0.587   0.606   0.631   0.648   0.664   0.698   0.756
 48 A'   49 A'   19 A"   50 A'   51 A'   52 A'   53 A'   20 A"                 
  0.824   0.840   0.876   1.035   1.132   1.398   1.416   1.505
 54 A'   21 A"   55 A'   56 A'   57 A'   22 A"   58 A'   23 A"                 
  1.553   1.579   1.639   1.683   1.722   1.992   2.010   2.023
 59 A'   24 A"   60 A'   61 A'   62 A'   25 A"   63 A'   64 A'                 
  2.091   2.552   3.994   4.001   4.009   4.028   4.198   6.587
 65 A'   66 A'   26 A"   67 A'   27 A"   68 A'   69 A'   70 A'                 
  6.667   6.905   7.550   7.567   7.625  13.778  13.815  13.826
 71 A'   72 A'   28 A"   73 A'   74 A'   29 A"   30 A"   75 A'                 
 13.846  13.885  13.937  47.888 162.784 163.048 289.749 289.764
 76 A'   77 A'   78 A'   79 A'   80 A'   81 A'   31 A"   82 A'                 
289.8341020.674
 83 A'   84 A'                                                                 

 Beta MOs, Restricted
 -- Occupied --                  
-482.84  -77.12  -77.08  -62.49  -56.31  -56.31  -56.31   -8.70
  1 A'    2 A'    3 A'    4 A'    5 A'    1 A"    6 A'    7 A'                 
 -6.610  -6.579  -6.531  -6.521  -6.519  -4.772  -4.770  -4.767
  8 A'    9 A'   10 A'    2 A"   11 A'   12 A'    3 A"   13 A'                 
 -4.739  -4.739  -4.736  -2.642  -2.639  -2.639  -2.630  -2.630
  4 A"   14 A'   15 A'   16 A'    5 A"   17 A'    6 A"   18 A'                 
 -0.802  -0.701  -0.542  -0.394  -0.380  -0.340  -0.315  -0.277
 19 A'   20 A'   21 A'   22 A'   23 A'    7 A"   24 A'   25 A'                 
 -0.275
  8 A"                                                                         
 -- Virtual --                   
 -0.128  -0.070  -0.018  -0.006   0.022   0.036   0.036   0.051
  9 A"   26 A'   27 A'   28 A'   29 A'   10 A"   30 A'   31 A'                 
  0.051   0.067   0.067   0.076   0.078   0.093   0.110   0.116
 32 A'   33 A'   11 A"   12 A"   34 A'   35 A'   36 A'   37 A'                 
  0.146   0.224   0.263   0.274   0.279   0.302   0.307   0.370
 38 A'   39 A'   40 A'   41 A'   13 A"   42 A'   14 A"   43 A'                 
  0.409   0.423   0.426   0.469   0.472   0.512   0.528   0.566
 44 A'   15 A"   45 A'   16 A"   46 A'   17 A"   47 A'   18 A"                 
  0.571   0.587   0.606   0.631   0.648   0.664   0.698   0.756
 48 A'   49 A'   19 A"   50 A'   51 A'   52 A'   53 A'   20 A"                 
  0.824   0.840   0.876   1.035   1.132   1.398   1.416   1.505
 54 A'   21 A"   55 A'   56 A'   57 A'   22 A"   58 A'   23 A"                 
  1.553   1.579   1.639   1.683   1.722   1.992   2.010   2.023
 59 A'   24 A"   60 A'   61 A'   62 A'   25 A"   63 A'   64 A'                 
  2.091   2.552   3.994   4.001   4.009   4.028   4.198   6.587
 65 A'   66 A'   26 A"   67 A'   27 A"   68 A'   69 A'   70 A'                 
  6.667   6.905   7.550   7.567   7.625  13.778  13.815  13.826
 71 A'   72 A'   28 A"   73 A'   74 A'   29 A"   30 A"   75 A'                 
 13.846  13.885  13.937  47.888 162.784 163.048 289.749 289.764
 76 A'   77 A'   78 A'   79 A'   80 A'   81 A'   31 A"   82 A'                 
289.8341020.674
 83 A'   84 A'                                                                 
 --------------------------------------------------------------

          Ground-State Mulliken Net Atomic Charges

     Atom                 Charge (a.u.)
  ----------------------------------------
      1 P                     0.142585
      2 P                     0.102308
      3 H                    -0.077060
      4 Br                   -0.167832
  ----------------------------------------
  Sum of atomic charges =    -0.000000

 -----------------------------------------------------------------
                    Cartesian Multipole Moments
 -----------------------------------------------------------------
    Charge (ESU x 10^10)
                 0.0000
    Dipole Moment (Debye)
         X       1.6484      Y      -0.4815      Z       0.0000
       Tot       1.7173
    Quadrupole Moments (Debye-Ang)
        XX     -41.6639     XY      -1.4607     YY     -47.1891
        XZ      -0.0000     YZ      -0.0000     ZZ     -45.8628
    Octopole Moments (Debye-Ang^2)
       XXX     -62.4622    XXY      -1.2822    XYY     -27.2901
       YYY      -1.9407    XXZ       0.0000    XYZ       0.0000
       YYZ      -0.0000    XZZ     -24.3882    YZZ      -0.8321
       ZZZ       0.0000
    Hexadecapole Moments (Debye-Ang^3)
      XXXX    -662.1935   XXXY     -30.1679   XXYY    -151.5982
      XYYY     -24.7076   YYYY    -177.9129   XXXZ       0.0000
      XXYZ      -0.0000   XYYZ       0.0000   YYYZ      -0.0000
      XXZZ    -132.2142   XYZZ      -7.2569   YYZZ     -39.8751
      XZZZ       0.0000   YZZZ      -0.0000   ZZZZ     -67.7867
 -----------------------------------------------------------------
 Calculating analytic gradient of the SCF energy
 Gradient of SCF Energy
            1           2           3           4
    1   0.0014983  -0.0009365   0.0001484  -0.0007102
    2   0.0004791  -0.0010836   0.0001881   0.0004164
    3   0.0000000  -0.0000000  -0.0000000  -0.0000000
 Max gradient component =       1.498E-03
 RMS gradient           =       6.621E-04
 Gradient time:  CPU 2.79 s  wall 2.79 s
 Geometry Optimization Parameters
   NAtoms,    NIC,     NZ,  NCons,   NDum,   NFix, NCnnct, MaxDiis
        4      14       4       0       0       0       0       0

 Cartesian Hessian Update
 Hessian Updated using BFGS Update


** GEOMETRY OPTIMIZATION IN DELOCALIZED INTERNAL COORDINATES **
   Searching for a Minimum

   Optimization Cycle:   5

                       Coordinates (Angstroms)
     ATOM                X               Y               Z
      1  P         0.9659615559   -0.8633036066    0.0000000000
      2  P         2.2491651123    0.7162572704    0.0000000000
      3  H         3.3389016682   -0.2119505617    0.0000000000
      4  Br       -1.0819468140    0.1332764788    0.0000000000
   Point Group: cs    Number of degrees of freedom:     5


   Energy is  -3257.505702289

 Hessian Updated using BFGS Update

  5 Hessian modes will be used to form the next step
  Hessian Eigenvalues:
     0.117947    0.170315    0.200023    0.292878    0.341891

 Minimum Search - Taking Simple RFO Step
 Searching for Lamda that Minimizes Along All modes
 Value Taken    Lamda =  -0.00001338
 Step Taken.  Stepsize is  0.008706

                             Maximum     Tolerance    Cnvgd?
         Gradient           0.001314      0.000300      NO
         Displacement       0.006218      0.001200      NO
         Energy change     -0.000322      0.000001      NO


 New Cartesian Coordinates Obtained by Inverse Iteration

 Displacement from previous Coordinates is:  0.010479
 ----------------------------------------------------------------
             Standard Nuclear Orientation (Angstroms)
    I     Atom           X                Y                Z
 ----------------------------------------------------------------
    1      P       0.9650893783    -0.8611207038     0.0000000000
    2      P       2.2512249883     0.7186524803     0.0000000000
    3      H       3.3368864152    -0.2141409304     0.0000000000
    4      Br     -1.0811192594     0.1308887350     0.0000000000
 ----------------------------------------------------------------
 Molecular Point Group                 Cs    NOp =  2
 Largest Abelian Subgroup              Cs    NOp =  2
 Nuclear Repulsion Energy =   275.6762311554 hartrees
 There are       33 alpha and       33 beta electrons
 Applying Cartesian multipole field
    Component          Value
    ---------          -----
     (2,0,0)        1.00000E-11
     (0,2,0)        2.00000E-11
     (0,0,2)       -3.00000E-11
 Nucleus-field energy     =     0.0000000065 hartrees
 Requested basis set is 6-311++G(d,p)
 There are 50 shells and 115 basis functions
 A cutoff of  1.0D-11 yielded   1102 shell pairs
 There are      6163 function pairs (      6744 Cartesian)
 Smallest overlap matrix eigenvalue = 5.51E-04
 Guess MOs from SCF MO coefficient file

 -----------------------------------------------------------------------
  General SCF calculation program by
  Eric Jon Sundstrom, Paul Horn, Yuezhi Mao, Dmitri Zuev, Alec White,
  David Stuck, Shaama M.S., Shane Yost, Joonho Lee, David Small,
  Daniel Levine, Susi Lehtola, Hugh Burton, Evgeny Epifanovsky
 -----------------------------------------------------------------------
 Exchange:     0.2000 Hartree-Fock + 0.0800 Slater + 0.7200 B88
 Correlation:  0.1900 VWN1RPA + 0.8100 LYP
 Using SG-1 standard quadrature grid
 A restricted SCF calculation will be
 performed using DIIS
 SCF converges when DIIS error is below 1.0e-08
 ---------------------------------------
  Cycle       Energy         DIIS error
 ---------------------------------------
    1   -3257.5057056656      3.93e-05  
    2   -3257.5057105820      1.16e-05  
    3   -3257.5057104268      1.43e-05  
    4   -3257.5057107805      6.62e-06  
    5   -3257.5057108779      1.09e-06  
    6   -3257.5057108799      3.73e-07  
    7   -3257.5057108801      3.70e-08  
    8   -3257.5057108801      9.23e-09  Convergence criterion met
 ---------------------------------------
 SCF time:   CPU 7.34s  wall 7.00s 
 SCF   energy in the final basis set =    -3257.5057108801
 Total energy in the final basis set =    -3257.5057108801

 --------------------------------------------------------------
             Orbital Energies (a.u.) and Symmetries
 --------------------------------------------------------------

 Alpha MOs, Restricted
 -- Occupied --                  
-482.84  -77.12  -77.08  -62.49  -56.31  -56.31  -56.31   -8.70
  1 A'    2 A'    3 A'    4 A'    5 A'    1 A"    6 A'    7 A'                 
 -6.610  -6.578  -6.531  -6.521  -6.520  -4.772  -4.770  -4.767
  8 A'    9 A'   10 A'    2 A"   11 A'   12 A'    3 A"   13 A'                 
 -4.739  -4.739  -4.736  -2.642  -2.640  -2.639  -2.631  -2.631
  4 A"   14 A'   15 A'   16 A'    5 A"   17 A'    6 A"   18 A'                 
 -0.802  -0.700  -0.542  -0.394  -0.380  -0.340  -0.316  -0.277
 19 A'   20 A'   21 A'   22 A'   23 A'    7 A"   24 A'   25 A'                 
 -0.275
  8 A"                                                                         
 -- Virtual --                   
 -0.128  -0.069  -0.018  -0.006   0.022   0.036   0.036   0.051
  9 A"   26 A'   27 A'   28 A'   29 A'   10 A"   30 A'   31 A'                 
  0.051   0.067   0.067   0.076   0.078   0.093   0.110   0.116
 32 A'   33 A'   11 A"   12 A"   34 A'   35 A'   36 A'   37 A'                 
  0.146   0.224   0.263   0.274   0.280   0.302   0.307   0.370
 38 A'   39 A'   40 A'   41 A'   13 A"   42 A'   14 A"   43 A'                 
  0.409   0.423   0.426   0.469   0.472   0.512   0.528   0.566
 44 A'   15 A"   45 A'   16 A"   46 A'   17 A"   47 A'   18 A"                 
  0.571   0.587   0.606   0.631   0.647   0.664   0.697   0.757
 48 A'   49 A'   19 A"   50 A'   51 A'   52 A'   53 A'   20 A"                 
  0.824   0.840   0.876   1.036   1.130   1.398   1.416   1.505
 54 A'   21 A"   55 A'   56 A'   57 A'   22 A"   58 A'   23 A"                 
  1.553   1.579   1.639   1.683   1.722   1.992   2.010   2.023
 59 A'   24 A"   60 A'   61 A'   62 A'   25 A"   63 A'   64 A'                 
  2.091   2.552   3.993   4.001   4.009   4.028   4.199   6.587
 65 A'   66 A'   26 A"   67 A'   27 A"   68 A'   69 A'   70 A'                 
  6.667   6.905   7.550   7.566   7.625  13.778  13.815  13.826
 71 A'   72 A'   28 A"   73 A'   74 A'   29 A"   30 A"   75 A'                 
 13.846  13.886  13.938  47.888 162.784 163.048 289.749 289.764
 76 A'   77 A'   78 A'   79 A'   80 A'   81 A'   31 A"   82 A'                 
289.8341020.674
 83 A'   84 A'                                                                 

 Beta MOs, Restricted
 -- Occupied --                  
-482.84  -77.12  -77.08  -62.49  -56.31  -56.31  -56.31   -8.70
  1 A'    2 A'    3 A'    4 A'    5 A'    1 A"    6 A'    7 A'                 
 -6.610  -6.578  -6.531  -6.521  -6.520  -4.772  -4.770  -4.767
  8 A'    9 A'   10 A'    2 A"   11 A'   12 A'    3 A"   13 A'                 
 -4.739  -4.739  -4.736  -2.642  -2.640  -2.639  -2.631  -2.631
  4 A"   14 A'   15 A'   16 A'    5 A"   17 A'    6 A"   18 A'                 
 -0.802  -0.700  -0.542  -0.394  -0.380  -0.340  -0.316  -0.277
 19 A'   20 A'   21 A'   22 A'   23 A'    7 A"   24 A'   25 A'                 
 -0.275
  8 A"                                                                         
 -- Virtual --                   
 -0.128  -0.069  -0.018  -0.006   0.022   0.036   0.036   0.051
  9 A"   26 A'   27 A'   28 A'   29 A'   10 A"   30 A'   31 A'                 
  0.051   0.067   0.067   0.076   0.078   0.093   0.110   0.116
 32 A'   33 A'   11 A"   12 A"   34 A'   35 A'   36 A'   37 A'                 
  0.146   0.224   0.263   0.274   0.280   0.302   0.307   0.370
 38 A'   39 A'   40 A'   41 A'   13 A"   42 A'   14 A"   43 A'                 
  0.409   0.423   0.426   0.469   0.472   0.512   0.528   0.566
 44 A'   15 A"   45 A'   16 A"   46 A'   17 A"   47 A'   18 A"                 
  0.571   0.587   0.606   0.631   0.647   0.664   0.697   0.757
 48 A'   49 A'   19 A"   50 A'   51 A'   52 A'   53 A'   20 A"                 
  0.824   0.840   0.876   1.036   1.130   1.398   1.416   1.505
 54 A'   21 A"   55 A'   56 A'   57 A'   22 A"   58 A'   23 A"                 
  1.553   1.579   1.639   1.683   1.722   1.992   2.010   2.023
 59 A'   24 A"   60 A'   61 A'   62 A'   25 A"   63 A'   64 A'                 
  2.091   2.552   3.993   4.001   4.009   4.028   4.199   6.587
 65 A'   66 A'   26 A"   67 A'   27 A"   68 A'   69 A'   70 A'                 
  6.667   6.905   7.550   7.566   7.625  13.778  13.815  13.826
 71 A'   72 A'   28 A"   73 A'   74 A'   29 A"   30 A"   75 A'                 
 13.846  13.886  13.938  47.888 162.784 163.048 289.749 289.764
 76 A'   77 A'   78 A'   79 A'   80 A'   81 A'   31 A"   82 A'                 
289.8341020.674
 83 A'   84 A'                                                                 
 --------------------------------------------------------------

          Ground-State Mulliken Net Atomic Charges

     Atom                 Charge (a.u.)
  ----------------------------------------
      1 P                     0.141270
      2 P                     0.102577
      3 H                    -0.077533
      4 Br                   -0.166315
  ----------------------------------------
  Sum of atomic charges =     0.000000

 -----------------------------------------------------------------
                    Cartesian Multipole Moments
 -----------------------------------------------------------------
    Charge (ESU x 10^10)
                 0.0000
    Dipole Moment (Debye)
         X       1.6261      Y      -0.4743      Z       0.0000
       Tot       1.6938
    Quadrupole Moments (Debye-Ang)
        XX     -41.6917     XY      -1.4549     YY     -47.1958
        XZ      -0.0000     YZ       0.0000     ZZ     -45.8655
    Octopole Moments (Debye-Ang^2)
       XXX     -62.7107    XXY      -1.3103    XYY     -27.3481
       YYY      -1.9596    XXZ       0.0000    XYZ       0.0000
       YYZ       0.0000    XZZ     -24.4576    YZZ      -0.8445
       ZZZ       0.0000
    Hexadecapole Moments (Debye-Ang^3)
      XXXX    -662.8671   XXXY     -30.6981   XXYY    -151.7173
      XYYY     -25.2014   YYYY    -177.8581   XXXZ      -0.0000
      XXYZ       0.0000   XYYZ      -0.0000   YYYZ       0.0000
      XXZZ    -132.3210   XYZZ      -7.4360   YYZZ     -39.8727
      XZZZ      -0.0000   YZZZ       0.0000   ZZZZ     -67.8054
 -----------------------------------------------------------------
 Calculating analytic gradient of the SCF energy
 Gradient of SCF Energy
            1           2           3           4
    1   0.0004539  -0.0003932   0.0000460  -0.0001067
    2   0.0002379  -0.0003618   0.0000812   0.0000428
    3  -0.0000000   0.0000000   0.0000000  -0.0000000
 Max gradient component =       4.539E-04
 RMS gradient           =       2.179E-04
 Gradient time:  CPU 2.80 s  wall 2.80 s
 Geometry Optimization Parameters
   NAtoms,    NIC,     NZ,  NCons,   NDum,   NFix, NCnnct, MaxDiis
        4      14       4       0       0       0       0       0

 Cartesian Hessian Update
 Hessian Updated using BFGS Update


** GEOMETRY OPTIMIZATION IN DELOCALIZED INTERNAL COORDINATES **
   Searching for a Minimum

   Optimization Cycle:   6

                       Coordinates (Angstroms)
     ATOM                X               Y               Z
      1  P         0.9650893783   -0.8611207038    0.0000000000
      2  P         2.2512249883    0.7186524803    0.0000000000
      3  H         3.3368864152   -0.2141409304    0.0000000000
      4  Br       -1.0811192594    0.1308887350    0.0000000000
   Point Group: cs    Number of degrees of freedom:     5


   Energy is  -3257.505710880

 Hessian Updated using BFGS Update

  5 Hessian modes will be used to form the next step
  Hessian Eigenvalues:
     0.112716    0.146216    0.199892    0.290896    0.300416

 Minimum Search - Taking Simple RFO Step
 Searching for Lamda that Minimizes Along All modes
 Value Taken    Lamda =  -0.00000182
 Step Taken.  Stepsize is  0.003424

                             Maximum     Tolerance    Cnvgd?
         Gradient           0.000427      0.000300      NO
         Displacement       0.002514      0.001200      NO
         Energy change     -0.000009      0.000001      NO


 New Cartesian Coordinates Obtained by Inverse Iteration

 Displacement from previous Coordinates is:  0.004970
 ----------------------------------------------------------------
             Standard Nuclear Orientation (Angstroms)
    I     Atom           X                Y                Z
 ----------------------------------------------------------------
    1      P       0.9647330168    -0.8601094177     0.0000000000
    2      P       2.2525579911     0.7197621179     0.0000000000
    3      H       3.3362846118    -0.2151419136     0.0000000000
    4      Br     -1.0814940974     0.1297687944     0.0000000000
 ----------------------------------------------------------------
 Molecular Point Group                 Cs    NOp =  2
 Largest Abelian Subgroup              Cs    NOp =  2
 Nuclear Repulsion Energy =   275.6438673204 hartrees
 There are       33 alpha and       33 beta electrons
 Applying Cartesian multipole field
    Component          Value
    ---------          -----
     (2,0,0)        1.00000E-11
     (0,2,0)        2.00000E-11
     (0,0,2)       -3.00000E-11
 Nucleus-field energy     =     0.0000000065 hartrees
 Requested basis set is 6-311++G(d,p)
 There are 50 shells and 115 basis functions
 A cutoff of  1.0D-11 yielded   1102 shell pairs
 There are      6163 function pairs (      6744 Cartesian)
 Smallest overlap matrix eigenvalue = 5.52E-04
 Guess MOs from SCF MO coefficient file

 -----------------------------------------------------------------------
  General SCF calculation program by
  Eric Jon Sundstrom, Paul Horn, Yuezhi Mao, Dmitri Zuev, Alec White,
  David Stuck, Shaama M.S., Shane Yost, Joonho Lee, David Small,
  Daniel Levine, Susi Lehtola, Hugh Burton, Evgeny Epifanovsky
 -----------------------------------------------------------------------
 Exchange:     0.2000 Hartree-Fock + 0.0800 Slater + 0.7200 B88
 Correlation:  0.1900 VWN1RPA + 0.8100 LYP
 Using SG-1 standard quadrature grid
 A restricted SCF calculation will be
 performed using DIIS
 SCF converges when DIIS error is below 1.0e-08
 ---------------------------------------
  Cycle       Energy         DIIS error
 ---------------------------------------
    1   -3257.5057107429      1.73e-05  
    2   -3257.5057117251      6.25e-06  
    3   -3257.5057116190      9.20e-06  
    4   -3257.5057117963      2.84e-06  
    5   -3257.5057118141      5.87e-07  
    6   -3257.5057118147      1.62e-07  
    7   -3257.5057118148      3.63e-08  
    8   -3257.5057118147      6.86e-09  Convergence criterion met
 ---------------------------------------
 SCF time:   CPU 7.30s  wall 7.00s 
 SCF   energy in the final basis set =    -3257.5057118147
 Total energy in the final basis set =    -3257.5057118147

 --------------------------------------------------------------
             Orbital Energies (a.u.) and Symmetries
 --------------------------------------------------------------

 Alpha MOs, Restricted
 -- Occupied --                  
-482.84  -77.12  -77.08  -62.49  -56.31  -56.31  -56.31   -8.70
  1 A'    2 A'    3 A'    4 A'    5 A'    1 A"    6 A'    7 A'                 
 -6.610  -6.578  -6.531  -6.521  -6.520  -4.772  -4.770  -4.767
  8 A'    9 A'   10 A'    2 A"   11 A'   12 A'    3 A"   13 A'                 
 -4.739  -4.739  -4.736  -2.643  -2.640  -2.639  -2.631  -2.631
  4 A"   14 A'   15 A'   16 A'    5 A"   17 A'    6 A"   18 A'                 
 -0.802  -0.700  -0.542  -0.394  -0.380  -0.340  -0.316  -0.277
 19 A'   20 A'   21 A'   22 A'   23 A'    7 A"   24 A'   25 A'                 
 -0.275
  8 A"                                                                         
 -- Virtual --                   
 -0.128  -0.069  -0.018  -0.006   0.022   0.036   0.036   0.051
  9 A"   26 A'   27 A'   28 A'   29 A'   10 A"   30 A'   31 A'                 
  0.051   0.067   0.067   0.076   0.078   0.093   0.110   0.116
 32 A'   33 A'   11 A"   12 A"   34 A'   35 A'   36 A'   37 A'                 
  0.146   0.224   0.263   0.274   0.280   0.302   0.307   0.370
 38 A'   39 A'   40 A'   41 A'   13 A"   42 A'   14 A"   43 A'                 
  0.409   0.423   0.426   0.468   0.472   0.512   0.528   0.566
 44 A'   15 A"   45 A'   16 A"   46 A'   17 A"   47 A'   18 A"                 
  0.571   0.588   0.606   0.631   0.647   0.665   0.697   0.758
 48 A'   49 A'   19 A"   50 A'   51 A'   52 A'   53 A'   20 A"                 
  0.823   0.839   0.876   1.036   1.130   1.398   1.416   1.505
 54 A'   21 A"   55 A'   56 A'   57 A'   22 A"   58 A'   23 A"                 
  1.553   1.579   1.639   1.683   1.722   1.992   2.010   2.023
 59 A'   24 A"   60 A'   61 A'   62 A'   25 A"   63 A'   64 A'                 
  2.091   2.552   3.993   4.001   4.009   4.028   4.199   6.587
 65 A'   66 A'   26 A"   67 A'   27 A"   68 A'   69 A'   70 A'                 
  6.668   6.904   7.549   7.566   7.625  13.778  13.815  13.826
 71 A'   72 A'   28 A"   73 A'   74 A'   29 A"   30 A"   75 A'                 
 13.845  13.886  13.939  47.888 162.784 163.047 289.749 289.764
 76 A'   77 A'   78 A'   79 A'   80 A'   81 A'   31 A"   82 A'                 
289.8341020.674
 83 A'   84 A'                                                                 

 Beta MOs, Restricted
 -- Occupied --                  
-482.84  -77.12  -77.08  -62.49  -56.31  -56.31  -56.31   -8.70
  1 A'    2 A'    3 A'    4 A'    5 A'    1 A"    6 A'    7 A'                 
 -6.610  -6.578  -6.531  -6.521  -6.520  -4.772  -4.770  -4.767
  8 A'    9 A'   10 A'    2 A"   11 A'   12 A'    3 A"   13 A'                 
 -4.739  -4.739  -4.736  -2.643  -2.640  -2.639  -2.631  -2.631
  4 A"   14 A'   15 A'   16 A'    5 A"   17 A'    6 A"   18 A'                 
 -0.802  -0.700  -0.542  -0.394  -0.380  -0.340  -0.316  -0.277
 19 A'   20 A'   21 A'   22 A'   23 A'    7 A"   24 A'   25 A'                 
 -0.275
  8 A"                                                                         
 -- Virtual --                   
 -0.128  -0.069  -0.018  -0.006   0.022   0.036   0.036   0.051
  9 A"   26 A'   27 A'   28 A'   29 A'   10 A"   30 A'   31 A'                 
  0.051   0.067   0.067   0.076   0.078   0.093   0.110   0.116
 32 A'   33 A'   11 A"   12 A"   34 A'   35 A'   36 A'   37 A'                 
  0.146   0.224   0.263   0.274   0.280   0.302   0.307   0.370
 38 A'   39 A'   40 A'   41 A'   13 A"   42 A'   14 A"   43 A'                 
  0.409   0.423   0.426   0.468   0.472   0.512   0.528   0.566
 44 A'   15 A"   45 A'   16 A"   46 A'   17 A"   47 A'   18 A"                 
  0.571   0.588   0.606   0.631   0.647   0.665   0.697   0.758
 48 A'   49 A'   19 A"   50 A'   51 A'   52 A'   53 A'   20 A"                 
  0.823   0.839   0.876   1.036   1.130   1.398   1.416   1.505
 54 A'   21 A"   55 A'   56 A'   57 A'   22 A"   58 A'   23 A"                 
  1.553   1.579   1.639   1.683   1.722   1.992   2.010   2.023
 59 A'   24 A"   60 A'   61 A'   62 A'   25 A"   63 A'   64 A'                 
  2.091   2.552   3.993   4.001   4.009   4.028   4.199   6.587
 65 A'   66 A'   26 A"   67 A'   27 A"   68 A'   69 A'   70 A'                 
  6.668   6.904   7.549   7.566   7.625  13.778  13.815  13.826
 71 A'   72 A'   28 A"   73 A'   74 A'   29 A"   30 A"   75 A'                 
 13.845  13.886  13.939  47.888 162.784 163.047 289.749 289.764
 76 A'   77 A'   78 A'   79 A'   80 A'   81 A'   31 A"   82 A'                 
289.8341020.674
 83 A'   84 A'                                                                 
 --------------------------------------------------------------

          Ground-State Mulliken Net Atomic Charges

     Atom                 Charge (a.u.)
  ----------------------------------------
      1 P                     0.140802
      2 P                     0.102732
      3 H                    -0.077720
      4 Br                   -0.165814
  ----------------------------------------
  Sum of atomic charges =    -0.000000

 -----------------------------------------------------------------
                    Cartesian Multipole Moments
 -----------------------------------------------------------------
    Charge (ESU x 10^10)
                 0.0000
    Dipole Moment (Debye)
         X       1.6191      Y      -0.4715      Z       0.0000
       Tot       1.6864
    Quadrupole Moments (Debye-Ang)
        XX     -41.7003     XY      -1.4528     YY     -47.1991
        XZ      -0.0000     YZ      -0.0000     ZZ     -45.8686
    Octopole Moments (Debye-Ang^2)
       XXX     -62.7796    XXY      -1.3240    XYY     -27.3628
       YYY      -1.9703    XXZ       0.0000    XYZ       0.0000
       YYZ       0.0000    XZZ     -24.4788    YZZ      -0.8499
       ZZZ       0.0000
    Hexadecapole Moments (Debye-Ang^3)
      XXXX    -663.4276   XXXY     -30.9525   XXYY    -151.8294
      XYYY     -25.4388   YYYY    -177.8292   XXXZ      -0.0000
      XXYZ      -0.0000   XYYZ      -0.0000   YYYZ      -0.0000
      XXZZ    -132.4256   XYZZ      -7.5200   YYZZ     -39.8726
      XZZZ      -0.0000   YZZZ      -0.0000   ZZZZ     -67.8200
 -----------------------------------------------------------------
 Calculating analytic gradient of the SCF energy
 Gradient of SCF Energy
            1           2           3           4
    1   0.0000347  -0.0000485   0.0000023   0.0000116
    2   0.0000207   0.0000028   0.0000543  -0.0000777
    3  -0.0000000   0.0000000  -0.0000000  -0.0000000
 Max gradient component =       7.773E-05
 RMS gradient           =       3.307E-05
 Gradient time:  CPU 2.78 s  wall 2.78 s
 Geometry Optimization Parameters
   NAtoms,    NIC,     NZ,  NCons,   NDum,   NFix, NCnnct, MaxDiis
        4      14       4       0       0       0       0       0

 Cartesian Hessian Update
 Hessian Updated using BFGS Update


** GEOMETRY OPTIMIZATION IN DELOCALIZED INTERNAL COORDINATES **
   Searching for a Minimum

   Optimization Cycle:   7

                       Coordinates (Angstroms)
     ATOM                X               Y               Z
      1  P         0.9647330168   -0.8601094177    0.0000000000
      2  P         2.2525579911    0.7197621179    0.0000000000
      3  H         3.3362846118   -0.2151419136    0.0000000000
      4  Br       -1.0814940974    0.1297687944    0.0000000000
   Point Group: cs    Number of degrees of freedom:     5


   Energy is  -3257.505711815

 Hessian Updated using BFGS Update

  5 Hessian modes will be used to form the next step
  Hessian Eigenvalues:
     0.116405    0.145617    0.199758    0.278946    0.296584

 Minimum Search - Taking Simple RFO Step
 Searching for Lamda that Minimizes Along All modes
 Value Taken    Lamda =   0.00000000
 Step Taken.  Stepsize is  0.000180

                             Maximum     Tolerance    Cnvgd?
         Gradient           0.000029      0.000300     YES
         Displacement       0.000114      0.001200     YES
         Energy change     -0.000001      0.000001     YES


                       Distance Matrix (Angstroms)
             P (  1)   P (  2)   H (  3)
   P (  2)  2.038256
   H (  3)  2.457690  1.431261
   Br(  4)  2.273083  3.385852  4.431222

 Final energy is   -3257.5057118147379     


 ******************************
 **  OPTIMIZATION CONVERGED  **
 ******************************

                       Coordinates (Angstroms)
     ATOM                X               Y               Z
      1  P         0.9647330168   -0.8601094177    0.0000000000
      2  P         2.2525579911    0.7197621179    0.0000000000
      3  H         3.3362846118   -0.2151419136    0.0000000000
      4  Br       -1.0814940974    0.1297687944    0.0000000000

Z-matrix Print:
$molecule
0 1
Br
P  1 2.273083
P  2 2.038256 1 103.369303
H  3 1.431261 2 88.401515 1 -180.000000 0
$end


 --------------------------------------------------------------
             Orbital Energies (a.u.) and Symmetries
 --------------------------------------------------------------

 Alpha MOs, Restricted
 -- Occupied --                  
-482.84  -77.12  -77.08  -62.49  -56.31  -56.31  -56.31   -8.70
  1 A'    2 A'    3 A'    4 A'    5 A'    1 A"    6 A'    7 A'                 
 -6.610  -6.578  -6.531  -6.521  -6.520  -4.772  -4.770  -4.767
  8 A'    9 A'   10 A'    2 A"   11 A'   12 A'    3 A"   13 A'                 
 -4.739  -4.739  -4.736  -2.643  -2.640  -2.639  -2.631  -2.631
  4 A"   14 A'   15 A'   16 A'    5 A"   17 A'    6 A"   18 A'                 
 -0.802  -0.700  -0.542  -0.394  -0.380  -0.340  -0.316  -0.277
 19 A'   20 A'   21 A'   22 A'   23 A'    7 A"   24 A'   25 A'                 
 -0.275
  8 A"                                                                         
 -- Virtual --                   
 -0.128  -0.069  -0.018  -0.006   0.022   0.036   0.036   0.051
  9 A"   26 A'   27 A'   28 A'   29 A'   10 A"   30 A'   31 A'                 
  0.051   0.067   0.067   0.076   0.078   0.093   0.110   0.116
 32 A'   33 A'   11 A"   12 A"   34 A'   35 A'   36 A'   37 A'                 
  0.146   0.224   0.263   0.274   0.280   0.302   0.307   0.370
 38 A'   39 A'   40 A'   41 A'   13 A"   42 A'   14 A"   43 A'                 
  0.409   0.423   0.426   0.468   0.472   0.512   0.528   0.566
 44 A'   15 A"   45 A'   16 A"   46 A'   17 A"   47 A'   18 A"                 
  0.571   0.588   0.606   0.631   0.647   0.665   0.697   0.758
 48 A'   49 A'   19 A"   50 A'   51 A'   52 A'   53 A'   20 A"                 
  0.823   0.839   0.876   1.036   1.130   1.398   1.416   1.505
 54 A'   21 A"   55 A'   56 A'   57 A'   22 A"   58 A'   23 A"                 
  1.553   1.579   1.639   1.683   1.722   1.992   2.010   2.023
 59 A'   24 A"   60 A'   61 A'   62 A'   25 A"   63 A'   64 A'                 
  2.091   2.552   3.993   4.001   4.009   4.028   4.199   6.587
 65 A'   66 A'   26 A"   67 A'   27 A"   68 A'   69 A'   70 A'                 
  6.668   6.904   7.549   7.566   7.625  13.778  13.815  13.826
 71 A'   72 A'   28 A"   73 A'   74 A'   29 A"   30 A"   75 A'                 
 13.845  13.886  13.939  47.888 162.784 163.047 289.749 289.764
 76 A'   77 A'   78 A'   79 A'   80 A'   81 A'   31 A"   82 A'                 
289.8341020.674
 83 A'   84 A'                                                                 

 Beta MOs, Restricted
 -- Occupied --                  
-482.84  -77.12  -77.08  -62.49  -56.31  -56.31  -56.31   -8.70
  1 A'    2 A'    3 A'    4 A'    5 A'    1 A"    6 A'    7 A'                 
 -6.610  -6.578  -6.531  -6.521  -6.520  -4.772  -4.770  -4.767
  8 A'    9 A'   10 A'    2 A"   11 A'   12 A'    3 A"   13 A'                 
 -4.739  -4.739  -4.736  -2.643  -2.640  -2.639  -2.631  -2.631
  4 A"   14 A'   15 A'   16 A'    5 A"   17 A'    6 A"   18 A'                 
 -0.802  -0.700  -0.542  -0.394  -0.380  -0.340  -0.316  -0.277
 19 A'   20 A'   21 A'   22 A'   23 A'    7 A"   24 A'   25 A'                 
 -0.275
  8 A"                                                                         
 -- Virtual --                   
 -0.128  -0.069  -0.018  -0.006   0.022   0.036   0.036   0.051
  9 A"   26 A'   27 A'   28 A'   29 A'   10 A"   30 A'   31 A'                 
  0.051   0.067   0.067   0.076   0.078   0.093   0.110   0.116
 32 A'   33 A'   11 A"   12 A"   34 A'   35 A'   36 A'   37 A'                 
  0.146   0.224   0.263   0.274   0.280   0.302   0.307   0.370
 38 A'   39 A'   40 A'   41 A'   13 A"   42 A'   14 A"   43 A'                 
  0.409   0.423   0.426   0.468   0.472   0.512   0.528   0.566
 44 A'   15 A"   45 A'   16 A"   46 A'   17 A"   47 A'   18 A"                 
  0.571   0.588   0.606   0.631   0.647   0.665   0.697   0.758
 48 A'   49 A'   19 A"   50 A'   51 A'   52 A'   53 A'   20 A"                 
  0.823   0.839   0.876   1.036   1.130   1.398   1.416   1.505
 54 A'   21 A"   55 A'   56 A'   57 A'   22 A"   58 A'   23 A"                 
  1.553   1.579   1.639   1.683   1.722   1.992   2.010   2.023
 59 A'   24 A"   60 A'   61 A'   62 A'   25 A"   63 A'   64 A'                 
  2.091   2.552   3.993   4.001   4.009   4.028   4.199   6.587
 65 A'   66 A'   26 A"   67 A'   27 A"   68 A'   69 A'   70 A'                 
  6.668   6.904   7.549   7.566   7.625  13.778  13.815  13.826
 71 A'   72 A'   28 A"   73 A'   74 A'   29 A"   30 A"   75 A'                 
 13.845  13.886  13.939  47.888 162.784 163.047 289.749 289.764
 76 A'   77 A'   78 A'   79 A'   80 A'   81 A'   31 A"   82 A'                 
289.8341020.674
 83 A'   84 A'                                                                 
 --------------------------------------------------------------

          Ground-State Mulliken Net Atomic Charges

     Atom                 Charge (a.u.)
  ----------------------------------------
      1 P                     0.140802
      2 P                     0.102732
      3 H                    -0.077720
      4 Br                   -0.165814
  ----------------------------------------
  Sum of atomic charges =    -0.000000

 -----------------------------------------------------------------
                    Cartesian Multipole Moments
 -----------------------------------------------------------------
    Charge (ESU x 10^10)
                 0.0000
    Dipole Moment (Debye)
         X       1.6191      Y      -0.4715      Z       0.0000
       Tot       1.6864
    Quadrupole Moments (Debye-Ang)
        XX     -41.7003     XY      -1.4528     YY     -47.1991
        XZ      -0.0000     YZ      -0.0000     ZZ     -45.8686
    Octopole Moments (Debye-Ang^2)
       XXX     -62.7796    XXY      -1.3240    XYY     -27.3628
       YYY      -1.9703    XXZ       0.0000    XYZ       0.0000
       YYZ       0.0000    XZZ     -24.4788    YZZ      -0.8499
       ZZZ       0.0000
    Hexadecapole Moments (Debye-Ang^3)
      XXXX    -663.4276   XXXY     -30.9525   XXYY    -151.8294
      XYYY     -25.4388   YYYY    -177.8292   XXXZ      -0.0000
      XXYZ      -0.0000   XYYZ      -0.0000   YYYZ      -0.0000
      XXZZ    -132.4256   XYZZ      -7.5200   YYZZ     -39.8726
      XZZZ      -0.0000   YZZZ      -0.0000   ZZZZ     -67.8200
 -----------------------------------------------------------------
Archival summary:
1\1\TWL02\OPT\ProcedureUnspecified\BasisUnspecified\r121\taweetha\TueOct3017:10:472018TueOct3017:10:472018\0\\#,OPT,ProcedureUnspecified,BasisUnspecified,\\0,1\Br\P,1,2.27308\P,2,2.03826,1,103.369\H,3,1.43126,2,88.4015,1,-180,0\\\@

 Total job time:  84.63s(wall), 84.33s(cpu) 
 Tue Oct 30 17:10:47 2018

        *************************************************************
        *                                                           *
        *  Thank you very much for using Q-Chem.  Have a nice day.  *
        *                                                           *
        *************************************************************


 
User input: 2 of 2 
 
Q-Chem Developer Version!
                  Welcome to Q-Chem
     A Quantum Leap Into The Future Of Chemistry


 Q-Chem 5.1, Q-Chem, Inc., Pleasanton, CA (2018)

 Yihan Shao,  Zhengting Gan,  E. Epifanovsky,  A. T. B. Gilbert,  M. Wormit,  
 J. Kussmann,  A. W. Lange,  A. Behn,  Jia Deng,  Xintian Feng,  D. Ghosh,  
 M. Goldey,  P. R. Horn,  L. D. Jacobson,  I. Kaliman,  T. Kus,  A. Landau,  
 Jie Liu,  E. I. Proynov,  R. M. Richard,  R. P. Steele,  E. J. Sundstrom,  
 H. L. Woodcock III,  P. M. Zimmerman,  D. Zuev,  B. Albrecht,  E. Alguire,  
 S. A. Baeppler,  D. Barton,  Z. Benda,  Y. A. Bernard,  E. J. Berquist,  
 K. B. Bravaya,  H. Burton,  D. Casanova,  Chun-Min Chang,  Yunqing Chen,  
 A. Chien,  K. D. Closser,  M. P. Coons,  S. Coriani,  S. Dasgupta,  
 A. L. Dempwolff,  M. Diedenhofen,  Hainam Do,  R. G. Edgar,  Po-Tung Fang,  
 S. Faraji,  S. Fatehi,  Qingguo Feng,  K. D. Fenk,  J. Fosso-Tande,  
 Qinghui Ge,  A. Ghysels,  G. Gidofalvi,  J. Gomes,  J. Gonthier,  A. Gunina,  
 D. Hait,  M. W. D. Hanson-Heine,  P. H. P. Harbach,  A. W. Hauser,  
 J. E. Herr,  E. G. Hohenstein,  Z. C. Holden,  Kerwin Hui,  B. C. Huynh,  
 T.-C. Jagau,  Hyunjun Ji,  B. Kaduk,  K. Khistyaev,  Jaehoon Kim,  
 P. Klunzinger,  K. Koh,  D. Kosenkov,  L. Koulias,  T. Kowalczyk,  
 C. M. Krauter,  A. Kunitsa,  Ka Un Lao,  A. Laurent,  K. V. Lawler,  
 Joonho Lee,  D. Lefrancois,  S. Lehtola,  D. S. Levine,  Yi-Pei Li,  
 You-Sheng Lin,  Fenglai Liu,  E. Livshits,  A. Luenser,  P. Manohar,  
 E. Mansoor,  S. F. Manzer,  Shan-Ping Mao,  Yuezhi Mao,  N. Mardirossian,  
 A. V. Marenich,  T. Markovich,  L. A. Martinez-Martinez,  S. A. Maurer,  
 N. J. Mayhall,  S. C. McKenzie,  J.-M. Mewes,  A. F. Morrison,  
 J. W. Mullinax,  K. Nanda,  T. S. Nguyen-Beck,  R. Olivares-Amaya,  
 J. A. Parkhill,  T. M. Perrine,  F. Plasser,  P. Pokhilko,  S. Prager,  
 A. Prociuk,  E. Ramos,  D. R. Rehn,  F. Rob,  M. Schneider,  N. Sergueev,  
 S. M. Sharada,  S. Sharma,  D. W. Small,  T. Stauch,  T. Stein,  
 Yu-Chuan Su,  A. J. W. Thom,  A. Tkatchenko,  T. Tsuchimochi,  N. M. Tubman,  
 L. Vogt,  M. L. Vidal,  O. Vydrov,  M. A. Watson,  J. Wenzel,  
 M. de Wergifosse,  T. A. Wesolowski,  A. White,  J. Witte,  A. Yamada,  
 Jun Yang,  K. Yao,  S. Yeganeh,  S. R. Yost,  Zhi-Qiang You,  A. Zech,  
 Igor Ying Zhang,  Xing Zhang,  Yan Zhao,  Ying Zhu,  B. R. Brooks,  
 G. K. L. Chan,  C. J. Cramer,  M. S. Gordon,  W. J. Hehre,  A. Klamt,  
 M. W. Schmidt,  C. D. Sherrill,  D. G. Truhlar,  A. Aspuru-Guzik,  R. Baer,  
 A. T. Bell,  N. A. Besley,  Jeng-Da Chai,  A. E. DePrince, III,  
 R. A. DiStasio Jr.,  A. Dreuw,  B. D. Dunietz,  T. R. Furlani,  
 Chao-Ping Hsu,  Yousung Jung,  Jing Kong,  D. S. Lambrecht,  WanZhen Liang,  
 C. Ochsenfeld,  V. A. Rassolov,  L. V. Slipchenko,  J. E. Subotnik,  
 T. Van Voorhis,  J. M. Herbert,  A. I. Krylov,  P. M. W. Gill,  M. Head-Gordon

 Contributors to earlier versions of Q-Chem not listed above: 
 R. D. Adamson,  B. Austin,  J. Baker,  G. J. O. Beran,  K. Brandhorst,  
 S. T. Brown,  E. F. C. Byrd,  A. K. Chakraborty,  C.-L. Cheng,  
 Siu Hung Chien,  D. M. Chipman,  D. L. Crittenden,  H. Dachsel,  
 R. J. Doerksen,  A. D. Dutoi,  L. Fusti-Molnar,  W. A. Goddard III,  
 A. Golubeva-Zadorozhnaya,  S. R. Gwaltney,  G. Hawkins,  A. Heyden,  
 S. Hirata,  G. Kedziora,  F. J. Keil,  C. Kelley,  Jihan Kim,  R. A. King,  
 R. Z. Khaliullin,  P. P. Korambath,  W. Kurlancheek,  A. M. Lee,  M. S. Lee,  
 S. V. Levchenko,  Ching Yeh Lin,  D. Liotard,  R. C. Lochan,  I. Lotan,  
 P. E. Maslen,  N. Nair,  D. P. O'Neill,  D. Neuhauser,  E. Neuscamman,  
 C. M. Oana,  R. Olson,  B. Peters,  R. Peverati,  P. A. Pieniazek,  
 Y. M. Rhee,  J. Ritchie,  M. A. Rohrdanz,  E. Rosta,  N. J. Russ,  
 H. F. Schaefer III,  N. E. Schultz,  N. Shenvi,  A. C. Simmonett,  A. Sodt,  
 D. Stuck,  K. S. Thanthiriwatte,  V. Vanovschi,  Tao Wang,  A. Warshel,  
 C. F. Williams,  Q. Wu,  X. Xu,  W. Zhang

 Please cite Q-Chem as follows:
 Y. Shao et al., Mol. Phys. 113, 184-215 (2015)
 DOI: 10.1080/00268976.2014.952696

 Q-Chem 5.1.1 for Intel X86 EM64T Linux

 Parts of Q-Chem use Armadillo 8.300.2 (Tropical Shenanigans).
 http://arma.sourceforge.net/

 Q-Chem begins on Tue Oct 30 17:10:47 2018  

Host: 
0

     Scratch files written to /scratch/taweetham/qchem19339//
The previous job contains 0 fragments, simply inherited here
Input Ideriv = 2
Curr. Ideriv = -1
Max.  Ideriv = 2

Checking the input file for inconsistencies... 	...done.

--------------------------------------------------------------
User input:
--------------------------------------------------------------

$molecule
read
$end

$rem
   job_type 	frequency
   basis 	6-311++g**
   method	b3lyp	
$end


--------------------------------------------------------------
 ----------------------------------------------------------------
             Standard Nuclear Orientation (Angstroms)
    I     Atom           X                Y                Z
 ----------------------------------------------------------------
    1      P      -0.7126672216    -0.9290973457     0.0000000000
    2      P      -2.0749398477     0.5870492586    -0.0000000000
    3      H      -3.1124780177    -0.3988632539    -0.0000000000
    4      Br      1.2836166873     0.1579881303     0.0000000000
 ----------------------------------------------------------------
 Molecular Point Group                 Cs    NOp =  2
 Largest Abelian Subgroup              Cs    NOp =  2
 Nuclear Repulsion Energy =   275.6438673204 hartrees
 There are       33 alpha and       33 beta electrons
 Requested basis set is 6-311++G(d,p)
 There are 50 shells and 115 basis functions

 Total QAlloc Memory Limit   2000 MB
 Mega-Array Size       188 MB
 MEM_STATIC part       192 MB

                       Distance Matrix (Angstroms)
             P (  1)   P (  2)   H (  3)
   P (  2)  2.038256
   H (  3)  2.457690  1.431261
   Br(  4)  2.273083  3.385852  4.431222

 A cutoff of  1.0D-11 yielded   1102 shell pairs
 There are      6163 function pairs (      6744 Cartesian)
 Smallest overlap matrix eigenvalue = 5.52E-04
 Guess from superposition of atomic densities
 Warning:  Energy on first SCF cycle will be non-variational
 SAD guess density has 66.000000 electrons

 -----------------------------------------------------------------------
  General SCF calculation program by
  Eric Jon Sundstrom, Paul Horn, Yuezhi Mao, Dmitri Zuev, Alec White,
  David Stuck, Shaama M.S., Shane Yost, Joonho Lee, David Small,
  Daniel Levine, Susi Lehtola, Hugh Burton, Evgeny Epifanovsky
 -----------------------------------------------------------------------
 Exchange:     0.2000 Hartree-Fock + 0.0800 Slater + 0.7200 B88
 Correlation:  0.1900 VWN1RPA + 0.8100 LYP
 Using SG-1 standard quadrature grid
 A restricted SCF calculation will be
 performed using DIIS
 SCF converges when DIIS error is below 1.0e-08
 ---------------------------------------
  Cycle       Energy         DIIS error
 ---------------------------------------
    1   -3257.6697784811      4.27e-02  
    2   -3257.4936546462      3.03e-03  
    3   -3257.4596406353      4.64e-03  
    4   -3257.4998295509      1.65e-03  
    5   -3257.5055713765      2.49e-04  
    6   -3257.5056894939      1.55e-04  
    7   -3257.5057330696      1.46e-05  
    8   -3257.5057333126      3.45e-06  
    9   -3257.5057333243      9.11e-07  
   10   -3257.5057333264      2.49e-07  
   11   -3257.5057333265      3.89e-08  
   12   -3257.5057333265      8.82e-09  Convergence criterion met
 ---------------------------------------
 SCF time:   CPU 10.97s  wall 11.00s 
 SCF   energy in the final basis set =    -3257.5057333265
 Total energy in the final basis set =    -3257.5057333265

 --------------------------------------------------------------
             Orbital Energies (a.u.) and Symmetries
 --------------------------------------------------------------

 Alpha MOs, Restricted
 -- Occupied --                  
-482.84  -77.12  -77.08  -62.49  -56.31  -56.31  -56.31   -8.70
  1 A'    2 A'    3 A'    4 A'    5 A'    1 A"    6 A'    7 A'                 
 -6.610  -6.578  -6.531  -6.521  -6.520  -4.772  -4.770  -4.767
  8 A'    9 A'   10 A'    2 A"   11 A'   12 A'    3 A"   13 A'                 
 -4.739  -4.739  -4.736  -2.643  -2.640  -2.639  -2.631  -2.631
  4 A"   14 A'   15 A'   16 A'    5 A"   17 A'   18 A'    6 A"                 
 -0.802  -0.700  -0.542  -0.394  -0.380  -0.340  -0.316  -0.277
 19 A'   20 A'   21 A'   22 A'   23 A'    7 A"   24 A'   25 A'                 
 -0.275
  8 A"                                                                         
 -- Virtual --                   
 -0.128  -0.069  -0.018  -0.006   0.022   0.036   0.036   0.051
  9 A"   26 A'   27 A'   28 A'   29 A'   30 A'   10 A"   31 A'                 
  0.051   0.067   0.067   0.076   0.078   0.093   0.110   0.115
 32 A'   33 A'   11 A"   12 A"   34 A'   35 A'   36 A'   37 A'                 
  0.145   0.224   0.263   0.274   0.280   0.302   0.307   0.370
 38 A'   39 A'   40 A'   41 A'   13 A"   42 A'   14 A"   43 A'                 
  0.409   0.423   0.427   0.468   0.472   0.512   0.528   0.566
 44 A'   15 A"   45 A'   16 A"   46 A'   17 A"   47 A'   18 A"                 
  0.571   0.588   0.606   0.631   0.647   0.665   0.697   0.758
 48 A'   49 A'   19 A"   50 A'   51 A'   52 A'   53 A'   20 A"                 
  0.823   0.839   0.876   1.036   1.130   1.398   1.416   1.505
 54 A'   21 A"   55 A'   56 A'   57 A'   22 A"   58 A'   23 A"                 
  1.553   1.579   1.639   1.683   1.722   1.992   2.010   2.023
 59 A'   24 A"   60 A'   61 A'   62 A'   25 A"   63 A'   64 A'                 
  2.091   2.552   3.993   4.001   4.009   4.028   4.199   6.586
 65 A'   66 A'   26 A"   67 A'   27 A"   68 A'   69 A'   70 A'                 
  6.668   6.904   7.549   7.566   7.625  13.778  13.815  13.826
 71 A'   72 A'   28 A"   73 A'   74 A'   29 A"   30 A"   75 A'                 
 13.845  13.886  13.939  47.888 162.784 163.047 289.749 289.764
 76 A'   77 A'   78 A'   79 A'   80 A'   81 A'   31 A"   82 A'                 
289.8341020.674
 83 A'   84 A'                                                                 

 Beta MOs, Restricted
 -- Occupied --                  
-482.84  -77.12  -77.08  -62.49  -56.31  -56.31  -56.31   -8.70
  1 A'    2 A'    3 A'    4 A'    5 A'    1 A"    6 A'    7 A'                 
 -6.610  -6.578  -6.531  -6.521  -6.520  -4.772  -4.770  -4.767
  8 A'    9 A'   10 A'    2 A"   11 A'   12 A'    3 A"   13 A'                 
 -4.739  -4.739  -4.736  -2.643  -2.640  -2.639  -2.631  -2.631
  4 A"   14 A'   15 A'   16 A'    5 A"   17 A'   18 A'    6 A"                 
 -0.802  -0.700  -0.542  -0.394  -0.380  -0.340  -0.316  -0.277
 19 A'   20 A'   21 A'   22 A'   23 A'    7 A"   24 A'   25 A'                 
 -0.275
  8 A"                                                                         
 -- Virtual --                   
 -0.128  -0.069  -0.018  -0.006   0.022   0.036   0.036   0.051
  9 A"   26 A'   27 A'   28 A'   29 A'   30 A'   10 A"   31 A'                 
  0.051   0.067   0.067   0.076   0.078   0.093   0.110   0.115
 32 A'   33 A'   11 A"   12 A"   34 A'   35 A'   36 A'   37 A'                 
  0.145   0.224   0.263   0.274   0.280   0.302   0.307   0.370
 38 A'   39 A'   40 A'   41 A'   13 A"   42 A'   14 A"   43 A'                 
  0.409   0.423   0.427   0.468   0.472   0.512   0.528   0.566
 44 A'   15 A"   45 A'   16 A"   46 A'   17 A"   47 A'   18 A"                 
  0.571   0.588   0.606   0.631   0.647   0.665   0.697   0.758
 48 A'   49 A'   19 A"   50 A'   51 A'   52 A'   53 A'   20 A"                 
  0.823   0.839   0.876   1.036   1.130   1.398   1.416   1.505
 54 A'   21 A"   55 A'   56 A'   57 A'   22 A"   58 A'   23 A"                 
  1.553   1.579   1.639   1.683   1.722   1.992   2.010   2.023
 59 A'   24 A"   60 A'   61 A'   62 A'   25 A"   63 A'   64 A'                 
  2.091   2.552   3.993   4.001   4.009   4.028   4.199   6.586
 65 A'   66 A'   26 A"   67 A'   27 A"   68 A'   69 A'   70 A'                 
  6.668   6.904   7.549   7.566   7.625  13.778  13.815  13.826
 71 A'   72 A'   28 A"   73 A'   74 A'   29 A"   30 A"   75 A'                 
 13.845  13.886  13.939  47.888 162.784 163.047 289.749 289.764
 76 A'   77 A'   78 A'   79 A'   80 A'   81 A'   31 A"   82 A'                 
289.8341020.674
 83 A'   84 A'                                                                 
 --------------------------------------------------------------

          Ground-State Mulliken Net Atomic Charges

     Atom                 Charge (a.u.)
  ----------------------------------------
      1 P                     0.140777
      2 P                     0.102631
      3 H                    -0.077721
      4 Br                   -0.165687
  ----------------------------------------
  Sum of atomic charges =    -0.000000

 -----------------------------------------------------------------
                    Cartesian Multipole Moments
 -----------------------------------------------------------------
    Charge (ESU x 10^10)
                -0.0000
    Dipole Moment (Debye)
         X      -1.5944      Y      -0.5489      Z      -0.0000
       Tot       1.6863
    Quadrupole Moments (Debye-Ang)
        XX     -42.5198     XY       1.6322     YY     -47.0212
        XZ      -0.0000     YZ       0.0000     ZZ     -45.8684
    Octopole Moments (Debye-Ang^2)
       XXX      36.4129    XXY       0.7676    XYY      17.3168
       YYY       5.3031    XXZ      -0.0000    XYZ       0.0000
       YYZ      -0.0000    XZZ      14.8770    YZZ       1.4108
       ZZZ      -0.0000
    Hexadecapole Moments (Debye-Ang^3)
      XXXX    -626.7136   XXXY      19.5576   XXYY    -141.7938
      XYYY      11.2201   YYYY    -174.5677   XXXZ      -0.0000
      XXYZ       0.0000   XYYZ       0.0000   YYYZ      -0.0000
      XXZZ    -124.6808   XYZZ       2.7594   YYZZ     -39.4049
      XZZZ      -0.0000   YZZZ       0.0000   ZZZZ     -67.8187
 -----------------------------------------------------------------
 Calculating MO derivatives via CPSCF
   1         3          12      0.175587    0.065328
   2         3          12      0.024279    0.011351
   3         3          12      0.003413    0.001477
   4         4          11      0.000381    0.000175
   5        13           2      0.000023    0.000013
   6        15           0      0.000000    0.000000    Roots Converged
 Time for AOints: 2.5 s (CPU) 2.5 s (wall)
 ------------------------------------------------------------------------------
                     AOints        : Timing summary (seconds)
 ------------------------------------------------------------------------------
     job step          cpu (% of tot)      sys (% of tot)     wall (% of tot)
 ------------------------------------------------------------------------------
  cpscf_lag         0.2666E+02 (52.7)   0.4400E-04 (18.6)   0.2671E+02 (52.7)
  iterzp            0.2132E+02 (42.2)   0.1910E-03 (80.6)   0.2135E+02 (42.1)
  make_fx           0.0000E+00 ( 0.0)   0.0000E+00 ( 0.0)   0.0000E+00 ( 0.0)
  AOints            0.2546E+01 ( 5.0)   0.2000E-05 ( 0.8)   0.2564E+01 ( 5.1)
 ------------------------------------------------------------------------------
   Grand Totals     0.5057E+02          0.2370E-03          0.5066E+02
 ------------------------------------------------------------------------------
 Calculating analytic Hessian of the SCF energy
 Polarizability Matrix (a.u.)
            1           2           3
    1-105.6365493   8.0853091  -0.0000000
    2   8.0853091 -65.3796314   0.0000000
    3  -0.0000000   0.0000000 -44.5089047

 Direct stationary perturbation theory relativistic correction:

 rels  =      17.697152179509
 relv  =     -60.031532839020
 rel2e =       9.635245528188
 E_rel =     -32.699135131323

 Hessian of the SCF Energy
            1           2           3           4           5           6
    1   0.1779609  -0.0476311  -0.0000000  -0.0888494   0.0895836   0.0000000
    2  -0.0476311   0.1859176  -0.0000000   0.1000843  -0.1514705   0.0000000
    3  -0.0000000  -0.0000000   0.0067589   0.0000000   0.0000000   0.0061951
    4  -0.0888494   0.1000843   0.0000000   0.2022038  -0.0068048  -0.0000000
    5   0.0895836  -0.1514705   0.0000000  -0.0068048   0.2481969  -0.0000000
    6   0.0000000   0.0000000   0.0061951  -0.0000000  -0.0000000   0.0051544
    7  -0.0104343  -0.0135996   0.0000000  -0.0974241  -0.0753608  -0.0000000
    8   0.0045533   0.0080203  -0.0000000  -0.0948729  -0.1073017   0.0000000
    9  -0.0000000  -0.0000000  -0.0081742   0.0000000   0.0000000  -0.0062340
   10  -0.0786771  -0.0388536  -0.0000000  -0.0159302  -0.0074180  -0.0000000
   11  -0.0465059  -0.0424673   0.0000000   0.0015934   0.0105753  -0.0000000
   12   0.0000000   0.0000000  -0.0047797  -0.0000000  -0.0000000  -0.0051155
            7           8           9          10          11          12
    1  -0.0104343   0.0045533  -0.0000000  -0.0786771  -0.0465059   0.0000000
    2  -0.0135996   0.0080203  -0.0000000  -0.0388536  -0.0424673   0.0000000
    3   0.0000000  -0.0000000  -0.0081742  -0.0000000   0.0000000  -0.0047797
    4  -0.0974241  -0.0948729   0.0000000  -0.0159302   0.0015934  -0.0000000
    5  -0.0753608  -0.1073017   0.0000000  -0.0074180   0.0105753  -0.0000000
    6  -0.0000000   0.0000000  -0.0062340  -0.0000000  -0.0000000  -0.0051155
    7   0.1116347   0.0855064   0.0000000  -0.0037762   0.0034540  -0.0000000
    8   0.0855064   0.0995430  -0.0000000   0.0048132  -0.0002616   0.0000000
    9   0.0000000  -0.0000000   0.0081375   0.0000000   0.0000000   0.0062708
   10  -0.0037762   0.0048132   0.0000000   0.0983835   0.0414584   0.0000000
   11   0.0034540  -0.0002616   0.0000000   0.0414584   0.0321536  -0.0000000
   12  -0.0000000   0.0000000   0.0062708   0.0000000  -0.0000000   0.0036245
 Gradient time:  CPU 68.18 s  wall 68.28 s
 **********************************************************************
 **                                                                  **
 **                       VIBRATIONAL ANALYSIS                       **
 **                       --------------------                       **
 **                                                                  **
 **        VIBRATIONAL FREQUENCIES (CM**-1) AND NORMAL MODES         **
 **     FORCE CONSTANTS (mDYN/ANGSTROM) AND REDUCED MASSES (AMU)     **
 **                  INFRARED INTENSITIES (KM/MOL)                   **
 **                                                                  **
 **********************************************************************


 Mode:                 1                      2                      3
 Frequency:       155.43                 365.43                 475.15
 Force Cnst:      0.2629                 1.3468                 0.1405
 Red. Mass:      18.4727                17.1174                 1.0561
 IR Active:          YES                    YES                    YES
 IR Intens:        0.350                 59.085                  0.953
 Raman Active:       YES                    YES                    YES
               X      Y      Z        X      Y      Z        X      Y      Z
 P          0.044 -0.320 -0.000    0.486  0.380 -0.000    0.000 -0.000 -0.027
 P          0.556  0.102 -0.000    0.030 -0.047 -0.000   -0.000  0.000 -0.026
 H         -0.040  0.716  0.000    0.518 -0.537  0.000   -0.000  0.000  0.999
 Br        -0.235  0.076  0.000   -0.209 -0.124  0.000    0.000  0.000  0.008
 TransDip  -0.002 -0.019  0.000    0.239  0.060 -0.000    0.000 -0.000  0.031

 Mode:                 4                      5                      6
 Frequency:       594.87                 768.64                2274.41
 Force Cnst:      1.4307                 0.4322                 3.1655
 Red. Mass:       6.8622                 1.2416                 1.0386
 IR Active:          YES                    YES                    YES
 IR Intens:       14.624                  6.555                 44.408
 Raman Active:       YES                    YES                    YES
               X      Y      Z        X      Y      Z        X      Y      Z
 P          0.243 -0.219  0.000   -0.001 -0.054 -0.000   -0.001 -0.001  0.000
 P         -0.214  0.206  0.000   -0.016  0.068 -0.000   -0.023 -0.022  0.000
 H         -0.622  0.646 -0.000    0.706 -0.703  0.000    0.729  0.684 -0.000
 Br        -0.004 -0.003 -0.000   -0.002  0.004  0.000    0.000  0.000 -0.000
 TransDip   0.119 -0.029  0.000   -0.038  0.073  0.000   -0.175 -0.123 -0.000

 STANDARD THERMODYNAMIC QUANTITIES AT   298.15 K  AND     1.00 ATM

   This Molecule has  0 Imaginary Frequencies
   Zero point vibrational energy:        6.625 kcal/mol

   Atom    1 Element P  Has Mass   30.97376
   Atom    2 Element P  Has Mass   30.97376
   Atom    3 Element H  Has Mass    1.00783
   Atom    4 Element Br Has Mass   78.91830
   Molecular Mass:   141.873650 amu
   Principal axes and moments of inertia in amu*Bohr^2:
                             1           2           3
    Eigenvalues --      141.15162  1028.09150  1169.24311
          X               1.00000     0.00035    -0.00000
          Y              -0.00035     1.00000     0.00000
          Z               0.00000    -0.00000     1.00000
   Rotational Symmetry Number is   1
   The Molecule is an Asymmetric Top
   Translational Enthalpy:        0.889 kcal/mol
   Rotational Enthalpy:           0.889 kcal/mol
   Vibrational Enthalpy:          7.549 kcal/mol
   gas constant (RT):             0.592 kcal/mol
   Translational Entropy:        40.760  cal/mol.K
   Rotational Entropy:           26.631  cal/mol.K
   Vibrational Entropy:           5.120  cal/mol.K

   Total Enthalpy:                9.918 kcal/mol
   Total Entropy:                72.512  cal/mol.K

 ======================================================================

 STANDARD THERMODYNAMIC QUANTITIES FOR ANHARMONIC VIBRATION -- TOSH

   Zero point vibrational energy: ************ kcal/mol

   Vibrational Enthalpy:   ************ kcal/mol
   Vibrational Entropy:             NaN  cal/mol.K

   Total Enthalpy:         ************ kcal/mol
   Total Entropy:                   NaN  cal/mol.K

 ======================================================================

 STANDARD THERMODYNAMIC QUANTITIES FOR ANHARMONIC VIBRATION -- VPT2

   Zero point vibrational energy: ************ kcal/mol

   Vibrational Enthalpy:   ************ kcal/mol
   Vibrational Entropy:             NaN  cal/mol.K

   Total Enthalpy:         ************ kcal/mol
   Total Entropy:                   NaN  cal/mol.K

 ======================================================================

Archival summary:
1\1\TWL02\FREQ\ProcedureUnspecified\BasisUnspecified\r121\taweetha\TueOct3017:12:062018TueOct3017:12:062018\0\\#,FREQ,ProcedureUnspecified,BasisUnspecified,\\0,1\Br\P,1,2.27308\P,2,2.03826,1,103.369\H,3,1.43126,2,88.4015,1,180,0\\\@

 Total job time:  79.37s(wall), 79.22s(cpu) 
 Tue Oct 30 17:12:06 2018

        *************************************************************
        *                                                           *
        *  Thank you very much for using Q-Chem.  Have a nice day.  *
        *                                                           *
        *************************************************************
