# Supplementary material for: Geometric and energetic data from ab initio calculations of haloethene, haloimine, halomethylenephosphine, haloiminophosphine, halodiazene, halodiphosphene and halocyclopropane
Source: Data Brief. 2019 Nov 2;27:104738. doi: 10.1016/j.dib.2019.104738 (PMC6861602; doi:10.1016/j.dib.2019.104738)
Supplement: Multimedia component 8 [file mmc8.zip › PP/B3LYP/HEPPECl.out]

Q-Chem Developer Version!
                  Welcome to Q-Chem
     A Quantum Leap Into The Future Of Chemistry


 Q-Chem 5.1, Q-Chem, Inc., Pleasanton, CA (2018)

 Yihan Shao,  Zhengting Gan,  E. Epifanovsky,  A. T. B. Gilbert,  M. Wormit,  
 J. Kussmann,  A. W. Lange,  A. Behn,  Jia Deng,  Xintian Feng,  D. Ghosh,  
 M. Goldey,  P. R. Horn,  L. D. Jacobson,  I. Kaliman,  T. Kus,  A. Landau,  
 Jie Liu,  E. I. Proynov,  R. M. Richard,  R. P. Steele,  E. J. Sundstrom,  
 H. L. Woodcock III,  P. M. Zimmerman,  D. Zuev,  B. Albrecht,  E. Alguire,  
 S. A. Baeppler,  D. Barton,  Z. Benda,  Y. A. Bernard,  E. J. Berquist,  
 K. B. Bravaya,  H. Burton,  D. Casanova,  Chun-Min Chang,  Yunqing Chen,  
 A. Chien,  K. D. Closser,  M. P. Coons,  S. Coriani,  S. Dasgupta,  
 A. L. Dempwolff,  M. Diedenhofen,  Hainam Do,  R. G. Edgar,  Po-Tung Fang,  
 S. Faraji,  S. Fatehi,  Qingguo Feng,  K. D. Fenk,  J. Fosso-Tande,  
 Qinghui Ge,  A. Ghysels,  G. Gidofalvi,  J. Gomes,  J. Gonthier,  A. Gunina,  
 D. Hait,  M. W. D. Hanson-Heine,  P. H. P. Harbach,  A. W. Hauser,  
 J. E. Herr,  E. G. Hohenstein,  Z. C. Holden,  Kerwin Hui,  B. C. Huynh,  
 T.-C. Jagau,  Hyunjun Ji,  B. Kaduk,  K. Khistyaev,  Jaehoon Kim,  
 P. Klunzinger,  K. Koh,  D. Kosenkov,  L. Koulias,  T. Kowalczyk,  
 C. M. Krauter,  A. Kunitsa,  Ka Un Lao,  A. Laurent,  K. V. Lawler,  
 Joonho Lee,  D. Lefrancois,  S. Lehtola,  D. S. Levine,  Yi-Pei Li,  
 You-Sheng Lin,  Fenglai Liu,  E. Livshits,  A. Luenser,  P. Manohar,  
 E. Mansoor,  S. F. Manzer,  Shan-Ping Mao,  Yuezhi Mao,  N. Mardirossian,  
 A. V. Marenich,  T. Markovich,  L. A. Martinez-Martinez,  S. A. Maurer,  
 N. J. Mayhall,  S. C. McKenzie,  J.-M. Mewes,  A. F. Morrison,  
 J. W. Mullinax,  K. Nanda,  T. S. Nguyen-Beck,  R. Olivares-Amaya,  
 J. A. Parkhill,  T. M. Perrine,  F. Plasser,  P. Pokhilko,  S. Prager,  
 A. Prociuk,  E. Ramos,  D. R. Rehn,  F. Rob,  M. Schneider,  N. Sergueev,  
 S. M. Sharada,  S. Sharma,  D. W. Small,  T. Stauch,  T. Stein,  
 Yu-Chuan Su,  A. J. W. Thom,  A. Tkatchenko,  T. Tsuchimochi,  N. M. Tubman,  
 L. Vogt,  M. L. Vidal,  O. Vydrov,  M. A. Watson,  J. Wenzel,  
 M. de Wergifosse,  T. A. Wesolowski,  A. White,  J. Witte,  A. Yamada,  
 Jun Yang,  K. Yao,  S. Yeganeh,  S. R. Yost,  Zhi-Qiang You,  A. Zech,  
 Igor Ying Zhang,  Xing Zhang,  Yan Zhao,  Ying Zhu,  B. R. Brooks,  
 G. K. L. Chan,  C. J. Cramer,  M. S. Gordon,  W. J. Hehre,  A. Klamt,  
 M. W. Schmidt,  C. D. Sherrill,  D. G. Truhlar,  A. Aspuru-Guzik,  R. Baer,  
 A. T. Bell,  N. A. Besley,  Jeng-Da Chai,  A. E. DePrince, III,  
 R. A. DiStasio Jr.,  A. Dreuw,  B. D. Dunietz,  T. R. Furlani,  
 Chao-Ping Hsu,  Yousung Jung,  Jing Kong,  D. S. Lambrecht,  WanZhen Liang,  
 C. Ochsenfeld,  V. A. Rassolov,  L. V. Slipchenko,  J. E. Subotnik,  
 T. Van Voorhis,  J. M. Herbert,  A. I. Krylov,  P. M. W. Gill,  M. Head-Gordon

 Contributors to earlier versions of Q-Chem not listed above: 
 R. D. Adamson,  B. Austin,  J. Baker,  G. J. O. Beran,  K. Brandhorst,  
 S. T. Brown,  E. F. C. Byrd,  A. K. Chakraborty,  C.-L. Cheng,  
 Siu Hung Chien,  D. M. Chipman,  D. L. Crittenden,  H. Dachsel,  
 R. J. Doerksen,  A. D. Dutoi,  L. Fusti-Molnar,  W. A. Goddard III,  
 A. Golubeva-Zadorozhnaya,  S. R. Gwaltney,  G. Hawkins,  A. Heyden,  
 S. Hirata,  G. Kedziora,  F. J. Keil,  C. Kelley,  Jihan Kim,  R. A. King,  
 R. Z. Khaliullin,  P. P. Korambath,  W. Kurlancheek,  A. M. Lee,  M. S. Lee,  
 S. V. Levchenko,  Ching Yeh Lin,  D. Liotard,  R. C. Lochan,  I. Lotan,  
 P. E. Maslen,  N. Nair,  D. P. O'Neill,  D. Neuhauser,  E. Neuscamman,  
 C. M. Oana,  R. Olson,  B. Peters,  R. Peverati,  P. A. Pieniazek,  
 Y. M. Rhee,  J. Ritchie,  M. A. Rohrdanz,  E. Rosta,  N. J. Russ,  
 H. F. Schaefer III,  N. E. Schultz,  N. Shenvi,  A. C. Simmonett,  A. Sodt,  
 D. Stuck,  K. S. Thanthiriwatte,  V. Vanovschi,  Tao Wang,  A. Warshel,  
 C. F. Williams,  Q. Wu,  X. Xu,  W. Zhang

 Please cite Q-Chem as follows:
 Y. Shao et al., Mol. Phys. 113, 184-215 (2015)
 DOI: 10.1080/00268976.2014.952696

 Q-Chem 5.1.1 for Intel X86 EM64T Linux

 Parts of Q-Chem use Armadillo 8.300.2 (Tropical Shenanigans).
 http://arma.sourceforge.net/

 Q-Chem begins on Tue Oct 30 17:07:45 2018  

Host: 
0

     Scratch files written to /scratch/taweetham/qchem19294//
Input Ideriv = 2
Curr. Ideriv = -1
Max.  Ideriv = 2

Checking the input file for inconsistencies... 	...done.

--------------------------------------------------------------
User input:
--------------------------------------------------------------
$molecule
0 1
P 
P 1 PP 
H 2 PH 1 ANG 
Cl 1 PCl 2 ANG  3 DHA

PP=1.99
PH=1.44
PF=1.54
PCl=2.03
PBr=2.5
PI=2.6
ANG=120.0
DHA=180.0
$end

$rem
   job_type	optimization
   basis	6-311++g**
   method	b3lyp
$end

--------------------------------------------------------------
 ----------------------------------------------------------------
             Standard Nuclear Orientation (Angstroms)
    I     Atom           X                Y                Z
 ----------------------------------------------------------------
    1      P      -0.0439490458    -0.6750808468     0.0000000000
    2      P      -1.7344119719     0.3748882459    -0.0000000000
    3      H      -3.0040226118    -0.3045886285    -0.0000000000
    4      Cl      1.7458492869     0.2827928025     0.0000000000
 ----------------------------------------------------------------
 Molecular Point Group                 Cs    NOp =  2
 Largest Abelian Subgroup              Cs    NOp =  2
 Nuclear Repulsion Energy =   175.1167380065 hartrees
 There are       24 alpha and       24 beta electrons
 Requested basis set is 6-311++G(d,p)
 There are 44 shells and 97 basis functions

 Total QAlloc Memory Limit   2000 MB
 Mega-Array Size       188 MB
 MEM_STATIC part       192 MB
 A cutoff of  1.0D-11 yielded    879 shell pairs
 There are      4504 function pairs (      4806 Cartesian)
 Smallest overlap matrix eigenvalue = 5.87E-04

 Scale SEOQF with 1.000000e-01/1.000000e-01/1.000000e-01

 Standard Electronic Orientation quadrupole field applied
 Nucleus-field energy     =     0.0000000045 hartrees
 Guess from superposition of atomic densities
 Warning:  Energy on first SCF cycle will be non-variational
 SAD guess density has 48.000000 electrons

 -----------------------------------------------------------------------
  General SCF calculation program by
  Eric Jon Sundstrom, Paul Horn, Yuezhi Mao, Dmitri Zuev, Alec White,
  David Stuck, Shaama M.S., Shane Yost, Joonho Lee, David Small,
  Daniel Levine, Susi Lehtola, Hugh Burton, Evgeny Epifanovsky
 -----------------------------------------------------------------------
 Exchange:     0.2000 Hartree-Fock + 0.0800 Slater + 0.7200 B88
 Correlation:  0.1900 VWN1RPA + 0.8100 LYP
 Using SG-1 standard quadrature grid
 A restricted SCF calculation will be
 performed using DIIS
 SCF converges when DIIS error is below 1.0e-08
 ---------------------------------------
  Cycle       Energy         DIIS error
 ---------------------------------------
    1   -1143.8782540585      4.59e-02  
    2   -1143.5290390358      3.04e-03  
    3   -1143.5061834800      5.01e-03  
    4   -1143.5406836457      1.05e-03  
    5   -1143.5423906271      4.30e-04  
    6   -1143.5426951572      9.56e-05  
    7   -1143.5427077273      1.98e-05  
    8   -1143.5427082924      3.99e-06  
    9   -1143.5427083192      1.29e-06  
   10   -1143.5427083225      2.52e-07  
   11   -1143.5427083227      6.74e-08  
   12   -1143.5427083227      8.56e-09  Convergence criterion met
 ---------------------------------------
 SCF time:   CPU 6.13s  wall 6.00s 
 SCF   energy in the final basis set =    -1143.5427083227
 Total energy in the final basis set =    -1143.5427083227

 --------------------------------------------------------------
             Orbital Energies (a.u.) and Symmetries
 --------------------------------------------------------------

 Alpha MOs, Restricted
 -- Occupied --                  
-101.58  -77.12  -77.07   -9.50   -7.26   -7.25   -7.25   -6.61
  1 A'    2 A'    3 A'    4 A'    5 A'    1 A"    6 A'    7 A'                 
 -6.573  -4.774  -4.771  -4.768  -4.734  -4.733  -4.729  -0.877
  8 A'    9 A'    2 A"   10 A'    3 A"   11 A'   12 A'   13 A'                 
 -0.706  -0.562  -0.448  -0.387  -0.382  -0.335  -0.286  -0.244
 14 A'   15 A'   16 A'   17 A'    4 A"   18 A'    5 A"   19 A'                 
 -- Virtual --                   
 -0.119  -0.092  -0.008   0.006   0.027   0.035   0.050   0.051
  6 A"   20 A'   21 A'   22 A'   23 A'    7 A"   24 A'   25 A'                 
  0.061   0.067   0.073   0.076   0.094   0.105   0.119   0.129
 26 A'    8 A"   27 A'   28 A'    9 A"   29 A'   30 A'   31 A'                 
  0.166   0.211   0.266   0.277   0.286   0.298   0.308   0.399
 32 A'   33 A'   34 A'   10 A"   35 A'   36 A'   11 A"   37 A'                 
  0.400   0.440   0.482   0.498   0.514   0.576   0.576   0.626
 38 A'   12 A"   39 A'   13 A"   40 A'   41 A'   14 A"   42 A'                 
  0.644   0.647   0.709   0.751   0.825   0.832   0.845   0.850
 15 A"   43 A'   44 A'   45 A'   16 A"   46 A'   47 A'   17 A"                 
  0.912   0.922   0.965   1.159   1.232   1.387   1.420   1.517
 48 A'   18 A"   49 A'   50 A'   51 A'   19 A"   52 A'   20 A"                 
  1.553   1.571   1.613   1.701   1.767   2.000   2.234   2.253
 53 A'   21 A"   54 A'   55 A'   56 A'   57 A'   22 A"   58 A'                 
  2.347   2.537   6.706   6.900   9.647  13.778  13.807  13.819
 59 A'   60 A'   61 A'   62 A'   63 A'   23 A"   64 A'   24 A"                 
 13.853  13.881  13.944  25.799  25.848  26.122 162.831 163.046
 65 A'   66 A'   67 A'   25 A"   68 A'   69 A'   70 A'   71 A'                 
215.632
 72 A'                                                                         

 Beta MOs, Restricted
 -- Occupied --                  
-101.58  -77.12  -77.07   -9.50   -7.26   -7.25   -7.25   -6.61
  1 A'    2 A'    3 A'    4 A'    5 A'    1 A"    6 A'    7 A'                 
 -6.573  -4.774  -4.771  -4.768  -4.734  -4.733  -4.729  -0.877
  8 A'    9 A'    2 A"   10 A'    3 A"   11 A'   12 A'   13 A'                 
 -0.706  -0.562  -0.448  -0.387  -0.382  -0.335  -0.286  -0.244
 14 A'   15 A'   16 A'   17 A'    4 A"   18 A'    5 A"   19 A'                 
 -- Virtual --                   
 -0.119  -0.092  -0.008   0.006   0.027   0.035   0.050   0.051
  6 A"   20 A'   21 A'   22 A'   23 A'    7 A"   24 A'   25 A'                 
  0.061   0.067   0.073   0.076   0.094   0.105   0.119   0.129
 26 A'    8 A"   27 A'   28 A'    9 A"   29 A'   30 A'   31 A'                 
  0.166   0.211   0.266   0.277   0.286   0.298   0.308   0.399
 32 A'   33 A'   34 A'   10 A"   35 A'   36 A'   11 A"   37 A'                 
  0.400   0.440   0.482   0.498   0.514   0.576   0.576   0.626
 38 A'   12 A"   39 A'   13 A"   40 A'   41 A'   14 A"   42 A'                 
  0.644   0.647   0.709   0.751   0.825   0.832   0.845   0.850
 15 A"   43 A'   44 A'   45 A'   16 A"   46 A'   47 A'   17 A"                 
  0.912   0.922   0.965   1.159   1.232   1.387   1.420   1.517
 48 A'   18 A"   49 A'   50 A'   51 A'   19 A"   52 A'   20 A"                 
  1.553   1.571   1.613   1.701   1.767   2.000   2.234   2.253
 53 A'   21 A"   54 A'   55 A'   56 A'   57 A'   22 A"   58 A'                 
  2.347   2.537   6.706   6.900   9.647  13.778  13.807  13.819
 59 A'   60 A'   61 A'   62 A'   63 A'   23 A"   64 A'   24 A"                 
 13.853  13.881  13.944  25.799  25.848  26.122 162.831 163.046
 65 A'   66 A'   67 A'   25 A"   68 A'   69 A'   70 A'   71 A'                 
215.632
 72 A'                                                                         
 --------------------------------------------------------------

          Ground-State Mulliken Net Atomic Charges

     Atom                 Charge (a.u.)
  ----------------------------------------
      1 P                    -0.122641
      2 P                     0.073508
      3 H                    -0.017348
      4 Cl                    0.066480
  ----------------------------------------
  Sum of atomic charges =     0.000000

 -----------------------------------------------------------------
                    Cartesian Multipole Moments
 -----------------------------------------------------------------
    Charge (ESU x 10^10)
                 0.0000
    Dipole Moment (Debye)
         X      -1.3369      Y      -0.7987      Z      -0.0000
       Tot       1.5573
    Quadrupole Moments (Debye-Ang)
        XX     -36.0989     XY       2.4505     YY     -43.4928
        XZ      -0.0000     YZ      -0.0000     ZZ     -39.8721
    Octopole Moments (Debye-Ang^2)
       XXX      -3.1908    XXY      -4.2089    XYY       6.9171
       YYY       0.4301    XXZ      -0.0000    XYZ      -0.0000
       YYZ      -0.0000    XZZ       3.7649    YZZ       0.0789
       ZZZ      -0.0000
    Hexadecapole Moments (Debye-Ang^3)
      XXXX    -504.1514   XXXY      17.2840   XXYY    -121.0783
      XYYY      11.8200   YYYY    -128.8217   XXXZ      -0.0000
      XXYZ      -0.0000   XYYZ      -0.0000   YYYZ       0.0000
      XXZZ    -105.0167   XYZZ       2.0626   YYZZ     -30.7540
      XZZZ      -0.0000   YZZZ       0.0000   ZZZZ     -59.8570
 -----------------------------------------------------------------
 Calculating analytic gradient of the SCF energy
 Gradient of SCF Energy
            1           2           3           4
    1   0.0135490   0.0124936  -0.0194689  -0.0065737
    2   0.0766088  -0.0701885   0.0227030  -0.0291233
    3  -0.0000000  -0.0000000   0.0000000  -0.0000000
 Max gradient component =       7.661E-02
 RMS gradient           =       3.281E-02
 Gradient time:  CPU 1.47 s  wall 1.47 s
 Geometry Optimization Parameters
   NAtoms,    NIC,     NZ,  NCons,   NDum,   NFix, NCnnct, MaxDiis
        4      14       4       0       0       0       0       0


** GEOMETRY OPTIMIZATION IN DELOCALIZED INTERNAL COORDINATES **
   Searching for a Minimum

   Optimization Cycle:   1

                       Coordinates (Angstroms)
     ATOM                X               Y               Z
      1  P        -0.0439490458   -0.6750808468    0.0000000000
      2  P        -1.7344119719    0.3748882459    0.0000000000
      3  H        -3.0040226118   -0.3045886285    0.0000000000
      4  Cl        1.7458492869    0.2827928025    0.0000000000
   Point Group: cs    Number of degrees of freedom:     5


   Energy is  -1143.542708323


 Attempting to Generate Delocalized Internal Coordinates

  5 Hessian modes will be used to form the next step
  Hessian Eigenvalues:
     0.160000    0.198009    0.250000    0.313687    0.357619

 Minimum Search - Taking Simple RFO Step
 Searching for Lamda that Minimizes Along All modes
 Value Taken    Lamda =  -0.05569924
 Calculated Step too Large.  Step scaled by  0.638417
 Step Taken.  Stepsize is  0.300000

                             Maximum     Tolerance    Cnvgd?
         Gradient           0.080079      0.000300      NO
         Displacement       0.229920      0.001200      NO
         Energy change     *********      0.000001      NO


 New Cartesian Coordinates Obtained by Inverse Iteration

 Displacement from previous Coordinates is:  0.483475
 ----------------------------------------------------------------
             Standard Nuclear Orientation (Angstroms)
    I     Atom           X                Y                Z
 ----------------------------------------------------------------
    1      P      -0.1156554711    -0.7695530787     0.0000000000
    2      P      -1.6858365971     0.4783287690     0.0000000000
    3      H      -2.8586355540    -0.3422818362     0.0000000000
    4      Cl      1.6235932795     0.3115177190     0.0000000000
 ----------------------------------------------------------------
 Molecular Point Group                 Cs    NOp =  2
 Largest Abelian Subgroup              Cs    NOp =  2
 Nuclear Repulsion Energy =   176.3714461309 hartrees
 There are       24 alpha and       24 beta electrons
 Applying Cartesian multipole field
    Component          Value
    ---------          -----
     (2,0,0)        1.00000E-11
     (0,2,0)        2.00000E-11
     (0,0,2)       -3.00000E-11
 Nucleus-field energy     =     0.0000000044 hartrees
 Requested basis set is 6-311++G(d,p)
 There are 44 shells and 97 basis functions
 A cutoff of  1.0D-11 yielded    890 shell pairs
 There are      4551 function pairs (      4857 Cartesian)
 Smallest overlap matrix eigenvalue = 5.97E-04
 Guess MOs from SCF MO coefficient file

 -----------------------------------------------------------------------
  General SCF calculation program by
  Eric Jon Sundstrom, Paul Horn, Yuezhi Mao, Dmitri Zuev, Alec White,
  David Stuck, Shaama M.S., Shane Yost, Joonho Lee, David Small,
  Daniel Levine, Susi Lehtola, Hugh Burton, Evgeny Epifanovsky
 -----------------------------------------------------------------------
 Exchange:     0.2000 Hartree-Fock + 0.0800 Slater + 0.7200 B88
 Correlation:  0.1900 VWN1RPA + 0.8100 LYP
 Using SG-1 standard quadrature grid
 A restricted SCF calculation will be
 performed using DIIS
 SCF converges when DIIS error is below 1.0e-08
 ---------------------------------------
  Cycle       Energy         DIIS error
 ---------------------------------------
    1   -1143.5653137375      1.48e-03  
    2   -1143.5707420298      3.00e-04  
    3   -1143.5707813584      3.11e-04  
    4   -1143.5708956485      8.27e-05  
    5   -1143.5709030751      4.57e-05  
    6   -1143.5709066666      1.20e-05  
    7   -1143.5709069000      1.85e-06  
    8   -1143.5709069047      4.83e-07  
    9   -1143.5709069051      1.28e-07  
   10   -1143.5709069052      1.92e-08  
   11   -1143.5709069052      4.97e-09  Convergence criterion met
 ---------------------------------------
 SCF time:   CPU 5.71s  wall 6.00s 
 SCF   energy in the final basis set =    -1143.5709069052
 Total energy in the final basis set =    -1143.5709069052

 --------------------------------------------------------------
             Orbital Energies (a.u.) and Symmetries
 --------------------------------------------------------------

 Alpha MOs, Restricted
 -- Occupied --                  
-101.58  -77.12  -77.07   -9.49   -7.25   -7.25   -7.24   -6.61
  1 A'    2 A'    3 A'    4 A'    5 A'    1 A"    6 A'    7 A'                 
 -6.573  -4.773  -4.771  -4.767  -4.734  -4.734  -4.730  -0.870
  8 A'    9 A'    2 A"   10 A'    3 A"   11 A'   12 A'   13 A'                 
 -0.704  -0.556  -0.429  -0.391  -0.377  -0.338  -0.282  -0.264
 14 A'   15 A'   16 A'   17 A'    4 A"   18 A'    5 A"   19 A'                 
 -- Virtual --                   
 -0.122  -0.063  -0.011   0.002   0.023   0.035   0.044   0.051
  6 A"   20 A'   21 A'   22 A'   23 A'    7 A"   24 A'   25 A'                 
  0.063   0.068   0.068   0.079   0.092   0.104   0.115   0.125
 26 A'    8 A"   27 A'   28 A'    9 A"   29 A'   30 A'   31 A'                 
  0.173   0.217   0.268   0.278   0.284   0.293   0.307   0.391
 32 A'   33 A'   34 A'   10 A"   35 A'   36 A'   11 A"   37 A'                 
  0.417   0.446   0.471   0.499   0.509   0.567   0.578   0.613
 38 A'   12 A"   39 A'   13 A"   40 A'   41 A'   14 A"   42 A'                 
  0.633   0.670   0.712   0.755   0.834   0.849   0.852   0.857
 15 A"   43 A'   44 A'   45 A'   16 A"   46 A'   47 A'   17 A"                 
  0.915   0.916   0.951   1.148   1.224   1.397   1.414   1.512
 18 A"   48 A'   49 A'   50 A'   51 A'   19 A"   52 A'   20 A"                 
  1.559   1.577   1.632   1.709   1.769   2.021   2.237   2.264
 53 A'   21 A"   54 A'   55 A'   56 A'   57 A'   22 A"   58 A'                 
  2.353   2.556   6.693   6.902   9.653  13.778  13.819  13.819
 59 A'   60 A'   61 A'   62 A'   63 A'   23 A"   24 A"   64 A'                 
 13.868  13.868  13.939  25.799  25.864  26.129 162.817 163.047
 65 A'   66 A'   67 A'   25 A"   68 A'   69 A'   70 A'   71 A'                 
215.638
 72 A'                                                                         

 Beta MOs, Restricted
 -- Occupied --                  
-101.58  -77.12  -77.07   -9.49   -7.25   -7.25   -7.24   -6.61
  1 A'    2 A'    3 A'    4 A'    5 A'    1 A"    6 A'    7 A'                 
 -6.573  -4.773  -4.771  -4.767  -4.734  -4.734  -4.730  -0.870
  8 A'    9 A'    2 A"   10 A'    3 A"   11 A'   12 A'   13 A'                 
 -0.704  -0.556  -0.429  -0.391  -0.377  -0.338  -0.282  -0.264
 14 A'   15 A'   16 A'   17 A'    4 A"   18 A'    5 A"   19 A'                 
 -- Virtual --                   
 -0.122  -0.063  -0.011   0.002   0.023   0.035   0.044   0.051
  6 A"   20 A'   21 A'   22 A'   23 A'    7 A"   24 A'   25 A'                 
  0.063   0.068   0.068   0.079   0.092   0.104   0.115   0.125
 26 A'    8 A"   27 A'   28 A'    9 A"   29 A'   30 A'   31 A'                 
  0.173   0.217   0.268   0.278   0.284   0.293   0.307   0.391
 32 A'   33 A'   34 A'   10 A"   35 A'   36 A'   11 A"   37 A'                 
  0.417   0.446   0.471   0.499   0.509   0.567   0.578   0.613
 38 A'   12 A"   39 A'   13 A"   40 A'   41 A'   14 A"   42 A'                 
  0.633   0.670   0.712   0.755   0.834   0.849   0.852   0.857
 15 A"   43 A'   44 A'   45 A'   16 A"   46 A'   47 A'   17 A"                 
  0.915   0.916   0.951   1.148   1.224   1.397   1.414   1.512
 18 A"   48 A'   49 A'   50 A'   51 A'   19 A"   52 A'   20 A"                 
  1.559   1.577   1.632   1.709   1.769   2.021   2.237   2.264
 53 A'   21 A"   54 A'   55 A'   56 A'   57 A'   22 A"   58 A'                 
  2.353   2.556   6.693   6.902   9.653  13.778  13.819  13.819
 59 A'   60 A'   61 A'   62 A'   63 A'   23 A"   24 A"   64 A'                 
 13.868  13.868  13.939  25.799  25.864  26.129 162.817 163.047
 65 A'   66 A'   67 A'   25 A"   68 A'   69 A'   70 A'   71 A'                 
215.638
 72 A'                                                                         
 --------------------------------------------------------------

          Ground-State Mulliken Net Atomic Charges

     Atom                 Charge (a.u.)
  ----------------------------------------
      1 P                    -0.071318
      2 P                     0.104924
      3 H                    -0.051025
      4 Cl                    0.017419
  ----------------------------------------
  Sum of atomic charges =    -0.000000

 -----------------------------------------------------------------
                    Cartesian Multipole Moments
 -----------------------------------------------------------------
    Charge (ESU x 10^10)
                 0.0000
    Dipole Moment (Debye)
         X      -1.4023      Y      -0.8067      Z       0.0000
       Tot       1.6178
    Quadrupole Moments (Debye-Ang)
        XX     -37.3131     XY       1.7704     YY     -42.5520
        XZ       0.0000     YZ       0.0000     ZZ     -39.8372
    Octopole Moments (Debye-Ang^2)
       XXX       4.6161    XXY      -2.8353    XYY       7.9059
       YYY      -0.6533    XXZ       0.0000    XYZ       0.0000
       YYZ       0.0000    XZZ       5.3506    YZZ      -0.3957
       ZZZ       0.0000
    Hexadecapole Moments (Debye-Ang^3)
      XXXX    -479.2641   XXXY      17.2294   XXYY    -112.6538
      XYYY      13.4230   YYYY    -145.1739   XXXZ       0.0000
      XXYZ       0.0000   XYYZ       0.0000   YYYZ       0.0000
      XXZZ     -97.4183   XYZZ       2.5922   YYZZ     -33.2744
      XZZZ       0.0000   YZZZ       0.0000   ZZZZ     -59.4047
 -----------------------------------------------------------------
 Calculating analytic gradient of the SCF energy
 Gradient of SCF Energy
            1           2           3           4
    1   0.0096043   0.0080096  -0.0125620  -0.0050519
    2   0.0425888  -0.0410150   0.0138637  -0.0154374
    3  -0.0000000   0.0000000   0.0000000   0.0000000
 Max gradient component =       4.259E-02
 RMS gradient           =       1.886E-02
 Gradient time:  CPU 1.49 s  wall 1.49 s
 Geometry Optimization Parameters
   NAtoms,    NIC,     NZ,  NCons,   NDum,   NFix, NCnnct, MaxDiis
        4      14       4       0       0       0       0       0

 Cartesian Hessian Update
 Hessian Updated using BFGS Update


** GEOMETRY OPTIMIZATION IN DELOCALIZED INTERNAL COORDINATES **
   Searching for a Minimum

   Optimization Cycle:   2

                       Coordinates (Angstroms)
     ATOM                X               Y               Z
      1  P        -0.1156554711   -0.7695530787    0.0000000000
      2  P        -1.6858365971    0.4783287690    0.0000000000
      3  H        -2.8586355540   -0.3422818362    0.0000000000
      4  Cl        1.6235932795    0.3115177190    0.0000000000
   Point Group: cs    Number of degrees of freedom:     5


   Energy is  -1143.570906905

 Hessian Updated using BFGS Update

  5 Hessian modes will be used to form the next step
  Hessian Eigenvalues:
     0.132196    0.198341    0.268883    0.311751    0.355245

 Minimum Search - Taking Simple RFO Step
 Searching for Lamda that Minimizes Along All modes
 Value Taken    Lamda =  -0.02433962
 Calculated Step too Large.  Step scaled by  0.801726
 Step Taken.  Stepsize is  0.300000

                             Maximum     Tolerance    Cnvgd?
         Gradient           0.045938      0.000300      NO
         Displacement       0.232300      0.001200      NO
         Energy change     -0.028199      0.000001      NO


 New Cartesian Coordinates Obtained by Inverse Iteration

 Displacement from previous Coordinates is:  0.506584
 ----------------------------------------------------------------
             Standard Nuclear Orientation (Angstroms)
    I     Atom           X                Y                Z
 ----------------------------------------------------------------
    1      P      -0.2122571183    -0.8198418076     0.0000000000
    2      P      -1.6634892588     0.5949751843     0.0000000000
    3      H      -2.6819473456    -0.4069517916     0.0000000000
    4      Cl      1.5211593801     0.3098299879     0.0000000000
 ----------------------------------------------------------------
 Molecular Point Group                 Cs    NOp =  2
 Largest Abelian Subgroup              Cs    NOp =  2
 Nuclear Repulsion Energy =   177.0043386479 hartrees
 There are       24 alpha and       24 beta electrons
 Applying Cartesian multipole field
    Component          Value
    ---------          -----
     (2,0,0)        1.00000E-11
     (0,2,0)        2.00000E-11
     (0,0,2)       -3.00000E-11
 Nucleus-field energy     =     0.0000000044 hartrees
 Requested basis set is 6-311++G(d,p)
 There are 44 shells and 97 basis functions
 A cutoff of  1.0D-11 yielded    896 shell pairs
 There are      4581 function pairs (      4892 Cartesian)
 Smallest overlap matrix eigenvalue = 6.24E-04
 Guess MOs from SCF MO coefficient file

 -----------------------------------------------------------------------
  General SCF calculation program by
  Eric Jon Sundstrom, Paul Horn, Yuezhi Mao, Dmitri Zuev, Alec White,
  David Stuck, Shaama M.S., Shane Yost, Joonho Lee, David Small,
  Daniel Levine, Susi Lehtola, Hugh Burton, Evgeny Epifanovsky
 -----------------------------------------------------------------------
 Exchange:     0.2000 Hartree-Fock + 0.0800 Slater + 0.7200 B88
 Correlation:  0.1900 VWN1RPA + 0.8100 LYP
 Using SG-1 standard quadrature grid
 A restricted SCF calculation will be
 performed using DIIS
 SCF converges when DIIS error is below 1.0e-08
 ---------------------------------------
  Cycle       Energy         DIIS error
 ---------------------------------------
    1   -1143.5776014394      1.37e-03  
    2   -1143.5819883063      2.63e-04  
    3   -1143.5817907354      4.33e-04  
    4   -1143.5820985510      1.23e-04  
    5   -1143.5821223190      2.90e-05  
    6   -1143.5821234298      9.01e-06  
    7   -1143.5821235510      2.07e-06  
    8   -1143.5821235566      3.33e-07  
    9   -1143.5821235568      9.72e-08  
   10   -1143.5821235568      1.39e-08  
   11   -1143.5821235568      3.54e-09  Convergence criterion met
 ---------------------------------------
 SCF time:   CPU 5.80s  wall 6.00s 
 SCF   energy in the final basis set =    -1143.5821235568
 Total energy in the final basis set =    -1143.5821235568

 --------------------------------------------------------------
             Orbital Energies (a.u.) and Symmetries
 --------------------------------------------------------------

 Alpha MOs, Restricted
 -- Occupied --                  
-101.57  -77.12  -77.08   -9.48   -7.24   -7.24   -7.24   -6.61
  1 A'    2 A'    3 A'    4 A'    5 A'    1 A"    6 A'    7 A'                 
 -6.576  -4.774  -4.772  -4.768  -4.736  -4.736  -4.733  -0.862
  8 A'    9 A'    2 A"   10 A'    3 A"   11 A'   12 A'   13 A'                 
 -0.702  -0.550  -0.408  -0.398  -0.371  -0.337  -0.280  -0.279
 14 A'   15 A'   16 A'   17 A'    4 A"   18 A'   19 A'    5 A"                 
 -- Virtual --                   
 -0.125  -0.049  -0.017  -0.004   0.024   0.035   0.037   0.051
  6 A"   20 A'   21 A'   22 A'   23 A'    7 A"   24 A'   25 A'                 
  0.059   0.068   0.070   0.089   0.091   0.104   0.113   0.124
 26 A'    8 A"   27 A'   28 A'    9 A"   29 A'   30 A'   31 A'                 
  0.173   0.226   0.268   0.278   0.279   0.304   0.306   0.385
 32 A'   33 A'   34 A'   10 A"   35 A'   36 A'   11 A"   37 A'                 
  0.427   0.449   0.452   0.503   0.512   0.563   0.583   0.602
 38 A'   12 A"   39 A'   13 A"   40 A'   41 A'   14 A"   42 A'                 
  0.627   0.675   0.713   0.757   0.837   0.858   0.858   0.865
 15 A"   43 A'   44 A'   45 A'   16 A"   46 A'   17 A"   47 A'                 
  0.913   0.919   0.951   1.126   1.225   1.401   1.417   1.507
 18 A"   48 A'   49 A'   50 A'   51 A'   19 A"   52 A'   20 A"                 
  1.560   1.582   1.646   1.718   1.730   2.023   2.243   2.275
 53 A'   21 A"   54 A'   55 A'   56 A'   57 A'   22 A"   58 A'                 
  2.359   2.560   6.676   6.908   9.660  13.776  13.817  13.825
 59 A'   60 A'   61 A'   62 A'   63 A'   23 A"   24 A"   64 A'                 
 13.850  13.882  13.932  25.803  25.877  26.134 162.799 163.051
 65 A'   66 A'   67 A'   25 A"   68 A'   69 A'   70 A'   71 A'                 
215.646
 72 A'                                                                         

 Beta MOs, Restricted
 -- Occupied --                  
-101.57  -77.12  -77.08   -9.48   -7.24   -7.24   -7.24   -6.61
  1 A'    2 A'    3 A'    4 A'    5 A'    1 A"    6 A'    7 A'                 
 -6.576  -4.774  -4.772  -4.768  -4.736  -4.736  -4.733  -0.862
  8 A'    9 A'    2 A"   10 A'    3 A"   11 A'   12 A'   13 A'                 
 -0.702  -0.550  -0.408  -0.398  -0.371  -0.337  -0.280  -0.279
 14 A'   15 A'   16 A'   17 A'    4 A"   18 A'   19 A'    5 A"                 
 -- Virtual --                   
 -0.125  -0.049  -0.017  -0.004   0.024   0.035   0.037   0.051
  6 A"   20 A'   21 A'   22 A'   23 A'    7 A"   24 A'   25 A'                 
  0.059   0.068   0.070   0.089   0.091   0.104   0.113   0.124
 26 A'    8 A"   27 A'   28 A'    9 A"   29 A'   30 A'   31 A'                 
  0.173   0.226   0.268   0.278   0.279   0.304   0.306   0.385
 32 A'   33 A'   34 A'   10 A"   35 A'   36 A'   11 A"   37 A'                 
  0.427   0.449   0.452   0.503   0.512   0.563   0.583   0.602
 38 A'   12 A"   39 A'   13 A"   40 A'   41 A'   14 A"   42 A'                 
  0.627   0.675   0.713   0.757   0.837   0.858   0.858   0.865
 15 A"   43 A'   44 A'   45 A'   16 A"   46 A'   17 A"   47 A'                 
  0.913   0.919   0.951   1.126   1.225   1.401   1.417   1.507
 18 A"   48 A'   49 A'   50 A'   51 A'   19 A"   52 A'   20 A"                 
  1.560   1.582   1.646   1.718   1.730   2.023   2.243   2.275
 53 A'   21 A"   54 A'   55 A'   56 A'   57 A'   22 A"   58 A'                 
  2.359   2.560   6.676   6.908   9.660  13.776  13.817  13.825
 59 A'   60 A'   61 A'   62 A'   63 A'   23 A"   24 A"   64 A'                 
 13.850  13.882  13.932  25.803  25.877  26.134 162.799 163.051
 65 A'   66 A'   67 A'   25 A"   68 A'   69 A'   70 A'   71 A'                 
215.646
 72 A'                                                                         
 --------------------------------------------------------------

          Ground-State Mulliken Net Atomic Charges

     Atom                 Charge (a.u.)
  ----------------------------------------
      1 P                    -0.031765
      2 P                     0.147928
      3 H                    -0.085367
      4 Cl                   -0.030797
  ----------------------------------------
  Sum of atomic charges =     0.000000

 -----------------------------------------------------------------
                    Cartesian Multipole Moments
 -----------------------------------------------------------------
    Charge (ESU x 10^10)
                 0.0000
    Dipole Moment (Debye)
         X      -1.5241      Y      -0.7333      Z      -0.0000
       Tot       1.6913
    Quadrupole Moments (Debye-Ang)
        XX     -38.6592     XY       1.0851     YY     -41.4402
        XZ      -0.0000     YZ      -0.0000     ZZ     -39.8827
    Octopole Moments (Debye-Ang^2)
       XXX      13.3079    XXY      -2.4746    XYY       9.0933
       YYY      -2.5688    XXZ      -0.0000    XYZ      -0.0000
       YYZ      -0.0000    XZZ       7.3540    YZZ      -1.1670
       ZZZ      -0.0000
    Hexadecapole Moments (Debye-Ang^3)
      XXXX    -466.9596   XXXY      19.0610   XXYY    -107.2475
      XYYY      15.9764   YYYY    -157.4159   XXXZ      -0.0000
      XXYZ       0.0000   XYYZ      -0.0000   YYYZ      -0.0000
      XXZZ     -92.6504   XYZZ       3.7750   YYZZ     -35.3349
      XZZZ      -0.0000   YZZZ      -0.0000   ZZZZ     -59.3490
 -----------------------------------------------------------------
 Calculating analytic gradient of the SCF energy
 Gradient of SCF Energy
            1           2           3           4
    1   0.0059426   0.0050356  -0.0021287  -0.0088495
    2   0.0096872  -0.0067223   0.0019734  -0.0049382
    3  -0.0000000   0.0000000   0.0000000  -0.0000000
 Max gradient component =       9.687E-03
 RMS gradient           =       5.089E-03
 Gradient time:  CPU 1.52 s  wall 1.52 s
 Geometry Optimization Parameters
   NAtoms,    NIC,     NZ,  NCons,   NDum,   NFix, NCnnct, MaxDiis
        4      14       4       0       0       0       0       0

 Cartesian Hessian Update
 Hessian Updated using BFGS Update


** GEOMETRY OPTIMIZATION IN DELOCALIZED INTERNAL COORDINATES **
   Searching for a Minimum

   Optimization Cycle:   3

                       Coordinates (Angstroms)
     ATOM                X               Y               Z
      1  P        -0.2122571183   -0.8198418076    0.0000000000
      2  P        -1.6634892588    0.5949751843    0.0000000000
      3  H        -2.6819473456   -0.4069517916    0.0000000000
      4  Cl        1.5211593801    0.3098299879    0.0000000000
   Point Group: cs    Number of degrees of freedom:     5


   Energy is  -1143.582123557

 Hessian Updated using BFGS Update

  5 Hessian modes will be used to form the next step
  Hessian Eigenvalues:
     0.146695    0.198319    0.286362    0.335119    0.355766

 Minimum Search - Taking Simple RFO Step
 Searching for Lamda that Minimizes Along All modes
 Value Taken    Lamda =  -0.00098667
 Step Taken.  Stepsize is  0.074409

                             Maximum     Tolerance    Cnvgd?
         Gradient           0.009814      0.000300      NO
         Displacement       0.048536      0.001200      NO
         Energy change     -0.011217      0.000001      NO


 New Cartesian Coordinates Obtained by Inverse Iteration

 Displacement from previous Coordinates is:  0.117089
 ----------------------------------------------------------------
             Standard Nuclear Orientation (Angstroms)
    I     Atom           X                Y                Z
 ----------------------------------------------------------------
    1      P      -0.2372698403    -0.8113242187     0.0000000000
    2      P      -1.6838541830     0.6224188166     0.0000000000
    3      H      -2.6486383164    -0.4309031689     0.0000000000
    4      Cl      1.5332279970     0.2978201441     0.0000000000
 ----------------------------------------------------------------
 Molecular Point Group                 Cs    NOp =  2
 Largest Abelian Subgroup              Cs    NOp =  2
 Nuclear Repulsion Energy =   175.7086473380 hartrees
 There are       24 alpha and       24 beta electrons
 Applying Cartesian multipole field
    Component          Value
    ---------          -----
     (2,0,0)        1.00000E-11
     (0,2,0)        2.00000E-11
     (0,0,2)       -3.00000E-11
 Nucleus-field energy     =     0.0000000045 hartrees
 Requested basis set is 6-311++G(d,p)
 There are 44 shells and 97 basis functions
 A cutoff of  1.0D-11 yielded    895 shell pairs
 There are      4576 function pairs (      4886 Cartesian)
 Smallest overlap matrix eigenvalue = 6.43E-04
 Guess MOs from SCF MO coefficient file

 -----------------------------------------------------------------------
  General SCF calculation program by
  Eric Jon Sundstrom, Paul Horn, Yuezhi Mao, Dmitri Zuev, Alec White,
  David Stuck, Shaama M.S., Shane Yost, Joonho Lee, David Small,
  Daniel Levine, Susi Lehtola, Hugh Burton, Evgeny Epifanovsky
 -----------------------------------------------------------------------
 Exchange:     0.2000 Hartree-Fock + 0.0800 Slater + 0.7200 B88
 Correlation:  0.1900 VWN1RPA + 0.8100 LYP
 Using SG-1 standard quadrature grid
 A restricted SCF calculation will be
 performed using DIIS
 SCF converges when DIIS error is below 1.0e-08
 ---------------------------------------
  Cycle       Energy         DIIS error
 ---------------------------------------
    1   -1143.5822450077      4.41e-04  
    2   -1143.5826805235      1.65e-04  
    3   -1143.5825764995      2.94e-04  
    4   -1143.5827221325      4.59e-05  
    5   -1143.5827256332      6.22e-06  
    6   -1143.5827256714      2.44e-06  
    7   -1143.5827256769      1.01e-06  
    8   -1143.5827256786      9.30e-08  
    9   -1143.5827256786      2.29e-08  
   10   -1143.5827256786      2.90e-09  Convergence criterion met
 ---------------------------------------
 SCF time:   CPU 5.31s  wall 5.00s 
 SCF   energy in the final basis set =    -1143.5827256786
 Total energy in the final basis set =    -1143.5827256786

 --------------------------------------------------------------
             Orbital Energies (a.u.) and Symmetries
 --------------------------------------------------------------

 Alpha MOs, Restricted
 -- Occupied --                  
-101.56  -77.12  -77.08   -9.48   -7.24   -7.23   -7.23   -6.61
  1 A'    2 A'    3 A'    4 A'    5 A'    1 A"    6 A'    7 A'                 
 -6.578  -4.776  -4.773  -4.769  -4.738  -4.738  -4.735  -0.856
  8 A'    9 A'    2 A"   10 A'    3 A"   11 A'   12 A'   13 A'                 
 -0.703  -0.549  -0.404  -0.397  -0.367  -0.337  -0.282  -0.280
 14 A'   15 A'   16 A'   17 A'    4 A"   18 A'   19 A'    5 A"                 
 -- Virtual --                   
 -0.127  -0.051  -0.019  -0.005   0.024   0.035   0.035   0.051
  6 A"   20 A'   21 A'   22 A'   23 A'    7 A"   24 A'   25 A'                 
  0.059   0.068   0.070   0.090   0.091   0.104   0.112   0.123
 26 A'    8 A"   27 A'   28 A'    9 A"   29 A'   30 A'   31 A'                 
  0.173   0.228   0.267   0.278   0.278   0.305   0.306   0.388
 32 A'   33 A'   34 A'   35 A'   10 A"   36 A'   11 A"   37 A'                 
  0.425   0.448   0.450   0.505   0.513   0.563   0.585   0.601
 38 A'   39 A'   12 A"   13 A"   40 A'   41 A'   14 A"   42 A'                 
  0.628   0.671   0.707   0.755   0.834   0.858   0.859   0.864
 15 A"   43 A'   44 A'   45 A'   16 A"   17 A"   46 A'   47 A'                 
  0.909   0.917   0.951   1.119   1.216   1.399   1.418   1.505
 18 A"   48 A'   49 A'   50 A'   51 A'   19 A"   52 A'   20 A"                 
  1.556   1.581   1.644   1.714   1.725   2.020   2.244   2.275
 53 A'   21 A"   54 A'   55 A'   56 A'   57 A'   22 A"   58 A'                 
  2.355   2.558   6.671   6.905   9.663  13.774  13.815  13.820
 59 A'   60 A'   61 A'   62 A'   63 A'   23 A"   24 A"   64 A'                 
 13.844  13.883  13.934  25.803  25.873  26.119 162.793 163.048
 65 A'   66 A'   67 A'   25 A"   68 A'   69 A'   70 A'   71 A'                 
215.648
 72 A'                                                                         

 Beta MOs, Restricted
 -- Occupied --                  
-101.56  -77.12  -77.08   -9.48   -7.24   -7.23   -7.23   -6.61
  1 A'    2 A'    3 A'    4 A'    5 A'    1 A"    6 A'    7 A'                 
 -6.578  -4.776  -4.773  -4.769  -4.738  -4.738  -4.735  -0.856
  8 A'    9 A'    2 A"   10 A'    3 A"   11 A'   12 A'   13 A'                 
 -0.703  -0.549  -0.404  -0.397  -0.367  -0.337  -0.282  -0.280
 14 A'   15 A'   16 A'   17 A'    4 A"   18 A'   19 A'    5 A"                 
 -- Virtual --                   
 -0.127  -0.051  -0.019  -0.005   0.024   0.035   0.035   0.051
  6 A"   20 A'   21 A'   22 A'   23 A'    7 A"   24 A'   25 A'                 
  0.059   0.068   0.070   0.090   0.091   0.104   0.112   0.123
 26 A'    8 A"   27 A'   28 A'    9 A"   29 A'   30 A'   31 A'                 
  0.173   0.228   0.267   0.278   0.278   0.305   0.306   0.388
 32 A'   33 A'   34 A'   35 A'   10 A"   36 A'   11 A"   37 A'                 
  0.425   0.448   0.450   0.505   0.513   0.563   0.585   0.601
 38 A'   39 A'   12 A"   13 A"   40 A'   41 A'   14 A"   42 A'                 
  0.628   0.671   0.707   0.755   0.834   0.858   0.859   0.864
 15 A"   43 A'   44 A'   45 A'   16 A"   17 A"   46 A'   47 A'                 
  0.909   0.917   0.951   1.119   1.216   1.399   1.418   1.505
 18 A"   48 A'   49 A'   50 A'   51 A'   19 A"   52 A'   20 A"                 
  1.556   1.581   1.644   1.714   1.725   2.020   2.244   2.275
 53 A'   21 A"   54 A'   55 A'   56 A'   57 A'   22 A"   58 A'                 
  2.355   2.558   6.671   6.905   9.663  13.774  13.815  13.820
 59 A'   60 A'   61 A'   62 A'   63 A'   23 A"   24 A"   64 A'                 
 13.844  13.883  13.934  25.803  25.873  26.119 162.793 163.048
 65 A'   66 A'   67 A'   25 A"   68 A'   69 A'   70 A'   71 A'                 
215.648
 72 A'                                                                         
 --------------------------------------------------------------

          Ground-State Mulliken Net Atomic Charges

     Atom                 Charge (a.u.)
  ----------------------------------------
      1 P                    -0.020304
      2 P                     0.159461
      3 H                    -0.091888
      4 Cl                   -0.047269
  ----------------------------------------
  Sum of atomic charges =     0.000000

 -----------------------------------------------------------------
                    Cartesian Multipole Moments
 -----------------------------------------------------------------
    Charge (ESU x 10^10)
                 0.0000
    Dipole Moment (Debye)
         X      -1.6340      Y      -0.7008      Z      -0.0000
       Tot       1.7780
    Quadrupole Moments (Debye-Ang)
        XX     -38.9097     XY       0.9849     YY     -41.2650
        XZ      -0.0000     YZ      -0.0000     ZZ     -39.9429
    Octopole Moments (Debye-Ang^2)
       XXX      14.5295    XXY      -2.7088    XYY       9.2442
       YYY      -3.3410    XXZ       0.0000    XYZ       0.0000
       YYZ       0.0000    XZZ       7.6783    YZZ      -1.4502
       ZZZ      -0.0000
    Hexadecapole Moments (Debye-Ang^3)
      XXXX    -477.3013   XXXY      20.9293   XXYY    -108.7620
      XYYY      17.4173   YYYY    -157.5916   XXXZ       0.0000
      XXYZ       0.0000   XYYZ      -0.0000   YYYZ      -0.0000
      XXZZ     -94.2290   XYZZ       4.3906   YYZZ     -35.4366
      XZZZ       0.0000   YZZZ      -0.0000   ZZZZ     -59.5121
 -----------------------------------------------------------------
 Calculating analytic gradient of the SCF energy
 Gradient of SCF Energy
            1           2           3           4
    1   0.0030211   0.0007774   0.0003057  -0.0041042
    2   0.0017529  -0.0004496   0.0004650  -0.0017683
    3   0.0000000  -0.0000000  -0.0000000   0.0000000
 Max gradient component =       4.104E-03
 RMS gradient           =       1.666E-03
 Gradient time:  CPU 1.52 s  wall 1.52 s
 Geometry Optimization Parameters
   NAtoms,    NIC,     NZ,  NCons,   NDum,   NFix, NCnnct, MaxDiis
        4      14       4       0       0       0       0       0

 Cartesian Hessian Update
 Hessian Updated using BFGS Update


** GEOMETRY OPTIMIZATION IN DELOCALIZED INTERNAL COORDINATES **
   Searching for a Minimum

   Optimization Cycle:   4

                       Coordinates (Angstroms)
     ATOM                X               Y               Z
      1  P        -0.2372698403   -0.8113242187    0.0000000000
      2  P        -1.6838541830    0.6224188166    0.0000000000
      3  H        -2.6486383164   -0.4309031689    0.0000000000
      4  Cl        1.5332279970    0.2978201441    0.0000000000
   Point Group: cs    Number of degrees of freedom:     5


   Energy is  -1143.582725679

 Hessian Updated using BFGS Update

  5 Hessian modes will be used to form the next step
  Hessian Eigenvalues:
     0.130688    0.199133    0.260484    0.321729    0.356435

 Minimum Search - Taking Simple RFO Step
 Searching for Lamda that Minimizes Along All modes
 Value Taken    Lamda =  -0.00013335
 Step Taken.  Stepsize is  0.026867

                             Maximum     Tolerance    Cnvgd?
         Gradient           0.003160      0.000300      NO
         Displacement       0.017231      0.001200      NO
         Energy change     -0.000602      0.000001      NO


 New Cartesian Coordinates Obtained by Inverse Iteration

 Displacement from previous Coordinates is:  0.042434
 ----------------------------------------------------------------
             Standard Nuclear Orientation (Angstroms)
    I     Atom           X                Y                Z
 ----------------------------------------------------------------
    1      P      -0.2430559696    -0.8046808955     0.0000000000
    2      P      -1.6942069784     0.6279777566     0.0000000000
    3      H      -2.6468875102    -0.4384182147     0.0000000000
    4      Cl      1.5476161155     0.2931329266     0.0000000000
 ----------------------------------------------------------------
 Molecular Point Group                 Cs    NOp =  2
 Largest Abelian Subgroup              Cs    NOp =  2
 Nuclear Repulsion Energy =   174.9654586507 hartrees
 There are       24 alpha and       24 beta electrons
 Applying Cartesian multipole field
    Component          Value
    ---------          -----
     (2,0,0)        1.00000E-11
     (0,2,0)        2.00000E-11
     (0,0,2)       -3.00000E-11
 Nucleus-field energy     =     0.0000000045 hartrees
 Requested basis set is 6-311++G(d,p)
 There are 44 shells and 97 basis functions
 A cutoff of  1.0D-11 yielded    894 shell pairs
 There are      4571 function pairs (      4880 Cartesian)
 Smallest overlap matrix eigenvalue = 6.49E-04
 Guess MOs from SCF MO coefficient file

 -----------------------------------------------------------------------
  General SCF calculation program by
  Eric Jon Sundstrom, Paul Horn, Yuezhi Mao, Dmitri Zuev, Alec White,
  David Stuck, Shaama M.S., Shane Yost, Joonho Lee, David Small,
  Daniel Levine, Susi Lehtola, Hugh Burton, Evgeny Epifanovsky
 -----------------------------------------------------------------------
 Exchange:     0.2000 Hartree-Fock + 0.0800 Slater + 0.7200 B88
 Correlation:  0.1900 VWN1RPA + 0.8100 LYP
 Using SG-1 standard quadrature grid
 A restricted SCF calculation will be
 performed using DIIS
 SCF converges when DIIS error is below 1.0e-08
 ---------------------------------------
  Cycle       Energy         DIIS error
 ---------------------------------------
    1   -1143.5827261467      1.73e-04  
    2   -1143.5827926632      6.90e-05  
    3   -1143.5827779779      1.14e-04  
    4   -1143.5827995020      2.08e-05  
    5   -1143.5828002432      2.68e-06  
    6   -1143.5828002504      1.13e-06  
    7   -1143.5828002518      4.20e-07  
    8   -1143.5828002521      4.30e-08  
    9   -1143.5828002521      8.61e-09  Convergence criterion met
 ---------------------------------------
 SCF time:   CPU 4.72s  wall 5.00s 
 SCF   energy in the final basis set =    -1143.5828002521
 Total energy in the final basis set =    -1143.5828002521

 --------------------------------------------------------------
             Orbital Energies (a.u.) and Symmetries
 --------------------------------------------------------------

 Alpha MOs, Restricted
 -- Occupied --                  
-101.56  -77.12  -77.08   -9.48   -7.24   -7.23   -7.23   -6.61
  1 A'    2 A'    3 A'    4 A'    5 A'    1 A"    6 A'    7 A'                 
 -6.579  -4.777  -4.774  -4.770  -4.739  -4.739  -4.736  -0.854
  8 A'    9 A'    2 A"   10 A'    3 A"   11 A'   12 A'   13 A'                 
 -0.704  -0.548  -0.402  -0.397  -0.366  -0.338  -0.282  -0.280
 14 A'   15 A'   16 A'   17 A'    4 A"   18 A'   19 A'    5 A"                 
 -- Virtual --                   
 -0.128  -0.053  -0.020  -0.006   0.024   0.035   0.035   0.051
  6 A"   20 A'   21 A'   22 A'   23 A'    7 A"   24 A'   25 A'                 
  0.058   0.068   0.070   0.089   0.092   0.104   0.112   0.123
 26 A'    8 A"   27 A'   28 A'    9 A"   29 A'   30 A'   31 A'                 
  0.174   0.228   0.267   0.278   0.278   0.305   0.306   0.389
 32 A'   33 A'   34 A'   35 A'   10 A"   36 A'   11 A"   37 A'                 
  0.424   0.448   0.450   0.505   0.514   0.563   0.585   0.602
 38 A'   39 A'   12 A"   13 A"   40 A'   41 A'   14 A"   42 A'                 
  0.629   0.669   0.704   0.754   0.833   0.858   0.859   0.864
 15 A"   43 A'   44 A'   45 A'   16 A"   17 A"   46 A'   47 A'                 
  0.907   0.916   0.950   1.118   1.210   1.398   1.417   1.505
 18 A"   48 A'   49 A'   50 A'   51 A'   19 A"   52 A'   20 A"                 
  1.554   1.580   1.643   1.711   1.727   2.017   2.245   2.274
 53 A'   21 A"   54 A'   55 A'   56 A'   57 A'   22 A"   58 A'                 
  2.352   2.557   6.669   6.904   9.663  13.773  13.814  13.818
 59 A'   60 A'   61 A'   62 A'   63 A'   23 A"   24 A"   64 A'                 
 13.842  13.882  13.935  25.803  25.870  26.110 162.791 163.045
 65 A'   66 A'   67 A'   25 A"   68 A'   69 A'   70 A'   71 A'                 
215.648
 72 A'                                                                         

 Beta MOs, Restricted
 -- Occupied --                  
-101.56  -77.12  -77.08   -9.48   -7.24   -7.23   -7.23   -6.61
  1 A'    2 A'    3 A'    4 A'    5 A'    1 A"    6 A'    7 A'                 
 -6.579  -4.777  -4.774  -4.770  -4.739  -4.739  -4.736  -0.854
  8 A'    9 A'    2 A"   10 A'    3 A"   11 A'   12 A'   13 A'                 
 -0.704  -0.548  -0.402  -0.397  -0.366  -0.338  -0.282  -0.280
 14 A'   15 A'   16 A'   17 A'    4 A"   18 A'   19 A'    5 A"                 
 -- Virtual --                   
 -0.128  -0.053  -0.020  -0.006   0.024   0.035   0.035   0.051
  6 A"   20 A'   21 A'   22 A'   23 A'    7 A"   24 A'   25 A'                 
  0.058   0.068   0.070   0.089   0.092   0.104   0.112   0.123
 26 A'    8 A"   27 A'   28 A'    9 A"   29 A'   30 A'   31 A'                 
  0.174   0.228   0.267   0.278   0.278   0.305   0.306   0.389
 32 A'   33 A'   34 A'   35 A'   10 A"   36 A'   11 A"   37 A'                 
  0.424   0.448   0.450   0.505   0.514   0.563   0.585   0.602
 38 A'   39 A'   12 A"   13 A"   40 A'   41 A'   14 A"   42 A'                 
  0.629   0.669   0.704   0.754   0.833   0.858   0.859   0.864
 15 A"   43 A'   44 A'   45 A'   16 A"   17 A"   46 A'   47 A'                 
  0.907   0.916   0.950   1.118   1.210   1.398   1.417   1.505
 18 A"   48 A'   49 A'   50 A'   51 A'   19 A"   52 A'   20 A"                 
  1.554   1.580   1.643   1.711   1.727   2.017   2.245   2.274
 53 A'   21 A"   54 A'   55 A'   56 A'   57 A'   22 A"   58 A'                 
  2.352   2.557   6.669   6.904   9.663  13.773  13.814  13.818
 59 A'   60 A'   61 A'   62 A'   63 A'   23 A"   24 A"   64 A'                 
 13.842  13.882  13.935  25.803  25.870  26.110 162.791 163.045
 65 A'   66 A'   67 A'   25 A"   68 A'   69 A'   70 A'   71 A'                 
215.648
 72 A'                                                                         
 --------------------------------------------------------------

          Ground-State Mulliken Net Atomic Charges

     Atom                 Charge (a.u.)
  ----------------------------------------
      1 P                    -0.016258
      2 P                     0.162149
      3 H                    -0.092100
      4 Cl                   -0.053791
  ----------------------------------------
  Sum of atomic charges =     0.000000

 -----------------------------------------------------------------
                    Cartesian Multipole Moments
 -----------------------------------------------------------------
    Charge (ESU x 10^10)
                 0.0000
    Dipole Moment (Debye)
         X      -1.6945      Y      -0.6941      Z       0.0000
       Tot       1.8311
    Quadrupole Moments (Debye-Ang)
        XX     -38.9545     XY       0.9756     YY     -41.2529
        XZ       0.0000     YZ       0.0000     ZZ     -39.9688
    Octopole Moments (Debye-Ang^2)
       XXX      14.3823    XXY      -2.8398    XYY       9.1913
       YYY      -3.6160    XXZ      -0.0000    XYZ       0.0000
       YYZ      -0.0000    XZZ       7.6509    YZZ      -1.5394
       ZZZ       0.0000
    Hexadecapole Moments (Debye-Ang^3)
      XXXX    -483.4756   XXXY      21.6193   XXYY    -109.8774
      XYYY      17.8719   YYYY    -156.9445   XXXZ      -0.0000
      XXYZ       0.0000   XYYZ       0.0000   YYYZ       0.0000
      XXZZ     -95.3485   XYZZ       4.5715   YYZZ     -35.3547
      XZZZ       0.0000   YZZZ       0.0000   ZZZZ     -59.5788
 -----------------------------------------------------------------
 Calculating analytic gradient of the SCF energy
 Gradient of SCF Energy
            1           2           3           4
    1   0.0012404  -0.0004335   0.0001037  -0.0009106
    2   0.0000928   0.0005415   0.0000015  -0.0006358
    3   0.0000000   0.0000000   0.0000000  -0.0000000
 Max gradient component =       1.240E-03
 RMS gradient           =       5.222E-04
 Gradient time:  CPU 1.50 s  wall 1.50 s
 Geometry Optimization Parameters
   NAtoms,    NIC,     NZ,  NCons,   NDum,   NFix, NCnnct, MaxDiis
        4      14       4       0       0       0       0       0

 Cartesian Hessian Update
 Hessian Updated using BFGS Update


** GEOMETRY OPTIMIZATION IN DELOCALIZED INTERNAL COORDINATES **
   Searching for a Minimum

   Optimization Cycle:   5

                       Coordinates (Angstroms)
     ATOM                X               Y               Z
      1  P        -0.2430559696   -0.8046808955    0.0000000000
      2  P        -1.6942069784    0.6279777566    0.0000000000
      3  H        -2.6468875102   -0.4384182147    0.0000000000
      4  Cl        1.5476161155    0.2931329266    0.0000000000
   Point Group: cs    Number of degrees of freedom:     5


   Energy is  -1143.582800252

 Hessian Updated using BFGS Update

  5 Hessian modes will be used to form the next step
  Hessian Eigenvalues:
     0.129930    0.199061    0.223101    0.321465    0.366426

 Minimum Search - Taking Simple RFO Step
 Searching for Lamda that Minimizes Along All modes
 Value Taken    Lamda =  -0.00000680
 Step Taken.  Stepsize is  0.005602

                             Maximum     Tolerance    Cnvgd?
         Gradient           0.000955      0.000300      NO
         Displacement       0.003786      0.001200      NO
         Energy change     -0.000075      0.000001      NO


 New Cartesian Coordinates Obtained by Inverse Iteration

 Displacement from previous Coordinates is:  0.004944
 ----------------------------------------------------------------
             Standard Nuclear Orientation (Angstroms)
    I     Atom           X                Y                Z
 ----------------------------------------------------------------
    1      P      -0.2438646586    -0.8048276565     0.0000000000
    2      P      -1.6943923032     0.6274609231     0.0000000000
    3      H      -2.6479752445    -0.4383426838     0.0000000000
    4      Cl      1.5496978636     0.2937209904     0.0000000000
 ----------------------------------------------------------------
 Molecular Point Group                 Cs    NOp =  2
 Largest Abelian Subgroup              Cs    NOp =  2
 Nuclear Repulsion Energy =   174.8687835767 hartrees
 There are       24 alpha and       24 beta electrons
 Applying Cartesian multipole field
    Component          Value
    ---------          -----
     (2,0,0)        1.00000E-11
     (0,2,0)        2.00000E-11
     (0,0,2)       -3.00000E-11
 Nucleus-field energy     =     0.0000000045 hartrees
 Requested basis set is 6-311++G(d,p)
 There are 44 shells and 97 basis functions
 A cutoff of  1.0D-11 yielded    893 shell pairs
 There are      4570 function pairs (      4879 Cartesian)
 Smallest overlap matrix eigenvalue = 6.48E-04
 Guess MOs from SCF MO coefficient file

 -----------------------------------------------------------------------
  General SCF calculation program by
  Eric Jon Sundstrom, Paul Horn, Yuezhi Mao, Dmitri Zuev, Alec White,
  David Stuck, Shaama M.S., Shane Yost, Joonho Lee, David Small,
  Daniel Levine, Susi Lehtola, Hugh Burton, Evgeny Epifanovsky
 -----------------------------------------------------------------------
 Exchange:     0.2000 Hartree-Fock + 0.0800 Slater + 0.7200 B88
 Correlation:  0.1900 VWN1RPA + 0.8100 LYP
 Using SG-1 standard quadrature grid
 A restricted SCF calculation will be
 performed using DIIS
 SCF converges when DIIS error is below 1.0e-08
 ---------------------------------------
  Cycle       Energy         DIIS error
 ---------------------------------------
    1   -1143.5828030326      2.98e-05  
    2   -1143.5828046617      9.56e-06  
    3   -1143.5828046351      9.55e-06  
    4   -1143.5828047243      5.49e-06  
    5   -1143.5828047790      4.70e-07  
    6   -1143.5828047793      2.44e-07  
    7   -1143.5828047794      4.41e-08  
    8   -1143.5828047794      9.79e-09  Convergence criterion met
 ---------------------------------------
 SCF time:   CPU 4.20s  wall 4.00s 
 SCF   energy in the final basis set =    -1143.5828047794
 Total energy in the final basis set =    -1143.5828047794

 --------------------------------------------------------------
             Orbital Energies (a.u.) and Symmetries
 --------------------------------------------------------------

 Alpha MOs, Restricted
 -- Occupied --                  
-101.56  -77.12  -77.08   -9.48   -7.24   -7.23   -7.23   -6.61
  1 A'    2 A'    3 A'    4 A'    5 A'    1 A"    6 A'    7 A'                 
 -6.579  -4.777  -4.774  -4.770  -4.739  -4.739  -4.737  -0.853
  8 A'    9 A'    2 A"   10 A'    3 A"   11 A'   12 A'   13 A'                 
 -0.704  -0.548  -0.402  -0.397  -0.365  -0.337  -0.282  -0.280
 14 A'   15 A'   16 A'   17 A'    4 A"   18 A'   19 A'    5 A"                 
 -- Virtual --                   
 -0.128  -0.054  -0.020  -0.006   0.024   0.035   0.035   0.051
  6 A"   20 A'   21 A'   22 A'   23 A'    7 A"   24 A'   25 A'                 
  0.058   0.068   0.070   0.089   0.092   0.104   0.112   0.123
 26 A'    8 A"   27 A'   28 A'    9 A"   29 A'   30 A'   31 A'                 
  0.174   0.227   0.267   0.278   0.278   0.305   0.306   0.390
 32 A'   33 A'   34 A'   35 A'   10 A"   36 A'   11 A"   37 A'                 
  0.424   0.448   0.450   0.505   0.514   0.563   0.585   0.602
 38 A'   39 A'   12 A"   13 A"   40 A'   41 A'   14 A"   42 A'                 
  0.630   0.669   0.704   0.755   0.834   0.859   0.859   0.864
 15 A"   43 A'   44 A'   45 A'   16 A"   17 A"   46 A'   47 A'                 
  0.906   0.915   0.949   1.118   1.209   1.398   1.417   1.505
 18 A"   48 A'   49 A'   50 A'   51 A'   19 A"   52 A'   20 A"                 
  1.554   1.580   1.642   1.711   1.727   2.017   2.245   2.274
 53 A'   21 A"   54 A'   55 A'   56 A'   57 A'   22 A"   58 A'                 
  2.352   2.557   6.668   6.904   9.664  13.773  13.814  13.818
 59 A'   60 A'   61 A'   62 A'   63 A'   23 A"   24 A"   64 A'                 
 13.842  13.882  13.935  25.803  25.870  26.108 162.790 163.046
 65 A'   66 A'   67 A'   25 A"   68 A'   69 A'   70 A'   71 A'                 
215.649
 72 A'                                                                         

 Beta MOs, Restricted
 -- Occupied --                  
-101.56  -77.12  -77.08   -9.48   -7.24   -7.23   -7.23   -6.61
  1 A'    2 A'    3 A'    4 A'    5 A'    1 A"    6 A'    7 A'                 
 -6.579  -4.777  -4.774  -4.770  -4.739  -4.739  -4.737  -0.853
  8 A'    9 A'    2 A"   10 A'    3 A"   11 A'   12 A'   13 A'                 
 -0.704  -0.548  -0.402  -0.397  -0.365  -0.337  -0.282  -0.280
 14 A'   15 A'   16 A'   17 A'    4 A"   18 A'   19 A'    5 A"                 
 -- Virtual --                   
 -0.128  -0.054  -0.020  -0.006   0.024   0.035   0.035   0.051
  6 A"   20 A'   21 A'   22 A'   23 A'    7 A"   24 A'   25 A'                 
  0.058   0.068   0.070   0.089   0.092   0.104   0.112   0.123
 26 A'    8 A"   27 A'   28 A'    9 A"   29 A'   30 A'   31 A'                 
  0.174   0.227   0.267   0.278   0.278   0.305   0.306   0.390
 32 A'   33 A'   34 A'   35 A'   10 A"   36 A'   11 A"   37 A'                 
  0.424   0.448   0.450   0.505   0.514   0.563   0.585   0.602
 38 A'   39 A'   12 A"   13 A"   40 A'   41 A'   14 A"   42 A'                 
  0.630   0.669   0.704   0.755   0.834   0.859   0.859   0.864
 15 A"   43 A'   44 A'   45 A'   16 A"   17 A"   46 A'   47 A'                 
  0.906   0.915   0.949   1.118   1.209   1.398   1.417   1.505
 18 A"   48 A'   49 A'   50 A'   51 A'   19 A"   52 A'   20 A"                 
  1.554   1.580   1.642   1.711   1.727   2.017   2.245   2.274
 53 A'   21 A"   54 A'   55 A'   56 A'   57 A'   22 A"   58 A'                 
  2.352   2.557   6.668   6.904   9.664  13.773  13.814  13.818
 59 A'   60 A'   61 A'   62 A'   63 A'   23 A"   24 A"   64 A'                 
 13.842  13.882  13.935  25.803  25.870  26.108 162.790 163.046
 65 A'   66 A'   67 A'   25 A"   68 A'   69 A'   70 A'   71 A'                 
215.649
 72 A'                                                                         
 --------------------------------------------------------------

          Ground-State Mulliken Net Atomic Charges

     Atom                 Charge (a.u.)
  ----------------------------------------
      1 P                    -0.014864
      2 P                     0.162276
      3 H                    -0.091856
      4 Cl                   -0.055556
  ----------------------------------------
  Sum of atomic charges =     0.000000

 -----------------------------------------------------------------
                    Cartesian Multipole Moments
 -----------------------------------------------------------------
    Charge (ESU x 10^10)
                 0.0000
    Dipole Moment (Debye)
         X      -1.7122      Y      -0.6981      Z      -0.0000
       Tot       1.8490
    Quadrupole Moments (Debye-Ang)
        XX     -38.9566     XY       0.9746     YY     -41.2505
        XZ       0.0000     YZ      -0.0000     ZZ     -39.9696
    Octopole Moments (Debye-Ang^2)
       XXX      14.2501    XXY      -2.8427    XYY       9.1593
       YYY      -3.6272    XXZ      -0.0000    XYZ       0.0000
       YYZ      -0.0000    XZZ       7.6149    YZZ      -1.5398
       ZZZ      -0.0000
    Hexadecapole Moments (Debye-Ang^3)
      XXXX    -484.0112   XXXY      21.5128   XXYY    -109.9792
      XYYY      17.7498   YYYY    -156.9077   XXXZ       0.0000
      XXYZ      -0.0000   XYYZ       0.0000   YYYZ      -0.0000
      XXZZ     -95.4482   XYZZ       4.5277   YYZZ     -35.3479
      XZZZ       0.0000   YZZZ      -0.0000   ZZZZ     -59.5727
 -----------------------------------------------------------------
 Calculating analytic gradient of the SCF energy
 Gradient of SCF Energy
            1           2           3           4
    1   0.0004994  -0.0002725   0.0000114  -0.0002383
    2   0.0000003   0.0003018   0.0000041  -0.0003062
    3   0.0000000  -0.0000000   0.0000000  -0.0000000
 Max gradient component =       4.994E-04
 RMS gradient           =       2.171E-04
 Gradient time:  CPU 1.50 s  wall 1.50 s
 Geometry Optimization Parameters
   NAtoms,    NIC,     NZ,  NCons,   NDum,   NFix, NCnnct, MaxDiis
        4      14       4       0       0       0       0       0

 Cartesian Hessian Update
 Hessian Updated using BFGS Update


** GEOMETRY OPTIMIZATION IN DELOCALIZED INTERNAL COORDINATES **
   Searching for a Minimum

   Optimization Cycle:   6

                       Coordinates (Angstroms)
     ATOM                X               Y               Z
      1  P        -0.2438646586   -0.8048276565    0.0000000000
      2  P        -1.6943923032    0.6274609231    0.0000000000
      3  H        -2.6479752445   -0.4383426838    0.0000000000
      4  Cl        1.5496978636    0.2937209904    0.0000000000
   Point Group: cs    Number of degrees of freedom:     5


   Energy is  -1143.582804779

 Hessian Updated using BFGS Update

  5 Hessian modes will be used to form the next step
  Hessian Eigenvalues:
     0.130734    0.148814    0.199186    0.329195    0.355514

 Minimum Search - Taking Simple RFO Step
 Searching for Lamda that Minimizes Along All modes
 Value Taken    Lamda =  -0.00000195
 Step Taken.  Stepsize is  0.003563

                             Maximum     Tolerance    Cnvgd?
         Gradient           0.000407      0.000300      NO
         Displacement       0.002426      0.001200      NO
         Energy change     -0.000005      0.000001      NO


 New Cartesian Coordinates Obtained by Inverse Iteration

 Displacement from previous Coordinates is:  0.004255
 ----------------------------------------------------------------
             Standard Nuclear Orientation (Angstroms)
    I     Atom           X                Y                Z
 ----------------------------------------------------------------
    1      P      -0.2441755178    -0.8058246527     0.0000000000
    2      P      -1.6934385751     0.6266222993     0.0000000000
    3      H      -2.6487634931    -0.4375632268     0.0000000000
    4      Cl      1.5498432433     0.2947771533     0.0000000000
 ----------------------------------------------------------------
 Molecular Point Group                 Cs    NOp =  2
 Largest Abelian Subgroup              Cs    NOp =  2
 Nuclear Repulsion Energy =   174.8581660399 hartrees
 There are       24 alpha and       24 beta electrons
 Applying Cartesian multipole field
    Component          Value
    ---------          -----
     (2,0,0)        1.00000E-11
     (0,2,0)        2.00000E-11
     (0,0,2)       -3.00000E-11
 Nucleus-field energy     =     0.0000000045 hartrees
 Requested basis set is 6-311++G(d,p)
 There are 44 shells and 97 basis functions
 A cutoff of  1.0D-11 yielded    893 shell pairs
 There are      4570 function pairs (      4879 Cartesian)
 Smallest overlap matrix eigenvalue = 6.47E-04
 Guess MOs from SCF MO coefficient file

 -----------------------------------------------------------------------
  General SCF calculation program by
  Eric Jon Sundstrom, Paul Horn, Yuezhi Mao, Dmitri Zuev, Alec White,
  David Stuck, Shaama M.S., Shane Yost, Joonho Lee, David Small,
  Daniel Levine, Susi Lehtola, Hugh Burton, Evgeny Epifanovsky
 -----------------------------------------------------------------------
 Exchange:     0.2000 Hartree-Fock + 0.0800 Slater + 0.7200 B88
 Correlation:  0.1900 VWN1RPA + 0.8100 LYP
 Using SG-1 standard quadrature grid
 A restricted SCF calculation will be
 performed using DIIS
 SCF converges when DIIS error is below 1.0e-08
 ---------------------------------------
  Cycle       Energy         DIIS error
 ---------------------------------------
    1   -1143.5828048270      2.13e-05  
    2   -1143.5828058283      5.95e-06  
    3   -1143.5828058201      6.19e-06  
    4   -1143.5828058612      3.35e-06  
    5   -1143.5828058788      5.68e-07  
    6   -1143.5828058794      1.64e-07  
    7   -1143.5828058794      1.99e-08  
    8   -1143.5828058794      3.15e-09  Convergence criterion met
 ---------------------------------------
 SCF time:   CPU 4.20s  wall 4.00s 
 SCF   energy in the final basis set =    -1143.5828058794
 Total energy in the final basis set =    -1143.5828058794

 --------------------------------------------------------------
             Orbital Energies (a.u.) and Symmetries
 --------------------------------------------------------------

 Alpha MOs, Restricted
 -- Occupied --                  
-101.56  -77.12  -77.08   -9.48   -7.24   -7.23   -7.23   -6.61
  1 A'    2 A'    3 A'    4 A'    5 A'    1 A"    6 A'    7 A'                 
 -6.579  -4.777  -4.774  -4.770  -4.739  -4.739  -4.737  -0.853
  8 A'    9 A'    2 A"   10 A'    3 A"   11 A'   12 A'   13 A'                 
 -0.704  -0.548  -0.402  -0.397  -0.365  -0.337  -0.282  -0.281
 14 A'   15 A'   16 A'   17 A'    4 A"   18 A'   19 A'    5 A"                 
 -- Virtual --                   
 -0.128  -0.054  -0.020  -0.006   0.024   0.035   0.035   0.051
  6 A"   20 A'   21 A'   22 A'   23 A'    7 A"   24 A'   25 A'                 
  0.058   0.068   0.070   0.089   0.092   0.104   0.112   0.123
 26 A'    8 A"   27 A'   28 A'    9 A"   29 A'   30 A'   31 A'                 
  0.174   0.227   0.267   0.278   0.278   0.305   0.306   0.389
 32 A'   33 A'   34 A'   35 A'   10 A"   36 A'   11 A"   37 A'                 
  0.424   0.448   0.450   0.505   0.514   0.563   0.586   0.602
 38 A'   39 A'   12 A"   13 A"   40 A'   41 A'   14 A"   42 A'                 
  0.630   0.669   0.704   0.755   0.834   0.859   0.859   0.865
 15 A"   43 A'   44 A'   45 A'   16 A"   17 A"   46 A'   47 A'                 
  0.906   0.915   0.949   1.118   1.209   1.398   1.417   1.504
 18 A"   48 A'   49 A'   50 A'   51 A'   19 A"   52 A'   20 A"                 
  1.554   1.580   1.642   1.711   1.726   2.017   2.245   2.275
 53 A'   21 A"   54 A'   55 A'   56 A'   57 A'   22 A"   58 A'                 
  2.352   2.557   6.668   6.904   9.664  13.773  13.814  13.818
 59 A'   60 A'   61 A'   62 A'   63 A'   23 A"   24 A"   64 A'                 
 13.842  13.882  13.934  25.803  25.870  26.107 162.790 163.046
 65 A'   66 A'   67 A'   25 A"   68 A'   69 A'   70 A'   71 A'                 
215.649
 72 A'                                                                         

 Beta MOs, Restricted
 -- Occupied --                  
-101.56  -77.12  -77.08   -9.48   -7.24   -7.23   -7.23   -6.61
  1 A'    2 A'    3 A'    4 A'    5 A'    1 A"    6 A'    7 A'                 
 -6.579  -4.777  -4.774  -4.770  -4.739  -4.739  -4.737  -0.853
  8 A'    9 A'    2 A"   10 A'    3 A"   11 A'   12 A'   13 A'                 
 -0.704  -0.548  -0.402  -0.397  -0.365  -0.337  -0.282  -0.281
 14 A'   15 A'   16 A'   17 A'    4 A"   18 A'   19 A'    5 A"                 
 -- Virtual --                   
 -0.128  -0.054  -0.020  -0.006   0.024   0.035   0.035   0.051
  6 A"   20 A'   21 A'   22 A'   23 A'    7 A"   24 A'   25 A'                 
  0.058   0.068   0.070   0.089   0.092   0.104   0.112   0.123
 26 A'    8 A"   27 A'   28 A'    9 A"   29 A'   30 A'   31 A'                 
  0.174   0.227   0.267   0.278   0.278   0.305   0.306   0.389
 32 A'   33 A'   34 A'   35 A'   10 A"   36 A'   11 A"   37 A'                 
  0.424   0.448   0.450   0.505   0.514   0.563   0.586   0.602
 38 A'   39 A'   12 A"   13 A"   40 A'   41 A'   14 A"   42 A'                 
  0.630   0.669   0.704   0.755   0.834   0.859   0.859   0.865
 15 A"   43 A'   44 A'   45 A'   16 A"   17 A"   46 A'   47 A'                 
  0.906   0.915   0.949   1.118   1.209   1.398   1.417   1.504
 18 A"   48 A'   49 A'   50 A'   51 A'   19 A"   52 A'   20 A"                 
  1.554   1.580   1.642   1.711   1.726   2.017   2.245   2.275
 53 A'   21 A"   54 A'   55 A'   56 A'   57 A'   22 A"   58 A'                 
  2.352   2.557   6.668   6.904   9.664  13.773  13.814  13.818
 59 A'   60 A'   61 A'   62 A'   63 A'   23 A"   24 A"   64 A'                 
 13.842  13.882  13.934  25.803  25.870  26.107 162.790 163.046
 65 A'   66 A'   67 A'   25 A"   68 A'   69 A'   70 A'   71 A'                 
215.649
 72 A'                                                                         
 --------------------------------------------------------------

          Ground-State Mulliken Net Atomic Charges

     Atom                 Charge (a.u.)
  ----------------------------------------
      1 P                    -0.013909
      2 P                     0.162190
      3 H                    -0.091705
      4 Cl                   -0.056575
  ----------------------------------------
  Sum of atomic charges =     0.000000

 -----------------------------------------------------------------
                    Cartesian Multipole Moments
 -----------------------------------------------------------------
    Charge (ESU x 10^10)
                 0.0000
    Dipole Moment (Debye)
         X      -1.7222      Y      -0.7025      Z       0.0000
       Tot       1.8600
    Quadrupole Moments (Debye-Ang)
        XX     -38.9563     XY       0.9732     YY     -41.2470
        XZ       0.0000     YZ       0.0000     ZZ     -39.9680
    Octopole Moments (Debye-Ang^2)
       XXX      14.1639    XXY      -2.8295    XYY       9.1382
       YYY      -3.6105    XXZ       0.0000    XYZ      -0.0000
       YYZ       0.0000    XZZ       7.5896    YZZ      -1.5318
       ZZZ       0.0000
    Hexadecapole Moments (Debye-Ang^3)
      XXXX    -483.8179   XXXY      21.3419   XXYY    -109.9438
      XYYY      17.5920   YYYY    -156.9753   XXXZ       0.0000
      XXYZ       0.0000   XYYZ       0.0000   YYYZ       0.0000
      XXZZ     -95.4108   XYZZ       4.4702   YYZZ     -35.3563
      XZZZ      -0.0000   YZZZ       0.0000   ZZZZ     -59.5611
 -----------------------------------------------------------------
 Calculating analytic gradient of the SCF energy
 Gradient of SCF Energy
            1           2           3           4
    1   0.0000144  -0.0000312  -0.0000141   0.0000308
    2  -0.0000042   0.0000582   0.0000436  -0.0000975
    3   0.0000000   0.0000000   0.0000000  -0.0000000
 Max gradient component =       9.754E-05
 RMS gradient           =       3.780E-05
 Gradient time:  CPU 1.51 s  wall 1.51 s
 Geometry Optimization Parameters
   NAtoms,    NIC,     NZ,  NCons,   NDum,   NFix, NCnnct, MaxDiis
        4      14       4       0       0       0       0       0

 Cartesian Hessian Update
 Hessian Updated using BFGS Update


** GEOMETRY OPTIMIZATION IN DELOCALIZED INTERNAL COORDINATES **
   Searching for a Minimum

   Optimization Cycle:   7

                       Coordinates (Angstroms)
     ATOM                X               Y               Z
      1  P        -0.2441755178   -0.8058246527    0.0000000000
      2  P        -1.6934385751    0.6266222993    0.0000000000
      3  H        -2.6487634931   -0.4375632268    0.0000000000
      4  Cl        1.5498432433    0.2947771533    0.0000000000
   Point Group: cs    Number of degrees of freedom:     5


   Energy is  -1143.582805879

 Hessian Updated using BFGS Update

  5 Hessian modes will be used to form the next step
  Hessian Eigenvalues:
     0.128448    0.138518    0.199190    0.327539    0.340632

 Minimum Search - Taking Simple RFO Step
 Searching for Lamda that Minimizes Along All modes
 Value Taken    Lamda =   0.00000000
 Step Taken.  Stepsize is  0.000706

                             Maximum     Tolerance    Cnvgd?
         Gradient           0.000131      0.000300     YES
         Displacement       0.000637      0.001200     YES
         Energy change     -0.000001      0.000001      NO


                       Distance Matrix (Angstroms)
             P (  1)   P (  2)   H (  3)
   P (  2)  2.037711
   H (  3)  2.432624  1.430083
   Cl(  4)  2.104716  3.260214  4.261997

 Final energy is   -1143.5828058794091     


 ******************************
 **  OPTIMIZATION CONVERGED  **
 ******************************

                       Coordinates (Angstroms)
     ATOM                X               Y               Z
      1  P        -0.2441755178   -0.8058246527    0.0000000000
      2  P        -1.6934385751    0.6266222993    0.0000000000
      3  H        -2.6487634931   -0.4375632268    0.0000000000
      4  Cl        1.5498432433    0.2947771533    0.0000000000

Z-matrix Print:
$molecule
0 1
P 
P  1 2.037711
H  2 1.430083 1 87.248832
Cl 1 2.104716 2 103.805894 3 -180.000000 0
$end


 --------------------------------------------------------------
             Orbital Energies (a.u.) and Symmetries
 --------------------------------------------------------------

 Alpha MOs, Restricted
 -- Occupied --                  
-101.56  -77.12  -77.08   -9.48   -7.24   -7.23   -7.23   -6.61
  1 A'    2 A'    3 A'    4 A'    5 A'    1 A"    6 A'    7 A'                 
 -6.579  -4.777  -4.774  -4.770  -4.739  -4.739  -4.737  -0.853
  8 A'    9 A'    2 A"   10 A'    3 A"   11 A'   12 A'   13 A'                 
 -0.704  -0.548  -0.402  -0.397  -0.365  -0.337  -0.282  -0.281
 14 A'   15 A'   16 A'   17 A'    4 A"   18 A'   19 A'    5 A"                 
 -- Virtual --                   
 -0.128  -0.054  -0.020  -0.006   0.024   0.035   0.035   0.051
  6 A"   20 A'   21 A'   22 A'   23 A'    7 A"   24 A'   25 A'                 
  0.058   0.068   0.070   0.089   0.092   0.104   0.112   0.123
 26 A'    8 A"   27 A'   28 A'    9 A"   29 A'   30 A'   31 A'                 
  0.174   0.227   0.267   0.278   0.278   0.305   0.306   0.389
 32 A'   33 A'   34 A'   35 A'   10 A"   36 A'   11 A"   37 A'                 
  0.424   0.448   0.450   0.505   0.514   0.563   0.586   0.602
 38 A'   39 A'   12 A"   13 A"   40 A'   41 A'   14 A"   42 A'                 
  0.630   0.669   0.704   0.755   0.834   0.859   0.859   0.865
 15 A"   43 A'   44 A'   45 A'   16 A"   17 A"   46 A'   47 A'                 
  0.906   0.915   0.949   1.118   1.209   1.398   1.417   1.504
 18 A"   48 A'   49 A'   50 A'   51 A'   19 A"   52 A'   20 A"                 
  1.554   1.580   1.642   1.711   1.726   2.017   2.245   2.275
 53 A'   21 A"   54 A'   55 A'   56 A'   57 A'   22 A"   58 A'                 
  2.352   2.557   6.668   6.904   9.664  13.773  13.814  13.818
 59 A'   60 A'   61 A'   62 A'   63 A'   23 A"   24 A"   64 A'                 
 13.842  13.882  13.934  25.803  25.870  26.107 162.790 163.046
 65 A'   66 A'   67 A'   25 A"   68 A'   69 A'   70 A'   71 A'                 
215.649
 72 A'                                                                         

 Beta MOs, Restricted
 -- Occupied --                  
-101.56  -77.12  -77.08   -9.48   -7.24   -7.23   -7.23   -6.61
  1 A'    2 A'    3 A'    4 A'    5 A'    1 A"    6 A'    7 A'                 
 -6.579  -4.777  -4.774  -4.770  -4.739  -4.739  -4.737  -0.853
  8 A'    9 A'    2 A"   10 A'    3 A"   11 A'   12 A'   13 A'                 
 -0.704  -0.548  -0.402  -0.397  -0.365  -0.337  -0.282  -0.281
 14 A'   15 A'   16 A'   17 A'    4 A"   18 A'   19 A'    5 A"                 
 -- Virtual --                   
 -0.128  -0.054  -0.020  -0.006   0.024   0.035   0.035   0.051
  6 A"   20 A'   21 A'   22 A'   23 A'    7 A"   24 A'   25 A'                 
  0.058   0.068   0.070   0.089   0.092   0.104   0.112   0.123
 26 A'    8 A"   27 A'   28 A'    9 A"   29 A'   30 A'   31 A'                 
  0.174   0.227   0.267   0.278   0.278   0.305   0.306   0.389
 32 A'   33 A'   34 A'   35 A'   10 A"   36 A'   11 A"   37 A'                 
  0.424   0.448   0.450   0.505   0.514   0.563   0.586   0.602
 38 A'   39 A'   12 A"   13 A"   40 A'   41 A'   14 A"   42 A'                 
  0.630   0.669   0.704   0.755   0.834   0.859   0.859   0.865
 15 A"   43 A'   44 A'   45 A'   16 A"   17 A"   46 A'   47 A'                 
  0.906   0.915   0.949   1.118   1.209   1.398   1.417   1.504
 18 A"   48 A'   49 A'   50 A'   51 A'   19 A"   52 A'   20 A"                 
  1.554   1.580   1.642   1.711   1.726   2.017   2.245   2.275
 53 A'   21 A"   54 A'   55 A'   56 A'   57 A'   22 A"   58 A'                 
  2.352   2.557   6.668   6.904   9.664  13.773  13.814  13.818
 59 A'   60 A'   61 A'   62 A'   63 A'   23 A"   24 A"   64 A'                 
 13.842  13.882  13.934  25.803  25.870  26.107 162.790 163.046
 65 A'   66 A'   67 A'   25 A"   68 A'   69 A'   70 A'   71 A'                 
215.649
 72 A'                                                                         
 --------------------------------------------------------------

          Ground-State Mulliken Net Atomic Charges

     Atom                 Charge (a.u.)
  ----------------------------------------
      1 P                    -0.013909
      2 P                     0.162190
      3 H                    -0.091705
      4 Cl                   -0.056575
  ----------------------------------------
  Sum of atomic charges =     0.000000

 -----------------------------------------------------------------
                    Cartesian Multipole Moments
 -----------------------------------------------------------------
    Charge (ESU x 10^10)
                 0.0000
    Dipole Moment (Debye)
         X      -1.7222      Y      -0.7025      Z       0.0000
       Tot       1.8600
    Quadrupole Moments (Debye-Ang)
        XX     -38.9563     XY       0.9732     YY     -41.2470
        XZ       0.0000     YZ       0.0000     ZZ     -39.9680
    Octopole Moments (Debye-Ang^2)
       XXX      14.1639    XXY      -2.8295    XYY       9.1382
       YYY      -3.6105    XXZ       0.0000    XYZ      -0.0000
       YYZ       0.0000    XZZ       7.5896    YZZ      -1.5318
       ZZZ       0.0000
    Hexadecapole Moments (Debye-Ang^3)
      XXXX    -483.8179   XXXY      21.3419   XXYY    -109.9438
      XYYY      17.5920   YYYY    -156.9753   XXXZ       0.0000
      XXYZ       0.0000   XYYZ       0.0000   YYYZ       0.0000
      XXZZ     -95.4108   XYZZ       4.4702   YYZZ     -35.3563
      XZZZ      -0.0000   YZZZ       0.0000   ZZZZ     -59.5611
 -----------------------------------------------------------------
Archival summary:
1\1\TWL02\OPT\ProcedureUnspecified\BasisUnspecified\l121\taweetha\TueOct3017:08:322018TueOct3017:08:322018\0\\#,OPT,ProcedureUnspecified,BasisUnspecified,\\0,1\P\P,1,2.03771\H,2,1.43008,1,87.2488\Cl,1,2.10472,2,103.806,3,-180,0\\\@

 Total job time:  47.14s(wall), 46.82s(cpu) 
 Tue Oct 30 17:08:32 2018

        *************************************************************
        *                                                           *
        *  Thank you very much for using Q-Chem.  Have a nice day.  *
        *                                                           *
        *************************************************************


 
User input: 2 of 2 
 
Q-Chem Developer Version!
                  Welcome to Q-Chem
     A Quantum Leap Into The Future Of Chemistry


 Q-Chem 5.1, Q-Chem, Inc., Pleasanton, CA (2018)

 Yihan Shao,  Zhengting Gan,  E. Epifanovsky,  A. T. B. Gilbert,  M. Wormit,  
 J. Kussmann,  A. W. Lange,  A. Behn,  Jia Deng,  Xintian Feng,  D. Ghosh,  
 M. Goldey,  P. R. Horn,  L. D. Jacobson,  I. Kaliman,  T. Kus,  A. Landau,  
 Jie Liu,  E. I. Proynov,  R. M. Richard,  R. P. Steele,  E. J. Sundstrom,  
 H. L. Woodcock III,  P. M. Zimmerman,  D. Zuev,  B. Albrecht,  E. Alguire,  
 S. A. Baeppler,  D. Barton,  Z. Benda,  Y. A. Bernard,  E. J. Berquist,  
 K. B. Bravaya,  H. Burton,  D. Casanova,  Chun-Min Chang,  Yunqing Chen,  
 A. Chien,  K. D. Closser,  M. P. Coons,  S. Coriani,  S. Dasgupta,  
 A. L. Dempwolff,  M. Diedenhofen,  Hainam Do,  R. G. Edgar,  Po-Tung Fang,  
 S. Faraji,  S. Fatehi,  Qingguo Feng,  K. D. Fenk,  J. Fosso-Tande,  
 Qinghui Ge,  A. Ghysels,  G. Gidofalvi,  J. Gomes,  J. Gonthier,  A. Gunina,  
 D. Hait,  M. W. D. Hanson-Heine,  P. H. P. Harbach,  A. W. Hauser,  
 J. E. Herr,  E. G. Hohenstein,  Z. C. Holden,  Kerwin Hui,  B. C. Huynh,  
 T.-C. Jagau,  Hyunjun Ji,  B. Kaduk,  K. Khistyaev,  Jaehoon Kim,  
 P. Klunzinger,  K. Koh,  D. Kosenkov,  L. Koulias,  T. Kowalczyk,  
 C. M. Krauter,  A. Kunitsa,  Ka Un Lao,  A. Laurent,  K. V. Lawler,  
 Joonho Lee,  D. Lefrancois,  S. Lehtola,  D. S. Levine,  Yi-Pei Li,  
 You-Sheng Lin,  Fenglai Liu,  E. Livshits,  A. Luenser,  P. Manohar,  
 E. Mansoor,  S. F. Manzer,  Shan-Ping Mao,  Yuezhi Mao,  N. Mardirossian,  
 A. V. Marenich,  T. Markovich,  L. A. Martinez-Martinez,  S. A. Maurer,  
 N. J. Mayhall,  S. C. McKenzie,  J.-M. Mewes,  A. F. Morrison,  
 J. W. Mullinax,  K. Nanda,  T. S. Nguyen-Beck,  R. Olivares-Amaya,  
 J. A. Parkhill,  T. M. Perrine,  F. Plasser,  P. Pokhilko,  S. Prager,  
 A. Prociuk,  E. Ramos,  D. R. Rehn,  F. Rob,  M. Schneider,  N. Sergueev,  
 S. M. Sharada,  S. Sharma,  D. W. Small,  T. Stauch,  T. Stein,  
 Yu-Chuan Su,  A. J. W. Thom,  A. Tkatchenko,  T. Tsuchimochi,  N. M. Tubman,  
 L. Vogt,  M. L. Vidal,  O. Vydrov,  M. A. Watson,  J. Wenzel,  
 M. de Wergifosse,  T. A. Wesolowski,  A. White,  J. Witte,  A. Yamada,  
 Jun Yang,  K. Yao,  S. Yeganeh,  S. R. Yost,  Zhi-Qiang You,  A. Zech,  
 Igor Ying Zhang,  Xing Zhang,  Yan Zhao,  Ying Zhu,  B. R. Brooks,  
 G. K. L. Chan,  C. J. Cramer,  M. S. Gordon,  W. J. Hehre,  A. Klamt,  
 M. W. Schmidt,  C. D. Sherrill,  D. G. Truhlar,  A. Aspuru-Guzik,  R. Baer,  
 A. T. Bell,  N. A. Besley,  Jeng-Da Chai,  A. E. DePrince, III,  
 R. A. DiStasio Jr.,  A. Dreuw,  B. D. Dunietz,  T. R. Furlani,  
 Chao-Ping Hsu,  Yousung Jung,  Jing Kong,  D. S. Lambrecht,  WanZhen Liang,  
 C. Ochsenfeld,  V. A. Rassolov,  L. V. Slipchenko,  J. E. Subotnik,  
 T. Van Voorhis,  J. M. Herbert,  A. I. Krylov,  P. M. W. Gill,  M. Head-Gordon

 Contributors to earlier versions of Q-Chem not listed above: 
 R. D. Adamson,  B. Austin,  J. Baker,  G. J. O. Beran,  K. Brandhorst,  
 S. T. Brown,  E. F. C. Byrd,  A. K. Chakraborty,  C.-L. Cheng,  
 Siu Hung Chien,  D. M. Chipman,  D. L. Crittenden,  H. Dachsel,  
 R. J. Doerksen,  A. D. Dutoi,  L. Fusti-Molnar,  W. A. Goddard III,  
 A. Golubeva-Zadorozhnaya,  S. R. Gwaltney,  G. Hawkins,  A. Heyden,  
 S. Hirata,  G. Kedziora,  F. J. Keil,  C. Kelley,  Jihan Kim,  R. A. King,  
 R. Z. Khaliullin,  P. P. Korambath,  W. Kurlancheek,  A. M. Lee,  M. S. Lee,  
 S. V. Levchenko,  Ching Yeh Lin,  D. Liotard,  R. C. Lochan,  I. Lotan,  
 P. E. Maslen,  N. Nair,  D. P. O'Neill,  D. Neuhauser,  E. Neuscamman,  
 C. M. Oana,  R. Olson,  B. Peters,  R. Peverati,  P. A. Pieniazek,  
 Y. M. Rhee,  J. Ritchie,  M. A. Rohrdanz,  E. Rosta,  N. J. Russ,  
 H. F. Schaefer III,  N. E. Schultz,  N. Shenvi,  A. C. Simmonett,  A. Sodt,  
 D. Stuck,  K. S. Thanthiriwatte,  V. Vanovschi,  Tao Wang,  A. Warshel,  
 C. F. Williams,  Q. Wu,  X. Xu,  W. Zhang

 Please cite Q-Chem as follows:
 Y. Shao et al., Mol. Phys. 113, 184-215 (2015)
 DOI: 10.1080/00268976.2014.952696

 Q-Chem 5.1.1 for Intel X86 EM64T Linux

 Parts of Q-Chem use Armadillo 8.300.2 (Tropical Shenanigans).
 http://arma.sourceforge.net/

 Q-Chem begins on Tue Oct 30 17:08:32 2018  

Host: 
0

     Scratch files written to /scratch/taweetham/qchem19294//
The previous job contains 0 fragments, simply inherited here
Input Ideriv = 2
Curr. Ideriv = -1
Max.  Ideriv = 2

Checking the input file for inconsistencies... 	...done.

--------------------------------------------------------------
User input:
--------------------------------------------------------------

$molecule
read
$end

$rem
   job_type 	frequency
   basis 	6-311++g**
   method	b3lyp	
$end


--------------------------------------------------------------
 ----------------------------------------------------------------
             Standard Nuclear Orientation (Angstroms)
    I     Atom           X                Y                Z
 ----------------------------------------------------------------
    1      P      -0.0886191695    -0.8508126014    -0.0000000000
    2      P      -1.6098470783     0.5049651567    -0.0000000000
    3      H      -2.5090027503    -0.6070850267    -0.0000000000
    4      Cl      1.6462350864     0.3408703939     0.0000000000
 ----------------------------------------------------------------
 Molecular Point Group                 Cs    NOp =  2
 Largest Abelian Subgroup              Cs    NOp =  2
 Nuclear Repulsion Energy =   174.8581660399 hartrees
 There are       24 alpha and       24 beta electrons
 Requested basis set is 6-311++G(d,p)
 There are 44 shells and 97 basis functions

 Total QAlloc Memory Limit   2000 MB
 Mega-Array Size       188 MB
 MEM_STATIC part       192 MB

                       Distance Matrix (Angstroms)
             P (  1)   P (  2)   H (  3)
   P (  2)  2.037711
   H (  3)  2.432624  1.430083
   Cl(  4)  2.104716  3.260214  4.261997

 A cutoff of  1.0D-11 yielded    893 shell pairs
 There are      4570 function pairs (      4879 Cartesian)
 Smallest overlap matrix eigenvalue = 6.47E-04
 Guess from superposition of atomic densities
 Warning:  Energy on first SCF cycle will be non-variational
 SAD guess density has 48.000000 electrons

 -----------------------------------------------------------------------
  General SCF calculation program by
  Eric Jon Sundstrom, Paul Horn, Yuezhi Mao, Dmitri Zuev, Alec White,
  David Stuck, Shaama M.S., Shane Yost, Joonho Lee, David Small,
  Daniel Levine, Susi Lehtola, Hugh Burton, Evgeny Epifanovsky
 -----------------------------------------------------------------------
 Exchange:     0.2000 Hartree-Fock + 0.0800 Slater + 0.7200 B88
 Correlation:  0.1900 VWN1RPA + 0.8100 LYP
 Using SG-1 standard quadrature grid
 A restricted SCF calculation will be
 performed using DIIS
 SCF converges when DIIS error is below 1.0e-08
 ---------------------------------------
  Cycle       Energy         DIIS error
 ---------------------------------------
    1   -1143.8007553329      4.39e-02  
    2   -1143.5665794578      3.28e-03  
    3   -1143.5286715552      6.10e-03  
    4   -1143.5807729863      1.08e-03  
    5   -1143.5824592511      4.67e-04  
    6   -1143.5828223674      8.56e-05  
    7   -1143.5828327963      8.82e-06  
    8   -1143.5828329138      2.29e-06  
    9   -1143.5828329206      4.92e-07  
   10   -1143.5828329210      7.23e-08  
   11   -1143.5828329211      2.82e-08  
   12   -1143.5828329211      6.27e-09  Convergence criterion met
 ---------------------------------------
 SCF time:   CPU 6.25s  wall 7.00s 
 SCF   energy in the final basis set =    -1143.5828329211
 Total energy in the final basis set =    -1143.5828329211

 --------------------------------------------------------------
             Orbital Energies (a.u.) and Symmetries
 --------------------------------------------------------------

 Alpha MOs, Restricted
 -- Occupied --                  
-101.56  -77.12  -77.08   -9.48   -7.24   -7.23   -7.23   -6.61
  1 A'    2 A'    3 A'    4 A'    5 A'    1 A"    6 A'    7 A'                 
 -6.579  -4.777  -4.774  -4.770  -4.739  -4.739  -4.737  -0.853
  8 A'    9 A'    2 A"   10 A'    3 A"   11 A'   12 A'   13 A'                 
 -0.704  -0.548  -0.402  -0.397  -0.365  -0.337  -0.282  -0.281
 14 A'   15 A'   16 A'   17 A'    4 A"   18 A'   19 A'    5 A"                 
 -- Virtual --                   
 -0.128  -0.054  -0.020  -0.006   0.024   0.035   0.035   0.051
  6 A"   20 A'   21 A'   22 A'   23 A'    7 A"   24 A'   25 A'                 
  0.058   0.068   0.070   0.089   0.092   0.104   0.112   0.123
 26 A'    8 A"   27 A'   28 A'    9 A"   29 A'   30 A'   31 A'                 
  0.174   0.227   0.267   0.278   0.278   0.305   0.306   0.389
 32 A'   33 A'   34 A'   35 A'   10 A"   36 A'   11 A"   37 A'                 
  0.424   0.448   0.450   0.505   0.514   0.563   0.586   0.602
 38 A'   39 A'   12 A"   13 A"   40 A'   41 A'   14 A"   42 A'                 
  0.630   0.669   0.704   0.755   0.834   0.859   0.859   0.865
 15 A"   43 A'   44 A'   45 A'   16 A"   17 A"   46 A'   47 A'                 
  0.906   0.915   0.949   1.118   1.209   1.398   1.417   1.505
 18 A"   48 A'   49 A'   50 A'   51 A'   19 A"   52 A'   20 A"                 
  1.554   1.580   1.642   1.711   1.726   2.017   2.245   2.275
 53 A'   21 A"   54 A'   55 A'   56 A'   57 A'   22 A"   58 A'                 
  2.352   2.557   6.668   6.904   9.664  13.773  13.814  13.818
 59 A'   60 A'   61 A'   62 A'   63 A'   23 A"   24 A"   64 A'                 
 13.842  13.882  13.934  25.803  25.870  26.107 162.790 163.046
 65 A'   66 A'   67 A'   25 A"   68 A'   69 A'   70 A'   71 A'                 
215.649
 72 A'                                                                         

 Beta MOs, Restricted
 -- Occupied --                  
-101.56  -77.12  -77.08   -9.48   -7.24   -7.23   -7.23   -6.61
  1 A'    2 A'    3 A'    4 A'    5 A'    1 A"    6 A'    7 A'                 
 -6.579  -4.777  -4.774  -4.770  -4.739  -4.739  -4.737  -0.853
  8 A'    9 A'    2 A"   10 A'    3 A"   11 A'   12 A'   13 A'                 
 -0.704  -0.548  -0.402  -0.397  -0.365  -0.337  -0.282  -0.281
 14 A'   15 A'   16 A'   17 A'    4 A"   18 A'   19 A'    5 A"                 
 -- Virtual --                   
 -0.128  -0.054  -0.020  -0.006   0.024   0.035   0.035   0.051
  6 A"   20 A'   21 A'   22 A'   23 A'    7 A"   24 A'   25 A'                 
  0.058   0.068   0.070   0.089   0.092   0.104   0.112   0.123
 26 A'    8 A"   27 A'   28 A'    9 A"   29 A'   30 A'   31 A'                 
  0.174   0.227   0.267   0.278   0.278   0.305   0.306   0.389
 32 A'   33 A'   34 A'   35 A'   10 A"   36 A'   11 A"   37 A'                 
  0.424   0.448   0.450   0.505   0.514   0.563   0.586   0.602
 38 A'   39 A'   12 A"   13 A"   40 A'   41 A'   14 A"   42 A'                 
  0.630   0.669   0.704   0.755   0.834   0.859   0.859   0.865
 15 A"   43 A'   44 A'   45 A'   16 A"   17 A"   46 A'   47 A'                 
  0.906   0.915   0.949   1.118   1.209   1.398   1.417   1.505
 18 A"   48 A'   49 A'   50 A'   51 A'   19 A"   52 A'   20 A"                 
  1.554   1.580   1.642   1.711   1.726   2.017   2.245   2.275
 53 A'   21 A"   54 A'   55 A'   56 A'   57 A'   22 A"   58 A'                 
  2.352   2.557   6.668   6.904   9.664  13.773  13.814  13.818
 59 A'   60 A'   61 A'   62 A'   63 A'   23 A"   24 A"   64 A'                 
 13.842  13.882  13.934  25.803  25.870  26.107 162.790 163.046
 65 A'   66 A'   67 A'   25 A"   68 A'   69 A'   70 A'   71 A'                 
215.649
 72 A'                                                                         
 --------------------------------------------------------------

          Ground-State Mulliken Net Atomic Charges

     Atom                 Charge (a.u.)
  ----------------------------------------
      1 P                    -0.013657
      2 P                     0.162017
      3 H                    -0.091684
      4 Cl                   -0.056676
  ----------------------------------------
  Sum of atomic charges =     0.000000

 -----------------------------------------------------------------
                    Cartesian Multipole Moments
 -----------------------------------------------------------------
    Charge (ESU x 10^10)
                 0.0000
    Dipole Moment (Debye)
         X      -1.6833      Y      -0.7903      Z      -0.0000
       Tot       1.8596
    Quadrupole Moments (Debye-Ang)
        XX     -39.4463     XY       1.0524     YY     -41.0876
        XZ       0.0000     YZ       0.0000     ZZ     -39.9680
    Octopole Moments (Debye-Ang^2)
       XXX       1.2342    XXY      -1.4658    XYY       4.2420
       YYY       1.9249    XXZ       0.0000    XYZ       0.0000
       YYZ      -0.0000    XZZ       3.1158    YZZ       0.1999
       ZZZ      -0.0000
    Hexadecapole Moments (Debye-Ang^3)
      XXXX    -483.7952   XXXY      12.2324   XXYY    -107.8576
      XYYY       7.9440   YYYY    -154.2530   XXXZ       0.0000
      XXYZ       0.0000   XYYZ       0.0000   YYYZ       0.0000
      XXZZ     -94.4882   XYZZ       1.1188   YYZZ     -35.0246
      XZZZ       0.0000   YZZZ       0.0000   ZZZZ     -59.5618
 -----------------------------------------------------------------
 Calculating MO derivatives via CPSCF
   1         3          12      0.201789    0.075166
   2         3          12      0.025493    0.010576
   3         3          12      0.002943    0.001367
   4         3          12      0.000303    0.000150
   5        13           2      0.000016    0.000008
   6        15           0      0.000000    0.000000    Roots Converged
 Time for AOints: 1.3 s (CPU) 1.3 s (wall)
 ------------------------------------------------------------------------------
                     AOints        : Timing summary (seconds)
 ------------------------------------------------------------------------------
     job step          cpu (% of tot)      sys (% of tot)     wall (% of tot)
 ------------------------------------------------------------------------------
  cpscf_lag         0.1845E+02 (54.9)   0.3300E-04 (17.8)   0.1846E+02 (54.8)
  iterzp            0.1381E+02 (41.1)   0.1520E-03 (82.2)   0.1386E+02 (41.1)
  make_fx           0.0000E+00 ( 0.0)   0.0000E+00 ( 0.0)   0.0000E+00 ( 0.0)
  AOints            0.1346E+01 ( 4.0)   0.0000E+00 ( 0.0)   0.1347E+01 ( 4.0)
 ------------------------------------------------------------------------------
   Grand Totals     0.3363E+02          0.1850E-03          0.3370E+02
 ------------------------------------------------------------------------------
 Calculating analytic Hessian of the SCF energy
 Polarizability Matrix (a.u.)
            1           2           3
    1 -91.3827232   7.9442671   0.0000000
    2   7.9442671 -58.3878027   0.0000000
    3   0.0000000   0.0000000 -39.5158404

 Direct stationary perturbation theory relativistic correction:

 rels  =       1.680666367983
 relv  =      -6.100274295078
 rel2e =       1.408385827645
 E_rel =      -3.011222099450

 Hessian of the SCF Energy
            1           2           3           4           5           6
    1   0.2019361  -0.0410232  -0.0000000  -0.1110911   0.0956540   0.0000000
    2  -0.0410232   0.1833730  -0.0000000   0.1043985  -0.1314763   0.0000000
    3  -0.0000000  -0.0000000   0.0083609   0.0000000  -0.0000000   0.0066753
    4  -0.1110911   0.1043985   0.0000000   0.2098864  -0.0102697  -0.0000000
    5   0.0956540  -0.1314763  -0.0000000  -0.0102697   0.2509449  -0.0000000
    6   0.0000000   0.0000000   0.0066753  -0.0000000  -0.0000000   0.0068317
    7  -0.0086629  -0.0169429   0.0000000  -0.0817446  -0.0729833  -0.0000000
    8   0.0020121   0.0064717  -0.0000000  -0.0935887  -0.1302201   0.0000000
    9  -0.0000000  -0.0000000  -0.0090344   0.0000000   0.0000000  -0.0079125
   10  -0.0821820  -0.0464324   0.0000000  -0.0170507  -0.0124010  -0.0000000
   11  -0.0566429  -0.0583684   0.0000000  -0.0005401   0.0107515  -0.0000000
   12   0.0000000   0.0000000  -0.0060018  -0.0000000  -0.0000000  -0.0055946
            7           8           9          10          11          12
    1  -0.0086629   0.0020121  -0.0000000  -0.0821820  -0.0566429   0.0000000
    2  -0.0169429   0.0064717  -0.0000000  -0.0464324  -0.0583684   0.0000000
    3   0.0000000  -0.0000000  -0.0090344   0.0000000   0.0000000  -0.0060018
    4  -0.0817446  -0.0935887   0.0000000  -0.0170507  -0.0005401  -0.0000000
    5  -0.0729833  -0.1302201   0.0000000  -0.0124010   0.0107515  -0.0000000
    6  -0.0000000   0.0000000  -0.0079125  -0.0000000  -0.0000000  -0.0055946
    7   0.0958077   0.0864558   0.0000000  -0.0054002   0.0034704  -0.0000000
    8   0.0864558   0.1231004  -0.0000000   0.0051208   0.0006481   0.0000000
    9   0.0000000  -0.0000000   0.0099356   0.0000000   0.0000000   0.0070113
   10  -0.0054002   0.0051208   0.0000000   0.1046329   0.0537126  -0.0000000
   11   0.0034704   0.0006481   0.0000000   0.0537126   0.0469688  -0.0000000
   12  -0.0000000   0.0000000   0.0070113  -0.0000000  -0.0000000   0.0045850
 Gradient time:  CPU 43.46 s  wall 43.53 s
 **********************************************************************
 **                                                                  **
 **                       VIBRATIONAL ANALYSIS                       **
 **                       --------------------                       **
 **                                                                  **
 **        VIBRATIONAL FREQUENCIES (CM**-1) AND NORMAL MODES         **
 **     FORCE CONSTANTS (mDYN/ANGSTROM) AND REDUCED MASSES (AMU)     **
 **                  INFRARED INTENSITIES (KM/MOL)                   **
 **                                                                  **
 **********************************************************************


 Mode:                 1                      2                      3
 Frequency:       196.15                 455.92                 525.94
 Force Cnst:      0.3867                 2.3642                 0.1740
 Red. Mass:      17.0583                19.3046                 1.0675
 IR Active:          YES                    YES                    YES
 IR Intens:        1.326                 96.222                  0.252
 Raman Active:       YES                    YES                    YES
               X      Y      Z        X      Y      Z        X      Y      Z
 P         -0.008 -0.339  0.000   -0.384 -0.400  0.000    0.000 -0.000 -0.029
 P          0.451  0.125  0.000   -0.071  0.055  0.000   -0.000  0.000 -0.026
 H         -0.212  0.666 -0.000   -0.514  0.399 -0.000   -0.000  0.000  0.999
 Cl        -0.386  0.170 -0.000    0.417  0.294 -0.000    0.000  0.000  0.020
 TransDip  -0.005 -0.037 -0.000   -0.296 -0.106 -0.000    0.000 -0.000  0.016

 Mode:                 4                      5                      6
 Frequency:       598.56                 803.39                2307.73
 Force Cnst:      1.6538                 0.4599                 3.2577
 Red. Mass:       7.8348                 1.2095                 1.0382
 IR Active:          YES                    YES                    YES
 IR Intens:       17.730                  5.802                 40.510
 Raman Active:       YES                    YES                    YES
               X      Y      Z        X      Y      Z        X      Y      Z
 P          0.294 -0.199  0.000    0.004 -0.048 -0.000   -0.001 -0.001  0.000
 P         -0.250  0.197  0.000   -0.021  0.062 -0.000   -0.021 -0.024  0.000
 H         -0.676  0.562 -0.000    0.780 -0.620  0.000    0.646  0.762 -0.000
 Cl        -0.020 -0.014 -0.000   -0.007  0.006  0.000    0.000  0.000 -0.000
 TransDip   0.133 -0.022 -0.000   -0.014  0.076 -0.000   -0.147 -0.142  0.000

 STANDARD THERMODYNAMIC QUANTITIES AT   298.15 K  AND     1.00 ATM

   This Molecule has  0 Imaginary Frequencies
   Zero point vibrational energy:        6.987 kcal/mol

   Atom    1 Element P  Has Mass   30.97376
   Atom    2 Element P  Has Mass   30.97376
   Atom    3 Element H  Has Mass    1.00783
   Atom    4 Element Cl Has Mass   34.96885
   Molecular Mass:    97.924200 amu
   Principal axes and moments of inertia in amu*Bohr^2:
                             1           2           3
    Eigenvalues --      124.02517   648.46098   772.48614
          X               0.99993     0.01158     0.00000
          Y              -0.01158     0.99993     0.00000
          Z               0.00000    -0.00000     1.00000
   Rotational Symmetry Number is   1
   The Molecule is an Asymmetric Top
   Translational Enthalpy:        0.889 kcal/mol
   Rotational Enthalpy:           0.889 kcal/mol
   Vibrational Enthalpy:          7.784 kcal/mol
   gas constant (RT):             0.592 kcal/mol
   Translational Entropy:        39.655  cal/mol.K
   Rotational Entropy:           25.633  cal/mol.K
   Vibrational Entropy:           4.200  cal/mol.K

   Total Enthalpy:               10.154 kcal/mol
   Total Entropy:                69.488  cal/mol.K

 ======================================================================

 STANDARD THERMODYNAMIC QUANTITIES FOR ANHARMONIC VIBRATION -- TOSH

   Zero point vibrational energy: ************ kcal/mol

   Vibrational Enthalpy:   ************ kcal/mol
   Vibrational Entropy:             NaN  cal/mol.K

   Total Enthalpy:         ************ kcal/mol
   Total Entropy:                   NaN  cal/mol.K

 ======================================================================

 STANDARD THERMODYNAMIC QUANTITIES FOR ANHARMONIC VIBRATION -- VPT2

   Zero point vibrational energy: ************ kcal/mol

   Vibrational Enthalpy:   ************ kcal/mol
   Vibrational Entropy:             NaN  cal/mol.K

   Total Enthalpy:         ************ kcal/mol
   Total Entropy:                   NaN  cal/mol.K

 ======================================================================

Archival summary:
1\1\TWL02\FREQ\ProcedureUnspecified\BasisUnspecified\l121\taweetha\TueOct3017:09:222018TueOct3017:09:222018\0\\#,FREQ,ProcedureUnspecified,BasisUnspecified,\\0,1\P\P,1,2.03771\H,2,1.43008,1,87.2488\Cl,1,2.10472,2,103.806,3,180,0\\\@

 Total job time:  49.87s(wall), 49.75s(cpu) 
 Tue Oct 30 17:09:22 2018

        *************************************************************
        *                                                           *
        *  Thank you very much for using Q-Chem.  Have a nice day.  *
        *                                                           *
        *************************************************************
