# Supplementary material for: Geometric and energetic data from ab initio calculations of haloethene, haloimine, halomethylenephosphine, haloiminophosphine, halodiazene, halodiphosphene and halocyclopropane
Source: Data Brief. 2019 Nov 2;27:104738. doi: 10.1016/j.dib.2019.104738 (PMC6861602; doi:10.1016/j.dib.2019.104738)
Supplement: Multimedia component 8 [file mmc8.zip › PP/B3LYP/HEPPEF.out]

Q-Chem Developer Version!
                  Welcome to Q-Chem
     A Quantum Leap Into The Future Of Chemistry


 Q-Chem 5.1, Q-Chem, Inc., Pleasanton, CA (2018)

 Yihan Shao,  Zhengting Gan,  E. Epifanovsky,  A. T. B. Gilbert,  M. Wormit,  
 J. Kussmann,  A. W. Lange,  A. Behn,  Jia Deng,  Xintian Feng,  D. Ghosh,  
 M. Goldey,  P. R. Horn,  L. D. Jacobson,  I. Kaliman,  T. Kus,  A. Landau,  
 Jie Liu,  E. I. Proynov,  R. M. Richard,  R. P. Steele,  E. J. Sundstrom,  
 H. L. Woodcock III,  P. M. Zimmerman,  D. Zuev,  B. Albrecht,  E. Alguire,  
 S. A. Baeppler,  D. Barton,  Z. Benda,  Y. A. Bernard,  E. J. Berquist,  
 K. B. Bravaya,  H. Burton,  D. Casanova,  Chun-Min Chang,  Yunqing Chen,  
 A. Chien,  K. D. Closser,  M. P. Coons,  S. Coriani,  S. Dasgupta,  
 A. L. Dempwolff,  M. Diedenhofen,  Hainam Do,  R. G. Edgar,  Po-Tung Fang,  
 S. Faraji,  S. Fatehi,  Qingguo Feng,  K. D. Fenk,  J. Fosso-Tande,  
 Qinghui Ge,  A. Ghysels,  G. Gidofalvi,  J. Gomes,  J. Gonthier,  A. Gunina,  
 D. Hait,  M. W. D. Hanson-Heine,  P. H. P. Harbach,  A. W. Hauser,  
 J. E. Herr,  E. G. Hohenstein,  Z. C. Holden,  Kerwin Hui,  B. C. Huynh,  
 T.-C. Jagau,  Hyunjun Ji,  B. Kaduk,  K. Khistyaev,  Jaehoon Kim,  
 P. Klunzinger,  K. Koh,  D. Kosenkov,  L. Koulias,  T. Kowalczyk,  
 C. M. Krauter,  A. Kunitsa,  Ka Un Lao,  A. Laurent,  K. V. Lawler,  
 Joonho Lee,  D. Lefrancois,  S. Lehtola,  D. S. Levine,  Yi-Pei Li,  
 You-Sheng Lin,  Fenglai Liu,  E. Livshits,  A. Luenser,  P. Manohar,  
 E. Mansoor,  S. F. Manzer,  Shan-Ping Mao,  Yuezhi Mao,  N. Mardirossian,  
 A. V. Marenich,  T. Markovich,  L. A. Martinez-Martinez,  S. A. Maurer,  
 N. J. Mayhall,  S. C. McKenzie,  J.-M. Mewes,  A. F. Morrison,  
 J. W. Mullinax,  K. Nanda,  T. S. Nguyen-Beck,  R. Olivares-Amaya,  
 J. A. Parkhill,  T. M. Perrine,  F. Plasser,  P. Pokhilko,  S. Prager,  
 A. Prociuk,  E. Ramos,  D. R. Rehn,  F. Rob,  M. Schneider,  N. Sergueev,  
 S. M. Sharada,  S. Sharma,  D. W. Small,  T. Stauch,  T. Stein,  
 Yu-Chuan Su,  A. J. W. Thom,  A. Tkatchenko,  T. Tsuchimochi,  N. M. Tubman,  
 L. Vogt,  M. L. Vidal,  O. Vydrov,  M. A. Watson,  J. Wenzel,  
 M. de Wergifosse,  T. A. Wesolowski,  A. White,  J. Witte,  A. Yamada,  
 Jun Yang,  K. Yao,  S. Yeganeh,  S. R. Yost,  Zhi-Qiang You,  A. Zech,  
 Igor Ying Zhang,  Xing Zhang,  Yan Zhao,  Ying Zhu,  B. R. Brooks,  
 G. K. L. Chan,  C. J. Cramer,  M. S. Gordon,  W. J. Hehre,  A. Klamt,  
 M. W. Schmidt,  C. D. Sherrill,  D. G. Truhlar,  A. Aspuru-Guzik,  R. Baer,  
 A. T. Bell,  N. A. Besley,  Jeng-Da Chai,  A. E. DePrince, III,  
 R. A. DiStasio Jr.,  A. Dreuw,  B. D. Dunietz,  T. R. Furlani,  
 Chao-Ping Hsu,  Yousung Jung,  Jing Kong,  D. S. Lambrecht,  WanZhen Liang,  
 C. Ochsenfeld,  V. A. Rassolov,  L. V. Slipchenko,  J. E. Subotnik,  
 T. Van Voorhis,  J. M. Herbert,  A. I. Krylov,  P. M. W. Gill,  M. Head-Gordon

 Contributors to earlier versions of Q-Chem not listed above: 
 R. D. Adamson,  B. Austin,  J. Baker,  G. J. O. Beran,  K. Brandhorst,  
 S. T. Brown,  E. F. C. Byrd,  A. K. Chakraborty,  C.-L. Cheng,  
 Siu Hung Chien,  D. M. Chipman,  D. L. Crittenden,  H. Dachsel,  
 R. J. Doerksen,  A. D. Dutoi,  L. Fusti-Molnar,  W. A. Goddard III,  
 A. Golubeva-Zadorozhnaya,  S. R. Gwaltney,  G. Hawkins,  A. Heyden,  
 S. Hirata,  G. Kedziora,  F. J. Keil,  C. Kelley,  Jihan Kim,  R. A. King,  
 R. Z. Khaliullin,  P. P. Korambath,  W. Kurlancheek,  A. M. Lee,  M. S. Lee,  
 S. V. Levchenko,  Ching Yeh Lin,  D. Liotard,  R. C. Lochan,  I. Lotan,  
 P. E. Maslen,  N. Nair,  D. P. O'Neill,  D. Neuhauser,  E. Neuscamman,  
 C. M. Oana,  R. Olson,  B. Peters,  R. Peverati,  P. A. Pieniazek,  
 Y. M. Rhee,  J. Ritchie,  M. A. Rohrdanz,  E. Rosta,  N. J. Russ,  
 H. F. Schaefer III,  N. E. Schultz,  N. Shenvi,  A. C. Simmonett,  A. Sodt,  
 D. Stuck,  K. S. Thanthiriwatte,  V. Vanovschi,  Tao Wang,  A. Warshel,  
 C. F. Williams,  Q. Wu,  X. Xu,  W. Zhang

 Please cite Q-Chem as follows:
 Y. Shao et al., Mol. Phys. 113, 184-215 (2015)
 DOI: 10.1080/00268976.2014.952696

 Q-Chem 5.1.1 for Intel X86 EM64T Linux

 Parts of Q-Chem use Armadillo 8.300.2 (Tropical Shenanigans).
 http://arma.sourceforge.net/

 Q-Chem begins on Tue Oct 30 17:06:23 2018  

Host: 
0

     Scratch files written to /scratch/taweetham/qchem19250//
Input Ideriv = 2
Curr. Ideriv = -1
Max.  Ideriv = 2

Checking the input file for inconsistencies... 	...done.

--------------------------------------------------------------
User input:
--------------------------------------------------------------
$molecule
0 1
P 
P 1 PP 
H 2 PH 1 ANG 
F 1 PF 2 ANG  3 DHA

PP=1.99
PH=1.44
PF=1.54
PCl=2.03
PBr=2.5
PI=2.6
ANG=120.0
DHA=180.0
$end

$rem
   job_type	optimization
   basis	6-311++g**
   method	b3lyp
$end

--------------------------------------------------------------
 ----------------------------------------------------------------
             Standard Nuclear Orientation (Angstroms)
    I     Atom           X                Y                Z
 ----------------------------------------------------------------
    1      P       0.4950805611     0.4876099753    -0.0000000000
    2      P      -1.3526280704    -0.2513574211     0.0000000000
    3      H      -2.4842356831     0.6391841057     0.0000000000
    4      F       1.7052720358    -0.4647747131    -0.0000000000
 ----------------------------------------------------------------
 Molecular Point Group                 Cs    NOp =  2
 Largest Abelian Subgroup              Cs    NOp =  2
 Nuclear Repulsion Energy =   138.7982441784 hartrees
 There are       20 alpha and       20 beta electrons
 Requested basis set is 6-311++G(d,p)
 There are 37 shells and 89 basis functions

 Total QAlloc Memory Limit   2000 MB
 Mega-Array Size       188 MB
 MEM_STATIC part       192 MB
 A cutoff of  1.0D-11 yielded    649 shell pairs
 There are      3873 function pairs (      4147 Cartesian)
 Smallest overlap matrix eigenvalue = 8.71E-04

 Scale SEOQF with 1.000000e-01/1.000000e-01/1.000000e-01

 Standard Electronic Orientation quadrupole field applied
 Nucleus-field energy     =     0.0000000028 hartrees
 Guess from superposition of atomic densities
 Warning:  Energy on first SCF cycle will be non-variational
 SAD guess density has 40.000000 electrons

 -----------------------------------------------------------------------
  General SCF calculation program by
  Eric Jon Sundstrom, Paul Horn, Yuezhi Mao, Dmitri Zuev, Alec White,
  David Stuck, Shaama M.S., Shane Yost, Joonho Lee, David Small,
  Daniel Levine, Susi Lehtola, Hugh Burton, Evgeny Epifanovsky
 -----------------------------------------------------------------------
 Exchange:     0.2000 Hartree-Fock + 0.0800 Slater + 0.7200 B88
 Correlation:  0.1900 VWN1RPA + 0.8100 LYP
 Using SG-1 standard quadrature grid
 A restricted SCF calculation will be
 performed using DIIS
 SCF converges when DIIS error is below 1.0e-08
 ---------------------------------------
  Cycle       Energy         DIIS error
 ---------------------------------------
    1    -783.5525569434      5.33e-02  
    2    -783.1552544985      6.03e-03  
    3    -783.1063029245      9.75e-03  
    4    -783.1812447192      1.09e-03  
    5    -783.1822315407      7.87e-04  
    6    -783.1829963729      1.17e-04  
    7    -783.1830080400      3.35e-05  
    8    -783.1830092980      3.04e-06  
    9    -783.1830093131      1.35e-06  
   10    -783.1830093164      2.81e-07  
   11    -783.1830093165      5.96e-08  
   12    -783.1830093165      1.31e-08  
   13    -783.1830093165      1.45e-09  Convergence criterion met
 ---------------------------------------
 SCF time:   CPU 5.01s  wall 5.00s 
 SCF   energy in the final basis set =     -783.1830093165
 Total energy in the final basis set =     -783.1830093165

 --------------------------------------------------------------
             Orbital Energies (a.u.) and Symmetries
 --------------------------------------------------------------

 Alpha MOs, Restricted
 -- Occupied --                  
-77.135 -77.068 -24.734  -6.628  -6.568  -4.791  -4.787  -4.784
  1 A'    2 A'    3 A'    4 A'    5 A'    6 A'    1 A"    7 A'                 
 -4.728  -4.728  -4.724  -1.275  -0.717  -0.611  -0.513  -0.510
  2 A"    8 A'    9 A'   10 A'   11 A'   12 A'   13 A'    3 A"                 
 -0.486  -0.351  -0.287  -0.246
 14 A'   15 A'    4 A"   16 A'                                                 
 -- Virtual --                   
 -0.110  -0.080  -0.001   0.007   0.031   0.034   0.050   0.060
  5 A"   17 A'   18 A'   19 A'   20 A'    6 A"   21 A'   22 A'                 
  0.069   0.070   0.087   0.110   0.128   0.217   0.222   0.239
  7 A"   23 A'   24 A'   25 A'   26 A'   27 A'    8 A"   28 A'                 
  0.273   0.275   0.282   0.294   0.306   0.308   0.339   0.437
 29 A'    9 A"   30 A'   31 A'   32 A'   10 A"   33 A'   34 A'                 
  0.493   0.537   0.597   0.614   0.625   0.674   0.675   0.761
 11 A"   35 A'   36 A'   12 A"   37 A'   38 A'   13 A"   39 A'                 
  0.849   0.865   0.961   1.146   1.285   1.312   1.343   1.387
 14 A"   40 A'   41 A'   42 A'   15 A"   43 A'   44 A'   16 A"                 
  1.416   1.507   1.533   1.570   1.607   1.680   1.713   1.877
 45 A'   17 A"   46 A'   18 A"   47 A'   48 A'   49 A'   50 A'                 
  1.998   2.535   3.716   3.717   3.767   3.774   4.125   6.220
 51 A'   52 A'   19 A"   53 A'   20 A"   54 A'   55 A'   21 A"                 
  6.240   6.260   6.818   6.938  13.763  13.806  13.823  13.858
 56 A'   57 A'   58 A'   59 A'   22 A"   60 A'   23 A"   61 A'                 
 13.876  13.949  66.711 162.927 163.059
 62 A'   63 A'   64 A'   65 A'   66 A'                                         

 Beta MOs, Restricted
 -- Occupied --                  
-77.135 -77.068 -24.734  -6.628  -6.568  -4.791  -4.787  -4.784
  1 A'    2 A'    3 A'    4 A'    5 A'    6 A'    1 A"    7 A'                 
 -4.728  -4.728  -4.724  -1.275  -0.717  -0.611  -0.513  -0.510
  2 A"    8 A'    9 A'   10 A'   11 A'   12 A'   13 A'    3 A"                 
 -0.486  -0.351  -0.287  -0.246
 14 A'   15 A'    4 A"   16 A'                                                 
 -- Virtual --                   
 -0.110  -0.080  -0.001   0.007   0.031   0.034   0.050   0.060
  5 A"   17 A'   18 A'   19 A'   20 A'    6 A"   21 A'   22 A'                 
  0.069   0.070   0.087   0.110   0.128   0.217   0.222   0.239
  7 A"   23 A'   24 A'   25 A'   26 A'   27 A'    8 A"   28 A'                 
  0.273   0.275   0.282   0.294   0.306   0.308   0.339   0.437
 29 A'    9 A"   30 A'   31 A'   32 A'   10 A"   33 A'   34 A'                 
  0.493   0.537   0.597   0.614   0.625   0.674   0.675   0.761
 11 A"   35 A'   36 A'   12 A"   37 A'   38 A'   13 A"   39 A'                 
  0.849   0.865   0.961   1.146   1.285   1.312   1.343   1.387
 14 A"   40 A'   41 A'   42 A'   15 A"   43 A'   44 A'   16 A"                 
  1.416   1.507   1.533   1.570   1.607   1.680   1.713   1.877
 45 A'   17 A"   46 A'   18 A"   47 A'   48 A'   49 A'   50 A'                 
  1.998   2.535   3.716   3.717   3.767   3.774   4.125   6.220
 51 A'   52 A'   19 A"   53 A'   20 A"   54 A'   55 A'   21 A"                 
  6.240   6.260   6.818   6.938  13.763  13.806  13.823  13.858
 56 A'   57 A'   58 A'   59 A'   22 A"   60 A'   23 A"   61 A'                 
 13.876  13.949  66.711 162.927 163.059
 62 A'   63 A'   64 A'   65 A'   66 A'                                         
 --------------------------------------------------------------

          Ground-State Mulliken Net Atomic Charges

     Atom                 Charge (a.u.)
  ----------------------------------------
      1 P                     0.018587
      2 P                     0.022124
      3 H                     0.014162
      4 F                    -0.054872
  ----------------------------------------
  Sum of atomic charges =     0.000000

 -----------------------------------------------------------------
                    Cartesian Multipole Moments
 -----------------------------------------------------------------
    Charge (ESU x 10^10)
                 0.0000
    Dipole Moment (Debye)
         X      -1.2017      Y       1.0221      Z      -0.0000
       Tot       1.5776
    Quadrupole Moments (Debye-Ang)
        XX     -31.1747     XY      -2.8125     YY     -34.7649
        XZ      -0.0000     YZ      -0.0000     ZZ     -31.9428
    Octopole Moments (Debye-Ang^2)
       XXX       3.3758    XXY       5.5167    XYY       5.8450
       YYY      -2.9949    XXZ      -0.0000    XYZ       0.0000
       YYZ      -0.0000    XZZ       6.1221    YZZ      -1.2535
       ZZZ       0.0000
    Hexadecapole Moments (Debye-Ang^3)
      XXXX    -302.8692   XXXY     -18.4610   XXYY     -73.8252
      XYYY     -16.5623   YYYY     -89.4048   XXXZ      -0.0000
      XXYZ      -0.0000   XYYZ      -0.0000   YYYZ      -0.0000
      XXZZ     -61.2883   XYZZ      -4.3747   YYZZ     -22.9104
      XZZZ      -0.0000   YZZZ      -0.0000   ZZZZ     -48.4927
 -----------------------------------------------------------------
 Calculating analytic gradient of the SCF energy
 Gradient of SCF Energy
            1           2           3           4
    1   0.0257347   0.0233812  -0.0234594  -0.0256565
    2  -0.1128015   0.0665156  -0.0166612   0.0629471
    3  -0.0000000   0.0000000  -0.0000000   0.0000000
 Max gradient component =       1.128E-01
 RMS gradient           =       4.454E-02
 Gradient time:  CPU 1.11 s  wall 1.11 s
 Geometry Optimization Parameters
   NAtoms,    NIC,     NZ,  NCons,   NDum,   NFix, NCnnct, MaxDiis
        4      14       4       0       0       0       0       0


** GEOMETRY OPTIMIZATION IN DELOCALIZED INTERNAL COORDINATES **
   Searching for a Minimum

   Optimization Cycle:   1

                       Coordinates (Angstroms)
     ATOM                X               Y               Z
      1  P         0.4950805611    0.4876099753    0.0000000000
      2  P        -1.3526280704   -0.2513574211    0.0000000000
      3  H        -2.4842356831    0.6391841057    0.0000000000
      4  F         1.7052720358   -0.4647747131    0.0000000000
   Point Group: cs    Number of degrees of freedom:     5


   Energy is   -783.183009316


 Attempting to Generate Delocalized Internal Coordinates

  5 Hessian modes will be used to form the next step
  Hessian Eigenvalues:
     0.160000    0.198009    0.250000    0.357619    0.648207

 Minimum Search - Taking Simple RFO Step
 Searching for Lamda that Minimizes Along All modes
 Value Taken    Lamda =  -0.06238768
 Calculated Step too Large.  Step scaled by  0.634531
 Step Taken.  Stepsize is  0.300000

                             Maximum     Tolerance    Cnvgd?
         Gradient           0.098696      0.000300      NO
         Displacement       0.224383      0.001200      NO
         Energy change     *********      0.000001      NO


 New Cartesian Coordinates Obtained by Inverse Iteration

 Displacement from previous Coordinates is:  0.453809
 ----------------------------------------------------------------
             Standard Nuclear Orientation (Angstroms)
    I     Atom           X                Y                Z
 ----------------------------------------------------------------
    1      P       0.4471468819     0.5923563493     0.0000000000
    2      P      -1.3234979983    -0.3476218938     0.0000000000
    3      H      -2.3454371321     0.6520498822     0.0000000000
    4      F       1.5852770920    -0.4861223910     0.0000000000
 ----------------------------------------------------------------
 Molecular Point Group                 Cs    NOp =  2
 Largest Abelian Subgroup              Cs    NOp =  2
 Nuclear Repulsion Energy =   139.0455621496 hartrees
 There are       20 alpha and       20 beta electrons
 Applying Cartesian multipole field
    Component          Value
    ---------          -----
     (2,0,0)        1.00000E-11
     (0,2,0)        2.00000E-11
     (0,0,2)       -3.00000E-11
 Nucleus-field energy     =     0.0000000027 hartrees
 Requested basis set is 6-311++G(d,p)
 There are 37 shells and 89 basis functions
 A cutoff of  1.0D-11 yielded    650 shell pairs
 There are      3888 function pairs (      4165 Cartesian)
 Smallest overlap matrix eigenvalue = 8.57E-04
 Guess MOs from SCF MO coefficient file

 -----------------------------------------------------------------------
  General SCF calculation program by
  Eric Jon Sundstrom, Paul Horn, Yuezhi Mao, Dmitri Zuev, Alec White,
  David Stuck, Shaama M.S., Shane Yost, Joonho Lee, David Small,
  Daniel Levine, Susi Lehtola, Hugh Burton, Evgeny Epifanovsky
 -----------------------------------------------------------------------
 Exchange:     0.2000 Hartree-Fock + 0.0800 Slater + 0.7200 B88
 Correlation:  0.1900 VWN1RPA + 0.8100 LYP
 Using SG-1 standard quadrature grid
 A restricted SCF calculation will be
 performed using DIIS
 SCF converges when DIIS error is below 1.0e-08
 ---------------------------------------
  Cycle       Energy         DIIS error
 ---------------------------------------
    1    -783.2070719250      2.13e-03  
    2    -783.2139624895      8.25e-04  
    3    -783.2137911824      1.00e-03  
    4    -783.2143990680      8.67e-05  
    5    -783.2144051599      1.44e-05  
    6    -783.2144049985      1.76e-05  
    7    -783.2144054155      2.95e-06  
    8    -783.2144054261      6.89e-07  
    9    -783.2144054269      1.10e-07  
   10    -783.2144054269      1.61e-08  
   11    -783.2144054269      3.64e-09  Convergence criterion met
 ---------------------------------------
 SCF time:   CPU 4.32s  wall 4.00s 
 SCF   energy in the final basis set =     -783.2144054269
 Total energy in the final basis set =     -783.2144054269

 --------------------------------------------------------------
             Orbital Energies (a.u.) and Symmetries
 --------------------------------------------------------------

 Alpha MOs, Restricted
 -- Occupied --                  
-77.132 -77.068 -24.719  -6.624  -6.568  -4.788  -4.784  -4.780
  1 A'    2 A'    3 A'    4 A'    5 A'    6 A'    1 A"    7 A'                 
 -4.728  -4.728  -4.725  -1.255  -0.714  -0.599  -0.499  -0.495
  2 A"    8 A'    9 A'   10 A'   11 A'   12 A'   13 A'    3 A"                 
 -0.468  -0.360  -0.284  -0.266
 14 A'   15 A'    4 A"   16 A'                                                 
 -- Virtual --                   
 -0.113  -0.048  -0.005   0.006   0.031   0.035   0.045   0.056
  5 A"   17 A'   18 A'   19 A'   20 A'    6 A"   21 A'   22 A'                 
  0.070   0.074   0.076   0.107   0.121   0.218   0.226   0.243
  7 A"   23 A'   24 A'   25 A'   26 A'    8 A"   27 A'   28 A'                 
  0.268   0.276   0.279   0.288   0.308   0.312   0.350   0.433
 29 A'    9 A"   30 A'   31 A'   10 A"   32 A'   33 A'   34 A'                 
  0.497   0.523   0.585   0.612   0.615   0.672   0.695   0.781
 11 A"   35 A'   36 A'   12 A"   37 A'   13 A"   38 A'   39 A'                 
  0.850   0.865   0.925   1.146   1.289   1.326   1.339   1.398
 14 A"   40 A'   41 A'   42 A'   15 A"   43 A'   44 A'   16 A"                 
  1.412   1.503   1.536   1.577   1.630   1.704   1.710   1.895
 45 A'   17 A"   46 A'   18 A"   47 A'   48 A'   49 A'   50 A'                 
  2.022   2.553   3.732   3.733   3.774   3.787   4.104   6.231
 51 A'   52 A'   19 A"   53 A'   20 A"   54 A'   55 A'   21 A"                 
  6.256   6.268   6.803   6.935  13.765  13.823  13.823  13.855
 56 A'   57 A'   58 A'   59 A'   22 A"   23 A"   60 A'   61 A'                 
 13.872  13.938  66.725 162.907 163.063
 62 A'   63 A'   64 A'   65 A'   66 A'                                         

 Beta MOs, Restricted
 -- Occupied --                  
-77.132 -77.068 -24.719  -6.624  -6.568  -4.788  -4.784  -4.780
  1 A'    2 A'    3 A'    4 A'    5 A'    6 A'    1 A"    7 A'                 
 -4.728  -4.728  -4.725  -1.255  -0.714  -0.599  -0.499  -0.495
  2 A"    8 A'    9 A'   10 A'   11 A'   12 A'   13 A'    3 A"                 
 -0.468  -0.360  -0.284  -0.266
 14 A'   15 A'    4 A"   16 A'                                                 
 -- Virtual --                   
 -0.113  -0.048  -0.005   0.006   0.031   0.035   0.045   0.056
  5 A"   17 A'   18 A'   19 A'   20 A'    6 A"   21 A'   22 A'                 
  0.070   0.074   0.076   0.107   0.121   0.218   0.226   0.243
  7 A"   23 A'   24 A'   25 A'   26 A'    8 A"   27 A'   28 A'                 
  0.268   0.276   0.279   0.288   0.308   0.312   0.350   0.433
 29 A'    9 A"   30 A'   31 A'   10 A"   32 A'   33 A'   34 A'                 
  0.497   0.523   0.585   0.612   0.615   0.672   0.695   0.781
 11 A"   35 A'   36 A'   12 A"   37 A'   13 A"   38 A'   39 A'                 
  0.850   0.865   0.925   1.146   1.289   1.326   1.339   1.398
 14 A"   40 A'   41 A'   42 A'   15 A"   43 A'   44 A'   16 A"                 
  1.412   1.503   1.536   1.577   1.630   1.704   1.710   1.895
 45 A'   17 A"   46 A'   18 A"   47 A'   48 A'   49 A'   50 A'                 
  2.022   2.553   3.732   3.733   3.774   3.787   4.104   6.231
 51 A'   52 A'   19 A"   53 A'   20 A"   54 A'   55 A'   21 A"                 
  6.256   6.268   6.803   6.935  13.765  13.823  13.823  13.855
 56 A'   57 A'   58 A'   59 A'   22 A"   23 A"   60 A'   61 A'                 
 13.872  13.938  66.725 162.907 163.063
 62 A'   63 A'   64 A'   65 A'   66 A'                                         
 --------------------------------------------------------------

          Ground-State Mulliken Net Atomic Charges

     Atom                 Charge (a.u.)
  ----------------------------------------
      1 P                     0.086157
      2 P                     0.051015
      3 H                    -0.023928
      4 F                    -0.113244
  ----------------------------------------
  Sum of atomic charges =     0.000000

 -----------------------------------------------------------------
                    Cartesian Multipole Moments
 -----------------------------------------------------------------
    Charge (ESU x 10^10)
                 0.0000
    Dipole Moment (Debye)
         X      -1.1831      Y       1.1856      Z      -0.0000
       Tot       1.6749
    Quadrupole Moments (Debye-Ang)
        XX     -31.6410     XY      -1.6555     YY     -34.1909
        XZ       0.0000     YZ       0.0000     ZZ     -31.8140
    Octopole Moments (Debye-Ang^2)
       XXX       8.1081    XXY       4.1196    XYY       6.0454
       YYY      -3.0194    XXZ      -0.0000    XYZ      -0.0000
       YYZ      -0.0000    XZZ       6.8128    YZZ      -1.1755
       ZZZ      -0.0000
    Hexadecapole Moments (Debye-Ang^3)
      XXXX    -286.0950   XXXY     -19.0687   XXYY     -70.4189
      XYYY     -21.1420   YYYY    -101.2811   XXXZ       0.0000
      XXYZ       0.0000   XYYZ       0.0000   YYYZ       0.0000
      XXZZ     -57.0765   XYZZ      -5.6898   YYZZ     -24.7299
      XZZZ       0.0000   YZZZ       0.0000   ZZZZ     -47.7823
 -----------------------------------------------------------------
 Calculating analytic gradient of the SCF energy
 Gradient of SCF Energy
            1           2           3           4
    1   0.0195978   0.0145642  -0.0159196  -0.0182424
    2  -0.0658024   0.0391433  -0.0112330   0.0378921
    3   0.0000000  -0.0000000   0.0000000  -0.0000000
 Max gradient component =       6.580E-02
 RMS gradient           =       2.678E-02
 Gradient time:  CPU 1.12 s  wall 1.12 s
 Geometry Optimization Parameters
   NAtoms,    NIC,     NZ,  NCons,   NDum,   NFix, NCnnct, MaxDiis
        4      14       4       0       0       0       0       0

 Cartesian Hessian Update
 Hessian Updated using BFGS Update


** GEOMETRY OPTIMIZATION IN DELOCALIZED INTERNAL COORDINATES **
   Searching for a Minimum

   Optimization Cycle:   2

                       Coordinates (Angstroms)
     ATOM                X               Y               Z
      1  P         0.4471468819    0.5923563493    0.0000000000
      2  P        -1.3234979983   -0.3476218938    0.0000000000
      3  H        -2.3454371321    0.6520498822    0.0000000000
      4  F         1.5852770920   -0.4861223910    0.0000000000
   Point Group: cs    Number of degrees of freedom:     5


   Energy is   -783.214405427

 Hessian Updated using BFGS Update

  5 Hessian modes will be used to form the next step
  Hessian Eigenvalues:
     0.127916    0.198233    0.291301    0.355482    0.615465

 Minimum Search - Taking Simple RFO Step
 Searching for Lamda that Minimizes Along All modes
 Value Taken    Lamda =  -0.02932863
 Calculated Step too Large.  Step scaled by  0.749278
 Step Taken.  Stepsize is  0.300000

                             Maximum     Tolerance    Cnvgd?
         Gradient           0.058925      0.000300      NO
         Displacement       0.215607      0.001200      NO
         Energy change     -0.031396      0.000001      NO


 New Cartesian Coordinates Obtained by Inverse Iteration

 Displacement from previous Coordinates is:  0.490064
 ----------------------------------------------------------------
             Standard Nuclear Orientation (Angstroms)
    I     Atom           X                Y                Z
 ----------------------------------------------------------------
    1      P       0.3583332666     0.6552079223     0.0000000000
    2      P      -1.3269302029    -0.4618052972     0.0000000000
    3      H      -2.1642379187     0.6899913557     0.0000000000
    4      F       1.4963236984    -0.4727320341     0.0000000000
 ----------------------------------------------------------------
 Molecular Point Group                 Cs    NOp =  2
 Largest Abelian Subgroup              Cs    NOp =  2
 Nuclear Repulsion Energy =   138.7396609302 hartrees
 There are       20 alpha and       20 beta electrons
 Applying Cartesian multipole field
    Component          Value
    ---------          -----
     (2,0,0)        1.00000E-11
     (0,2,0)        2.00000E-11
     (0,0,2)       -3.00000E-11
 Nucleus-field energy     =     0.0000000028 hartrees
 Requested basis set is 6-311++G(d,p)
 There are 37 shells and 89 basis functions
 A cutoff of  1.0D-11 yielded    657 shell pairs
 There are      3915 function pairs (      4193 Cartesian)
 Smallest overlap matrix eigenvalue = 8.77E-04
 Guess MOs from SCF MO coefficient file

 -----------------------------------------------------------------------
  General SCF calculation program by
  Eric Jon Sundstrom, Paul Horn, Yuezhi Mao, Dmitri Zuev, Alec White,
  David Stuck, Shaama M.S., Shane Yost, Joonho Lee, David Small,
  Daniel Levine, Susi Lehtola, Hugh Burton, Evgeny Epifanovsky
 -----------------------------------------------------------------------
 Exchange:     0.2000 Hartree-Fock + 0.0800 Slater + 0.7200 B88
 Correlation:  0.1900 VWN1RPA + 0.8100 LYP
 Using SG-1 standard quadrature grid
 A restricted SCF calculation will be
 performed using DIIS
 SCF converges when DIIS error is below 1.0e-08
 ---------------------------------------
  Cycle       Energy         DIIS error
 ---------------------------------------
    1    -783.2236855830      1.63e-03  
    2    -783.2279101889      7.46e-04  
    3    -783.2277129157      8.88e-04  
    4    -783.2282400335      1.61e-04  
    5    -783.2282679657      7.80e-05  
    6    -783.2282755954      7.06e-06  
    7    -783.2282756740      1.74e-06  
    8    -783.2282756785      3.24e-07  
    9    -783.2282756787      7.47e-08  
   10    -783.2282756787      1.97e-08  
   11    -783.2282756787      3.64e-09  Convergence criterion met
 ---------------------------------------
 SCF time:   CPU 4.38s  wall 5.00s 
 SCF   energy in the final basis set =     -783.2282756787
 Total energy in the final basis set =     -783.2282756787

 --------------------------------------------------------------
             Orbital Energies (a.u.) and Symmetries
 --------------------------------------------------------------

 Alpha MOs, Restricted
 -- Occupied --                  
-77.131 -77.071 -24.704  -6.623  -6.569  -4.787  -4.783  -4.779
  1 A'    2 A'    3 A'    4 A'    5 A'    6 A'    1 A"    7 A'                 
 -4.730  -4.729  -4.727  -1.233  -0.711  -0.588  -0.482  -0.478
  2 A"    8 A'    9 A'   10 A'   11 A'   12 A'   13 A'    3 A"                 
 -0.449  -0.366  -0.282  -0.282
 14 A'   15 A'   16 A'    4 A"                                                 
 -- Virtual --                   
 -0.117  -0.036  -0.010   0.004   0.032   0.035   0.040   0.053
  5 A"   17 A'   18 A'   19 A'   20 A'    6 A"   21 A'   22 A'                 
  0.070   0.071   0.082   0.107   0.119   0.217   0.223   0.252
  7 A"   23 A'   24 A'   25 A'   26 A'    8 A"   27 A'   28 A'                 
  0.259   0.271   0.278   0.294   0.308   0.310   0.368   0.427
 29 A'   30 A'    9 A"   31 A'   10 A"   32 A'   33 A'   34 A'                 
  0.503   0.520   0.563   0.609   0.612   0.669   0.701   0.803
 11 A"   35 A'   36 A'   12 A"   37 A'   13 A"   38 A'   39 A'                 
  0.846   0.846   0.915   1.138   1.296   1.331   1.355   1.403
 14 A"   40 A'   41 A'   42 A'   15 A"   43 A'   44 A'   16 A"                 
  1.418   1.500   1.538   1.583   1.644   1.671   1.722   1.909
 45 A'   17 A"   46 A'   18 A"   47 A'   48 A'   49 A'   50 A'                 
  2.033   2.558   3.749   3.750   3.782   3.796   4.079   6.245
 51 A'   52 A'   19 A"   53 A'   20 A"   54 A'   55 A'   21 A"                 
  6.270   6.284   6.774   6.942  13.766  13.821  13.822  13.841
 56 A'   57 A'   58 A'   59 A'   22 A"   60 A'   23 A"   61 A'                 
 13.885  13.927  66.741 162.875 163.073
 62 A'   63 A'   64 A'   65 A'   66 A'                                         

 Beta MOs, Restricted
 -- Occupied --                  
-77.131 -77.071 -24.704  -6.623  -6.569  -4.787  -4.783  -4.779
  1 A'    2 A'    3 A'    4 A'    5 A'    6 A'    1 A"    7 A'                 
 -4.730  -4.729  -4.727  -1.233  -0.711  -0.588  -0.482  -0.478
  2 A"    8 A'    9 A'   10 A'   11 A'   12 A'   13 A'    3 A"                 
 -0.449  -0.366  -0.282  -0.282
 14 A'   15 A'   16 A'    4 A"                                                 
 -- Virtual --                   
 -0.117  -0.036  -0.010   0.004   0.032   0.035   0.040   0.053
  5 A"   17 A'   18 A'   19 A'   20 A'    6 A"   21 A'   22 A'                 
  0.070   0.071   0.082   0.107   0.119   0.217   0.223   0.252
  7 A"   23 A'   24 A'   25 A'   26 A'    8 A"   27 A'   28 A'                 
  0.259   0.271   0.278   0.294   0.308   0.310   0.368   0.427
 29 A'   30 A'    9 A"   31 A'   10 A"   32 A'   33 A'   34 A'                 
  0.503   0.520   0.563   0.609   0.612   0.669   0.701   0.803
 11 A"   35 A'   36 A'   12 A"   37 A'   13 A"   38 A'   39 A'                 
  0.846   0.846   0.915   1.138   1.296   1.331   1.355   1.403
 14 A"   40 A'   41 A'   42 A'   15 A"   43 A'   44 A'   16 A"                 
  1.418   1.500   1.538   1.583   1.644   1.671   1.722   1.909
 45 A'   17 A"   46 A'   18 A"   47 A'   48 A'   49 A'   50 A'                 
  2.033   2.558   3.749   3.750   3.782   3.796   4.079   6.245
 51 A'   52 A'   19 A"   53 A'   20 A"   54 A'   55 A'   21 A"                 
  6.270   6.284   6.774   6.942  13.766  13.821  13.822  13.841
 56 A'   57 A'   58 A'   59 A'   22 A"   60 A'   23 A"   61 A'                 
 13.885  13.927  66.741 162.875 163.073
 62 A'   63 A'   64 A'   65 A'   66 A'                                         
 --------------------------------------------------------------

          Ground-State Mulliken Net Atomic Charges

     Atom                 Charge (a.u.)
  ----------------------------------------
      1 P                     0.121353
      2 P                     0.097144
      3 H                    -0.056836
      4 F                    -0.161661
  ----------------------------------------
  Sum of atomic charges =    -0.000000

 -----------------------------------------------------------------
                    Cartesian Multipole Moments
 -----------------------------------------------------------------
    Charge (ESU x 10^10)
                -0.0000
    Dipole Moment (Debye)
         X      -1.2279      Y       1.1649      Z       0.0000
       Tot       1.6925
    Quadrupole Moments (Debye-Ang)
        XX     -32.3731     XY      -0.6624     YY     -33.3731
        XZ      -0.0000     YZ      -0.0000     ZZ     -31.7912
    Octopole Moments (Debye-Ang^2)
       XXX      14.6596    XXY       3.7345    XYY       7.0808
       YYY      -1.7742    XXZ       0.0000    XYZ       0.0000
       YYZ       0.0000    XZZ       8.2388    YZZ      -0.5816
       ZZZ       0.0000
    Hexadecapole Moments (Debye-Ang^3)
      XXXX    -277.7155   XXXY     -20.7823   XXYY     -68.0201
      XYYY     -25.0510   YYYY    -111.8230   XXXZ      -0.0000
      XXYZ      -0.0000   XYYZ      -0.0000   YYYZ      -0.0000
      XXZZ     -54.5104   XYZZ      -7.0087   YYZZ     -26.4440
      XZZZ      -0.0000   YZZZ      -0.0000   ZZZZ     -47.5401
 -----------------------------------------------------------------
 Calculating analytic gradient of the SCF energy
 Gradient of SCF Energy
            1           2           3           4
    1   0.0143708   0.0057730  -0.0033695  -0.0167742
    2  -0.0212945   0.0092891  -0.0040512   0.0160566
    3   0.0000000   0.0000000  -0.0000000  -0.0000000
 Max gradient component =       2.129E-02
 RMS gradient           =       1.059E-02
 Gradient time:  CPU 1.13 s  wall 1.13 s
 Geometry Optimization Parameters
   NAtoms,    NIC,     NZ,  NCons,   NDum,   NFix, NCnnct, MaxDiis
        4      14       4       0       0       0       0       0

 Cartesian Hessian Update
 Hessian Updated using BFGS Update


** GEOMETRY OPTIMIZATION IN DELOCALIZED INTERNAL COORDINATES **
   Searching for a Minimum

   Optimization Cycle:   3

                       Coordinates (Angstroms)
     ATOM                X               Y               Z
      1  P         0.3583332666    0.6552079223    0.0000000000
      2  P        -1.3269302029   -0.4618052972    0.0000000000
      3  H        -2.1642379187    0.6899913557    0.0000000000
      4  F         1.4963236984   -0.4727320341    0.0000000000
   Point Group: cs    Number of degrees of freedom:     5


   Energy is   -783.228275679

 Hessian Updated using BFGS Update

  5 Hessian modes will be used to form the next step
  Hessian Eigenvalues:
     0.138396    0.198587    0.341394    0.357932    0.588711

 Minimum Search - Taking Simple RFO Step
 Searching for Lamda that Minimizes Along All modes
 Value Taken    Lamda =  -0.00283388
 Step Taken.  Stepsize is  0.125249

                             Maximum     Tolerance    Cnvgd?
         Gradient           0.017884      0.000300      NO
         Displacement       0.079108      0.001200      NO
         Energy change     -0.013870      0.000001      NO


 New Cartesian Coordinates Obtained by Inverse Iteration

 Displacement from previous Coordinates is:  0.202605
 ----------------------------------------------------------------
             Standard Nuclear Orientation (Angstroms)
    I     Atom           X                Y                Z
 ----------------------------------------------------------------
    1      P       0.3100867855     0.6568999004     0.0000000000
    2      P      -1.3558635329    -0.5074060019     0.0000000000
    3      H      -2.0920123485     0.7165637499     0.0000000000
    4      F       1.5012779394    -0.4553957017     0.0000000000
 ----------------------------------------------------------------
 Molecular Point Group                 Cs    NOp =  2
 Largest Abelian Subgroup              Cs    NOp =  2
 Nuclear Repulsion Energy =   137.5352358223 hartrees
 There are       20 alpha and       20 beta electrons
 Applying Cartesian multipole field
    Component          Value
    ---------          -----
     (2,0,0)        1.00000E-11
     (0,2,0)        2.00000E-11
     (0,0,2)       -3.00000E-11
 Nucleus-field energy     =     0.0000000028 hartrees
 Requested basis set is 6-311++G(d,p)
 There are 37 shells and 89 basis functions
 A cutoff of  1.0D-11 yielded    656 shell pairs
 There are      3922 function pairs (      4203 Cartesian)
 Smallest overlap matrix eigenvalue = 9.13E-04
 Guess MOs from SCF MO coefficient file

 -----------------------------------------------------------------------
  General SCF calculation program by
  Eric Jon Sundstrom, Paul Horn, Yuezhi Mao, Dmitri Zuev, Alec White,
  David Stuck, Shaama M.S., Shane Yost, Joonho Lee, David Small,
  Daniel Levine, Susi Lehtola, Hugh Burton, Evgeny Epifanovsky
 -----------------------------------------------------------------------
 Exchange:     0.2000 Hartree-Fock + 0.0800 Slater + 0.7200 B88
 Correlation:  0.1900 VWN1RPA + 0.8100 LYP
 Using SG-1 standard quadrature grid
 A restricted SCF calculation will be
 performed using DIIS
 SCF converges when DIIS error is below 1.0e-08
 ---------------------------------------
  Cycle       Energy         DIIS error
 ---------------------------------------
    1    -783.2282761332      9.52e-04  
    2    -783.2297120305      4.42e-04  
    3    -783.2295188346      6.07e-04  
    4    -783.2298453586      1.12e-04  
    5    -783.2298624569      3.81e-05  
    6    -783.2298638141      3.71e-06  
    7    -783.2298638278      1.29e-06  
    8    -783.2298638294      1.50e-07  
    9    -783.2298638294      6.34e-08  
   10    -783.2298638294      9.07e-09  Convergence criterion met
 ---------------------------------------
 SCF time:   CPU 4.01s  wall 4.00s 
 SCF   energy in the final basis set =     -783.2298638294
 Total energy in the final basis set =     -783.2298638294

 --------------------------------------------------------------
             Orbital Energies (a.u.) and Symmetries
 --------------------------------------------------------------

 Alpha MOs, Restricted
 -- Occupied --                  
-77.133 -77.074 -24.696  -6.624  -6.572  -4.788  -4.784  -4.780
  1 A'    2 A'    3 A'    4 A'    5 A'    6 A'    1 A"    7 A'                 
 -4.733  -4.732  -4.730  -1.220  -0.712  -0.582  -0.472  -0.467
  2 A"    8 A'    9 A'   10 A'   11 A'   12 A'   13 A'    3 A"                 
 -0.443  -0.369  -0.287  -0.282
 14 A'   15 A'   16 A'    4 A"                                                 
 -- Virtual --                   
 -0.119  -0.035  -0.016   0.001   0.031   0.035   0.039   0.052
  5 A"   17 A'   18 A'   19 A'   20 A'    6 A"   21 A'   22 A'                 
  0.069   0.070   0.082   0.107   0.118   0.218   0.224   0.252
 23 A'    7 A"   24 A'   25 A'   26 A'    8 A"   27 A'   28 A'                 
  0.259   0.267   0.278   0.294   0.308   0.308   0.370   0.430
 29 A'   30 A'    9 A"   31 A'   10 A"   32 A'   33 A'   34 A'                 
  0.505   0.518   0.554   0.607   0.612   0.667   0.694   0.794
 11 A"   35 A'   36 A'   12 A"   37 A'   13 A"   38 A'   39 A'                 
  0.840   0.846   0.908   1.127   1.298   1.333   1.365   1.400
 14 A"   40 A'   41 A'   42 A'   15 A"   43 A'   44 A'   16 A"                 
  1.422   1.499   1.536   1.582   1.641   1.653   1.727   1.911
 45 A'   17 A"   46 A'   18 A"   47 A'   48 A'   49 A'   50 A'                 
  2.027   2.554   3.758   3.759   3.784   3.798   4.058   6.252
 51 A'   52 A'   19 A"   53 A'   20 A"   54 A'   55 A'   21 A"                 
  6.276   6.298   6.757   6.935  13.764  13.812  13.819  13.834
 56 A'   57 A'   58 A'   59 A'   22 A"   60 A'   23 A"   61 A'                 
 13.883  13.929  66.747 162.860 163.068
 62 A'   63 A'   64 A'   65 A'   66 A'                                         

 Beta MOs, Restricted
 -- Occupied --                  
-77.133 -77.074 -24.696  -6.624  -6.572  -4.788  -4.784  -4.780
  1 A'    2 A'    3 A'    4 A'    5 A'    6 A'    1 A"    7 A'                 
 -4.733  -4.732  -4.730  -1.220  -0.712  -0.582  -0.472  -0.467
  2 A"    8 A'    9 A'   10 A'   11 A'   12 A'   13 A'    3 A"                 
 -0.443  -0.369  -0.287  -0.282
 14 A'   15 A'   16 A'    4 A"                                                 
 -- Virtual --                   
 -0.119  -0.035  -0.016   0.001   0.031   0.035   0.039   0.052
  5 A"   17 A'   18 A'   19 A'   20 A'    6 A"   21 A'   22 A'                 
  0.069   0.070   0.082   0.107   0.118   0.218   0.224   0.252
 23 A'    7 A"   24 A'   25 A'   26 A'    8 A"   27 A'   28 A'                 
  0.259   0.267   0.278   0.294   0.308   0.308   0.370   0.430
 29 A'   30 A'    9 A"   31 A'   10 A"   32 A'   33 A'   34 A'                 
  0.505   0.518   0.554   0.607   0.612   0.667   0.694   0.794
 11 A"   35 A'   36 A'   12 A"   37 A'   13 A"   38 A'   39 A'                 
  0.840   0.846   0.908   1.127   1.298   1.333   1.365   1.400
 14 A"   40 A'   41 A'   42 A'   15 A"   43 A'   44 A'   16 A"                 
  1.422   1.499   1.536   1.582   1.641   1.653   1.727   1.911
 45 A'   17 A"   46 A'   18 A"   47 A'   48 A'   49 A'   50 A'                 
  2.027   2.554   3.758   3.759   3.784   3.798   4.058   6.252
 51 A'   52 A'   19 A"   53 A'   20 A"   54 A'   55 A'   21 A"                 
  6.276   6.298   6.757   6.935  13.764  13.812  13.819  13.834
 56 A'   57 A'   58 A'   59 A'   22 A"   60 A'   23 A"   61 A'                 
 13.883  13.929  66.747 162.860 163.068
 62 A'   63 A'   64 A'   65 A'   66 A'                                         
 --------------------------------------------------------------

          Ground-State Mulliken Net Atomic Charges

     Atom                 Charge (a.u.)
  ----------------------------------------
      1 P                     0.136133
      2 P                     0.117244
      3 H                    -0.066414
      4 F                    -0.186962
  ----------------------------------------
  Sum of atomic charges =     0.000000

 -----------------------------------------------------------------
                    Cartesian Multipole Moments
 -----------------------------------------------------------------
    Charge (ESU x 10^10)
                 0.0000
    Dipole Moment (Debye)
         X      -1.3706      Y       1.1077      Z      -0.0000
       Tot       1.7623
    Quadrupole Moments (Debye-Ang)
        XX     -32.8124     XY      -0.3491     YY     -33.0447
        XZ       0.0000     YZ       0.0000     ZZ     -31.8154
    Octopole Moments (Debye-Ang^2)
       XXX      17.4175    XXY       4.0620    XYY       7.8443
       YYY      -0.7522    XXZ      -0.0000    XYZ      -0.0000
       YYZ      -0.0000    XZZ       9.0848    YZZ      -0.1171
       ZZZ      -0.0000
    Hexadecapole Moments (Debye-Ang^3)
      XXXX    -283.8172   XXXY     -21.8430   XXYY     -68.4279
      XYYY     -26.1409   YYYY    -114.0099   XXXZ       0.0000
      XXYZ       0.0000   XYYZ       0.0000   YYYZ       0.0000
      XXZZ     -55.1576   XYZZ      -7.4857   YYZZ     -26.8217
      XZZZ       0.0000   YZZZ       0.0000   ZZZZ     -47.5084
 -----------------------------------------------------------------
 Calculating analytic gradient of the SCF energy
 Gradient of SCF Energy
            1           2           3           4
    1   0.0069760  -0.0001062   0.0009225  -0.0077922
    2  -0.0026784  -0.0012284  -0.0005698   0.0044766
    3  -0.0000000  -0.0000000   0.0000000   0.0000000
 Max gradient component =       7.792E-03
 RMS gradient           =       3.407E-03
 Gradient time:  CPU 1.14 s  wall 1.14 s
 Geometry Optimization Parameters
   NAtoms,    NIC,     NZ,  NCons,   NDum,   NFix, NCnnct, MaxDiis
        4      14       4       0       0       0       0       0

 Cartesian Hessian Update
 Hessian Updated using BFGS Update


** GEOMETRY OPTIMIZATION IN DELOCALIZED INTERNAL COORDINATES **
   Searching for a Minimum

   Optimization Cycle:   4

                       Coordinates (Angstroms)
     ATOM                X               Y               Z
      1  P         0.3100867855    0.6568999004    0.0000000000
      2  P        -1.3558635329   -0.5074060019    0.0000000000
      3  H        -2.0920123485    0.7165637499    0.0000000000
      4  F         1.5012779394   -0.4553957017    0.0000000000
   Point Group: cs    Number of degrees of freedom:     5


   Energy is   -783.229863829

 Hessian Updated using BFGS Update

  5 Hessian modes will be used to form the next step
  Hessian Eigenvalues:
     0.137168    0.198688    0.350507    0.374143    0.494135

 Minimum Search - Taking Simple RFO Step
 Searching for Lamda that Minimizes Along All modes
 Value Taken    Lamda =  -0.00028835
 Step Taken.  Stepsize is  0.029356

                             Maximum     Tolerance    Cnvgd?
         Gradient           0.006289      0.000300      NO
         Displacement       0.021174      0.001200      NO
         Energy change     -0.001588      0.000001      NO


 New Cartesian Coordinates Obtained by Inverse Iteration

 Displacement from previous Coordinates is:  0.047907
 ----------------------------------------------------------------
             Standard Nuclear Orientation (Angstroms)
    I     Atom           X                Y                Z
 ----------------------------------------------------------------
    1      P       0.3024238820     0.6492300174     0.0000000000
    2      P      -1.3672200720    -0.5108544974     0.0000000000
    3      H      -2.0907765732     0.7236535281     0.0000000000
    4      F       1.5190616068    -0.4513671013     0.0000000000
 ----------------------------------------------------------------
 Molecular Point Group                 Cs    NOp =  2
 Largest Abelian Subgroup              Cs    NOp =  2
 Nuclear Repulsion Energy =   136.9707683295 hartrees
 There are       20 alpha and       20 beta electrons
 Applying Cartesian multipole field
    Component          Value
    ---------          -----
     (2,0,0)        1.00000E-11
     (0,2,0)        2.00000E-11
     (0,0,2)       -3.00000E-11
 Nucleus-field energy     =     0.0000000028 hartrees
 Requested basis set is 6-311++G(d,p)
 There are 37 shells and 89 basis functions
 A cutoff of  1.0D-11 yielded    655 shell pairs
 There are      3907 function pairs (      4185 Cartesian)
 Smallest overlap matrix eigenvalue = 9.16E-04
 Guess MOs from SCF MO coefficient file

 -----------------------------------------------------------------------
  General SCF calculation program by
  Eric Jon Sundstrom, Paul Horn, Yuezhi Mao, Dmitri Zuev, Alec White,
  David Stuck, Shaama M.S., Shane Yost, Joonho Lee, David Small,
  Daniel Levine, Susi Lehtola, Hugh Burton, Evgeny Epifanovsky
 -----------------------------------------------------------------------
 Exchange:     0.2000 Hartree-Fock + 0.0800 Slater + 0.7200 B88
 Correlation:  0.1900 VWN1RPA + 0.8100 LYP
 Using SG-1 standard quadrature grid
 A restricted SCF calculation will be
 performed using DIIS
 SCF converges when DIIS error is below 1.0e-08
 ---------------------------------------
  Cycle       Energy         DIIS error
 ---------------------------------------
    1    -783.2298850868      3.17e-04  
    2    -783.2300268632      1.32e-04  
    3    -783.2300041982      1.98e-04  
    4    -783.2300390599      3.25e-05  
    5    -783.2300404541      1.44e-05  
    6    -783.2300406709      1.27e-06  
    7    -783.2300406728      4.45e-07  
    8    -783.2300406731      7.01e-08  
    9    -783.2300406731      1.38e-08  
   10    -783.2300406731      3.57e-09  Convergence criterion met
 ---------------------------------------
 SCF time:   CPU 3.99s  wall 4.00s 
 SCF   energy in the final basis set =     -783.2300406731
 Total energy in the final basis set =     -783.2300406731

 --------------------------------------------------------------
             Orbital Energies (a.u.) and Symmetries
 --------------------------------------------------------------

 Alpha MOs, Restricted
 -- Occupied --                  
-77.133 -77.076 -24.695  -6.624  -6.574  -4.788  -4.784  -4.780
  1 A'    2 A'    3 A'    4 A'    5 A'    6 A'    1 A"    7 A'                 
 -4.734  -4.734  -4.731  -1.215  -0.712  -0.581  -0.469  -0.464
  2 A"    8 A'    9 A'   10 A'   11 A'   12 A'   13 A'    3 A"                 
 -0.442  -0.371  -0.287  -0.283
 14 A'   15 A'   16 A'    4 A"                                                 
 -- Virtual --                   
 -0.120  -0.035  -0.017   0.000   0.031   0.035   0.038   0.052
  5 A"   17 A'   18 A'   19 A'   20 A'    6 A"   21 A'   22 A'                 
  0.069   0.070   0.081   0.106   0.118   0.218   0.225   0.251
 23 A'    7 A"   24 A'   25 A'   26 A'    8 A"   27 A'   28 A'                 
  0.259   0.266   0.278   0.293   0.308   0.308   0.370   0.432
 29 A'   30 A'    9 A"   31 A'   10 A"   32 A'   33 A'   34 A'                 
  0.504   0.516   0.553   0.605   0.611   0.666   0.692   0.790
 11 A"   35 A'   36 A'   12 A"   37 A'   13 A"   38 A'   39 A'                 
  0.839   0.842   0.906   1.126   1.299   1.333   1.370   1.398
 14 A"   40 A'   41 A'   42 A'   15 A"   43 A'   44 A'   16 A"                 
  1.420   1.499   1.535   1.581   1.639   1.653   1.728   1.911
 45 A'   17 A"   46 A'   18 A"   47 A'   48 A'   49 A'   50 A'                 
  2.023   2.552   3.760   3.761   3.784   3.798   4.050   6.254
 51 A'   52 A'   19 A"   53 A'   20 A"   54 A'   55 A'   21 A"                 
  6.278   6.303   6.752   6.931  13.764  13.811  13.818  13.829
 56 A'   57 A'   58 A'   59 A'   22 A"   60 A'   23 A"   61 A'                 
 13.881  13.929  66.747 162.856 163.064
 62 A'   63 A'   64 A'   65 A'   66 A'                                         

 Beta MOs, Restricted
 -- Occupied --                  
-77.133 -77.076 -24.695  -6.624  -6.574  -4.788  -4.784  -4.780
  1 A'    2 A'    3 A'    4 A'    5 A'    6 A'    1 A"    7 A'                 
 -4.734  -4.734  -4.731  -1.215  -0.712  -0.581  -0.469  -0.464
  2 A"    8 A'    9 A'   10 A'   11 A'   12 A'   13 A'    3 A"                 
 -0.442  -0.371  -0.287  -0.283
 14 A'   15 A'   16 A'    4 A"                                                 
 -- Virtual --                   
 -0.120  -0.035  -0.017   0.000   0.031   0.035   0.038   0.052
  5 A"   17 A'   18 A'   19 A'   20 A'    6 A"   21 A'   22 A'                 
  0.069   0.070   0.081   0.106   0.118   0.218   0.225   0.251
 23 A'    7 A"   24 A'   25 A'   26 A'    8 A"   27 A'   28 A'                 
  0.259   0.266   0.278   0.293   0.308   0.308   0.370   0.432
 29 A'   30 A'    9 A"   31 A'   10 A"   32 A'   33 A'   34 A'                 
  0.504   0.516   0.553   0.605   0.611   0.666   0.692   0.790
 11 A"   35 A'   36 A'   12 A"   37 A'   13 A"   38 A'   39 A'                 
  0.839   0.842   0.906   1.126   1.299   1.333   1.370   1.398
 14 A"   40 A'   41 A'   42 A'   15 A"   43 A'   44 A'   16 A"                 
  1.420   1.499   1.535   1.581   1.639   1.653   1.728   1.911
 45 A'   17 A"   46 A'   18 A"   47 A'   48 A'   49 A'   50 A'                 
  2.023   2.552   3.760   3.761   3.784   3.798   4.050   6.254
 51 A'   52 A'   19 A"   53 A'   20 A"   54 A'   55 A'   21 A"                 
  6.278   6.303   6.752   6.931  13.764  13.811  13.818  13.829
 56 A'   57 A'   58 A'   59 A'   22 A"   60 A'   23 A"   61 A'                 
 13.881  13.929  66.747 162.856 163.064
 62 A'   63 A'   64 A'   65 A'   66 A'                                         
 --------------------------------------------------------------

          Ground-State Mulliken Net Atomic Charges

     Atom                 Charge (a.u.)
  ----------------------------------------
      1 P                     0.140213
      2 P                     0.119791
      3 H                    -0.065268
      4 F                    -0.194735
  ----------------------------------------
  Sum of atomic charges =     0.000000

 -----------------------------------------------------------------
                    Cartesian Multipole Moments
 -----------------------------------------------------------------
    Charge (ESU x 10^10)
                 0.0000
    Dipole Moment (Debye)
         X      -1.4497      Y       1.0975      Z       0.0000
       Tot       1.8183
    Quadrupole Moments (Debye-Ang)
        XX     -32.9192     XY      -0.3427     YY     -33.0295
        XZ      -0.0000     YZ      -0.0000     ZZ     -31.8182
    Octopole Moments (Debye-Ang^2)
       XXX      17.4682    XXY       4.2891    XYY       7.9875
       YYY      -0.4315    XXZ       0.0000    XYZ       0.0000
       YYZ       0.0000    XZZ       9.1984    YZZ       0.0047
       ZZZ       0.0000
    Hexadecapole Moments (Debye-Ang^3)
      XXXX    -287.9454   XXXY     -21.9934   XXYY     -68.9517
      XYYY     -26.0786   YYYY    -113.3586   XXXZ      -0.0000
      XXYZ      -0.0000   XYYZ      -0.0000   YYYZ      -0.0000
      XXZZ     -55.8051   XYZZ      -7.4869   YYZZ     -26.7086
      XZZZ      -0.0000   YZZZ      -0.0000   ZZZZ     -47.4738
 -----------------------------------------------------------------
 Calculating analytic gradient of the SCF energy
 Gradient of SCF Energy
            1           2           3           4
    1   0.0028193  -0.0009106   0.0002796  -0.0021883
    2  -0.0003582  -0.0011925   0.0001738   0.0013769
    3   0.0000000   0.0000000  -0.0000000  -0.0000000
 Max gradient component =       2.819E-03
 RMS gradient           =       1.194E-03
 Gradient time:  CPU 1.13 s  wall 1.13 s
 Geometry Optimization Parameters
   NAtoms,    NIC,     NZ,  NCons,   NDum,   NFix, NCnnct, MaxDiis
        4      14       4       0       0       0       0       0

 Cartesian Hessian Update
 Hessian Updated using BFGS Update


** GEOMETRY OPTIMIZATION IN DELOCALIZED INTERNAL COORDINATES **
   Searching for a Minimum

   Optimization Cycle:   5

                       Coordinates (Angstroms)
     ATOM                X               Y               Z
      1  P         0.3024238820    0.6492300174    0.0000000000
      2  P        -1.3672200720   -0.5108544974    0.0000000000
      3  H        -2.0907765732    0.7236535281    0.0000000000
      4  F         1.5190616068   -0.4513671013    0.0000000000
   Point Group: cs    Number of degrees of freedom:     5


   Energy is   -783.230040673

 Hessian Updated using BFGS Update

  5 Hessian modes will be used to form the next step
  Hessian Eigenvalues:
     0.140193    0.199028    0.322784    0.366010    0.410510

 Minimum Search - Taking Simple RFO Step
 Searching for Lamda that Minimizes Along All modes
 Value Taken    Lamda =  -0.00002978
 Step Taken.  Stepsize is  0.009518

                             Maximum     Tolerance    Cnvgd?
         Gradient           0.002085      0.000300      NO
         Displacement       0.006201      0.001200      NO
         Energy change     -0.000177      0.000001      NO


 New Cartesian Coordinates Obtained by Inverse Iteration

 Displacement from previous Coordinates is:  0.012002
 ----------------------------------------------------------------
             Standard Nuclear Orientation (Angstroms)
    I     Atom           X                Y                Z
 ----------------------------------------------------------------
    1      P       0.3006019563     0.6473352057     0.0000000000
    2      P      -1.3687747129    -0.5098952034     0.0000000000
    3      H      -2.0925129271     0.7246201990     0.0000000000
    4      F       1.5241745271    -0.4513982546     0.0000000000
 ----------------------------------------------------------------
 Molecular Point Group                 Cs    NOp =  2
 Largest Abelian Subgroup              Cs    NOp =  2
 Nuclear Repulsion Energy =   136.8611751526 hartrees
 There are       20 alpha and       20 beta electrons
 Applying Cartesian multipole field
    Component          Value
    ---------          -----
     (2,0,0)        1.00000E-11
     (0,2,0)        2.00000E-11
     (0,0,2)       -3.00000E-11
 Nucleus-field energy     =     0.0000000029 hartrees
 Requested basis set is 6-311++G(d,p)
 There are 37 shells and 89 basis functions
 A cutoff of  1.0D-11 yielded    655 shell pairs
 There are      3907 function pairs (      4185 Cartesian)
 Smallest overlap matrix eigenvalue = 9.12E-04
 Guess MOs from SCF MO coefficient file

 -----------------------------------------------------------------------
  General SCF calculation program by
  Eric Jon Sundstrom, Paul Horn, Yuezhi Mao, Dmitri Zuev, Alec White,
  David Stuck, Shaama M.S., Shane Yost, Joonho Lee, David Small,
  Daniel Levine, Susi Lehtola, Hugh Burton, Evgeny Epifanovsky
 -----------------------------------------------------------------------
 Exchange:     0.2000 Hartree-Fock + 0.0800 Slater + 0.7200 B88
 Correlation:  0.1900 VWN1RPA + 0.8100 LYP
 Using SG-1 standard quadrature grid
 A restricted SCF calculation will be
 performed using DIIS
 SCF converges when DIIS error is below 1.0e-08
 ---------------------------------------
  Cycle       Energy         DIIS error
 ---------------------------------------
    1    -783.2300467074      9.08e-05  
    2    -783.2300562228      4.66e-05  
    3    -783.2300555563      5.39e-05  
    4    -783.2300575163      9.20e-06  
    5    -783.2300576050      5.34e-06  
    6    -783.2300576414      6.62e-07  
    7    -783.2300576419      1.24e-07  
    8    -783.2300576419      2.22e-08  
    9    -783.2300576419      2.67e-09  Convergence criterion met
 ---------------------------------------
 SCF time:   CPU 3.60s  wall 4.00s 
 SCF   energy in the final basis set =     -783.2300576419
 Total energy in the final basis set =     -783.2300576419

 --------------------------------------------------------------
             Orbital Energies (a.u.) and Symmetries
 --------------------------------------------------------------

 Alpha MOs, Restricted
 -- Occupied --                  
-77.133 -77.076 -24.694  -6.625  -6.574  -4.788  -4.784  -4.780
  1 A'    2 A'    3 A'    4 A'    5 A'    6 A'    1 A"    7 A'                 
 -4.734  -4.734  -4.732  -1.214  -0.713  -0.580  -0.468  -0.463
  2 A"    8 A'    9 A'   10 A'   11 A'   12 A'   13 A'    3 A"                 
 -0.442  -0.371  -0.287  -0.284
 14 A'   15 A'   16 A'    4 A"                                                 
 -- Virtual --                   
 -0.120  -0.036  -0.017   0.000   0.031   0.035   0.038   0.052
  5 A"   17 A'   18 A'   19 A'   20 A'    6 A"   21 A'   22 A'                 
  0.069   0.070   0.081   0.105   0.118   0.219   0.225   0.251
 23 A'    7 A"   24 A'   25 A'   26 A'    8 A"   27 A'   28 A'                 
  0.259   0.266   0.278   0.292   0.308   0.308   0.369   0.432
 29 A'   30 A'    9 A"   31 A'   10 A"   32 A'   33 A'   34 A'                 
  0.504   0.515   0.553   0.605   0.610   0.666   0.692   0.790
 11 A"   35 A'   36 A'   12 A"   37 A'   13 A"   38 A'   39 A'                 
  0.839   0.841   0.906   1.127   1.299   1.333   1.372   1.398
 14 A"   40 A'   41 A'   42 A'   15 A"   43 A'   44 A'   16 A"                 
  1.419   1.499   1.535   1.581   1.638   1.653   1.728   1.912
 45 A'   17 A"   46 A'   18 A"   47 A'   48 A'   49 A'   50 A'                 
  2.023   2.552   3.761   3.762   3.784   3.798   4.048   6.255
 51 A'   52 A'   19 A"   53 A'   20 A"   54 A'   55 A'   21 A"                 
  6.279   6.305   6.750   6.931  13.764  13.811  13.818  13.829
 56 A'   57 A'   58 A'   59 A'   22 A"   60 A'   23 A"   61 A'                 
 13.881  13.928  66.747 162.854 163.064
 62 A'   63 A'   64 A'   65 A'   66 A'                                         

 Beta MOs, Restricted
 -- Occupied --                  
-77.133 -77.076 -24.694  -6.625  -6.574  -4.788  -4.784  -4.780
  1 A'    2 A'    3 A'    4 A'    5 A'    6 A'    1 A"    7 A'                 
 -4.734  -4.734  -4.732  -1.214  -0.713  -0.580  -0.468  -0.463
  2 A"    8 A'    9 A'   10 A'   11 A'   12 A'   13 A'    3 A"                 
 -0.442  -0.371  -0.287  -0.284
 14 A'   15 A'   16 A'    4 A"                                                 
 -- Virtual --                   
 -0.120  -0.036  -0.017   0.000   0.031   0.035   0.038   0.052
  5 A"   17 A'   18 A'   19 A'   20 A'    6 A"   21 A'   22 A'                 
  0.069   0.070   0.081   0.105   0.118   0.219   0.225   0.251
 23 A'    7 A"   24 A'   25 A'   26 A'    8 A"   27 A'   28 A'                 
  0.259   0.266   0.278   0.292   0.308   0.308   0.369   0.432
 29 A'   30 A'    9 A"   31 A'   10 A"   32 A'   33 A'   34 A'                 
  0.504   0.515   0.553   0.605   0.610   0.666   0.692   0.790
 11 A"   35 A'   36 A'   12 A"   37 A'   13 A"   38 A'   39 A'                 
  0.839   0.841   0.906   1.127   1.299   1.333   1.372   1.398
 14 A"   40 A'   41 A'   42 A'   15 A"   43 A'   44 A'   16 A"                 
  1.419   1.499   1.535   1.581   1.638   1.653   1.728   1.912
 45 A'   17 A"   46 A'   18 A"   47 A'   48 A'   49 A'   50 A'                 
  2.023   2.552   3.761   3.762   3.784   3.798   4.048   6.255
 51 A'   52 A'   19 A"   53 A'   20 A"   54 A'   55 A'   21 A"                 
  6.279   6.305   6.750   6.931  13.764  13.811  13.818  13.829
 56 A'   57 A'   58 A'   59 A'   22 A"   60 A'   23 A"   61 A'                 
 13.881  13.928  66.747 162.854 163.064
 62 A'   63 A'   64 A'   65 A'   66 A'                                         
 --------------------------------------------------------------

          Ground-State Mulliken Net Atomic Charges

     Atom                 Charge (a.u.)
  ----------------------------------------
      1 P                     0.141817
      2 P                     0.120349
      3 H                    -0.064511
      4 F                    -0.197655
  ----------------------------------------
  Sum of atomic charges =     0.000000

 -----------------------------------------------------------------
                    Cartesian Multipole Moments
 -----------------------------------------------------------------
    Charge (ESU x 10^10)
                 0.0000
    Dipole Moment (Debye)
         X      -1.4808      Y       1.1007      Z      -0.0000
       Tot       1.8451
    Quadrupole Moments (Debye-Ang)
        XX     -32.9410     XY      -0.3458     YY     -33.0310
        XZ       0.0000     YZ       0.0000     ZZ     -31.8106
    Octopole Moments (Debye-Ang^2)
       XXX      17.3457    XXY       4.3456    XYY       7.9951
       YYY      -0.3859    XXZ      -0.0000    XYZ      -0.0000
       YYZ      -0.0000    XZZ       9.1919    YZZ       0.0196
       ZZZ      -0.0000
    Hexadecapole Moments (Debye-Ang^3)
      XXXX    -288.7331   XXXY     -21.9071   XXYY     -69.0422
      XYYY     -25.9297   YYYY    -113.0870   XXXZ       0.0000
      XXYZ       0.0000   XYYZ       0.0000   YYYZ       0.0000
      XXZZ     -55.9240   XYZZ      -7.4383   YYZZ     -26.6536
      XZZZ       0.0000   YZZZ       0.0000   ZZZZ     -47.4291
 -----------------------------------------------------------------
 Calculating analytic gradient of the SCF energy
 Gradient of SCF Energy
            1           2           3           4
    1   0.0007632  -0.0004807   0.0000397  -0.0003221
    2  -0.0001625  -0.0003083   0.0001186   0.0003522
    3  -0.0000000  -0.0000000   0.0000000   0.0000000
 Max gradient component =       7.632E-04
 RMS gradient           =       3.134E-04
 Gradient time:  CPU 1.13 s  wall 1.13 s
 Geometry Optimization Parameters
   NAtoms,    NIC,     NZ,  NCons,   NDum,   NFix, NCnnct, MaxDiis
        4      14       4       0       0       0       0       0

 Cartesian Hessian Update
 Hessian Updated using BFGS Update


** GEOMETRY OPTIMIZATION IN DELOCALIZED INTERNAL COORDINATES **
   Searching for a Minimum

   Optimization Cycle:   6

                       Coordinates (Angstroms)
     ATOM                X               Y               Z
      1  P         0.3006019563    0.6473352057    0.0000000000
      2  P        -1.3687747129   -0.5098952034    0.0000000000
      3  H        -2.0925129271    0.7246201990    0.0000000000
      4  F         1.5241745271   -0.4513982546    0.0000000000
   Point Group: cs    Number of degrees of freedom:     5


   Energy is   -783.230057642

 Hessian Updated using BFGS Update

  5 Hessian modes will be used to form the next step
  Hessian Eigenvalues:
     0.142376    0.199019    0.266232    0.382144    0.402815

 Minimum Search - Taking Simple RFO Step
 Searching for Lamda that Minimizes Along All modes
 Value Taken    Lamda =  -0.00000211
 Step Taken.  Stepsize is  0.002729

                             Maximum     Tolerance    Cnvgd?
         Gradient           0.000587      0.000300      NO
         Displacement       0.002028      0.001200      NO
         Energy change     -0.000017      0.000001      NO


 New Cartesian Coordinates Obtained by Inverse Iteration

 Displacement from previous Coordinates is:  0.002775
 ----------------------------------------------------------------
             Standard Nuclear Orientation (Angstroms)
    I     Atom           X                Y                Z
 ----------------------------------------------------------------
    1      P       0.3003727042     0.6477566558     0.0000000000
    2      P      -1.3679518577    -0.5093032843     0.0000000000
    3      H      -2.0930902132     0.7242748150     0.0000000000
    4      F       1.5241582101    -0.4520662398     0.0000000000
 ----------------------------------------------------------------
 Molecular Point Group                 Cs    NOp =  2
 Largest Abelian Subgroup              Cs    NOp =  2
 Nuclear Repulsion Energy =   136.8726427454 hartrees
 There are       20 alpha and       20 beta electrons
 Applying Cartesian multipole field
    Component          Value
    ---------          -----
     (2,0,0)        1.00000E-11
     (0,2,0)        2.00000E-11
     (0,0,2)       -3.00000E-11
 Nucleus-field energy     =     0.0000000029 hartrees
 Requested basis set is 6-311++G(d,p)
 There are 37 shells and 89 basis functions
 A cutoff of  1.0D-11 yielded    655 shell pairs
 There are      3907 function pairs (      4185 Cartesian)
 Smallest overlap matrix eigenvalue = 9.09E-04
 Guess MOs from SCF MO coefficient file

 -----------------------------------------------------------------------
  General SCF calculation program by
  Eric Jon Sundstrom, Paul Horn, Yuezhi Mao, Dmitri Zuev, Alec White,
  David Stuck, Shaama M.S., Shane Yost, Joonho Lee, David Small,
  Daniel Levine, Susi Lehtola, Hugh Burton, Evgeny Epifanovsky
 -----------------------------------------------------------------------
 Exchange:     0.2000 Hartree-Fock + 0.0800 Slater + 0.7200 B88
 Correlation:  0.1900 VWN1RPA + 0.8100 LYP
 Using SG-1 standard quadrature grid
 A restricted SCF calculation will be
 performed using DIIS
 SCF converges when DIIS error is below 1.0e-08
 ---------------------------------------
  Cycle       Energy         DIIS error
 ---------------------------------------
    1    -783.2300583291      2.19e-05  
    2    -783.2300588711      1.34e-05  
    3    -783.2300588921      1.21e-05  
    4    -783.2300589932      1.81e-06  
    5    -783.2300589954      1.10e-06  
    6    -783.2300589969      2.94e-07  
    7    -783.2300589970      1.96e-08  
    8    -783.2300589970      8.40e-09  Convergence criterion met
 ---------------------------------------
 SCF time:   CPU 3.19s  wall 3.00s 
 SCF   energy in the final basis set =     -783.2300589970
 Total energy in the final basis set =     -783.2300589970

 --------------------------------------------------------------
             Orbital Energies (a.u.) and Symmetries
 --------------------------------------------------------------

 Alpha MOs, Restricted
 -- Occupied --                  
-77.133 -77.076 -24.694  -6.625  -6.574  -4.788  -4.784  -4.780
  1 A'    2 A'    3 A'    4 A'    5 A'    6 A'    1 A"    7 A'                 
 -4.734  -4.734  -4.732  -1.214  -0.713  -0.580  -0.468  -0.463
  2 A"    8 A'    9 A'   10 A'   11 A'   12 A'   13 A'    3 A"                 
 -0.442  -0.371  -0.287  -0.284
 14 A'   15 A'   16 A'    4 A"                                                 
 -- Virtual --                   
 -0.120  -0.036  -0.017   0.000   0.031   0.035   0.038   0.052
  5 A"   17 A'   18 A'   19 A'   20 A'    6 A"   21 A'   22 A'                 
  0.069   0.070   0.081   0.106   0.118   0.219   0.225   0.251
 23 A'    7 A"   24 A'   25 A'   26 A'    8 A"   27 A'   28 A'                 
  0.259   0.266   0.278   0.292   0.308   0.308   0.369   0.432
 29 A'   30 A'    9 A"   31 A'   10 A"   32 A'   33 A'   34 A'                 
  0.504   0.515   0.553   0.605   0.610   0.666   0.692   0.791
 11 A"   35 A'   36 A'   12 A"   37 A'   13 A"   38 A'   39 A'                 
  0.840   0.840   0.905   1.128   1.299   1.333   1.372   1.398
 14 A"   40 A'   41 A'   42 A'   15 A"   43 A'   44 A'   16 A"                 
  1.419   1.499   1.535   1.581   1.638   1.653   1.728   1.912
 45 A'   17 A"   46 A'   18 A"   47 A'   48 A'   49 A'   50 A'                 
  2.023   2.552   3.761   3.763   3.785   3.798   4.047   6.255
 51 A'   52 A'   19 A"   53 A'   20 A"   54 A'   55 A'   21 A"                 
  6.279   6.305   6.750   6.931  13.764  13.811  13.818  13.829
 56 A'   57 A'   58 A'   59 A'   22 A"   60 A'   23 A"   61 A'                 
 13.881  13.928  66.747 162.854 163.065
 62 A'   63 A'   64 A'   65 A'   66 A'                                         

 Beta MOs, Restricted
 -- Occupied --                  
-77.133 -77.076 -24.694  -6.625  -6.574  -4.788  -4.784  -4.780
  1 A'    2 A'    3 A'    4 A'    5 A'    6 A'    1 A"    7 A'                 
 -4.734  -4.734  -4.732  -1.214  -0.713  -0.580  -0.468  -0.463
  2 A"    8 A'    9 A'   10 A'   11 A'   12 A'   13 A'    3 A"                 
 -0.442  -0.371  -0.287  -0.284
 14 A'   15 A'   16 A'    4 A"                                                 
 -- Virtual --                   
 -0.120  -0.036  -0.017   0.000   0.031   0.035   0.038   0.052
  5 A"   17 A'   18 A'   19 A'   20 A'    6 A"   21 A'   22 A'                 
  0.069   0.070   0.081   0.106   0.118   0.219   0.225   0.251
 23 A'    7 A"   24 A'   25 A'   26 A'    8 A"   27 A'   28 A'                 
  0.259   0.266   0.278   0.292   0.308   0.308   0.369   0.432
 29 A'   30 A'    9 A"   31 A'   10 A"   32 A'   33 A'   34 A'                 
  0.504   0.515   0.553   0.605   0.610   0.666   0.692   0.791
 11 A"   35 A'   36 A'   12 A"   37 A'   13 A"   38 A'   39 A'                 
  0.840   0.840   0.905   1.128   1.299   1.333   1.372   1.398
 14 A"   40 A'   41 A'   42 A'   15 A"   43 A'   44 A'   16 A"                 
  1.419   1.499   1.535   1.581   1.638   1.653   1.728   1.912
 45 A'   17 A"   46 A'   18 A"   47 A'   48 A'   49 A'   50 A'                 
  2.023   2.552   3.761   3.763   3.785   3.798   4.047   6.255
 51 A'   52 A'   19 A"   53 A'   20 A"   54 A'   55 A'   21 A"                 
  6.279   6.305   6.750   6.931  13.764  13.811  13.818  13.829
 56 A'   57 A'   58 A'   59 A'   22 A"   60 A'   23 A"   61 A'                 
 13.881  13.928  66.747 162.854 163.065
 62 A'   63 A'   64 A'   65 A'   66 A'                                         
 --------------------------------------------------------------

          Ground-State Mulliken Net Atomic Charges

     Atom                 Charge (a.u.)
  ----------------------------------------
      1 P                     0.142337
      2 P                     0.120522
      3 H                    -0.064408
      4 F                    -0.198451
  ----------------------------------------
  Sum of atomic charges =     0.000000

 -----------------------------------------------------------------
                    Cartesian Multipole Moments
 -----------------------------------------------------------------
    Charge (ESU x 10^10)
                 0.0000
    Dipole Moment (Debye)
         X      -1.4878      Y       1.1043      Z      -0.0000
       Tot       1.8528
    Quadrupole Moments (Debye-Ang)
        XX     -32.9409     XY      -0.3432     YY     -33.0300
        XZ       0.0000     YZ       0.0000     ZZ     -31.8063
    Octopole Moments (Debye-Ang^2)
       XXX      17.2896    XXY       4.3405    XYY       7.9804
       YYY      -0.4048    XXZ      -0.0000    XYZ      -0.0000
       YYZ      -0.0000    XZZ       9.1757    YZZ       0.0116
       ZZZ      -0.0000
    Hexadecapole Moments (Debye-Ang^3)
      XXXX    -288.5436   XXXY     -21.8343   XXYY     -69.0109
      XYYY     -25.8620   YYYY    -113.0889   XXXZ      -0.0000
      XXYZ       0.0000   XYYZ       0.0000   YYYZ       0.0000
      XXZZ     -55.8878   XYZZ      -7.4138   YYZZ     -26.6494
      XZZZ       0.0000   YZZZ       0.0000   ZZZZ     -47.4086
 -----------------------------------------------------------------
 Calculating analytic gradient of the SCF energy
 Gradient of SCF Energy
            1           2           3           4
    1   0.0001701  -0.0001506   0.0000181  -0.0000377
    2  -0.0001270  -0.0000240   0.0000695   0.0000814
    3  -0.0000000  -0.0000000   0.0000000   0.0000000
 Max gradient component =       1.701E-04
 RMS gradient           =       8.242E-05
 Gradient time:  CPU 1.13 s  wall 1.13 s
 Geometry Optimization Parameters
   NAtoms,    NIC,     NZ,  NCons,   NDum,   NFix, NCnnct, MaxDiis
        4      14       4       0       0       0       0       0

 Cartesian Hessian Update
 Hessian Updated using BFGS Update


** GEOMETRY OPTIMIZATION IN DELOCALIZED INTERNAL COORDINATES **
   Searching for a Minimum

   Optimization Cycle:   7

                       Coordinates (Angstroms)
     ATOM                X               Y               Z
      1  P         0.3003727042    0.6477566558    0.0000000000
      2  P        -1.3679518577   -0.5093032843    0.0000000000
      3  H        -2.0930902132    0.7242748150    0.0000000000
      4  F         1.5241582101   -0.4520662398    0.0000000000
   Point Group: cs    Number of degrees of freedom:     5


   Energy is   -783.230058997

 Hessian Updated using BFGS Update

  5 Hessian modes will be used to form the next step
  Hessian Eigenvalues:
     0.130845    0.198811    0.221620    0.371147    0.387561

 Minimum Search - Taking Simple RFO Step
 Searching for Lamda that Minimizes Along All modes
 Value Taken    Lamda =   0.00000000
 Step Taken.  Stepsize is  0.001500

                             Maximum     Tolerance    Cnvgd?
         Gradient           0.000233      0.000300     YES
         Displacement       0.001224      0.001200      NO
         Energy change     -0.000001      0.000001      NO


 New Cartesian Coordinates Obtained by Inverse Iteration

 Displacement from previous Coordinates is:  0.002540
 ----------------------------------------------------------------
             Standard Nuclear Orientation (Angstroms)
    I     Atom           X                Y                Z
 ----------------------------------------------------------------
    1      P       0.3005052100     0.6483209376     0.0000000000
    2      P      -1.3672176737    -0.5089549101     0.0000000000
    3      H      -2.0934751824     0.7239018930     0.0000000000
    4      F       1.5236764895    -0.4526059738     0.0000000000
 ----------------------------------------------------------------
 Molecular Point Group                 Cs    NOp =  2
 Largest Abelian Subgroup              Cs    NOp =  2
 Nuclear Repulsion Energy =   136.8860210611 hartrees
 There are       20 alpha and       20 beta electrons
 Applying Cartesian multipole field
    Component          Value
    ---------          -----
     (2,0,0)        1.00000E-11
     (0,2,0)        2.00000E-11
     (0,0,2)       -3.00000E-11
 Nucleus-field energy     =     0.0000000028 hartrees
 Requested basis set is 6-311++G(d,p)
 There are 37 shells and 89 basis functions
 A cutoff of  1.0D-11 yielded    655 shell pairs
 There are      3907 function pairs (      4185 Cartesian)
 Smallest overlap matrix eigenvalue = 9.09E-04
 Guess MOs from SCF MO coefficient file

 -----------------------------------------------------------------------
  General SCF calculation program by
  Eric Jon Sundstrom, Paul Horn, Yuezhi Mao, Dmitri Zuev, Alec White,
  David Stuck, Shaama M.S., Shane Yost, Joonho Lee, David Small,
  Daniel Levine, Susi Lehtola, Hugh Burton, Evgeny Epifanovsky
 -----------------------------------------------------------------------
 Exchange:     0.2000 Hartree-Fock + 0.0800 Slater + 0.7200 B88
 Correlation:  0.1900 VWN1RPA + 0.8100 LYP
 Using SG-1 standard quadrature grid
 A restricted SCF calculation will be
 performed using DIIS
 SCF converges when DIIS error is below 1.0e-08
 ---------------------------------------
  Cycle       Energy         DIIS error
 ---------------------------------------
    1    -783.2300588476      1.47e-05  
    2    -783.2300591991      6.21e-06  
    3    -783.2300591393      9.31e-06  
    4    -783.2300592345      1.80e-06  
    5    -783.2300592380      6.18e-07  
    6    -783.2300592384      1.04e-07  
    7    -783.2300592384      1.65e-08  
    8    -783.2300592384      3.35e-09  Convergence criterion met
 ---------------------------------------
 SCF time:   CPU 3.20s  wall 4.00s 
 SCF   energy in the final basis set =     -783.2300592384
 Total energy in the final basis set =     -783.2300592384

 --------------------------------------------------------------
             Orbital Energies (a.u.) and Symmetries
 --------------------------------------------------------------

 Alpha MOs, Restricted
 -- Occupied --                  
-77.133 -77.076 -24.694  -6.625  -6.574  -4.788  -4.784  -4.780
  1 A'    2 A'    3 A'    4 A'    5 A'    6 A'    1 A"    7 A'                 
 -4.734  -4.734  -4.732  -1.213  -0.713  -0.580  -0.468  -0.463
  2 A"    8 A'    9 A'   10 A'   11 A'   12 A'   13 A'    3 A"                 
 -0.442  -0.371  -0.287  -0.284
 14 A'   15 A'   16 A'    4 A"                                                 
 -- Virtual --                   
 -0.120  -0.036  -0.017   0.000   0.031   0.035   0.038   0.052
  5 A"   17 A'   18 A'   19 A'   20 A'    6 A"   21 A'   22 A'                 
  0.069   0.070   0.081   0.106   0.118   0.219   0.225   0.251
 23 A'    7 A"   24 A'   25 A'   26 A'    8 A"   27 A'   28 A'                 
  0.259   0.266   0.278   0.292   0.308   0.308   0.369   0.432
 29 A'   30 A'    9 A"   31 A'   10 A"   32 A'   33 A'   34 A'                 
  0.504   0.515   0.553   0.605   0.610   0.666   0.692   0.791
 11 A"   35 A'   36 A'   12 A"   37 A'   13 A"   38 A'   39 A'                 
  0.840   0.840   0.905   1.128   1.299   1.334   1.372   1.398
 14 A"   40 A'   41 A'   42 A'   15 A"   43 A'   44 A'   16 A"                 
  1.419   1.499   1.535   1.581   1.639   1.653   1.728   1.912
 45 A'   17 A"   46 A'   18 A"   47 A'   48 A'   49 A'   50 A'                 
  2.023   2.552   3.762   3.763   3.785   3.798   4.047   6.255
 51 A'   52 A'   19 A"   53 A'   20 A"   54 A'   55 A'   21 A"                 
  6.279   6.305   6.750   6.931  13.764  13.811  13.818  13.829
 56 A'   57 A'   58 A'   59 A'   22 A"   60 A'   23 A"   61 A'                 
 13.881  13.928  66.747 162.854 163.065
 62 A'   63 A'   64 A'   65 A'   66 A'                                         

 Beta MOs, Restricted
 -- Occupied --                  
-77.133 -77.076 -24.694  -6.625  -6.574  -4.788  -4.784  -4.780
  1 A'    2 A'    3 A'    4 A'    5 A'    6 A'    1 A"    7 A'                 
 -4.734  -4.734  -4.732  -1.213  -0.713  -0.580  -0.468  -0.463
  2 A"    8 A'    9 A'   10 A'   11 A'   12 A'   13 A'    3 A"                 
 -0.442  -0.371  -0.287  -0.284
 14 A'   15 A'   16 A'    4 A"                                                 
 -- Virtual --                   
 -0.120  -0.036  -0.017   0.000   0.031   0.035   0.038   0.052
  5 A"   17 A'   18 A'   19 A'   20 A'    6 A"   21 A'   22 A'                 
  0.069   0.070   0.081   0.106   0.118   0.219   0.225   0.251
 23 A'    7 A"   24 A'   25 A'   26 A'    8 A"   27 A'   28 A'                 
  0.259   0.266   0.278   0.292   0.308   0.308   0.369   0.432
 29 A'   30 A'    9 A"   31 A'   10 A"   32 A'   33 A'   34 A'                 
  0.504   0.515   0.553   0.605   0.610   0.666   0.692   0.791
 11 A"   35 A'   36 A'   12 A"   37 A'   13 A"   38 A'   39 A'                 
  0.840   0.840   0.905   1.128   1.299   1.334   1.372   1.398
 14 A"   40 A'   41 A'   42 A'   15 A"   43 A'   44 A'   16 A"                 
  1.419   1.499   1.535   1.581   1.639   1.653   1.728   1.912
 45 A'   17 A"   46 A'   18 A"   47 A'   48 A'   49 A'   50 A'                 
  2.023   2.552   3.762   3.763   3.785   3.798   4.047   6.255
 51 A'   52 A'   19 A"   53 A'   20 A"   54 A'   55 A'   21 A"                 
  6.279   6.305   6.750   6.931  13.764  13.811  13.818  13.829
 56 A'   57 A'   58 A'   59 A'   22 A"   60 A'   23 A"   61 A'                 
 13.881  13.928  66.747 162.854 163.065
 62 A'   63 A'   64 A'   65 A'   66 A'                                         
 --------------------------------------------------------------

          Ground-State Mulliken Net Atomic Charges

     Atom                 Charge (a.u.)
  ----------------------------------------
      1 P                     0.142585
      2 P                     0.120585
      3 H                    -0.064419
      4 F                    -0.198751
  ----------------------------------------
  Sum of atomic charges =     0.000000

 -----------------------------------------------------------------
                    Cartesian Multipole Moments
 -----------------------------------------------------------------
    Charge (ESU x 10^10)
                 0.0000
    Dipole Moment (Debye)
         X      -1.4897      Y       1.1071      Z      -0.0000
       Tot       1.8560
    Quadrupole Moments (Debye-Ang)
        XX     -32.9388     XY      -0.3407     YY     -33.0293
        XZ       0.0000     YZ      -0.0000     ZZ     -31.8045
    Octopole Moments (Debye-Ang^2)
       XXX      17.2568    XXY       4.3303    XYY       7.9677
       YYY      -0.4242    XXZ      -0.0000    XYZ       0.0000
       YYZ      -0.0000    XZZ       9.1635    YZZ       0.0036
       ZZZ      -0.0000
    Hexadecapole Moments (Debye-Ang^3)
      XXXX    -288.3437   XXXY     -21.7899   XXYY     -68.9840
      XYYY     -25.8295   YYYY    -113.1244   XXXZ       0.0000
      XXYZ      -0.0000   XYYZ       0.0000   YYYZ      -0.0000
      XXZZ     -55.8529   XYZZ      -7.4013   YYZZ     -26.6534
      XZZZ       0.0000   YZZZ       0.0000   ZZZZ     -47.4000
 -----------------------------------------------------------------
 Calculating analytic gradient of the SCF energy
 Gradient of SCF Energy
            1           2           3           4
    1  -0.0000163   0.0000049   0.0000171  -0.0000056
    2  -0.0000742   0.0000538   0.0000467  -0.0000264
    3   0.0000000   0.0000000  -0.0000000   0.0000000
 Max gradient component =       7.416E-05
 RMS gradient           =       3.147E-05
 Gradient time:  CPU 1.13 s  wall 1.13 s
 Geometry Optimization Parameters
   NAtoms,    NIC,     NZ,  NCons,   NDum,   NFix, NCnnct, MaxDiis
        4      14       4       0       0       0       0       0

 Cartesian Hessian Update
 Hessian Updated using BFGS Update


** GEOMETRY OPTIMIZATION IN DELOCALIZED INTERNAL COORDINATES **
   Searching for a Minimum

   Optimization Cycle:   8

                       Coordinates (Angstroms)
     ATOM                X               Y               Z
      1  P         0.3005052100    0.6483209376    0.0000000000
      2  P        -1.3672176737   -0.5089549101    0.0000000000
      3  H        -2.0934751824    0.7239018930    0.0000000000
      4  F         1.5236764895   -0.4526059738    0.0000000000
   Point Group: cs    Number of degrees of freedom:     5


   Energy is   -783.230059238

 Hessian Updated using BFGS Update

  5 Hessian modes will be used to form the next step
  Hessian Eigenvalues:
     0.118286    0.198405    0.229810    0.340910    0.393849

 Minimum Search - Taking Simple RFO Step
 Searching for Lamda that Minimizes Along All modes
 Value Taken    Lamda =   0.00000000
 Step Taken.  Stepsize is  0.000350

                             Maximum     Tolerance    Cnvgd?
         Gradient           0.000059      0.000300     YES
         Displacement       0.000334      0.001200     YES
         Energy change     -0.000000      0.000001     YES


                       Distance Matrix (Angstroms)
             P (  1)   P (  2)   H (  3)
   P (  2)  2.029923
   H (  3)  2.395173  1.430869
   F (  4)  1.645657  2.891443  3.803677

 Final energy is   -783.23005923837059     


 ******************************
 **  OPTIMIZATION CONVERGED  **
 ******************************

                       Coordinates (Angstroms)
     ATOM                X               Y               Z
      1  P         0.3005052100    0.6483209376    0.0000000000
      2  P        -1.3672176737   -0.5089549101    0.0000000000
      3  H        -2.0934751824    0.7239018930    0.0000000000
      4  F         1.5236764895   -0.4526059738    0.0000000000

Z-matrix Print:
$molecule
0 1
P 
F  1 1.645657
P  1 2.029923 2 103.253128
H  3 1.430869 1 85.743926 2 -180.000000 0
$end


 --------------------------------------------------------------
             Orbital Energies (a.u.) and Symmetries
 --------------------------------------------------------------

 Alpha MOs, Restricted
 -- Occupied --                  
-77.133 -77.076 -24.694  -6.625  -6.574  -4.788  -4.784  -4.780
  1 A'    2 A'    3 A'    4 A'    5 A'    6 A'    1 A"    7 A'                 
 -4.734  -4.734  -4.732  -1.213  -0.713  -0.580  -0.468  -0.463
  2 A"    8 A'    9 A'   10 A'   11 A'   12 A'   13 A'    3 A"                 
 -0.442  -0.371  -0.287  -0.284
 14 A'   15 A'   16 A'    4 A"                                                 
 -- Virtual --                   
 -0.120  -0.036  -0.017   0.000   0.031   0.035   0.038   0.052
  5 A"   17 A'   18 A'   19 A'   20 A'    6 A"   21 A'   22 A'                 
  0.069   0.070   0.081   0.106   0.118   0.219   0.225   0.251
 23 A'    7 A"   24 A'   25 A'   26 A'    8 A"   27 A'   28 A'                 
  0.259   0.266   0.278   0.292   0.308   0.308   0.369   0.432
 29 A'   30 A'    9 A"   31 A'   10 A"   32 A'   33 A'   34 A'                 
  0.504   0.515   0.553   0.605   0.610   0.666   0.692   0.791
 11 A"   35 A'   36 A'   12 A"   37 A'   13 A"   38 A'   39 A'                 
  0.840   0.840   0.905   1.128   1.299   1.334   1.372   1.398
 14 A"   40 A'   41 A'   42 A'   15 A"   43 A'   44 A'   16 A"                 
  1.419   1.499   1.535   1.581   1.639   1.653   1.728   1.912
 45 A'   17 A"   46 A'   18 A"   47 A'   48 A'   49 A'   50 A'                 
  2.023   2.552   3.762   3.763   3.785   3.798   4.047   6.255
 51 A'   52 A'   19 A"   53 A'   20 A"   54 A'   55 A'   21 A"                 
  6.279   6.305   6.750   6.931  13.764  13.811  13.818  13.829
 56 A'   57 A'   58 A'   59 A'   22 A"   60 A'   23 A"   61 A'                 
 13.881  13.928  66.747 162.854 163.065
 62 A'   63 A'   64 A'   65 A'   66 A'                                         

 Beta MOs, Restricted
 -- Occupied --                  
-77.133 -77.076 -24.694  -6.625  -6.574  -4.788  -4.784  -4.780
  1 A'    2 A'    3 A'    4 A'    5 A'    6 A'    1 A"    7 A'                 
 -4.734  -4.734  -4.732  -1.213  -0.713  -0.580  -0.468  -0.463
  2 A"    8 A'    9 A'   10 A'   11 A'   12 A'   13 A'    3 A"                 
 -0.442  -0.371  -0.287  -0.284
 14 A'   15 A'   16 A'    4 A"                                                 
 -- Virtual --                   
 -0.120  -0.036  -0.017   0.000   0.031   0.035   0.038   0.052
  5 A"   17 A'   18 A'   19 A'   20 A'    6 A"   21 A'   22 A'                 
  0.069   0.070   0.081   0.106   0.118   0.219   0.225   0.251
 23 A'    7 A"   24 A'   25 A'   26 A'    8 A"   27 A'   28 A'                 
  0.259   0.266   0.278   0.292   0.308   0.308   0.369   0.432
 29 A'   30 A'    9 A"   31 A'   10 A"   32 A'   33 A'   34 A'                 
  0.504   0.515   0.553   0.605   0.610   0.666   0.692   0.791
 11 A"   35 A'   36 A'   12 A"   37 A'   13 A"   38 A'   39 A'                 
  0.840   0.840   0.905   1.128   1.299   1.334   1.372   1.398
 14 A"   40 A'   41 A'   42 A'   15 A"   43 A'   44 A'   16 A"                 
  1.419   1.499   1.535   1.581   1.639   1.653   1.728   1.912
 45 A'   17 A"   46 A'   18 A"   47 A'   48 A'   49 A'   50 A'                 
  2.023   2.552   3.762   3.763   3.785   3.798   4.047   6.255
 51 A'   52 A'   19 A"   53 A'   20 A"   54 A'   55 A'   21 A"                 
  6.279   6.305   6.750   6.931  13.764  13.811  13.818  13.829
 56 A'   57 A'   58 A'   59 A'   22 A"   60 A'   23 A"   61 A'                 
 13.881  13.928  66.747 162.854 163.065
 62 A'   63 A'   64 A'   65 A'   66 A'                                         
 --------------------------------------------------------------

          Ground-State Mulliken Net Atomic Charges

     Atom                 Charge (a.u.)
  ----------------------------------------
      1 P                     0.142585
      2 P                     0.120585
      3 H                    -0.064419
      4 F                    -0.198751
  ----------------------------------------
  Sum of atomic charges =     0.000000

 -----------------------------------------------------------------
                    Cartesian Multipole Moments
 -----------------------------------------------------------------
    Charge (ESU x 10^10)
                 0.0000
    Dipole Moment (Debye)
         X      -1.4897      Y       1.1071      Z      -0.0000
       Tot       1.8560
    Quadrupole Moments (Debye-Ang)
        XX     -32.9388     XY      -0.3407     YY     -33.0293
        XZ       0.0000     YZ      -0.0000     ZZ     -31.8045
    Octopole Moments (Debye-Ang^2)
       XXX      17.2568    XXY       4.3303    XYY       7.9677
       YYY      -0.4242    XXZ      -0.0000    XYZ       0.0000
       YYZ      -0.0000    XZZ       9.1635    YZZ       0.0036
       ZZZ      -0.0000
    Hexadecapole Moments (Debye-Ang^3)
      XXXX    -288.3437   XXXY     -21.7899   XXYY     -68.9840
      XYYY     -25.8295   YYYY    -113.1244   XXXZ       0.0000
      XXYZ      -0.0000   XYYZ       0.0000   YYYZ      -0.0000
      XXZZ     -55.8529   XYZZ      -7.4013   YYZZ     -26.6534
      XZZZ       0.0000   YZZZ       0.0000   ZZZZ     -47.4000
 -----------------------------------------------------------------
Archival summary:
1\1\TWL02\OPT\ProcedureUnspecified\BasisUnspecified\211\taweetha\TueOct3017:07:042018TueOct3017:07:042018\0\\#,OPT,ProcedureUnspecified,BasisUnspecified,\\0,1\P\F,1,1.64566\P,1,2.02992,2,103.253\H,3,1.43087,1,85.7439,2,-180,0\\\@

 Total job time:  41.27s(wall), 40.97s(cpu) 
 Tue Oct 30 17:07:04 2018

        *************************************************************
        *                                                           *
        *  Thank you very much for using Q-Chem.  Have a nice day.  *
        *                                                           *
        *************************************************************


 
User input: 2 of 2 
 
Q-Chem Developer Version!
                  Welcome to Q-Chem
     A Quantum Leap Into The Future Of Chemistry


 Q-Chem 5.1, Q-Chem, Inc., Pleasanton, CA (2018)

 Yihan Shao,  Zhengting Gan,  E. Epifanovsky,  A. T. B. Gilbert,  M. Wormit,  
 J. Kussmann,  A. W. Lange,  A. Behn,  Jia Deng,  Xintian Feng,  D. Ghosh,  
 M. Goldey,  P. R. Horn,  L. D. Jacobson,  I. Kaliman,  T. Kus,  A. Landau,  
 Jie Liu,  E. I. Proynov,  R. M. Richard,  R. P. Steele,  E. J. Sundstrom,  
 H. L. Woodcock III,  P. M. Zimmerman,  D. Zuev,  B. Albrecht,  E. Alguire,  
 S. A. Baeppler,  D. Barton,  Z. Benda,  Y. A. Bernard,  E. J. Berquist,  
 K. B. Bravaya,  H. Burton,  D. Casanova,  Chun-Min Chang,  Yunqing Chen,  
 A. Chien,  K. D. Closser,  M. P. Coons,  S. Coriani,  S. Dasgupta,  
 A. L. Dempwolff,  M. Diedenhofen,  Hainam Do,  R. G. Edgar,  Po-Tung Fang,  
 S. Faraji,  S. Fatehi,  Qingguo Feng,  K. D. Fenk,  J. Fosso-Tande,  
 Qinghui Ge,  A. Ghysels,  G. Gidofalvi,  J. Gomes,  J. Gonthier,  A. Gunina,  
 D. Hait,  M. W. D. Hanson-Heine,  P. H. P. Harbach,  A. W. Hauser,  
 J. E. Herr,  E. G. Hohenstein,  Z. C. Holden,  Kerwin Hui,  B. C. Huynh,  
 T.-C. Jagau,  Hyunjun Ji,  B. Kaduk,  K. Khistyaev,  Jaehoon Kim,  
 P. Klunzinger,  K. Koh,  D. Kosenkov,  L. Koulias,  T. Kowalczyk,  
 C. M. Krauter,  A. Kunitsa,  Ka Un Lao,  A. Laurent,  K. V. Lawler,  
 Joonho Lee,  D. Lefrancois,  S. Lehtola,  D. S. Levine,  Yi-Pei Li,  
 You-Sheng Lin,  Fenglai Liu,  E. Livshits,  A. Luenser,  P. Manohar,  
 E. Mansoor,  S. F. Manzer,  Shan-Ping Mao,  Yuezhi Mao,  N. Mardirossian,  
 A. V. Marenich,  T. Markovich,  L. A. Martinez-Martinez,  S. A. Maurer,  
 N. J. Mayhall,  S. C. McKenzie,  J.-M. Mewes,  A. F. Morrison,  
 J. W. Mullinax,  K. Nanda,  T. S. Nguyen-Beck,  R. Olivares-Amaya,  
 J. A. Parkhill,  T. M. Perrine,  F. Plasser,  P. Pokhilko,  S. Prager,  
 A. Prociuk,  E. Ramos,  D. R. Rehn,  F. Rob,  M. Schneider,  N. Sergueev,  
 S. M. Sharada,  S. Sharma,  D. W. Small,  T. Stauch,  T. Stein,  
 Yu-Chuan Su,  A. J. W. Thom,  A. Tkatchenko,  T. Tsuchimochi,  N. M. Tubman,  
 L. Vogt,  M. L. Vidal,  O. Vydrov,  M. A. Watson,  J. Wenzel,  
 M. de Wergifosse,  T. A. Wesolowski,  A. White,  J. Witte,  A. Yamada,  
 Jun Yang,  K. Yao,  S. Yeganeh,  S. R. Yost,  Zhi-Qiang You,  A. Zech,  
 Igor Ying Zhang,  Xing Zhang,  Yan Zhao,  Ying Zhu,  B. R. Brooks,  
 G. K. L. Chan,  C. J. Cramer,  M. S. Gordon,  W. J. Hehre,  A. Klamt,  
 M. W. Schmidt,  C. D. Sherrill,  D. G. Truhlar,  A. Aspuru-Guzik,  R. Baer,  
 A. T. Bell,  N. A. Besley,  Jeng-Da Chai,  A. E. DePrince, III,  
 R. A. DiStasio Jr.,  A. Dreuw,  B. D. Dunietz,  T. R. Furlani,  
 Chao-Ping Hsu,  Yousung Jung,  Jing Kong,  D. S. Lambrecht,  WanZhen Liang,  
 C. Ochsenfeld,  V. A. Rassolov,  L. V. Slipchenko,  J. E. Subotnik,  
 T. Van Voorhis,  J. M. Herbert,  A. I. Krylov,  P. M. W. Gill,  M. Head-Gordon

 Contributors to earlier versions of Q-Chem not listed above: 
 R. D. Adamson,  B. Austin,  J. Baker,  G. J. O. Beran,  K. Brandhorst,  
 S. T. Brown,  E. F. C. Byrd,  A. K. Chakraborty,  C.-L. Cheng,  
 Siu Hung Chien,  D. M. Chipman,  D. L. Crittenden,  H. Dachsel,  
 R. J. Doerksen,  A. D. Dutoi,  L. Fusti-Molnar,  W. A. Goddard III,  
 A. Golubeva-Zadorozhnaya,  S. R. Gwaltney,  G. Hawkins,  A. Heyden,  
 S. Hirata,  G. Kedziora,  F. J. Keil,  C. Kelley,  Jihan Kim,  R. A. King,  
 R. Z. Khaliullin,  P. P. Korambath,  W. Kurlancheek,  A. M. Lee,  M. S. Lee,  
 S. V. Levchenko,  Ching Yeh Lin,  D. Liotard,  R. C. Lochan,  I. Lotan,  
 P. E. Maslen,  N. Nair,  D. P. O'Neill,  D. Neuhauser,  E. Neuscamman,  
 C. M. Oana,  R. Olson,  B. Peters,  R. Peverati,  P. A. Pieniazek,  
 Y. M. Rhee,  J. Ritchie,  M. A. Rohrdanz,  E. Rosta,  N. J. Russ,  
 H. F. Schaefer III,  N. E. Schultz,  N. Shenvi,  A. C. Simmonett,  A. Sodt,  
 D. Stuck,  K. S. Thanthiriwatte,  V. Vanovschi,  Tao Wang,  A. Warshel,  
 C. F. Williams,  Q. Wu,  X. Xu,  W. Zhang

 Please cite Q-Chem as follows:
 Y. Shao et al., Mol. Phys. 113, 184-215 (2015)
 DOI: 10.1080/00268976.2014.952696

 Q-Chem 5.1.1 for Intel X86 EM64T Linux

 Parts of Q-Chem use Armadillo 8.300.2 (Tropical Shenanigans).
 http://arma.sourceforge.net/

 Q-Chem begins on Tue Oct 30 17:07:04 2018  

Host: 
0

     Scratch files written to /scratch/taweetham/qchem19250//
The previous job contains 0 fragments, simply inherited here
Input Ideriv = 2
Curr. Ideriv = -1
Max.  Ideriv = 2

Checking the input file for inconsistencies... 	...done.

--------------------------------------------------------------
User input:
--------------------------------------------------------------

$molecule
read
$end

$rem
   job_type 	frequency
   basis 	6-311++g**
   method	b3lyp	
$end


--------------------------------------------------------------
 ----------------------------------------------------------------
             Standard Nuclear Orientation (Angstroms)
    I     Atom           X                Y                Z
 ----------------------------------------------------------------
    1      P       0.4941017067    -0.6213810376     0.0000000000
    2      P      -1.3086776477     0.3116643008    -0.0000000000
    3      H      -1.8702483919    -1.0043995903     0.0000000000
    4      F       1.5654319452     0.6277945158    -0.0000000000
 ----------------------------------------------------------------
 Molecular Point Group                 Cs    NOp =  2
 Largest Abelian Subgroup              Cs    NOp =  2
 Nuclear Repulsion Energy =   136.8860210611 hartrees
 There are       20 alpha and       20 beta electrons
 Requested basis set is 6-311++G(d,p)
 There are 37 shells and 89 basis functions

 Total QAlloc Memory Limit   2000 MB
 Mega-Array Size       188 MB
 MEM_STATIC part       192 MB

                       Distance Matrix (Angstroms)
             P (  1)   P (  2)   H (  3)
   P (  2)  2.029923
   H (  3)  2.395173  1.430869
   F (  4)  1.645657  2.891443  3.803677

 A cutoff of  1.0D-11 yielded    655 shell pairs
 There are      3907 function pairs (      4185 Cartesian)
 Smallest overlap matrix eigenvalue = 9.09E-04
 Guess from superposition of atomic densities
 Warning:  Energy on first SCF cycle will be non-variational
 SAD guess density has 40.000000 electrons

 -----------------------------------------------------------------------
  General SCF calculation program by
  Eric Jon Sundstrom, Paul Horn, Yuezhi Mao, Dmitri Zuev, Alec White,
  David Stuck, Shaama M.S., Shane Yost, Joonho Lee, David Small,
  Daniel Levine, Susi Lehtola, Hugh Burton, Evgeny Epifanovsky
 -----------------------------------------------------------------------
 Exchange:     0.2000 Hartree-Fock + 0.0800 Slater + 0.7200 B88
 Correlation:  0.1900 VWN1RPA + 0.8100 LYP
 Using SG-1 standard quadrature grid
 A restricted SCF calculation will be
 performed using DIIS
 SCF converges when DIIS error is below 1.0e-08
 ---------------------------------------
  Cycle       Energy         DIIS error
 ---------------------------------------
    1    -783.4195429400      4.87e-02  
    2    -783.1971025911      6.71e-03  
    3    -783.1118303543      1.26e-02  
    4    -783.2293451825      7.56e-04  
    5    -783.2293940325      7.13e-04  
    6    -783.2300798474      1.49e-04  
    7    -783.2301026065      1.82e-05  
    8    -783.2301029933      1.38e-06  
    9    -783.2301029951      8.14e-07  
   10    -783.2301029960      1.62e-07  
   11    -783.2301029960      2.94e-08  
   12    -783.2301029961      9.28e-09  Convergence criterion met
 ---------------------------------------
 SCF time:   CPU 4.79s  wall 5.00s 
 SCF   energy in the final basis set =     -783.2301029961
 Total energy in the final basis set =     -783.2301029961

 --------------------------------------------------------------
             Orbital Energies (a.u.) and Symmetries
 --------------------------------------------------------------

 Alpha MOs, Restricted
 -- Occupied --                  
-77.133 -77.076 -24.694  -6.624  -6.574  -4.788  -4.784  -4.780
  1 A'    2 A'    3 A'    4 A'    5 A'    6 A'    1 A"    7 A'                 
 -4.734  -4.734  -4.732  -1.213  -0.713  -0.580  -0.468  -0.463
  2 A"    8 A'    9 A'   10 A'   11 A'   12 A'   13 A'    3 A"                 
 -0.442  -0.371  -0.287  -0.284
 14 A'   15 A'   16 A'    4 A"                                                 
 -- Virtual --                   
 -0.120  -0.036  -0.017   0.000   0.031   0.035   0.038   0.052
  5 A"   17 A'   18 A'   19 A'   20 A'    6 A"   21 A'   22 A'                 
  0.069   0.070   0.081   0.105   0.118   0.219   0.225   0.251
 23 A'    7 A"   24 A'   25 A'   26 A'    8 A"   27 A'   28 A'                 
  0.259   0.266   0.278   0.292   0.308   0.308   0.369   0.432
 29 A'   30 A'    9 A"   31 A'   10 A"   32 A'   33 A'   34 A'                 
  0.504   0.515   0.553   0.605   0.610   0.666   0.692   0.791
 11 A"   35 A'   36 A'   12 A"   37 A'   13 A"   38 A'   39 A'                 
  0.840   0.840   0.905   1.128   1.299   1.334   1.372   1.398
 14 A"   40 A'   41 A'   42 A'   15 A"   43 A'   44 A'   16 A"                 
  1.419   1.499   1.535   1.581   1.638   1.654   1.728   1.912
 45 A'   17 A"   46 A'   18 A"   47 A'   48 A'   49 A'   50 A'                 
  2.023   2.552   3.762   3.763   3.785   3.798   4.047   6.255
 51 A'   52 A'   19 A"   53 A'   20 A"   54 A'   55 A'   21 A"                 
  6.279   6.305   6.750   6.931  13.764  13.811  13.818  13.829
 56 A'   57 A'   58 A'   59 A'   22 A"   60 A'   23 A"   61 A'                 
 13.881  13.928  66.747 162.854 163.065
 62 A'   63 A'   64 A'   65 A'   66 A'                                         

 Beta MOs, Restricted
 -- Occupied --                  
-77.133 -77.076 -24.694  -6.624  -6.574  -4.788  -4.784  -4.780
  1 A'    2 A'    3 A'    4 A'    5 A'    6 A'    1 A"    7 A'                 
 -4.734  -4.734  -4.732  -1.213  -0.713  -0.580  -0.468  -0.463
  2 A"    8 A'    9 A'   10 A'   11 A'   12 A'   13 A'    3 A"                 
 -0.442  -0.371  -0.287  -0.284
 14 A'   15 A'   16 A'    4 A"                                                 
 -- Virtual --                   
 -0.120  -0.036  -0.017   0.000   0.031   0.035   0.038   0.052
  5 A"   17 A'   18 A'   19 A'   20 A'    6 A"   21 A'   22 A'                 
  0.069   0.070   0.081   0.105   0.118   0.219   0.225   0.251
 23 A'    7 A"   24 A'   25 A'   26 A'    8 A"   27 A'   28 A'                 
  0.259   0.266   0.278   0.292   0.308   0.308   0.369   0.432
 29 A'   30 A'    9 A"   31 A'   10 A"   32 A'   33 A'   34 A'                 
  0.504   0.515   0.553   0.605   0.610   0.666   0.692   0.791
 11 A"   35 A'   36 A'   12 A"   37 A'   13 A"   38 A'   39 A'                 
  0.840   0.840   0.905   1.128   1.299   1.334   1.372   1.398
 14 A"   40 A'   41 A'   42 A'   15 A"   43 A'   44 A'   16 A"                 
  1.419   1.499   1.535   1.581   1.638   1.654   1.728   1.912
 45 A'   17 A"   46 A'   18 A"   47 A'   48 A'   49 A'   50 A'                 
  2.023   2.552   3.762   3.763   3.785   3.798   4.047   6.255
 51 A'   52 A'   19 A"   53 A'   20 A"   54 A'   55 A'   21 A"                 
  6.279   6.305   6.750   6.931  13.764  13.811  13.818  13.829
 56 A'   57 A'   58 A'   59 A'   22 A"   60 A'   23 A"   61 A'                 
 13.881  13.928  66.747 162.854 163.065
 62 A'   63 A'   64 A'   65 A'   66 A'                                         
 --------------------------------------------------------------

          Ground-State Mulliken Net Atomic Charges

     Atom                 Charge (a.u.)
  ----------------------------------------
      1 P                     0.142382
      2 P                     0.120798
      3 H                    -0.064465
      4 F                    -0.198715
  ----------------------------------------
  Sum of atomic charges =     0.000000

 -----------------------------------------------------------------
                    Cartesian Multipole Moments
 -----------------------------------------------------------------
    Charge (ESU x 10^10)
                 0.0000
    Dipole Moment (Debye)
         X      -1.3353      Y      -1.2904      Z       0.0000
       Tot       1.8569
    Quadrupole Moments (Debye-Ang)
        XX     -33.3277     XY       0.2196     YY     -32.8950
        XZ       0.0000     YZ       0.0000     ZZ     -31.8031
    Octopole Moments (Debye-Ang^2)
       XXX       7.6497    XXY      -3.2608    XYY       2.9339
       YYY       4.9477    XXZ       0.0000    XYZ       0.0000
       YYZ       0.0000    XZZ       5.5053    YZZ       1.7181
       ZZZ       0.0000
    Hexadecapole Moments (Debye-Ang^3)
      XXXX    -290.8141   XXXY       9.4177   XXYY     -68.5726
      XYYY      13.0445   YYYY    -103.3430   XXXZ       0.0000
      XXYZ       0.0000   XYYZ       0.0000   YYYZ       0.0000
      XXZZ     -55.6122   XYZZ       3.4670   YYZZ     -25.2939
      XZZZ       0.0000   YZZZ      -0.0000   ZZZZ     -47.3949
 -----------------------------------------------------------------
 Calculating MO derivatives via CPSCF
   1         3          12      0.200417    0.081559
   2         3          12      0.023802    0.009821
   3         3          12      0.002547    0.001149
   4         3          12      0.000224    0.000100
   5        13           2      0.000009    0.000005
   6        15           0      0.000000    0.000000    Roots Converged
 Time for AOints: 1.0 s (CPU) 1.0 s (wall)
 ------------------------------------------------------------------------------
                     AOints        : Timing summary (seconds)
 ------------------------------------------------------------------------------
     job step          cpu (% of tot)      sys (% of tot)     wall (% of tot)
 ------------------------------------------------------------------------------
  cpscf_lag         0.1543E+02 (55.0)   0.2800E-04 (16.9)   0.1546E+02 (54.9)
  iterzp            0.1160E+02 (41.4)   0.1370E-03 (82.5)   0.1170E+02 (41.5)
  make_fx           0.0000E+00 ( 0.0)   0.0000E+00 ( 0.0)   0.0000E+00 ( 0.0)
  AOints            0.9780E+00 ( 3.5)   0.1000E-05 ( 0.6)   0.9787E+00 ( 3.5)
 ------------------------------------------------------------------------------
   Grand Totals     0.2803E+02          0.1660E-03          0.2817E+02
 ------------------------------------------------------------------------------
 Calculating analytic Hessian of the SCF energy
 Polarizability Matrix (a.u.)
            1           2           3
    1 -70.7717859  11.1306933   0.0000000
    2  11.1306933 -45.1938199  -0.0000000
    3   0.0000000  -0.0000000 -34.8884028

 Direct stationary perturbation theory relativistic correction:

 rels  =       0.954245695542
 relv  =      -3.498260358495
 rel2e =       0.842896976999
 E_rel =      -1.701117685954

 Hessian of the SCF Energy
            1           2           3           4           5           6
    1   0.2741798   0.0147700  -0.0000000  -0.1626125   0.0975803   0.0000000
    2   0.0147700   0.2451456   0.0000000   0.1010155  -0.0865748  -0.0000000
    3  -0.0000000   0.0000000   0.0126463   0.0000000   0.0000000   0.0093455
    4  -0.1626125   0.1010155   0.0000000   0.2153838  -0.0268489  -0.0000000
    5   0.0975803  -0.0865748   0.0000000  -0.0268489   0.2457306  -0.0000000
    6   0.0000000  -0.0000000   0.0093455  -0.0000000  -0.0000000   0.0051464
    7  -0.0006059  -0.0225184   0.0000000  -0.0384845  -0.0458193  -0.0000000
    8  -0.0014603   0.0005215  -0.0000000  -0.0673352  -0.1678160   0.0000000
    9  -0.0000000  -0.0000000  -0.0115709   0.0000000   0.0000000  -0.0072270
   10  -0.1109615  -0.0932671   0.0000000  -0.0142868  -0.0249121  -0.0000000
   11  -0.1108900  -0.1590923  -0.0000000  -0.0068315   0.0086603   0.0000000
   12  -0.0000000  -0.0000000  -0.0104209   0.0000000  -0.0000000  -0.0072649
            7           8           9          10          11          12
    1  -0.0006059  -0.0014603  -0.0000000  -0.1109615  -0.1108900  -0.0000000
    2  -0.0225184   0.0005215  -0.0000000  -0.0932671  -0.1590923  -0.0000000
    3   0.0000000  -0.0000000  -0.0115709   0.0000000  -0.0000000  -0.0104209
    4  -0.0384845  -0.0673352   0.0000000  -0.0142868  -0.0068315   0.0000000
    5  -0.0458193  -0.1678160   0.0000000  -0.0249121   0.0086603  -0.0000000
    6  -0.0000000   0.0000000  -0.0072270  -0.0000000   0.0000000  -0.0072649
    7   0.0485758   0.0652610   0.0000000  -0.0094854   0.0030766  -0.0000000
    8   0.0652610   0.1650899  -0.0000000   0.0035345   0.0022047   0.0000000
    9   0.0000000  -0.0000000   0.0094796   0.0000000  -0.0000000   0.0093183
   10  -0.0094854   0.0035345   0.0000000   0.1347336   0.1146448  -0.0000000
   11   0.0030766   0.0022047  -0.0000000   0.1146448   0.1482274   0.0000000
   12  -0.0000000   0.0000000   0.0093183  -0.0000000   0.0000000   0.0083675
 Gradient time:  CPU 36.13 s  wall 36.29 s
 **********************************************************************
 **                                                                  **
 **                       VIBRATIONAL ANALYSIS                       **
 **                       --------------------                       **
 **                                                                  **
 **        VIBRATIONAL FREQUENCIES (CM**-1) AND NORMAL MODES         **
 **     FORCE CONSTANTS (mDYN/ANGSTROM) AND REDUCED MASSES (AMU)     **
 **                  INFRARED INTENSITIES (KM/MOL)                   **
 **                                                                  **
 **********************************************************************


 Mode:                 1                      2                      3
 Frequency:       251.68                 526.97                 588.61
 Force Cnst:      0.4246                 0.1810                 0.8660
 Red. Mass:      11.3780                 1.1060                 4.2425
 IR Active:          YES                    YES                    YES
 IR Intens:        6.019                  0.386                  9.834
 Raman Active:       YES                    YES                    YES
               X      Y      Z        X      Y      Z        X      Y      Z
 P         -0.038  0.264  0.000    0.000 -0.000 -0.036   -0.196  0.127 -0.000
 P         -0.288 -0.118  0.000   -0.000  0.000 -0.025    0.207 -0.079 -0.000
 H          0.558 -0.473 -0.000   -0.000  0.000  0.998    0.868 -0.369  0.000
 F          0.502 -0.213 -0.000    0.000  0.000  0.047   -0.064 -0.058  0.000
 TransDip  -0.016  0.077 -0.000    0.000 -0.000 -0.020   -0.025  0.097 -0.000

 Mode:                 4                      5                      6
 Frequency:       748.24                 781.32                2291.73
 Force Cnst:      4.1438                 0.5280                 3.2131
 Red. Mass:      12.5622                 1.4680                 1.0384
 IR Active:          YES                    YES                    YES
 IR Intens:      189.076                  2.180                 37.883
 Raman Active:       YES                    YES                    YES
               X      Y      Z        X      Y      Z        X      Y      Z
 P         -0.312 -0.217  0.000    0.015 -0.084 -0.000   -0.000 -0.001  0.000
 P          0.071 -0.068  0.000   -0.047  0.064 -0.000   -0.013 -0.029  0.000
 H         -0.640  0.225 -0.000    0.920 -0.370  0.000    0.405  0.914 -0.000
 F          0.427  0.451 -0.000    0.004  0.053  0.000    0.000  0.001 -0.000
 TransDip  -0.386 -0.212  0.000   -0.033  0.034 -0.000   -0.091 -0.175  0.000

 STANDARD THERMODYNAMIC QUANTITIES AT   298.15 K  AND     1.00 ATM

   This Molecule has  0 Imaginary Frequencies
   Zero point vibrational energy:        7.417 kcal/mol

   Atom    1 Element P  Has Mass   30.97376
   Atom    2 Element P  Has Mass   30.97376
   Atom    3 Element H  Has Mass    1.00783
   Atom    4 Element F  Has Mass   18.99840
   Molecular Mass:    81.953750 amu
   Principal axes and moments of inertia in amu*Bohr^2:
                             1           2           3
    Eigenvalues --       83.63813   395.09169   478.72982
          X               0.99983     0.01859     0.00000
          Y              -0.01859     0.99983     0.00000
          Z              -0.00000    -0.00000     1.00000
   Rotational Symmetry Number is   1
   The Molecule is an Asymmetric Top
   Translational Enthalpy:        0.889 kcal/mol
   Rotational Enthalpy:           0.889 kcal/mol
   Vibrational Enthalpy:          8.066 kcal/mol
   gas constant (RT):             0.592 kcal/mol
   Translational Entropy:        39.125  cal/mol.K
   Rotational Entropy:           24.273  cal/mol.K
   Vibrational Entropy:           3.260  cal/mol.K

   Total Enthalpy:               10.436 kcal/mol
   Total Entropy:                66.658  cal/mol.K

 ======================================================================

 STANDARD THERMODYNAMIC QUANTITIES FOR ANHARMONIC VIBRATION -- TOSH

   Zero point vibrational energy: ************ kcal/mol

   Vibrational Enthalpy:   ************ kcal/mol
   Vibrational Entropy:             NaN  cal/mol.K

   Total Enthalpy:         ************ kcal/mol
   Total Entropy:                   NaN  cal/mol.K

 ======================================================================

 STANDARD THERMODYNAMIC QUANTITIES FOR ANHARMONIC VIBRATION -- VPT2

   Zero point vibrational energy: ************ kcal/mol

   Vibrational Enthalpy:   ************ kcal/mol
   Vibrational Entropy:             NaN  cal/mol.K

   Total Enthalpy:         ************ kcal/mol
   Total Entropy:                   NaN  cal/mol.K

 ======================================================================

Archival summary:
1\1\TWL02\FREQ\ProcedureUnspecified\BasisUnspecified\211\taweetha\TueOct3017:07:452018TueOct3017:07:452018\0\\#,FREQ,ProcedureUnspecified,BasisUnspecified,\\0,1\P\F,1,1.64566\P,1,2.02992,2,103.253\H,3,1.43087,1,85.7439,2,180,0\\\@

 Total job time:  41.17s(wall), 40.97s(cpu) 
 Tue Oct 30 17:07:45 2018

        *************************************************************
        *                                                           *
        *  Thank you very much for using Q-Chem.  Have a nice day.  *
        *                                                           *
        *************************************************************
