# Supplementary material for: Geometric and energetic data from ab initio calculations of haloethene, haloimine, halomethylenephosphine, haloiminophosphine, halodiazene, halodiphosphene and halocyclopropane
Source: Data Brief. 2019 Nov 2;27:104738. doi: 10.1016/j.dib.2019.104738 (PMC6861602; doi:10.1016/j.dib.2019.104738)
Supplement: Multimedia component 8 [file mmc8.zip › PP/B3LYP/HEPPEH.out]

Q-Chem Developer Version!
                  Welcome to Q-Chem
     A Quantum Leap Into The Future Of Chemistry


 Q-Chem 5.1, Q-Chem, Inc., Pleasanton, CA (2018)

 Yihan Shao,  Zhengting Gan,  E. Epifanovsky,  A. T. B. Gilbert,  M. Wormit,  
 J. Kussmann,  A. W. Lange,  A. Behn,  Jia Deng,  Xintian Feng,  D. Ghosh,  
 M. Goldey,  P. R. Horn,  L. D. Jacobson,  I. Kaliman,  T. Kus,  A. Landau,  
 Jie Liu,  E. I. Proynov,  R. M. Richard,  R. P. Steele,  E. J. Sundstrom,  
 H. L. Woodcock III,  P. M. Zimmerman,  D. Zuev,  B. Albrecht,  E. Alguire,  
 S. A. Baeppler,  D. Barton,  Z. Benda,  Y. A. Bernard,  E. J. Berquist,  
 K. B. Bravaya,  H. Burton,  D. Casanova,  Chun-Min Chang,  Yunqing Chen,  
 A. Chien,  K. D. Closser,  M. P. Coons,  S. Coriani,  S. Dasgupta,  
 A. L. Dempwolff,  M. Diedenhofen,  Hainam Do,  R. G. Edgar,  Po-Tung Fang,  
 S. Faraji,  S. Fatehi,  Qingguo Feng,  K. D. Fenk,  J. Fosso-Tande,  
 Qinghui Ge,  A. Ghysels,  G. Gidofalvi,  J. Gomes,  J. Gonthier,  A. Gunina,  
 D. Hait,  M. W. D. Hanson-Heine,  P. H. P. Harbach,  A. W. Hauser,  
 J. E. Herr,  E. G. Hohenstein,  Z. C. Holden,  Kerwin Hui,  B. C. Huynh,  
 T.-C. Jagau,  Hyunjun Ji,  B. Kaduk,  K. Khistyaev,  Jaehoon Kim,  
 P. Klunzinger,  K. Koh,  D. Kosenkov,  L. Koulias,  T. Kowalczyk,  
 C. M. Krauter,  A. Kunitsa,  Ka Un Lao,  A. Laurent,  K. V. Lawler,  
 Joonho Lee,  D. Lefrancois,  S. Lehtola,  D. S. Levine,  Yi-Pei Li,  
 You-Sheng Lin,  Fenglai Liu,  E. Livshits,  A. Luenser,  P. Manohar,  
 E. Mansoor,  S. F. Manzer,  Shan-Ping Mao,  Yuezhi Mao,  N. Mardirossian,  
 A. V. Marenich,  T. Markovich,  L. A. Martinez-Martinez,  S. A. Maurer,  
 N. J. Mayhall,  S. C. McKenzie,  J.-M. Mewes,  A. F. Morrison,  
 J. W. Mullinax,  K. Nanda,  T. S. Nguyen-Beck,  R. Olivares-Amaya,  
 J. A. Parkhill,  T. M. Perrine,  F. Plasser,  P. Pokhilko,  S. Prager,  
 A. Prociuk,  E. Ramos,  D. R. Rehn,  F. Rob,  M. Schneider,  N. Sergueev,  
 S. M. Sharada,  S. Sharma,  D. W. Small,  T. Stauch,  T. Stein,  
 Yu-Chuan Su,  A. J. W. Thom,  A. Tkatchenko,  T. Tsuchimochi,  N. M. Tubman,  
 L. Vogt,  M. L. Vidal,  O. Vydrov,  M. A. Watson,  J. Wenzel,  
 M. de Wergifosse,  T. A. Wesolowski,  A. White,  J. Witte,  A. Yamada,  
 Jun Yang,  K. Yao,  S. Yeganeh,  S. R. Yost,  Zhi-Qiang You,  A. Zech,  
 Igor Ying Zhang,  Xing Zhang,  Yan Zhao,  Ying Zhu,  B. R. Brooks,  
 G. K. L. Chan,  C. J. Cramer,  M. S. Gordon,  W. J. Hehre,  A. Klamt,  
 M. W. Schmidt,  C. D. Sherrill,  D. G. Truhlar,  A. Aspuru-Guzik,  R. Baer,  
 A. T. Bell,  N. A. Besley,  Jeng-Da Chai,  A. E. DePrince, III,  
 R. A. DiStasio Jr.,  A. Dreuw,  B. D. Dunietz,  T. R. Furlani,  
 Chao-Ping Hsu,  Yousung Jung,  Jing Kong,  D. S. Lambrecht,  WanZhen Liang,  
 C. Ochsenfeld,  V. A. Rassolov,  L. V. Slipchenko,  J. E. Subotnik,  
 T. Van Voorhis,  J. M. Herbert,  A. I. Krylov,  P. M. W. Gill,  M. Head-Gordon

 Contributors to earlier versions of Q-Chem not listed above: 
 R. D. Adamson,  B. Austin,  J. Baker,  G. J. O. Beran,  K. Brandhorst,  
 S. T. Brown,  E. F. C. Byrd,  A. K. Chakraborty,  C.-L. Cheng,  
 Siu Hung Chien,  D. M. Chipman,  D. L. Crittenden,  H. Dachsel,  
 R. J. Doerksen,  A. D. Dutoi,  L. Fusti-Molnar,  W. A. Goddard III,  
 A. Golubeva-Zadorozhnaya,  S. R. Gwaltney,  G. Hawkins,  A. Heyden,  
 S. Hirata,  G. Kedziora,  F. J. Keil,  C. Kelley,  Jihan Kim,  R. A. King,  
 R. Z. Khaliullin,  P. P. Korambath,  W. Kurlancheek,  A. M. Lee,  M. S. Lee,  
 S. V. Levchenko,  Ching Yeh Lin,  D. Liotard,  R. C. Lochan,  I. Lotan,  
 P. E. Maslen,  N. Nair,  D. P. O'Neill,  D. Neuhauser,  E. Neuscamman,  
 C. M. Oana,  R. Olson,  B. Peters,  R. Peverati,  P. A. Pieniazek,  
 Y. M. Rhee,  J. Ritchie,  M. A. Rohrdanz,  E. Rosta,  N. J. Russ,  
 H. F. Schaefer III,  N. E. Schultz,  N. Shenvi,  A. C. Simmonett,  A. Sodt,  
 D. Stuck,  K. S. Thanthiriwatte,  V. Vanovschi,  Tao Wang,  A. Warshel,  
 C. F. Williams,  Q. Wu,  X. Xu,  W. Zhang

 Please cite Q-Chem as follows:
 Y. Shao et al., Mol. Phys. 113, 184-215 (2015)
 DOI: 10.1080/00268976.2014.952696

 Q-Chem 5.1.1 for Intel X86 EM64T Linux

 Parts of Q-Chem use Armadillo 8.300.2 (Tropical Shenanigans).
 http://arma.sourceforge.net/

 Q-Chem begins on Tue Oct 30 17:05:37 2018  

Host: 
0

     Scratch files written to /scratch/taweetham/qchem19206//
Input Ideriv = 2
Curr. Ideriv = -1
Max.  Ideriv = 2

Checking the input file for inconsistencies... 	...done.

--------------------------------------------------------------
User input:
--------------------------------------------------------------
$molecule
0 1
P 
P 1 PP 
H 2 PH 1 ANG 
H 1 PH 2 ANG  3 DHA

PP=1.99
PH=1.44
PF=1.54
PCl=2.03
PBr=2.5
PI=2.6
ANG=120.0
DHA=180.0
$end

$rem
   job_type	optimization
   basis	6-311++g**
   method	b3lyp
$end

--------------------------------------------------------------
 ----------------------------------------------------------------
             Standard Nuclear Orientation (Angstroms)
    I     Atom           X                Y                Z
 ----------------------------------------------------------------
    1      P       0.9867583817     0.1278002198    -0.0000000000
    2      P      -0.9867583817    -0.1278002198     0.0000000000
    3      H      -1.8609721465     1.0164682336    -0.0000000000
    4      H       1.8609721465    -1.0164682336     0.0000000000
 ----------------------------------------------------------------
 Molecular Point Group                 C2h   NOp =  4
 Largest Abelian Subgroup              C2h   NOp =  4
 Nuclear Repulsion Energy =    76.3025246537 hartrees
 There are       16 alpha and       16 beta electrons
 Requested basis set is 6-311++G(d,p)
 There are 36 shells and 74 basis functions

 Total QAlloc Memory Limit   2000 MB
 Mega-Array Size       188 MB
 MEM_STATIC part       192 MB
 A cutoff of  1.0D-11 yielded    639 shell pairs
 There are      2788 function pairs (      2949 Cartesian)
 Smallest overlap matrix eigenvalue = 9.97E-04

 Scale SEOQF with 1.000000e-01/1.000000e-01/1.000000e-01

 Standard Electronic Orientation quadrupole field applied
 Nucleus-field energy     =     0.0000000015 hartrees
 Guess from superposition of atomic densities
 Warning:  Energy on first SCF cycle will be non-variational
 SAD guess density has 32.000000 electrons

 -----------------------------------------------------------------------
  General SCF calculation program by
  Eric Jon Sundstrom, Paul Horn, Yuezhi Mao, Dmitri Zuev, Alec White,
  David Stuck, Shaama M.S., Shane Yost, Joonho Lee, David Small,
  Daniel Levine, Susi Lehtola, Hugh Burton, Evgeny Epifanovsky
 -----------------------------------------------------------------------
 Exchange:     0.2000 Hartree-Fock + 0.0800 Slater + 0.7200 B88
 Correlation:  0.1900 VWN1RPA + 0.8100 LYP
 Using SG-1 standard quadrature grid
 A restricted SCF calculation will be
 performed using DIIS
 SCF converges when DIIS error is below 1.0e-08
 ---------------------------------------
  Cycle       Energy         DIIS error
 ---------------------------------------
    1    -684.0304834856      5.08e-02  
    2    -683.8851427581      2.10e-03  
    3    -683.8876346875      1.58e-03  
    4    -683.8896297766      3.41e-04  
    5    -683.8897153765      4.65e-05  
    6    -683.8897172638      1.16e-05  
    7    -683.8897173648      7.18e-07  
    8    -683.8897173655      1.22e-07  
    9    -683.8897173655      1.36e-08  
   10    -683.8897173655      2.30e-09  Convergence criterion met
 ---------------------------------------
 SCF time:   CPU 2.20s  wall 2.00s 
 SCF   energy in the final basis set =     -683.8897173655
 Total energy in the final basis set =     -683.8897173655

 --------------------------------------------------------------
             Orbital Energies (a.u.) and Symmetries
 --------------------------------------------------------------

 Alpha MOs, Restricted
 -- Occupied --                  
-77.074 -77.074  -6.571  -6.571  -4.733  -4.733  -4.732  -4.731
  1 Ag    1 Bu    2 Ag    2 Bu    1 Au    1 Bg    3 Ag    3 Bu                 
 -4.728  -4.728  -0.706  -0.567  -0.428  -0.337  -0.290  -0.229
  4 Ag    4 Bu    5 Ag    5 Bu    6 Ag    6 Bu    2 Au    7 Ag                 
 -- Virtual --                   
 -0.118  -0.050  -0.006   0.024   0.035   0.037   0.043   0.054
  2 Bg    7 Bu    8 Ag    8 Bu    9 Bu    3 Au    9 Ag   10 Ag                 
  0.070   0.072   0.072   0.109   0.123   0.127   0.212   0.275
 10 Bu    3 Bg   11 Ag   11 Bu   12 Bu   12 Ag   13 Ag   13 Bu                 
  0.283   0.301   0.309   0.314   0.370   0.441   0.498   0.564
  4 Au   14 Bu   14 Ag    4 Bg   15 Ag   15 Bu    5 Au   16 Ag                 
  0.579   0.594   0.639   0.662   0.679   0.729   0.844   0.864
 16 Bu    5 Bg   17 Bu    6 Au   17 Ag   18 Ag   18 Bu    6 Bg                 
  0.906   1.150   1.392   1.403   1.403   1.431   1.541   1.542
 19 Ag   19 Bu    7 Au   20 Ag    7 Bg   20 Bu    8 Au   21 Bu                 
  1.583   1.627   1.699   1.708   1.999   2.022   2.523   2.572
  8 Bg   21 Ag   22 Ag   22 Bu   23 Ag   23 Bu   24 Ag   24 Bu                 
  6.789   6.914  13.805  13.827  13.831  13.861  13.893  13.932
 25 Ag   25 Bu    9 Au    9 Bg   26 Bu   26 Ag   27 Bu   27 Ag                 
162.918 163.058
 28 Ag   28 Bu                                                                 

 Beta MOs, Restricted
 -- Occupied --                  
-77.074 -77.074  -6.571  -6.571  -4.733  -4.733  -4.732  -4.731
  1 Ag    1 Bu    2 Ag    2 Bu    1 Au    1 Bg    3 Ag    3 Bu                 
 -4.728  -4.728  -0.706  -0.567  -0.428  -0.337  -0.290  -0.229
  4 Ag    4 Bu    5 Ag    5 Bu    6 Ag    6 Bu    2 Au    7 Ag                 
 -- Virtual --                   
 -0.118  -0.050  -0.006   0.024   0.035   0.037   0.043   0.054
  2 Bg    7 Bu    8 Ag    8 Bu    9 Bu    3 Au    9 Ag   10 Ag                 
  0.070   0.072   0.072   0.109   0.123   0.127   0.212   0.275
 10 Bu    3 Bg   11 Ag   11 Bu   12 Bu   12 Ag   13 Ag   13 Bu                 
  0.283   0.301   0.309   0.314   0.370   0.441   0.498   0.564
  4 Au   14 Bu   14 Ag    4 Bg   15 Ag   15 Bu    5 Au   16 Ag                 
  0.579   0.594   0.639   0.662   0.679   0.729   0.844   0.864
 16 Bu    5 Bg   17 Bu    6 Au   17 Ag   18 Ag   18 Bu    6 Bg                 
  0.906   1.150   1.392   1.403   1.403   1.431   1.541   1.542
 19 Ag   19 Bu    7 Au   20 Ag    7 Bg   20 Bu    8 Au   21 Bu                 
  1.583   1.627   1.699   1.708   1.999   2.022   2.523   2.572
  8 Bg   21 Ag   22 Ag   22 Bu   23 Ag   23 Bu   24 Ag   24 Bu                 
  6.789   6.914  13.805  13.827  13.831  13.861  13.893  13.932
 25 Ag   25 Bu    9 Au    9 Bg   26 Bu   26 Ag   27 Bu   27 Ag                 
162.918 163.058
 28 Ag   28 Bu                                                                 
 --------------------------------------------------------------

          Ground-State Mulliken Net Atomic Charges

     Atom                 Charge (a.u.)
  ----------------------------------------
      1 P                     0.010278
      2 P                     0.010278
      3 H                    -0.010278
      4 H                    -0.010278
  ----------------------------------------
  Sum of atomic charges =     0.000000

 -----------------------------------------------------------------
                    Cartesian Multipole Moments
 -----------------------------------------------------------------
    Charge (ESU x 10^10)
                 0.0000
    Dipole Moment (Debye)
         X      -0.0000      Y       0.0000      Z       0.0000
       Tot       0.0000
    Quadrupole Moments (Debye-Ang)
        XX     -27.0900     XY      -5.1394     YY     -29.8455
        XZ      -0.0000     YZ      -0.0000     ZZ     -28.1186
    Octopole Moments (Debye-Ang^2)
       XXX      -0.0000    XXY       0.0000    XYY      -0.0000
       YYY       0.0000    XXZ       0.0000    XYZ      -0.0000
       YYZ      -0.0000    XZZ       0.0000    YZZ      -0.0000
       ZZZ       0.0000
    Hexadecapole Moments (Debye-Ang^3)
      XXXX    -224.5001   XXXY     -20.2377   XXYY     -53.5842
      XYYY      -8.5128   YYYY     -64.6290   XXXZ      -0.0000
      XXYZ      -0.0000   XYYZ      -0.0000   YYYZ       0.0000
      XXZZ     -46.3977   XYZZ      -2.6809   YYZZ     -18.5251
      XZZZ      -0.0000   YZZZ       0.0000   ZZZZ     -46.0595
 -----------------------------------------------------------------
 Calculating analytic gradient of the SCF energy
 Gradient of SCF Energy
            1           2           3           4
    1  -0.0357228   0.0357228  -0.0282155   0.0282155
    2  -0.0640851   0.0640851  -0.0162443   0.0162443
    3  -0.0000000   0.0000000  -0.0000000   0.0000000
 Max gradient component =       6.409E-02
 RMS gradient           =       3.277E-02
 Gradient time:  CPU 0.69 s  wall 0.69 s
 Geometry Optimization Parameters
   NAtoms,    NIC,     NZ,  NCons,   NDum,   NFix, NCnnct, MaxDiis
        4      14       4       0       0       0       0       0


** GEOMETRY OPTIMIZATION IN DELOCALIZED INTERNAL COORDINATES **
   Searching for a Minimum

   Optimization Cycle:   1

                       Coordinates (Angstroms)
     ATOM                X               Y               Z
      1  P         0.9867583817    0.1278002198    0.0000000000
      2  P        -0.9867583817   -0.1278002198    0.0000000000
      3  H        -1.8609721465    1.0164682336    0.0000000000
      4  H         1.8609721465   -1.0164682336    0.0000000000
   Point Group: c2h   Number of degrees of freedom:     3


   Energy is   -683.889717365


 Attempting to Generate Delocalized Internal Coordinates

  3 Hessian modes will be used to form the next step
  Hessian Eigenvalues:
     0.160000    0.198009    0.357619

 Minimum Search - Taking Simple RFO Step
 Searching for Lamda that Minimizes Along All modes
 Value Taken    Lamda =  -0.06793412
 Calculated Step too Large.  Step scaled by  0.550418
 Step Taken.  Stepsize is  0.300000

                             Maximum     Tolerance    Cnvgd?
         Gradient           0.100337      0.000300      NO
         Displacement       0.247430      0.001200      NO
         Energy change     *********      0.000001      NO


 New Cartesian Coordinates Obtained by Inverse Iteration

 Displacement from previous Coordinates is:  0.478009
 ----------------------------------------------------------------
             Standard Nuclear Orientation (Angstroms)
    I     Atom           X                Y                Z
 ----------------------------------------------------------------
    1      P       0.9723864782     0.2319555642     0.0000000000
    2      P      -0.9723864782    -0.2319555642     0.0000000000
    3      H      -1.7179432368     0.9945571346     0.0000000000
    4      H       1.7179432368    -0.9945571346     0.0000000000
 ----------------------------------------------------------------
 Molecular Point Group                 C2h   NOp =  4
 Largest Abelian Subgroup              C2h   NOp =  4
 Nuclear Repulsion Energy =    76.4229739565 hartrees
 There are       16 alpha and       16 beta electrons
 Applying Cartesian multipole field
    Component          Value
    ---------          -----
     (2,0,0)        1.00000E-11
     (0,2,0)        2.00000E-11
     (0,0,2)       -3.00000E-11
 Nucleus-field energy     =     0.0000000015 hartrees
 Requested basis set is 6-311++G(d,p)
 There are 36 shells and 74 basis functions
 A cutoff of  1.0D-11 yielded    639 shell pairs
 There are      2788 function pairs (      2949 Cartesian)
 Smallest overlap matrix eigenvalue = 7.88E-04
 Guess MOs from SCF MO coefficient file

 -----------------------------------------------------------------------
  General SCF calculation program by
  Eric Jon Sundstrom, Paul Horn, Yuezhi Mao, Dmitri Zuev, Alec White,
  David Stuck, Shaama M.S., Shane Yost, Joonho Lee, David Small,
  Daniel Levine, Susi Lehtola, Hugh Burton, Evgeny Epifanovsky
 -----------------------------------------------------------------------
 Exchange:     0.2000 Hartree-Fock + 0.0800 Slater + 0.7200 B88
 Correlation:  0.1900 VWN1RPA + 0.8100 LYP
 Using SG-1 standard quadrature grid
 A restricted SCF calculation will be
 performed using DIIS
 SCF converges when DIIS error is below 1.0e-08
 ---------------------------------------
  Cycle       Energy         DIIS error
 ---------------------------------------
    1    -683.9165028867      1.61e-03  
    2    -683.9194189540      2.49e-04  
    3    -683.9194698644      1.51e-04  
    4    -683.9194854100      3.06e-05  
    5    -683.9194862164      3.58e-06  
    6    -683.9194862338      8.19e-07  
    7    -683.9194862344      6.42e-08  
    8    -683.9194862344      8.92e-09  Convergence criterion met
 ---------------------------------------
 SCF time:   CPU 2.30s  wall 2.00s 
 SCF   energy in the final basis set =     -683.9194862344
 Total energy in the final basis set =     -683.9194862344

 --------------------------------------------------------------
             Orbital Energies (a.u.) and Symmetries
 --------------------------------------------------------------

 Alpha MOs, Restricted
 -- Occupied --                  
-77.071 -77.071  -6.568  -6.568  -4.730  -4.730  -4.729  -4.728
  1 Ag    1 Bu    2 Ag    2 Bu    1 Au    1 Bg    3 Ag    3 Bu                 
 -4.725  -4.725  -0.704  -0.559  -0.403  -0.352  -0.287  -0.248
  4 Ag    4 Bu    5 Ag    5 Bu    6 Ag    6 Bu    2 Au    7 Ag                 
 -- Virtual --                   
 -0.116  -0.014  -0.009   0.017   0.037   0.043   0.046   0.050
  2 Bg    7 Bu    8 Ag    8 Bu    3 Au    9 Ag    9 Bu   10 Ag                 
  0.067   0.072   0.072   0.113   0.115   0.119   0.221   0.280
 11 Ag   10 Bu    3 Bg   11 Bu   12 Ag   12 Bu   13 Ag   13 Bu                 
  0.284   0.298   0.309   0.316   0.393   0.427   0.510   0.551
  4 Au   14 Ag   14 Bu    4 Bg   15 Ag   15 Bu    5 Au   16 Ag                 
  0.555   0.590   0.632   0.653   0.708   0.764   0.846   0.871
 16 Bu    5 Bg   17 Bu    6 Au   17 Ag   18 Ag   19 Ag    6 Bg                 
  0.887   1.161   1.382   1.402   1.411   1.430   1.536   1.537
 18 Bu   19 Bu   20 Bu    7 Bg    7 Au   20 Ag    8 Au   21 Bu                 
  1.595   1.666   1.696   1.748   2.003   2.053   2.543   2.586
  8 Bg   21 Ag   22 Ag   22 Bu   23 Ag   23 Bu   24 Ag   24 Bu                 
  6.781   6.925  13.807  13.831  13.842  13.876  13.890  13.934
 25 Ag   25 Bu    9 Au    9 Bg   26 Bu   26 Ag   27 Bu   27 Ag                 
162.910 163.070
 28 Ag   28 Bu                                                                 

 Beta MOs, Restricted
 -- Occupied --                  
-77.071 -77.071  -6.568  -6.568  -4.730  -4.730  -4.729  -4.728
  1 Ag    1 Bu    2 Ag    2 Bu    1 Au    1 Bg    3 Ag    3 Bu                 
 -4.725  -4.725  -0.704  -0.559  -0.403  -0.352  -0.287  -0.248
  4 Ag    4 Bu    5 Ag    5 Bu    6 Ag    6 Bu    2 Au    7 Ag                 
 -- Virtual --                   
 -0.116  -0.014  -0.009   0.017   0.037   0.043   0.046   0.050
  2 Bg    7 Bu    8 Ag    8 Bu    3 Au    9 Ag    9 Bu   10 Ag                 
  0.067   0.072   0.072   0.113   0.115   0.119   0.221   0.280
 11 Ag   10 Bu    3 Bg   11 Bu   12 Ag   12 Bu   13 Ag   13 Bu                 
  0.284   0.298   0.309   0.316   0.393   0.427   0.510   0.551
  4 Au   14 Ag   14 Bu    4 Bg   15 Ag   15 Bu    5 Au   16 Ag                 
  0.555   0.590   0.632   0.653   0.708   0.764   0.846   0.871
 16 Bu    5 Bg   17 Bu    6 Au   17 Ag   18 Ag   19 Ag    6 Bg                 
  0.887   1.161   1.382   1.402   1.411   1.430   1.536   1.537
 18 Bu   19 Bu   20 Bu    7 Bg    7 Au   20 Ag    8 Au   21 Bu                 
  1.595   1.666   1.696   1.748   2.003   2.053   2.543   2.586
  8 Bg   21 Ag   22 Ag   22 Bu   23 Ag   23 Bu   24 Ag   24 Bu                 
  6.781   6.925  13.807  13.831  13.842  13.876  13.890  13.934
 25 Ag   25 Bu    9 Au    9 Bg   26 Bu   26 Ag   27 Bu   27 Ag                 
162.910 163.070
 28 Ag   28 Bu                                                                 
 --------------------------------------------------------------

          Ground-State Mulliken Net Atomic Charges

     Atom                 Charge (a.u.)
  ----------------------------------------
      1 P                     0.034870
      2 P                     0.034870
      3 H                    -0.034870
      4 H                    -0.034870
  ----------------------------------------
  Sum of atomic charges =     0.000000

 -----------------------------------------------------------------
                    Cartesian Multipole Moments
 -----------------------------------------------------------------
    Charge (ESU x 10^10)
                 0.0000
    Dipole Moment (Debye)
         X       0.0000      Y       0.0000      Z      -0.0000
       Tot       0.0000
    Quadrupole Moments (Debye-Ang)
        XX     -27.3758     XY      -3.9432     YY     -29.6228
        XZ       0.0000     YZ       0.0000     ZZ     -28.1156
    Octopole Moments (Debye-Ang^2)
       XXX       0.0000    XXY       0.0000    XYY       0.0000
       YYY       0.0000    XXZ      -0.0000    XYZ      -0.0000
       YYZ       0.0000    XZZ       0.0000    YZZ       0.0000
       ZZZ      -0.0000
    Hexadecapole Moments (Debye-Ang^3)
      XXXX    -218.1155   XXXY     -22.7143   XXYY     -52.8082
      XYYY     -16.6178   YYYY     -68.8187   XXXZ       0.0000
      XXYZ       0.0000   XYYZ       0.0000   YYYZ       0.0000
      XXZZ     -44.4286   XYZZ      -4.9506   YYZZ     -19.3084
      XZZZ       0.0000   YZZZ       0.0000   ZZZZ     -45.9964
 -----------------------------------------------------------------
 Calculating analytic gradient of the SCF energy
 Gradient of SCF Energy
            1           2           3           4
    1  -0.0236256   0.0236256  -0.0174891   0.0174891
    2  -0.0359372   0.0359372  -0.0068989   0.0068989
    3   0.0000000  -0.0000000  -0.0000000   0.0000000
 Max gradient component =       3.594E-02
 RMS gradient           =       1.916E-02
 Gradient time:  CPU 0.70 s  wall 0.70 s
 Geometry Optimization Parameters
   NAtoms,    NIC,     NZ,  NCons,   NDum,   NFix, NCnnct, MaxDiis
        4      14       4       0       0       0       0       0

 Cartesian Hessian Update
 Hessian Updated using BFGS Update


** GEOMETRY OPTIMIZATION IN DELOCALIZED INTERNAL COORDINATES **
   Searching for a Minimum

   Optimization Cycle:   2

                       Coordinates (Angstroms)
     ATOM                X               Y               Z
      1  P         0.9723864782    0.2319555642    0.0000000000
      2  P        -0.9723864782   -0.2319555642    0.0000000000
      3  H        -1.7179432368    0.9945571346    0.0000000000
      4  H         1.7179432368   -0.9945571346    0.0000000000
   Point Group: c2h   Number of degrees of freedom:     3


   Energy is   -683.919486234

 Hessian Updated using BFGS Update

  3 Hessian modes will be used to form the next step
  Hessian Eigenvalues:
     0.174650    0.198133    0.356646

 Minimum Search - Taking Simple RFO Step
 Searching for Lamda that Minimizes Along All modes
 Value Taken    Lamda =  -0.02617024
 Calculated Step too Large.  Step scaled by  0.831841
 Step Taken.  Stepsize is  0.300000

                             Maximum     Tolerance    Cnvgd?
         Gradient           0.056314      0.000300      NO
         Displacement       0.239087      0.001200      NO
         Energy change     -0.029769      0.000001      NO


 New Cartesian Coordinates Obtained by Inverse Iteration

 Displacement from previous Coordinates is:  0.512127
 ----------------------------------------------------------------
             Standard Nuclear Orientation (Angstroms)
    I     Atom           X                Y                Z
 ----------------------------------------------------------------
    1      P       0.9545222335     0.3319645502     0.0000000000
    2      P      -0.9545222335    -0.3319645502     0.0000000000
    3      H      -1.5588692972     0.9614415328     0.0000000000
    4      H       1.5588692972    -0.9614415328     0.0000000000
 ----------------------------------------------------------------
 Molecular Point Group                 C2h   NOp =  4
 Largest Abelian Subgroup              C2h   NOp =  4
 Nuclear Repulsion Energy =    76.2995381993 hartrees
 There are       16 alpha and       16 beta electrons
 Applying Cartesian multipole field
    Component          Value
    ---------          -----
     (2,0,0)        1.00000E-11
     (0,2,0)        2.00000E-11
     (0,0,2)       -3.00000E-11
 Nucleus-field energy     =     0.0000000015 hartrees
 Requested basis set is 6-311++G(d,p)
 There are 36 shells and 74 basis functions
 A cutoff of  1.0D-11 yielded    647 shell pairs
 There are      2804 function pairs (      2965 Cartesian)
 Smallest overlap matrix eigenvalue = 6.64E-04
 Guess MOs from SCF MO coefficient file

 -----------------------------------------------------------------------
  General SCF calculation program by
  Eric Jon Sundstrom, Paul Horn, Yuezhi Mao, Dmitri Zuev, Alec White,
  David Stuck, Shaama M.S., Shane Yost, Joonho Lee, David Small,
  Daniel Levine, Susi Lehtola, Hugh Burton, Evgeny Epifanovsky
 -----------------------------------------------------------------------
 Exchange:     0.2000 Hartree-Fock + 0.0800 Slater + 0.7200 B88
 Correlation:  0.1900 VWN1RPA + 0.8100 LYP
 Using SG-1 standard quadrature grid
 A restricted SCF calculation will be
 performed using DIIS
 SCF converges when DIIS error is below 1.0e-08
 ---------------------------------------
  Cycle       Energy         DIIS error
 ---------------------------------------
    1    -683.9290261588      1.58e-03  
    2    -683.9319578163      1.66e-04  
    3    -683.9319959456      8.58e-05  
    4    -683.9320030565      1.57e-05  
    5    -683.9320032220      6.49e-06  
    6    -683.9320032542      8.77e-08  
    7    -683.9320032543      2.01e-08  
    8    -683.9320032543      6.15e-09  Convergence criterion met
 ---------------------------------------
 SCF time:   CPU 2.33s  wall 3.00s 
 SCF   energy in the final basis set =     -683.9320032543
 Total energy in the final basis set =     -683.9320032543

 --------------------------------------------------------------
             Orbital Energies (a.u.) and Symmetries
 --------------------------------------------------------------

 Alpha MOs, Restricted
 -- Occupied --                  
-77.069 -77.069  -6.567  -6.567  -4.728  -4.728  -4.727  -4.726
  1 Ag    1 Bu    2 Ag    2 Bu    1 Au    1 Bg    3 Ag    3 Bu                 
 -4.724  -4.723  -0.702  -0.552  -0.371  -0.368  -0.284  -0.266
  4 Ag    4 Bu    5 Ag    5 Bu    6 Ag    6 Bu    2 Au    7 Ag                 
 -- Virtual --                   
 -0.117  -0.015   0.000   0.017   0.034   0.038   0.047   0.053
  2 Bg    8 Ag    7 Bu    8 Bu    9 Ag    3 Au    9 Bu   10 Ag                 
  0.065   0.073   0.095   0.105   0.119   0.121   0.230   0.276
 11 Ag    3 Bg   10 Bu   12 Ag   11 Bu   12 Bu   13 Ag   13 Bu                 
  0.286   0.291   0.317   0.323   0.406   0.419   0.522   0.528
  4 Au   14 Ag    4 Bg   14 Bu   15 Ag   15 Bu    5 Au   16 Bu                 
  0.545   0.588   0.628   0.647   0.717   0.798   0.826   0.866
 16 Ag    5 Bg   17 Bu    6 Au   17 Ag   18 Ag   19 Ag    6 Bg                 
  0.900   1.153   1.391   1.406   1.424   1.448   1.532   1.533
 18 Bu   19 Bu   20 Bu    7 Bg    7 Au   20 Ag   21 Bu    8 Au                 
  1.605   1.647   1.715   1.749   2.036   2.047   2.554   2.595
  8 Bg   21 Ag   22 Ag   22 Bu   23 Ag   23 Bu   24 Ag   24 Bu                 
  6.765   6.944  13.807  13.834  13.853  13.872  13.891  13.938
 25 Ag   25 Bu    9 Au    9 Bg   26 Bu   27 Bu   26 Ag   27 Ag                 
162.894 163.089
 28 Ag   28 Bu                                                                 

 Beta MOs, Restricted
 -- Occupied --                  
-77.069 -77.069  -6.567  -6.567  -4.728  -4.728  -4.727  -4.726
  1 Ag    1 Bu    2 Ag    2 Bu    1 Au    1 Bg    3 Ag    3 Bu                 
 -4.724  -4.723  -0.702  -0.552  -0.371  -0.368  -0.284  -0.266
  4 Ag    4 Bu    5 Ag    5 Bu    6 Ag    6 Bu    2 Au    7 Ag                 
 -- Virtual --                   
 -0.117  -0.015   0.000   0.017   0.034   0.038   0.047   0.053
  2 Bg    8 Ag    7 Bu    8 Bu    9 Ag    3 Au    9 Bu   10 Ag                 
  0.065   0.073   0.095   0.105   0.119   0.121   0.230   0.276
 11 Ag    3 Bg   10 Bu   12 Ag   11 Bu   12 Bu   13 Ag   13 Bu                 
  0.286   0.291   0.317   0.323   0.406   0.419   0.522   0.528
  4 Au   14 Ag    4 Bg   14 Bu   15 Ag   15 Bu    5 Au   16 Bu                 
  0.545   0.588   0.628   0.647   0.717   0.798   0.826   0.866
 16 Ag    5 Bg   17 Bu    6 Au   17 Ag   18 Ag   19 Ag    6 Bg                 
  0.900   1.153   1.391   1.406   1.424   1.448   1.532   1.533
 18 Bu   19 Bu   20 Bu    7 Bg    7 Au   20 Ag   21 Bu    8 Au                 
  1.605   1.647   1.715   1.749   2.036   2.047   2.554   2.595
  8 Bg   21 Ag   22 Ag   22 Bu   23 Ag   23 Bu   24 Ag   24 Bu                 
  6.765   6.944  13.807  13.834  13.853  13.872  13.891  13.938
 25 Ag   25 Bu    9 Au    9 Bg   26 Bu   27 Bu   26 Ag   27 Ag                 
162.894 163.089
 28 Ag   28 Bu                                                                 
 --------------------------------------------------------------

          Ground-State Mulliken Net Atomic Charges

     Atom                 Charge (a.u.)
  ----------------------------------------
      1 P                     0.059771
      2 P                     0.059771
      3 H                    -0.059771
      4 H                    -0.059771
  ----------------------------------------
  Sum of atomic charges =    -0.000000

 -----------------------------------------------------------------
                    Cartesian Multipole Moments
 -----------------------------------------------------------------
    Charge (ESU x 10^10)
                -0.0000
    Dipole Moment (Debye)
         X       0.0000      Y       0.0000      Z      -0.0000
       Tot       0.0000
    Quadrupole Moments (Debye-Ang)
        XX     -27.7587     XY      -2.7256     YY     -29.2374
        XZ      -0.0000     YZ      -0.0000     ZZ     -28.1704
    Octopole Moments (Debye-Ang^2)
       XXX       0.0000    XXY       0.0000    XYY       0.0000
       YYY       0.0000    XXZ      -0.0000    XYZ       0.0000
       YYZ      -0.0000    XZZ       0.0000    YZZ       0.0000
       ZZZ      -0.0000
    Hexadecapole Moments (Debye-Ang^3)
      XXXX    -210.3637   XXXY     -25.0253   XXYY     -52.1603
      XYYY     -23.5746   YYYY     -75.4445   XXXZ      -0.0000
      XXYZ      -0.0000   XYYZ      -0.0000   YYYZ      -0.0000
      XXZZ     -42.5402   XYZZ      -7.0805   YYZZ     -20.4920
      XZZZ      -0.0000   YZZZ      -0.0000   ZZZZ     -46.2035
 -----------------------------------------------------------------
 Calculating analytic gradient of the SCF energy
 Gradient of SCF Energy
            1           2           3           4
    1  -0.0085569   0.0085569  -0.0016978   0.0016978
    2  -0.0065546   0.0065546  -0.0008964   0.0008964
    3  -0.0000000   0.0000000  -0.0000000   0.0000000
 Max gradient component =       8.557E-03
 RMS gradient           =       4.470E-03
 Gradient time:  CPU 0.71 s  wall 0.71 s
 Geometry Optimization Parameters
   NAtoms,    NIC,     NZ,  NCons,   NDum,   NFix, NCnnct, MaxDiis
        4      14       4       0       0       0       0       0

 Cartesian Hessian Update
 Hessian Updated using BFGS Update


** GEOMETRY OPTIMIZATION IN DELOCALIZED INTERNAL COORDINATES **
   Searching for a Minimum

   Optimization Cycle:   3

                       Coordinates (Angstroms)
     ATOM                X               Y               Z
      1  P         0.9545222335    0.3319645502    0.0000000000
      2  P        -0.9545222335   -0.3319645502    0.0000000000
      3  H        -1.5588692972    0.9614415328    0.0000000000
      4  H         1.5588692972   -0.9614415328    0.0000000000
   Point Group: c2h   Number of degrees of freedom:     3


   Energy is   -683.932003254

 Hessian Updated using BFGS Update

  3 Hessian modes will be used to form the next step
  Hessian Eigenvalues:
     0.197961    0.210999    0.358490

 Minimum Search - Taking Simple RFO Step
 Searching for Lamda that Minimizes Along All modes
 Value Taken    Lamda =  -0.00053653
 Step Taken.  Stepsize is  0.048332

                             Maximum     Tolerance    Cnvgd?
         Gradient           0.009342      0.000300      NO
         Displacement       0.039071      0.001200      NO
         Energy change     -0.012517      0.000001      NO


 New Cartesian Coordinates Obtained by Inverse Iteration

 Displacement from previous Coordinates is:  0.062164
 ----------------------------------------------------------------
             Standard Nuclear Orientation (Angstroms)
    I     Atom           X                Y                Z
 ----------------------------------------------------------------
    1      P       0.9573080368     0.3456751459     0.0000000000
    2      P      -0.9573080368    -0.3456751459     0.0000000000
    3      H      -1.5406109905     0.9579822386     0.0000000000
    4      H       1.5406109905    -0.9579822386     0.0000000000
 ----------------------------------------------------------------
 Molecular Point Group                 C2h   NOp =  4
 Largest Abelian Subgroup              C2h   NOp =  4
 Nuclear Repulsion Energy =    75.9250233970 hartrees
 There are       16 alpha and       16 beta electrons
 Applying Cartesian multipole field
    Component          Value
    ---------          -----
     (2,0,0)        1.00000E-11
     (0,2,0)        2.00000E-11
     (0,0,2)       -3.00000E-11
 Nucleus-field energy     =     0.0000000015 hartrees
 Requested basis set is 6-311++G(d,p)
 There are 36 shells and 74 basis functions
 A cutoff of  1.0D-11 yielded    649 shell pairs
 There are      2806 function pairs (      2967 Cartesian)
 Smallest overlap matrix eigenvalue = 6.76E-04
 Guess MOs from SCF MO coefficient file

 -----------------------------------------------------------------------
  General SCF calculation program by
  Eric Jon Sundstrom, Paul Horn, Yuezhi Mao, Dmitri Zuev, Alec White,
  David Stuck, Shaama M.S., Shane Yost, Joonho Lee, David Small,
  Daniel Levine, Susi Lehtola, Hugh Burton, Evgeny Epifanovsky
 -----------------------------------------------------------------------
 Exchange:     0.2000 Hartree-Fock + 0.0800 Slater + 0.7200 B88
 Correlation:  0.1900 VWN1RPA + 0.8100 LYP
 Using SG-1 standard quadrature grid
 A restricted SCF calculation will be
 performed using DIIS
 SCF converges when DIIS error is below 1.0e-08
 ---------------------------------------
  Cycle       Energy         DIIS error
 ---------------------------------------
    1    -683.9321954392      2.76e-04  
    2    -683.9322841400      6.88e-05  
    3    -683.9322863525      5.48e-05  
    4    -683.9322889725      3.69e-06  
    5    -683.9322889756      5.13e-07  
    6    -683.9322889758      5.54e-08  
    7    -683.9322889758      1.04e-08  
    8    -683.9322889758      1.49e-09  Convergence criterion met
 ---------------------------------------
 SCF time:   CPU 2.32s  wall 3.00s 
 SCF   energy in the final basis set =     -683.9322889758
 Total energy in the final basis set =     -683.9322889758

 --------------------------------------------------------------
             Orbital Energies (a.u.) and Symmetries
 --------------------------------------------------------------

 Alpha MOs, Restricted
 -- Occupied --                  
-77.070 -77.070  -6.567  -6.567  -4.729  -4.729  -4.727  -4.727
  1 Ag    1 Bu    2 Ag    2 Bu    1 Au    1 Bg    3 Ag    3 Bu                 
 -4.725  -4.724  -0.700  -0.552  -0.369  -0.366  -0.282  -0.269
  4 Ag    4 Bu    5 Ag    5 Bu    6 Bu    6 Ag    2 Au    7 Ag                 
 -- Virtual --                   
 -0.118  -0.016  -0.001   0.018   0.033   0.038   0.046   0.054
  2 Bg    8 Ag    7 Bu    8 Bu    9 Ag    3 Au    9 Bu   10 Ag                 
  0.065   0.073   0.096   0.103   0.119   0.123   0.231   0.275
 11 Ag    3 Bg   10 Bu   12 Ag   11 Bu   12 Bu   13 Ag   13 Bu                 
  0.287   0.290   0.316   0.323   0.406   0.420   0.525   0.525
  4 Au   14 Ag    4 Bg   14 Bu   15 Ag   15 Bu   16 Bu    5 Au                 
  0.546   0.589   0.627   0.645   0.713   0.791   0.834   0.860
 16 Ag    5 Bg   17 Bu    6 Au   17 Ag   18 Ag   19 Ag    6 Bg                 
  0.897   1.143   1.397   1.407   1.424   1.447   1.530   1.532
 18 Bu   19 Bu   20 Bu    7 Bg    7 Au   20 Ag   21 Bu    8 Au                 
  1.606   1.640   1.717   1.746   2.040   2.042   2.554   2.595
  8 Bg   21 Ag   22 Ag   22 Bu   23 Ag   23 Bu   24 Ag   24 Bu                 
  6.764   6.941  13.806  13.833  13.852  13.866  13.892  13.943
 25 Ag   25 Bu    9 Au    9 Bg   26 Bu   27 Bu   26 Ag   27 Ag                 
162.892 163.084
 28 Ag   28 Bu                                                                 

 Beta MOs, Restricted
 -- Occupied --                  
-77.070 -77.070  -6.567  -6.567  -4.729  -4.729  -4.727  -4.727
  1 Ag    1 Bu    2 Ag    2 Bu    1 Au    1 Bg    3 Ag    3 Bu                 
 -4.725  -4.724  -0.700  -0.552  -0.369  -0.366  -0.282  -0.269
  4 Ag    4 Bu    5 Ag    5 Bu    6 Bu    6 Ag    2 Au    7 Ag                 
 -- Virtual --                   
 -0.118  -0.016  -0.001   0.018   0.033   0.038   0.046   0.054
  2 Bg    8 Ag    7 Bu    8 Bu    9 Ag    3 Au    9 Bu   10 Ag                 
  0.065   0.073   0.096   0.103   0.119   0.123   0.231   0.275
 11 Ag    3 Bg   10 Bu   12 Ag   11 Bu   12 Bu   13 Ag   13 Bu                 
  0.287   0.290   0.316   0.323   0.406   0.420   0.525   0.525
  4 Au   14 Ag    4 Bg   14 Bu   15 Ag   15 Bu   16 Bu    5 Au                 
  0.546   0.589   0.627   0.645   0.713   0.791   0.834   0.860
 16 Ag    5 Bg   17 Bu    6 Au   17 Ag   18 Ag   19 Ag    6 Bg                 
  0.897   1.143   1.397   1.407   1.424   1.447   1.530   1.532
 18 Bu   19 Bu   20 Bu    7 Bg    7 Au   20 Ag   21 Bu    8 Au                 
  1.606   1.640   1.717   1.746   2.040   2.042   2.554   2.595
  8 Bg   21 Ag   22 Ag   22 Bu   23 Ag   23 Bu   24 Ag   24 Bu                 
  6.764   6.941  13.806  13.833  13.852  13.866  13.892  13.943
 25 Ag   25 Bu    9 Au    9 Bg   26 Bu   27 Bu   26 Ag   27 Ag                 
162.892 163.084
 28 Ag   28 Bu                                                                 
 --------------------------------------------------------------

          Ground-State Mulliken Net Atomic Charges

     Atom                 Charge (a.u.)
  ----------------------------------------
      1 P                     0.063581
      2 P                     0.063581
      3 H                    -0.063581
      4 H                    -0.063581
  ----------------------------------------
  Sum of atomic charges =    -0.000000

 -----------------------------------------------------------------
                    Cartesian Multipole Moments
 -----------------------------------------------------------------
    Charge (ESU x 10^10)
                -0.0000
    Dipole Moment (Debye)
         X       0.0000      Y       0.0000      Z       0.0000
       Tot       0.0000
    Quadrupole Moments (Debye-Ang)
        XX     -27.8131     XY      -2.5536     YY     -29.1854
        XZ      -0.0000     YZ       0.0000     ZZ     -28.2217
    Octopole Moments (Debye-Ang^2)
       XXX       0.0000    XXY       0.0000    XYY       0.0000
       YYY       0.0000    XXZ       0.0000    XYZ       0.0000
       YYZ       0.0000    XZZ       0.0000    YZZ       0.0000
       ZZZ       0.0000
    Hexadecapole Moments (Debye-Ang^3)
      XXXX    -211.0137   XXXY     -25.5005   XXYY     -52.3968
      XYYY     -24.5383   YYYY     -76.6160   XXXZ       0.0000
      XXYZ       0.0000   XYYZ       0.0000   YYYZ       0.0000
      XXZZ     -42.6345   XYZZ      -7.3987   YYZZ     -20.7306
      XZZZ       0.0000   YZZZ       0.0000   ZZZZ     -46.4019
 -----------------------------------------------------------------
 Calculating analytic gradient of the SCF energy
 Gradient of SCF Energy
            1           2           3           4
    1  -0.0025442   0.0025442   0.0003385  -0.0003385
    2  -0.0005956   0.0005956   0.0002067  -0.0002067
    3  -0.0000000   0.0000000  -0.0000000   0.0000000
 Max gradient component =       2.544E-03
 RMS gradient           =       1.079E-03
 Gradient time:  CPU 0.71 s  wall 0.71 s
 Geometry Optimization Parameters
   NAtoms,    NIC,     NZ,  NCons,   NDum,   NFix, NCnnct, MaxDiis
        4      14       4       0       0       0       0       0

 Cartesian Hessian Update
 Hessian Updated using BFGS Update


** GEOMETRY OPTIMIZATION IN DELOCALIZED INTERNAL COORDINATES **
   Searching for a Minimum

   Optimization Cycle:   4

                       Coordinates (Angstroms)
     ATOM                X               Y               Z
      1  P         0.9573080368    0.3456751459    0.0000000000
      2  P        -0.9573080368   -0.3456751459    0.0000000000
      3  H        -1.5406109905    0.9579822386    0.0000000000
      4  H         1.5406109905   -0.9579822386    0.0000000000
   Point Group: c2h   Number of degrees of freedom:     3


   Energy is   -683.932288976

 Hessian Updated using BFGS Update

  3 Hessian modes will be used to form the next step
  Hessian Eigenvalues:
     0.198055    0.213185    0.331577

 Minimum Search - Taking Simple RFO Step
 Searching for Lamda that Minimizes Along All modes
 Value Taken    Lamda =  -0.00003018
 Step Taken.  Stepsize is  0.009991

                             Maximum     Tolerance    Cnvgd?
         Gradient           0.002016      0.000300      NO
         Displacement       0.006817      0.001200      NO
         Energy change     -0.000286      0.000001      NO


 New Cartesian Coordinates Obtained by Inverse Iteration

 Displacement from previous Coordinates is:  0.011043
 ----------------------------------------------------------------
             Standard Nuclear Orientation (Angstroms)
    I     Atom           X                Y                Z
 ----------------------------------------------------------------
    1      P       0.9602649400     0.3451322848     0.0000000000
    2      P      -0.9602649400    -0.3451322848     0.0000000000
    3      H      -1.5433566006     0.9586887292     0.0000000000
    4      H       1.5433566006    -0.9586887292     0.0000000000
 ----------------------------------------------------------------
 Molecular Point Group                 C2h   NOp =  4
 Largest Abelian Subgroup              C2h   NOp =  4
 Nuclear Repulsion Energy =    75.7614252331 hartrees
 There are       16 alpha and       16 beta electrons
 Applying Cartesian multipole field
    Component          Value
    ---------          -----
     (2,0,0)        1.00000E-11
     (0,2,0)        2.00000E-11
     (0,0,2)       -3.00000E-11
 Nucleus-field energy     =     0.0000000015 hartrees
 Requested basis set is 6-311++G(d,p)
 There are 36 shells and 74 basis functions
 A cutoff of  1.0D-11 yielded    649 shell pairs
 There are      2806 function pairs (      2967 Cartesian)
 Smallest overlap matrix eigenvalue = 6.84E-04
 Guess MOs from SCF MO coefficient file

 -----------------------------------------------------------------------
  General SCF calculation program by
  Eric Jon Sundstrom, Paul Horn, Yuezhi Mao, Dmitri Zuev, Alec White,
  David Stuck, Shaama M.S., Shane Yost, Joonho Lee, David Small,
  Daniel Levine, Susi Lehtola, Hugh Burton, Evgeny Epifanovsky
 -----------------------------------------------------------------------
 Exchange:     0.2000 Hartree-Fock + 0.0800 Slater + 0.7200 B88
 Correlation:  0.1900 VWN1RPA + 0.8100 LYP
 Using SG-1 standard quadrature grid
 A restricted SCF calculation will be
 performed using DIIS
 SCF converges when DIIS error is below 1.0e-08
 ---------------------------------------
  Cycle       Energy         DIIS error
 ---------------------------------------
    1    -683.9323024278      6.47e-05  
    2    -683.9323065755      2.58e-05  
    3    -683.9323069982      1.39e-05  
    4    -683.9323071618      1.39e-06  
    5    -683.9323071625      1.65e-07  
    6    -683.9323071625      3.72e-08  
    7    -683.9323071625      4.18e-08  
    8    -683.9323071625      3.37e-09  Convergence criterion met
 ---------------------------------------
 SCF time:   CPU 2.32s  wall 3.00s 
 SCF   energy in the final basis set =     -683.9323071625
 Total energy in the final basis set =     -683.9323071625

 --------------------------------------------------------------
             Orbital Energies (a.u.) and Symmetries
 --------------------------------------------------------------

 Alpha MOs, Restricted
 -- Occupied --                  
-77.071 -77.071  -6.567  -6.567  -4.729  -4.729  -4.728  -4.727
  1 Ag    1 Bu    2 Ag    2 Bu    1 Au    1 Bg    3 Ag    3 Bu                 
 -4.725  -4.724  -0.699  -0.552  -0.369  -0.366  -0.282  -0.269
  4 Ag    4 Bu    5 Ag    5 Bu    6 Bu    6 Ag    2 Au    7 Ag                 
 -- Virtual --                   
 -0.118  -0.016  -0.001   0.018   0.033   0.038   0.046   0.054
  2 Bg    8 Ag    7 Bu    8 Bu    9 Ag    3 Au    9 Bu   10 Ag                 
  0.065   0.073   0.096   0.104   0.119   0.123   0.232   0.275
 11 Ag    3 Bg   10 Bu   12 Ag   11 Bu   12 Bu   13 Ag   13 Bu                 
  0.287   0.290   0.316   0.322   0.406   0.420   0.525   0.525
  4 Au   14 Ag    4 Bg   14 Bu   15 Ag   15 Bu   16 Bu    5 Au                 
  0.547   0.589   0.627   0.645   0.711   0.790   0.833   0.858
 16 Ag    5 Bg   17 Bu    6 Au   17 Ag   18 Ag   19 Ag    6 Bg                 
  0.897   1.139   1.396   1.407   1.424   1.447   1.530   1.531
 18 Bu   19 Bu   20 Bu    7 Bg    7 Au   20 Ag   21 Bu    8 Au                 
  1.606   1.640   1.716   1.748   2.040   2.042   2.554   2.595
  8 Bg   21 Ag   22 Ag   22 Bu   23 Ag   23 Bu   24 Ag   24 Bu                 
  6.765   6.938  13.806  13.833  13.851  13.866  13.891  13.944
 25 Ag   25 Bu    9 Au    9 Bg   26 Bu   27 Bu   26 Ag   27 Ag                 
162.892 163.080
 28 Ag   28 Bu                                                                 

 Beta MOs, Restricted
 -- Occupied --                  
-77.071 -77.071  -6.567  -6.567  -4.729  -4.729  -4.728  -4.727
  1 Ag    1 Bu    2 Ag    2 Bu    1 Au    1 Bg    3 Ag    3 Bu                 
 -4.725  -4.724  -0.699  -0.552  -0.369  -0.366  -0.282  -0.269
  4 Ag    4 Bu    5 Ag    5 Bu    6 Bu    6 Ag    2 Au    7 Ag                 
 -- Virtual --                   
 -0.118  -0.016  -0.001   0.018   0.033   0.038   0.046   0.054
  2 Bg    8 Ag    7 Bu    8 Bu    9 Ag    3 Au    9 Bu   10 Ag                 
  0.065   0.073   0.096   0.104   0.119   0.123   0.232   0.275
 11 Ag    3 Bg   10 Bu   12 Ag   11 Bu   12 Bu   13 Ag   13 Bu                 
  0.287   0.290   0.316   0.322   0.406   0.420   0.525   0.525
  4 Au   14 Ag    4 Bg   14 Bu   15 Ag   15 Bu   16 Bu    5 Au                 
  0.547   0.589   0.627   0.645   0.711   0.790   0.833   0.858
 16 Ag    5 Bg   17 Bu    6 Au   17 Ag   18 Ag   19 Ag    6 Bg                 
  0.897   1.139   1.396   1.407   1.424   1.447   1.530   1.531
 18 Bu   19 Bu   20 Bu    7 Bg    7 Au   20 Ag   21 Bu    8 Au                 
  1.606   1.640   1.716   1.748   2.040   2.042   2.554   2.595
  8 Bg   21 Ag   22 Ag   22 Bu   23 Ag   23 Bu   24 Ag   24 Bu                 
  6.765   6.938  13.806  13.833  13.851  13.866  13.891  13.944
 25 Ag   25 Bu    9 Au    9 Bg   26 Bu   27 Bu   26 Ag   27 Ag                 
162.892 163.080
 28 Ag   28 Bu                                                                 
 --------------------------------------------------------------

          Ground-State Mulliken Net Atomic Charges

     Atom                 Charge (a.u.)
  ----------------------------------------
      1 P                     0.063537
      2 P                     0.063537
      3 H                    -0.063537
      4 H                    -0.063537
  ----------------------------------------
  Sum of atomic charges =     0.000000

 -----------------------------------------------------------------
                    Cartesian Multipole Moments
 -----------------------------------------------------------------
    Charge (ESU x 10^10)
                 0.0000
    Dipole Moment (Debye)
         X       0.0000      Y       0.0000      Z       0.0000
       Tot       0.0000
    Quadrupole Moments (Debye-Ang)
        XX     -27.8037     XY      -2.5607     YY     -29.1939
        XZ       0.0000     YZ      -0.0000     ZZ     -28.2403
    Octopole Moments (Debye-Ang^2)
       XXX       0.0000    XXY       0.0000    XYY       0.0000
       YYY       0.0000    XXZ      -0.0000    XYZ       0.0000
       YYZ       0.0000    XZZ       0.0000    YZZ       0.0000
       ZZZ      -0.0000
    Hexadecapole Moments (Debye-Ang^3)
      XXXX    -211.9311   XXXY     -25.5827   XXYY     -52.5585
      XYYY     -24.5639   YYYY     -76.5919   XXXZ       0.0000
      XXYZ      -0.0000   XYYZ       0.0000   YYYZ      -0.0000
      XXZZ     -42.8157   XYZZ      -7.4108   YYZZ     -20.7414
      XZZZ       0.0000   YZZZ      -0.0000   ZZZZ     -46.4780
 -----------------------------------------------------------------
 Calculating analytic gradient of the SCF energy
 Gradient of SCF Energy
            1           2           3           4
    1  -0.0004928   0.0004928   0.0001407  -0.0001407
    2  -0.0001037   0.0001037   0.0001766  -0.0001766
    3   0.0000000   0.0000000  -0.0000000   0.0000000
 Max gradient component =       4.928E-04
 RMS gradient           =       2.253E-04
 Gradient time:  CPU 0.70 s  wall 0.71 s
 Geometry Optimization Parameters
   NAtoms,    NIC,     NZ,  NCons,   NDum,   NFix, NCnnct, MaxDiis
        4      14       4       0       0       0       0       0

 Cartesian Hessian Update
 Hessian Updated using BFGS Update


** GEOMETRY OPTIMIZATION IN DELOCALIZED INTERNAL COORDINATES **
   Searching for a Minimum

   Optimization Cycle:   5

                       Coordinates (Angstroms)
     ATOM                X               Y               Z
      1  P         0.9602649400    0.3451322848    0.0000000000
      2  P        -0.9602649400   -0.3451322848    0.0000000000
      3  H        -1.5433566006    0.9586887292    0.0000000000
      4  H         1.5433566006   -0.9586887292    0.0000000000
   Point Group: c2h   Number of degrees of freedom:     3


   Energy is   -683.932307162

 Hessian Updated using BFGS Update

  3 Hessian modes will be used to form the next step
  Hessian Eigenvalues:
     0.197997    0.208098    0.269066

 Minimum Search - Taking Simple RFO Step
 Searching for Lamda that Minimizes Along All modes
 Value Taken    Lamda =  -0.00000174
 Step Taken.  Stepsize is  0.002634

                             Maximum     Tolerance    Cnvgd?
         Gradient           0.000478      0.000300      NO
         Displacement       0.001880      0.001200      NO
         Energy change     -0.000018      0.000001      NO


 New Cartesian Coordinates Obtained by Inverse Iteration

 Displacement from previous Coordinates is:  0.003466
 ----------------------------------------------------------------
             Standard Nuclear Orientation (Angstroms)
    I     Atom           X                Y                Z
 ----------------------------------------------------------------
    1      P       0.9610694625     0.3447874707     0.0000000000
    2      P      -0.9610694625    -0.3447874707     0.0000000000
    3      H      -1.5442946887     0.9588769908     0.0000000000
    4      H       1.5442946887    -0.9588769908     0.0000000000
 ----------------------------------------------------------------
 Molecular Point Group                 C2h   NOp =  4
 Largest Abelian Subgroup              C2h   NOp =  4
 Nuclear Repulsion Energy =    75.7210906497 hartrees
 There are       16 alpha and       16 beta electrons
 Applying Cartesian multipole field
    Component          Value
    ---------          -----
     (2,0,0)        1.00000E-11
     (0,2,0)        2.00000E-11
     (0,0,2)       -3.00000E-11
 Nucleus-field energy     =     0.0000000015 hartrees
 Requested basis set is 6-311++G(d,p)
 There are 36 shells and 74 basis functions
 A cutoff of  1.0D-11 yielded    649 shell pairs
 There are      2806 function pairs (      2967 Cartesian)
 Smallest overlap matrix eigenvalue = 6.86E-04
 Guess MOs from SCF MO coefficient file

 -----------------------------------------------------------------------
  General SCF calculation program by
  Eric Jon Sundstrom, Paul Horn, Yuezhi Mao, Dmitri Zuev, Alec White,
  David Stuck, Shaama M.S., Shane Yost, Joonho Lee, David Small,
  Daniel Levine, Susi Lehtola, Hugh Burton, Evgeny Epifanovsky
 -----------------------------------------------------------------------
 Exchange:     0.2000 Hartree-Fock + 0.0800 Slater + 0.7200 B88
 Correlation:  0.1900 VWN1RPA + 0.8100 LYP
 Using SG-1 standard quadrature grid
 A restricted SCF calculation will be
 performed using DIIS
 SCF converges when DIIS error is below 1.0e-08
 ---------------------------------------
  Cycle       Energy         DIIS error
 ---------------------------------------
    1    -683.9323077073      1.70e-05  
    2    -683.9323080047      6.51e-06  
    3    -683.9323080305      3.66e-06  
    4    -683.9323080419      3.50e-07  
    5    -683.9323080419      4.59e-08  
    6    -683.9323080419      4.73e-09  Convergence criterion met
 ---------------------------------------
 SCF time:   CPU 1.75s  wall 2.00s 
 SCF   energy in the final basis set =     -683.9323080419
 Total energy in the final basis set =     -683.9323080419

 --------------------------------------------------------------
             Orbital Energies (a.u.) and Symmetries
 --------------------------------------------------------------

 Alpha MOs, Restricted
 -- Occupied --                  
-77.071 -77.071  -6.568  -6.567  -4.729  -4.729  -4.728  -4.727
  1 Ag    1 Bu    2 Ag    2 Bu    1 Au    1 Bg    3 Ag    3 Bu                 
 -4.725  -4.724  -0.699  -0.552  -0.369  -0.366  -0.282  -0.269
  4 Ag    4 Bu    5 Ag    5 Bu    6 Bu    6 Ag    2 Au    7 Ag                 
 -- Virtual --                   
 -0.118  -0.016  -0.001   0.018   0.033   0.038   0.046   0.054
  2 Bg    8 Ag    7 Bu    8 Bu    9 Ag    3 Au    9 Bu   10 Ag                 
  0.065   0.073   0.096   0.104   0.119   0.123   0.232   0.275
 11 Ag    3 Bg   10 Bu   12 Ag   11 Bu   12 Bu   13 Ag   13 Bu                 
  0.287   0.290   0.316   0.322   0.406   0.421   0.525   0.526
  4 Au   14 Ag    4 Bg   14 Bu   15 Ag   15 Bu   16 Bu    5 Au                 
  0.547   0.589   0.627   0.645   0.711   0.790   0.832   0.858
 16 Ag    5 Bg   17 Bu    6 Au   17 Ag   18 Ag   19 Ag    6 Bg                 
  0.897   1.138   1.396   1.407   1.424   1.447   1.529   1.531
 18 Bu   19 Bu   20 Bu    7 Bg    7 Au   20 Ag   21 Bu    8 Au                 
  1.606   1.640   1.716   1.749   2.039   2.042   2.554   2.595
  8 Bg   21 Ag   22 Ag   22 Bu   23 Ag   23 Bu   24 Ag   24 Bu                 
  6.765   6.937  13.806  13.833  13.851  13.865  13.891  13.944
 25 Ag   25 Bu    9 Au    9 Bg   26 Bu   27 Bu   26 Ag   27 Ag                 
162.893 163.080
 28 Ag   28 Bu                                                                 

 Beta MOs, Restricted
 -- Occupied --                  
-77.071 -77.071  -6.568  -6.567  -4.729  -4.729  -4.728  -4.727
  1 Ag    1 Bu    2 Ag    2 Bu    1 Au    1 Bg    3 Ag    3 Bu                 
 -4.725  -4.724  -0.699  -0.552  -0.369  -0.366  -0.282  -0.269
  4 Ag    4 Bu    5 Ag    5 Bu    6 Bu    6 Ag    2 Au    7 Ag                 
 -- Virtual --                   
 -0.118  -0.016  -0.001   0.018   0.033   0.038   0.046   0.054
  2 Bg    8 Ag    7 Bu    8 Bu    9 Ag    3 Au    9 Bu   10 Ag                 
  0.065   0.073   0.096   0.104   0.119   0.123   0.232   0.275
 11 Ag    3 Bg   10 Bu   12 Ag   11 Bu   12 Bu   13 Ag   13 Bu                 
  0.287   0.290   0.316   0.322   0.406   0.421   0.525   0.526
  4 Au   14 Ag    4 Bg   14 Bu   15 Ag   15 Bu   16 Bu    5 Au                 
  0.547   0.589   0.627   0.645   0.711   0.790   0.832   0.858
 16 Ag    5 Bg   17 Bu    6 Au   17 Ag   18 Ag   19 Ag    6 Bg                 
  0.897   1.138   1.396   1.407   1.424   1.447   1.529   1.531
 18 Bu   19 Bu   20 Bu    7 Bg    7 Au   20 Ag   21 Bu    8 Au                 
  1.606   1.640   1.716   1.749   2.039   2.042   2.554   2.595
  8 Bg   21 Ag   22 Ag   22 Bu   23 Ag   23 Bu   24 Ag   24 Bu                 
  6.765   6.937  13.806  13.833  13.851  13.865  13.891  13.944
 25 Ag   25 Bu    9 Au    9 Bg   26 Bu   27 Bu   26 Ag   27 Ag                 
162.893 163.080
 28 Ag   28 Bu                                                                 
 --------------------------------------------------------------

          Ground-State Mulliken Net Atomic Charges

     Atom                 Charge (a.u.)
  ----------------------------------------
      1 P                     0.063474
      2 P                     0.063474
      3 H                    -0.063474
      4 H                    -0.063474
  ----------------------------------------
  Sum of atomic charges =     0.000000

 -----------------------------------------------------------------
                    Cartesian Multipole Moments
 -----------------------------------------------------------------
    Charge (ESU x 10^10)
                 0.0000
    Dipole Moment (Debye)
         X       0.0000      Y       0.0000      Z       0.0000
       Tot       0.0000
    Quadrupole Moments (Debye-Ang)
        XX     -27.8001     XY      -2.5652     YY     -29.1969
        XZ      -0.0000     YZ       0.0000     ZZ     -28.2447
    Octopole Moments (Debye-Ang^2)
       XXX       0.0000    XXY       0.0000    XYY       0.0000
       YYY       0.0000    XXZ       0.0000    XYZ       0.0000
       YYZ       0.0000    XZZ       0.0000    YZZ       0.0000
       ZZZ       0.0000
    Hexadecapole Moments (Debye-Ang^3)
      XXXX    -212.1786   XXXY     -25.6010   XXYY     -52.6002
      XYYY     -24.5594   YYYY     -76.5658   XXXZ      -0.0000
      XXYZ       0.0000   XYYZ       0.0000   YYYZ      -0.0000
      XXZZ     -42.8651   XYZZ      -7.4105   YYZZ     -20.7407
      XZZZ      -0.0000   YZZZ      -0.0000   ZZZZ     -46.4969
 -----------------------------------------------------------------
 Calculating analytic gradient of the SCF energy
 Gradient of SCF Energy
            1           2           3           4
    1   0.0000195  -0.0000195   0.0000751  -0.0000751
    2  -0.0000746   0.0000746   0.0001216  -0.0001216
    3  -0.0000000   0.0000000   0.0000000   0.0000000
 Max gradient component =       1.216E-04
 RMS gradient           =       6.629E-05
 Gradient time:  CPU 0.71 s  wall 0.71 s
 Geometry Optimization Parameters
   NAtoms,    NIC,     NZ,  NCons,   NDum,   NFix, NCnnct, MaxDiis
        4      14       4       0       0       0       0       0

 Cartesian Hessian Update
 Hessian Updated using BFGS Update


** GEOMETRY OPTIMIZATION IN DELOCALIZED INTERNAL COORDINATES **
   Searching for a Minimum

   Optimization Cycle:   6

                       Coordinates (Angstroms)
     ATOM                X               Y               Z
      1  P         0.9610694625    0.3447874707    0.0000000000
      2  P        -0.9610694625   -0.3447874707    0.0000000000
      3  H        -1.5442946887    0.9588769908    0.0000000000
      4  H         1.5442946887   -0.9588769908    0.0000000000
   Point Group: c2h   Number of degrees of freedom:     3


   Energy is   -683.932308042

 Hessian Updated using BFGS Update

  3 Hessian modes will be used to form the next step
  Hessian Eigenvalues:
     0.197753    0.207475    0.266608

 Minimum Search - Taking Simple RFO Step
 Searching for Lamda that Minimizes Along All modes
 Value Taken    Lamda =   0.00000000
 Step Taken.  Stepsize is  0.000036

                             Maximum     Tolerance    Cnvgd?
         Gradient           0.000007      0.000300     YES
         Displacement       0.000030      0.001200     YES
         Energy change     -0.000001      0.000001     YES


                       Distance Matrix (Angstroms)
             P (  1)   P (  2)   H (  3)
   P (  2)  2.042090
   H (  3)  2.579526  1.428178
   H (  4)  1.428178  2.579526  3.635542

 Final energy is   -683.93230804194991     


 ******************************
 **  OPTIMIZATION CONVERGED  **
 ******************************

                       Coordinates (Angstroms)
     ATOM                X               Y               Z
      1  P         0.9610694625    0.3447874707    0.0000000000
      2  P        -0.9610694625   -0.3447874707    0.0000000000
      3  H        -1.5442946887    0.9588769908    0.0000000000
      4  H         1.5442946887   -0.9588769908    0.0000000000

Z-matrix Print:
$molecule
0 1
P 
H  1 1.428178
P  1 2.042090 2 94.366839
H  3 1.428178 1 94.366839 2 -180.000000 0
$end


 --------------------------------------------------------------
             Orbital Energies (a.u.) and Symmetries
 --------------------------------------------------------------

 Alpha MOs, Restricted
 -- Occupied --                  
-77.071 -77.071  -6.568  -6.567  -4.729  -4.729  -4.728  -4.727
  1 Ag    1 Bu    2 Ag    2 Bu    1 Au    1 Bg    3 Ag    3 Bu                 
 -4.725  -4.724  -0.699  -0.552  -0.369  -0.366  -0.282  -0.269
  4 Ag    4 Bu    5 Ag    5 Bu    6 Bu    6 Ag    2 Au    7 Ag                 
 -- Virtual --                   
 -0.118  -0.016  -0.001   0.018   0.033   0.038   0.046   0.054
  2 Bg    8 Ag    7 Bu    8 Bu    9 Ag    3 Au    9 Bu   10 Ag                 
  0.065   0.073   0.096   0.104   0.119   0.123   0.232   0.275
 11 Ag    3 Bg   10 Bu   12 Ag   11 Bu   12 Bu   13 Ag   13 Bu                 
  0.287   0.290   0.316   0.322   0.406   0.421   0.525   0.526
  4 Au   14 Ag    4 Bg   14 Bu   15 Ag   15 Bu   16 Bu    5 Au                 
  0.547   0.589   0.627   0.645   0.711   0.790   0.832   0.858
 16 Ag    5 Bg   17 Bu    6 Au   17 Ag   18 Ag   19 Ag    6 Bg                 
  0.897   1.138   1.396   1.407   1.424   1.447   1.529   1.531
 18 Bu   19 Bu   20 Bu    7 Bg    7 Au   20 Ag   21 Bu    8 Au                 
  1.606   1.640   1.716   1.749   2.039   2.042   2.554   2.595
  8 Bg   21 Ag   22 Ag   22 Bu   23 Ag   23 Bu   24 Ag   24 Bu                 
  6.765   6.937  13.806  13.833  13.851  13.865  13.891  13.944
 25 Ag   25 Bu    9 Au    9 Bg   26 Bu   27 Bu   26 Ag   27 Ag                 
162.893 163.080
 28 Ag   28 Bu                                                                 

 Beta MOs, Restricted
 -- Occupied --                  
-77.071 -77.071  -6.568  -6.567  -4.729  -4.729  -4.728  -4.727
  1 Ag    1 Bu    2 Ag    2 Bu    1 Au    1 Bg    3 Ag    3 Bu                 
 -4.725  -4.724  -0.699  -0.552  -0.369  -0.366  -0.282  -0.269
  4 Ag    4 Bu    5 Ag    5 Bu    6 Bu    6 Ag    2 Au    7 Ag                 
 -- Virtual --                   
 -0.118  -0.016  -0.001   0.018   0.033   0.038   0.046   0.054
  2 Bg    8 Ag    7 Bu    8 Bu    9 Ag    3 Au    9 Bu   10 Ag                 
  0.065   0.073   0.096   0.104   0.119   0.123   0.232   0.275
 11 Ag    3 Bg   10 Bu   12 Ag   11 Bu   12 Bu   13 Ag   13 Bu                 
  0.287   0.290   0.316   0.322   0.406   0.421   0.525   0.526
  4 Au   14 Ag    4 Bg   14 Bu   15 Ag   15 Bu   16 Bu    5 Au                 
  0.547   0.589   0.627   0.645   0.711   0.790   0.832   0.858
 16 Ag    5 Bg   17 Bu    6 Au   17 Ag   18 Ag   19 Ag    6 Bg                 
  0.897   1.138   1.396   1.407   1.424   1.447   1.529   1.531
 18 Bu   19 Bu   20 Bu    7 Bg    7 Au   20 Ag   21 Bu    8 Au                 
  1.606   1.640   1.716   1.749   2.039   2.042   2.554   2.595
  8 Bg   21 Ag   22 Ag   22 Bu   23 Ag   23 Bu   24 Ag   24 Bu                 
  6.765   6.937  13.806  13.833  13.851  13.865  13.891  13.944
 25 Ag   25 Bu    9 Au    9 Bg   26 Bu   27 Bu   26 Ag   27 Ag                 
162.893 163.080
 28 Ag   28 Bu                                                                 
 --------------------------------------------------------------

          Ground-State Mulliken Net Atomic Charges

     Atom                 Charge (a.u.)
  ----------------------------------------
      1 P                     0.063474
      2 P                     0.063474
      3 H                    -0.063474
      4 H                    -0.063474
  ----------------------------------------
  Sum of atomic charges =     0.000000

 -----------------------------------------------------------------
                    Cartesian Multipole Moments
 -----------------------------------------------------------------
    Charge (ESU x 10^10)
                 0.0000
    Dipole Moment (Debye)
         X       0.0000      Y       0.0000      Z       0.0000
       Tot       0.0000
    Quadrupole Moments (Debye-Ang)
        XX     -27.8001     XY      -2.5652     YY     -29.1969
        XZ      -0.0000     YZ       0.0000     ZZ     -28.2447
    Octopole Moments (Debye-Ang^2)
       XXX       0.0000    XXY       0.0000    XYY       0.0000
       YYY       0.0000    XXZ       0.0000    XYZ       0.0000
       YYZ       0.0000    XZZ       0.0000    YZZ       0.0000
       ZZZ       0.0000
    Hexadecapole Moments (Debye-Ang^3)
      XXXX    -212.1786   XXXY     -25.6010   XXYY     -52.6002
      XYYY     -24.5594   YYYY     -76.5658   XXXZ      -0.0000
      XXYZ       0.0000   XYYZ       0.0000   YYYZ      -0.0000
      XXZZ     -42.8651   XYZZ      -7.4105   YYZZ     -20.7407
      XZZZ      -0.0000   YZZZ      -0.0000   ZZZZ     -46.4969
 -----------------------------------------------------------------
Archival summary:
1\1\TWL02\OPT\ProcedureUnspecified\BasisUnspecified\22\taweetha\TueOct3017:05:552018TueOct3017:05:552018\0\\#,OPT,ProcedureUnspecified,BasisUnspecified,\\0,1\P\H,1,1.42818\P,1,2.04209,2,94.3668\H,3,1.42818,1,94.3668,2,-180,0\\\@

 Total job time:  17.73s(wall), 17.57s(cpu) 
 Tue Oct 30 17:05:55 2018

        *************************************************************
        *                                                           *
        *  Thank you very much for using Q-Chem.  Have a nice day.  *
        *                                                           *
        *************************************************************


 
User input: 2 of 2 
 
Q-Chem Developer Version!
                  Welcome to Q-Chem
     A Quantum Leap Into The Future Of Chemistry


 Q-Chem 5.1, Q-Chem, Inc., Pleasanton, CA (2018)

 Yihan Shao,  Zhengting Gan,  E. Epifanovsky,  A. T. B. Gilbert,  M. Wormit,  
 J. Kussmann,  A. W. Lange,  A. Behn,  Jia Deng,  Xintian Feng,  D. Ghosh,  
 M. Goldey,  P. R. Horn,  L. D. Jacobson,  I. Kaliman,  T. Kus,  A. Landau,  
 Jie Liu,  E. I. Proynov,  R. M. Richard,  R. P. Steele,  E. J. Sundstrom,  
 H. L. Woodcock III,  P. M. Zimmerman,  D. Zuev,  B. Albrecht,  E. Alguire,  
 S. A. Baeppler,  D. Barton,  Z. Benda,  Y. A. Bernard,  E. J. Berquist,  
 K. B. Bravaya,  H. Burton,  D. Casanova,  Chun-Min Chang,  Yunqing Chen,  
 A. Chien,  K. D. Closser,  M. P. Coons,  S. Coriani,  S. Dasgupta,  
 A. L. Dempwolff,  M. Diedenhofen,  Hainam Do,  R. G. Edgar,  Po-Tung Fang,  
 S. Faraji,  S. Fatehi,  Qingguo Feng,  K. D. Fenk,  J. Fosso-Tande,  
 Qinghui Ge,  A. Ghysels,  G. Gidofalvi,  J. Gomes,  J. Gonthier,  A. Gunina,  
 D. Hait,  M. W. D. Hanson-Heine,  P. H. P. Harbach,  A. W. Hauser,  
 J. E. Herr,  E. G. Hohenstein,  Z. C. Holden,  Kerwin Hui,  B. C. Huynh,  
 T.-C. Jagau,  Hyunjun Ji,  B. Kaduk,  K. Khistyaev,  Jaehoon Kim,  
 P. Klunzinger,  K. Koh,  D. Kosenkov,  L. Koulias,  T. Kowalczyk,  
 C. M. Krauter,  A. Kunitsa,  Ka Un Lao,  A. Laurent,  K. V. Lawler,  
 Joonho Lee,  D. Lefrancois,  S. Lehtola,  D. S. Levine,  Yi-Pei Li,  
 You-Sheng Lin,  Fenglai Liu,  E. Livshits,  A. Luenser,  P. Manohar,  
 E. Mansoor,  S. F. Manzer,  Shan-Ping Mao,  Yuezhi Mao,  N. Mardirossian,  
 A. V. Marenich,  T. Markovich,  L. A. Martinez-Martinez,  S. A. Maurer,  
 N. J. Mayhall,  S. C. McKenzie,  J.-M. Mewes,  A. F. Morrison,  
 J. W. Mullinax,  K. Nanda,  T. S. Nguyen-Beck,  R. Olivares-Amaya,  
 J. A. Parkhill,  T. M. Perrine,  F. Plasser,  P. Pokhilko,  S. Prager,  
 A. Prociuk,  E. Ramos,  D. R. Rehn,  F. Rob,  M. Schneider,  N. Sergueev,  
 S. M. Sharada,  S. Sharma,  D. W. Small,  T. Stauch,  T. Stein,  
 Yu-Chuan Su,  A. J. W. Thom,  A. Tkatchenko,  T. Tsuchimochi,  N. M. Tubman,  
 L. Vogt,  M. L. Vidal,  O. Vydrov,  M. A. Watson,  J. Wenzel,  
 M. de Wergifosse,  T. A. Wesolowski,  A. White,  J. Witte,  A. Yamada,  
 Jun Yang,  K. Yao,  S. Yeganeh,  S. R. Yost,  Zhi-Qiang You,  A. Zech,  
 Igor Ying Zhang,  Xing Zhang,  Yan Zhao,  Ying Zhu,  B. R. Brooks,  
 G. K. L. Chan,  C. J. Cramer,  M. S. Gordon,  W. J. Hehre,  A. Klamt,  
 M. W. Schmidt,  C. D. Sherrill,  D. G. Truhlar,  A. Aspuru-Guzik,  R. Baer,  
 A. T. Bell,  N. A. Besley,  Jeng-Da Chai,  A. E. DePrince, III,  
 R. A. DiStasio Jr.,  A. Dreuw,  B. D. Dunietz,  T. R. Furlani,  
 Chao-Ping Hsu,  Yousung Jung,  Jing Kong,  D. S. Lambrecht,  WanZhen Liang,  
 C. Ochsenfeld,  V. A. Rassolov,  L. V. Slipchenko,  J. E. Subotnik,  
 T. Van Voorhis,  J. M. Herbert,  A. I. Krylov,  P. M. W. Gill,  M. Head-Gordon

 Contributors to earlier versions of Q-Chem not listed above: 
 R. D. Adamson,  B. Austin,  J. Baker,  G. J. O. Beran,  K. Brandhorst,  
 S. T. Brown,  E. F. C. Byrd,  A. K. Chakraborty,  C.-L. Cheng,  
 Siu Hung Chien,  D. M. Chipman,  D. L. Crittenden,  H. Dachsel,  
 R. J. Doerksen,  A. D. Dutoi,  L. Fusti-Molnar,  W. A. Goddard III,  
 A. Golubeva-Zadorozhnaya,  S. R. Gwaltney,  G. Hawkins,  A. Heyden,  
 S. Hirata,  G. Kedziora,  F. J. Keil,  C. Kelley,  Jihan Kim,  R. A. King,  
 R. Z. Khaliullin,  P. P. Korambath,  W. Kurlancheek,  A. M. Lee,  M. S. Lee,  
 S. V. Levchenko,  Ching Yeh Lin,  D. Liotard,  R. C. Lochan,  I. Lotan,  
 P. E. Maslen,  N. Nair,  D. P. O'Neill,  D. Neuhauser,  E. Neuscamman,  
 C. M. Oana,  R. Olson,  B. Peters,  R. Peverati,  P. A. Pieniazek,  
 Y. M. Rhee,  J. Ritchie,  M. A. Rohrdanz,  E. Rosta,  N. J. Russ,  
 H. F. Schaefer III,  N. E. Schultz,  N. Shenvi,  A. C. Simmonett,  A. Sodt,  
 D. Stuck,  K. S. Thanthiriwatte,  V. Vanovschi,  Tao Wang,  A. Warshel,  
 C. F. Williams,  Q. Wu,  X. Xu,  W. Zhang

 Please cite Q-Chem as follows:
 Y. Shao et al., Mol. Phys. 113, 184-215 (2015)
 DOI: 10.1080/00268976.2014.952696

 Q-Chem 5.1.1 for Intel X86 EM64T Linux

 Parts of Q-Chem use Armadillo 8.300.2 (Tropical Shenanigans).
 http://arma.sourceforge.net/

 Q-Chem begins on Tue Oct 30 17:05:55 2018  

Host: 
0

     Scratch files written to /scratch/taweetham/qchem19206//
The previous job contains 0 fragments, simply inherited here
Input Ideriv = 2
Curr. Ideriv = -1
Max.  Ideriv = 2

Checking the input file for inconsistencies... 	...done.

--------------------------------------------------------------
User input:
--------------------------------------------------------------

$molecule
read
$end

$rem
   job_type 	frequency
   basis 	6-311++g**
   method	b3lyp	
$end


--------------------------------------------------------------
 ----------------------------------------------------------------
             Standard Nuclear Orientation (Angstroms)
    I     Atom           X                Y                Z
 ----------------------------------------------------------------
    1      P       1.0152668372     0.1084719360    -0.0000000000
    2      P      -1.0152668372    -0.1084719360     0.0000000000
    3      H      -1.2746794527     1.2959488654    -0.0000000000
    4      H       1.2746794527    -1.2959488654     0.0000000000
 ----------------------------------------------------------------
 Molecular Point Group                 C2h   NOp =  4
 Largest Abelian Subgroup              C2h   NOp =  4
 Nuclear Repulsion Energy =    75.7210906497 hartrees
 There are       16 alpha and       16 beta electrons
 Requested basis set is 6-311++G(d,p)
 There are 36 shells and 74 basis functions

 Total QAlloc Memory Limit   2000 MB
 Mega-Array Size       188 MB
 MEM_STATIC part       192 MB

                       Distance Matrix (Angstroms)
             P (  1)   P (  2)   H (  3)
   P (  2)  2.042090
   H (  3)  2.579526  1.428178
   H (  4)  1.428178  2.579526  3.635542

 A cutoff of  1.0D-11 yielded    649 shell pairs
 There are      2806 function pairs (      2967 Cartesian)
 Smallest overlap matrix eigenvalue = 6.86E-04
 Guess from superposition of atomic densities
 Warning:  Energy on first SCF cycle will be non-variational
 SAD guess density has 32.000000 electrons

 -----------------------------------------------------------------------
  General SCF calculation program by
  Eric Jon Sundstrom, Paul Horn, Yuezhi Mao, Dmitri Zuev, Alec White,
  David Stuck, Shaama M.S., Shane Yost, Joonho Lee, David Small,
  Daniel Levine, Susi Lehtola, Hugh Burton, Evgeny Epifanovsky
 -----------------------------------------------------------------------
 Exchange:     0.2000 Hartree-Fock + 0.0800 Slater + 0.7200 B88
 Correlation:  0.1900 VWN1RPA + 0.8100 LYP
 Using SG-1 standard quadrature grid
 A restricted SCF calculation will be
 performed using DIIS
 SCF converges when DIIS error is below 1.0e-08
 ---------------------------------------
  Cycle       Energy         DIIS error
 ---------------------------------------
    1    -684.0087031402      5.05e-02  
    2    -683.9294892632      1.67e-03  
    3    -683.9311425014      1.20e-03  
    4    -683.9322742590      2.07e-04  
    5    -683.9323025482      2.59e-05  
    6    -683.9323031808      6.67e-06  
    7    -683.9323032205      5.38e-07  
    8    -683.9323032207      1.03e-07  
    9    -683.9323032208      1.23e-08  
   10    -683.9323032207      2.30e-09  Convergence criterion met
 ---------------------------------------
 SCF time:   CPU 2.26s  wall 2.00s 
 SCF   energy in the final basis set =     -683.9323032207
 Total energy in the final basis set =     -683.9323032207

 --------------------------------------------------------------
             Orbital Energies (a.u.) and Symmetries
 --------------------------------------------------------------

 Alpha MOs, Restricted
 -- Occupied --                  
-77.071 -77.071  -6.568  -6.567  -4.729  -4.729  -4.728  -4.727
  1 Ag    1 Bu    2 Ag    2 Bu    1 Au    1 Bg    3 Ag    3 Bu                 
 -4.725  -4.724  -0.699  -0.552  -0.369  -0.366  -0.282  -0.269
  4 Ag    4 Bu    5 Ag    5 Bu    6 Bu    6 Ag    2 Au    7 Ag                 
 -- Virtual --                   
 -0.118  -0.016  -0.002   0.018   0.033   0.038   0.046   0.054
  2 Bg    8 Ag    7 Bu    8 Bu    9 Ag    3 Au    9 Bu   10 Ag                 
  0.065   0.073   0.096   0.104   0.119   0.122   0.231   0.275
 11 Ag    3 Bg   10 Bu   12 Ag   11 Bu   12 Bu   13 Ag   13 Bu                 
  0.287   0.290   0.316   0.322   0.406   0.420   0.525   0.526
  4 Au   14 Ag    4 Bg   14 Bu   15 Ag   15 Bu   16 Bu    5 Au                 
  0.547   0.590   0.627   0.645   0.711   0.790   0.832   0.858
 16 Ag    5 Bg   17 Bu    6 Au   17 Ag   18 Ag   19 Ag    6 Bg                 
  0.897   1.138   1.396   1.407   1.424   1.447   1.529   1.531
 18 Bu   19 Bu   20 Bu    7 Bg    7 Au   20 Ag   21 Bu    8 Au                 
  1.606   1.640   1.715   1.749   2.039   2.042   2.554   2.595
  8 Bg   21 Ag   22 Ag   22 Bu   23 Ag   23 Bu   24 Ag   24 Bu                 
  6.765   6.937  13.806  13.833  13.851  13.865  13.891  13.944
 25 Ag   25 Bu    9 Au    9 Bg   26 Bu   27 Bu   26 Ag   27 Ag                 
162.893 163.080
 28 Ag   28 Bu                                                                 

 Beta MOs, Restricted
 -- Occupied --                  
-77.071 -77.071  -6.568  -6.567  -4.729  -4.729  -4.728  -4.727
  1 Ag    1 Bu    2 Ag    2 Bu    1 Au    1 Bg    3 Ag    3 Bu                 
 -4.725  -4.724  -0.699  -0.552  -0.369  -0.366  -0.282  -0.269
  4 Ag    4 Bu    5 Ag    5 Bu    6 Bu    6 Ag    2 Au    7 Ag                 
 -- Virtual --                   
 -0.118  -0.016  -0.002   0.018   0.033   0.038   0.046   0.054
  2 Bg    8 Ag    7 Bu    8 Bu    9 Ag    3 Au    9 Bu   10 Ag                 
  0.065   0.073   0.096   0.104   0.119   0.122   0.231   0.275
 11 Ag    3 Bg   10 Bu   12 Ag   11 Bu   12 Bu   13 Ag   13 Bu                 
  0.287   0.290   0.316   0.322   0.406   0.420   0.525   0.526
  4 Au   14 Ag    4 Bg   14 Bu   15 Ag   15 Bu   16 Bu    5 Au                 
  0.547   0.590   0.627   0.645   0.711   0.790   0.832   0.858
 16 Ag    5 Bg   17 Bu    6 Au   17 Ag   18 Ag   19 Ag    6 Bg                 
  0.897   1.138   1.396   1.407   1.424   1.447   1.529   1.531
 18 Bu   19 Bu   20 Bu    7 Bg    7 Au   20 Ag   21 Bu    8 Au                 
  1.606   1.640   1.715   1.749   2.039   2.042   2.554   2.595
  8 Bg   21 Ag   22 Ag   22 Bu   23 Ag   23 Bu   24 Ag   24 Bu                 
  6.765   6.937  13.806  13.833  13.851  13.865  13.891  13.944
 25 Ag   25 Bu    9 Au    9 Bg   26 Bu   27 Bu   26 Ag   27 Ag                 
162.893 163.080
 28 Ag   28 Bu                                                                 
 --------------------------------------------------------------

          Ground-State Mulliken Net Atomic Charges

     Atom                 Charge (a.u.)
  ----------------------------------------
      1 P                     0.063566
      2 P                     0.063566
      3 H                    -0.063566
      4 H                    -0.063566
  ----------------------------------------
  Sum of atomic charges =     0.000000

 -----------------------------------------------------------------
                    Cartesian Multipole Moments
 -----------------------------------------------------------------
    Charge (ESU x 10^10)
                 0.0000
    Dipole Moment (Debye)
         X       0.0000      Y      -0.0000      Z       0.0000
       Tot       0.0000
    Quadrupole Moments (Debye-Ang)
        XX     -29.0541     XY      -2.5989     YY     -27.9443
        XZ       0.0000     YZ      -0.0000     ZZ     -28.2438
    Octopole Moments (Debye-Ang^2)
       XXX       0.0000    XXY      -0.0000    XYY       0.0000
       YYY      -0.0000    XXZ       0.0000    XYZ       0.0000
       YYZ       0.0000    XZZ       0.0000    YZZ      -0.0000
       ZZZ       0.0000
    Hexadecapole Moments (Debye-Ang^3)
      XXXX    -229.4675   XXXY      -9.7915   XXYY     -50.7690
      XYYY      -3.7165   YYYY     -62.9586   XXXZ       0.0000
      XXYZ      -0.0000   XYYZ      -0.0000   YYYZ      -0.0000
      XXZZ     -45.0307   XYZZ      -1.5172   YYZZ     -18.5747
      XZZZ       0.0000   YZZZ      -0.0000   ZZZZ     -46.4936
 -----------------------------------------------------------------
 Calculating MO derivatives via CPSCF
   1         3          12      0.231708    0.113349
   2         3          12      0.023066    0.014327
   3         3          12      0.002253    0.001442
   4         5          10      0.000155    0.000095
   5        13           2      0.000005    0.000004
   6        15           0      0.000000    0.000000    Roots Converged
 Time for AOints: 0.6 s (CPU) 0.6 s (wall)
 ------------------------------------------------------------------------------
                     AOints        : Timing summary (seconds)
 ------------------------------------------------------------------------------
     job step          cpu (% of tot)      sys (% of tot)     wall (% of tot)
 ------------------------------------------------------------------------------
  cpscf_lag         0.1091E+02 (55.2)   0.2200E-04 (15.2)   0.1092E+02 (55.2)
  iterzp            0.8291E+01 (41.9)   0.1230E-03 (84.8)   0.8295E+01 (41.9)
  make_fx           0.0000E+00 ( 0.0)   0.0000E+00 ( 0.0)   0.0000E+00 ( 0.0)
  AOints            0.5686E+00 ( 2.9)   0.0000E+00 ( 0.0)   0.5690E+00 ( 2.9)
 ------------------------------------------------------------------------------
   Grand Totals     0.1979E+02          0.1450E-03          0.1980E+02
 ------------------------------------------------------------------------------
 Calculating analytic Hessian of the SCF energy
 Polarizability Matrix (a.u.)
            1           2           3
    1 -76.2430887   0.6903221   0.0000000
    2   0.6903221 -41.8099415  -0.0000000
    3   0.0000000  -0.0000000 -34.4950887

 Direct stationary perturbation theory relativistic correction:

 rels  =       0.904283096965
 relv  =      -3.260619726048
 rel2e =       0.740845957192
 E_rel =      -1.615490671892

 Hessian of the SCF Energy
            1           2           3           4           5           6
    1   0.2342712   0.0016813   0.0000000  -0.2111955  -0.0319212  -0.0000000
    2   0.0016813   0.2304380  -0.0000000  -0.0319212  -0.0360022   0.0000000
    3   0.0000000  -0.0000000   0.0116718  -0.0000000   0.0000000   0.0114398
    4  -0.2111955  -0.0319212  -0.0000000   0.2342712   0.0016813   0.0000000
    5  -0.0319212  -0.0360022   0.0000000   0.0016813   0.2304380  -0.0000000
    6  -0.0000000   0.0000000   0.0114398   0.0000000  -0.0000000   0.0116718
    7  -0.0016046   0.0218990   0.0000000  -0.0214711   0.0083409  -0.0000000
    8  -0.0004573   0.0006906  -0.0000000   0.0306971  -0.1951264   0.0000000
    9   0.0000000  -0.0000000  -0.0113384  -0.0000000   0.0000000  -0.0117732
   10  -0.0214711   0.0083409  -0.0000000  -0.0016046   0.0218990   0.0000000
   11   0.0306971  -0.1951264   0.0000000  -0.0004573   0.0006906  -0.0000000
   12  -0.0000000   0.0000000  -0.0117732   0.0000000  -0.0000000  -0.0113384
            7           8           9          10          11          12
    1  -0.0016046  -0.0004573   0.0000000  -0.0214711   0.0306971  -0.0000000
    2   0.0218990   0.0006906  -0.0000000   0.0083409  -0.1951264   0.0000000
    3   0.0000000  -0.0000000  -0.0113384  -0.0000000   0.0000000  -0.0117732
    4  -0.0214711   0.0306971  -0.0000000  -0.0016046  -0.0004573   0.0000000
    5   0.0083409  -0.1951264   0.0000000   0.0218990   0.0006906  -0.0000000
    6  -0.0000000   0.0000000  -0.0117732   0.0000000  -0.0000000  -0.0113384
    7   0.0316136  -0.0307426   0.0000000  -0.0085379   0.0005027  -0.0000000
    8  -0.0307426   0.1924786  -0.0000000   0.0005027   0.0019572   0.0000000
    9   0.0000000  -0.0000000   0.0118095  -0.0000000   0.0000000   0.0113021
   10  -0.0085379   0.0005027  -0.0000000   0.0316136  -0.0307426   0.0000000
   11   0.0005027   0.0019572   0.0000000  -0.0307426   0.1924786  -0.0000000
   12  -0.0000000   0.0000000   0.0113021   0.0000000  -0.0000000   0.0118095
 Gradient time:  CPU 25.13 s  wall 25.14 s
 **********************************************************************
 **                                                                  **
 **                       VIBRATIONAL ANALYSIS                       **
 **                       --------------------                       **
 **                                                                  **
 **        VIBRATIONAL FREQUENCIES (CM**-1) AND NORMAL MODES         **
 **     FORCE CONSTANTS (mDYN/ANGSTROM) AND REDUCED MASSES (AMU)     **
 **                  INFRARED INTENSITIES (KM/MOL)                   **
 **                                                                  **
 **********************************************************************


 Mode:                 1                      2                      3
 Frequency:       607.33                 696.05                 791.01
 Force Cnst:      3.9618                 0.2967                 0.3832
 Red. Mass:      18.2305                 1.0395                 1.0395
 IR Active:          NO                     YES                    YES
 IR Intens:        0.000                 22.001                  0.401
 Raman Active:       YES                    NO                     NO 
               X      Y      Z        X      Y      Z        X      Y      Z
 P          0.535  0.037  0.000   -0.023 -0.004 -0.000    0.000  0.000 -0.023
 P         -0.535 -0.037  0.000   -0.023 -0.004 -0.000   -0.000 -0.000 -0.023
 H         -0.460 -0.028 -0.000    0.697  0.119  0.000   -0.000 -0.000  0.707
 H          0.460  0.028 -0.000    0.697  0.119  0.000   -0.000 -0.000  0.707
 TransDip  -0.000  0.000  0.000   -0.045 -0.143 -0.000    0.000  0.000 -0.020

 Mode:                 4                      5                      6
 Frequency:       982.03                2306.88                2324.68
 Force Cnst:      0.6246                 3.2578                 3.3099
 Red. Mass:       1.0992                 1.0390                 1.0395
 IR Active:          NO                     NO                     YES
 IR Intens:        0.000                  0.000                153.153
 Raman Active:       YES                    YES                    NO 
               X      Y      Z        X      Y      Z        X      Y      Z
 P          0.017  0.035  0.000   -0.004  0.022 -0.000    0.004 -0.023  0.000
 P         -0.017 -0.035  0.000    0.004 -0.022 -0.000    0.004 -0.023  0.000
 H          0.699  0.101 -0.000   -0.132  0.694  0.000   -0.119  0.697 -0.000
 H         -0.699 -0.101 -0.000    0.132 -0.694  0.000   -0.119  0.697 -0.000
 TransDip  -0.000  0.000  0.000    0.000 -0.000 -0.000    0.114 -0.380  0.000

 STANDARD THERMODYNAMIC QUANTITIES AT   298.15 K  AND     1.00 ATM

   This Molecule has  0 Imaginary Frequencies
   Zero point vibrational energy:       11.019 kcal/mol

   Atom    1 Element P  Has Mass   30.97376
   Atom    2 Element P  Has Mass   30.97376
   Atom    3 Element H  Has Mass    1.00783
   Atom    4 Element H  Has Mass    1.00783
   Molecular Mass:    63.963180 amu
   Principal axes and moments of inertia in amu*Bohr^2:
                             1           2           3
    Eigenvalues --       14.00279   240.40935   254.41214
          X               0.99848    -0.05517     0.00000
          Y               0.05517     0.99848     0.00000
          Z              -0.00000    -0.00000     1.00000
   Rotational Symmetry Number is   2
   The Molecule is an Asymmetric Top
   Translational Enthalpy:        0.889 kcal/mol
   Rotational Enthalpy:           0.889 kcal/mol
   Vibrational Enthalpy:         11.264 kcal/mol
   gas constant (RT):             0.592 kcal/mol
   Translational Entropy:        38.386  cal/mol.K
   Rotational Entropy:           19.998  cal/mol.K
   Vibrational Entropy:           1.064  cal/mol.K

   Total Enthalpy:               13.634 kcal/mol
   Total Entropy:                59.448  cal/mol.K

 ======================================================================

 STANDARD THERMODYNAMIC QUANTITIES FOR ANHARMONIC VIBRATION -- TOSH

   Zero point vibrational energy: ************ kcal/mol

   Vibrational Enthalpy:   ************ kcal/mol
   Vibrational Entropy:             NaN  cal/mol.K

   Total Enthalpy:         ************ kcal/mol
   Total Entropy:                   NaN  cal/mol.K

 ======================================================================

 STANDARD THERMODYNAMIC QUANTITIES FOR ANHARMONIC VIBRATION -- VPT2

   Zero point vibrational energy: ************ kcal/mol

   Vibrational Enthalpy:   ************ kcal/mol
   Vibrational Entropy:             NaN  cal/mol.K

   Total Enthalpy:         ************ kcal/mol
   Total Entropy:                   NaN  cal/mol.K

 ======================================================================

Archival summary:
1\1\TWL02\FREQ\ProcedureUnspecified\BasisUnspecified\22\taweetha\TueOct3017:06:222018TueOct3017:06:222018\0\\#,FREQ,ProcedureUnspecified,BasisUnspecified,\\0,1\P\H,1,1.42818\P,1,2.04209,2,94.3668\H,3,1.42818,1,94.3668,2,-180,0\\\@

 Total job time:  27.45s(wall), 27.42s(cpu) 
 Tue Oct 30 17:06:22 2018

        *************************************************************
        *                                                           *
        *  Thank you very much for using Q-Chem.  Have a nice day.  *
        *                                                           *
        *************************************************************
