# Supplementary material for: Geometric and energetic data from ab initio calculations of haloethene, haloimine, halomethylenephosphine, haloiminophosphine, halodiazene, halodiphosphene and halocyclopropane
Source: Data Brief. 2019 Nov 2;27:104738. doi: 10.1016/j.dib.2019.104738 (PMC6861602; doi:10.1016/j.dib.2019.104738)
Supplement: Multimedia component 8 [file mmc8.zip › PP/B3LYP/HEPPEI.out]

Q-Chem Developer Version!
                  Welcome to Q-Chem
     A Quantum Leap Into The Future Of Chemistry


 Q-Chem 5.1, Q-Chem, Inc., Pleasanton, CA (2018)

 Yihan Shao,  Zhengting Gan,  E. Epifanovsky,  A. T. B. Gilbert,  M. Wormit,  
 J. Kussmann,  A. W. Lange,  A. Behn,  Jia Deng,  Xintian Feng,  D. Ghosh,  
 M. Goldey,  P. R. Horn,  L. D. Jacobson,  I. Kaliman,  T. Kus,  A. Landau,  
 Jie Liu,  E. I. Proynov,  R. M. Richard,  R. P. Steele,  E. J. Sundstrom,  
 H. L. Woodcock III,  P. M. Zimmerman,  D. Zuev,  B. Albrecht,  E. Alguire,  
 S. A. Baeppler,  D. Barton,  Z. Benda,  Y. A. Bernard,  E. J. Berquist,  
 K. B. Bravaya,  H. Burton,  D. Casanova,  Chun-Min Chang,  Yunqing Chen,  
 A. Chien,  K. D. Closser,  M. P. Coons,  S. Coriani,  S. Dasgupta,  
 A. L. Dempwolff,  M. Diedenhofen,  Hainam Do,  R. G. Edgar,  Po-Tung Fang,  
 S. Faraji,  S. Fatehi,  Qingguo Feng,  K. D. Fenk,  J. Fosso-Tande,  
 Qinghui Ge,  A. Ghysels,  G. Gidofalvi,  J. Gomes,  J. Gonthier,  A. Gunina,  
 D. Hait,  M. W. D. Hanson-Heine,  P. H. P. Harbach,  A. W. Hauser,  
 J. E. Herr,  E. G. Hohenstein,  Z. C. Holden,  Kerwin Hui,  B. C. Huynh,  
 T.-C. Jagau,  Hyunjun Ji,  B. Kaduk,  K. Khistyaev,  Jaehoon Kim,  
 P. Klunzinger,  K. Koh,  D. Kosenkov,  L. Koulias,  T. Kowalczyk,  
 C. M. Krauter,  A. Kunitsa,  Ka Un Lao,  A. Laurent,  K. V. Lawler,  
 Joonho Lee,  D. Lefrancois,  S. Lehtola,  D. S. Levine,  Yi-Pei Li,  
 You-Sheng Lin,  Fenglai Liu,  E. Livshits,  A. Luenser,  P. Manohar,  
 E. Mansoor,  S. F. Manzer,  Shan-Ping Mao,  Yuezhi Mao,  N. Mardirossian,  
 A. V. Marenich,  T. Markovich,  L. A. Martinez-Martinez,  S. A. Maurer,  
 N. J. Mayhall,  S. C. McKenzie,  J.-M. Mewes,  A. F. Morrison,  
 J. W. Mullinax,  K. Nanda,  T. S. Nguyen-Beck,  R. Olivares-Amaya,  
 J. A. Parkhill,  T. M. Perrine,  F. Plasser,  P. Pokhilko,  S. Prager,  
 A. Prociuk,  E. Ramos,  D. R. Rehn,  F. Rob,  M. Schneider,  N. Sergueev,  
 S. M. Sharada,  S. Sharma,  D. W. Small,  T. Stauch,  T. Stein,  
 Yu-Chuan Su,  A. J. W. Thom,  A. Tkatchenko,  T. Tsuchimochi,  N. M. Tubman,  
 L. Vogt,  M. L. Vidal,  O. Vydrov,  M. A. Watson,  J. Wenzel,  
 M. de Wergifosse,  T. A. Wesolowski,  A. White,  J. Witte,  A. Yamada,  
 Jun Yang,  K. Yao,  S. Yeganeh,  S. R. Yost,  Zhi-Qiang You,  A. Zech,  
 Igor Ying Zhang,  Xing Zhang,  Yan Zhao,  Ying Zhu,  B. R. Brooks,  
 G. K. L. Chan,  C. J. Cramer,  M. S. Gordon,  W. J. Hehre,  A. Klamt,  
 M. W. Schmidt,  C. D. Sherrill,  D. G. Truhlar,  A. Aspuru-Guzik,  R. Baer,  
 A. T. Bell,  N. A. Besley,  Jeng-Da Chai,  A. E. DePrince, III,  
 R. A. DiStasio Jr.,  A. Dreuw,  B. D. Dunietz,  T. R. Furlani,  
 Chao-Ping Hsu,  Yousung Jung,  Jing Kong,  D. S. Lambrecht,  WanZhen Liang,  
 C. Ochsenfeld,  V. A. Rassolov,  L. V. Slipchenko,  J. E. Subotnik,  
 T. Van Voorhis,  J. M. Herbert,  A. I. Krylov,  P. M. W. Gill,  M. Head-Gordon

 Contributors to earlier versions of Q-Chem not listed above: 
 R. D. Adamson,  B. Austin,  J. Baker,  G. J. O. Beran,  K. Brandhorst,  
 S. T. Brown,  E. F. C. Byrd,  A. K. Chakraborty,  C.-L. Cheng,  
 Siu Hung Chien,  D. M. Chipman,  D. L. Crittenden,  H. Dachsel,  
 R. J. Doerksen,  A. D. Dutoi,  L. Fusti-Molnar,  W. A. Goddard III,  
 A. Golubeva-Zadorozhnaya,  S. R. Gwaltney,  G. Hawkins,  A. Heyden,  
 S. Hirata,  G. Kedziora,  F. J. Keil,  C. Kelley,  Jihan Kim,  R. A. King,  
 R. Z. Khaliullin,  P. P. Korambath,  W. Kurlancheek,  A. M. Lee,  M. S. Lee,  
 S. V. Levchenko,  Ching Yeh Lin,  D. Liotard,  R. C. Lochan,  I. Lotan,  
 P. E. Maslen,  N. Nair,  D. P. O'Neill,  D. Neuhauser,  E. Neuscamman,  
 C. M. Oana,  R. Olson,  B. Peters,  R. Peverati,  P. A. Pieniazek,  
 Y. M. Rhee,  J. Ritchie,  M. A. Rohrdanz,  E. Rosta,  N. J. Russ,  
 H. F. Schaefer III,  N. E. Schultz,  N. Shenvi,  A. C. Simmonett,  A. Sodt,  
 D. Stuck,  K. S. Thanthiriwatte,  V. Vanovschi,  Tao Wang,  A. Warshel,  
 C. F. Williams,  Q. Wu,  X. Xu,  W. Zhang

 Please cite Q-Chem as follows:
 Y. Shao et al., Mol. Phys. 113, 184-215 (2015)
 DOI: 10.1080/00268976.2014.952696

 Q-Chem 5.1.1 for Intel X86 EM64T Linux

 Parts of Q-Chem use Armadillo 8.300.2 (Tropical Shenanigans).
 http://arma.sourceforge.net/

 Q-Chem begins on Tue Oct 30 17:12:06 2018  

Host: 
0

     Scratch files written to /scratch/taweetham/qchem19384//
Input Ideriv = 2
Curr. Ideriv = -1
Max.  Ideriv = 2

Checking the input file for inconsistencies... 	...done.

--------------------------------------------------------------
User input:
--------------------------------------------------------------
$molecule
0 1
P 
P 1 PP 
H 2 PH 1 ANG 
I 1 PI 2 ANG  3 DHA

PP=1.99
PH=1.44
PF=1.54
PCl=2.03
PBr=2.5
PI=2.6
ANG=120.0
DHA=180.0
$end

$rem
   job_type	optimization
   basis	6-311++g**
   method	b3lyp
$end

--------------------------------------------------------------
 ----------------------------------------------------------------
             Standard Nuclear Orientation (Angstroms)
    I     Atom           X                Y                Z
 ----------------------------------------------------------------
    1      P       1.2378369299    -0.7945610793    -0.0000000000
    2      P       2.7578090014     0.4898784490     0.0000000000
    3      H       4.1126704826     0.0020768839     0.0000000000
    4      I      -1.2084407444     0.0861917466     0.0000000000
 ----------------------------------------------------------------
 Molecular Point Group                 Cs    NOp =  2
 Largest Abelian Subgroup              Cs    NOp =  2
 Nuclear Repulsion Energy =   340.6046661811 hartrees
 There are       42 alpha and       42 beta electrons
 Requested basis set is 6-311++G(d,p)
 There are 55 shells and 129 basis functions

 Total QAlloc Memory Limit   2000 MB
 Mega-Array Size       188 MB
 MEM_STATIC part       192 MB
 A cutoff of  1.0D-11 yielded   1231 shell pairs
 There are      7140 function pairs (      7973 Cartesian)
 Smallest overlap matrix eigenvalue = 8.09E-04

 Scale SEOQF with 1.000000e-01/1.000000e-01/1.000000e-01

 Standard Electronic Orientation quadrupole field applied
 Nucleus-field energy     =     0.0000000092 hartrees
 Guess from superposition of atomic densities
 Warning:  Energy on first SCF cycle will be non-variational
 SAD guess density has 84.000000 electrons

 -----------------------------------------------------------------------
  General SCF calculation program by
  Eric Jon Sundstrom, Paul Horn, Yuezhi Mao, Dmitri Zuev, Alec White,
  David Stuck, Shaama M.S., Shane Yost, Joonho Lee, David Small,
  Daniel Levine, Susi Lehtola, Hugh Burton, Evgeny Epifanovsky
 -----------------------------------------------------------------------
 Exchange:     0.2000 Hartree-Fock + 0.0800 Slater + 0.7200 B88
 Correlation:  0.1900 VWN1RPA + 0.8100 LYP
 Using SG-1 standard quadrature grid
 A restricted SCF calculation will be
 performed using DIIS
 SCF converges when DIIS error is below 1.0e-08
 ---------------------------------------
  Cycle       Energy         DIIS error
 ---------------------------------------
    1   -7602.9799081978      3.82e-02  
    2   -7602.8346698969      2.06e-03  
    3   -7602.8079134374      3.63e-03  
    4   -7602.8439405670      8.25e-04  
    5   -7602.8455155231      1.81e-04  
    6   -7602.8455648497      1.61e-04  
    7   -7602.8456467162      1.29e-05  
    8   -7602.8456471451      3.78e-06  
    9   -7602.8456471934      1.12e-06  
   10   -7602.8456471982      3.47e-07  
   11   -7602.8456471986      9.26e-08  
   12   -7602.8456471986      1.85e-08  
   13   -7602.8456471986      3.57e-09  Convergence criterion met
 ---------------------------------------
 SCF time:   CPU 12.12s  wall 13.00s 
 SCF   energy in the final basis set =    -7602.8456471986
 Total energy in the final basis set =    -7602.8456471986

 --------------------------------------------------------------
             Orbital Energies (a.u.) and Symmetries
 --------------------------------------------------------------

 Alpha MOs, Restricted
 -- Occupied --                  
******* -176.31 -165.71 -165.71 -165.71  -77.11  -77.08  -35.81
  1 A'    2 A'    3 A'    1 A"    4 A'    5 A'    6 A'    7 A'                 
-31.298 -31.293 -31.293 -22.949 -22.948 -22.947 -22.944 -22.944
  8 A'    2 A"    9 A'   10 A'    3 A"   11 A'    4 A"   12 A'                 
 -6.608  -6.579  -6.354  -4.770  -4.768  -4.766  -4.766  -4.753
 13 A'   14 A'   15 A'   16 A'    5 A"   17 A'   18 A'    6 A"                 
 -4.752  -4.741  -4.740  -4.736  -2.032  -2.028  -2.027  -2.016
 19 A'    7 A"   20 A'   21 A'   22 A'    8 A"   23 A'    9 A"                 
 -2.016  -0.724  -0.651  -0.546  -0.406  -0.349  -0.318  -0.285
 24 A'   25 A'   26 A'   27 A'   28 A'   29 A'   10 A"   30 A'                 
 -0.272  -0.246
 11 A"   31 A'                                                                 
 -- Virtual --                   
 -0.129  -0.127  -0.017   0.009   0.030   0.036   0.040   0.052
 32 A'   12 A"   33 A'   34 A'   35 A'   13 A"   36 A'   37 A'                 
  0.057   0.069   0.070   0.101   0.113   0.173   0.187   0.214
 38 A'   14 A"   39 A'   40 A'   41 A'   42 A'   43 A'   15 A"                 
  0.252   0.267   0.274   0.291   0.294   0.302   0.369   0.375
 44 A'   45 A'   16 A"   46 A'   47 A'   17 A"   48 A'   49 A'                 
  0.387   0.397   0.414   0.426   0.477   0.499   0.546   0.599
 18 A"   19 A"   50 A'   51 A'   52 A'   20 A"   53 A'   54 A'                 
  0.606   0.633   0.677   0.682   0.735   0.840   0.852   0.903
 21 A"   55 A'   56 A'   22 A"   57 A'   58 A'   23 A"   59 A'                 
  1.154   1.289   1.314   1.339   1.384   1.415   1.509   1.536
 60 A'   24 A"   61 A'   62 A'   25 A"   63 A'   26 A"   64 A'                 
  1.565   1.603   1.679   1.714   1.996   2.529   3.956   3.962
 27 A"   65 A'   66 A'   67 A'   68 A'   69 A'   28 A"   70 A'                 
  3.966   3.987   4.087   4.255   5.981   6.002   6.014   6.684
 29 A"   71 A'   72 A'   73 A'   30 A"   74 A'   75 A'   76 A'                 
  6.895  13.776  13.803  13.813  13.848  13.863  13.932  27.722
 77 A'   31 A"   78 A'   32 A"   79 A'   80 A'   81 A'   82 A'                 
 28.328  28.344  28.356  28.532  28.534  28.536  28.545  28.603
 33 A"   83 A'   84 A'   34 A"   85 A'   35 A"   86 A'   87 A'                 
127.875 127.887 127.901 151.541 162.802 163.0381901.699
 36 A"   88 A'   89 A'   90 A'   91 A'   92 A'   93 A'                         

 Beta MOs, Restricted
 -- Occupied --                  
******* -176.31 -165.71 -165.71 -165.71  -77.11  -77.08  -35.81
  1 A'    2 A'    3 A'    1 A"    4 A'    5 A'    6 A'    7 A'                 
-31.298 -31.293 -31.293 -22.949 -22.948 -22.947 -22.944 -22.944
  8 A'    2 A"    9 A'   10 A'    3 A"   11 A'    4 A"   12 A'                 
 -6.608  -6.579  -6.354  -4.770  -4.768  -4.766  -4.766  -4.753
 13 A'   14 A'   15 A'   16 A'    5 A"   17 A'   18 A'    6 A"                 
 -4.752  -4.741  -4.740  -4.736  -2.032  -2.028  -2.027  -2.016
 19 A'    7 A"   20 A'   21 A'   22 A'    8 A"   23 A'    9 A"                 
 -2.016  -0.724  -0.651  -0.546  -0.406  -0.349  -0.318  -0.285
 24 A'   25 A'   26 A'   27 A'   28 A'   29 A'   10 A"   30 A'                 
 -0.272  -0.246
 11 A"   31 A'                                                                 
 -- Virtual --                   
 -0.129  -0.127  -0.017   0.009   0.030   0.036   0.040   0.052
 32 A'   12 A"   33 A'   34 A'   35 A'   13 A"   36 A'   37 A'                 
  0.057   0.069   0.070   0.101   0.113   0.173   0.187   0.214
 38 A'   14 A"   39 A'   40 A'   41 A'   42 A'   43 A'   15 A"                 
  0.252   0.267   0.274   0.291   0.294   0.302   0.369   0.375
 44 A'   45 A'   16 A"   46 A'   47 A'   17 A"   48 A'   49 A'                 
  0.387   0.397   0.414   0.426   0.477   0.499   0.546   0.599
 18 A"   19 A"   50 A'   51 A'   52 A'   20 A"   53 A'   54 A'                 
  0.606   0.633   0.677   0.682   0.735   0.840   0.852   0.903
 21 A"   55 A'   56 A'   22 A"   57 A'   58 A'   23 A"   59 A'                 
  1.154   1.289   1.314   1.339   1.384   1.415   1.509   1.536
 60 A'   24 A"   61 A'   62 A'   25 A"   63 A'   26 A"   64 A'                 
  1.565   1.603   1.679   1.714   1.996   2.529   3.956   3.962
 27 A"   65 A'   66 A'   67 A'   68 A'   69 A'   28 A"   70 A'                 
  3.966   3.987   4.087   4.255   5.981   6.002   6.014   6.684
 29 A"   71 A'   72 A'   73 A'   30 A"   74 A'   75 A'   76 A'                 
  6.895  13.776  13.803  13.813  13.848  13.863  13.932  27.722
 77 A'   31 A"   78 A'   32 A"   79 A'   80 A'   81 A'   82 A'                 
 28.328  28.344  28.356  28.532  28.534  28.536  28.545  28.603
 33 A"   83 A'   84 A'   34 A"   85 A'   35 A"   86 A'   87 A'                 
127.875 127.887 127.901 151.541 162.802 163.0381901.699
 36 A"   88 A'   89 A'   90 A'   91 A'   92 A'   93 A'                         
 --------------------------------------------------------------

          Ground-State Mulliken Net Atomic Charges

     Atom                 Charge (a.u.)
  ----------------------------------------
      1 P                     0.086220
      2 P                     0.038428
      3 H                    -0.013630
      4 I                    -0.111018
  ----------------------------------------
  Sum of atomic charges =     0.000000

 -----------------------------------------------------------------
                    Cartesian Multipole Moments
 -----------------------------------------------------------------
    Charge (ESU x 10^10)
                 0.0000
    Dipole Moment (Debye)
         X       1.8573      Y      -0.7140      Z      -0.0000
       Tot       1.9898
    Quadrupole Moments (Debye-Ang)
        XX     -46.3702     XY      -2.4012     YY     -59.5436
        XZ       0.0000     YZ      -0.0000     ZZ     -56.2810
    Octopole Moments (Debye-Ang^2)
       XXX     -32.3555    XXY      -2.8736    XYY     -26.8943
       YYY       2.0376    XXZ       0.0000    XYZ       0.0000
       YYZ       0.0000    XZZ     -19.9376    YZZ       0.9525
       ZZZ      -0.0000
    Hexadecapole Moments (Debye-Ang^3)
      XXXX    -935.8460   XXXY     -21.6758   XXYY    -231.3228
      XYYY     -15.1312   YYYY    -171.8279   XXXZ       0.0000
      XXYZ       0.0000   XYYZ       0.0000   YYYZ      -0.0000
      XXZZ    -202.0521   XYZZ      -2.8608   YYZZ     -41.9483
      XZZZ       0.0000   YZZZ      -0.0000   ZZZZ     -86.5242
 -----------------------------------------------------------------
 Calculating analytic gradient of the SCF energy
 Gradient of SCF Energy
            1           2           3           4
    1   0.0035955  -0.0017391   0.0144294  -0.0162858
    2   0.0456762  -0.0605764   0.0231812  -0.0082811
    3  -0.0000000   0.0000000  -0.0000000  -0.0000000
 Max gradient component =       6.058E-02
 RMS gradient           =       2.389E-02
 Gradient time:  CPU 3.07 s  wall 3.08 s
 Geometry Optimization Parameters
   NAtoms,    NIC,     NZ,  NCons,   NDum,   NFix, NCnnct, MaxDiis
        4      14       4       0       0       0       0       0


** GEOMETRY OPTIMIZATION IN DELOCALIZED INTERNAL COORDINATES **
   Searching for a Minimum

   Optimization Cycle:   1

                       Coordinates (Angstroms)
     ATOM                X               Y               Z
      1  P         1.2378369299   -0.7945610793    0.0000000000
      2  P         2.7578090014    0.4898784490    0.0000000000
      3  H         4.1126704826    0.0020768839    0.0000000000
      4  I        -1.2084407444    0.0861917466    0.0000000000
   Point Group: cs    Number of degrees of freedom:     5


   Energy is  -7602.845647199


 Attempting to Generate Delocalized Internal Coordinates

  5 Hessian modes will be used to form the next step
  Hessian Eigenvalues:
     0.075278    0.160000    0.198009    0.250000    0.357619

 Minimum Search - Taking Simple RFO Step
 Searching for Lamda that Minimizes Along All modes
 Value Taken    Lamda =  -0.04269177
 Calculated Step too Large.  Step scaled by  0.685121
 Step Taken.  Stepsize is  0.300000

                             Maximum     Tolerance    Cnvgd?
         Gradient           0.077469      0.000300      NO
         Displacement       0.259030      0.001200      NO
         Energy change     *********      0.000001      NO


 New Cartesian Coordinates Obtained by Inverse Iteration

 Displacement from previous Coordinates is:  0.522909
 ----------------------------------------------------------------
             Standard Nuclear Orientation (Angstroms)
    I     Atom           X                Y                Z
 ----------------------------------------------------------------
    1      P       1.3123353763    -0.8584371460     0.0000000000
    2      P       2.6886397516     0.5969272118     0.0000000000
    3      H       3.9585531489    -0.0635169038     0.0000000000
    4      I      -1.0596526073     0.1086128382     0.0000000000
 ----------------------------------------------------------------
 Molecular Point Group                 Cs    NOp =  2
 Largest Abelian Subgroup              Cs    NOp =  2
 Nuclear Repulsion Energy =   348.9764091837 hartrees
 There are       42 alpha and       42 beta electrons
 Applying Cartesian multipole field
    Component          Value
    ---------          -----
     (2,0,0)        1.00000E-11
     (0,2,0)        2.00000E-11
     (0,0,2)       -3.00000E-11
 Nucleus-field energy     =     0.0000000087 hartrees
 Requested basis set is 6-311++G(d,p)
 There are 55 shells and 129 basis functions
 A cutoff of  1.0D-11 yielded   1258 shell pairs
 There are      7341 function pairs (      8212 Cartesian)
 Smallest overlap matrix eigenvalue = 8.09E-04
 Guess MOs from SCF MO coefficient file

 -----------------------------------------------------------------------
  General SCF calculation program by
  Eric Jon Sundstrom, Paul Horn, Yuezhi Mao, Dmitri Zuev, Alec White,
  David Stuck, Shaama M.S., Shane Yost, Joonho Lee, David Small,
  Daniel Levine, Susi Lehtola, Hugh Burton, Evgeny Epifanovsky
 -----------------------------------------------------------------------
 Exchange:     0.2000 Hartree-Fock + 0.0800 Slater + 0.7200 B88
 Correlation:  0.1900 VWN1RPA + 0.8100 LYP
 Using SG-1 standard quadrature grid
 A restricted SCF calculation will be
 performed using DIIS
 SCF converges when DIIS error is below 1.0e-08
 ---------------------------------------
  Cycle       Energy         DIIS error
 ---------------------------------------
    1   -7602.8640532332      1.07e-03  
    2   -7602.8698300314      2.32e-04  
    3   -7602.8697865913      3.33e-04  
    4   -7602.8701025740      5.38e-05  
    5   -7602.8701059644      3.98e-05  
    6   -7602.8701106603      1.72e-05  
    7   -7602.8701114259      2.30e-06  
    8   -7602.8701114396      5.03e-07  
    9   -7602.8701114405      1.21e-07  
   10   -7602.8701114406      2.81e-08  
   11   -7602.8701114406      5.43e-09  Convergence criterion met
 ---------------------------------------
 SCF time:   CPU 10.42s  wall 10.00s 
 SCF   energy in the final basis set =    -7602.8701114406
 Total energy in the final basis set =    -7602.8701114406

 --------------------------------------------------------------
             Orbital Energies (a.u.) and Symmetries
 --------------------------------------------------------------

 Alpha MOs, Restricted
 -- Occupied --                  
******* -176.31 -165.71 -165.71 -165.71  -77.11  -77.08  -35.81
  1 A'    2 A'    3 A'    1 A"    4 A'    5 A'    6 A'    7 A'                 
-31.299 -31.294 -31.293 -22.949 -22.948 -22.948 -22.944 -22.944
  8 A'    2 A"    9 A'   10 A'    3 A"   11 A'    4 A"   12 A'                 
 -6.605  -6.578  -6.355  -4.767  -4.766  -4.765  -4.762  -4.754
 13 A'   14 A'   15 A'   16 A'   17 A'    5 A"   18 A'    6 A"                 
 -4.753  -4.739  -4.738  -4.735  -2.032  -2.028  -2.027  -2.017
 19 A'    7 A"   20 A'   21 A'   22 A'    8 A"   23 A'    9 A"                 
 -2.017  -0.725  -0.652  -0.538  -0.396  -0.358  -0.319  -0.288
 24 A'   25 A'   26 A'   27 A'   28 A'   29 A'   10 A"   30 A'                 
 -0.269  -0.258
 11 A"   31 A'                                                                 
 -- Virtual --                   
 -0.127  -0.107  -0.015   0.004   0.027   0.036   0.045   0.050
 12 A"   32 A'   33 A'   34 A'   35 A'   13 A"   36 A'   37 A'                 
  0.061   0.067   0.069   0.094   0.111   0.163   0.197   0.211
 38 A'   39 A'   14 A"   40 A'   41 A'   42 A'   43 A'   15 A"                 
  0.258   0.265   0.274   0.278   0.300   0.305   0.373   0.380
 44 A'   45 A'   16 A"   46 A'   47 A'   17 A"   48 A'   49 A'                 
  0.381   0.397   0.413   0.419   0.499   0.504   0.532   0.587
 18 A"   19 A"   50 A'   51 A'   52 A'   20 A"   53 A'   54 A'                 
  0.602   0.624   0.688   0.689   0.783   0.853   0.859   0.876
 21 A"   55 A'   22 A"   56 A'   57 A'   23 A"   58 A'   59 A'                 
  1.151   1.287   1.314   1.348   1.395   1.408   1.505   1.540
 60 A'   24 A"   61 A'   62 A'   25 A"   63 A'   26 A"   64 A'                 
  1.573   1.622   1.707   1.713   2.019   2.551   3.956   3.963
 27 A"   65 A'   66 A'   67 A'   68 A'   69 A'   28 A"   70 A'                 
  3.966   3.989   4.098   4.262   5.979   6.003   6.015   6.674
 29 A"   71 A'   72 A'   73 A'   30 A"   74 A'   75 A'   76 A'                 
  6.901  13.778  13.815  13.815  13.857  13.865  13.933  27.728
 77 A'   31 A"   32 A"   78 A'   79 A'   80 A'   81 A'   82 A'                 
 28.326  28.344  28.356  28.532  28.535  28.536  28.546  28.608
 33 A"   83 A'   84 A'   34 A"   85 A'   35 A"   86 A'   87 A'                 
127.874 127.887 127.902 151.546 162.794 163.0461901.704
 36 A"   88 A'   89 A'   90 A'   91 A'   92 A'   93 A'                         

 Beta MOs, Restricted
 -- Occupied --                  
******* -176.31 -165.71 -165.71 -165.71  -77.11  -77.08  -35.81
  1 A'    2 A'    3 A'    1 A"    4 A'    5 A'    6 A'    7 A'                 
-31.299 -31.294 -31.293 -22.949 -22.948 -22.948 -22.944 -22.944
  8 A'    2 A"    9 A'   10 A'    3 A"   11 A'    4 A"   12 A'                 
 -6.605  -6.578  -6.355  -4.767  -4.766  -4.765  -4.762  -4.754
 13 A'   14 A'   15 A'   16 A'   17 A'    5 A"   18 A'    6 A"                 
 -4.753  -4.739  -4.738  -4.735  -2.032  -2.028  -2.027  -2.017
 19 A'    7 A"   20 A'   21 A'   22 A'    8 A"   23 A'    9 A"                 
 -2.017  -0.725  -0.652  -0.538  -0.396  -0.358  -0.319  -0.288
 24 A'   25 A'   26 A'   27 A'   28 A'   29 A'   10 A"   30 A'                 
 -0.269  -0.258
 11 A"   31 A'                                                                 
 -- Virtual --                   
 -0.127  -0.107  -0.015   0.004   0.027   0.036   0.045   0.050
 12 A"   32 A'   33 A'   34 A'   35 A'   13 A"   36 A'   37 A'                 
  0.061   0.067   0.069   0.094   0.111   0.163   0.197   0.211
 38 A'   39 A'   14 A"   40 A'   41 A'   42 A'   43 A'   15 A"                 
  0.258   0.265   0.274   0.278   0.300   0.305   0.373   0.380
 44 A'   45 A'   16 A"   46 A'   47 A'   17 A"   48 A'   49 A'                 
  0.381   0.397   0.413   0.419   0.499   0.504   0.532   0.587
 18 A"   19 A"   50 A'   51 A'   52 A'   20 A"   53 A'   54 A'                 
  0.602   0.624   0.688   0.689   0.783   0.853   0.859   0.876
 21 A"   55 A'   22 A"   56 A'   57 A'   23 A"   58 A'   59 A'                 
  1.151   1.287   1.314   1.348   1.395   1.408   1.505   1.540
 60 A'   24 A"   61 A'   62 A'   25 A"   63 A'   26 A"   64 A'                 
  1.573   1.622   1.707   1.713   2.019   2.551   3.956   3.963
 27 A"   65 A'   66 A'   67 A'   68 A'   69 A'   28 A"   70 A'                 
  3.966   3.989   4.098   4.262   5.979   6.003   6.015   6.674
 29 A"   71 A'   72 A'   73 A'   30 A"   74 A'   75 A'   76 A'                 
  6.901  13.778  13.815  13.815  13.857  13.865  13.933  27.728
 77 A'   31 A"   32 A"   78 A'   79 A'   80 A'   81 A'   82 A'                 
 28.326  28.344  28.356  28.532  28.535  28.536  28.546  28.608
 33 A"   83 A'   84 A'   34 A"   85 A'   35 A"   86 A'   87 A'                 
127.874 127.887 127.902 151.546 162.794 163.0461901.704
 36 A"   88 A'   89 A'   90 A'   91 A'   92 A'   93 A'                         
 --------------------------------------------------------------

          Ground-State Mulliken Net Atomic Charges

     Atom                 Charge (a.u.)
  ----------------------------------------
      1 P                     0.098852
      2 P                     0.058240
      3 H                    -0.040812
      4 I                    -0.116281
  ----------------------------------------
  Sum of atomic charges =    -0.000000

 -----------------------------------------------------------------
                    Cartesian Multipole Moments
 -----------------------------------------------------------------
    Charge (ESU x 10^10)
                -0.0000
    Dipole Moment (Debye)
         X       1.5555      Y      -0.5225      Z       0.0000
       Tot       1.6409
    Quadrupole Moments (Debye-Ang)
        XX     -48.0703     XY      -2.1778     YY     -58.8615
        XZ      -0.0000     YZ      -0.0000     ZZ     -56.2306
    Octopole Moments (Debye-Ang^2)
       XXX     -53.4604    XXY      -1.8880    XYY     -30.3653
       YYY      -0.5199    XXZ       0.0000    XYZ      -0.0000
       YYZ       0.0000    XZZ     -24.3860    YZZ      -0.0990
       ZZZ       0.0000
    Hexadecapole Moments (Debye-Ang^3)
      XXXX    -911.6187   XXXY     -23.0380   XXYY    -216.4448
      XYYY     -15.6301   YYYY    -188.6007   XXXZ      -0.0000
      XXYZ      -0.0000   XYYZ      -0.0000   YYYZ      -0.0000
      XXZZ    -189.3904   XYZZ      -3.5570   YYZZ     -44.5270
      XZZZ      -0.0000   YZZZ      -0.0000   ZZZZ     -86.3712
 -----------------------------------------------------------------
 Calculating analytic gradient of the SCF energy
 Gradient of SCF Energy
            1           2           3           4
    1   0.0071185  -0.0019147   0.0090615  -0.0142653
    2   0.0269822  -0.0398798   0.0151298  -0.0022322
    3   0.0000000  -0.0000000   0.0000000   0.0000000
 Max gradient component =       3.988E-02
 RMS gradient           =       1.552E-02
 Gradient time:  CPU 3.13 s  wall 3.14 s
 Geometry Optimization Parameters
   NAtoms,    NIC,     NZ,  NCons,   NDum,   NFix, NCnnct, MaxDiis
        4      14       4       0       0       0       0       0

 Cartesian Hessian Update
 Hessian Updated using BFGS Update


** GEOMETRY OPTIMIZATION IN DELOCALIZED INTERNAL COORDINATES **
   Searching for a Minimum

   Optimization Cycle:   2

                       Coordinates (Angstroms)
     ATOM                X               Y               Z
      1  P         1.3123353763   -0.8584371460    0.0000000000
      2  P         2.6886397516    0.5969272118    0.0000000000
      3  H         3.9585531489   -0.0635169038    0.0000000000
      4  I        -1.0596526073    0.1086128382    0.0000000000
   Point Group: cs    Number of degrees of freedom:     5


   Energy is  -7602.870111441

 Hessian Updated using BFGS Update

  5 Hessian modes will be used to form the next step
  Hessian Eigenvalues:
     0.067901    0.120508    0.199171    0.243524    0.356434

 Minimum Search - Taking Simple RFO Step
 Searching for Lamda that Minimizes Along All modes
 Value Taken    Lamda =  -0.02759638
 Calculated Step too Large.  Step scaled by  0.648985
 Step Taken.  Stepsize is  0.300000

                             Maximum     Tolerance    Cnvgd?
         Gradient           0.048250      0.000300      NO
         Displacement       0.250161      0.001200      NO
         Energy change     -0.024464      0.000001      NO


 New Cartesian Coordinates Obtained by Inverse Iteration

 Displacement from previous Coordinates is:  0.532445
 ----------------------------------------------------------------
             Standard Nuclear Orientation (Angstroms)
    I     Atom           X                Y                Z
 ----------------------------------------------------------------
    1      P       1.3818125898    -0.8909830537     0.0000000000
    2      P       2.6307314795     0.7021505986     0.0000000000
    3      H       3.7897119355    -0.1398101964     0.0000000000
    4      I      -0.9023803352     0.1122286517     0.0000000000
 ----------------------------------------------------------------
 Molecular Point Group                 Cs    NOp =  2
 Largest Abelian Subgroup              Cs    NOp =  2
 Nuclear Repulsion Energy =   359.5502433944 hartrees
 There are       42 alpha and       42 beta electrons
 Applying Cartesian multipole field
    Component          Value
    ---------          -----
     (2,0,0)        1.00000E-11
     (0,2,0)        2.00000E-11
     (0,0,2)       -3.00000E-11
 Nucleus-field energy     =     0.0000000082 hartrees
 Requested basis set is 6-311++G(d,p)
 There are 55 shells and 129 basis functions
 A cutoff of  1.0D-11 yielded   1282 shell pairs
 There are      7435 function pairs (      8316 Cartesian)
 Smallest overlap matrix eigenvalue = 8.63E-04
 Guess MOs from SCF MO coefficient file

 -----------------------------------------------------------------------
  General SCF calculation program by
  Eric Jon Sundstrom, Paul Horn, Yuezhi Mao, Dmitri Zuev, Alec White,
  David Stuck, Shaama M.S., Shane Yost, Joonho Lee, David Small,
  Daniel Levine, Susi Lehtola, Hugh Burton, Evgeny Epifanovsky
 -----------------------------------------------------------------------
 Exchange:     0.2000 Hartree-Fock + 0.0800 Slater + 0.7200 B88
 Correlation:  0.1900 VWN1RPA + 0.8100 LYP
 Using SG-1 standard quadrature grid
 A restricted SCF calculation will be
 performed using DIIS
 SCF converges when DIIS error is below 1.0e-08
 ---------------------------------------
  Cycle       Energy         DIIS error
 ---------------------------------------
    1   -7602.8760645513      1.02e-03  
    2   -7602.8808008331      1.67e-04  
    3   -7602.8808626700      1.66e-04  
    4   -7602.8809299017      4.86e-05  
    5   -7602.8809359918      1.78e-05  
    6   -7602.8809365163      1.08e-05  
    7   -7602.8809368319      3.57e-06  
    8   -7602.8809368671      5.23e-07  
    9   -7602.8809368679      7.54e-08  
   10   -7602.8809368679      2.20e-08  
   11   -7602.8809368679      3.07e-09  Convergence criterion met
 ---------------------------------------
 SCF time:   CPU 10.68s  wall 11.00s 
 SCF   energy in the final basis set =    -7602.8809368679
 Total energy in the final basis set =    -7602.8809368679

 --------------------------------------------------------------
             Orbital Energies (a.u.) and Symmetries
 --------------------------------------------------------------

 Alpha MOs, Restricted
 -- Occupied --                  
******* -176.31 -165.71 -165.71 -165.71  -77.11  -77.08  -35.80
  1 A'    2 A'    3 A'    1 A"    4 A'    5 A'    6 A'    7 A'                 
-31.297 -31.293 -31.292 -22.948 -22.947 -22.947 -22.943 -22.943
  8 A'    2 A"    9 A'   10 A'    3 A"   11 A'    4 A"   12 A'                 
 -6.603  -6.577  -6.354  -4.765  -4.765  -4.763  -4.760  -4.753
 13 A'   14 A'   15 A'   16 A'   17 A'    5 A"   18 A'    6 A"                 
 -4.752  -4.738  -4.738  -4.735  -2.031  -2.027  -2.026  -2.016
 19 A'    7 A"   20 A'   21 A'   22 A'    8 A"   23 A'    9 A"                 
 -2.016  -0.728  -0.652  -0.530  -0.390  -0.362  -0.321  -0.293
 24 A'   25 A'   26 A'   27 A'   28 A'   29 A'   10 A"   30 A'                 
 -0.266  -0.265
 31 A'   11 A"                                                                 
 -- Virtual --                   
 -0.128  -0.084  -0.014  -0.004   0.024   0.036   0.040   0.051
 12 A"   32 A'   33 A'   34 A'   35 A'   13 A"   36 A'   37 A'                 
  0.065   0.067   0.068   0.092   0.110   0.166   0.205   0.210
 38 A'   39 A'   14 A"   40 A'   41 A'   42 A'   43 A'   15 A"                 
  0.258   0.266   0.275   0.276   0.305   0.306   0.371   0.376
 44 A'   45 A'   46 A'   16 A"   47 A'   17 A"   18 A"   48 A'                 
  0.391   0.397   0.403   0.425   0.511   0.516   0.520   0.579
 49 A'   19 A"   50 A'   51 A'   20 A"   52 A'   53 A'   54 A'                 
  0.602   0.616   0.692   0.697   0.816   0.841   0.846   0.906
 21 A"   55 A'   56 A'   22 A"   57 A'   58 A'   23 A"   59 A'                 
  1.137   1.288   1.316   1.362   1.399   1.415   1.503   1.548
 60 A'   24 A"   61 A'   62 A'   25 A"   63 A'   26 A"   64 A'                 
  1.579   1.637   1.678   1.719   2.019   2.555   3.957   3.966
 27 A"   65 A'   66 A'   67 A'   68 A'   69 A'   28 A"   70 A'                 
  3.970   3.992   4.117   4.276   5.980   6.004   6.017   6.663
 29 A"   71 A'   72 A'   73 A'   30 A"   74 A'   75 A'   76 A'                 
  6.908  13.779  13.816  13.825  13.844  13.882  13.931  27.743
 77 A'   31 A"   32 A"   78 A'   79 A'   80 A'   81 A'   82 A'                 
 28.328  28.346  28.358  28.533  28.537  28.539  28.548  28.619
 33 A"   83 A'   84 A'   34 A"   85 A'   35 A"   86 A'   87 A'                 
127.875 127.889 127.905 151.559 162.783 163.0501901.718
 36 A"   88 A'   89 A'   90 A'   91 A'   92 A'   93 A'                         

 Beta MOs, Restricted
 -- Occupied --                  
******* -176.31 -165.71 -165.71 -165.71  -77.11  -77.08  -35.80
  1 A'    2 A'    3 A'    1 A"    4 A'    5 A'    6 A'    7 A'                 
-31.297 -31.293 -31.292 -22.948 -22.947 -22.947 -22.943 -22.943
  8 A'    2 A"    9 A'   10 A'    3 A"   11 A'    4 A"   12 A'                 
 -6.603  -6.577  -6.354  -4.765  -4.765  -4.763  -4.760  -4.753
 13 A'   14 A'   15 A'   16 A'   17 A'    5 A"   18 A'    6 A"                 
 -4.752  -4.738  -4.738  -4.735  -2.031  -2.027  -2.026  -2.016
 19 A'    7 A"   20 A'   21 A'   22 A'    8 A"   23 A'    9 A"                 
 -2.016  -0.728  -0.652  -0.530  -0.390  -0.362  -0.321  -0.293
 24 A'   25 A'   26 A'   27 A'   28 A'   29 A'   10 A"   30 A'                 
 -0.266  -0.265
 31 A'   11 A"                                                                 
 -- Virtual --                   
 -0.128  -0.084  -0.014  -0.004   0.024   0.036   0.040   0.051
 12 A"   32 A'   33 A'   34 A'   35 A'   13 A"   36 A'   37 A'                 
  0.065   0.067   0.068   0.092   0.110   0.166   0.205   0.210
 38 A'   39 A'   14 A"   40 A'   41 A'   42 A'   43 A'   15 A"                 
  0.258   0.266   0.275   0.276   0.305   0.306   0.371   0.376
 44 A'   45 A'   46 A'   16 A"   47 A'   17 A"   18 A"   48 A'                 
  0.391   0.397   0.403   0.425   0.511   0.516   0.520   0.579
 49 A'   19 A"   50 A'   51 A'   20 A"   52 A'   53 A'   54 A'                 
  0.602   0.616   0.692   0.697   0.816   0.841   0.846   0.906
 21 A"   55 A'   56 A'   22 A"   57 A'   58 A'   23 A"   59 A'                 
  1.137   1.288   1.316   1.362   1.399   1.415   1.503   1.548
 60 A'   24 A"   61 A'   62 A'   25 A"   63 A'   26 A"   64 A'                 
  1.579   1.637   1.678   1.719   2.019   2.555   3.957   3.966
 27 A"   65 A'   66 A'   67 A'   68 A'   69 A'   28 A"   70 A'                 
  3.970   3.992   4.117   4.276   5.980   6.004   6.017   6.663
 29 A"   71 A'   72 A'   73 A'   30 A"   74 A'   75 A'   76 A'                 
  6.908  13.779  13.816  13.825  13.844  13.882  13.931  27.743
 77 A'   31 A"   32 A"   78 A'   79 A'   80 A'   81 A'   82 A'                 
 28.328  28.346  28.358  28.533  28.537  28.539  28.548  28.619
 33 A"   83 A'   84 A'   34 A"   85 A'   35 A"   86 A'   87 A'                 
127.875 127.889 127.905 151.559 162.783 163.0501901.718
 36 A"   88 A'   89 A'   90 A'   91 A'   92 A'   93 A'                         
 --------------------------------------------------------------

          Ground-State Mulliken Net Atomic Charges

     Atom                 Charge (a.u.)
  ----------------------------------------
      1 P                     0.108981
      2 P                     0.087456
      3 H                    -0.067058
      4 I                    -0.129379
  ----------------------------------------
  Sum of atomic charges =     0.000000

 -----------------------------------------------------------------
                    Cartesian Multipole Moments
 -----------------------------------------------------------------
    Charge (ESU x 10^10)
                 0.0000
    Dipole Moment (Debye)
         X       1.3489      Y      -0.3357      Z       0.0000
       Tot       1.3900
    Quadrupole Moments (Debye-Ang)
        XX     -49.9034     XY      -1.7771     YY     -57.9324
        XZ       0.0000     YZ       0.0000     ZZ     -56.1910
    Octopole Moments (Debye-Ang^2)
       XXX     -74.1930    XXY      -1.2655    XYY     -33.7255
       YYY      -2.6616    XXZ       0.0000    XYZ      -0.0000
       YYZ       0.0000    XZZ     -29.2657    YZZ      -1.0153
       ZZZ       0.0000
    Hexadecapole Moments (Debye-Ang^3)
      XXXX    -891.9321   XXXY     -26.0289   XXYY    -203.2295
      XYYY     -18.7403   YYYY    -200.7732   XXXZ       0.0000
      XXYZ       0.0000   XYYZ       0.0000   YYYZ       0.0000
      XXZZ    -179.0573   XYZZ      -5.3391   YYZZ     -46.5562
      XZZZ       0.0000   YZZZ       0.0000   ZZZZ     -86.2355
 -----------------------------------------------------------------
 Calculating analytic gradient of the SCF energy
 Gradient of SCF Energy
            1           2           3           4
    1   0.0012864  -0.0036688   0.0022257   0.0001567
    2   0.0086669  -0.0098686   0.0024833  -0.0012816
    3   0.0000000   0.0000000  -0.0000000  -0.0000000
 Max gradient component =       9.869E-03
 RMS gradient           =       4.087E-03
 Gradient time:  CPU 3.24 s  wall 3.24 s
 Geometry Optimization Parameters
   NAtoms,    NIC,     NZ,  NCons,   NDum,   NFix, NCnnct, MaxDiis
        4      14       4       0       0       0       0       0

 Cartesian Hessian Update
 Hessian Updated using BFGS Update


** GEOMETRY OPTIMIZATION IN DELOCALIZED INTERNAL COORDINATES **
   Searching for a Minimum

   Optimization Cycle:   3

                       Coordinates (Angstroms)
     ATOM                X               Y               Z
      1  P         1.3818125898   -0.8909830537    0.0000000000
      2  P         2.6307314795    0.7021505986    0.0000000000
      3  H         3.7897119355   -0.1398101964    0.0000000000
      4  I        -0.9023803352    0.1122286517    0.0000000000
   Point Group: cs    Number of degrees of freedom:     5


   Energy is  -7602.880936868

 Hessian Updated using BFGS Update

  5 Hessian modes will be used to form the next step
  Hessian Eigenvalues:
     0.081295    0.157311    0.199144    0.256330    0.356514

 Minimum Search - Taking Simple RFO Step
 Searching for Lamda that Minimizes Along All modes
 Value Taken    Lamda =  -0.00077839
 Step Taken.  Stepsize is  0.067786

                             Maximum     Tolerance    Cnvgd?
         Gradient           0.009346      0.000300      NO
         Displacement       0.050443      0.001200      NO
         Energy change     -0.010825      0.000001      NO


 New Cartesian Coordinates Obtained by Inverse Iteration

 Displacement from previous Coordinates is:  0.104775
 ----------------------------------------------------------------
             Standard Nuclear Orientation (Angstroms)
    I     Atom           X                Y                Z
 ----------------------------------------------------------------
    1      P       1.4028673219    -0.8973867505     0.0000000000
    2      P       2.6300927980     0.7284993706     0.0000000000
    3      H       3.7539013071    -0.1591858323     0.0000000000
    4      I      -0.8869857575     0.1116592124     0.0000000000
 ----------------------------------------------------------------
 Molecular Point Group                 Cs    NOp =  2
 Largest Abelian Subgroup              Cs    NOp =  2
 Nuclear Repulsion Energy =   359.1857060248 hartrees
 There are       42 alpha and       42 beta electrons
 Applying Cartesian multipole field
    Component          Value
    ---------          -----
     (2,0,0)        1.00000E-11
     (0,2,0)        2.00000E-11
     (0,0,2)       -3.00000E-11
 Nucleus-field energy     =     0.0000000082 hartrees
 Requested basis set is 6-311++G(d,p)
 There are 55 shells and 129 basis functions
 A cutoff of  1.0D-11 yielded   1283 shell pairs
 There are      7450 function pairs (      8334 Cartesian)
 Smallest overlap matrix eigenvalue = 8.99E-04
 Guess MOs from SCF MO coefficient file

 -----------------------------------------------------------------------
  General SCF calculation program by
  Eric Jon Sundstrom, Paul Horn, Yuezhi Mao, Dmitri Zuev, Alec White,
  David Stuck, Shaama M.S., Shane Yost, Joonho Lee, David Small,
  Daniel Levine, Susi Lehtola, Hugh Burton, Evgeny Epifanovsky
 -----------------------------------------------------------------------
 Exchange:     0.2000 Hartree-Fock + 0.0800 Slater + 0.7200 B88
 Correlation:  0.1900 VWN1RPA + 0.8100 LYP
 Using SG-1 standard quadrature grid
 A restricted SCF calculation will be
 performed using DIIS
 SCF converges when DIIS error is below 1.0e-08
 ---------------------------------------
  Cycle       Energy         DIIS error
 ---------------------------------------
    1   -7602.8810282315      2.45e-04  
    2   -7602.8812679520      7.19e-05  
    3   -7602.8812250627      1.42e-04  
    4   -7602.8812840912      2.25e-05  
    5   -7602.8812854510      6.38e-06  
    6   -7602.8812855479      3.41e-06  
    7   -7602.8812855706      3.72e-07  
    8   -7602.8812855709      1.06e-07  
    9   -7602.8812855709      2.11e-08  
   10   -7602.8812855710      5.41e-09  Convergence criterion met
 ---------------------------------------
 SCF time:   CPU 9.73s  wall 10.00s 
 SCF   energy in the final basis set =    -7602.8812855710
 Total energy in the final basis set =    -7602.8812855710

 --------------------------------------------------------------
             Orbital Energies (a.u.) and Symmetries
 --------------------------------------------------------------

 Alpha MOs, Restricted
 -- Occupied --                  
******* -176.31 -165.71 -165.71 -165.71  -77.11  -77.08  -35.80
  1 A'    2 A'    3 A'    1 A"    4 A'    5 A'    6 A'    7 A'                 
-31.296 -31.291 -31.291 -22.947 -22.946 -22.945 -22.942 -22.942
  8 A'    2 A"    9 A'   10 A'    3 A"   11 A'    4 A"   12 A'                 
 -6.604  -6.579  -6.353  -4.766  -4.764  -4.764  -4.761  -4.752
 13 A'   14 A'   15 A'   16 A'    5 A"   17 A'   18 A'    6 A"                 
 -4.750  -4.739  -4.739  -4.736  -2.030  -2.026  -2.025  -2.015
 19 A'    7 A"   20 A'   21 A'   22 A'    8 A"   23 A'    9 A"                 
 -2.015  -0.727  -0.651  -0.529  -0.390  -0.360  -0.320  -0.295
 24 A'   25 A'   26 A'   27 A'   28 A'   29 A'   10 A"   30 A'                 
 -0.267  -0.264
 31 A'   11 A"                                                                 
 -- Virtual --                   
 -0.129  -0.083  -0.015  -0.006   0.024   0.036   0.038   0.051
 12 A"   32 A'   33 A'   34 A'   35 A'   13 A"   36 A'   37 A'                 
  0.065   0.066   0.068   0.093   0.110   0.169   0.206   0.210
 38 A'   39 A'   14 A"   40 A'   41 A'   42 A'   43 A'   15 A"                 
  0.256   0.266   0.275   0.276   0.305   0.306   0.372   0.374
 44 A'   45 A'   46 A'   16 A"   47 A'   17 A"   18 A"   48 A'                 
  0.391   0.399   0.405   0.427   0.512   0.516   0.518   0.576
 49 A'   19 A"   50 A'   51 A'   20 A"   52 A'   53 A'   54 A'                 
  0.601   0.614   0.689   0.695   0.807   0.841   0.848   0.904
 21 A"   55 A'   56 A'   22 A"   57 A'   23 A"   58 A'   59 A'                 
  1.127   1.288   1.316   1.362   1.399   1.417   1.502   1.547
 60 A'   24 A"   61 A'   62 A'   25 A"   63 A'   26 A"   64 A'                 
  1.579   1.639   1.666   1.720   2.017   2.554   3.959   3.967
 27 A"   65 A'   66 A'   67 A'   68 A'   69 A'   28 A"   70 A'                 
  3.971   3.992   4.117   4.278   5.981   6.005   6.018   6.661
 29 A"   71 A'   72 A'   73 A'   30 A"   74 A'   75 A'   76 A'                 
  6.905  13.777  13.815  13.822  13.839  13.884  13.932  27.745
 77 A'   31 A"   32 A"   78 A'   79 A'   80 A'   81 A'   82 A'                 
 28.329  28.347  28.360  28.535  28.538  28.540  28.549  28.620
 33 A"   83 A'   84 A'   34 A"   85 A'   35 A"   86 A'   87 A'                 
127.876 127.890 127.907 151.561 162.781 163.0461901.720
 36 A"   88 A'   89 A'   90 A'   91 A'   92 A'   93 A'                         

 Beta MOs, Restricted
 -- Occupied --                  
******* -176.31 -165.71 -165.71 -165.71  -77.11  -77.08  -35.80
  1 A'    2 A'    3 A'    1 A"    4 A'    5 A'    6 A'    7 A'                 
-31.296 -31.291 -31.291 -22.947 -22.946 -22.945 -22.942 -22.942
  8 A'    2 A"    9 A'   10 A'    3 A"   11 A'    4 A"   12 A'                 
 -6.604  -6.579  -6.353  -4.766  -4.764  -4.764  -4.761  -4.752
 13 A'   14 A'   15 A'   16 A'    5 A"   17 A'   18 A'    6 A"                 
 -4.750  -4.739  -4.739  -4.736  -2.030  -2.026  -2.025  -2.015
 19 A'    7 A"   20 A'   21 A'   22 A'    8 A"   23 A'    9 A"                 
 -2.015  -0.727  -0.651  -0.529  -0.390  -0.360  -0.320  -0.295
 24 A'   25 A'   26 A'   27 A'   28 A'   29 A'   10 A"   30 A'                 
 -0.267  -0.264
 31 A'   11 A"                                                                 
 -- Virtual --                   
 -0.129  -0.083  -0.015  -0.006   0.024   0.036   0.038   0.051
 12 A"   32 A'   33 A'   34 A'   35 A'   13 A"   36 A'   37 A'                 
  0.065   0.066   0.068   0.093   0.110   0.169   0.206   0.210
 38 A'   39 A'   14 A"   40 A'   41 A'   42 A'   43 A'   15 A"                 
  0.256   0.266   0.275   0.276   0.305   0.306   0.372   0.374
 44 A'   45 A'   46 A'   16 A"   47 A'   17 A"   18 A"   48 A'                 
  0.391   0.399   0.405   0.427   0.512   0.516   0.518   0.576
 49 A'   19 A"   50 A'   51 A'   20 A"   52 A'   53 A'   54 A'                 
  0.601   0.614   0.689   0.695   0.807   0.841   0.848   0.904
 21 A"   55 A'   56 A'   22 A"   57 A'   23 A"   58 A'   59 A'                 
  1.127   1.288   1.316   1.362   1.399   1.417   1.502   1.547
 60 A'   24 A"   61 A'   62 A'   25 A"   63 A'   26 A"   64 A'                 
  1.579   1.639   1.666   1.720   2.017   2.554   3.959   3.967
 27 A"   65 A'   66 A'   67 A'   68 A'   69 A'   28 A"   70 A'                 
  3.971   3.992   4.117   4.278   5.981   6.005   6.018   6.661
 29 A"   71 A'   72 A'   73 A'   30 A"   74 A'   75 A'   76 A'                 
  6.905  13.777  13.815  13.822  13.839  13.884  13.932  27.745
 77 A'   31 A"   32 A"   78 A'   79 A'   80 A'   81 A'   82 A'                 
 28.329  28.347  28.360  28.535  28.538  28.540  28.549  28.620
 33 A"   83 A'   84 A'   34 A"   85 A'   35 A"   86 A'   87 A'                 
127.876 127.890 127.907 151.561 162.781 163.0461901.720
 36 A"   88 A'   89 A'   90 A'   91 A'   92 A'   93 A'                         
 --------------------------------------------------------------

          Ground-State Mulliken Net Atomic Charges

     Atom                 Charge (a.u.)
  ----------------------------------------
      1 P                     0.114952
      2 P                     0.096573
      3 H                    -0.073524
      4 I                    -0.138000
  ----------------------------------------
  Sum of atomic charges =     0.000000

 -----------------------------------------------------------------
                    Cartesian Multipole Moments
 -----------------------------------------------------------------
    Charge (ESU x 10^10)
                 0.0000
    Dipole Moment (Debye)
         X       1.4079      Y      -0.3080      Z       0.0000
       Tot       1.4412
    Quadrupole Moments (Debye-Ang)
        XX     -50.1607     XY      -1.6963     YY     -57.6774
        XZ       0.0000     YZ      -0.0000     ZZ     -56.2488
    Octopole Moments (Debye-Ang^2)
       XXX     -77.1819    XXY      -1.1796    XYY     -33.8977
       YYY      -3.1985    XXZ       0.0000    XYZ      -0.0000
       YYZ       0.0000    XZZ     -29.9706    YZZ      -1.2227
       ZZZ       0.0000
    Hexadecapole Moments (Debye-Ang^3)
      XXXX    -898.1352   XXXY     -27.0092   XXYY    -202.4419
      XYYY     -19.7800   YYYY    -203.4812   XXXZ      -0.0000
      XXYZ      -0.0000   XYYZ       0.0000   YYYZ       0.0000
      XXZZ    -179.0755   XYZZ      -5.8382   YYZZ     -47.1043
      XZZZ       0.0000   YZZZ      -0.0000   ZZZZ     -86.4494
 -----------------------------------------------------------------
 Calculating analytic gradient of the SCF energy
 Gradient of SCF Energy
            1           2           3           4
    1   0.0019536  -0.0012716  -0.0004643  -0.0002177
    2   0.0003090  -0.0005752  -0.0002658   0.0005321
    3  -0.0000000   0.0000000  -0.0000000  -0.0000000
 Max gradient component =       1.954E-03
 RMS gradient           =       7.346E-04
 Gradient time:  CPU 3.27 s  wall 3.28 s
 Geometry Optimization Parameters
   NAtoms,    NIC,     NZ,  NCons,   NDum,   NFix, NCnnct, MaxDiis
        4      14       4       0       0       0       0       0

 Cartesian Hessian Update
 Hessian Updated using BFGS Update


** GEOMETRY OPTIMIZATION IN DELOCALIZED INTERNAL COORDINATES **
   Searching for a Minimum

   Optimization Cycle:   4

                       Coordinates (Angstroms)
     ATOM                X               Y               Z
      1  P         1.4028673219   -0.8973867505    0.0000000000
      2  P         2.6300927980    0.7284993706    0.0000000000
      3  H         3.7539013071   -0.1591858323    0.0000000000
      4  I        -0.8869857575    0.1116592124    0.0000000000
   Point Group: cs    Number of degrees of freedom:     5


   Energy is  -7602.881285571

 Hessian Updated using BFGS Update

  5 Hessian modes will be used to form the next step
  Hessian Eigenvalues:
     0.083022    0.165700    0.199237    0.274181    0.344325

 Minimum Search - Taking Simple RFO Step
 Searching for Lamda that Minimizes Along All modes
 Value Taken    Lamda =  -0.00002952
 Step Taken.  Stepsize is  0.010844

                             Maximum     Tolerance    Cnvgd?
         Gradient           0.002171      0.000300      NO
         Displacement       0.006653      0.001200      NO
         Energy change     -0.000349      0.000001      NO


 New Cartesian Coordinates Obtained by Inverse Iteration

 Displacement from previous Coordinates is:  0.018016
 ----------------------------------------------------------------
             Standard Nuclear Orientation (Angstroms)
    I     Atom           X                Y                Z
 ----------------------------------------------------------------
    1      P       1.3980412190    -0.8947822023     0.0000000000
    2      P       2.6336684006     0.7276025976     0.0000000000
    3      H       3.7590346650    -0.1585663286     0.0000000000
    4      I      -0.8908686151     0.1093319334     0.0000000000
 ----------------------------------------------------------------
 Molecular Point Group                 Cs    NOp =  2
 Largest Abelian Subgroup              Cs    NOp =  2
 Nuclear Repulsion Energy =   359.0376230090 hartrees
 There are       42 alpha and       42 beta electrons
 Applying Cartesian multipole field
    Component          Value
    ---------          -----
     (2,0,0)        1.00000E-11
     (0,2,0)        2.00000E-11
     (0,0,2)       -3.00000E-11
 Nucleus-field energy     =     0.0000000082 hartrees
 Requested basis set is 6-311++G(d,p)
 There are 55 shells and 129 basis functions
 A cutoff of  1.0D-11 yielded   1282 shell pairs
 There are      7435 function pairs (      8316 Cartesian)
 Smallest overlap matrix eigenvalue = 9.03E-04
 Guess MOs from SCF MO coefficient file

 -----------------------------------------------------------------------
  General SCF calculation program by
  Eric Jon Sundstrom, Paul Horn, Yuezhi Mao, Dmitri Zuev, Alec White,
  David Stuck, Shaama M.S., Shane Yost, Joonho Lee, David Small,
  Daniel Levine, Susi Lehtola, Hugh Burton, Evgeny Epifanovsky
 -----------------------------------------------------------------------
 Exchange:     0.2000 Hartree-Fock + 0.0800 Slater + 0.7200 B88
 Correlation:  0.1900 VWN1RPA + 0.8100 LYP
 Using SG-1 standard quadrature grid
 A restricted SCF calculation will be
 performed using DIIS
 SCF converges when DIIS error is below 1.0e-08
 ---------------------------------------
  Cycle       Energy         DIIS error
 ---------------------------------------
    1   -7602.8812951508      4.24e-05  
    2   -7602.8813032573      1.06e-05  
    3   -7602.8813034152      8.22e-06  
    4   -7602.8813035533      3.15e-06  
    5   -7602.8813035808      1.07e-06  
    6   -7602.8813035831      6.85e-07  
    7   -7602.8813035845      7.18e-08  
    8   -7602.8813035844      1.98e-08  
    9   -7602.8813035845      3.58e-09  Convergence criterion met
 ---------------------------------------
 SCF time:   CPU 8.74s  wall 8.00s 
 SCF   energy in the final basis set =    -7602.8813035845
 Total energy in the final basis set =    -7602.8813035845

 --------------------------------------------------------------
             Orbital Energies (a.u.) and Symmetries
 --------------------------------------------------------------

 Alpha MOs, Restricted
 -- Occupied --                  
******* -176.31 -165.71 -165.71 -165.71  -77.11  -77.08  -35.80
  1 A'    2 A'    3 A'    1 A"    4 A'    5 A'    6 A'    7 A'                 
-31.296 -31.292 -31.291 -22.947 -22.946 -22.946 -22.942 -22.942
  8 A'    2 A"    9 A'   10 A'    3 A"   11 A'    4 A"   12 A'                 
 -6.604  -6.578  -6.353  -4.766  -4.764  -4.764  -4.761  -4.752
 13 A'   14 A'   15 A'   16 A'    5 A"   17 A'   18 A'    6 A"                 
 -4.751  -4.739  -4.739  -4.736  -2.030  -2.026  -2.025  -2.015
 19 A'    7 A"   20 A'   21 A'   22 A'    8 A"   23 A'    9 A"                 
 -2.015  -0.726  -0.651  -0.529  -0.389  -0.360  -0.320  -0.295
 24 A'   25 A'   26 A'   27 A'   28 A'   29 A'   10 A"   30 A'                 
 -0.266  -0.265
 31 A'   11 A"                                                                 
 -- Virtual --                   
 -0.129  -0.083  -0.015  -0.006   0.024   0.036   0.038   0.051
 12 A"   32 A'   33 A'   34 A'   35 A'   13 A"   36 A'   37 A'                 
  0.065   0.066   0.068   0.093   0.110   0.168   0.206   0.210
 38 A'   39 A'   14 A"   40 A'   41 A'   42 A'   43 A'   15 A"                 
  0.257   0.266   0.275   0.276   0.305   0.306   0.372   0.375
 44 A'   45 A'   46 A'   16 A"   47 A'   17 A"   18 A"   48 A'                 
  0.391   0.398   0.405   0.427   0.513   0.516   0.519   0.576
 49 A'   19 A"   50 A'   51 A'   20 A"   52 A'   53 A'   54 A'                 
  0.602   0.614   0.688   0.696   0.807   0.840   0.847   0.905
 21 A"   55 A'   56 A'   22 A"   57 A'   23 A"   58 A'   59 A'                 
  1.125   1.288   1.316   1.362   1.399   1.417   1.502   1.546
 60 A'   24 A"   61 A'   62 A'   25 A"   63 A'   26 A"   64 A'                 
  1.579   1.638   1.668   1.720   2.017   2.554   3.958   3.967
 27 A"   65 A'   66 A'   67 A'   68 A'   69 A'   28 A"   70 A'                 
  3.971   3.992   4.117   4.278   5.980   6.004   6.018   6.661
 29 A"   71 A'   72 A'   73 A'   30 A"   74 A'   75 A'   76 A'                 
  6.904  13.777  13.815  13.821  13.840  13.884  13.933  27.744
 77 A'   31 A"   32 A"   78 A'   79 A'   80 A'   81 A'   82 A'                 
 28.328  28.347  28.360  28.534  28.538  28.539  28.549  28.620
 33 A"   83 A'   84 A'   34 A"   85 A'   35 A"   86 A'   87 A'                 
127.876 127.890 127.906 151.560 162.782 163.0441901.719
 36 A"   88 A'   89 A'   90 A'   91 A'   92 A'   93 A'                         

 Beta MOs, Restricted
 -- Occupied --                  
******* -176.31 -165.71 -165.71 -165.71  -77.11  -77.08  -35.80
  1 A'    2 A'    3 A'    1 A"    4 A'    5 A'    6 A'    7 A'                 
-31.296 -31.292 -31.291 -22.947 -22.946 -22.946 -22.942 -22.942
  8 A'    2 A"    9 A'   10 A'    3 A"   11 A'    4 A"   12 A'                 
 -6.604  -6.578  -6.353  -4.766  -4.764  -4.764  -4.761  -4.752
 13 A'   14 A'   15 A'   16 A'    5 A"   17 A'   18 A'    6 A"                 
 -4.751  -4.739  -4.739  -4.736  -2.030  -2.026  -2.025  -2.015
 19 A'    7 A"   20 A'   21 A'   22 A'    8 A"   23 A'    9 A"                 
 -2.015  -0.726  -0.651  -0.529  -0.389  -0.360  -0.320  -0.295
 24 A'   25 A'   26 A'   27 A'   28 A'   29 A'   10 A"   30 A'                 
 -0.266  -0.265
 31 A'   11 A"                                                                 
 -- Virtual --                   
 -0.129  -0.083  -0.015  -0.006   0.024   0.036   0.038   0.051
 12 A"   32 A'   33 A'   34 A'   35 A'   13 A"   36 A'   37 A'                 
  0.065   0.066   0.068   0.093   0.110   0.168   0.206   0.210
 38 A'   39 A'   14 A"   40 A'   41 A'   42 A'   43 A'   15 A"                 
  0.257   0.266   0.275   0.276   0.305   0.306   0.372   0.375
 44 A'   45 A'   46 A'   16 A"   47 A'   17 A"   18 A"   48 A'                 
  0.391   0.398   0.405   0.427   0.513   0.516   0.519   0.576
 49 A'   19 A"   50 A'   51 A'   20 A"   52 A'   53 A'   54 A'                 
  0.602   0.614   0.688   0.696   0.807   0.840   0.847   0.905
 21 A"   55 A'   56 A'   22 A"   57 A'   23 A"   58 A'   59 A'                 
  1.125   1.288   1.316   1.362   1.399   1.417   1.502   1.546
 60 A'   24 A"   61 A'   62 A'   25 A"   63 A'   26 A"   64 A'                 
  1.579   1.638   1.668   1.720   2.017   2.554   3.958   3.967
 27 A"   65 A'   66 A'   67 A'   68 A'   69 A'   28 A"   70 A'                 
  3.971   3.992   4.117   4.278   5.980   6.004   6.018   6.661
 29 A"   71 A'   72 A'   73 A'   30 A"   74 A'   75 A'   76 A'                 
  6.904  13.777  13.815  13.821  13.840  13.884  13.933  27.744
 77 A'   31 A"   32 A"   78 A'   79 A'   80 A'   81 A'   82 A'                 
 28.328  28.347  28.360  28.534  28.538  28.539  28.549  28.620
 33 A"   83 A'   84 A'   34 A"   85 A'   35 A"   86 A'   87 A'                 
127.876 127.890 127.906 151.560 162.782 163.0441901.719
 36 A"   88 A'   89 A'   90 A'   91 A'   92 A'   93 A'                         
 --------------------------------------------------------------

          Ground-State Mulliken Net Atomic Charges

     Atom                 Charge (a.u.)
  ----------------------------------------
      1 P                     0.113276
      2 P                     0.095313
      3 H                    -0.072765
      4 I                    -0.135824
  ----------------------------------------
  Sum of atomic charges =     0.000000

 -----------------------------------------------------------------
                    Cartesian Multipole Moments
 -----------------------------------------------------------------
    Charge (ESU x 10^10)
                 0.0000
    Dipole Moment (Debye)
         X       1.3834      Y      -0.3076      Z      -0.0000
       Tot       1.4172
    Quadrupole Moments (Debye-Ang)
        XX     -50.1533     XY      -1.6994     YY     -57.7223
        XZ      -0.0000     YZ       0.0000     ZZ     -56.2518
    Octopole Moments (Debye-Ang^2)
       XXX     -76.8406    XXY      -1.1929    XYY     -33.8673
       YYY      -3.0780    XXZ      -0.0000    XYZ      -0.0000
       YYZ      -0.0000    XZZ     -29.8971    YZZ      -1.1795
       ZZZ      -0.0000
    Hexadecapole Moments (Debye-Ang^3)
      XXXX    -899.1178   XXXY     -27.5772   XXYY    -202.9207
      XYYY     -20.3251   YYYY    -203.1209   XXXZ      -0.0000
      XXYZ       0.0000   XYYZ      -0.0000   YYYZ      -0.0000
      XXZZ    -179.4398   XYZZ      -6.0049   YYZZ     -47.0449
      XZZZ      -0.0000   YZZZ      -0.0000   ZZZZ     -86.4661
 -----------------------------------------------------------------
 Calculating analytic gradient of the SCF energy
 Gradient of SCF Energy
            1           2           3           4
    1   0.0005546  -0.0005682  -0.0000263   0.0000399
    2   0.0004622  -0.0004666  -0.0000254   0.0000297
    3   0.0000000  -0.0000000   0.0000000  -0.0000000
 Max gradient component =       5.682E-04
 RMS gradient           =       2.980E-04
 Gradient time:  CPU 3.21 s  wall 3.22 s
 Geometry Optimization Parameters
   NAtoms,    NIC,     NZ,  NCons,   NDum,   NFix, NCnnct, MaxDiis
        4      14       4       0       0       0       0       0

 Cartesian Hessian Update
 Hessian Updated using BFGS Update


** GEOMETRY OPTIMIZATION IN DELOCALIZED INTERNAL COORDINATES **
   Searching for a Minimum

   Optimization Cycle:   5

                       Coordinates (Angstroms)
     ATOM                X               Y               Z
      1  P         1.3980412190   -0.8947822023    0.0000000000
      2  P         2.6336684006    0.7276025976    0.0000000000
      3  H         3.7590346650   -0.1585663286    0.0000000000
      4  I        -0.8908686151    0.1093319334    0.0000000000
   Point Group: cs    Number of degrees of freedom:     5


   Energy is  -7602.881303585

 Hessian Updated using BFGS Update

  5 Hessian modes will be used to form the next step
  Hessian Eigenvalues:
     0.084764    0.171656    0.199391    0.240172    0.289448

 Minimum Search - Taking Simple RFO Step
 Searching for Lamda that Minimizes Along All modes
 Value Taken    Lamda =  -0.00000324
 Step Taken.  Stepsize is  0.003683

                             Maximum     Tolerance    Cnvgd?
         Gradient           0.000563      0.000300      NO
         Displacement       0.002463      0.001200      NO
         Energy change     -0.000018      0.000001      NO


 New Cartesian Coordinates Obtained by Inverse Iteration

 Displacement from previous Coordinates is:  0.005866
 ----------------------------------------------------------------
             Standard Nuclear Orientation (Angstroms)
    I     Atom           X                Y                Z
 ----------------------------------------------------------------
    1      P       1.3968469885    -0.8942528716     0.0000000000
    2      P       2.6353860888     0.7280363236     0.0000000000
    3      H       3.7601862014    -0.1587357140     0.0000000000
    4      I      -0.8925436091     0.1085382623     0.0000000000
 ----------------------------------------------------------------
 Molecular Point Group                 Cs    NOp =  2
 Largest Abelian Subgroup              Cs    NOp =  2
 Nuclear Repulsion Energy =   358.8728056402 hartrees
 There are       42 alpha and       42 beta electrons
 Applying Cartesian multipole field
    Component          Value
    ---------          -----
     (2,0,0)        1.00000E-11
     (0,2,0)        2.00000E-11
     (0,0,2)       -3.00000E-11
 Nucleus-field energy     =     0.0000000082 hartrees
 Requested basis set is 6-311++G(d,p)
 There are 55 shells and 129 basis functions
 A cutoff of  1.0D-11 yielded   1282 shell pairs
 There are      7435 function pairs (      8316 Cartesian)
 Smallest overlap matrix eigenvalue = 9.07E-04
 Guess MOs from SCF MO coefficient file

 -----------------------------------------------------------------------
  General SCF calculation program by
  Eric Jon Sundstrom, Paul Horn, Yuezhi Mao, Dmitri Zuev, Alec White,
  David Stuck, Shaama M.S., Shane Yost, Joonho Lee, David Small,
  Daniel Levine, Susi Lehtola, Hugh Burton, Evgeny Epifanovsky
 -----------------------------------------------------------------------
 Exchange:     0.2000 Hartree-Fock + 0.0800 Slater + 0.7200 B88
 Correlation:  0.1900 VWN1RPA + 0.8100 LYP
 Using SG-1 standard quadrature grid
 A restricted SCF calculation will be
 performed using DIIS
 SCF converges when DIIS error is below 1.0e-08
 ---------------------------------------
  Cycle       Energy         DIIS error
 ---------------------------------------
    1   -7602.8813042241      1.59e-05  
    2   -7602.8813051556      6.78e-06  
    3   -7602.8813051283      7.37e-06  
    4   -7602.8813052560      3.12e-06  
    5   -7602.8813052827      7.49e-07  
    6   -7602.8813052845      1.92e-07  
    7   -7602.8813052845      4.52e-08  
    8   -7602.8813052844      8.90e-09  Convergence criterion met
 ---------------------------------------
 SCF time:   CPU 7.76s  wall 7.00s 
 SCF   energy in the final basis set =    -7602.8813052844
 Total energy in the final basis set =    -7602.8813052844

 --------------------------------------------------------------
             Orbital Energies (a.u.) and Symmetries
 --------------------------------------------------------------

 Alpha MOs, Restricted
 -- Occupied --                  
******* -176.31 -165.71 -165.71 -165.71  -77.11  -77.08  -35.80
  1 A'    2 A'    3 A'    1 A"    4 A'    5 A'    6 A'    7 A'                 
-31.296 -31.292 -31.291 -22.947 -22.946 -22.946 -22.942 -22.942
  8 A'    2 A"    9 A'   10 A'    3 A"   11 A'    4 A"   12 A'                 
 -6.604  -6.578  -6.353  -4.766  -4.764  -4.764  -4.761  -4.752
 13 A'   14 A'   15 A'   16 A'    5 A"   17 A'   18 A'    6 A"                 
 -4.751  -4.739  -4.739  -4.736  -2.030  -2.026  -2.025  -2.015
 19 A'    7 A"   20 A'   21 A'   22 A'    8 A"   23 A'    9 A"                 
 -2.015  -0.726  -0.651  -0.529  -0.389  -0.360  -0.320  -0.295
 24 A'   25 A'   26 A'   27 A'   28 A'   29 A'   10 A"   30 A'                 
 -0.266  -0.264
 31 A'   11 A"                                                                 
 -- Virtual --                   
 -0.129  -0.083  -0.015  -0.006   0.024   0.036   0.038   0.051
 12 A"   32 A'   33 A'   34 A'   35 A'   13 A"   36 A'   37 A'                 
  0.065   0.066   0.068   0.093   0.109   0.168   0.206   0.210
 38 A'   39 A'   14 A"   40 A'   41 A'   42 A'   43 A'   15 A"                 
  0.257   0.266   0.275   0.276   0.305   0.306   0.372   0.375
 44 A'   45 A'   46 A'   16 A"   47 A'   17 A"   18 A"   48 A'                 
  0.391   0.398   0.404   0.427   0.513   0.516   0.519   0.576
 49 A'   19 A"   50 A'   51 A'   20 A"   52 A'   53 A'   54 A'                 
  0.602   0.614   0.688   0.696   0.807   0.840   0.847   0.905
 21 A"   55 A'   56 A'   22 A"   57 A'   23 A"   58 A'   59 A'                 
  1.124   1.288   1.316   1.362   1.399   1.417   1.502   1.546
 60 A'   24 A"   61 A'   62 A'   25 A"   63 A'   26 A"   64 A'                 
  1.579   1.638   1.669   1.720   2.017   2.554   3.958   3.967
 27 A"   65 A'   66 A'   67 A'   68 A'   69 A'   28 A"   70 A'                 
  3.971   3.992   4.117   4.278   5.980   6.004   6.018   6.662
 29 A"   71 A'   72 A'   73 A'   30 A"   74 A'   75 A'   76 A'                 
  6.903  13.777  13.815  13.821  13.839  13.883  13.934  27.744
 77 A'   31 A"   32 A"   78 A'   79 A'   80 A'   81 A'   82 A'                 
 28.328  28.346  28.359  28.534  28.538  28.539  28.549  28.620
 33 A"   83 A'   84 A'   34 A"   85 A'   35 A"   86 A'   87 A'                 
127.876 127.890 127.906 151.560 162.782 163.0431901.719
 36 A"   88 A'   89 A'   90 A'   91 A'   92 A'   93 A'                         

 Beta MOs, Restricted
 -- Occupied --                  
******* -176.31 -165.71 -165.71 -165.71  -77.11  -77.08  -35.80
  1 A'    2 A'    3 A'    1 A"    4 A'    5 A'    6 A'    7 A'                 
-31.296 -31.292 -31.291 -22.947 -22.946 -22.946 -22.942 -22.942
  8 A'    2 A"    9 A'   10 A'    3 A"   11 A'    4 A"   12 A'                 
 -6.604  -6.578  -6.353  -4.766  -4.764  -4.764  -4.761  -4.752
 13 A'   14 A'   15 A'   16 A'    5 A"   17 A'   18 A'    6 A"                 
 -4.751  -4.739  -4.739  -4.736  -2.030  -2.026  -2.025  -2.015
 19 A'    7 A"   20 A'   21 A'   22 A'    8 A"   23 A'    9 A"                 
 -2.015  -0.726  -0.651  -0.529  -0.389  -0.360  -0.320  -0.295
 24 A'   25 A'   26 A'   27 A'   28 A'   29 A'   10 A"   30 A'                 
 -0.266  -0.264
 31 A'   11 A"                                                                 
 -- Virtual --                   
 -0.129  -0.083  -0.015  -0.006   0.024   0.036   0.038   0.051
 12 A"   32 A'   33 A'   34 A'   35 A'   13 A"   36 A'   37 A'                 
  0.065   0.066   0.068   0.093   0.109   0.168   0.206   0.210
 38 A'   39 A'   14 A"   40 A'   41 A'   42 A'   43 A'   15 A"                 
  0.257   0.266   0.275   0.276   0.305   0.306   0.372   0.375
 44 A'   45 A'   46 A'   16 A"   47 A'   17 A"   18 A"   48 A'                 
  0.391   0.398   0.404   0.427   0.513   0.516   0.519   0.576
 49 A'   19 A"   50 A'   51 A'   20 A"   52 A'   53 A'   54 A'                 
  0.602   0.614   0.688   0.696   0.807   0.840   0.847   0.905
 21 A"   55 A'   56 A'   22 A"   57 A'   23 A"   58 A'   59 A'                 
  1.124   1.288   1.316   1.362   1.399   1.417   1.502   1.546
 60 A'   24 A"   61 A'   62 A'   25 A"   63 A'   26 A"   64 A'                 
  1.579   1.638   1.669   1.720   2.017   2.554   3.958   3.967
 27 A"   65 A'   66 A'   67 A'   68 A'   69 A'   28 A"   70 A'                 
  3.971   3.992   4.117   4.278   5.980   6.004   6.018   6.662
 29 A"   71 A'   72 A'   73 A'   30 A"   74 A'   75 A'   76 A'                 
  6.903  13.777  13.815  13.821  13.839  13.883  13.934  27.744
 77 A'   31 A"   32 A"   78 A'   79 A'   80 A'   81 A'   82 A'                 
 28.328  28.346  28.359  28.534  28.538  28.539  28.549  28.620
 33 A"   83 A'   84 A'   34 A"   85 A'   35 A"   86 A'   87 A'                 
127.876 127.890 127.906 151.560 162.782 163.0431901.719
 36 A"   88 A'   89 A'   90 A'   91 A'   92 A'   93 A'                         
 --------------------------------------------------------------

          Ground-State Mulliken Net Atomic Charges

     Atom                 Charge (a.u.)
  ----------------------------------------
      1 P                     0.112919
      2 P                     0.095133
      3 H                    -0.072678
      4 I                    -0.135373
  ----------------------------------------
  Sum of atomic charges =     0.000000

 -----------------------------------------------------------------
                    Cartesian Multipole Moments
 -----------------------------------------------------------------
    Charge (ESU x 10^10)
                 0.0000
    Dipole Moment (Debye)
         X       1.3788      Y      -0.3073      Z       0.0000
       Tot       1.4126
    Quadrupole Moments (Debye-Ang)
        XX     -50.1520     XY      -1.6994     YY     -57.7311
        XZ      -0.0000     YZ       0.0000     ZZ     -56.2574
    Octopole Moments (Debye-Ang^2)
       XXX     -76.7348    XXY      -1.1940    XYY     -33.8425
       YYY      -3.0493    XXZ       0.0000    XYZ       0.0000
       YYZ       0.0000    XZZ     -29.8760    YZZ      -1.1687
       ZZZ       0.0000
    Hexadecapole Moments (Debye-Ang^3)
      XXXX    -899.9360   XXXY     -27.8042   XXYY    -203.1404
      XYYY     -20.5514   YYYY    -203.1020   XXXZ       0.0000
      XXYZ       0.0000   XYYZ      -0.0000   YYYZ      -0.0000
      XXZZ    -179.6426   XYZZ      -6.0768   YYZZ     -47.0476
      XZZZ      -0.0000   YZZZ      -0.0000   ZZZZ     -86.4891
 -----------------------------------------------------------------
 Calculating analytic gradient of the SCF energy
 Gradient of SCF Energy
            1           2           3           4
    1   0.0000784  -0.0000607   0.0000177  -0.0000354
    2   0.0000682  -0.0000665   0.0000350  -0.0000368
    3   0.0000000  -0.0000000   0.0000000   0.0000000
 Max gradient component =       7.840E-05
 RMS gradient           =       4.383E-05
 Gradient time:  CPU 3.22 s  wall 3.22 s
 Geometry Optimization Parameters
   NAtoms,    NIC,     NZ,  NCons,   NDum,   NFix, NCnnct, MaxDiis
        4      14       4       0       0       0       0       0

 Cartesian Hessian Update
 Hessian Updated using BFGS Update


** GEOMETRY OPTIMIZATION IN DELOCALIZED INTERNAL COORDINATES **
   Searching for a Minimum

   Optimization Cycle:   6

                       Coordinates (Angstroms)
     ATOM                X               Y               Z
      1  P         1.3968469885   -0.8942528716    0.0000000000
      2  P         2.6353860888    0.7280363236    0.0000000000
      3  H         3.7601862014   -0.1587357140    0.0000000000
      4  I        -0.8925436091    0.1085382623    0.0000000000
   Point Group: cs    Number of degrees of freedom:     5


   Energy is  -7602.881305284

 Hessian Updated using BFGS Update

  5 Hessian modes will be used to form the next step
  Hessian Eigenvalues:
     0.083867    0.169440    0.198604    0.232843    0.291204

 Minimum Search - Taking Simple RFO Step
 Searching for Lamda that Minimizes Along All modes
 Value Taken    Lamda =   0.00000000
 Step Taken.  Stepsize is  0.000619

                             Maximum     Tolerance    Cnvgd?
         Gradient           0.000075      0.000300     YES
         Displacement       0.000502      0.001200     YES
         Energy change     -0.000002      0.000001      NO


                       Distance Matrix (Angstroms)
             P (  1)   P (  2)   H (  3)
   P (  2)  2.041029
   H (  3)  2.475148  1.432320
   I (  4)  2.499380  3.581908  4.660400

 Final energy is   -7602.8813052844343     


 ******************************
 **  OPTIMIZATION CONVERGED  **
 ******************************

                       Coordinates (Angstroms)
     ATOM                X               Y               Z
      1  P         1.3968469885   -0.8942528716    0.0000000000
      2  P         2.6353860888    0.7280363236    0.0000000000
      3  H         3.7601862014   -0.1587357140    0.0000000000
      4  I        -0.8925436091    0.1085382623    0.0000000000

Z-matrix Print:
$molecule
0 1
I 
P  1 2.499380
P  2 2.041029 1 103.705760
H  3 1.432320 2 89.108372 1 -180.000000 0
$end


 --------------------------------------------------------------
             Orbital Energies (a.u.) and Symmetries
 --------------------------------------------------------------

 Alpha MOs, Restricted
 -- Occupied --                  
******* -176.31 -165.71 -165.71 -165.71  -77.11  -77.08  -35.80
  1 A'    2 A'    3 A'    1 A"    4 A'    5 A'    6 A'    7 A'                 
-31.296 -31.292 -31.291 -22.947 -22.946 -22.946 -22.942 -22.942
  8 A'    2 A"    9 A'   10 A'    3 A"   11 A'    4 A"   12 A'                 
 -6.604  -6.578  -6.353  -4.766  -4.764  -4.764  -4.761  -4.752
 13 A'   14 A'   15 A'   16 A'    5 A"   17 A'   18 A'    6 A"                 
 -4.751  -4.739  -4.739  -4.736  -2.030  -2.026  -2.025  -2.015
 19 A'    7 A"   20 A'   21 A'   22 A'    8 A"   23 A'    9 A"                 
 -2.015  -0.726  -0.651  -0.529  -0.389  -0.360  -0.320  -0.295
 24 A'   25 A'   26 A'   27 A'   28 A'   29 A'   10 A"   30 A'                 
 -0.266  -0.264
 31 A'   11 A"                                                                 
 -- Virtual --                   
 -0.129  -0.083  -0.015  -0.006   0.024   0.036   0.038   0.051
 12 A"   32 A'   33 A'   34 A'   35 A'   13 A"   36 A'   37 A'                 
  0.065   0.066   0.068   0.093   0.109   0.168   0.206   0.210
 38 A'   39 A'   14 A"   40 A'   41 A'   42 A'   43 A'   15 A"                 
  0.257   0.266   0.275   0.276   0.305   0.306   0.372   0.375
 44 A'   45 A'   46 A'   16 A"   47 A'   17 A"   18 A"   48 A'                 
  0.391   0.398   0.404   0.427   0.513   0.516   0.519   0.576
 49 A'   19 A"   50 A'   51 A'   20 A"   52 A'   53 A'   54 A'                 
  0.602   0.614   0.688   0.696   0.807   0.840   0.847   0.905
 21 A"   55 A'   56 A'   22 A"   57 A'   23 A"   58 A'   59 A'                 
  1.124   1.288   1.316   1.362   1.399   1.417   1.502   1.546
 60 A'   24 A"   61 A'   62 A'   25 A"   63 A'   26 A"   64 A'                 
  1.579   1.638   1.669   1.720   2.017   2.554   3.958   3.967
 27 A"   65 A'   66 A'   67 A'   68 A'   69 A'   28 A"   70 A'                 
  3.971   3.992   4.117   4.278   5.980   6.004   6.018   6.662
 29 A"   71 A'   72 A'   73 A'   30 A"   74 A'   75 A'   76 A'                 
  6.903  13.777  13.815  13.821  13.839  13.883  13.934  27.744
 77 A'   31 A"   32 A"   78 A'   79 A'   80 A'   81 A'   82 A'                 
 28.328  28.346  28.359  28.534  28.538  28.539  28.549  28.620
 33 A"   83 A'   84 A'   34 A"   85 A'   35 A"   86 A'   87 A'                 
127.876 127.890 127.906 151.560 162.782 163.0431901.719
 36 A"   88 A'   89 A'   90 A'   91 A'   92 A'   93 A'                         

 Beta MOs, Restricted
 -- Occupied --                  
******* -176.31 -165.71 -165.71 -165.71  -77.11  -77.08  -35.80
  1 A'    2 A'    3 A'    1 A"    4 A'    5 A'    6 A'    7 A'                 
-31.296 -31.292 -31.291 -22.947 -22.946 -22.946 -22.942 -22.942
  8 A'    2 A"    9 A'   10 A'    3 A"   11 A'    4 A"   12 A'                 
 -6.604  -6.578  -6.353  -4.766  -4.764  -4.764  -4.761  -4.752
 13 A'   14 A'   15 A'   16 A'    5 A"   17 A'   18 A'    6 A"                 
 -4.751  -4.739  -4.739  -4.736  -2.030  -2.026  -2.025  -2.015
 19 A'    7 A"   20 A'   21 A'   22 A'    8 A"   23 A'    9 A"                 
 -2.015  -0.726  -0.651  -0.529  -0.389  -0.360  -0.320  -0.295
 24 A'   25 A'   26 A'   27 A'   28 A'   29 A'   10 A"   30 A'                 
 -0.266  -0.264
 31 A'   11 A"                                                                 
 -- Virtual --                   
 -0.129  -0.083  -0.015  -0.006   0.024   0.036   0.038   0.051
 12 A"   32 A'   33 A'   34 A'   35 A'   13 A"   36 A'   37 A'                 
  0.065   0.066   0.068   0.093   0.109   0.168   0.206   0.210
 38 A'   39 A'   14 A"   40 A'   41 A'   42 A'   43 A'   15 A"                 
  0.257   0.266   0.275   0.276   0.305   0.306   0.372   0.375
 44 A'   45 A'   46 A'   16 A"   47 A'   17 A"   18 A"   48 A'                 
  0.391   0.398   0.404   0.427   0.513   0.516   0.519   0.576
 49 A'   19 A"   50 A'   51 A'   20 A"   52 A'   53 A'   54 A'                 
  0.602   0.614   0.688   0.696   0.807   0.840   0.847   0.905
 21 A"   55 A'   56 A'   22 A"   57 A'   23 A"   58 A'   59 A'                 
  1.124   1.288   1.316   1.362   1.399   1.417   1.502   1.546
 60 A'   24 A"   61 A'   62 A'   25 A"   63 A'   26 A"   64 A'                 
  1.579   1.638   1.669   1.720   2.017   2.554   3.958   3.967
 27 A"   65 A'   66 A'   67 A'   68 A'   69 A'   28 A"   70 A'                 
  3.971   3.992   4.117   4.278   5.980   6.004   6.018   6.662
 29 A"   71 A'   72 A'   73 A'   30 A"   74 A'   75 A'   76 A'                 
  6.903  13.777  13.815  13.821  13.839  13.883  13.934  27.744
 77 A'   31 A"   32 A"   78 A'   79 A'   80 A'   81 A'   82 A'                 
 28.328  28.346  28.359  28.534  28.538  28.539  28.549  28.620
 33 A"   83 A'   84 A'   34 A"   85 A'   35 A"   86 A'   87 A'                 
127.876 127.890 127.906 151.560 162.782 163.0431901.719
 36 A"   88 A'   89 A'   90 A'   91 A'   92 A'   93 A'                         
 --------------------------------------------------------------

          Ground-State Mulliken Net Atomic Charges

     Atom                 Charge (a.u.)
  ----------------------------------------
      1 P                     0.112919
      2 P                     0.095133
      3 H                    -0.072678
      4 I                    -0.135373
  ----------------------------------------
  Sum of atomic charges =     0.000000

 -----------------------------------------------------------------
                    Cartesian Multipole Moments
 -----------------------------------------------------------------
    Charge (ESU x 10^10)
                 0.0000
    Dipole Moment (Debye)
         X       1.3788      Y      -0.3073      Z       0.0000
       Tot       1.4126
    Quadrupole Moments (Debye-Ang)
        XX     -50.1520     XY      -1.6994     YY     -57.7311
        XZ      -0.0000     YZ       0.0000     ZZ     -56.2574
    Octopole Moments (Debye-Ang^2)
       XXX     -76.7348    XXY      -1.1940    XYY     -33.8425
       YYY      -3.0493    XXZ       0.0000    XYZ       0.0000
       YYZ       0.0000    XZZ     -29.8760    YZZ      -1.1687
       ZZZ       0.0000
    Hexadecapole Moments (Debye-Ang^3)
      XXXX    -899.9360   XXXY     -27.8042   XXYY    -203.1404
      XYYY     -20.5514   YYYY    -203.1020   XXXZ       0.0000
      XXYZ       0.0000   XYYZ      -0.0000   YYYZ      -0.0000
      XXZZ    -179.6426   XYZZ      -6.0768   YYZZ     -47.0476
      XZZZ      -0.0000   YZZZ      -0.0000   ZZZZ     -86.4891
 -----------------------------------------------------------------
Archival summary:
1\1\TWL02\OPT\ProcedureUnspecified\BasisUnspecified\121\taweetha\TueOct3017:13:262018TueOct3017:13:262018\0\\#,OPT,ProcedureUnspecified,BasisUnspecified,\\0,1\I\P,1,2.49938\P,2,2.04103,1,103.706\H,3,1.43232,2,89.1084,1,-180,0\\\@

 Total job time:  79.20s(wall), 78.94s(cpu) 
 Tue Oct 30 17:13:26 2018

        *************************************************************
        *                                                           *
        *  Thank you very much for using Q-Chem.  Have a nice day.  *
        *                                                           *
        *************************************************************


 
User input: 2 of 2 
 
Q-Chem Developer Version!
                  Welcome to Q-Chem
     A Quantum Leap Into The Future Of Chemistry


 Q-Chem 5.1, Q-Chem, Inc., Pleasanton, CA (2018)

 Yihan Shao,  Zhengting Gan,  E. Epifanovsky,  A. T. B. Gilbert,  M. Wormit,  
 J. Kussmann,  A. W. Lange,  A. Behn,  Jia Deng,  Xintian Feng,  D. Ghosh,  
 M. Goldey,  P. R. Horn,  L. D. Jacobson,  I. Kaliman,  T. Kus,  A. Landau,  
 Jie Liu,  E. I. Proynov,  R. M. Richard,  R. P. Steele,  E. J. Sundstrom,  
 H. L. Woodcock III,  P. M. Zimmerman,  D. Zuev,  B. Albrecht,  E. Alguire,  
 S. A. Baeppler,  D. Barton,  Z. Benda,  Y. A. Bernard,  E. J. Berquist,  
 K. B. Bravaya,  H. Burton,  D. Casanova,  Chun-Min Chang,  Yunqing Chen,  
 A. Chien,  K. D. Closser,  M. P. Coons,  S. Coriani,  S. Dasgupta,  
 A. L. Dempwolff,  M. Diedenhofen,  Hainam Do,  R. G. Edgar,  Po-Tung Fang,  
 S. Faraji,  S. Fatehi,  Qingguo Feng,  K. D. Fenk,  J. Fosso-Tande,  
 Qinghui Ge,  A. Ghysels,  G. Gidofalvi,  J. Gomes,  J. Gonthier,  A. Gunina,  
 D. Hait,  M. W. D. Hanson-Heine,  P. H. P. Harbach,  A. W. Hauser,  
 J. E. Herr,  E. G. Hohenstein,  Z. C. Holden,  Kerwin Hui,  B. C. Huynh,  
 T.-C. Jagau,  Hyunjun Ji,  B. Kaduk,  K. Khistyaev,  Jaehoon Kim,  
 P. Klunzinger,  K. Koh,  D. Kosenkov,  L. Koulias,  T. Kowalczyk,  
 C. M. Krauter,  A. Kunitsa,  Ka Un Lao,  A. Laurent,  K. V. Lawler,  
 Joonho Lee,  D. Lefrancois,  S. Lehtola,  D. S. Levine,  Yi-Pei Li,  
 You-Sheng Lin,  Fenglai Liu,  E. Livshits,  A. Luenser,  P. Manohar,  
 E. Mansoor,  S. F. Manzer,  Shan-Ping Mao,  Yuezhi Mao,  N. Mardirossian,  
 A. V. Marenich,  T. Markovich,  L. A. Martinez-Martinez,  S. A. Maurer,  
 N. J. Mayhall,  S. C. McKenzie,  J.-M. Mewes,  A. F. Morrison,  
 J. W. Mullinax,  K. Nanda,  T. S. Nguyen-Beck,  R. Olivares-Amaya,  
 J. A. Parkhill,  T. M. Perrine,  F. Plasser,  P. Pokhilko,  S. Prager,  
 A. Prociuk,  E. Ramos,  D. R. Rehn,  F. Rob,  M. Schneider,  N. Sergueev,  
 S. M. Sharada,  S. Sharma,  D. W. Small,  T. Stauch,  T. Stein,  
 Yu-Chuan Su,  A. J. W. Thom,  A. Tkatchenko,  T. Tsuchimochi,  N. M. Tubman,  
 L. Vogt,  M. L. Vidal,  O. Vydrov,  M. A. Watson,  J. Wenzel,  
 M. de Wergifosse,  T. A. Wesolowski,  A. White,  J. Witte,  A. Yamada,  
 Jun Yang,  K. Yao,  S. Yeganeh,  S. R. Yost,  Zhi-Qiang You,  A. Zech,  
 Igor Ying Zhang,  Xing Zhang,  Yan Zhao,  Ying Zhu,  B. R. Brooks,  
 G. K. L. Chan,  C. J. Cramer,  M. S. Gordon,  W. J. Hehre,  A. Klamt,  
 M. W. Schmidt,  C. D. Sherrill,  D. G. Truhlar,  A. Aspuru-Guzik,  R. Baer,  
 A. T. Bell,  N. A. Besley,  Jeng-Da Chai,  A. E. DePrince, III,  
 R. A. DiStasio Jr.,  A. Dreuw,  B. D. Dunietz,  T. R. Furlani,  
 Chao-Ping Hsu,  Yousung Jung,  Jing Kong,  D. S. Lambrecht,  WanZhen Liang,  
 C. Ochsenfeld,  V. A. Rassolov,  L. V. Slipchenko,  J. E. Subotnik,  
 T. Van Voorhis,  J. M. Herbert,  A. I. Krylov,  P. M. W. Gill,  M. Head-Gordon

 Contributors to earlier versions of Q-Chem not listed above: 
 R. D. Adamson,  B. Austin,  J. Baker,  G. J. O. Beran,  K. Brandhorst,  
 S. T. Brown,  E. F. C. Byrd,  A. K. Chakraborty,  C.-L. Cheng,  
 Siu Hung Chien,  D. M. Chipman,  D. L. Crittenden,  H. Dachsel,  
 R. J. Doerksen,  A. D. Dutoi,  L. Fusti-Molnar,  W. A. Goddard III,  
 A. Golubeva-Zadorozhnaya,  S. R. Gwaltney,  G. Hawkins,  A. Heyden,  
 S. Hirata,  G. Kedziora,  F. J. Keil,  C. Kelley,  Jihan Kim,  R. A. King,  
 R. Z. Khaliullin,  P. P. Korambath,  W. Kurlancheek,  A. M. Lee,  M. S. Lee,  
 S. V. Levchenko,  Ching Yeh Lin,  D. Liotard,  R. C. Lochan,  I. Lotan,  
 P. E. Maslen,  N. Nair,  D. P. O'Neill,  D. Neuhauser,  E. Neuscamman,  
 C. M. Oana,  R. Olson,  B. Peters,  R. Peverati,  P. A. Pieniazek,  
 Y. M. Rhee,  J. Ritchie,  M. A. Rohrdanz,  E. Rosta,  N. J. Russ,  
 H. F. Schaefer III,  N. E. Schultz,  N. Shenvi,  A. C. Simmonett,  A. Sodt,  
 D. Stuck,  K. S. Thanthiriwatte,  V. Vanovschi,  Tao Wang,  A. Warshel,  
 C. F. Williams,  Q. Wu,  X. Xu,  W. Zhang

 Please cite Q-Chem as follows:
 Y. Shao et al., Mol. Phys. 113, 184-215 (2015)
 DOI: 10.1080/00268976.2014.952696

 Q-Chem 5.1.1 for Intel X86 EM64T Linux

 Parts of Q-Chem use Armadillo 8.300.2 (Tropical Shenanigans).
 http://arma.sourceforge.net/

 Q-Chem begins on Tue Oct 30 17:13:26 2018  

Host: 
0

     Scratch files written to /scratch/taweetham/qchem19384//
The previous job contains 0 fragments, simply inherited here
Input Ideriv = 2
Curr. Ideriv = -1
Max.  Ideriv = 2

Checking the input file for inconsistencies... 	...done.

--------------------------------------------------------------
User input:
--------------------------------------------------------------

$molecule
read
$end

$rem
   job_type 	frequency
   basis 	6-311++g**
   method	b3lyp	
$end


--------------------------------------------------------------
 ----------------------------------------------------------------
             Standard Nuclear Orientation (Angstroms)
    I     Atom           X                Y                Z
 ----------------------------------------------------------------
    1      P       1.1742250265    -0.9574707895    -0.0000000000
    2      P       2.4484775980     0.6369199154     0.0000000000
    3      H       3.5533119403    -0.2746068346    -0.0000000000
    4      I      -1.0923368171     0.0959032065     0.0000000000
 ----------------------------------------------------------------
 Molecular Point Group                 Cs    NOp =  2
 Largest Abelian Subgroup              Cs    NOp =  2
 Nuclear Repulsion Energy =   358.8728056402 hartrees
 There are       42 alpha and       42 beta electrons
 Requested basis set is 6-311++G(d,p)
 There are 55 shells and 129 basis functions

 Total QAlloc Memory Limit   2000 MB
 Mega-Array Size       188 MB
 MEM_STATIC part       192 MB

                       Distance Matrix (Angstroms)
             P (  1)   P (  2)   H (  3)
   P (  2)  2.041029
   H (  3)  2.475148  1.432320
   I (  4)  2.499380  3.581908  4.660400

 A cutoff of  1.0D-11 yielded   1282 shell pairs
 There are      7435 function pairs (      8316 Cartesian)
 Smallest overlap matrix eigenvalue = 9.07E-04
 Guess from superposition of atomic densities
 Warning:  Energy on first SCF cycle will be non-variational
 SAD guess density has 84.000000 electrons

 -----------------------------------------------------------------------
  General SCF calculation program by
  Eric Jon Sundstrom, Paul Horn, Yuezhi Mao, Dmitri Zuev, Alec White,
  David Stuck, Shaama M.S., Shane Yost, Joonho Lee, David Small,
  Daniel Levine, Susi Lehtola, Hugh Burton, Evgeny Epifanovsky
 -----------------------------------------------------------------------
 Exchange:     0.2000 Hartree-Fock + 0.0800 Slater + 0.7200 B88
 Correlation:  0.1900 VWN1RPA + 0.8100 LYP
 Using SG-1 standard quadrature grid
 A restricted SCF calculation will be
 performed using DIIS
 SCF converges when DIIS error is below 1.0e-08
 ---------------------------------------
  Cycle       Energy         DIIS error
 ---------------------------------------
    1   -7603.0128452182      4.02e-02  
    2   -7602.8725529842      1.90e-03  
    3   -7602.8428570674      3.64e-03  
    4   -7602.8798900814      7.23e-04  
    5   -7602.8811933518      1.82e-04  
    6   -7602.8812768512      1.15e-04  
    7   -7602.8813095859      8.99e-06  
    8   -7602.8813097842      4.01e-06  
    9   -7602.8813098142      7.32e-07  
   10   -7602.8813098158      1.84e-07  
   11   -7602.8813098160      3.07e-08  
   12   -7602.8813098160      7.97e-09  Convergence criterion met
 ---------------------------------------
 SCF time:   CPU 11.65s  wall 11.00s 
 SCF   energy in the final basis set =    -7602.8813098160
 Total energy in the final basis set =    -7602.8813098160

 --------------------------------------------------------------
             Orbital Energies (a.u.) and Symmetries
 --------------------------------------------------------------

 Alpha MOs, Restricted
 -- Occupied --                  
******* -176.31 -165.71 -165.71 -165.71  -77.11  -77.08  -35.80
  1 A'    2 A'    3 A'    1 A"    4 A'    5 A'    6 A'    7 A'                 
-31.296 -31.292 -31.291 -22.947 -22.946 -22.946 -22.942 -22.942
  8 A'    2 A"    9 A'   10 A'    3 A"   11 A'    4 A"   12 A'                 
 -6.604  -6.578  -6.353  -4.766  -4.764  -4.764  -4.761  -4.752
 13 A'   14 A'   15 A'   16 A'    5 A"   17 A'   18 A'    6 A"                 
 -4.751  -4.739  -4.739  -4.736  -2.030  -2.026  -2.026  -2.015
 19 A'    7 A"   20 A'   21 A'   22 A'    8 A"   23 A'    9 A"                 
 -2.015  -0.726  -0.651  -0.529  -0.389  -0.360  -0.320  -0.295
 24 A'   25 A'   26 A'   27 A'   28 A'   29 A'   10 A"   30 A'                 
 -0.266  -0.264
 31 A'   11 A"                                                                 
 -- Virtual --                   
 -0.129  -0.083  -0.015  -0.006   0.024   0.036   0.038   0.051
 12 A"   32 A'   33 A'   34 A'   35 A'   13 A"   36 A'   37 A'                 
  0.065   0.066   0.068   0.093   0.109   0.168   0.206   0.210
 38 A'   39 A'   14 A"   40 A'   41 A'   42 A'   43 A'   15 A"                 
  0.257   0.266   0.275   0.276   0.305   0.306   0.372   0.375
 44 A'   45 A'   46 A'   16 A"   47 A'   17 A"   18 A"   48 A'                 
  0.391   0.398   0.404   0.427   0.513   0.516   0.519   0.576
 49 A'   19 A"   50 A'   51 A'   20 A"   52 A'   53 A'   54 A'                 
  0.602   0.614   0.688   0.696   0.807   0.840   0.847   0.905
 21 A"   55 A'   56 A'   22 A"   57 A'   23 A"   58 A'   59 A'                 
  1.124   1.288   1.316   1.362   1.399   1.417   1.502   1.546
 60 A'   24 A"   61 A'   62 A'   25 A"   63 A'   26 A"   64 A'                 
  1.579   1.638   1.669   1.720   2.017   2.554   3.958   3.967
 27 A"   65 A'   66 A'   67 A'   68 A'   69 A'   28 A"   70 A'                 
  3.971   3.992   4.117   4.278   5.980   6.004   6.018   6.662
 29 A"   71 A'   72 A'   73 A'   30 A"   74 A'   75 A'   76 A'                 
  6.903  13.777  13.815  13.821  13.839  13.883  13.934  27.744
 77 A'   31 A"   32 A"   78 A'   79 A'   80 A'   81 A'   82 A'                 
 28.328  28.346  28.360  28.534  28.538  28.539  28.549  28.620
 33 A"   83 A'   84 A'   34 A"   85 A'   35 A"   86 A'   87 A'                 
127.876 127.890 127.906 151.560 162.782 163.0431901.719
 36 A"   88 A'   89 A'   90 A'   91 A'   92 A'   93 A'                         

 Beta MOs, Restricted
 -- Occupied --                  
******* -176.31 -165.71 -165.71 -165.71  -77.11  -77.08  -35.80
  1 A'    2 A'    3 A'    1 A"    4 A'    5 A'    6 A'    7 A'                 
-31.296 -31.292 -31.291 -22.947 -22.946 -22.946 -22.942 -22.942
  8 A'    2 A"    9 A'   10 A'    3 A"   11 A'    4 A"   12 A'                 
 -6.604  -6.578  -6.353  -4.766  -4.764  -4.764  -4.761  -4.752
 13 A'   14 A'   15 A'   16 A'    5 A"   17 A'   18 A'    6 A"                 
 -4.751  -4.739  -4.739  -4.736  -2.030  -2.026  -2.026  -2.015
 19 A'    7 A"   20 A'   21 A'   22 A'    8 A"   23 A'    9 A"                 
 -2.015  -0.726  -0.651  -0.529  -0.389  -0.360  -0.320  -0.295
 24 A'   25 A'   26 A'   27 A'   28 A'   29 A'   10 A"   30 A'                 
 -0.266  -0.264
 31 A'   11 A"                                                                 
 -- Virtual --                   
 -0.129  -0.083  -0.015  -0.006   0.024   0.036   0.038   0.051
 12 A"   32 A'   33 A'   34 A'   35 A'   13 A"   36 A'   37 A'                 
  0.065   0.066   0.068   0.093   0.109   0.168   0.206   0.210
 38 A'   39 A'   14 A"   40 A'   41 A'   42 A'   43 A'   15 A"                 
  0.257   0.266   0.275   0.276   0.305   0.306   0.372   0.375
 44 A'   45 A'   46 A'   16 A"   47 A'   17 A"   18 A"   48 A'                 
  0.391   0.398   0.404   0.427   0.513   0.516   0.519   0.576
 49 A'   19 A"   50 A'   51 A'   20 A"   52 A'   53 A'   54 A'                 
  0.602   0.614   0.688   0.696   0.807   0.840   0.847   0.905
 21 A"   55 A'   56 A'   22 A"   57 A'   23 A"   58 A'   59 A'                 
  1.124   1.288   1.316   1.362   1.399   1.417   1.502   1.546
 60 A'   24 A"   61 A'   62 A'   25 A"   63 A'   26 A"   64 A'                 
  1.579   1.638   1.669   1.720   2.017   2.554   3.958   3.967
 27 A"   65 A'   66 A'   67 A'   68 A'   69 A'   28 A"   70 A'                 
  3.971   3.992   4.117   4.278   5.980   6.004   6.018   6.662
 29 A"   71 A'   72 A'   73 A'   30 A"   74 A'   75 A'   76 A'                 
  6.903  13.777  13.815  13.821  13.839  13.883  13.934  27.744
 77 A'   31 A"   32 A"   78 A'   79 A'   80 A'   81 A'   82 A'                 
 28.328  28.346  28.360  28.534  28.538  28.539  28.549  28.620
 33 A"   83 A'   84 A'   34 A"   85 A'   35 A"   86 A'   87 A'                 
127.876 127.890 127.906 151.560 162.782 163.0431901.719
 36 A"   88 A'   89 A'   90 A'   91 A'   92 A'   93 A'                         
 --------------------------------------------------------------

          Ground-State Mulliken Net Atomic Charges

     Atom                 Charge (a.u.)
  ----------------------------------------
      1 P                     0.112948
      2 P                     0.095086
      3 H                    -0.072667
      4 I                    -0.135367
  ----------------------------------------
  Sum of atomic charges =     0.000000

 -----------------------------------------------------------------
                    Cartesian Multipole Moments
 -----------------------------------------------------------------
    Charge (ESU x 10^10)
                 0.0000
    Dipole Moment (Debye)
         X       1.3713      Y      -0.3384      Z      -0.0000
       Tot       1.4125
    Quadrupole Moments (Debye-Ang)
        XX     -50.7852     XY      -1.8413     YY     -57.6298
        XZ       0.0000     YZ      -0.0000     ZZ     -56.2571
    Octopole Moments (Debye-Ang^2)
       XXX     -46.1347    XXY       1.3952    XYY     -22.0492
       YYY       4.8108    XXZ      -0.0000    XYZ      -0.0000
       YYZ      -0.0000    XZZ     -18.5070    YZZ       1.3188
       ZZZ      -0.0000
    Hexadecapole Moments (Debye-Ang^3)
      XXXX    -852.3057   XXXY     -19.4423   XXYY    -191.4585
      XYYY      -9.2114   YYYY    -201.9334   XXXZ       0.0000
      XXYZ       0.0000   XYYZ       0.0000   YYYZ       0.0000
      XXZZ    -170.0478   XYZZ      -2.4250   YYZZ     -46.8685
      XZZZ       0.0000   YZZZ       0.0000   ZZZZ     -86.4880
 -----------------------------------------------------------------
 Calculating MO derivatives via CPSCF
   1         3          12      0.164493    0.063175
   2         3          12      0.022035    0.011046
   3         3          12      0.003072    0.001334
   4         3          12      0.000288    0.000130
   5        12           3      0.000027    0.000015
   6        14           1      0.000001    0.000001
   7        15           0      0.000000    0.000000    Roots Converged
 Time for AOints: 3.3 s (CPU) 3.3 s (wall)
 ------------------------------------------------------------------------------
                     AOints        : Timing summary (seconds)
 ------------------------------------------------------------------------------
     job step          cpu (% of tot)      sys (% of tot)     wall (% of tot)
 ------------------------------------------------------------------------------
  cpscf_lag         0.2843E+02 (49.2)   0.4100E-04 (16.5)   0.2845E+02 (49.2)
  iterzp            0.2600E+02 (45.0)   0.2070E-03 (83.5)   0.2601E+02 (44.9)
  make_fx           0.0000E+00 ( 0.0)   0.0000E+00 ( 0.0)   0.0000E+00 ( 0.0)
  AOints            0.3328E+01 ( 5.8)   0.0000E+00 ( 0.0)   0.3343E+01 ( 5.8)
 ------------------------------------------------------------------------------
   Grand Totals     0.5782E+02          0.2480E-03          0.5787E+02
 ------------------------------------------------------------------------------
 Calculating analytic Hessian of the SCF energy
 Polarizability Matrix (a.u.)
            1           2           3
    1-129.0279978  -6.5262446   0.0000000
    2  -6.5262446 -73.2863058   0.0000000
    3   0.0000000   0.0000000 -51.0602161

 Direct stationary perturbation theory relativistic correction:

 rels  =      97.854169882690
 relv  =    -324.249781662236
 rel2e =      42.079632234577
 E_rel =    -184.315979544970

 Hessian of the SCF Energy
            1           2           3           4           5           6
    1   0.1657452   0.0448068   0.0000000  -0.0780577  -0.0823213  -0.0000000
    2   0.0448068   0.1845620   0.0000000  -0.0947207  -0.1561151  -0.0000000
    3   0.0000000   0.0000000   0.0061964  -0.0000000  -0.0000000   0.0061057
    4  -0.0780577  -0.0947207  -0.0000000   0.2023860   0.0025659   0.0000000
    5  -0.0823213  -0.1561151  -0.0000000   0.0025659   0.2451325   0.0000000
    6  -0.0000000  -0.0000000   0.0061057   0.0000000   0.0000000   0.0056869
    7  -0.0113857   0.0105125   0.0000000  -0.1098640   0.0760846  -0.0000000
    8  -0.0070079   0.0081855   0.0000000   0.0946732  -0.0983019  -0.0000000
    9   0.0000000   0.0000000  -0.0073429  -0.0000000  -0.0000000  -0.0071772
   10  -0.0763019   0.0394014  -0.0000000  -0.0144644   0.0036707  -0.0000000
   11   0.0445223  -0.0366324  -0.0000000  -0.0025184   0.0092844   0.0000000
   12   0.0000000   0.0000000  -0.0049591  -0.0000000   0.0000000  -0.0046153
            7           8           9          10          11          12
    1  -0.0113857  -0.0070079   0.0000000  -0.0763019   0.0445223   0.0000000
    2   0.0105125   0.0081855   0.0000000   0.0394014  -0.0366324   0.0000000
    3   0.0000000   0.0000000  -0.0073429  -0.0000000  -0.0000000  -0.0049591
    4  -0.1098640   0.0946732  -0.0000000  -0.0144644  -0.0025184  -0.0000000
    5   0.0760846  -0.0983019  -0.0000000   0.0036707   0.0092844   0.0000000
    6  -0.0000000  -0.0000000  -0.0071772  -0.0000000   0.0000000  -0.0046153
    7   0.1239104  -0.0835652   0.0000000  -0.0026607  -0.0030319   0.0000000
    8  -0.0835652   0.0906678   0.0000000  -0.0041001  -0.0005515  -0.0000000
    9   0.0000000   0.0000000   0.0089846   0.0000000  -0.0000000   0.0055356
   10  -0.0026607  -0.0041001   0.0000000   0.0934269  -0.0389721   0.0000000
   11  -0.0030319  -0.0005515  -0.0000000  -0.0389721   0.0278995  -0.0000000
   12   0.0000000  -0.0000000   0.0055356   0.0000000  -0.0000000   0.0040388
 Gradient time:  CPU 77.76 s  wall 77.82 s
 **********************************************************************
 **                                                                  **
 **                       VIBRATIONAL ANALYSIS                       **
 **                       --------------------                       **
 **                                                                  **
 **        VIBRATIONAL FREQUENCIES (CM**-1) AND NORMAL MODES         **
 **     FORCE CONSTANTS (mDYN/ANGSTROM) AND REDUCED MASSES (AMU)     **
 **                  INFRARED INTENSITIES (KM/MOL)                   **
 **                                                                  **
 **********************************************************************


 Mode:                 1                      2                      3
 Frequency:       141.14                 340.98                 496.27
 Force Cnst:      0.2409                 1.1921                 0.1525
 Red. Mass:      20.5212                17.4024                 1.0507
 IR Active:          YES                    YES                    YES
 IR Intens:        0.070                 38.819                  2.215
 Raman Active:       YES                    YES                    YES
               X      Y      Z        X      Y      Z        X      Y      Z
 P          0.091  0.306 -0.000    0.546 -0.381  0.000   -0.000 -0.000 -0.025
 P          0.631 -0.099 -0.000   -0.004  0.055  0.000    0.000  0.000 -0.027
 H          0.156 -0.657  0.000    0.447  0.574 -0.000   -0.000 -0.000  0.999
 I         -0.178 -0.045  0.000   -0.136  0.075 -0.000   -0.000  0.000  0.005
 TransDip   0.002  0.008  0.000    0.196 -0.037 -0.000    0.000  0.000  0.048

 Mode:                 4                      5                      6
 Frequency:       593.20                 798.47                2281.72
 Force Cnst:      2.0352                 0.4364                 3.1867
 Red. Mass:       9.8168                 1.1618                 1.0389
 IR Active:          YES                    YES                    YES
 IR Intens:       13.094                 10.738                 47.795
 Raman Active:       YES                    YES                    YES
               X      Y      Z        X      Y      Z        X      Y      Z
 P          0.267  0.295 -0.000   -0.010  0.040 -0.000   -0.001  0.000 -0.000
 P         -0.244 -0.276 -0.000   -0.008 -0.058 -0.000   -0.025  0.021 -0.000
 H         -0.540 -0.644  0.000    0.658  0.749  0.000    0.770 -0.637  0.000
 I         -0.001  0.001  0.000   -0.001 -0.001  0.000    0.000 -0.000  0.000
 TransDip   0.115  0.017 -0.000   -0.076 -0.073 -0.000   -0.193  0.109 -0.000

 STANDARD THERMODYNAMIC QUANTITIES AT   298.15 K  AND     1.00 ATM

   This Molecule has  0 Imaginary Frequencies
   Zero point vibrational energy:        6.650 kcal/mol

   Atom    1 Element P  Has Mass   30.97376
   Atom    2 Element P  Has Mass   30.97376
   Atom    3 Element H  Has Mass    1.00783
   Atom    4 Element I  Has Mass  126.90440
   Molecular Mass:   189.859750 amu
   Principal axes and moments of inertia in amu*Bohr^2:
                             1           2           3
    Eigenvalues --      150.63531  1391.99402  1542.62932
          X               1.00000     0.00162     0.00000
          Y              -0.00162     1.00000     0.00000
          Z               0.00000    -0.00000     1.00000
   Rotational Symmetry Number is   1
   The Molecule is an Asymmetric Top
   Translational Enthalpy:        0.889 kcal/mol
   Rotational Enthalpy:           0.889 kcal/mol
   Vibrational Enthalpy:          7.591 kcal/mol
   gas constant (RT):             0.592 kcal/mol
   Translational Entropy:        41.629  cal/mol.K
   Rotational Entropy:           27.272  cal/mol.K
   Vibrational Entropy:           5.334  cal/mol.K

   Total Enthalpy:                9.961 kcal/mol
   Total Entropy:                74.235  cal/mol.K

 ======================================================================

 STANDARD THERMODYNAMIC QUANTITIES FOR ANHARMONIC VIBRATION -- TOSH

   Zero point vibrational energy: ************ kcal/mol

   Vibrational Enthalpy:   ************ kcal/mol
   Vibrational Entropy:             NaN  cal/mol.K

   Total Enthalpy:         ************ kcal/mol
   Total Entropy:                   NaN  cal/mol.K

 ======================================================================

 STANDARD THERMODYNAMIC QUANTITIES FOR ANHARMONIC VIBRATION -- VPT2

   Zero point vibrational energy: ************ kcal/mol

   Vibrational Enthalpy:   ************ kcal/mol
   Vibrational Entropy:             NaN  cal/mol.K

   Total Enthalpy:         ************ kcal/mol
   Total Entropy:                   NaN  cal/mol.K

 ======================================================================

Archival summary:
1\1\TWL02\FREQ\ProcedureUnspecified\BasisUnspecified\121\taweetha\TueOct3017:14:552018TueOct3017:14:552018\0\\#,FREQ,ProcedureUnspecified,BasisUnspecified,\\0,1\I\P,1,2.49938\P,2,2.04103,1,103.706\H,3,1.43232,2,89.1084,1,-180,0\\\@

 Total job time:  89.59s(wall), 89.48s(cpu) 
 Tue Oct 30 17:14:55 2018

        *************************************************************
        *                                                           *
        *  Thank you very much for using Q-Chem.  Have a nice day.  *
        *                                                           *
        *************************************************************
