# Supplementary material for: Geometric and energetic data from ab initio calculations of haloethene, haloimine, halomethylenephosphine, haloiminophosphine, halodiazene, halodiphosphene and halocyclopropane
Source: Data Brief. 2019 Nov 2;27:104738. doi: 10.1016/j.dib.2019.104738 (PMC6861602; doi:10.1016/j.dib.2019.104738)
Supplement: Multimedia component 8 [file mmc8.zip › PP/B3LYP/HEPPFE.out]

Q-Chem Developer Version!
                  Welcome to Q-Chem
     A Quantum Leap Into The Future Of Chemistry


 Q-Chem 5.1, Q-Chem, Inc., Pleasanton, CA (2018)

 Yihan Shao,  Zhengting Gan,  E. Epifanovsky,  A. T. B. Gilbert,  M. Wormit,  
 J. Kussmann,  A. W. Lange,  A. Behn,  Jia Deng,  Xintian Feng,  D. Ghosh,  
 M. Goldey,  P. R. Horn,  L. D. Jacobson,  I. Kaliman,  T. Kus,  A. Landau,  
 Jie Liu,  E. I. Proynov,  R. M. Richard,  R. P. Steele,  E. J. Sundstrom,  
 H. L. Woodcock III,  P. M. Zimmerman,  D. Zuev,  B. Albrecht,  E. Alguire,  
 S. A. Baeppler,  D. Barton,  Z. Benda,  Y. A. Bernard,  E. J. Berquist,  
 K. B. Bravaya,  H. Burton,  D. Casanova,  Chun-Min Chang,  Yunqing Chen,  
 A. Chien,  K. D. Closser,  M. P. Coons,  S. Coriani,  S. Dasgupta,  
 A. L. Dempwolff,  M. Diedenhofen,  Hainam Do,  R. G. Edgar,  Po-Tung Fang,  
 S. Faraji,  S. Fatehi,  Qingguo Feng,  K. D. Fenk,  J. Fosso-Tande,  
 Qinghui Ge,  A. Ghysels,  G. Gidofalvi,  J. Gomes,  J. Gonthier,  A. Gunina,  
 D. Hait,  M. W. D. Hanson-Heine,  P. H. P. Harbach,  A. W. Hauser,  
 J. E. Herr,  E. G. Hohenstein,  Z. C. Holden,  Kerwin Hui,  B. C. Huynh,  
 T.-C. Jagau,  Hyunjun Ji,  B. Kaduk,  K. Khistyaev,  Jaehoon Kim,  
 P. Klunzinger,  K. Koh,  D. Kosenkov,  L. Koulias,  T. Kowalczyk,  
 C. M. Krauter,  A. Kunitsa,  Ka Un Lao,  A. Laurent,  K. V. Lawler,  
 Joonho Lee,  D. Lefrancois,  S. Lehtola,  D. S. Levine,  Yi-Pei Li,  
 You-Sheng Lin,  Fenglai Liu,  E. Livshits,  A. Luenser,  P. Manohar,  
 E. Mansoor,  S. F. Manzer,  Shan-Ping Mao,  Yuezhi Mao,  N. Mardirossian,  
 A. V. Marenich,  T. Markovich,  L. A. Martinez-Martinez,  S. A. Maurer,  
 N. J. Mayhall,  S. C. McKenzie,  J.-M. Mewes,  A. F. Morrison,  
 J. W. Mullinax,  K. Nanda,  T. S. Nguyen-Beck,  R. Olivares-Amaya,  
 J. A. Parkhill,  T. M. Perrine,  F. Plasser,  P. Pokhilko,  S. Prager,  
 A. Prociuk,  E. Ramos,  D. R. Rehn,  F. Rob,  M. Schneider,  N. Sergueev,  
 S. M. Sharada,  S. Sharma,  D. W. Small,  T. Stauch,  T. Stein,  
 Yu-Chuan Su,  A. J. W. Thom,  A. Tkatchenko,  T. Tsuchimochi,  N. M. Tubman,  
 L. Vogt,  M. L. Vidal,  O. Vydrov,  M. A. Watson,  J. Wenzel,  
 M. de Wergifosse,  T. A. Wesolowski,  A. White,  J. Witte,  A. Yamada,  
 Jun Yang,  K. Yao,  S. Yeganeh,  S. R. Yost,  Zhi-Qiang You,  A. Zech,  
 Igor Ying Zhang,  Xing Zhang,  Yan Zhao,  Ying Zhu,  B. R. Brooks,  
 G. K. L. Chan,  C. J. Cramer,  M. S. Gordon,  W. J. Hehre,  A. Klamt,  
 M. W. Schmidt,  C. D. Sherrill,  D. G. Truhlar,  A. Aspuru-Guzik,  R. Baer,  
 A. T. Bell,  N. A. Besley,  Jeng-Da Chai,  A. E. DePrince, III,  
 R. A. DiStasio Jr.,  A. Dreuw,  B. D. Dunietz,  T. R. Furlani,  
 Chao-Ping Hsu,  Yousung Jung,  Jing Kong,  D. S. Lambrecht,  WanZhen Liang,  
 C. Ochsenfeld,  V. A. Rassolov,  L. V. Slipchenko,  J. E. Subotnik,  
 T. Van Voorhis,  J. M. Herbert,  A. I. Krylov,  P. M. W. Gill,  M. Head-Gordon

 Contributors to earlier versions of Q-Chem not listed above: 
 R. D. Adamson,  B. Austin,  J. Baker,  G. J. O. Beran,  K. Brandhorst,  
 S. T. Brown,  E. F. C. Byrd,  A. K. Chakraborty,  C.-L. Cheng,  
 Siu Hung Chien,  D. M. Chipman,  D. L. Crittenden,  H. Dachsel,  
 R. J. Doerksen,  A. D. Dutoi,  L. Fusti-Molnar,  W. A. Goddard III,  
 A. Golubeva-Zadorozhnaya,  S. R. Gwaltney,  G. Hawkins,  A. Heyden,  
 S. Hirata,  G. Kedziora,  F. J. Keil,  C. Kelley,  Jihan Kim,  R. A. King,  
 R. Z. Khaliullin,  P. P. Korambath,  W. Kurlancheek,  A. M. Lee,  M. S. Lee,  
 S. V. Levchenko,  Ching Yeh Lin,  D. Liotard,  R. C. Lochan,  I. Lotan,  
 P. E. Maslen,  N. Nair,  D. P. O'Neill,  D. Neuhauser,  E. Neuscamman,  
 C. M. Oana,  R. Olson,  B. Peters,  R. Peverati,  P. A. Pieniazek,  
 Y. M. Rhee,  J. Ritchie,  M. A. Rohrdanz,  E. Rosta,  N. J. Russ,  
 H. F. Schaefer III,  N. E. Schultz,  N. Shenvi,  A. C. Simmonett,  A. Sodt,  
 D. Stuck,  K. S. Thanthiriwatte,  V. Vanovschi,  Tao Wang,  A. Warshel,  
 C. F. Williams,  Q. Wu,  X. Xu,  W. Zhang

 Please cite Q-Chem as follows:
 Y. Shao et al., Mol. Phys. 113, 184-215 (2015)
 DOI: 10.1080/00268976.2014.952696

 Q-Chem 5.1.1 for Intel X86 EM64T Linux

 Parts of Q-Chem use Armadillo 8.300.2 (Tropical Shenanigans).
 http://arma.sourceforge.net/

 Q-Chem begins on Tue Oct 30 16:17:39 2018  

Host: 
0

     Scratch files written to /scratch/taweetham/qchem18381//
Input Ideriv = 2
Curr. Ideriv = -1
Max.  Ideriv = 2

Checking the input file for inconsistencies... 	...done.

--------------------------------------------------------------
User input:
--------------------------------------------------------------
$molecule
0 1
P 
P 1 PP 
H 2 PH 1 ANG 
F 1 PF 2 ANG  3 DHA

PP=1.99
PH=1.44
PF=1.54
PCl=2.03
PBr=2.5
PI=2.6
ANG=120.0
DHA=0.0
$end

$rem
   job_type	optimization
   basis	6-311++g**
   method	b3lyp
$end

--------------------------------------------------------------
 ----------------------------------------------------------------
             Standard Nuclear Orientation (Angstroms)
    I     Atom           X                Y                Z
 ----------------------------------------------------------------
    1      P       0.5157018695     0.5043231422    -0.0000000000
    2      P      -1.3871126293    -0.0782547350     0.0000000000
    3      H      -1.7104830874    -1.4814765802     0.0000000000
    4      F       1.6424049428    -0.5455055032    -0.0000000000
 ----------------------------------------------------------------
 Molecular Point Group                 Cs    NOp =  2
 Largest Abelian Subgroup              Cs    NOp =  2
 Nuclear Repulsion Energy =   139.0671148003 hartrees
 There are       20 alpha and       20 beta electrons
 Requested basis set is 6-311++G(d,p)
 There are 37 shells and 89 basis functions

 Total QAlloc Memory Limit   2000 MB
 Mega-Array Size       188 MB
 MEM_STATIC part       192 MB
 A cutoff of  1.0D-11 yielded    653 shell pairs
 There are      3916 function pairs (      4193 Cartesian)
 Smallest overlap matrix eigenvalue = 8.89E-04

 Scale SEOQF with 1.000000e-01/1.000000e-01/1.000000e-01

 Standard Electronic Orientation quadrupole field applied
 Nucleus-field energy     =     0.0000000028 hartrees
 Guess from superposition of atomic densities
 Warning:  Energy on first SCF cycle will be non-variational
 SAD guess density has 40.000000 electrons

 -----------------------------------------------------------------------
  General SCF calculation program by
  Eric Jon Sundstrom, Paul Horn, Yuezhi Mao, Dmitri Zuev, Alec White,
  David Stuck, Shaama M.S., Shane Yost, Joonho Lee, David Small,
  Daniel Levine, Susi Lehtola, Hugh Burton, Evgeny Epifanovsky
 -----------------------------------------------------------------------
 Exchange:     0.2000 Hartree-Fock + 0.0800 Slater + 0.7200 B88
 Correlation:  0.1900 VWN1RPA + 0.8100 LYP
 Using SG-1 standard quadrature grid
 A restricted SCF calculation will be
 performed using DIIS
 SCF converges when DIIS error is below 1.0e-08
 ---------------------------------------
  Cycle       Energy         DIIS error
 ---------------------------------------
    1    -783.5525423930      5.33e-02  
    2    -783.1819051463      6.04e-03  
    3    -783.1363500688      9.58e-03  
    4    -783.2060978740      1.28e-03  
    5    -783.2077997504      7.37e-04  
    6    -783.2084470746      1.53e-04  
    7    -783.2084711783      2.86e-05  
    8    -783.2084720300      3.79e-06  
    9    -783.2084720491      9.90e-07  
   10    -783.2084720501      1.44e-07  
   11    -783.2084720502      4.07e-08  
   12    -783.2084720502      7.08e-09  Convergence criterion met
 ---------------------------------------
 SCF time:   CPU 4.80s  wall 4.00s 
 SCF   energy in the final basis set =     -783.2084720502
 Total energy in the final basis set =     -783.2084720502

 --------------------------------------------------------------
             Orbital Energies (a.u.) and Symmetries
 --------------------------------------------------------------

 Alpha MOs, Restricted
 -- Occupied --                  
-77.130 -77.068 -24.724  -6.623  -6.568  -4.787  -4.782  -4.778
  1 A'    2 A'    3 A'    4 A'    5 A'    6 A'    1 A"    7 A'                 
 -4.729  -4.728  -4.724  -1.267  -0.710  -0.604  -0.504  -0.502
  8 A'    2 A"    9 A'   10 A'   11 A'   12 A'    3 A"   13 A'                 
 -0.489  -0.319  -0.285  -0.283
 14 A'   15 A'   16 A'    4 A"                                                 
 -- Virtual --                   
 -0.109  -0.052  -0.006   0.009   0.034   0.037   0.049   0.063
  5 A"   17 A'   18 A'   19 A'   20 A'    6 A"   21 A'   22 A'                 
  0.071   0.078   0.088   0.113   0.130   0.223   0.225   0.238
  7 A"   23 A'   24 A'   25 A'   26 A'    8 A"   27 A'   28 A'                 
  0.257   0.278   0.281   0.297   0.303   0.309   0.358   0.424
 29 A'    9 A"   30 A'   31 A'   32 A'   10 A"   33 A'   34 A'                 
  0.496   0.541   0.589   0.616   0.632   0.679   0.691   0.763
 11 A"   35 A'   36 A'   12 A"   37 A'   13 A"   38 A'   39 A'                 
  0.839   0.852   0.993   1.149   1.288   1.313   1.339   1.399
 40 A'   14 A"   41 A'   42 A'   15 A"   43 A'   44 A'   16 A"                 
  1.408   1.510   1.530   1.572   1.639   1.669   1.710   1.896
 45 A'   17 A"   46 A'   18 A"   47 A'   48 A'   49 A'   50 A'                 
  2.013   2.557   3.723   3.724   3.774   3.783   4.134   6.227
 51 A'   52 A'   19 A"   53 A'   20 A"   54 A'   55 A'   21 A"                 
  6.246   6.264   6.804   6.944  13.767  13.822  13.823  13.848
 56 A'   57 A'   58 A'   59 A'   22 A"   60 A'   23 A"   61 A'                 
 13.889  13.940  66.724 162.909 163.065
 62 A'   63 A'   64 A'   65 A'   66 A'                                         

 Beta MOs, Restricted
 -- Occupied --                  
-77.130 -77.068 -24.724  -6.623  -6.568  -4.787  -4.782  -4.778
  1 A'    2 A'    3 A'    4 A'    5 A'    6 A'    1 A"    7 A'                 
 -4.729  -4.728  -4.724  -1.267  -0.710  -0.604  -0.504  -0.502
  8 A'    2 A"    9 A'   10 A'   11 A'   12 A'    3 A"   13 A'                 
 -0.489  -0.319  -0.285  -0.283
 14 A'   15 A'   16 A'    4 A"                                                 
 -- Virtual --                   
 -0.109  -0.052  -0.006   0.009   0.034   0.037   0.049   0.063
  5 A"   17 A'   18 A'   19 A'   20 A'    6 A"   21 A'   22 A'                 
  0.071   0.078   0.088   0.113   0.130   0.223   0.225   0.238
  7 A"   23 A'   24 A'   25 A'   26 A'    8 A"   27 A'   28 A'                 
  0.257   0.278   0.281   0.297   0.303   0.309   0.358   0.424
 29 A'    9 A"   30 A'   31 A'   32 A'   10 A"   33 A'   34 A'                 
  0.496   0.541   0.589   0.616   0.632   0.679   0.691   0.763
 11 A"   35 A'   36 A'   12 A"   37 A'   13 A"   38 A'   39 A'                 
  0.839   0.852   0.993   1.149   1.288   1.313   1.339   1.399
 40 A'   14 A"   41 A'   42 A'   15 A"   43 A'   44 A'   16 A"                 
  1.408   1.510   1.530   1.572   1.639   1.669   1.710   1.896
 45 A'   17 A"   46 A'   18 A"   47 A'   48 A'   49 A'   50 A'                 
  2.013   2.557   3.723   3.724   3.774   3.783   4.134   6.227
 51 A'   52 A'   19 A"   53 A'   20 A"   54 A'   55 A'   21 A"                 
  6.246   6.264   6.804   6.944  13.767  13.822  13.823  13.848
 56 A'   57 A'   58 A'   59 A'   22 A"   60 A'   23 A"   61 A'                 
 13.889  13.940  66.724 162.909 163.065
 62 A'   63 A'   64 A'   65 A'   66 A'                                         
 --------------------------------------------------------------

          Ground-State Mulliken Net Atomic Charges

     Atom                 Charge (a.u.)
  ----------------------------------------
      1 P                     0.041104
      2 P                     0.101997
      3 H                    -0.048917
      4 F                    -0.094184
  ----------------------------------------
  Sum of atomic charges =    -0.000000

 -----------------------------------------------------------------
                    Cartesian Multipole Moments
 -----------------------------------------------------------------
    Charge (ESU x 10^10)
                 0.0000
    Dipole Moment (Debye)
         X      -0.3903      Y      -0.9527      Z      -0.0000
       Tot       1.0296
    Quadrupole Moments (Debye-Ang)
        XX     -33.7136     XY       2.9523     YY     -32.5357
        XZ      -0.0000     YZ      -0.0000     ZZ     -31.7027
    Octopole Moments (Debye-Ang^2)
       XXX      14.1649    XXY      -4.7037    XYY       2.6715
       YYY      -8.5385    XXZ      -0.0000    XYZ       0.0000
       YYZ       0.0000    XZZ       6.5227    YZZ      -2.7670
       ZZZ      -0.0000
    Hexadecapole Moments (Debye-Ang^3)
      XXXX    -320.4540   XXXY       7.3779   XXYY     -66.8115
      XYYY      -6.0691   YYYY     -89.5754   XXXZ       0.0000
      XXYZ      -0.0000   XYYZ      -0.0000   YYYZ      -0.0000
      XXZZ     -59.3657   XYZZ      -1.5640   YYZZ     -22.9267
      XZZZ      -0.0000   YZZZ      -0.0000   ZZZZ     -46.8175
 -----------------------------------------------------------------
 Calculating analytic gradient of the SCF energy
 Gradient of SCF Energy
            1           2           3           4
    1   0.0285482   0.0263967  -0.0127929  -0.0421520
    2  -0.0522022   0.0024963  -0.0007967   0.0505026
    3   0.0000000   0.0000000   0.0000000  -0.0000000
 Max gradient component =       5.220E-02
 RMS gradient           =       2.698E-02
 Gradient time:  CPU 1.14 s  wall 1.15 s
 Geometry Optimization Parameters
   NAtoms,    NIC,     NZ,  NCons,   NDum,   NFix, NCnnct, MaxDiis
        4      14       4       0       0       0       0       0


** GEOMETRY OPTIMIZATION IN DELOCALIZED INTERNAL COORDINATES **
   Searching for a Minimum

   Optimization Cycle:   1

                       Coordinates (Angstroms)
     ATOM                X               Y               Z
      1  P         0.5157018695    0.5043231422    0.0000000000
      2  P        -1.3871126293   -0.0782547350    0.0000000000
      3  H        -1.7104830874   -1.4814765802    0.0000000000
      4  F         1.6424049428   -0.5455055032    0.0000000000
   Point Group: cs    Number of degrees of freedom:     5


   Energy is   -783.208472050


 Attempting to Generate Delocalized Internal Coordinates

  5 Hessian modes will be used to form the next step
  Hessian Eigenvalues:
     0.160000    0.198009    0.250000    0.357619    0.648207

 Minimum Search - Taking Simple RFO Step
 Searching for Lamda that Minimizes Along All modes
 Value Taken    Lamda =  -0.01547855
 Step Taken.  Stepsize is  0.235616

                             Maximum     Tolerance    Cnvgd?
         Gradient           0.050992      0.000300      NO
         Displacement       0.172195      0.001200      NO
         Energy change     *********      0.000001      NO


 New Cartesian Coordinates Obtained by Inverse Iteration

 Displacement from previous Coordinates is:  0.509707
 ----------------------------------------------------------------
             Standard Nuclear Orientation (Angstroms)
    I     Atom           X                Y                Z
 ----------------------------------------------------------------
    1      P       0.4804873544     0.5425559596     0.0000000000
    2      P      -1.4450084038    -0.0311699927     0.0000000000
    3      H      -1.5083044326    -1.4606162511     0.0000000000
    4      F       1.5333365776    -0.6516833920     0.0000000000
 ----------------------------------------------------------------
 Molecular Point Group                 Cs    NOp =  2
 Largest Abelian Subgroup              Cs    NOp =  2
 Nuclear Repulsion Energy =   137.4874802174 hartrees
 There are       20 alpha and       20 beta electrons
 Applying Cartesian multipole field
    Component          Value
    ---------          -----
     (2,0,0)        1.00000E-11
     (0,2,0)        2.00000E-11
     (0,0,2)       -3.00000E-11
 Nucleus-field energy     =     0.0000000028 hartrees
 Requested basis set is 6-311++G(d,p)
 There are 37 shells and 89 basis functions
 A cutoff of  1.0D-11 yielded    655 shell pairs
 There are      3924 function pairs (      4202 Cartesian)
 Smallest overlap matrix eigenvalue = 8.63E-04
 Guess MOs from SCF MO coefficient file

 -----------------------------------------------------------------------
  General SCF calculation program by
  Eric Jon Sundstrom, Paul Horn, Yuezhi Mao, Dmitri Zuev, Alec White,
  David Stuck, Shaama M.S., Shane Yost, Joonho Lee, David Small,
  Daniel Levine, Susi Lehtola, Hugh Burton, Evgeny Epifanovsky
 -----------------------------------------------------------------------
 Exchange:     0.2000 Hartree-Fock + 0.0800 Slater + 0.7200 B88
 Correlation:  0.1900 VWN1RPA + 0.8100 LYP
 Using SG-1 standard quadrature grid
 A restricted SCF calculation will be
 performed using DIIS
 SCF converges when DIIS error is below 1.0e-08
 ---------------------------------------
  Cycle       Energy         DIIS error
 ---------------------------------------
    1    -783.2111442088      2.31e-03  
    2    -783.2199850169      8.74e-04  
    3    -783.2195685770      1.15e-03  
    4    -783.2204462386      2.66e-04  
    5    -783.2205324645      9.24e-05  
    6    -783.2205420976      2.35e-05  
    7    -783.2205428296      4.60e-06  
    8    -783.2205428552      7.51e-07  
    9    -783.2205428558      1.07e-07  
   10    -783.2205428558      3.44e-08  
   11    -783.2205428558      5.52e-09  Convergence criterion met
 ---------------------------------------
 SCF time:   CPU 4.48s  wall 4.00s 
 SCF   energy in the final basis set =     -783.2205428558
 Total energy in the final basis set =     -783.2205428558

 --------------------------------------------------------------
             Orbital Energies (a.u.) and Symmetries
 --------------------------------------------------------------

 Alpha MOs, Restricted
 -- Occupied --                  
-77.132 -77.071 -24.711  -6.624  -6.570  -4.788  -4.783  -4.779
  1 A'    2 A'    3 A'    4 A'    5 A'    6 A'    1 A"    7 A'                 
 -4.731  -4.731  -4.727  -1.242  -0.709  -0.593  -0.485  -0.483
  8 A'    2 A"    9 A'   10 A'   11 A'   12 A'    3 A"   13 A'                 
 -0.482  -0.331  -0.289  -0.284
 14 A'   15 A'   16 A'    4 A"                                                 
 -- Virtual --                   
 -0.115  -0.055  -0.005   0.007   0.032   0.037   0.050   0.066
  5 A"   17 A'   18 A'   19 A'   20 A'    6 A"   21 A'   22 A'                 
  0.071   0.073   0.081   0.110   0.121   0.221   0.227   0.237
  7 A"   23 A'   24 A'   25 A'   26 A'    8 A"   27 A'   28 A'                 
  0.252   0.277   0.279   0.293   0.304   0.309   0.353   0.427
 29 A'   30 A'    9 A"   31 A'   32 A'   10 A"   33 A'   34 A'                 
  0.499   0.529   0.581   0.610   0.619   0.672   0.695   0.783
 11 A"   35 A'   36 A'   12 A"   37 A'   13 A"   38 A'   39 A'                 
  0.834   0.847   0.939   1.141   1.293   1.315   1.354   1.402
 40 A'   14 A"   41 A'   42 A'   15 A"   43 A'   44 A'   16 A"                 
  1.417   1.504   1.525   1.575   1.641   1.681   1.719   1.906
 45 A'   17 A"   46 A'   18 A"   47 A'   48 A'   49 A'   50 A'                 
  2.027   2.561   3.741   3.742   3.776   3.787   4.085   6.240
 51 A'   52 A'   19 A"   53 A'   20 A"   54 A'   55 A'   21 A"                 
  6.261   6.282   6.786   6.923  13.766  13.821  13.828  13.834
 56 A'   57 A'   58 A'   59 A'   22 A"   23 A"   60 A'   61 A'                 
 13.881  13.930  66.733 162.890 163.053
 62 A'   63 A'   64 A'   65 A'   66 A'                                         

 Beta MOs, Restricted
 -- Occupied --                  
-77.132 -77.071 -24.711  -6.624  -6.570  -4.788  -4.783  -4.779
  1 A'    2 A'    3 A'    4 A'    5 A'    6 A'    1 A"    7 A'                 
 -4.731  -4.731  -4.727  -1.242  -0.709  -0.593  -0.485  -0.483
  8 A'    2 A"    9 A'   10 A'   11 A'   12 A'    3 A"   13 A'                 
 -0.482  -0.331  -0.289  -0.284
 14 A'   15 A'   16 A'    4 A"                                                 
 -- Virtual --                   
 -0.115  -0.055  -0.005   0.007   0.032   0.037   0.050   0.066
  5 A"   17 A'   18 A'   19 A'   20 A'    6 A"   21 A'   22 A'                 
  0.071   0.073   0.081   0.110   0.121   0.221   0.227   0.237
  7 A"   23 A'   24 A'   25 A'   26 A'    8 A"   27 A'   28 A'                 
  0.252   0.277   0.279   0.293   0.304   0.309   0.353   0.427
 29 A'   30 A'    9 A"   31 A'   32 A'   10 A"   33 A'   34 A'                 
  0.499   0.529   0.581   0.610   0.619   0.672   0.695   0.783
 11 A"   35 A'   36 A'   12 A"   37 A'   13 A"   38 A'   39 A'                 
  0.834   0.847   0.939   1.141   1.293   1.315   1.354   1.402
 40 A'   14 A"   41 A'   42 A'   15 A"   43 A'   44 A'   16 A"                 
  1.417   1.504   1.525   1.575   1.641   1.681   1.719   1.906
 45 A'   17 A"   46 A'   18 A"   47 A'   48 A'   49 A'   50 A'                 
  2.027   2.561   3.741   3.742   3.776   3.787   4.085   6.240
 51 A'   52 A'   19 A"   53 A'   20 A"   54 A'   55 A'   21 A"                 
  6.261   6.282   6.786   6.923  13.766  13.821  13.828  13.834
 56 A'   57 A'   58 A'   59 A'   22 A"   23 A"   60 A'   61 A'                 
 13.881  13.930  66.733 162.890 163.053
 62 A'   63 A'   64 A'   65 A'   66 A'                                         
 --------------------------------------------------------------

          Ground-State Mulliken Net Atomic Charges

     Atom                 Charge (a.u.)
  ----------------------------------------
      1 P                     0.099733
      2 P                     0.099478
      3 H                    -0.044187
      4 F                    -0.155025
  ----------------------------------------
  Sum of atomic charges =    -0.000000

 -----------------------------------------------------------------
                    Cartesian Multipole Moments
 -----------------------------------------------------------------
    Charge (ESU x 10^10)
                -0.0000
    Dipole Moment (Debye)
         X      -0.6554      Y      -0.4985      Z       0.0000
       Tot       0.8235
    Quadrupole Moments (Debye-Ang)
        XX     -34.2764     XY       2.7998     YY     -32.3510
        XZ      -0.0000     YZ       0.0000     ZZ     -31.7369
    Octopole Moments (Debye-Ang^2)
       XXX      19.5619    XXY      -4.5008    XYY       3.3733
       YYY      -9.3637    XXZ       0.0000    XYZ      -0.0000
       YYZ       0.0000    XZZ       7.8212    YZZ      -3.2288
       ZZZ       0.0000
    Hexadecapole Moments (Debye-Ang^3)
      XXXX    -321.1803   XXXY      10.8278   XXYY     -68.1007
      XYYY      -1.6214   YYYY     -93.8129   XXXZ      -0.0000
      XXYZ       0.0000   XYYZ      -0.0000   YYYZ       0.0000
      XXZZ     -59.3916   XYZZ       0.0664   YYZZ     -23.7865
      XZZZ      -0.0000   YZZZ       0.0000   ZZZZ     -46.9236
 -----------------------------------------------------------------
 Calculating analytic gradient of the SCF energy
 Gradient of SCF Energy
            1           2           3           4
    1   0.0067249   0.0149673  -0.0075681  -0.0141240
    2  -0.0276630   0.0025474  -0.0008744   0.0259900
    3   0.0000000   0.0000000  -0.0000000  -0.0000000
 Max gradient component =       2.766E-02
 RMS gradient           =       1.283E-02
 Gradient time:  CPU 1.15 s  wall 1.15 s
 Geometry Optimization Parameters
   NAtoms,    NIC,     NZ,  NCons,   NDum,   NFix, NCnnct, MaxDiis
        4      14       4       0       0       0       0       0

 Cartesian Hessian Update
 Hessian Updated using BFGS Update


** GEOMETRY OPTIMIZATION IN DELOCALIZED INTERNAL COORDINATES **
   Searching for a Minimum

   Optimization Cycle:   2

                       Coordinates (Angstroms)
     ATOM                X               Y               Z
      1  P         0.4804873544    0.5425559596    0.0000000000
      2  P        -1.4450084038   -0.0311699927    0.0000000000
      3  H        -1.5083044326   -1.4606162511    0.0000000000
      4  F         1.5333365776   -0.6516833920    0.0000000000
   Point Group: cs    Number of degrees of freedom:     5


   Energy is   -783.220542856

 Hessian Updated using BFGS Update

  5 Hessian modes will be used to form the next step
  Hessian Eigenvalues:
     0.090075    0.198106    0.224692    0.353216    0.592675

 Minimum Search - Taking Simple RFO Step
 Searching for Lamda that Minimizes Along All modes
 Value Taken    Lamda =  -0.01164356
 Calculated Step too Large.  Step scaled by  0.931858
 Step Taken.  Stepsize is  0.300000

                             Maximum     Tolerance    Cnvgd?
         Gradient           0.026342      0.000300      NO
         Displacement       0.244760      0.001200      NO
         Energy change     -0.012071      0.000001      NO


 New Cartesian Coordinates Obtained by Inverse Iteration

 Displacement from previous Coordinates is:  0.735782
 ----------------------------------------------------------------
             Standard Nuclear Orientation (Angstroms)
    I     Atom           X                Y                Z
 ----------------------------------------------------------------
    1      P       0.4429020432     0.5886292446     0.0000000000
    2      P      -1.5008315422    -0.0025283946     0.0000000000
    3      H      -1.2190444865    -1.3997182885     0.0000000000
    4      F       1.3374850811    -0.7872962377     0.0000000000
 ----------------------------------------------------------------
 Molecular Point Group                 Cs    NOp =  2
 Largest Abelian Subgroup              Cs    NOp =  2
 Nuclear Repulsion Energy =   136.8374094383 hartrees
 There are       20 alpha and       20 beta electrons
 Applying Cartesian multipole field
    Component          Value
    ---------          -----
     (2,0,0)        1.00000E-11
     (0,2,0)        2.00000E-11
     (0,0,2)       -3.00000E-11
 Nucleus-field energy     =     0.0000000028 hartrees
 Requested basis set is 6-311++G(d,p)
 There are 37 shells and 89 basis functions
 A cutoff of  1.0D-11 yielded    659 shell pairs
 There are      3930 function pairs (      4208 Cartesian)
 Smallest overlap matrix eigenvalue = 8.72E-04
 Guess MOs from SCF MO coefficient file

 -----------------------------------------------------------------------
  General SCF calculation program by
  Eric Jon Sundstrom, Paul Horn, Yuezhi Mao, Dmitri Zuev, Alec White,
  David Stuck, Shaama M.S., Shane Yost, Joonho Lee, David Small,
  Daniel Levine, Susi Lehtola, Hugh Burton, Evgeny Epifanovsky
 -----------------------------------------------------------------------
 Exchange:     0.2000 Hartree-Fock + 0.0800 Slater + 0.7200 B88
 Correlation:  0.1900 VWN1RPA + 0.8100 LYP
 Using SG-1 standard quadrature grid
 A restricted SCF calculation will be
 performed using DIIS
 SCF converges when DIIS error is below 1.0e-08
 ---------------------------------------
  Cycle       Energy         DIIS error
 ---------------------------------------
    1    -783.2094356239      2.95e-03  
    2    -783.2253314543      1.03e-03  
    3    -783.2249423470      1.38e-03  
    4    -783.2260428433      2.54e-04  
    5    -783.2261042869      1.10e-04  
    6    -783.2261197882      3.30e-05  
    7    -783.2261213006      5.62e-06  
    8    -783.2261213366      7.89e-07  
    9    -783.2261213372      1.26e-07  
   10    -783.2261213372      4.84e-08  
   11    -783.2261213372      6.39e-09  Convergence criterion met
 ---------------------------------------
 SCF time:   CPU 4.57s  wall 5.00s 
 SCF   energy in the final basis set =     -783.2261213372
 Total energy in the final basis set =     -783.2261213372

 --------------------------------------------------------------
             Orbital Energies (a.u.) and Symmetries
 --------------------------------------------------------------

 Alpha MOs, Restricted
 -- Occupied --                  
-77.133 -77.073 -24.698  -6.624  -6.571  -4.788  -4.784  -4.780
  1 A'    2 A'    3 A'    4 A'    5 A'    6 A'    1 A"    7 A'                 
 -4.732  -4.732  -4.729  -1.218  -0.709  -0.581  -0.472  -0.467
  2 A"    8 A'    9 A'   10 A'   11 A'   12 A'   13 A'    3 A"                 
 -0.462  -0.343  -0.293  -0.283
 14 A'   15 A'   16 A'    4 A"                                                 
 -- Virtual --                   
 -0.120  -0.055  -0.002   0.002   0.029   0.036   0.048   0.055
  5 A"   17 A'   18 A'   19 A'   20 A'    6 A"   21 A'   22 A'                 
  0.070   0.071   0.079   0.114   0.117   0.218   0.227   0.246
 23 A'    7 A"   24 A'   25 A'   26 A'    8 A"   27 A'   28 A'                 
  0.250   0.269   0.279   0.290   0.307   0.308   0.366   0.428
 29 A'   30 A'    9 A"   31 A'   32 A'   10 A"   33 A'   34 A'                 
  0.504   0.521   0.564   0.608   0.610   0.666   0.696   0.788
 11 A"   35 A'   36 A'   12 A"   37 A'   13 A"   38 A'   39 A'                 
  0.840   0.858   0.891   1.127   1.296   1.329   1.366   1.408
 14 A"   40 A'   41 A'   42 A'   15 A"   43 A'   44 A'   16 A"                 
  1.440   1.500   1.533   1.579   1.638   1.667   1.741   1.924
 45 A'   17 A"   46 A'   18 A"   47 A'   48 A'   49 A'   50 A'                 
  2.039   2.558   3.757   3.760   3.782   3.795   4.049   6.252
 51 A'   52 A'   19 A"   53 A'   20 A"   54 A'   55 A'   21 A"                 
  6.280   6.301   6.757   6.922  13.764  13.815  13.820  13.832
 56 A'   57 A'   58 A'   59 A'   22 A"   60 A'   23 A"   61 A'                 
 13.884  13.928  66.744 162.863 163.055
 62 A'   63 A'   64 A'   65 A'   66 A'                                         

 Beta MOs, Restricted
 -- Occupied --                  
-77.133 -77.073 -24.698  -6.624  -6.571  -4.788  -4.784  -4.780
  1 A'    2 A'    3 A'    4 A'    5 A'    6 A'    1 A"    7 A'                 
 -4.732  -4.732  -4.729  -1.218  -0.709  -0.581  -0.472  -0.467
  2 A"    8 A'    9 A'   10 A'   11 A'   12 A'   13 A'    3 A"                 
 -0.462  -0.343  -0.293  -0.283
 14 A'   15 A'   16 A'    4 A"                                                 
 -- Virtual --                   
 -0.120  -0.055  -0.002   0.002   0.029   0.036   0.048   0.055
  5 A"   17 A'   18 A'   19 A'   20 A'    6 A"   21 A'   22 A'                 
  0.070   0.071   0.079   0.114   0.117   0.218   0.227   0.246
 23 A'    7 A"   24 A'   25 A'   26 A'    8 A"   27 A'   28 A'                 
  0.250   0.269   0.279   0.290   0.307   0.308   0.366   0.428
 29 A'   30 A'    9 A"   31 A'   32 A'   10 A"   33 A'   34 A'                 
  0.504   0.521   0.564   0.608   0.610   0.666   0.696   0.788
 11 A"   35 A'   36 A'   12 A"   37 A'   13 A"   38 A'   39 A'                 
  0.840   0.858   0.891   1.127   1.296   1.329   1.366   1.408
 14 A"   40 A'   41 A'   42 A'   15 A"   43 A'   44 A'   16 A"                 
  1.440   1.500   1.533   1.579   1.638   1.667   1.741   1.924
 45 A'   17 A"   46 A'   18 A"   47 A'   48 A'   49 A'   50 A'                 
  2.039   2.558   3.757   3.760   3.782   3.795   4.049   6.252
 51 A'   52 A'   19 A"   53 A'   20 A"   54 A'   55 A'   21 A"                 
  6.280   6.301   6.757   6.922  13.764  13.815  13.820  13.832
 56 A'   57 A'   58 A'   59 A'   22 A"   60 A'   23 A"   61 A'                 
 13.884  13.928  66.744 162.863 163.055
 62 A'   63 A'   64 A'   65 A'   66 A'                                         
 --------------------------------------------------------------

          Ground-State Mulliken Net Atomic Charges

     Atom                 Charge (a.u.)
  ----------------------------------------
      1 P                     0.158194
      2 P                     0.087059
      3 H                    -0.034550
      4 F                    -0.210704
  ----------------------------------------
  Sum of atomic charges =    -0.000000

 -----------------------------------------------------------------
                    Cartesian Multipole Moments
 -----------------------------------------------------------------
    Charge (ESU x 10^10)
                 0.0000
    Dipole Moment (Debye)
         X      -0.7666      Y       0.1753      Z      -0.0000
       Tot       0.7864
    Quadrupole Moments (Debye-Ang)
        XX     -34.5393     XY       2.4173     YY     -32.0953
        XZ      -0.0000     YZ      -0.0000     ZZ     -31.7894
    Octopole Moments (Debye-Ang^2)
       XXX      26.8172    XXY      -3.7699    XYY       4.5594
       YYY      -8.3644    XXZ       0.0000    XYZ       0.0000
       YYZ      -0.0000    XZZ       9.4883    YZZ      -3.3248
       ZZZ       0.0000
    Hexadecapole Moments (Debye-Ang^3)
      XXXX    -313.5532   XXXY      11.4571   XXYY     -68.3981
      XYYY       1.2176   YYYY     -99.9647   XXXZ      -0.0000
      XXYZ      -0.0000   XYYZ      -0.0000   YYYZ      -0.0000
      XXZZ     -58.2229   XYZZ       1.1932   YYZZ     -25.0244
      XZZZ      -0.0000   YZZZ      -0.0000   ZZZZ     -47.1463
 -----------------------------------------------------------------
 Calculating analytic gradient of the SCF energy
 Gradient of SCF Energy
            1           2           3           4
    1  -0.0003161   0.0032925  -0.0003884  -0.0025880
    2  -0.0022367  -0.0003372   0.0004169   0.0021571
    3  -0.0000000   0.0000000  -0.0000000   0.0000000
 Max gradient component =       3.292E-03
 RMS gradient           =       1.520E-03
 Gradient time:  CPU 1.17 s  wall 1.17 s
 Geometry Optimization Parameters
   NAtoms,    NIC,     NZ,  NCons,   NDum,   NFix, NCnnct, MaxDiis
        4      14       4       0       0       0       0       0

 Cartesian Hessian Update
 Hessian Updated using BFGS Update


** GEOMETRY OPTIMIZATION IN DELOCALIZED INTERNAL COORDINATES **
   Searching for a Minimum

   Optimization Cycle:   3

                       Coordinates (Angstroms)
     ATOM                X               Y               Z
      1  P         0.4429020432    0.5886292446    0.0000000000
      2  P        -1.5008315422   -0.0025283946    0.0000000000
      3  H        -1.2190444865   -1.3997182885    0.0000000000
      4  F         1.3374850811   -0.7872962377    0.0000000000
   Point Group: cs    Number of degrees of freedom:     5


   Energy is   -783.226121337

 Hessian Updated using BFGS Update

  5 Hessian modes will be used to form the next step
  Hessian Eigenvalues:
     0.105454    0.198286    0.232368    0.351294    0.580784

 Minimum Search - Taking Simple RFO Step
 Searching for Lamda that Minimizes Along All modes
 Value Taken    Lamda =  -0.00007529
 Step Taken.  Stepsize is  0.015837

                             Maximum     Tolerance    Cnvgd?
         Gradient           0.003364      0.000300      NO
         Displacement       0.011640      0.001200      NO
         Energy change     -0.005578      0.000001      NO


 New Cartesian Coordinates Obtained by Inverse Iteration

 Displacement from previous Coordinates is:  0.022717
 ----------------------------------------------------------------
             Standard Nuclear Orientation (Angstroms)
    I     Atom           X                Y                Z
 ----------------------------------------------------------------
    1      P       0.4418717274     0.5856325546     0.0000000000
    2      P      -1.5079681567    -0.0008924130     0.0000000000
    3      H      -1.2196476408    -1.3978852109     0.0000000000
    4      F       1.3462551656    -0.7877686068     0.0000000000
 ----------------------------------------------------------------
 Molecular Point Group                 Cs    NOp =  2
 Largest Abelian Subgroup              Cs    NOp =  2
 Nuclear Repulsion Energy =   136.4858941491 hartrees
 There are       20 alpha and       20 beta electrons
 Applying Cartesian multipole field
    Component          Value
    ---------          -----
     (2,0,0)        1.00000E-11
     (0,2,0)        2.00000E-11
     (0,0,2)       -3.00000E-11
 Nucleus-field energy     =     0.0000000029 hartrees
 Requested basis set is 6-311++G(d,p)
 There are 37 shells and 89 basis functions
 A cutoff of  1.0D-11 yielded    659 shell pairs
 There are      3930 function pairs (      4208 Cartesian)
 Smallest overlap matrix eigenvalue = 8.82E-04
 Guess MOs from SCF MO coefficient file

 -----------------------------------------------------------------------
  General SCF calculation program by
  Eric Jon Sundstrom, Paul Horn, Yuezhi Mao, Dmitri Zuev, Alec White,
  David Stuck, Shaama M.S., Shane Yost, Joonho Lee, David Small,
  Daniel Levine, Susi Lehtola, Hugh Burton, Evgeny Epifanovsky
 -----------------------------------------------------------------------
 Exchange:     0.2000 Hartree-Fock + 0.0800 Slater + 0.7200 B88
 Correlation:  0.1900 VWN1RPA + 0.8100 LYP
 Using SG-1 standard quadrature grid
 A restricted SCF calculation will be
 performed using DIIS
 SCF converges when DIIS error is below 1.0e-08
 ---------------------------------------
  Cycle       Energy         DIIS error
 ---------------------------------------
    1    -783.2261416019      1.19e-04  
    2    -783.2261626482      3.25e-05  
    3    -783.2261600771      5.48e-05  
    4    -783.2261636009      1.23e-05  
    5    -783.2261638157      1.76e-06  
    6    -783.2261638177      7.90e-07  
    7    -783.2261638180      3.14e-07  
    8    -783.2261638181      4.34e-08  
    9    -783.2261638181      5.62e-09  Convergence criterion met
 ---------------------------------------
 SCF time:   CPU 3.76s  wall 4.00s 
 SCF   energy in the final basis set =     -783.2261638181
 Total energy in the final basis set =     -783.2261638181

 --------------------------------------------------------------
             Orbital Energies (a.u.) and Symmetries
 --------------------------------------------------------------

 Alpha MOs, Restricted
 -- Occupied --                  
-77.134 -77.074 -24.698  -6.625  -6.572  -4.788  -4.784  -4.780
  1 A'    2 A'    3 A'    4 A'    5 A'    6 A'    1 A"    7 A'                 
 -4.733  -4.733  -4.729  -1.217  -0.709  -0.581  -0.472  -0.466
  2 A"    8 A'    9 A'   10 A'   11 A'   12 A'   13 A'    3 A"                 
 -0.462  -0.344  -0.293  -0.283
 14 A'   15 A'   16 A'    4 A"                                                 
 -- Virtual --                   
 -0.120  -0.056  -0.003   0.001   0.029   0.036   0.047   0.055
  5 A"   17 A'   18 A'   19 A'   20 A'    6 A"   21 A'   22 A'                 
  0.070   0.071   0.079   0.113   0.117   0.218   0.228   0.247
 23 A'    7 A"   24 A'   25 A'   26 A'    8 A"   27 A'   28 A'                 
  0.250   0.269   0.279   0.289   0.307   0.308   0.366   0.428
 29 A'   30 A'    9 A"   31 A'   32 A'   10 A"   33 A'   34 A'                 
  0.504   0.521   0.564   0.607   0.609   0.665   0.694   0.785
 11 A"   35 A'   36 A'   12 A"   37 A'   13 A"   38 A'   39 A'                 
  0.838   0.858   0.889   1.123   1.296   1.328   1.367   1.407
 14 A"   40 A'   41 A'   42 A'   15 A"   43 A'   44 A'   16 A"                 
  1.439   1.500   1.533   1.579   1.637   1.668   1.739   1.924
 45 A'   17 A"   46 A'   18 A"   47 A'   48 A'   49 A'   50 A'                 
  2.037   2.558   3.758   3.761   3.781   3.795   4.046   6.252
 51 A'   52 A'   19 A"   53 A'   20 A"   54 A'   55 A'   21 A"                 
  6.281   6.302   6.756   6.918  13.764  13.814  13.819  13.830
 56 A'   57 A'   58 A'   59 A'   22 A"   60 A'   23 A"   61 A'                 
 13.883  13.929  66.743 162.862 163.051
 62 A'   63 A'   64 A'   65 A'   66 A'                                         

 Beta MOs, Restricted
 -- Occupied --                  
-77.134 -77.074 -24.698  -6.625  -6.572  -4.788  -4.784  -4.780
  1 A'    2 A'    3 A'    4 A'    5 A'    6 A'    1 A"    7 A'                 
 -4.733  -4.733  -4.729  -1.217  -0.709  -0.581  -0.472  -0.466
  2 A"    8 A'    9 A'   10 A'   11 A'   12 A'   13 A'    3 A"                 
 -0.462  -0.344  -0.293  -0.283
 14 A'   15 A'   16 A'    4 A"                                                 
 -- Virtual --                   
 -0.120  -0.056  -0.003   0.001   0.029   0.036   0.047   0.055
  5 A"   17 A'   18 A'   19 A'   20 A'    6 A"   21 A'   22 A'                 
  0.070   0.071   0.079   0.113   0.117   0.218   0.228   0.247
 23 A'    7 A"   24 A'   25 A'   26 A'    8 A"   27 A'   28 A'                 
  0.250   0.269   0.279   0.289   0.307   0.308   0.366   0.428
 29 A'   30 A'    9 A"   31 A'   32 A'   10 A"   33 A'   34 A'                 
  0.504   0.521   0.564   0.607   0.609   0.665   0.694   0.785
 11 A"   35 A'   36 A'   12 A"   37 A'   13 A"   38 A'   39 A'                 
  0.838   0.858   0.889   1.123   1.296   1.328   1.367   1.407
 14 A"   40 A'   41 A'   42 A'   15 A"   43 A'   44 A'   16 A"                 
  1.439   1.500   1.533   1.579   1.637   1.668   1.739   1.924
 45 A'   17 A"   46 A'   18 A"   47 A'   48 A'   49 A'   50 A'                 
  2.037   2.558   3.758   3.761   3.781   3.795   4.046   6.252
 51 A'   52 A'   19 A"   53 A'   20 A"   54 A'   55 A'   21 A"                 
  6.281   6.302   6.756   6.918  13.764  13.814  13.819  13.830
 56 A'   57 A'   58 A'   59 A'   22 A"   60 A'   23 A"   61 A'                 
 13.883  13.929  66.743 162.862 163.051
 62 A'   63 A'   64 A'   65 A'   66 A'                                         
 --------------------------------------------------------------

          Ground-State Mulliken Net Atomic Charges

     Atom                 Charge (a.u.)
  ----------------------------------------
      1 P                     0.158755
      2 P                     0.088433
      3 H                    -0.035373
      4 F                    -0.211815
  ----------------------------------------
  Sum of atomic charges =    -0.000000

 -----------------------------------------------------------------
                    Cartesian Multipole Moments
 -----------------------------------------------------------------
    Charge (ESU x 10^10)
                 0.0000
    Dipole Moment (Debye)
         X      -0.8031      Y       0.1823      Z      -0.0000
       Tot       0.8236
    Quadrupole Moments (Debye-Ang)
        XX     -34.5437     XY       2.4010     YY     -32.1182
        XZ      -0.0000     YZ       0.0000     ZZ     -31.8075
    Octopole Moments (Debye-Ang^2)
       XXX      26.7641    XXY      -3.6762    XYY       4.6108
       YYY      -8.2779    XXZ      -0.0000    XYZ       0.0000
       YYZ      -0.0000    XZZ       9.5467    YZZ      -3.2982
       ZZZ      -0.0000
    Hexadecapole Moments (Debye-Ang^3)
      XXXX    -315.7078   XXXY      11.6883   XXYY     -68.7716
      XYYY       1.4621   YYYY     -99.7865   XXXZ      -0.0000
      XXYZ       0.0000   XYYZ      -0.0000   YYYZ       0.0000
      XXZZ     -58.6278   XYZZ       1.2764   YYZZ     -24.9986
      XZZZ      -0.0000   YZZZ       0.0000   ZZZZ     -47.2054
 -----------------------------------------------------------------
 Calculating analytic gradient of the SCF energy
 Gradient of SCF Energy
            1           2           3           4
    1   0.0000811   0.0005250   0.0001187  -0.0007248
    2  -0.0015270   0.0003363   0.0001706   0.0010201
    3  -0.0000000  -0.0000000   0.0000000   0.0000000
 Max gradient component =       1.527E-03
 RMS gradient           =       6.011E-04
 Gradient time:  CPU 1.18 s  wall 1.18 s
 Geometry Optimization Parameters
   NAtoms,    NIC,     NZ,  NCons,   NDum,   NFix, NCnnct, MaxDiis
        4      14       4       0       0       0       0       0

 Cartesian Hessian Update
 Hessian Updated using BFGS Update


** GEOMETRY OPTIMIZATION IN DELOCALIZED INTERNAL COORDINATES **
   Searching for a Minimum

   Optimization Cycle:   4

                       Coordinates (Angstroms)
     ATOM                X               Y               Z
      1  P         0.4418717274    0.5856325546    0.0000000000
      2  P        -1.5079681567   -0.0008924130    0.0000000000
      3  H        -1.2196476408   -1.3978852109    0.0000000000
      4  F         1.3462551656   -0.7877686068    0.0000000000
   Point Group: cs    Number of degrees of freedom:     5


   Energy is   -783.226163818

 Hessian Updated using BFGS Update

  5 Hessian modes will be used to form the next step
  Hessian Eigenvalues:
     0.108517    0.197049    0.272463    0.282866    0.522344

 Minimum Search - Taking Simple RFO Step
 Searching for Lamda that Minimizes Along All modes
 Value Taken    Lamda =  -0.00000804
 Step Taken.  Stepsize is  0.005206

                             Maximum     Tolerance    Cnvgd?
         Gradient           0.001123      0.000300      NO
         Displacement       0.003774      0.001200      NO
         Energy change     -0.000042      0.000001      NO


 New Cartesian Coordinates Obtained by Inverse Iteration

 Displacement from previous Coordinates is:  0.007677
 ----------------------------------------------------------------
             Standard Nuclear Orientation (Angstroms)
    I     Atom           X                Y                Z
 ----------------------------------------------------------------
    1      P       0.4427990983     0.5869263685     0.0000000000
    2      P      -1.5084240041    -0.0012080037     0.0000000000
    3      H      -1.2223640802    -1.3989926735     0.0000000000
    4      F       1.3485000815    -0.7876393675     0.0000000000
 ----------------------------------------------------------------
 Molecular Point Group                 Cs    NOp =  2
 Largest Abelian Subgroup              Cs    NOp =  2
 Nuclear Repulsion Energy =   136.3598481594 hartrees
 There are       20 alpha and       20 beta electrons
 Applying Cartesian multipole field
    Component          Value
    ---------          -----
     (2,0,0)        1.00000E-11
     (0,2,0)        2.00000E-11
     (0,0,2)       -3.00000E-11
 Nucleus-field energy     =     0.0000000029 hartrees
 Requested basis set is 6-311++G(d,p)
 There are 37 shells and 89 basis functions
 A cutoff of  1.0D-11 yielded    659 shell pairs
 There are      3930 function pairs (      4208 Cartesian)
 Smallest overlap matrix eigenvalue = 8.86E-04
 Guess MOs from SCF MO coefficient file

 -----------------------------------------------------------------------
  General SCF calculation program by
  Eric Jon Sundstrom, Paul Horn, Yuezhi Mao, Dmitri Zuev, Alec White,
  David Stuck, Shaama M.S., Shane Yost, Joonho Lee, David Small,
  Daniel Levine, Susi Lehtola, Hugh Burton, Evgeny Epifanovsky
 -----------------------------------------------------------------------
 Exchange:     0.2000 Hartree-Fock + 0.0800 Slater + 0.7200 B88
 Correlation:  0.1900 VWN1RPA + 0.8100 LYP
 Using SG-1 standard quadrature grid
 A restricted SCF calculation will be
 performed using DIIS
 SCF converges when DIIS error is below 1.0e-08
 ---------------------------------------
  Cycle       Energy         DIIS error
 ---------------------------------------
    1    -783.2261668999      3.75e-05  
    2    -783.2261685126      1.70e-05  
    3    -783.2261685067      1.70e-05  
    4    -783.2261686890      3.31e-06  
    5    -783.2261686988      1.22e-06  
    6    -783.2261687003      6.68e-07  
    7    -783.2261687009      4.64e-08  
    8    -783.2261687009      1.43e-08  
    9    -783.2261687009      2.06e-09  Convergence criterion met
 ---------------------------------------
 SCF time:   CPU 3.80s  wall 4.00s 
 SCF   energy in the final basis set =     -783.2261687009
 Total energy in the final basis set =     -783.2261687009

 --------------------------------------------------------------
             Orbital Energies (a.u.) and Symmetries
 --------------------------------------------------------------

 Alpha MOs, Restricted
 -- Occupied --                  
-77.134 -77.074 -24.697  -6.625  -6.572  -4.789  -4.785  -4.780
  1 A'    2 A'    3 A'    4 A'    5 A'    6 A'    1 A"    7 A'                 
 -4.733  -4.733  -4.730  -1.216  -0.708  -0.580  -0.472  -0.465
  2 A"    8 A'    9 A'   10 A'   11 A'   12 A'   13 A'    3 A"                 
 -0.461  -0.344  -0.293  -0.283
 14 A'   15 A'   16 A'    4 A"                                                 
 -- Virtual --                   
 -0.121  -0.056  -0.003   0.001   0.028   0.036   0.047   0.055
  5 A"   17 A'   18 A'   19 A'   20 A'    6 A"   21 A'   22 A'                 
  0.070   0.071   0.079   0.113   0.117   0.218   0.228   0.247
 23 A'    7 A"   24 A'   25 A'   26 A'    8 A"   27 A'   28 A'                 
  0.250   0.269   0.279   0.289   0.307   0.308   0.365   0.428
 29 A'   30 A'    9 A"   31 A'   32 A'   10 A"   33 A'   34 A'                 
  0.504   0.521   0.564   0.607   0.609   0.665   0.693   0.785
 11 A"   35 A'   36 A'   12 A"   37 A'   13 A"   38 A'   39 A'                 
  0.837   0.857   0.888   1.122   1.296   1.328   1.368   1.407
 14 A"   40 A'   41 A'   42 A'   15 A"   43 A'   44 A'   16 A"                 
  1.439   1.499   1.532   1.579   1.637   1.668   1.739   1.923
 45 A'   17 A"   46 A'   18 A"   47 A'   48 A'   49 A'   50 A'                 
  2.037   2.558   3.758   3.761   3.781   3.795   4.045   6.252
 51 A'   52 A'   19 A"   53 A'   20 A"   54 A'   55 A'   21 A"                 
  6.281   6.303   6.756   6.917  13.764  13.813  13.819  13.829
 56 A'   57 A'   58 A'   59 A'   22 A"   60 A'   23 A"   61 A'                 
 13.883  13.929  66.743 162.862 163.050
 62 A'   63 A'   64 A'   65 A'   66 A'                                         

 Beta MOs, Restricted
 -- Occupied --                  
-77.134 -77.074 -24.697  -6.625  -6.572  -4.789  -4.785  -4.780
  1 A'    2 A'    3 A'    4 A'    5 A'    6 A'    1 A"    7 A'                 
 -4.733  -4.733  -4.730  -1.216  -0.708  -0.580  -0.472  -0.465
  2 A"    8 A'    9 A'   10 A'   11 A'   12 A'   13 A'    3 A"                 
 -0.461  -0.344  -0.293  -0.283
 14 A'   15 A'   16 A'    4 A"                                                 
 -- Virtual --                   
 -0.121  -0.056  -0.003   0.001   0.028   0.036   0.047   0.055
  5 A"   17 A'   18 A'   19 A'   20 A'    6 A"   21 A'   22 A'                 
  0.070   0.071   0.079   0.113   0.117   0.218   0.228   0.247
 23 A'    7 A"   24 A'   25 A'   26 A'    8 A"   27 A'   28 A'                 
  0.250   0.269   0.279   0.289   0.307   0.308   0.365   0.428
 29 A'   30 A'    9 A"   31 A'   32 A'   10 A"   33 A'   34 A'                 
  0.504   0.521   0.564   0.607   0.609   0.665   0.693   0.785
 11 A"   35 A'   36 A'   12 A"   37 A'   13 A"   38 A'   39 A'                 
  0.837   0.857   0.888   1.122   1.296   1.328   1.368   1.407
 14 A"   40 A'   41 A'   42 A'   15 A"   43 A'   44 A'   16 A"                 
  1.439   1.499   1.532   1.579   1.637   1.668   1.739   1.923
 45 A'   17 A"   46 A'   18 A"   47 A'   48 A'   49 A'   50 A'                 
  2.037   2.558   3.758   3.761   3.781   3.795   4.045   6.252
 51 A'   52 A'   19 A"   53 A'   20 A"   54 A'   55 A'   21 A"                 
  6.281   6.303   6.756   6.917  13.764  13.813  13.819  13.829
 56 A'   57 A'   58 A'   59 A'   22 A"   60 A'   23 A"   61 A'                 
 13.883  13.929  66.743 162.862 163.050
 62 A'   63 A'   64 A'   65 A'   66 A'                                         
 --------------------------------------------------------------

          Ground-State Mulliken Net Atomic Charges

     Atom                 Charge (a.u.)
  ----------------------------------------
      1 P                     0.159941
      2 P                     0.088375
      3 H                    -0.035303
      4 F                    -0.213013
  ----------------------------------------
  Sum of atomic charges =    -0.000000

 -----------------------------------------------------------------
                    Cartesian Multipole Moments
 -----------------------------------------------------------------
    Charge (ESU x 10^10)
                 0.0000
    Dipole Moment (Debye)
         X      -0.8093      Y       0.1884      Z      -0.0000
       Tot       0.8309
    Quadrupole Moments (Debye-Ang)
        XX     -34.5521     XY       2.4194     YY     -32.1160
        XZ      -0.0000     YZ       0.0000     ZZ     -31.8131
    Octopole Moments (Debye-Ang^2)
       XXX      26.6915    XXY      -3.6861    XYY       4.5916
       YYY      -8.3059    XXZ      -0.0000    XYZ       0.0000
       YYZ      -0.0000    XZZ       9.5293    YZZ      -3.3074
       ZZZ      -0.0000
    Hexadecapole Moments (Debye-Ang^3)
      XXXX    -316.1561   XXXY      11.7158   XXYY     -68.8571
      XYYY       1.4461   YYYY     -99.9006   XXXZ      -0.0000
      XXYZ       0.0000   XYYZ      -0.0000   YYYZ       0.0000
      XXZZ     -58.6972   XYZZ       1.2688   YYZZ     -25.0236
      XZZZ      -0.0000   YZZZ       0.0000   ZZZZ     -47.2220
 -----------------------------------------------------------------
 Calculating analytic gradient of the SCF energy
 Gradient of SCF Energy
            1           2           3           4
    1   0.0003792  -0.0001309   0.0000184  -0.0002666
    2  -0.0005012   0.0001717   0.0000179   0.0003116
    3  -0.0000000   0.0000000  -0.0000000  -0.0000000
 Max gradient component =       5.012E-04
 RMS gradient           =       2.255E-04
 Gradient time:  CPU 1.18 s  wall 1.18 s
 Geometry Optimization Parameters
   NAtoms,    NIC,     NZ,  NCons,   NDum,   NFix, NCnnct, MaxDiis
        4      14       4       0       0       0       0       0

 Cartesian Hessian Update
 Hessian Updated using BFGS Update


** GEOMETRY OPTIMIZATION IN DELOCALIZED INTERNAL COORDINATES **
   Searching for a Minimum

   Optimization Cycle:   5

                       Coordinates (Angstroms)
     ATOM                X               Y               Z
      1  P         0.4427990983    0.5869263685    0.0000000000
      2  P        -1.5084240041   -0.0012080037    0.0000000000
      3  H        -1.2223640802   -1.3989926735    0.0000000000
      4  F         1.3485000815   -0.7876393675    0.0000000000
   Point Group: cs    Number of degrees of freedom:     5


   Energy is   -783.226168701

 Hessian Updated using BFGS Update

  5 Hessian modes will be used to form the next step
  Hessian Eigenvalues:
     0.106782    0.199578    0.229739    0.294538    0.467886

 Minimum Search - Taking Simple RFO Step
 Searching for Lamda that Minimizes Along All modes
 Value Taken    Lamda =   0.00000000
 Step Taken.  Stepsize is  0.001884

                             Maximum     Tolerance    Cnvgd?
         Gradient           0.000415      0.000300      NO
         Displacement       0.001423      0.001200      NO
         Energy change     -0.000005      0.000001      NO


 New Cartesian Coordinates Obtained by Inverse Iteration

 Displacement from previous Coordinates is:  0.002626
 ----------------------------------------------------------------
             Standard Nuclear Orientation (Angstroms)
    I     Atom           X                Y                Z
 ----------------------------------------------------------------
    1      P       0.4429384614     0.5874597606     0.0000000000
    2      P      -1.5082037079    -0.0014311978     0.0000000000
    3      H      -1.2233689666    -1.3993134208     0.0000000000
    4      F       1.3491453086    -0.7876288182     0.0000000000
 ----------------------------------------------------------------
 Molecular Point Group                 Cs    NOp =  2
 Largest Abelian Subgroup              Cs    NOp =  2
 Nuclear Repulsion Energy =   136.3319333248 hartrees
 There are       20 alpha and       20 beta electrons
 Applying Cartesian multipole field
    Component          Value
    ---------          -----
     (2,0,0)        1.00000E-11
     (0,2,0)        2.00000E-11
     (0,0,2)       -3.00000E-11
 Nucleus-field energy     =     0.0000000029 hartrees
 Requested basis set is 6-311++G(d,p)
 There are 37 shells and 89 basis functions
 A cutoff of  1.0D-11 yielded    659 shell pairs
 There are      3930 function pairs (      4208 Cartesian)
 Smallest overlap matrix eigenvalue = 8.86E-04
 Guess MOs from SCF MO coefficient file

 -----------------------------------------------------------------------
  General SCF calculation program by
  Eric Jon Sundstrom, Paul Horn, Yuezhi Mao, Dmitri Zuev, Alec White,
  David Stuck, Shaama M.S., Shane Yost, Joonho Lee, David Small,
  Daniel Levine, Susi Lehtola, Hugh Burton, Evgeny Epifanovsky
 -----------------------------------------------------------------------
 Exchange:     0.2000 Hartree-Fock + 0.0800 Slater + 0.7200 B88
 Correlation:  0.1900 VWN1RPA + 0.8100 LYP
 Using SG-1 standard quadrature grid
 A restricted SCF calculation will be
 performed using DIIS
 SCF converges when DIIS error is below 1.0e-08
 ---------------------------------------
  Cycle       Energy         DIIS error
 ---------------------------------------
    1    -783.2261689599      1.48e-05  
    2    -783.2261691996      8.65e-06  
    3    -783.2261692024      7.95e-06  
    4    -783.2261692422      8.11e-07  
    5    -783.2261692427      2.54e-07  
    6    -783.2261692428      1.55e-07  
    7    -783.2261692428      2.61e-08  
    8    -783.2261692428      2.50e-09  Convergence criterion met
 ---------------------------------------
 SCF time:   CPU 3.40s  wall 4.00s 
 SCF   energy in the final basis set =     -783.2261692428
 Total energy in the final basis set =     -783.2261692428

 --------------------------------------------------------------
             Orbital Energies (a.u.) and Symmetries
 --------------------------------------------------------------

 Alpha MOs, Restricted
 -- Occupied --                  
-77.134 -77.074 -24.697  -6.625  -6.572  -4.789  -4.785  -4.780
  1 A'    2 A'    3 A'    4 A'    5 A'    6 A'    1 A"    7 A'                 
 -4.733  -4.733  -4.730  -1.216  -0.708  -0.580  -0.472  -0.465
  2 A"    8 A'    9 A'   10 A'   11 A'   12 A'   13 A'    3 A"                 
 -0.461  -0.344  -0.293  -0.283
 14 A'   15 A'   16 A'    4 A"                                                 
 -- Virtual --                   
 -0.121  -0.056  -0.003   0.001   0.028   0.036   0.047   0.055
  5 A"   17 A'   18 A'   19 A'   20 A'    6 A"   21 A'   22 A'                 
  0.070   0.071   0.079   0.113   0.117   0.218   0.228   0.247
 23 A'    7 A"   24 A'   25 A'   26 A'    8 A"   27 A'   28 A'                 
  0.250   0.269   0.279   0.289   0.307   0.308   0.365   0.428
 29 A'   30 A'    9 A"   31 A'   32 A'   10 A"   33 A'   34 A'                 
  0.504   0.521   0.564   0.607   0.609   0.665   0.693   0.785
 11 A"   35 A'   36 A'   12 A"   37 A'   13 A"   38 A'   39 A'                 
  0.837   0.857   0.888   1.122   1.296   1.328   1.368   1.407
 14 A"   40 A'   41 A'   42 A'   15 A"   43 A'   44 A'   16 A"                 
  1.439   1.499   1.532   1.579   1.637   1.668   1.739   1.923
 45 A'   17 A"   46 A'   18 A"   47 A'   48 A'   49 A'   50 A'                 
  2.037   2.558   3.758   3.762   3.782   3.795   4.045   6.252
 51 A'   52 A'   19 A"   53 A'   20 A"   54 A'   55 A'   21 A"                 
  6.281   6.303   6.755   6.916  13.764  13.813  13.819  13.829
 56 A'   57 A'   58 A'   59 A'   22 A"   60 A'   23 A"   61 A'                 
 13.883  13.929  66.744 162.862 163.049
 62 A'   63 A'   64 A'   65 A'   66 A'                                         

 Beta MOs, Restricted
 -- Occupied --                  
-77.134 -77.074 -24.697  -6.625  -6.572  -4.789  -4.785  -4.780
  1 A'    2 A'    3 A'    4 A'    5 A'    6 A'    1 A"    7 A'                 
 -4.733  -4.733  -4.730  -1.216  -0.708  -0.580  -0.472  -0.465
  2 A"    8 A'    9 A'   10 A'   11 A'   12 A'   13 A'    3 A"                 
 -0.461  -0.344  -0.293  -0.283
 14 A'   15 A'   16 A'    4 A"                                                 
 -- Virtual --                   
 -0.121  -0.056  -0.003   0.001   0.028   0.036   0.047   0.055
  5 A"   17 A'   18 A'   19 A'   20 A'    6 A"   21 A'   22 A'                 
  0.070   0.071   0.079   0.113   0.117   0.218   0.228   0.247
 23 A'    7 A"   24 A'   25 A'   26 A'    8 A"   27 A'   28 A'                 
  0.250   0.269   0.279   0.289   0.307   0.308   0.365   0.428
 29 A'   30 A'    9 A"   31 A'   32 A'   10 A"   33 A'   34 A'                 
  0.504   0.521   0.564   0.607   0.609   0.665   0.693   0.785
 11 A"   35 A'   36 A'   12 A"   37 A'   13 A"   38 A'   39 A'                 
  0.837   0.857   0.888   1.122   1.296   1.328   1.368   1.407
 14 A"   40 A'   41 A'   42 A'   15 A"   43 A'   44 A'   16 A"                 
  1.439   1.499   1.532   1.579   1.637   1.668   1.739   1.923
 45 A'   17 A"   46 A'   18 A"   47 A'   48 A'   49 A'   50 A'                 
  2.037   2.558   3.758   3.762   3.782   3.795   4.045   6.252
 51 A'   52 A'   19 A"   53 A'   20 A"   54 A'   55 A'   21 A"                 
  6.281   6.303   6.755   6.916  13.764  13.813  13.819  13.829
 56 A'   57 A'   58 A'   59 A'   22 A"   60 A'   23 A"   61 A'                 
 13.883  13.929  66.744 162.862 163.049
 62 A'   63 A'   64 A'   65 A'   66 A'                                         
 --------------------------------------------------------------

          Ground-State Mulliken Net Atomic Charges

     Atom                 Charge (a.u.)
  ----------------------------------------
      1 P                     0.160440
      2 P                     0.088367
      3 H                    -0.035217
      4 F                    -0.213590
  ----------------------------------------
  Sum of atomic charges =    -0.000000

 -----------------------------------------------------------------
                    Cartesian Multipole Moments
 -----------------------------------------------------------------
    Charge (ESU x 10^10)
                 0.0000
    Dipole Moment (Debye)
         X      -0.8121      Y       0.1904      Z       0.0000
       Tot       0.8341
    Quadrupole Moments (Debye-Ang)
        XX     -34.5554     XY       2.4282     YY     -32.1142
        XZ      -0.0000     YZ       0.0000     ZZ     -31.8129
    Octopole Moments (Debye-Ang^2)
       XXX      26.6598    XXY      -3.6907    XYY       4.5811
       YYY      -8.3160    XXZ       0.0000    XYZ       0.0000
       YYZ      -0.0000    XZZ       9.5192    YZZ      -3.3099
       ZZZ       0.0000
    Hexadecapole Moments (Debye-Ang^3)
      XXXX    -316.2036   XXXY      11.7296   XXYY     -68.8661
      XYYY       1.4422   YYYY     -99.9439   XXXZ      -0.0000
      XXYZ       0.0000   XYYZ      -0.0000   YYYZ       0.0000
      XXZZ     -58.6994   XYZZ       1.2664   YYZZ     -25.0310
      XZZZ      -0.0000   YZZZ       0.0000   ZZZZ     -47.2189
 -----------------------------------------------------------------
 Calculating analytic gradient of the SCF energy
 Gradient of SCF Energy
            1           2           3           4
    1   0.0002887  -0.0001289  -0.0000533  -0.0001066
    2  -0.0001261   0.0000500   0.0000547   0.0000214
    3  -0.0000000   0.0000000   0.0000000   0.0000000
 Max gradient component =       2.887E-04
 RMS gradient           =       1.065E-04
 Gradient time:  CPU 1.18 s  wall 1.18 s
 Geometry Optimization Parameters
   NAtoms,    NIC,     NZ,  NCons,   NDum,   NFix, NCnnct, MaxDiis
        4      14       4       0       0       0       0       0

 Cartesian Hessian Update
 Hessian Updated using BFGS Update


** GEOMETRY OPTIMIZATION IN DELOCALIZED INTERNAL COORDINATES **
   Searching for a Minimum

   Optimization Cycle:   6

                       Coordinates (Angstroms)
     ATOM                X               Y               Z
      1  P         0.4429384614    0.5874597606    0.0000000000
      2  P        -1.5082037079   -0.0014311978    0.0000000000
      3  H        -1.2233689666   -1.3993134208    0.0000000000
      4  F         1.3491453086   -0.7876288182    0.0000000000
   Point Group: cs    Number of degrees of freedom:     5


   Energy is   -783.226169243

 Hessian Updated using BFGS Update

  5 Hessian modes will be used to form the next step
  Hessian Eigenvalues:
     0.104313    0.198466    0.226988    0.301511    0.376686

 Minimum Search - Taking Simple RFO Step
 Searching for Lamda that Minimizes Along All modes
 Value Taken    Lamda =   0.00000000
 Step Taken.  Stepsize is  0.000726

                             Maximum     Tolerance    Cnvgd?
         Gradient           0.000176      0.000300     YES
         Displacement       0.000533      0.001200     YES
         Energy change     -0.000001      0.000001     YES


                       Distance Matrix (Angstroms)
             P (  1)   P (  2)   H (  3)
   P (  2)  2.038075
   H (  3)  2.593038  1.426606
   F (  4)  1.646839  2.963537  2.644237

 Final energy is   -783.22616924281158     


 ******************************
 **  OPTIMIZATION CONVERGED  **
 ******************************

                       Coordinates (Angstroms)
     ATOM                X               Y               Z
      1  P         0.4429384614    0.5874597606    0.0000000000
      2  P        -1.5082037079   -0.0014311978    0.0000000000
      3  H        -1.2233689666   -1.3993134208    0.0000000000
      4  F         1.3491453086   -0.7876288182    0.0000000000

Z-matrix Print:
$molecule
0 1
P 
F  1 1.646839
P  1 2.038075 2 106.590774
H  3 1.426606 1 95.277773 2 -0.000000 0
$end


 --------------------------------------------------------------
             Orbital Energies (a.u.) and Symmetries
 --------------------------------------------------------------

 Alpha MOs, Restricted
 -- Occupied --                  
-77.134 -77.074 -24.697  -6.625  -6.572  -4.789  -4.785  -4.780
  1 A'    2 A'    3 A'    4 A'    5 A'    6 A'    1 A"    7 A'                 
 -4.733  -4.733  -4.730  -1.216  -0.708  -0.580  -0.472  -0.465
  2 A"    8 A'    9 A'   10 A'   11 A'   12 A'   13 A'    3 A"                 
 -0.461  -0.344  -0.293  -0.283
 14 A'   15 A'   16 A'    4 A"                                                 
 -- Virtual --                   
 -0.121  -0.056  -0.003   0.001   0.028   0.036   0.047   0.055
  5 A"   17 A'   18 A'   19 A'   20 A'    6 A"   21 A'   22 A'                 
  0.070   0.071   0.079   0.113   0.117   0.218   0.228   0.247
 23 A'    7 A"   24 A'   25 A'   26 A'    8 A"   27 A'   28 A'                 
  0.250   0.269   0.279   0.289   0.307   0.308   0.365   0.428
 29 A'   30 A'    9 A"   31 A'   32 A'   10 A"   33 A'   34 A'                 
  0.504   0.521   0.564   0.607   0.609   0.665   0.693   0.785
 11 A"   35 A'   36 A'   12 A"   37 A'   13 A"   38 A'   39 A'                 
  0.837   0.857   0.888   1.122   1.296   1.328   1.368   1.407
 14 A"   40 A'   41 A'   42 A'   15 A"   43 A'   44 A'   16 A"                 
  1.439   1.499   1.532   1.579   1.637   1.668   1.739   1.923
 45 A'   17 A"   46 A'   18 A"   47 A'   48 A'   49 A'   50 A'                 
  2.037   2.558   3.758   3.762   3.782   3.795   4.045   6.252
 51 A'   52 A'   19 A"   53 A'   20 A"   54 A'   55 A'   21 A"                 
  6.281   6.303   6.755   6.916  13.764  13.813  13.819  13.829
 56 A'   57 A'   58 A'   59 A'   22 A"   60 A'   23 A"   61 A'                 
 13.883  13.929  66.744 162.862 163.049
 62 A'   63 A'   64 A'   65 A'   66 A'                                         

 Beta MOs, Restricted
 -- Occupied --                  
-77.134 -77.074 -24.697  -6.625  -6.572  -4.789  -4.785  -4.780
  1 A'    2 A'    3 A'    4 A'    5 A'    6 A'    1 A"    7 A'                 
 -4.733  -4.733  -4.730  -1.216  -0.708  -0.580  -0.472  -0.465
  2 A"    8 A'    9 A'   10 A'   11 A'   12 A'   13 A'    3 A"                 
 -0.461  -0.344  -0.293  -0.283
 14 A'   15 A'   16 A'    4 A"                                                 
 -- Virtual --                   
 -0.121  -0.056  -0.003   0.001   0.028   0.036   0.047   0.055
  5 A"   17 A'   18 A'   19 A'   20 A'    6 A"   21 A'   22 A'                 
  0.070   0.071   0.079   0.113   0.117   0.218   0.228   0.247
 23 A'    7 A"   24 A'   25 A'   26 A'    8 A"   27 A'   28 A'                 
  0.250   0.269   0.279   0.289   0.307   0.308   0.365   0.428
 29 A'   30 A'    9 A"   31 A'   32 A'   10 A"   33 A'   34 A'                 
  0.504   0.521   0.564   0.607   0.609   0.665   0.693   0.785
 11 A"   35 A'   36 A'   12 A"   37 A'   13 A"   38 A'   39 A'                 
  0.837   0.857   0.888   1.122   1.296   1.328   1.368   1.407
 14 A"   40 A'   41 A'   42 A'   15 A"   43 A'   44 A'   16 A"                 
  1.439   1.499   1.532   1.579   1.637   1.668   1.739   1.923
 45 A'   17 A"   46 A'   18 A"   47 A'   48 A'   49 A'   50 A'                 
  2.037   2.558   3.758   3.762   3.782   3.795   4.045   6.252
 51 A'   52 A'   19 A"   53 A'   20 A"   54 A'   55 A'   21 A"                 
  6.281   6.303   6.755   6.916  13.764  13.813  13.819  13.829
 56 A'   57 A'   58 A'   59 A'   22 A"   60 A'   23 A"   61 A'                 
 13.883  13.929  66.744 162.862 163.049
 62 A'   63 A'   64 A'   65 A'   66 A'                                         
 --------------------------------------------------------------

          Ground-State Mulliken Net Atomic Charges

     Atom                 Charge (a.u.)
  ----------------------------------------
      1 P                     0.160440
      2 P                     0.088367
      3 H                    -0.035217
      4 F                    -0.213590
  ----------------------------------------
  Sum of atomic charges =    -0.000000

 -----------------------------------------------------------------
                    Cartesian Multipole Moments
 -----------------------------------------------------------------
    Charge (ESU x 10^10)
                 0.0000
    Dipole Moment (Debye)
         X      -0.8121      Y       0.1904      Z       0.0000
       Tot       0.8341
    Quadrupole Moments (Debye-Ang)
        XX     -34.5554     XY       2.4282     YY     -32.1142
        XZ      -0.0000     YZ       0.0000     ZZ     -31.8129
    Octopole Moments (Debye-Ang^2)
       XXX      26.6598    XXY      -3.6907    XYY       4.5811
       YYY      -8.3160    XXZ       0.0000    XYZ       0.0000
       YYZ      -0.0000    XZZ       9.5192    YZZ      -3.3099
       ZZZ       0.0000
    Hexadecapole Moments (Debye-Ang^3)
      XXXX    -316.2036   XXXY      11.7296   XXYY     -68.8661
      XYYY       1.4422   YYYY     -99.9439   XXXZ      -0.0000
      XXYZ       0.0000   XYYZ      -0.0000   YYYZ       0.0000
      XXZZ     -58.6994   XYZZ       1.2664   YYZZ     -25.0310
      XZZZ      -0.0000   YZZZ       0.0000   ZZZZ     -47.2189
 -----------------------------------------------------------------
Archival summary:
1\1\TWL02\OPT\ProcedureUnspecified\BasisUnspecified\211\taweetha\TueOct3016:18:112018TueOct3016:18:112018\0\\#,OPT,ProcedureUnspecified,BasisUnspecified,\\0,1\P\F,1,1.64684\P,1,2.03807,2,106.591\H,3,1.42661,1,95.2778,2,-0,0\\\@

 Total job time:  32.28s(wall), 32.00s(cpu) 
 Tue Oct 30 16:18:11 2018

        *************************************************************
        *                                                           *
        *  Thank you very much for using Q-Chem.  Have a nice day.  *
        *                                                           *
        *************************************************************


 
User input: 2 of 2 
 
Q-Chem Developer Version!
                  Welcome to Q-Chem
     A Quantum Leap Into The Future Of Chemistry


 Q-Chem 5.1, Q-Chem, Inc., Pleasanton, CA (2018)

 Yihan Shao,  Zhengting Gan,  E. Epifanovsky,  A. T. B. Gilbert,  M. Wormit,  
 J. Kussmann,  A. W. Lange,  A. Behn,  Jia Deng,  Xintian Feng,  D. Ghosh,  
 M. Goldey,  P. R. Horn,  L. D. Jacobson,  I. Kaliman,  T. Kus,  A. Landau,  
 Jie Liu,  E. I. Proynov,  R. M. Richard,  R. P. Steele,  E. J. Sundstrom,  
 H. L. Woodcock III,  P. M. Zimmerman,  D. Zuev,  B. Albrecht,  E. Alguire,  
 S. A. Baeppler,  D. Barton,  Z. Benda,  Y. A. Bernard,  E. J. Berquist,  
 K. B. Bravaya,  H. Burton,  D. Casanova,  Chun-Min Chang,  Yunqing Chen,  
 A. Chien,  K. D. Closser,  M. P. Coons,  S. Coriani,  S. Dasgupta,  
 A. L. Dempwolff,  M. Diedenhofen,  Hainam Do,  R. G. Edgar,  Po-Tung Fang,  
 S. Faraji,  S. Fatehi,  Qingguo Feng,  K. D. Fenk,  J. Fosso-Tande,  
 Qinghui Ge,  A. Ghysels,  G. Gidofalvi,  J. Gomes,  J. Gonthier,  A. Gunina,  
 D. Hait,  M. W. D. Hanson-Heine,  P. H. P. Harbach,  A. W. Hauser,  
 J. E. Herr,  E. G. Hohenstein,  Z. C. Holden,  Kerwin Hui,  B. C. Huynh,  
 T.-C. Jagau,  Hyunjun Ji,  B. Kaduk,  K. Khistyaev,  Jaehoon Kim,  
 P. Klunzinger,  K. Koh,  D. Kosenkov,  L. Koulias,  T. Kowalczyk,  
 C. M. Krauter,  A. Kunitsa,  Ka Un Lao,  A. Laurent,  K. V. Lawler,  
 Joonho Lee,  D. Lefrancois,  S. Lehtola,  D. S. Levine,  Yi-Pei Li,  
 You-Sheng Lin,  Fenglai Liu,  E. Livshits,  A. Luenser,  P. Manohar,  
 E. Mansoor,  S. F. Manzer,  Shan-Ping Mao,  Yuezhi Mao,  N. Mardirossian,  
 A. V. Marenich,  T. Markovich,  L. A. Martinez-Martinez,  S. A. Maurer,  
 N. J. Mayhall,  S. C. McKenzie,  J.-M. Mewes,  A. F. Morrison,  
 J. W. Mullinax,  K. Nanda,  T. S. Nguyen-Beck,  R. Olivares-Amaya,  
 J. A. Parkhill,  T. M. Perrine,  F. Plasser,  P. Pokhilko,  S. Prager,  
 A. Prociuk,  E. Ramos,  D. R. Rehn,  F. Rob,  M. Schneider,  N. Sergueev,  
 S. M. Sharada,  S. Sharma,  D. W. Small,  T. Stauch,  T. Stein,  
 Yu-Chuan Su,  A. J. W. Thom,  A. Tkatchenko,  T. Tsuchimochi,  N. M. Tubman,  
 L. Vogt,  M. L. Vidal,  O. Vydrov,  M. A. Watson,  J. Wenzel,  
 M. de Wergifosse,  T. A. Wesolowski,  A. White,  J. Witte,  A. Yamada,  
 Jun Yang,  K. Yao,  S. Yeganeh,  S. R. Yost,  Zhi-Qiang You,  A. Zech,  
 Igor Ying Zhang,  Xing Zhang,  Yan Zhao,  Ying Zhu,  B. R. Brooks,  
 G. K. L. Chan,  C. J. Cramer,  M. S. Gordon,  W. J. Hehre,  A. Klamt,  
 M. W. Schmidt,  C. D. Sherrill,  D. G. Truhlar,  A. Aspuru-Guzik,  R. Baer,  
 A. T. Bell,  N. A. Besley,  Jeng-Da Chai,  A. E. DePrince, III,  
 R. A. DiStasio Jr.,  A. Dreuw,  B. D. Dunietz,  T. R. Furlani,  
 Chao-Ping Hsu,  Yousung Jung,  Jing Kong,  D. S. Lambrecht,  WanZhen Liang,  
 C. Ochsenfeld,  V. A. Rassolov,  L. V. Slipchenko,  J. E. Subotnik,  
 T. Van Voorhis,  J. M. Herbert,  A. I. Krylov,  P. M. W. Gill,  M. Head-Gordon

 Contributors to earlier versions of Q-Chem not listed above: 
 R. D. Adamson,  B. Austin,  J. Baker,  G. J. O. Beran,  K. Brandhorst,  
 S. T. Brown,  E. F. C. Byrd,  A. K. Chakraborty,  C.-L. Cheng,  
 Siu Hung Chien,  D. M. Chipman,  D. L. Crittenden,  H. Dachsel,  
 R. J. Doerksen,  A. D. Dutoi,  L. Fusti-Molnar,  W. A. Goddard III,  
 A. Golubeva-Zadorozhnaya,  S. R. Gwaltney,  G. Hawkins,  A. Heyden,  
 S. Hirata,  G. Kedziora,  F. J. Keil,  C. Kelley,  Jihan Kim,  R. A. King,  
 R. Z. Khaliullin,  P. P. Korambath,  W. Kurlancheek,  A. M. Lee,  M. S. Lee,  
 S. V. Levchenko,  Ching Yeh Lin,  D. Liotard,  R. C. Lochan,  I. Lotan,  
 P. E. Maslen,  N. Nair,  D. P. O'Neill,  D. Neuhauser,  E. Neuscamman,  
 C. M. Oana,  R. Olson,  B. Peters,  R. Peverati,  P. A. Pieniazek,  
 Y. M. Rhee,  J. Ritchie,  M. A. Rohrdanz,  E. Rosta,  N. J. Russ,  
 H. F. Schaefer III,  N. E. Schultz,  N. Shenvi,  A. C. Simmonett,  A. Sodt,  
 D. Stuck,  K. S. Thanthiriwatte,  V. Vanovschi,  Tao Wang,  A. Warshel,  
 C. F. Williams,  Q. Wu,  X. Xu,  W. Zhang

 Please cite Q-Chem as follows:
 Y. Shao et al., Mol. Phys. 113, 184-215 (2015)
 DOI: 10.1080/00268976.2014.952696

 Q-Chem 5.1.1 for Intel X86 EM64T Linux

 Parts of Q-Chem use Armadillo 8.300.2 (Tropical Shenanigans).
 http://arma.sourceforge.net/

 Q-Chem begins on Tue Oct 30 16:18:11 2018  

Host: 
0

     Scratch files written to /scratch/taweetham/qchem18381//
The previous job contains 0 fragments, simply inherited here
Input Ideriv = 2
Curr. Ideriv = -1
Max.  Ideriv = 2

Checking the input file for inconsistencies... 	...done.

--------------------------------------------------------------
User input:
--------------------------------------------------------------

$molecule
read
$end

$rem
   job_type 	frequency
   basis 	6-311++g**
   method	b3lyp	
$end


--------------------------------------------------------------
 ----------------------------------------------------------------
             Standard Nuclear Orientation (Angstroms)
    I     Atom           X                Y                Z
 ----------------------------------------------------------------
    1      P       0.5136338427    -0.6298600568     0.0000000000
    2      P      -1.3750069615     0.1361583751     0.0000000000
    3      H      -0.9626883526     1.5018812255    -0.0000000000
    4      F       1.5425872373     0.6559604444    -0.0000000000
 ----------------------------------------------------------------
 Molecular Point Group                 Cs    NOp =  2
 Largest Abelian Subgroup              Cs    NOp =  2
 Nuclear Repulsion Energy =   136.3319333248 hartrees
 There are       20 alpha and       20 beta electrons
 Requested basis set is 6-311++G(d,p)
 There are 37 shells and 89 basis functions

 Total QAlloc Memory Limit   2000 MB
 Mega-Array Size       188 MB
 MEM_STATIC part       192 MB

                       Distance Matrix (Angstroms)
             P (  1)   P (  2)   H (  3)
   P (  2)  2.038075
   H (  3)  2.593038  1.426606
   F (  4)  1.646839  2.963537  2.644237

 A cutoff of  1.0D-11 yielded    659 shell pairs
 There are      3930 function pairs (      4208 Cartesian)
 Smallest overlap matrix eigenvalue = 8.86E-04
 Guess from superposition of atomic densities
 Warning:  Energy on first SCF cycle will be non-variational
 SAD guess density has 40.000000 electrons

 -----------------------------------------------------------------------
  General SCF calculation program by
  Eric Jon Sundstrom, Paul Horn, Yuezhi Mao, Dmitri Zuev, Alec White,
  David Stuck, Shaama M.S., Shane Yost, Joonho Lee, David Small,
  Daniel Levine, Susi Lehtola, Hugh Burton, Evgeny Epifanovsky
 -----------------------------------------------------------------------
 Exchange:     0.2000 Hartree-Fock + 0.0800 Slater + 0.7200 B88
 Correlation:  0.1900 VWN1RPA + 0.8100 LYP
 Using SG-1 standard quadrature grid
 A restricted SCF calculation will be
 performed using DIIS
 SCF converges when DIIS error is below 1.0e-08
 ---------------------------------------
  Cycle       Energy         DIIS error
 ---------------------------------------
    1    -783.4052885133      4.80e-02  
    2    -783.1932607198      6.66e-03  
    3    -783.1103518236      1.24e-02  
    4    -783.2255275629      7.06e-04  
    5    -783.2255671448      6.63e-04  
    6    -783.2261565892      1.65e-04  
    7    -783.2261854310      2.79e-05  
    8    -783.2261863433      2.65e-06  
    9    -783.2261863528      7.89e-07  
   10    -783.2261863533      2.16e-07  
   11    -783.2261863533      3.18e-08  
   12    -783.2261863534      6.77e-09  Convergence criterion met
 ---------------------------------------
 SCF time:   CPU 5.00s  wall 5.00s 
 SCF   energy in the final basis set =     -783.2261863534
 Total energy in the final basis set =     -783.2261863534

 --------------------------------------------------------------
             Orbital Energies (a.u.) and Symmetries
 --------------------------------------------------------------

 Alpha MOs, Restricted
 -- Occupied --                  
-77.134 -77.074 -24.697  -6.625  -6.572  -4.789  -4.785  -4.780
  1 A'    2 A'    3 A'    4 A'    5 A'    6 A'    1 A"    7 A'                 
 -4.733  -4.733  -4.730  -1.216  -0.708  -0.580  -0.472  -0.465
  2 A"    8 A'    9 A'   10 A'   11 A'   12 A'   13 A'    3 A"                 
 -0.461  -0.344  -0.293  -0.283
 14 A'   15 A'   16 A'    4 A"                                                 
 -- Virtual --                   
 -0.121  -0.056  -0.003   0.001   0.029   0.036   0.048   0.055
  5 A"   17 A'   18 A'   19 A'   20 A'    6 A"   21 A'   22 A'                 
  0.070   0.071   0.079   0.113   0.117   0.218   0.228   0.247
 23 A'    7 A"   24 A'   25 A'   26 A'    8 A"   27 A'   28 A'                 
  0.250   0.269   0.279   0.289   0.307   0.308   0.365   0.428
 29 A'   30 A'    9 A"   31 A'   32 A'   10 A"   33 A'   34 A'                 
  0.505   0.521   0.564   0.607   0.609   0.665   0.693   0.785
 11 A"   35 A'   36 A'   12 A"   37 A'   13 A"   38 A'   39 A'                 
  0.838   0.857   0.888   1.121   1.296   1.328   1.368   1.407
 14 A"   40 A'   41 A'   42 A'   15 A"   43 A'   44 A'   16 A"                 
  1.439   1.499   1.532   1.579   1.637   1.668   1.739   1.923
 45 A'   17 A"   46 A'   18 A"   47 A'   48 A'   49 A'   50 A'                 
  2.037   2.558   3.758   3.761   3.781   3.795   4.045   6.253
 51 A'   52 A'   19 A"   53 A'   20 A"   54 A'   55 A'   21 A"                 
  6.281   6.303   6.755   6.916  13.763  13.813  13.819  13.829
 56 A'   57 A'   58 A'   59 A'   22 A"   60 A'   23 A"   61 A'                 
 13.883  13.929  66.744 162.862 163.049
 62 A'   63 A'   64 A'   65 A'   66 A'                                         

 Beta MOs, Restricted
 -- Occupied --                  
-77.134 -77.074 -24.697  -6.625  -6.572  -4.789  -4.785  -4.780
  1 A'    2 A'    3 A'    4 A'    5 A'    6 A'    1 A"    7 A'                 
 -4.733  -4.733  -4.730  -1.216  -0.708  -0.580  -0.472  -0.465
  2 A"    8 A'    9 A'   10 A'   11 A'   12 A'   13 A'    3 A"                 
 -0.461  -0.344  -0.293  -0.283
 14 A'   15 A'   16 A'    4 A"                                                 
 -- Virtual --                   
 -0.121  -0.056  -0.003   0.001   0.029   0.036   0.048   0.055
  5 A"   17 A'   18 A'   19 A'   20 A'    6 A"   21 A'   22 A'                 
  0.070   0.071   0.079   0.113   0.117   0.218   0.228   0.247
 23 A'    7 A"   24 A'   25 A'   26 A'    8 A"   27 A'   28 A'                 
  0.250   0.269   0.279   0.289   0.307   0.308   0.365   0.428
 29 A'   30 A'    9 A"   31 A'   32 A'   10 A"   33 A'   34 A'                 
  0.505   0.521   0.564   0.607   0.609   0.665   0.693   0.785
 11 A"   35 A'   36 A'   12 A"   37 A'   13 A"   38 A'   39 A'                 
  0.838   0.857   0.888   1.121   1.296   1.328   1.368   1.407
 14 A"   40 A'   41 A'   42 A'   15 A"   43 A'   44 A'   16 A"                 
  1.439   1.499   1.532   1.579   1.637   1.668   1.739   1.923
 45 A'   17 A"   46 A'   18 A"   47 A'   48 A'   49 A'   50 A'                 
  2.037   2.558   3.758   3.761   3.781   3.795   4.045   6.253
 51 A'   52 A'   19 A"   53 A'   20 A"   54 A'   55 A'   21 A"                 
  6.281   6.303   6.755   6.916  13.763  13.813  13.819  13.829
 56 A'   57 A'   58 A'   59 A'   22 A"   60 A'   23 A"   61 A'                 
 13.883  13.929  66.744 162.862 163.049
 62 A'   63 A'   64 A'   65 A'   66 A'                                         
 --------------------------------------------------------------

          Ground-State Mulliken Net Atomic Charges

     Atom                 Charge (a.u.)
  ----------------------------------------
      1 P                     0.160397
      2 P                     0.088390
      3 H                    -0.035213
      4 F                    -0.213574
  ----------------------------------------
  Sum of atomic charges =    -0.000000

 -----------------------------------------------------------------
                    Cartesian Multipole Moments
 -----------------------------------------------------------------
    Charge (ESU x 10^10)
                 0.0000
    Dipole Moment (Debye)
         X      -0.8264      Y      -0.1146      Z       0.0000
       Tot       0.8343
    Quadrupole Moments (Debye-Ang)
        XX     -35.1883     XY      -2.1745     YY     -31.6880
        XZ      -0.0000     YZ      -0.0000     ZZ     -31.8126
    Octopole Moments (Debye-Ang^2)
       XXX      14.1218    XXY       1.6454    XYY       0.7642
       YYY       7.4200    XXZ       0.0000    XYZ       0.0000
       YYZ       0.0000    XZZ       5.7539    YZZ       2.5503
       ZZZ       0.0000
    Hexadecapole Moments (Debye-Ang^3)
      XXXX    -308.0670   XXXY      -0.6109   XXYY     -66.3498
      XYYY       8.9821   YYYY    -101.3034   XXXZ      -0.0000
      XXYZ       0.0000   XYYZ       0.0000   YYYZ       0.0000
      XXZZ     -56.6763   XYZZ       2.1238   YYZZ     -25.1039
      XZZZ      -0.0000   YZZZ      -0.0000   ZZZZ     -47.2183
 -----------------------------------------------------------------
 Calculating MO derivatives via CPSCF
   1         3          12      0.198678    0.085408
   2         3          12      0.026029    0.010648
   3         3          12      0.003037    0.001349
   4         3          12      0.000361    0.000158
   5        13           2      0.000023    0.000014
   6        15           0      0.000000    0.000000    Roots Converged
 Time for AOints: 1.0 s (CPU) 1.0 s (wall)
 ------------------------------------------------------------------------------
                     AOints        : Timing summary (seconds)
 ------------------------------------------------------------------------------
     job step          cpu (% of tot)      sys (% of tot)     wall (% of tot)
 ------------------------------------------------------------------------------
  cpscf_lag         0.1721E+02 (56.7)   0.3500E-04 (19.2)   0.1722E+02 (56.7)
  iterzp            0.1215E+02 (40.0)   0.1470E-03 (80.8)   0.1216E+02 (40.0)
  make_fx           0.0000E+00 ( 0.0)   0.0000E+00 ( 0.0)   0.0000E+00 ( 0.0)
  AOints            0.9971E+00 ( 3.3)   0.0000E+00 ( 0.0)   0.9979E+00 ( 3.3)
 ------------------------------------------------------------------------------
   Grand Totals     0.3038E+02          0.1820E-03          0.3040E+02
 ------------------------------------------------------------------------------
 Calculating analytic Hessian of the SCF energy
 Polarizability Matrix (a.u.)
            1           2           3
    1 -70.0074837  11.1298545   0.0000000
    2  11.1298545 -45.3631534   0.0000000
    3   0.0000000   0.0000000 -35.3263540

 Direct stationary perturbation theory relativistic correction:

 rels  =       0.954239870858
 relv  =      -3.497395842106
 rel2e =       0.842068565080
 E_rel =      -1.701087406168

 Hessian of the SCF Energy
            1           2           3           4           5           6
    1   0.2715617   0.0254282  -0.0000000  -0.1667546   0.0818458  -0.0000000
    2   0.0254282   0.2337153   0.0000000   0.0509685  -0.0580415  -0.0000000
    3  -0.0000000   0.0000000   0.0123314  -0.0000000  -0.0000000  -0.0130475
    4  -0.1667546   0.0509685  -0.0000000   0.2245969   0.0000444   0.0000000
    5   0.0818458  -0.0580415  -0.0000000   0.0000444   0.2260173   0.0000000
    6  -0.0000000  -0.0000000  -0.0130475   0.0000000   0.0000000   0.0132029
    7  -0.0041653   0.0169536   0.0000000  -0.0322036  -0.0666486  -0.0000000
    8   0.0003831  -0.0100713  -0.0000000  -0.0493550  -0.1755408   0.0000000
    9   0.0000000   0.0000000   0.0099337  -0.0000000  -0.0000000  -0.0098662
   10  -0.1006418  -0.0933503   0.0000000  -0.0256387  -0.0152416   0.0000000
   11  -0.1076570  -0.1656024  -0.0000000  -0.0016579   0.0075650  -0.0000000
   12   0.0000000  -0.0000000  -0.0092175   0.0000000   0.0000000   0.0097108
            7           8           9          10          11          12
    1  -0.0041653   0.0003831   0.0000000  -0.1006418  -0.1076570   0.0000000
    2   0.0169536  -0.0100713   0.0000000  -0.0933503  -0.1656024  -0.0000000
    3   0.0000000  -0.0000000   0.0099337   0.0000000  -0.0000000  -0.0092175
    4  -0.0322036  -0.0493550  -0.0000000  -0.0256387  -0.0016579   0.0000000
    5  -0.0666486  -0.1755408  -0.0000000  -0.0152416   0.0075650   0.0000000
    6  -0.0000000   0.0000000  -0.0098662   0.0000000  -0.0000000   0.0097108
    7   0.0325469   0.0508631  -0.0000000   0.0038220  -0.0011682  -0.0000000
    8   0.0508631   0.1824794  -0.0000000  -0.0018912   0.0031328   0.0000000
    9  -0.0000000  -0.0000000   0.0075350   0.0000000   0.0000000  -0.0076024
   10   0.0038220  -0.0018912   0.0000000   0.1224584   0.1104831  -0.0000000
   11  -0.0011682   0.0031328   0.0000000   0.1104831   0.1549047   0.0000000
   12  -0.0000000   0.0000000  -0.0076024  -0.0000000   0.0000000   0.0071091
 Gradient time:  CPU 38.79 s  wall 38.82 s
 **********************************************************************
 **                                                                  **
 **                       VIBRATIONAL ANALYSIS                       **
 **                       --------------------                       **
 **                                                                  **
 **        VIBRATIONAL FREQUENCIES (CM**-1) AND NORMAL MODES         **
 **     FORCE CONSTANTS (mDYN/ANGSTROM) AND REDUCED MASSES (AMU)     **
 **                  INFRARED INTENSITIES (KM/MOL)                   **
 **                                                                  **
 **********************************************************************


 Mode:                 1                      2                      3
 Frequency:       268.28                 479.64                 598.31
 Force Cnst:      0.3453                 0.1549                 4.8064
 Red. Mass:       8.1428                 1.1430                22.7887
 IR Active:          YES                    YES                    YES
 IR Intens:       11.346                 11.723                 14.352
 Raman Active:       YES                    YES                    YES
               X      Y      Z        X      Y      Z        X      Y      Z
 P         -0.036  0.220 -0.000   -0.000  0.000  0.038   -0.473  0.330 -0.000
 P         -0.206 -0.124  0.000   -0.000 -0.000 -0.041    0.563 -0.223  0.000
 H         -0.818  0.073 -0.000   -0.000  0.000  0.997   -0.494  0.104 -0.000
 F          0.437 -0.160  0.000    0.000 -0.000 -0.048   -0.120 -0.180  0.000
 TransDip  -0.061  0.089 -0.000    0.000 -0.000  0.110   -0.020  0.120  0.000

 Mode:                 4                      5                      6
 Frequency:       691.16                 755.36                2315.22
 Force Cnst:      0.3627                 2.1959                 3.2826
 Red. Mass:       1.2887                 6.5320                 1.0394
 IR Active:          YES                    YES                    YES
 IR Intens:       76.327                105.385                 24.681
 Raman Active:       YES                    YES                    YES
               X      Y      Z        X      Y      Z        X      Y      Z
 P         -0.057  0.010  0.000   -0.177 -0.221 -0.000   -0.000 -0.001 -0.000
 P         -0.018 -0.031 -0.000    0.056  0.010  0.000   -0.009 -0.031  0.000
 H          0.938 -0.329  0.000   -0.822  0.271 -0.000    0.296  0.955 -0.000
 F          0.072  0.053 -0.000    0.242  0.330  0.000   -0.000  0.001  0.000
 TransDip  -0.243 -0.139  0.000   -0.294 -0.148  0.000   -0.030 -0.156 -0.000

 STANDARD THERMODYNAMIC QUANTITIES AT   298.15 K  AND     1.00 ATM

   This Molecule has  0 Imaginary Frequencies
   Zero point vibrational energy:        7.302 kcal/mol

   Atom    1 Element P  Has Mass   30.97376
   Atom    2 Element P  Has Mass   30.97376
   Atom    3 Element H  Has Mass    1.00783
   Atom    4 Element F  Has Mass   18.99840
   Molecular Mass:    81.953750 amu
   Principal axes and moments of inertia in amu*Bohr^2:
                             1           2           3
    Eigenvalues --       83.01170   403.11611   486.12782
          X               0.99976    -0.02203     0.00000
          Y               0.02203     0.99976     0.00000
          Z              -0.00000    -0.00000     1.00000
   Rotational Symmetry Number is   1
   The Molecule is an Asymmetric Top
   Translational Enthalpy:        0.889 kcal/mol
   Rotational Enthalpy:           0.889 kcal/mol
   Vibrational Enthalpy:          7.974 kcal/mol
   gas constant (RT):             0.592 kcal/mol
   Translational Entropy:        39.125  cal/mol.K
   Rotational Entropy:           24.301  cal/mol.K
   Vibrational Entropy:           3.335  cal/mol.K

   Total Enthalpy:               10.344 kcal/mol
   Total Entropy:                66.761  cal/mol.K

 ======================================================================

 STANDARD THERMODYNAMIC QUANTITIES FOR ANHARMONIC VIBRATION -- TOSH

   Zero point vibrational energy: ************ kcal/mol

   Vibrational Enthalpy:   ************ kcal/mol
   Vibrational Entropy:             NaN  cal/mol.K

   Total Enthalpy:         ************ kcal/mol
   Total Entropy:                   NaN  cal/mol.K

 ======================================================================

 STANDARD THERMODYNAMIC QUANTITIES FOR ANHARMONIC VIBRATION -- VPT2

   Zero point vibrational energy: ************ kcal/mol

   Vibrational Enthalpy:   ************ kcal/mol
   Vibrational Entropy:             NaN  cal/mol.K

   Total Enthalpy:         ************ kcal/mol
   Total Entropy:                   NaN  cal/mol.K

 ======================================================================

Archival summary:
1\1\TWL02\FREQ\ProcedureUnspecified\BasisUnspecified\211\taweetha\TueOct3016:18:552018TueOct3016:18:552018\0\\#,FREQ,ProcedureUnspecified,BasisUnspecified,\\0,1\P\F,1,1.64684\P,1,2.03807,2,106.591\H,3,1.42661,1,95.2778,2,-0,0\\\@

 Total job time:  43.87s(wall), 43.84s(cpu) 
 Tue Oct 30 16:18:55 2018

        *************************************************************
        *                                                           *
        *  Thank you very much for using Q-Chem.  Have a nice day.  *
        *                                                           *
        *************************************************************
