# Supplementary material for: Geometric and energetic data from ab initio calculations of haloethene, haloimine, halomethylenephosphine, haloiminophosphine, halodiazene, halodiphosphene and halocyclopropane
Source: Data Brief. 2019 Nov 2;27:104738. doi: 10.1016/j.dib.2019.104738 (PMC6861602; doi:10.1016/j.dib.2019.104738)
Supplement: Multimedia component 8 [file mmc8.zip › PP/B3LYP/HEPPHE.out]

Q-Chem Developer Version!
                  Welcome to Q-Chem
     A Quantum Leap Into The Future Of Chemistry


 Q-Chem 5.1, Q-Chem, Inc., Pleasanton, CA (2018)

 Yihan Shao,  Zhengting Gan,  E. Epifanovsky,  A. T. B. Gilbert,  M. Wormit,  
 J. Kussmann,  A. W. Lange,  A. Behn,  Jia Deng,  Xintian Feng,  D. Ghosh,  
 M. Goldey,  P. R. Horn,  L. D. Jacobson,  I. Kaliman,  T. Kus,  A. Landau,  
 Jie Liu,  E. I. Proynov,  R. M. Richard,  R. P. Steele,  E. J. Sundstrom,  
 H. L. Woodcock III,  P. M. Zimmerman,  D. Zuev,  B. Albrecht,  E. Alguire,  
 S. A. Baeppler,  D. Barton,  Z. Benda,  Y. A. Bernard,  E. J. Berquist,  
 K. B. Bravaya,  H. Burton,  D. Casanova,  Chun-Min Chang,  Yunqing Chen,  
 A. Chien,  K. D. Closser,  M. P. Coons,  S. Coriani,  S. Dasgupta,  
 A. L. Dempwolff,  M. Diedenhofen,  Hainam Do,  R. G. Edgar,  Po-Tung Fang,  
 S. Faraji,  S. Fatehi,  Qingguo Feng,  K. D. Fenk,  J. Fosso-Tande,  
 Qinghui Ge,  A. Ghysels,  G. Gidofalvi,  J. Gomes,  J. Gonthier,  A. Gunina,  
 D. Hait,  M. W. D. Hanson-Heine,  P. H. P. Harbach,  A. W. Hauser,  
 J. E. Herr,  E. G. Hohenstein,  Z. C. Holden,  Kerwin Hui,  B. C. Huynh,  
 T.-C. Jagau,  Hyunjun Ji,  B. Kaduk,  K. Khistyaev,  Jaehoon Kim,  
 P. Klunzinger,  K. Koh,  D. Kosenkov,  L. Koulias,  T. Kowalczyk,  
 C. M. Krauter,  A. Kunitsa,  Ka Un Lao,  A. Laurent,  K. V. Lawler,  
 Joonho Lee,  D. Lefrancois,  S. Lehtola,  D. S. Levine,  Yi-Pei Li,  
 You-Sheng Lin,  Fenglai Liu,  E. Livshits,  A. Luenser,  P. Manohar,  
 E. Mansoor,  S. F. Manzer,  Shan-Ping Mao,  Yuezhi Mao,  N. Mardirossian,  
 A. V. Marenich,  T. Markovich,  L. A. Martinez-Martinez,  S. A. Maurer,  
 N. J. Mayhall,  S. C. McKenzie,  J.-M. Mewes,  A. F. Morrison,  
 J. W. Mullinax,  K. Nanda,  T. S. Nguyen-Beck,  R. Olivares-Amaya,  
 J. A. Parkhill,  T. M. Perrine,  F. Plasser,  P. Pokhilko,  S. Prager,  
 A. Prociuk,  E. Ramos,  D. R. Rehn,  F. Rob,  M. Schneider,  N. Sergueev,  
 S. M. Sharada,  S. Sharma,  D. W. Small,  T. Stauch,  T. Stein,  
 Yu-Chuan Su,  A. J. W. Thom,  A. Tkatchenko,  T. Tsuchimochi,  N. M. Tubman,  
 L. Vogt,  M. L. Vidal,  O. Vydrov,  M. A. Watson,  J. Wenzel,  
 M. de Wergifosse,  T. A. Wesolowski,  A. White,  J. Witte,  A. Yamada,  
 Jun Yang,  K. Yao,  S. Yeganeh,  S. R. Yost,  Zhi-Qiang You,  A. Zech,  
 Igor Ying Zhang,  Xing Zhang,  Yan Zhao,  Ying Zhu,  B. R. Brooks,  
 G. K. L. Chan,  C. J. Cramer,  M. S. Gordon,  W. J. Hehre,  A. Klamt,  
 M. W. Schmidt,  C. D. Sherrill,  D. G. Truhlar,  A. Aspuru-Guzik,  R. Baer,  
 A. T. Bell,  N. A. Besley,  Jeng-Da Chai,  A. E. DePrince, III,  
 R. A. DiStasio Jr.,  A. Dreuw,  B. D. Dunietz,  T. R. Furlani,  
 Chao-Ping Hsu,  Yousung Jung,  Jing Kong,  D. S. Lambrecht,  WanZhen Liang,  
 C. Ochsenfeld,  V. A. Rassolov,  L. V. Slipchenko,  J. E. Subotnik,  
 T. Van Voorhis,  J. M. Herbert,  A. I. Krylov,  P. M. W. Gill,  M. Head-Gordon

 Contributors to earlier versions of Q-Chem not listed above: 
 R. D. Adamson,  B. Austin,  J. Baker,  G. J. O. Beran,  K. Brandhorst,  
 S. T. Brown,  E. F. C. Byrd,  A. K. Chakraborty,  C.-L. Cheng,  
 Siu Hung Chien,  D. M. Chipman,  D. L. Crittenden,  H. Dachsel,  
 R. J. Doerksen,  A. D. Dutoi,  L. Fusti-Molnar,  W. A. Goddard III,  
 A. Golubeva-Zadorozhnaya,  S. R. Gwaltney,  G. Hawkins,  A. Heyden,  
 S. Hirata,  G. Kedziora,  F. J. Keil,  C. Kelley,  Jihan Kim,  R. A. King,  
 R. Z. Khaliullin,  P. P. Korambath,  W. Kurlancheek,  A. M. Lee,  M. S. Lee,  
 S. V. Levchenko,  Ching Yeh Lin,  D. Liotard,  R. C. Lochan,  I. Lotan,  
 P. E. Maslen,  N. Nair,  D. P. O'Neill,  D. Neuhauser,  E. Neuscamman,  
 C. M. Oana,  R. Olson,  B. Peters,  R. Peverati,  P. A. Pieniazek,  
 Y. M. Rhee,  J. Ritchie,  M. A. Rohrdanz,  E. Rosta,  N. J. Russ,  
 H. F. Schaefer III,  N. E. Schultz,  N. Shenvi,  A. C. Simmonett,  A. Sodt,  
 D. Stuck,  K. S. Thanthiriwatte,  V. Vanovschi,  Tao Wang,  A. Warshel,  
 C. F. Williams,  Q. Wu,  X. Xu,  W. Zhang

 Please cite Q-Chem as follows:
 Y. Shao et al., Mol. Phys. 113, 184-215 (2015)
 DOI: 10.1080/00268976.2014.952696

 Q-Chem 5.1.1 for Intel X86 EM64T Linux

 Parts of Q-Chem use Armadillo 8.300.2 (Tropical Shenanigans).
 http://arma.sourceforge.net/

 Q-Chem begins on Tue Oct 30 16:16:49 2018  

Host: 
0

     Scratch files written to /scratch/taweetham/qchem18330//
Input Ideriv = 2
Curr. Ideriv = -1
Max.  Ideriv = 2

Checking the input file for inconsistencies... 	...done.

--------------------------------------------------------------
User input:
--------------------------------------------------------------
$molecule
0 1
P 
P 1 PP 
H 2 PH 1 ANG 
H 1 PH 2 ANG  3 DHA

PP=1.99
PH=1.44
PF=1.54
PCl=2.03
PBr=2.5
PI=2.6
ANG=120.0
DHA=0.0
$end

$rem
   job_type	optimization
   basis	6-311++g**
   method	b3lyp
$end

--------------------------------------------------------------
 ----------------------------------------------------------------
             Standard Nuclear Orientation (Angstroms)
    I     Atom           X                Y                Z
 ----------------------------------------------------------------
    1      P       0.9950000000     0.0000000000    -0.0779422863
    2      P      -0.9950000000     0.0000000000    -0.0779422863
    3      H      -1.7150000000    -0.0000000000     1.1691342951
    4      H       1.7150000000    -0.0000000000     1.1691342951
 ----------------------------------------------------------------
 Molecular Point Group                 C2v   NOp =  4
 Largest Abelian Subgroup              C2v   NOp =  4
 Nuclear Repulsion Energy =    76.3320258848 hartrees
 There are       16 alpha and       16 beta electrons
 Requested basis set is 6-311++G(d,p)
 There are 36 shells and 74 basis functions

 Total QAlloc Memory Limit   2000 MB
 Mega-Array Size       188 MB
 MEM_STATIC part       192 MB
 A cutoff of  1.0D-11 yielded    642 shell pairs
 There are      2795 function pairs (      2956 Cartesian)
 Smallest overlap matrix eigenvalue = 8.58E-04

 Scale SEOQF with 1.000000e-01/1.000000e-01/1.000000e-01

 Standard Electronic Orientation quadrupole field applied
 Nucleus-field energy     =     0.0000000010 hartrees
 Guess from superposition of atomic densities
 Warning:  Energy on first SCF cycle will be non-variational
 SAD guess density has 32.000000 electrons

 -----------------------------------------------------------------------
  General SCF calculation program by
  Eric Jon Sundstrom, Paul Horn, Yuezhi Mao, Dmitri Zuev, Alec White,
  David Stuck, Shaama M.S., Shane Yost, Joonho Lee, David Small,
  Daniel Levine, Susi Lehtola, Hugh Burton, Evgeny Epifanovsky
 -----------------------------------------------------------------------
 Exchange:     0.2000 Hartree-Fock + 0.0800 Slater + 0.7200 B88
 Correlation:  0.1900 VWN1RPA + 0.8100 LYP
 Using SG-1 standard quadrature grid
 A restricted SCF calculation will be
 performed using DIIS
 SCF converges when DIIS error is below 1.0e-08
 ---------------------------------------
  Cycle       Energy         DIIS error
 ---------------------------------------
    1    -684.0305718312      5.08e-02  
    2    -683.9071084200      1.98e-03  
    3    -683.9080839754      1.82e-03  
    4    -683.9110573708      2.13e-04  
    5    -683.9110946093      3.22e-05  
    6    -683.9110954378      8.41e-06  
    7    -683.9110954981      7.77e-07  
    8    -683.9110954987      3.05e-07  
    9    -683.9110954988      1.95e-08  
   10    -683.9110954988      3.15e-09  Convergence criterion met
 ---------------------------------------
 SCF time:   CPU 2.26s  wall 3.00s 
 SCF   energy in the final basis set =     -683.9110954988
 Total energy in the final basis set =     -683.9110954988

 --------------------------------------------------------------
             Orbital Energies (a.u.) and Symmetries
 --------------------------------------------------------------

 Alpha MOs, Restricted
 -- Occupied --                  
-77.073 -77.073  -6.570  -6.570  -4.732  -4.732  -4.732  -4.731
  1 A1    1 B1    2 A1    2 B1    3 A1    1 B2    1 A2    3 B1                 
 -4.727  -4.727  -0.701  -0.560  -0.435  -0.290  -0.287  -0.277
  4 A1    4 B1    5 A1    5 B1    6 A1    7 A1    2 B2    6 B1                 
 -- Virtual --                   
 -0.118  -0.022  -0.010   0.011   0.040   0.046   0.047   0.051
  2 A2    8 A1    7 B1    9 A1    3 B2   10 A1   11 A1    8 B1                 
  0.071   0.073   0.097   0.099   0.118   0.156   0.218   0.280
  9 B1    3 A2   12 A1   10 B1   11 B1   12 B1   13 A1   14 A1                 
  0.286   0.307   0.314   0.316   0.328   0.470   0.498   0.557
  4 B2   13 B1   14 B1    4 A2   15 A1   15 B1    5 B2   16 A1                 
  0.581   0.603   0.627   0.658   0.696   0.761   0.775   0.866
 17 A1    6 B2   16 B1    5 A2   18 A1   17 B1   19 A1    6 A2                 
  0.948   1.156   1.388   1.405   1.423   1.425   1.528   1.541
 18 B1   19 B1    7 B2   20 A1   20 B1    7 A2   21 A1    8 B2                 
  1.585   1.669   1.697   1.706   1.986   2.054   2.508   2.618
  8 A2   21 B1   22 A1   22 B1   23 A1   23 B1   24 A1   24 B1                 
  6.770   6.919  13.806  13.829  13.842  13.854  13.901  13.930
 25 A1   25 B1    9 B2    9 A2   26 A1   26 B1   27 B1   27 A1                 
162.896 163.064
 28 A1   28 B1                                                                 

 Beta MOs, Restricted
 -- Occupied --                  
-77.073 -77.073  -6.570  -6.570  -4.732  -4.732  -4.732  -4.731
  1 A1    1 B1    2 A1    2 B1    3 A1    1 B2    1 A2    3 B1                 
 -4.727  -4.727  -0.701  -0.560  -0.435  -0.290  -0.287  -0.277
  4 A1    4 B1    5 A1    5 B1    6 A1    7 A1    2 B2    6 B1                 
 -- Virtual --                   
 -0.118  -0.022  -0.010   0.011   0.040   0.046   0.047   0.051
  2 A2    8 A1    7 B1    9 A1    3 B2   10 A1   11 A1    8 B1                 
  0.071   0.073   0.097   0.099   0.118   0.156   0.218   0.280
  9 B1    3 A2   12 A1   10 B1   11 B1   12 B1   13 A1   14 A1                 
  0.286   0.307   0.314   0.316   0.328   0.470   0.498   0.557
  4 B2   13 B1   14 B1    4 A2   15 A1   15 B1    5 B2   16 A1                 
  0.581   0.603   0.627   0.658   0.696   0.761   0.775   0.866
 17 A1    6 B2   16 B1    5 A2   18 A1   17 B1   19 A1    6 A2                 
  0.948   1.156   1.388   1.405   1.423   1.425   1.528   1.541
 18 B1   19 B1    7 B2   20 A1   20 B1    7 A2   21 A1    8 B2                 
  1.585   1.669   1.697   1.706   1.986   2.054   2.508   2.618
  8 A2   21 B1   22 A1   22 B1   23 A1   23 B1   24 A1   24 B1                 
  6.770   6.919  13.806  13.829  13.842  13.854  13.901  13.930
 25 A1   25 B1    9 B2    9 A2   26 A1   26 B1   27 B1   27 A1                 
162.896 163.064
 28 A1   28 B1                                                                 
 --------------------------------------------------------------

          Ground-State Mulliken Net Atomic Charges

     Atom                 Charge (a.u.)
  ----------------------------------------
      1 P                     0.065607
      2 P                     0.065607
      3 H                    -0.065607
      4 H                    -0.065607
  ----------------------------------------
  Sum of atomic charges =    -0.000000

 -----------------------------------------------------------------
                    Cartesian Multipole Moments
 -----------------------------------------------------------------
    Charge (ESU x 10^10)
                 0.0000
    Dipole Moment (Debye)
         X       0.0000      Y      -0.0000      Z       1.8187
       Tot       1.8187
    Quadrupole Moments (Debye-Ang)
        XX     -27.3245     XY       0.0000     YY     -27.9485
        XZ       0.0000     YZ       0.0000     ZZ     -29.3125
    Octopole Moments (Debye-Ang^2)
       XXX       0.0000    XXY      -0.0000    XYY      -0.0000
       YYY      -0.0000    XXZ       6.0925    XYZ      -0.0000
       YYZ       1.1430    XZZ       0.0000    YZZ      -0.0000
       ZZZ       2.3462
    Hexadecapole Moments (Debye-Ang^3)
      XXXX    -224.8056   XXXY       0.0000   XXYY     -44.9596
      XYYY       0.0000   YYYY     -44.6609   XXXZ       0.0000
      XXYZ       0.0000   XYYZ       0.0000   YYYZ       0.0000
      XXZZ     -52.4083   XYZZ       0.0000   YYZZ     -18.3638
      XZZZ       0.0000   YZZZ       0.0000   ZZZZ     -64.6289
 -----------------------------------------------------------------
 Calculating analytic gradient of the SCF energy
 Gradient of SCF Energy
            1           2           3           4
    1  -0.0259421   0.0259421  -0.0125711   0.0125711
    2  -0.0000000  -0.0000000   0.0000000   0.0000000
    3   0.0071273   0.0071273  -0.0071273  -0.0071273
 Max gradient component =       2.594E-02
 RMS gradient           =       1.247E-02
 Gradient time:  CPU 0.73 s  wall 0.73 s
 Geometry Optimization Parameters
   NAtoms,    NIC,     NZ,  NCons,   NDum,   NFix, NCnnct, MaxDiis
        4      14       4       0       0       0       0       0


** GEOMETRY OPTIMIZATION IN DELOCALIZED INTERNAL COORDINATES **
   Searching for a Minimum

   Optimization Cycle:   1

                       Coordinates (Angstroms)
     ATOM                X               Y               Z
      1  P         0.9950000000    0.0000000000   -0.0779422863
      2  P        -0.9950000000    0.0000000000   -0.0779422863
      3  H        -1.7150000000    0.0000000000    1.1691342951
      4  H         1.7150000000    0.0000000000    1.1691342951
   Point Group: c2v   Number of degrees of freedom:     3


   Energy is   -683.911095499


 Attempting to Generate Delocalized Internal Coordinates

  3 Hessian modes will be used to form the next step
  Hessian Eigenvalues:
     0.160000    0.198009    0.357619

 Minimum Search - Taking Simple RFO Step
 Searching for Lamda that Minimizes Along All modes
 Value Taken    Lamda =  -0.01786383
 Calculated Step too Large.  Step scaled by  0.953341
 Step Taken.  Stepsize is  0.300000

                             Maximum     Tolerance    Cnvgd?
         Gradient           0.049609      0.000300      NO
         Displacement       0.276114      0.001200      NO
         Energy change     *********      0.000001      NO


 New Cartesian Coordinates Obtained by Inverse Iteration

 Displacement from previous Coordinates is:  0.753088
 ----------------------------------------------------------------
             Standard Nuclear Orientation (Angstroms)
    I     Atom           X                Y                Z
 ----------------------------------------------------------------
    1      P       1.0039824023     0.0000000000    -0.1393340424
    2      P      -1.0039824023     0.0000000000    -0.1393340424
    3      H      -1.4470645740     0.0000000000     1.2305260511
    4      H       1.4470645740     0.0000000000     1.2305260511
 ----------------------------------------------------------------
 Molecular Point Group                 C2v   NOp =  4
 Largest Abelian Subgroup              C2v   NOp =  4
 Nuclear Repulsion Energy =    76.1595490953 hartrees
 There are       16 alpha and       16 beta electrons
 Applying Cartesian multipole field
    Component          Value
    ---------          -----
     (2,0,0)        1.00000E-11
     (0,2,0)        2.00000E-11
     (0,0,2)       -3.00000E-11
 Nucleus-field energy     =     0.0000000008 hartrees
 Requested basis set is 6-311++G(d,p)
 There are 36 shells and 74 basis functions
 A cutoff of  1.0D-11 yielded    642 shell pairs
 There are      2795 function pairs (      2956 Cartesian)
 Smallest overlap matrix eigenvalue = 7.08E-04
 Guess MOs from SCF MO coefficient file

 -----------------------------------------------------------------------
  General SCF calculation program by
  Eric Jon Sundstrom, Paul Horn, Yuezhi Mao, Dmitri Zuev, Alec White,
  David Stuck, Shaama M.S., Shane Yost, Joonho Lee, David Small,
  Daniel Levine, Susi Lehtola, Hugh Burton, Evgeny Epifanovsky
 -----------------------------------------------------------------------
 Exchange:     0.2000 Hartree-Fock + 0.0800 Slater + 0.7200 B88
 Correlation:  0.1900 VWN1RPA + 0.8100 LYP
 Using SG-1 standard quadrature grid
 A restricted SCF calculation will be
 performed using DIIS
 SCF converges when DIIS error is below 1.0e-08
 ---------------------------------------
  Cycle       Energy         DIIS error
 ---------------------------------------
    1    -683.9151920451      2.25e-03  
    2    -683.9232138362      4.92e-04  
    3    -683.9233404184      3.80e-04  
    4    -683.9234801689      6.71e-05  
    5    -683.9234838355      1.18e-05  
    6    -683.9234839221      1.24e-06  
    7    -683.9234839236      3.13e-07  
    8    -683.9234839237      6.74e-08  
    9    -683.9234839237      3.03e-09  Convergence criterion met
 ---------------------------------------
 SCF time:   CPU 2.67s  wall 3.00s 
 SCF   energy in the final basis set =     -683.9234839237
 Total energy in the final basis set =     -683.9234839237

 --------------------------------------------------------------
             Orbital Energies (a.u.) and Symmetries
 --------------------------------------------------------------

 Alpha MOs, Restricted
 -- Occupied --                  
-77.071 -77.071  -6.568  -6.568  -4.729  -4.729  -4.729  -4.728
  1 A1    1 B1    2 A1    2 B1    1 B2    1 A2    3 A1    3 B1                 
 -4.725  -4.724  -0.700  -0.552  -0.425  -0.292  -0.289  -0.285
  4 A1    4 B1    5 A1    5 B1    6 A1    7 A1    6 B1    2 B2                 
 -- Virtual --                   
 -0.117  -0.027  -0.002   0.020   0.039   0.039   0.051   0.052
  2 A2    8 A1    7 B1    9 A1   10 A1    3 B2   11 A1    8 B1                 
  0.071   0.073   0.093   0.095   0.119   0.144   0.224   0.279
  9 B1    3 A2   12 A1   10 B1   11 B1   12 B1   13 A1   14 A1                 
  0.287   0.297   0.316   0.321   0.330   0.470   0.510   0.545
  4 B2   13 B1    4 A2   14 B1   15 A1   15 B1    5 B2   16 A1                 
  0.559   0.597   0.629   0.650   0.709   0.794   0.795   0.868
 17 A1    6 B2   16 B1    5 A2   18 A1   19 A1   17 B1    6 A2                 
  0.902   1.157   1.400   1.402   1.417   1.418   1.521   1.535
 18 B1   19 B1    7 B2   20 B1    7 A2   20 A1   21 A1    8 B2                 
  1.596   1.662   1.693   1.757   1.988   2.067   2.551   2.593
  8 A2   21 B1   22 A1   22 B1   23 A1   23 B1   24 A1   24 B1                 
  6.766   6.926  13.807  13.831  13.849  13.868  13.892  13.933
 25 A1   25 B1    9 B2    9 A2   26 A1   26 B1   27 B1   27 A1                 
162.893 163.071
 28 A1   28 B1                                                                 

 Beta MOs, Restricted
 -- Occupied --                  
-77.071 -77.071  -6.568  -6.568  -4.729  -4.729  -4.729  -4.728
  1 A1    1 B1    2 A1    2 B1    1 B2    1 A2    3 A1    3 B1                 
 -4.725  -4.724  -0.700  -0.552  -0.425  -0.292  -0.289  -0.285
  4 A1    4 B1    5 A1    5 B1    6 A1    7 A1    6 B1    2 B2                 
 -- Virtual --                   
 -0.117  -0.027  -0.002   0.020   0.039   0.039   0.051   0.052
  2 A2    8 A1    7 B1    9 A1   10 A1    3 B2   11 A1    8 B1                 
  0.071   0.073   0.093   0.095   0.119   0.144   0.224   0.279
  9 B1    3 A2   12 A1   10 B1   11 B1   12 B1   13 A1   14 A1                 
  0.287   0.297   0.316   0.321   0.330   0.470   0.510   0.545
  4 B2   13 B1    4 A2   14 B1   15 A1   15 B1    5 B2   16 A1                 
  0.559   0.597   0.629   0.650   0.709   0.794   0.795   0.868
 17 A1    6 B2   16 B1    5 A2   18 A1   19 A1   17 B1    6 A2                 
  0.902   1.157   1.400   1.402   1.417   1.418   1.521   1.535
 18 B1   19 B1    7 B2   20 B1    7 A2   20 A1   21 A1    8 B2                 
  1.596   1.662   1.693   1.757   1.988   2.067   2.551   2.593
  8 A2   21 B1   22 A1   22 B1   23 A1   23 B1   24 A1   24 B1                 
  6.766   6.926  13.807  13.831  13.849  13.868  13.892  13.933
 25 A1   25 B1    9 B2    9 A2   26 A1   26 B1   27 B1   27 A1                 
162.893 163.071
 28 A1   28 B1                                                                 
 --------------------------------------------------------------

          Ground-State Mulliken Net Atomic Charges

     Atom                 Charge (a.u.)
  ----------------------------------------
      1 P                     0.060690
      2 P                     0.060690
      3 H                    -0.060690
      4 H                    -0.060690
  ----------------------------------------
  Sum of atomic charges =     0.000000

 -----------------------------------------------------------------
                    Cartesian Multipole Moments
 -----------------------------------------------------------------
    Charge (ESU x 10^10)
                -0.0000
    Dipole Moment (Debye)
         X       0.0000      Y      -0.0000      Z       1.6199
       Tot       1.6199
    Quadrupole Moments (Debye-Ang)
        XX     -28.6024     XY       0.0000     YY     -28.0566
        XZ      -0.0000     YZ       0.0000     ZZ     -28.5891
    Octopole Moments (Debye-Ang^2)
       XXX       0.0000    XXY      -0.0000    XYY       0.0000
       YYY       0.0000    XXZ       7.5080    XYZ      -0.0000
       YYZ       2.5622    XZZ       0.0000    YZZ       0.0000
       ZZZ       6.6744
    Hexadecapole Moments (Debye-Ang^3)
      XXXX    -227.3622   XXXY       0.0000   XXYY     -44.7137
      XYYY       0.0000   YYYY     -45.2853   XXXZ      -0.0000
      XXYZ       0.0000   XYYZ      -0.0000   YYYZ       0.0000
      XXZZ     -52.1150   XYZZ       0.0000   YYZZ     -18.7630
      XZZZ      -0.0000   YZZZ       0.0000   ZZZZ     -65.0654
 -----------------------------------------------------------------
 Calculating analytic gradient of the SCF energy
 Gradient of SCF Energy
            1           2           3           4
    1  -0.0192092   0.0192092  -0.0069298   0.0069298
    2   0.0000000  -0.0000000   0.0000000   0.0000000
    3  -0.0006708  -0.0006708   0.0006708   0.0006708
 Max gradient component =       1.921E-02
 RMS gradient           =       8.346E-03
 Gradient time:  CPU 0.73 s  wall 0.73 s
 Geometry Optimization Parameters
   NAtoms,    NIC,     NZ,  NCons,   NDum,   NFix, NCnnct, MaxDiis
        4      14       4       0       0       0       0       0

 Cartesian Hessian Update
 Hessian Updated using BFGS Update


** GEOMETRY OPTIMIZATION IN DELOCALIZED INTERNAL COORDINATES **
   Searching for a Minimum

   Optimization Cycle:   2

                       Coordinates (Angstroms)
     ATOM                X               Y               Z
      1  P         1.0039824023    0.0000000000   -0.1393340424
      2  P        -1.0039824023    0.0000000000   -0.1393340424
      3  H        -1.4470645740    0.0000000000    1.2305260511
      4  H         1.4470645740    0.0000000000    1.2305260511
   Point Group: c2v   Number of degrees of freedom:     3


   Energy is   -683.923483924

 Hessian Updated using BFGS Update

  3 Hessian modes will be used to form the next step
  Hessian Eigenvalues:
     0.101259    0.201227    0.352960

 Minimum Search - Taking Simple RFO Step
 Searching for Lamda that Minimizes Along All modes
 Value Taken    Lamda =  -0.00665544
 Step Taken.  Stepsize is  0.245636

                             Maximum     Tolerance    Cnvgd?
         Gradient           0.020592      0.000300      NO
         Displacement       0.213539      0.001200      NO
         Energy change     -0.012388      0.000001      NO


 New Cartesian Coordinates Obtained by Inverse Iteration

 Displacement from previous Coordinates is:  0.595018
 ----------------------------------------------------------------
             Standard Nuclear Orientation (Angstroms)
    I     Atom           X                Y                Z
 ----------------------------------------------------------------
    1      P       1.0195010603     0.0000000000    -0.1603173864
    2      P      -1.0195010603     0.0000000000    -0.1603173864
    3      H      -1.2269506297     0.0000000000     1.2515093952
    4      H       1.2269506297     0.0000000000     1.2515093952
 ----------------------------------------------------------------
 Molecular Point Group                 C2v   NOp =  4
 Largest Abelian Subgroup              C2v   NOp =  4
 Nuclear Repulsion Energy =    75.7177293578 hartrees
 There are       16 alpha and       16 beta electrons
 Applying Cartesian multipole field
    Component          Value
    ---------          -----
     (2,0,0)        1.00000E-11
     (0,2,0)        2.00000E-11
     (0,0,2)       -3.00000E-11
 Nucleus-field energy     =     0.0000000008 hartrees
 Requested basis set is 6-311++G(d,p)
 There are 36 shells and 74 basis functions
 A cutoff of  1.0D-11 yielded    646 shell pairs
 There are      2803 function pairs (      2964 Cartesian)
 Smallest overlap matrix eigenvalue = 6.49E-04
 Guess MOs from SCF MO coefficient file

 -----------------------------------------------------------------------
  General SCF calculation program by
  Eric Jon Sundstrom, Paul Horn, Yuezhi Mao, Dmitri Zuev, Alec White,
  David Stuck, Shaama M.S., Shane Yost, Joonho Lee, David Small,
  Daniel Levine, Susi Lehtola, Hugh Burton, Evgeny Epifanovsky
 -----------------------------------------------------------------------
 Exchange:     0.2000 Hartree-Fock + 0.0800 Slater + 0.7200 B88
 Correlation:  0.1900 VWN1RPA + 0.8100 LYP
 Using SG-1 standard quadrature grid
 A restricted SCF calculation will be
 performed using DIIS
 SCF converges when DIIS error is below 1.0e-08
 ---------------------------------------
  Cycle       Energy         DIIS error
 ---------------------------------------
    1    -683.9207489375      1.85e-03  
    2    -683.9260870103      4.89e-04  
    3    -683.9261780485      3.99e-04  
    4    -683.9263324929      4.51e-05  
    5    -683.9263339319      9.22e-06  
    6    -683.9263339969      9.68e-07  
    7    -683.9263339977      2.93e-07  
    8    -683.9263339977      3.48e-08  
    9    -683.9263339978      3.26e-09  Convergence criterion met
 ---------------------------------------
 SCF time:   CPU 2.69s  wall 3.00s 
 SCF   energy in the final basis set =     -683.9263339978
 Total energy in the final basis set =     -683.9263339978

 --------------------------------------------------------------
             Orbital Energies (a.u.) and Symmetries
 --------------------------------------------------------------

 Alpha MOs, Restricted
 -- Occupied --                  
-77.070 -77.070  -6.567  -6.567  -4.729  -4.728  -4.728  -4.727
  1 A1    1 B1    2 A1    2 B1    1 B2    1 A2    3 A1    3 B1                 
 -4.724  -4.724  -0.700  -0.548  -0.419  -0.295  -0.294  -0.282
  4 A1    4 B1    5 A1    5 B1    6 A1    6 B1    7 A1    2 B2                 
 -- Virtual --                   
 -0.118  -0.030  -0.001   0.024   0.035   0.039   0.050   0.054
  2 A2    8 A1    7 B1    9 A1   10 A1    3 B2    8 B1   11 A1                 
  0.065   0.073   0.094   0.097   0.120   0.144   0.230   0.275
  9 B1    3 A2   12 A1   10 B1   11 B1   12 B1   13 A1   14 A1                 
  0.287   0.288   0.316   0.325   0.345   0.464   0.522   0.535
  4 B2   13 B1    4 A2   14 B1   15 A1   15 B1    5 B2   16 A1                 
  0.547   0.593   0.630   0.644   0.710   0.796   0.823   0.859
 17 A1    6 B2   16 B1    5 A2   18 A1   17 B1   19 A1    6 A2                 
  0.890   1.138   1.411   1.416   1.421   1.426   1.513   1.531
 18 B1   19 B1    7 B2    7 A2   20 A1   20 B1   21 A1    8 B2                 
  1.605   1.644   1.696   1.774   2.008   2.078   2.548   2.605
  8 A2   21 B1   22 A1   22 B1   23 A1   23 B1   24 A1   24 B1                 
  6.762   6.937  13.806  13.833  13.852  13.862  13.897  13.942
 25 A1   25 B1    9 B2    9 A2   26 A1   26 B1   27 B1   27 A1                 
162.891 163.079
 28 A1   28 B1                                                                 

 Beta MOs, Restricted
 -- Occupied --                  
-77.070 -77.070  -6.567  -6.567  -4.729  -4.728  -4.728  -4.727
  1 A1    1 B1    2 A1    2 B1    1 B2    1 A2    3 A1    3 B1                 
 -4.724  -4.724  -0.700  -0.548  -0.419  -0.295  -0.294  -0.282
  4 A1    4 B1    5 A1    5 B1    6 A1    6 B1    7 A1    2 B2                 
 -- Virtual --                   
 -0.118  -0.030  -0.001   0.024   0.035   0.039   0.050   0.054
  2 A2    8 A1    7 B1    9 A1   10 A1    3 B2    8 B1   11 A1                 
  0.065   0.073   0.094   0.097   0.120   0.144   0.230   0.275
  9 B1    3 A2   12 A1   10 B1   11 B1   12 B1   13 A1   14 A1                 
  0.287   0.288   0.316   0.325   0.345   0.464   0.522   0.535
  4 B2   13 B1    4 A2   14 B1   15 A1   15 B1    5 B2   16 A1                 
  0.547   0.593   0.630   0.644   0.710   0.796   0.823   0.859
 17 A1    6 B2   16 B1    5 A2   18 A1   17 B1   19 A1    6 A2                 
  0.890   1.138   1.411   1.416   1.421   1.426   1.513   1.531
 18 B1   19 B1    7 B2    7 A2   20 A1   20 B1   21 A1    8 B2                 
  1.605   1.644   1.696   1.774   2.008   2.078   2.548   2.605
  8 A2   21 B1   22 A1   22 B1   23 A1   23 B1   24 A1   24 B1                 
  6.762   6.937  13.806  13.833  13.852  13.862  13.897  13.942
 25 A1   25 B1    9 B2    9 A2   26 A1   26 B1   27 B1   27 A1                 
162.891 163.079
 28 A1   28 B1                                                                 
 --------------------------------------------------------------

          Ground-State Mulliken Net Atomic Charges

     Atom                 Charge (a.u.)
  ----------------------------------------
      1 P                     0.062356
      2 P                     0.062356
      3 H                    -0.062356
      4 H                    -0.062356
  ----------------------------------------
  Sum of atomic charges =    -0.000000

 -----------------------------------------------------------------
                    Cartesian Multipole Moments
 -----------------------------------------------------------------
    Charge (ESU x 10^10)
                 0.0000
    Dipole Moment (Debye)
         X      -0.0000      Y       0.0000      Z       1.4024
       Tot       1.4024
    Quadrupole Moments (Debye-Ang)
        XX     -29.4220     XY      -0.0000     YY     -28.1818
        XZ       0.0000     YZ      -0.0000     ZZ     -28.0178
    Octopole Moments (Debye-Ang^2)
       XXX      -0.0000    XXY       0.0000    XYY      -0.0000
       YYY      -0.0000    XXZ       7.4315    XYZ       0.0000
       YYZ       3.0027    XZZ      -0.0000    YZZ       0.0000
       ZZZ       7.6938
    Hexadecapole Moments (Debye-Ang^3)
      XXXX    -231.4251   XXXY      -0.0000   XXYY     -45.0913
      XYYY       0.0000   YYYY     -46.0495   XXXZ       0.0000
      XXYZ      -0.0000   XYYZ       0.0000   YYYZ      -0.0000
      XXZZ     -52.0740   XYZZ      -0.0000   YYZZ     -18.8006
      XZZZ       0.0000   YZZZ      -0.0000   ZZZZ     -63.9199
 -----------------------------------------------------------------
 Calculating analytic gradient of the SCF energy
 Gradient of SCF Energy
            1           2           3           4
    1  -0.0051398   0.0051398   0.0017946  -0.0017946
    2   0.0000000   0.0000000  -0.0000000  -0.0000000
    3  -0.0002043  -0.0002043   0.0002043   0.0002043
 Max gradient component =       5.140E-03
 RMS gradient           =       2.226E-03
 Gradient time:  CPU 0.74 s  wall 0.78 s
 Geometry Optimization Parameters
   NAtoms,    NIC,     NZ,  NCons,   NDum,   NFix, NCnnct, MaxDiis
        4      14       4       0       0       0       0       0

 Cartesian Hessian Update
 Hessian Updated using BFGS Update


** GEOMETRY OPTIMIZATION IN DELOCALIZED INTERNAL COORDINATES **
   Searching for a Minimum

   Optimization Cycle:   3

                       Coordinates (Angstroms)
     ATOM                X               Y               Z
      1  P         1.0195010603    0.0000000000   -0.1603173864
      2  P        -1.0195010603    0.0000000000   -0.1603173864
      3  H        -1.2269506297    0.0000000000    1.2515093952
      4  H         1.2269506297    0.0000000000    1.2515093952
   Point Group: c2v   Number of degrees of freedom:     3


   Energy is   -683.926333998

 Hessian Updated using BFGS Update

  3 Hessian modes will be used to form the next step
  Hessian Eigenvalues:
     0.130059    0.201293    0.346004

 Minimum Search - Taking Simple RFO Step
 Searching for Lamda that Minimizes Along All modes
 Value Taken    Lamda =  -0.00037742
 Step Taken.  Stepsize is  0.043114

                             Maximum     Tolerance    Cnvgd?
         Gradient           0.008477      0.000300      NO
         Displacement       0.043003      0.001200      NO
         Energy change     -0.002850      0.000001      NO


 New Cartesian Coordinates Obtained by Inverse Iteration

 Displacement from previous Coordinates is:  0.119606
 ----------------------------------------------------------------
             Standard Nuclear Orientation (Angstroms)
    I     Atom           X                Y                Z
 ----------------------------------------------------------------
    1      P       1.0231556697     0.0000000000    -0.1574473810
    2      P      -1.0231556697     0.0000000000    -0.1574473810
    3      H      -1.2713707454     0.0000000000     1.2486393898
    4      H       1.2713707454     0.0000000000     1.2486393898
 ----------------------------------------------------------------
 Molecular Point Group                 C2v   NOp =  4
 Largest Abelian Subgroup              C2v   NOp =  4
 Nuclear Repulsion Energy =    75.4109747783 hartrees
 There are       16 alpha and       16 beta electrons
 Applying Cartesian multipole field
    Component          Value
    ---------          -----
     (2,0,0)        1.00000E-11
     (0,2,0)        2.00000E-11
     (0,0,2)       -3.00000E-11
 Nucleus-field energy     =     0.0000000008 hartrees
 Requested basis set is 6-311++G(d,p)
 There are 36 shells and 74 basis functions
 A cutoff of  1.0D-11 yielded    646 shell pairs
 There are      2803 function pairs (      2964 Cartesian)
 Smallest overlap matrix eigenvalue = 6.77E-04
 Guess MOs from SCF MO coefficient file

 -----------------------------------------------------------------------
  General SCF calculation program by
  Eric Jon Sundstrom, Paul Horn, Yuezhi Mao, Dmitri Zuev, Alec White,
  David Stuck, Shaama M.S., Shane Yost, Joonho Lee, David Small,
  Daniel Levine, Susi Lehtola, Hugh Burton, Evgeny Epifanovsky
 -----------------------------------------------------------------------
 Exchange:     0.2000 Hartree-Fock + 0.0800 Slater + 0.7200 B88
 Correlation:  0.1900 VWN1RPA + 0.8100 LYP
 Using SG-1 standard quadrature grid
 A restricted SCF calculation will be
 performed using DIIS
 SCF converges when DIIS error is below 1.0e-08
 ---------------------------------------
  Cycle       Energy         DIIS error
 ---------------------------------------
    1    -683.9263636057      3.31e-04  
    2    -683.9265319887      3.61e-05  
    3    -683.9265344568      1.03e-05  
    4    -683.9265345520      4.21e-06  
    5    -683.9265345655      1.23e-06  
    6    -683.9265345668      2.42e-07  
    7    -683.9265345668      2.64e-08  
    8    -683.9265345668      5.58e-09  Convergence criterion met
 ---------------------------------------
 SCF time:   CPU 2.41s  wall 3.00s 
 SCF   energy in the final basis set =     -683.9265345668
 Total energy in the final basis set =     -683.9265345668

 --------------------------------------------------------------
             Orbital Energies (a.u.) and Symmetries
 --------------------------------------------------------------

 Alpha MOs, Restricted
 -- Occupied --                  
-77.071 -77.071  -6.568  -6.568  -4.729  -4.729  -4.728  -4.728
  1 A1    1 B1    2 A1    2 B1    1 B2    1 A2    3 A1    3 B1                 
 -4.725  -4.724  -0.698  -0.550  -0.419  -0.295  -0.293  -0.281
  4 A1    4 B1    5 A1    5 B1    6 A1    6 B1    7 A1    2 B2                 
 -- Virtual --                   
 -0.119  -0.029  -0.002   0.023   0.036   0.039   0.049   0.053
  2 A2    8 A1    7 B1    9 A1   10 A1    3 B2    8 B1   11 A1                 
  0.065   0.073   0.094   0.096   0.119   0.143   0.229   0.276
  9 B1    3 A2   12 A1   10 B1   11 B1   12 B1   13 A1   14 A1                 
  0.288   0.289   0.316   0.323   0.342   0.466   0.522   0.539
  4 B2   13 B1    4 A2   14 B1   15 A1   15 B1    5 B2   16 A1                 
  0.550   0.594   0.628   0.644   0.707   0.793   0.820   0.856
 17 A1    6 B2   16 B1    5 A2   18 A1   17 B1   19 A1    6 A2                 
  0.889   1.133   1.410   1.416   1.417   1.425   1.512   1.531
 18 B1   19 B1    7 B2    7 A2   20 B1   20 A1   21 A1    8 B2                 
  1.603   1.647   1.693   1.775   2.004   2.078   2.557   2.594
  8 A2   21 B1   22 A1   22 B1   23 A1   23 B1   24 A1   24 B1                 
  6.766   6.928  13.805  13.832  13.851  13.861  13.895  13.944
 25 A1   25 B1    9 B2    9 A2   26 A1   26 B1   27 B1   27 A1                 
162.894 163.070
 28 A1   28 B1                                                                 

 Beta MOs, Restricted
 -- Occupied --                  
-77.071 -77.071  -6.568  -6.568  -4.729  -4.729  -4.728  -4.728
  1 A1    1 B1    2 A1    2 B1    1 B2    1 A2    3 A1    3 B1                 
 -4.725  -4.724  -0.698  -0.550  -0.419  -0.295  -0.293  -0.281
  4 A1    4 B1    5 A1    5 B1    6 A1    6 B1    7 A1    2 B2                 
 -- Virtual --                   
 -0.119  -0.029  -0.002   0.023   0.036   0.039   0.049   0.053
  2 A2    8 A1    7 B1    9 A1   10 A1    3 B2    8 B1   11 A1                 
  0.065   0.073   0.094   0.096   0.119   0.143   0.229   0.276
  9 B1    3 A2   12 A1   10 B1   11 B1   12 B1   13 A1   14 A1                 
  0.288   0.289   0.316   0.323   0.342   0.466   0.522   0.539
  4 B2   13 B1    4 A2   14 B1   15 A1   15 B1    5 B2   16 A1                 
  0.550   0.594   0.628   0.644   0.707   0.793   0.820   0.856
 17 A1    6 B2   16 B1    5 A2   18 A1   17 B1   19 A1    6 A2                 
  0.889   1.133   1.410   1.416   1.417   1.425   1.512   1.531
 18 B1   19 B1    7 B2    7 A2   20 B1   20 A1   21 A1    8 B2                 
  1.603   1.647   1.693   1.775   2.004   2.078   2.557   2.594
  8 A2   21 B1   22 A1   22 B1   23 A1   23 B1   24 A1   24 B1                 
  6.766   6.928  13.805  13.832  13.851  13.861  13.895  13.944
 25 A1   25 B1    9 B2    9 A2   26 A1   26 B1   27 B1   27 A1                 
162.894 163.070
 28 A1   28 B1                                                                 
 --------------------------------------------------------------

          Ground-State Mulliken Net Atomic Charges

     Atom                 Charge (a.u.)
  ----------------------------------------
      1 P                     0.062155
      2 P                     0.062155
      3 H                    -0.062155
      4 H                    -0.062155
  ----------------------------------------
  Sum of atomic charges =     0.000000

 -----------------------------------------------------------------
                    Cartesian Multipole Moments
 -----------------------------------------------------------------
    Charge (ESU x 10^10)
                 0.0000
    Dipole Moment (Debye)
         X      -0.0000      Y       0.0000      Z       1.4441
       Tot       1.4441
    Quadrupole Moments (Debye-Ang)
        XX     -29.2684     XY      -0.0000     YY     -28.2056
        XZ       0.0000     YZ      -0.0000     ZZ     -28.1270
    Octopole Moments (Debye-Ang^2)
       XXX      -0.0000    XXY       0.0000    XYY      -0.0000
       YYY       0.0000    XXZ       7.5363    XYZ       0.0000
       YYZ       2.9556    XZZ      -0.0000    YZZ       0.0000
       ZZZ       7.5948
    Hexadecapole Moments (Debye-Ang^3)
      XXXX    -232.8276   XXXY      -0.0000   XXYY     -45.4231
      XYYY      -0.0000   YYYY     -46.1144   XXXZ       0.0000
      XXYZ      -0.0000   XYYZ       0.0000   YYYZ      -0.0000
      XXZZ     -52.4310   XYZZ      -0.0000   YYZZ     -18.8389
      XZZZ       0.0000   YZZZ      -0.0000   ZZZZ     -64.1667
 -----------------------------------------------------------------
 Calculating analytic gradient of the SCF energy
 Gradient of SCF Energy
            1           2           3           4
    1  -0.0019893   0.0019893   0.0000296  -0.0000296
    2  -0.0000000   0.0000000  -0.0000000  -0.0000000
    3   0.0002038   0.0002038  -0.0002038  -0.0002038
 Max gradient component =       1.989E-03
 RMS gradient           =       8.207E-04
 Gradient time:  CPU 0.75 s  wall 0.75 s
 Geometry Optimization Parameters
   NAtoms,    NIC,     NZ,  NCons,   NDum,   NFix, NCnnct, MaxDiis
        4      14       4       0       0       0       0       0

 Cartesian Hessian Update
 Hessian Updated using BFGS Update


** GEOMETRY OPTIMIZATION IN DELOCALIZED INTERNAL COORDINATES **
   Searching for a Minimum

   Optimization Cycle:   4

                       Coordinates (Angstroms)
     ATOM                X               Y               Z
      1  P         1.0231556697    0.0000000000   -0.1574473810
      2  P        -1.0231556697    0.0000000000   -0.1574473810
      3  H        -1.2713707454    0.0000000000    1.2486393898
      4  H         1.2713707454    0.0000000000    1.2486393898
   Point Group: c2v   Number of degrees of freedom:     3


   Energy is   -683.926534567

 Hessian Updated using BFGS Update

  3 Hessian modes will be used to form the next step
  Hessian Eigenvalues:
     0.148363    0.204255    0.277560

 Minimum Search - Taking Simple RFO Step
 Searching for Lamda that Minimizes Along All modes
 Value Taken    Lamda =  -0.00001580
 Step Taken.  Stepsize is  0.007858

                             Maximum     Tolerance    Cnvgd?
         Gradient           0.001505      0.000300      NO
         Displacement       0.006183      0.001200      NO
         Energy change     -0.000201      0.000001      NO


 New Cartesian Coordinates Obtained by Inverse Iteration

 Displacement from previous Coordinates is:  0.005885
 ----------------------------------------------------------------
             Standard Nuclear Orientation (Angstroms)
    I     Atom           X                Y                Z
 ----------------------------------------------------------------
    1      P       1.0251713941     0.0000000000    -0.1578141146
    2      P      -1.0251713941     0.0000000000    -0.1578141146
    3      H      -1.2720900334     0.0000000000     1.2490061234
    4      H       1.2720900334     0.0000000000     1.2490061234
 ----------------------------------------------------------------
 Molecular Point Group                 C2v   NOp =  4
 Largest Abelian Subgroup              C2v   NOp =  4
 Nuclear Repulsion Energy =    75.2866316981 hartrees
 There are       16 alpha and       16 beta electrons
 Applying Cartesian multipole field
    Component          Value
    ---------          -----
     (2,0,0)        1.00000E-11
     (0,2,0)        2.00000E-11
     (0,0,2)       -3.00000E-11
 Nucleus-field energy     =     0.0000000008 hartrees
 Requested basis set is 6-311++G(d,p)
 There are 36 shells and 74 basis functions
 A cutoff of  1.0D-11 yielded    646 shell pairs
 There are      2803 function pairs (      2964 Cartesian)
 Smallest overlap matrix eigenvalue = 6.82E-04
 Guess MOs from SCF MO coefficient file

 -----------------------------------------------------------------------
  General SCF calculation program by
  Eric Jon Sundstrom, Paul Horn, Yuezhi Mao, Dmitri Zuev, Alec White,
  David Stuck, Shaama M.S., Shane Yost, Joonho Lee, David Small,
  Daniel Levine, Susi Lehtola, Hugh Burton, Evgeny Epifanovsky
 -----------------------------------------------------------------------
 Exchange:     0.2000 Hartree-Fock + 0.0800 Slater + 0.7200 B88
 Correlation:  0.1900 VWN1RPA + 0.8100 LYP
 Using SG-1 standard quadrature grid
 A restricted SCF calculation will be
 performed using DIIS
 SCF converges when DIIS error is below 1.0e-08
 ---------------------------------------
  Cycle       Energy         DIIS error
 ---------------------------------------
    1    -683.9265412107      4.91e-05  
    2    -683.9265436603      1.97e-05  
    3    -683.9265439028      1.12e-05  
    4    -683.9265440108      1.60e-06  
    5    -683.9265440126      2.71e-07  
    6    -683.9265440127      5.99e-08  
    7    -683.9265440127      3.29e-08  
    8    -683.9265440127      7.76e-09  Convergence criterion met
 ---------------------------------------
 SCF time:   CPU 2.42s  wall 2.00s 
 SCF   energy in the final basis set =     -683.9265440127
 Total energy in the final basis set =     -683.9265440127

 --------------------------------------------------------------
             Orbital Energies (a.u.) and Symmetries
 --------------------------------------------------------------

 Alpha MOs, Restricted
 -- Occupied --                  
-77.071 -77.071  -6.568  -6.568  -4.729  -4.729  -4.729  -4.728
  1 A1    1 B1    2 A1    2 B1    1 B2    1 A2    3 A1    3 B1                 
 -4.725  -4.724  -0.697  -0.550  -0.419  -0.296  -0.293  -0.281
  4 A1    4 B1    5 A1    5 B1    6 A1    6 B1    7 A1    2 B2                 
 -- Virtual --                   
 -0.120  -0.029  -0.003   0.023   0.036   0.039   0.049   0.053
  2 A2    8 A1    7 B1    9 A1   10 A1    3 B2    8 B1   11 A1                 
  0.065   0.073   0.094   0.095   0.119   0.143   0.229   0.276
  9 B1    3 A2   12 A1   10 B1   11 B1   12 B1   13 A1   14 A1                 
  0.288   0.289   0.316   0.323   0.342   0.465   0.523   0.539
  4 B2   13 B1    4 A2   14 B1   15 A1   15 B1    5 B2   16 A1                 
  0.551   0.595   0.628   0.644   0.706   0.792   0.820   0.854
 17 A1    6 B2   16 B1    5 A2   18 A1   17 B1   19 A1    6 A2                 
  0.889   1.130   1.409   1.416   1.417   1.425   1.512   1.530
 18 B1   19 B1    7 B2    7 A2   20 B1   20 A1   21 A1    8 B2                 
  1.603   1.647   1.692   1.776   2.004   2.077   2.557   2.594
  8 A2   21 B1   22 A1   22 B1   23 A1   23 B1   24 A1   24 B1                 
  6.766   6.926  13.805  13.832  13.850  13.860  13.895  13.945
 25 A1   25 B1    9 B2    9 A2   26 A1   26 B1   27 B1   27 A1                 
162.894 163.068
 28 A1   28 B1                                                                 

 Beta MOs, Restricted
 -- Occupied --                  
-77.071 -77.071  -6.568  -6.568  -4.729  -4.729  -4.729  -4.728
  1 A1    1 B1    2 A1    2 B1    1 B2    1 A2    3 A1    3 B1                 
 -4.725  -4.724  -0.697  -0.550  -0.419  -0.296  -0.293  -0.281
  4 A1    4 B1    5 A1    5 B1    6 A1    6 B1    7 A1    2 B2                 
 -- Virtual --                   
 -0.120  -0.029  -0.003   0.023   0.036   0.039   0.049   0.053
  2 A2    8 A1    7 B1    9 A1   10 A1    3 B2    8 B1   11 A1                 
  0.065   0.073   0.094   0.095   0.119   0.143   0.229   0.276
  9 B1    3 A2   12 A1   10 B1   11 B1   12 B1   13 A1   14 A1                 
  0.288   0.289   0.316   0.323   0.342   0.465   0.523   0.539
  4 B2   13 B1    4 A2   14 B1   15 A1   15 B1    5 B2   16 A1                 
  0.551   0.595   0.628   0.644   0.706   0.792   0.820   0.854
 17 A1    6 B2   16 B1    5 A2   18 A1   17 B1   19 A1    6 A2                 
  0.889   1.130   1.409   1.416   1.417   1.425   1.512   1.530
 18 B1   19 B1    7 B2    7 A2   20 B1   20 A1   21 A1    8 B2                 
  1.603   1.647   1.692   1.776   2.004   2.077   2.557   2.594
  8 A2   21 B1   22 A1   22 B1   23 A1   23 B1   24 A1   24 B1                 
  6.766   6.926  13.805  13.832  13.850  13.860  13.895  13.945
 25 A1   25 B1    9 B2    9 A2   26 A1   26 B1   27 B1   27 A1                 
162.894 163.068
 28 A1   28 B1                                                                 
 --------------------------------------------------------------

          Ground-State Mulliken Net Atomic Charges

     Atom                 Charge (a.u.)
  ----------------------------------------
      1 P                     0.062308
      2 P                     0.062308
      3 H                    -0.062308
      4 H                    -0.062308
  ----------------------------------------
  Sum of atomic charges =     0.000000

 -----------------------------------------------------------------
                    Cartesian Multipole Moments
 -----------------------------------------------------------------
    Charge (ESU x 10^10)
                -0.0000
    Dipole Moment (Debye)
         X      -0.0000      Y       0.0000      Z       1.4403
       Tot       1.4403
    Quadrupole Moments (Debye-Ang)
        XX     -29.2660     XY       0.0000     YY     -28.2213
        XZ       0.0000     YZ      -0.0000     ZZ     -28.1315
    Octopole Moments (Debye-Ang^2)
       XXX      -0.0000    XXY       0.0000    XYY      -0.0000
       YYY       0.0000    XXZ       7.5431    XYZ       0.0000
       YYZ       2.9625    XZZ      -0.0000    YZZ       0.0000
       ZZZ       7.6111
    Hexadecapole Moments (Debye-Ang^3)
      XXXX    -233.5016   XXXY       0.0000   XXYY     -45.5522
      XYYY       0.0000   YYYY     -46.1786   XXXZ       0.0000
      XXYZ      -0.0000   XYYZ       0.0000   YYYZ      -0.0000
      XXZZ     -52.5480   XYZZ       0.0000   YYZZ     -18.8581
      XZZZ       0.0000   YZZZ      -0.0000   ZZZZ     -64.2080
 -----------------------------------------------------------------
 Calculating analytic gradient of the SCF energy
 Gradient of SCF Energy
            1           2           3           4
    1  -0.0004142   0.0004142  -0.0000245   0.0000245
    2   0.0000000   0.0000000  -0.0000000  -0.0000000
    3   0.0000138   0.0000138  -0.0000138  -0.0000138
 Max gradient component =       4.142E-04
 RMS gradient           =       1.696E-04
 Gradient time:  CPU 0.74 s  wall 0.74 s
 Geometry Optimization Parameters
   NAtoms,    NIC,     NZ,  NCons,   NDum,   NFix, NCnnct, MaxDiis
        4      14       4       0       0       0       0       0

 Cartesian Hessian Update
 Hessian Updated using BFGS Update


** GEOMETRY OPTIMIZATION IN DELOCALIZED INTERNAL COORDINATES **
   Searching for a Minimum

   Optimization Cycle:   5

                       Coordinates (Angstroms)
     ATOM                X               Y               Z
      1  P         1.0251713941    0.0000000000   -0.1578141146
      2  P        -1.0251713941    0.0000000000   -0.1578141146
      3  H        -1.2720900334    0.0000000000    1.2490061234
      4  H         1.2720900334    0.0000000000    1.2490061234
   Point Group: c2v   Number of degrees of freedom:     3


   Energy is   -683.926544013

 Hessian Updated using BFGS Update

  3 Hessian modes will be used to form the next step
  Hessian Eigenvalues:
     0.137138    0.201289    0.244420

 Minimum Search - Taking Simple RFO Step
 Searching for Lamda that Minimizes Along All modes
 Value Taken    Lamda =   0.00000000
 Step Taken.  Stepsize is  0.002283

                             Maximum     Tolerance    Cnvgd?
         Gradient           0.000285      0.000300     YES
         Displacement       0.001576      0.001200      NO
         Energy change     -0.000009      0.000001      NO


 New Cartesian Coordinates Obtained by Inverse Iteration

 Displacement from previous Coordinates is:  0.002194
 ----------------------------------------------------------------
             Standard Nuclear Orientation (Angstroms)
    I     Atom           X                Y                Z
 ----------------------------------------------------------------
    1      P       1.0256938140     0.0000000000    -0.1579130909
    2      P      -1.0256938140     0.0000000000    -0.1579130909
    3      H      -1.2714725309     0.0000000000     1.2491050997
    4      H       1.2714725309     0.0000000000     1.2491050997
 ----------------------------------------------------------------
 Molecular Point Group                 C2v   NOp =  4
 Largest Abelian Subgroup              C2v   NOp =  4
 Nuclear Repulsion Energy =    75.2571191898 hartrees
 There are       16 alpha and       16 beta electrons
 Applying Cartesian multipole field
    Component          Value
    ---------          -----
     (2,0,0)        1.00000E-11
     (0,2,0)        2.00000E-11
     (0,0,2)       -3.00000E-11
 Nucleus-field energy     =     0.0000000008 hartrees
 Requested basis set is 6-311++G(d,p)
 There are 36 shells and 74 basis functions
 A cutoff of  1.0D-11 yielded    646 shell pairs
 There are      2803 function pairs (      2964 Cartesian)
 Smallest overlap matrix eigenvalue = 6.84E-04
 Guess MOs from SCF MO coefficient file

 -----------------------------------------------------------------------
  General SCF calculation program by
  Eric Jon Sundstrom, Paul Horn, Yuezhi Mao, Dmitri Zuev, Alec White,
  David Stuck, Shaama M.S., Shane Yost, Joonho Lee, David Small,
  Daniel Levine, Susi Lehtola, Hugh Burton, Evgeny Epifanovsky
 -----------------------------------------------------------------------
 Exchange:     0.2000 Hartree-Fock + 0.0800 Slater + 0.7200 B88
 Correlation:  0.1900 VWN1RPA + 0.8100 LYP
 Using SG-1 standard quadrature grid
 A restricted SCF calculation will be
 performed using DIIS
 SCF converges when DIIS error is below 1.0e-08
 ---------------------------------------
  Cycle       Energy         DIIS error
 ---------------------------------------
    1    -683.9265441549      1.51e-05  
    2    -683.9265444286      6.12e-06  
    3    -683.9265444504      3.63e-06  
    4    -683.9265444624      5.06e-07  
    5    -683.9265444626      7.75e-08  
    6    -683.9265444626      2.08e-08  
    7    -683.9265444626      2.41e-09  Convergence criterion met
 ---------------------------------------
 SCF time:   CPU 2.11s  wall 2.00s 
 SCF   energy in the final basis set =     -683.9265444626
 Total energy in the final basis set =     -683.9265444626

 --------------------------------------------------------------
             Orbital Energies (a.u.) and Symmetries
 --------------------------------------------------------------

 Alpha MOs, Restricted
 -- Occupied --                  
-77.071 -77.071  -6.568  -6.568  -4.730  -4.729  -4.729  -4.728
  1 A1    1 B1    2 A1    2 B1    1 B2    1 A2    3 A1    3 B1                 
 -4.725  -4.725  -0.697  -0.550  -0.419  -0.296  -0.293  -0.281
  4 A1    4 B1    5 A1    5 B1    6 A1    6 B1    7 A1    2 B2                 
 -- Virtual --                   
 -0.120  -0.029  -0.003   0.023   0.036   0.039   0.049   0.053
  2 A2    8 A1    7 B1    9 A1   10 A1    3 B2    8 B1   11 A1                 
  0.065   0.073   0.094   0.095   0.119   0.143   0.230   0.276
  9 B1    3 A2   12 A1   10 B1   11 B1   12 B1   13 A1   14 A1                 
  0.288   0.289   0.316   0.322   0.343   0.465   0.523   0.539
  4 B2   13 B1    4 A2   14 B1   15 A1   15 B1    5 B2   16 A1                 
  0.551   0.595   0.628   0.644   0.706   0.791   0.820   0.854
 17 A1    6 B2   16 B1    5 A2   18 A1   17 B1   19 A1    6 A2                 
  0.889   1.129   1.409   1.416   1.417   1.425   1.512   1.530
 18 B1   19 B1    7 B2    7 A2   20 B1   20 A1   21 A1    8 B2                 
  1.603   1.647   1.692   1.776   2.004   2.077   2.557   2.594
  8 A2   21 B1   22 A1   22 B1   23 A1   23 B1   24 A1   24 B1                 
  6.766   6.926  13.805  13.832  13.850  13.859  13.895  13.945
 25 A1   25 B1    9 B2    9 A2   26 A1   26 B1   27 B1   27 A1                 
162.895 163.067
 28 A1   28 B1                                                                 

 Beta MOs, Restricted
 -- Occupied --                  
-77.071 -77.071  -6.568  -6.568  -4.730  -4.729  -4.729  -4.728
  1 A1    1 B1    2 A1    2 B1    1 B2    1 A2    3 A1    3 B1                 
 -4.725  -4.725  -0.697  -0.550  -0.419  -0.296  -0.293  -0.281
  4 A1    4 B1    5 A1    5 B1    6 A1    6 B1    7 A1    2 B2                 
 -- Virtual --                   
 -0.120  -0.029  -0.003   0.023   0.036   0.039   0.049   0.053
  2 A2    8 A1    7 B1    9 A1   10 A1    3 B2    8 B1   11 A1                 
  0.065   0.073   0.094   0.095   0.119   0.143   0.230   0.276
  9 B1    3 A2   12 A1   10 B1   11 B1   12 B1   13 A1   14 A1                 
  0.288   0.289   0.316   0.322   0.343   0.465   0.523   0.539
  4 B2   13 B1    4 A2   14 B1   15 A1   15 B1    5 B2   16 A1                 
  0.551   0.595   0.628   0.644   0.706   0.791   0.820   0.854
 17 A1    6 B2   16 B1    5 A2   18 A1   17 B1   19 A1    6 A2                 
  0.889   1.129   1.409   1.416   1.417   1.425   1.512   1.530
 18 B1   19 B1    7 B2    7 A2   20 B1   20 A1   21 A1    8 B2                 
  1.603   1.647   1.692   1.776   2.004   2.077   2.557   2.594
  8 A2   21 B1   22 A1   22 B1   23 A1   23 B1   24 A1   24 B1                 
  6.766   6.926  13.805  13.832  13.850  13.859  13.895  13.945
 25 A1   25 B1    9 B2    9 A2   26 A1   26 B1   27 B1   27 A1                 
162.895 163.067
 28 A1   28 B1                                                                 
 --------------------------------------------------------------

          Ground-State Mulliken Net Atomic Charges

     Atom                 Charge (a.u.)
  ----------------------------------------
      1 P                     0.062357
      2 P                     0.062356
      3 H                    -0.062357
      4 H                    -0.062357
  ----------------------------------------
  Sum of atomic charges =     0.000000

 -----------------------------------------------------------------
                    Cartesian Multipole Moments
 -----------------------------------------------------------------
    Charge (ESU x 10^10)
                 0.0000
    Dipole Moment (Debye)
         X       0.0000      Y      -0.0000      Z       1.4388
       Tot       1.4388
    Quadrupole Moments (Debye-Ang)
        XX     -29.2679     XY       0.0000     YY     -28.2253
        XZ      -0.0000     YZ       0.0000     ZZ     -28.1305
    Octopole Moments (Debye-Ang^2)
       XXX       0.0000    XXY      -0.0000    XYY       0.0000
       YYY      -0.0000    XXZ       7.5428    XYZ      -0.0000
       YYZ       2.9644    XZZ       0.0000    YZZ      -0.0000
       ZZZ       7.6144
    Hexadecapole Moments (Debye-Ang^3)
      XXXX    -233.6704   XXXY       0.0000   XXYY     -45.5833
      XYYY       0.0000   YYYY     -46.1959   XXXZ      -0.0000
      XXYZ       0.0000   XYYZ      -0.0000   YYYZ      -0.0000
      XXZZ     -52.5734   XYZZ       0.0000   YYZZ     -18.8616
      XZZZ      -0.0000   YZZZ      -0.0000   ZZZZ     -64.2085
 -----------------------------------------------------------------
 Calculating analytic gradient of the SCF energy
 Gradient of SCF Energy
            1           2           3           4
    1  -0.0000054   0.0000053  -0.0000019   0.0000019
    2   0.0000000  -0.0000000   0.0000000   0.0000000
    3  -0.0000003  -0.0000003   0.0000003   0.0000003
 Max gradient component =       5.355E-06
 RMS gradient           =       2.324E-06
 Gradient time:  CPU 0.74 s  wall 0.74 s
 Geometry Optimization Parameters
   NAtoms,    NIC,     NZ,  NCons,   NDum,   NFix, NCnnct, MaxDiis
        4      14       4       0       0       0       0       0

 Cartesian Hessian Update
 Hessian Updated using BFGS Update


** GEOMETRY OPTIMIZATION IN DELOCALIZED INTERNAL COORDINATES **
   Searching for a Minimum

   Optimization Cycle:   6

                       Coordinates (Angstroms)
     ATOM                X               Y               Z
      1  P         1.0256938140    0.0000000000   -0.1579130909
      2  P        -1.0256938140    0.0000000000   -0.1579130909
      3  H        -1.2714725309    0.0000000000    1.2491050997
      4  H         1.2714725309    0.0000000000    1.2491050997
   Point Group: c2v   Number of degrees of freedom:     3


   Energy is   -683.926544463

 Hessian Updated using BFGS Update

  3 Hessian modes will be used to form the next step
  Hessian Eigenvalues:
     0.133858    0.201374    0.246116

 Minimum Search - Taking Simple RFO Step
 Searching for Lamda that Minimizes Along All modes
 Value Taken    Lamda =   0.00000000
 Step Taken.  Stepsize is  0.000058

                             Maximum     Tolerance    Cnvgd?
         Gradient           0.000006      0.000300     YES
         Displacement       0.000043      0.001200     YES
         Energy change     -0.000000      0.000001     YES


                       Distance Matrix (Angstroms)
             P (  1)   P (  2)   H (  3)
   P (  2)  2.051388
   H (  3)  2.693821  1.428323
   H (  4)  1.428323  2.693821  2.542945

 Final energy is   -683.92654446260747     


 ******************************
 **  OPTIMIZATION CONVERGED  **
 ******************************

                       Coordinates (Angstroms)
     ATOM                X               Y               Z
      1  P         1.0256938140    0.0000000000   -0.1579130909
      2  P        -1.0256938140    0.0000000000   -0.1579130909
      3  H        -1.2714725309    0.0000000000    1.2491050997
      4  H         1.2714725309    0.0000000000    1.2491050997

Z-matrix Print:
$molecule
0 1
P 
H  1 1.428323
P  1 2.051388 2 99.908486
H  3 1.428323 1 99.908486 2 -0.000000 0
$end


 --------------------------------------------------------------
             Orbital Energies (a.u.) and Symmetries
 --------------------------------------------------------------

 Alpha MOs, Restricted
 -- Occupied --                  
-77.071 -77.071  -6.568  -6.568  -4.730  -4.729  -4.729  -4.728
  1 A1    1 B1    2 A1    2 B1    1 B2    1 A2    3 A1    3 B1                 
 -4.725  -4.725  -0.697  -0.550  -0.419  -0.296  -0.293  -0.281
  4 A1    4 B1    5 A1    5 B1    6 A1    6 B1    7 A1    2 B2                 
 -- Virtual --                   
 -0.120  -0.029  -0.003   0.023   0.036   0.039   0.049   0.053
  2 A2    8 A1    7 B1    9 A1   10 A1    3 B2    8 B1   11 A1                 
  0.065   0.073   0.094   0.095   0.119   0.143   0.230   0.276
  9 B1    3 A2   12 A1   10 B1   11 B1   12 B1   13 A1   14 A1                 
  0.288   0.289   0.316   0.322   0.343   0.465   0.523   0.539
  4 B2   13 B1    4 A2   14 B1   15 A1   15 B1    5 B2   16 A1                 
  0.551   0.595   0.628   0.644   0.706   0.791   0.820   0.854
 17 A1    6 B2   16 B1    5 A2   18 A1   17 B1   19 A1    6 A2                 
  0.889   1.129   1.409   1.416   1.417   1.425   1.512   1.530
 18 B1   19 B1    7 B2    7 A2   20 B1   20 A1   21 A1    8 B2                 
  1.603   1.647   1.692   1.776   2.004   2.077   2.557   2.594
  8 A2   21 B1   22 A1   22 B1   23 A1   23 B1   24 A1   24 B1                 
  6.766   6.926  13.805  13.832  13.850  13.859  13.895  13.945
 25 A1   25 B1    9 B2    9 A2   26 A1   26 B1   27 B1   27 A1                 
162.895 163.067
 28 A1   28 B1                                                                 

 Beta MOs, Restricted
 -- Occupied --                  
-77.071 -77.071  -6.568  -6.568  -4.730  -4.729  -4.729  -4.728
  1 A1    1 B1    2 A1    2 B1    1 B2    1 A2    3 A1    3 B1                 
 -4.725  -4.725  -0.697  -0.550  -0.419  -0.296  -0.293  -0.281
  4 A1    4 B1    5 A1    5 B1    6 A1    6 B1    7 A1    2 B2                 
 -- Virtual --                   
 -0.120  -0.029  -0.003   0.023   0.036   0.039   0.049   0.053
  2 A2    8 A1    7 B1    9 A1   10 A1    3 B2    8 B1   11 A1                 
  0.065   0.073   0.094   0.095   0.119   0.143   0.230   0.276
  9 B1    3 A2   12 A1   10 B1   11 B1   12 B1   13 A1   14 A1                 
  0.288   0.289   0.316   0.322   0.343   0.465   0.523   0.539
  4 B2   13 B1    4 A2   14 B1   15 A1   15 B1    5 B2   16 A1                 
  0.551   0.595   0.628   0.644   0.706   0.791   0.820   0.854
 17 A1    6 B2   16 B1    5 A2   18 A1   17 B1   19 A1    6 A2                 
  0.889   1.129   1.409   1.416   1.417   1.425   1.512   1.530
 18 B1   19 B1    7 B2    7 A2   20 B1   20 A1   21 A1    8 B2                 
  1.603   1.647   1.692   1.776   2.004   2.077   2.557   2.594
  8 A2   21 B1   22 A1   22 B1   23 A1   23 B1   24 A1   24 B1                 
  6.766   6.926  13.805  13.832  13.850  13.859  13.895  13.945
 25 A1   25 B1    9 B2    9 A2   26 A1   26 B1   27 B1   27 A1                 
162.895 163.067
 28 A1   28 B1                                                                 
 --------------------------------------------------------------

          Ground-State Mulliken Net Atomic Charges

     Atom                 Charge (a.u.)
  ----------------------------------------
      1 P                     0.062357
      2 P                     0.062356
      3 H                    -0.062357
      4 H                    -0.062357
  ----------------------------------------
  Sum of atomic charges =     0.000000

 -----------------------------------------------------------------
                    Cartesian Multipole Moments
 -----------------------------------------------------------------
    Charge (ESU x 10^10)
                 0.0000
    Dipole Moment (Debye)
         X       0.0000      Y      -0.0000      Z       1.4388
       Tot       1.4388
    Quadrupole Moments (Debye-Ang)
        XX     -29.2679     XY       0.0000     YY     -28.2253
        XZ      -0.0000     YZ       0.0000     ZZ     -28.1305
    Octopole Moments (Debye-Ang^2)
       XXX       0.0000    XXY      -0.0000    XYY       0.0000
       YYY      -0.0000    XXZ       7.5428    XYZ      -0.0000
       YYZ       2.9644    XZZ       0.0000    YZZ      -0.0000
       ZZZ       7.6144
    Hexadecapole Moments (Debye-Ang^3)
      XXXX    -233.6704   XXXY       0.0000   XXYY     -45.5833
      XYYY       0.0000   YYYY     -46.1959   XXXZ      -0.0000
      XXYZ       0.0000   XYYZ      -0.0000   YYYZ      -0.0000
      XXZZ     -52.5734   XYZZ       0.0000   YYZZ     -18.8616
      XZZZ      -0.0000   YZZZ      -0.0000   ZZZZ     -64.2085
 -----------------------------------------------------------------
Archival summary:
1\1\TWL02\OPT\ProcedureUnspecified\BasisUnspecified\22\taweetha\TueOct3016:17:092018TueOct3016:17:092018\0\\#,OPT,ProcedureUnspecified,BasisUnspecified,\\0,1\P\H,1,1.42832\P,1,2.05139,2,99.9085\H,3,1.42832,1,99.9085,2,-0,0\\\@

 Total job time:  19.40s(wall), 19.16s(cpu) 
 Tue Oct 30 16:17:09 2018

        *************************************************************
        *                                                           *
        *  Thank you very much for using Q-Chem.  Have a nice day.  *
        *                                                           *
        *************************************************************


 
User input: 2 of 2 
 
Q-Chem Developer Version!
                  Welcome to Q-Chem
     A Quantum Leap Into The Future Of Chemistry


 Q-Chem 5.1, Q-Chem, Inc., Pleasanton, CA (2018)

 Yihan Shao,  Zhengting Gan,  E. Epifanovsky,  A. T. B. Gilbert,  M. Wormit,  
 J. Kussmann,  A. W. Lange,  A. Behn,  Jia Deng,  Xintian Feng,  D. Ghosh,  
 M. Goldey,  P. R. Horn,  L. D. Jacobson,  I. Kaliman,  T. Kus,  A. Landau,  
 Jie Liu,  E. I. Proynov,  R. M. Richard,  R. P. Steele,  E. J. Sundstrom,  
 H. L. Woodcock III,  P. M. Zimmerman,  D. Zuev,  B. Albrecht,  E. Alguire,  
 S. A. Baeppler,  D. Barton,  Z. Benda,  Y. A. Bernard,  E. J. Berquist,  
 K. B. Bravaya,  H. Burton,  D. Casanova,  Chun-Min Chang,  Yunqing Chen,  
 A. Chien,  K. D. Closser,  M. P. Coons,  S. Coriani,  S. Dasgupta,  
 A. L. Dempwolff,  M. Diedenhofen,  Hainam Do,  R. G. Edgar,  Po-Tung Fang,  
 S. Faraji,  S. Fatehi,  Qingguo Feng,  K. D. Fenk,  J. Fosso-Tande,  
 Qinghui Ge,  A. Ghysels,  G. Gidofalvi,  J. Gomes,  J. Gonthier,  A. Gunina,  
 D. Hait,  M. W. D. Hanson-Heine,  P. H. P. Harbach,  A. W. Hauser,  
 J. E. Herr,  E. G. Hohenstein,  Z. C. Holden,  Kerwin Hui,  B. C. Huynh,  
 T.-C. Jagau,  Hyunjun Ji,  B. Kaduk,  K. Khistyaev,  Jaehoon Kim,  
 P. Klunzinger,  K. Koh,  D. Kosenkov,  L. Koulias,  T. Kowalczyk,  
 C. M. Krauter,  A. Kunitsa,  Ka Un Lao,  A. Laurent,  K. V. Lawler,  
 Joonho Lee,  D. Lefrancois,  S. Lehtola,  D. S. Levine,  Yi-Pei Li,  
 You-Sheng Lin,  Fenglai Liu,  E. Livshits,  A. Luenser,  P. Manohar,  
 E. Mansoor,  S. F. Manzer,  Shan-Ping Mao,  Yuezhi Mao,  N. Mardirossian,  
 A. V. Marenich,  T. Markovich,  L. A. Martinez-Martinez,  S. A. Maurer,  
 N. J. Mayhall,  S. C. McKenzie,  J.-M. Mewes,  A. F. Morrison,  
 J. W. Mullinax,  K. Nanda,  T. S. Nguyen-Beck,  R. Olivares-Amaya,  
 J. A. Parkhill,  T. M. Perrine,  F. Plasser,  P. Pokhilko,  S. Prager,  
 A. Prociuk,  E. Ramos,  D. R. Rehn,  F. Rob,  M. Schneider,  N. Sergueev,  
 S. M. Sharada,  S. Sharma,  D. W. Small,  T. Stauch,  T. Stein,  
 Yu-Chuan Su,  A. J. W. Thom,  A. Tkatchenko,  T. Tsuchimochi,  N. M. Tubman,  
 L. Vogt,  M. L. Vidal,  O. Vydrov,  M. A. Watson,  J. Wenzel,  
 M. de Wergifosse,  T. A. Wesolowski,  A. White,  J. Witte,  A. Yamada,  
 Jun Yang,  K. Yao,  S. Yeganeh,  S. R. Yost,  Zhi-Qiang You,  A. Zech,  
 Igor Ying Zhang,  Xing Zhang,  Yan Zhao,  Ying Zhu,  B. R. Brooks,  
 G. K. L. Chan,  C. J. Cramer,  M. S. Gordon,  W. J. Hehre,  A. Klamt,  
 M. W. Schmidt,  C. D. Sherrill,  D. G. Truhlar,  A. Aspuru-Guzik,  R. Baer,  
 A. T. Bell,  N. A. Besley,  Jeng-Da Chai,  A. E. DePrince, III,  
 R. A. DiStasio Jr.,  A. Dreuw,  B. D. Dunietz,  T. R. Furlani,  
 Chao-Ping Hsu,  Yousung Jung,  Jing Kong,  D. S. Lambrecht,  WanZhen Liang,  
 C. Ochsenfeld,  V. A. Rassolov,  L. V. Slipchenko,  J. E. Subotnik,  
 T. Van Voorhis,  J. M. Herbert,  A. I. Krylov,  P. M. W. Gill,  M. Head-Gordon

 Contributors to earlier versions of Q-Chem not listed above: 
 R. D. Adamson,  B. Austin,  J. Baker,  G. J. O. Beran,  K. Brandhorst,  
 S. T. Brown,  E. F. C. Byrd,  A. K. Chakraborty,  C.-L. Cheng,  
 Siu Hung Chien,  D. M. Chipman,  D. L. Crittenden,  H. Dachsel,  
 R. J. Doerksen,  A. D. Dutoi,  L. Fusti-Molnar,  W. A. Goddard III,  
 A. Golubeva-Zadorozhnaya,  S. R. Gwaltney,  G. Hawkins,  A. Heyden,  
 S. Hirata,  G. Kedziora,  F. J. Keil,  C. Kelley,  Jihan Kim,  R. A. King,  
 R. Z. Khaliullin,  P. P. Korambath,  W. Kurlancheek,  A. M. Lee,  M. S. Lee,  
 S. V. Levchenko,  Ching Yeh Lin,  D. Liotard,  R. C. Lochan,  I. Lotan,  
 P. E. Maslen,  N. Nair,  D. P. O'Neill,  D. Neuhauser,  E. Neuscamman,  
 C. M. Oana,  R. Olson,  B. Peters,  R. Peverati,  P. A. Pieniazek,  
 Y. M. Rhee,  J. Ritchie,  M. A. Rohrdanz,  E. Rosta,  N. J. Russ,  
 H. F. Schaefer III,  N. E. Schultz,  N. Shenvi,  A. C. Simmonett,  A. Sodt,  
 D. Stuck,  K. S. Thanthiriwatte,  V. Vanovschi,  Tao Wang,  A. Warshel,  
 C. F. Williams,  Q. Wu,  X. Xu,  W. Zhang

 Please cite Q-Chem as follows:
 Y. Shao et al., Mol. Phys. 113, 184-215 (2015)
 DOI: 10.1080/00268976.2014.952696

 Q-Chem 5.1.1 for Intel X86 EM64T Linux

 Parts of Q-Chem use Armadillo 8.300.2 (Tropical Shenanigans).
 http://arma.sourceforge.net/

 Q-Chem begins on Tue Oct 30 16:17:09 2018  

Host: 
0

     Scratch files written to /scratch/taweetham/qchem18330//
The previous job contains 0 fragments, simply inherited here
Input Ideriv = 2
Curr. Ideriv = -1
Max.  Ideriv = 2

Checking the input file for inconsistencies... 	...done.

--------------------------------------------------------------
User input:
--------------------------------------------------------------

$molecule
read
$end

$rem
   job_type 	frequency
   basis 	6-311++g**
   method	b3lyp	
$end


--------------------------------------------------------------
 ----------------------------------------------------------------
             Standard Nuclear Orientation (Angstroms)
    I     Atom           X                Y                Z
 ----------------------------------------------------------------
    1      P       1.0256938140    -0.0000000000    -0.0879386369
    2      P      -1.0256938140    -0.0000000000    -0.0879386369
    3      H      -1.2714725309     0.0000000000     1.3190795537
    4      H       1.2714725309     0.0000000000     1.3190795537
 ----------------------------------------------------------------
 Molecular Point Group                 C2v   NOp =  4
 Largest Abelian Subgroup              C2v   NOp =  4
 Nuclear Repulsion Energy =    75.2571191898 hartrees
 There are       16 alpha and       16 beta electrons
 Requested basis set is 6-311++G(d,p)
 There are 36 shells and 74 basis functions

 Total QAlloc Memory Limit   2000 MB
 Mega-Array Size       188 MB
 MEM_STATIC part       192 MB

                       Distance Matrix (Angstroms)
             P (  1)   P (  2)   H (  3)
   P (  2)  2.051388
   H (  3)  2.693821  1.428323
   H (  4)  1.428323  2.693821  2.542945

 A cutoff of  1.0D-11 yielded    646 shell pairs
 There are      2803 function pairs (      2964 Cartesian)
 Smallest overlap matrix eigenvalue = 6.84E-04
 Guess from superposition of atomic densities
 Warning:  Energy on first SCF cycle will be non-variational
 SAD guess density has 32.000000 electrons

 -----------------------------------------------------------------------
  General SCF calculation program by
  Eric Jon Sundstrom, Paul Horn, Yuezhi Mao, Dmitri Zuev, Alec White,
  David Stuck, Shaama M.S., Shane Yost, Joonho Lee, David Small,
  Daniel Levine, Susi Lehtola, Hugh Burton, Evgeny Epifanovsky
 -----------------------------------------------------------------------
 Exchange:     0.2000 Hartree-Fock + 0.0800 Slater + 0.7200 B88
 Correlation:  0.1900 VWN1RPA + 0.8100 LYP
 Using SG-1 standard quadrature grid
 A restricted SCF calculation will be
 performed using DIIS
 SCF converges when DIIS error is below 1.0e-08
 ---------------------------------------
  Cycle       Energy         DIIS error
 ---------------------------------------
    1    -683.9963191673      4.96e-02  
    2    -683.9237648549      1.64e-03  
    3    -683.9252085793      1.27e-03  
    4    -683.9265032453      2.26e-04  
    5    -683.9265422691      4.72e-05  
    6    -683.9265443530      1.06e-05  
    7    -683.9265444616      1.07e-06  
    8    -683.9265444625      3.37e-07  
    9    -683.9265444626      1.78e-08  
   10    -683.9265444626      3.83e-09  Convergence criterion met
 ---------------------------------------
 SCF time:   CPU 2.34s  wall 2.00s 
 SCF   energy in the final basis set =     -683.9265444626
 Total energy in the final basis set =     -683.9265444626

 --------------------------------------------------------------
             Orbital Energies (a.u.) and Symmetries
 --------------------------------------------------------------

 Alpha MOs, Restricted
 -- Occupied --                  
-77.071 -77.071  -6.568  -6.568  -4.730  -4.729  -4.729  -4.728
  1 A1    1 B1    2 A1    2 B1    1 B2    1 A2    3 A1    3 B1                 
 -4.725  -4.725  -0.697  -0.550  -0.419  -0.296  -0.293  -0.281
  4 A1    4 B1    5 A1    5 B1    6 A1    6 B1    7 A1    2 B2                 
 -- Virtual --                   
 -0.120  -0.029  -0.003   0.023   0.036   0.039   0.049   0.053
  2 A2    8 A1    7 B1    9 A1   10 A1    3 B2    8 B1   11 A1                 
  0.065   0.073   0.094   0.095   0.119   0.143   0.230   0.276
  9 B1    3 A2   12 A1   10 B1   11 B1   12 B1   13 A1   14 A1                 
  0.288   0.289   0.316   0.322   0.343   0.465   0.523   0.539
  4 B2   13 B1    4 A2   14 B1   15 A1   15 B1    5 B2   16 A1                 
  0.551   0.595   0.628   0.644   0.706   0.791   0.820   0.854
 17 A1    6 B2   16 B1    5 A2   18 A1   17 B1   19 A1    6 A2                 
  0.889   1.129   1.409   1.416   1.417   1.425   1.512   1.530
 18 B1   19 B1    7 B2    7 A2   20 B1   20 A1   21 A1    8 B2                 
  1.603   1.647   1.692   1.776   2.004   2.077   2.557   2.594
  8 A2   21 B1   22 A1   22 B1   23 A1   23 B1   24 A1   24 B1                 
  6.766   6.926  13.805  13.832  13.850  13.859  13.895  13.945
 25 A1   25 B1    9 B2    9 A2   26 A1   26 B1   27 B1   27 A1                 
162.895 163.067
 28 A1   28 B1                                                                 

 Beta MOs, Restricted
 -- Occupied --                  
-77.071 -77.071  -6.568  -6.568  -4.730  -4.729  -4.729  -4.728
  1 A1    1 B1    2 A1    2 B1    1 B2    1 A2    3 A1    3 B1                 
 -4.725  -4.725  -0.697  -0.550  -0.419  -0.296  -0.293  -0.281
  4 A1    4 B1    5 A1    5 B1    6 A1    6 B1    7 A1    2 B2                 
 -- Virtual --                   
 -0.120  -0.029  -0.003   0.023   0.036   0.039   0.049   0.053
  2 A2    8 A1    7 B1    9 A1   10 A1    3 B2    8 B1   11 A1                 
  0.065   0.073   0.094   0.095   0.119   0.143   0.230   0.276
  9 B1    3 A2   12 A1   10 B1   11 B1   12 B1   13 A1   14 A1                 
  0.288   0.289   0.316   0.322   0.343   0.465   0.523   0.539
  4 B2   13 B1    4 A2   14 B1   15 A1   15 B1    5 B2   16 A1                 
  0.551   0.595   0.628   0.644   0.706   0.791   0.820   0.854
 17 A1    6 B2   16 B1    5 A2   18 A1   17 B1   19 A1    6 A2                 
  0.889   1.129   1.409   1.416   1.417   1.425   1.512   1.530
 18 B1   19 B1    7 B2    7 A2   20 B1   20 A1   21 A1    8 B2                 
  1.603   1.647   1.692   1.776   2.004   2.077   2.557   2.594
  8 A2   21 B1   22 A1   22 B1   23 A1   23 B1   24 A1   24 B1                 
  6.766   6.926  13.805  13.832  13.850  13.859  13.895  13.945
 25 A1   25 B1    9 B2    9 A2   26 A1   26 B1   27 B1   27 A1                 
162.895 163.067
 28 A1   28 B1                                                                 
 --------------------------------------------------------------

          Ground-State Mulliken Net Atomic Charges

     Atom                 Charge (a.u.)
  ----------------------------------------
      1 P                     0.062357
      2 P                     0.062357
      3 H                    -0.062357
      4 H                    -0.062357
  ----------------------------------------
  Sum of atomic charges =    -0.000000

 -----------------------------------------------------------------
                    Cartesian Multipole Moments
 -----------------------------------------------------------------
    Charge (ESU x 10^10)
                 0.0000
    Dipole Moment (Debye)
         X      -0.0000      Y       0.0000      Z       1.4388
       Tot       1.4388
    Quadrupole Moments (Debye-Ang)
        XX     -29.2679     XY       0.0000     YY     -28.2253
        XZ       0.0000     YZ       0.0000     ZZ     -27.9291
    Octopole Moments (Debye-Ang^2)
       XXX      -0.0000    XXY       0.0000    XYY      -0.0000
       YYY      -0.0000    XXZ       5.4948    XYZ      -0.0000
       YYZ       0.9893    XZZ      -0.0000    YZZ       0.0000
       ZZZ       1.7302
    Hexadecapole Moments (Debye-Ang^3)
      XXXX    -233.6704   XXXY       0.0000   XXYY     -45.5833
      XYYY       0.0000   YYYY     -46.1959   XXXZ       0.0000
      XXYZ       0.0000   XYYZ       0.0000   YYYZ       0.0000
      XXZZ     -51.6611   XYZZ       0.0000   YYZZ     -18.5849
      XZZZ      -0.0000   YZZZ       0.0000   ZZZZ     -62.9018
 -----------------------------------------------------------------
 Calculating MO derivatives via CPSCF
   1         3          12      0.235046    0.115558
   2         3          12      0.027121    0.017145
   3         3          12      0.003020    0.001670
   4         4          11      0.000238    0.000154
   5        13           2      0.000011    0.000009
   6        15           0      0.000000    0.000000    Roots Converged
 Time for AOints: 0.6 s (CPU) 0.6 s (wall)
 ------------------------------------------------------------------------------
                     AOints        : Timing summary (seconds)
 ------------------------------------------------------------------------------
     job step          cpu (% of tot)      sys (% of tot)     wall (% of tot)
 ------------------------------------------------------------------------------
  cpscf_lag         0.1229E+02 (57.0)   0.3100E-04 (22.0)   0.1230E+02 (56.9)
  iterzp            0.8679E+01 (40.2)   0.1100E-03 (78.0)   0.8704E+01 (40.3)
  make_fx           0.0000E+00 ( 0.0)   0.0000E+00 ( 0.0)   0.0000E+00 ( 0.0)
  AOints            0.5847E+00 ( 2.7)   0.0000E+00 ( 0.0)   0.5850E+00 ( 2.7)
 ------------------------------------------------------------------------------
   Grand Totals     0.2157E+02          0.1410E-03          0.2160E+02
 ------------------------------------------------------------------------------
 Calculating analytic Hessian of the SCF energy
 Polarizability Matrix (a.u.)
            1           2           3
    1 -75.2321022   0.0000000   0.0000000
    2   0.0000000 -35.0605269  -0.0000000
    3   0.0000000  -0.0000000 -41.6432389

 Direct stationary perturbation theory relativistic correction:

 rels  =       0.904293365756
 relv  =      -3.260121578880
 rel2e =       0.740348486781
 E_rel =      -1.615479726342

 Hessian of the SCF Energy
            1           2           3           4           5           6
    1   0.2250245   0.0000000   0.0112255  -0.1951664  -0.0000000   0.0188602
    2   0.0000000   0.0141463  -0.0000000  -0.0000000  -0.0135972   0.0000000
    3   0.0112255  -0.0000000   0.2250575  -0.0188602   0.0000000  -0.0295954
    4  -0.1951664  -0.0000000  -0.0188602   0.2250245   0.0000000  -0.0112255
    5  -0.0000000  -0.0135972   0.0000000   0.0000000   0.0141463  -0.0000000
    6   0.0188602   0.0000000  -0.0295954  -0.0112255  -0.0000000   0.2250575
    7  -0.0130820  -0.0000000   0.0163343  -0.0167761   0.0000000   0.0086996
    8   0.0000000   0.0110761  -0.0000000   0.0000000  -0.0116252   0.0000000
    9  -0.0017786  -0.0000000   0.0012582   0.0283070   0.0000000  -0.1967203
   10  -0.0167761  -0.0000000  -0.0086996  -0.0130820   0.0000000  -0.0163343
   11  -0.0000000  -0.0116252   0.0000000   0.0000000   0.0110761  -0.0000000
   12  -0.0283070   0.0000000  -0.1967203   0.0017786  -0.0000000   0.0012582
            7           8           9          10          11          12
    1  -0.0130820   0.0000000  -0.0017786  -0.0167761  -0.0000000  -0.0283070
    2  -0.0000000   0.0110761  -0.0000000  -0.0000000  -0.0116252   0.0000000
    3   0.0163343  -0.0000000   0.0012582  -0.0086996   0.0000000  -0.1967203
    4  -0.0167761   0.0000000   0.0283070  -0.0130820   0.0000000   0.0017786
    5   0.0000000  -0.0116252   0.0000000   0.0000000   0.0110761  -0.0000000
    6   0.0086996   0.0000000  -0.1967203  -0.0163343  -0.0000000   0.0012582
    7   0.0270677  -0.0000000  -0.0257812   0.0027904   0.0000000   0.0007472
    8  -0.0000000   0.0095541  -0.0000000  -0.0000000  -0.0090050   0.0000000
    9  -0.0257812  -0.0000000   0.1924098  -0.0007472   0.0000000   0.0030523
   10   0.0027904  -0.0000000  -0.0007472   0.0270677   0.0000000   0.0257812
   11   0.0000000  -0.0090050   0.0000000   0.0000000   0.0095541  -0.0000000
   12   0.0007472   0.0000000   0.0030523   0.0257812  -0.0000000   0.1924098
 Gradient time:  CPU 27.13 s  wall 27.16 s
 **********************************************************************
 **                                                                  **
 **                       VIBRATIONAL ANALYSIS                       **
 **                       --------------------                       **
 **                                                                  **
 **        VIBRATIONAL FREQUENCIES (CM**-1) AND NORMAL MODES         **
 **     FORCE CONSTANTS (mDYN/ANGSTROM) AND REDUCED MASSES (AMU)     **
 **                  INFRARED INTENSITIES (KM/MOL)                   **
 **                                                                  **
 **********************************************************************


 Mode:                 1                      2                      3
 Frequency:       595.17                 714.35                 736.82
 Force Cnst:      6.2725                 0.3176                 0.3226
 Red. Mass:      30.0547                 1.0565                 1.0086
 IR Active:          YES                    NO                     YES
 IR Intens:        1.917                  0.000                 21.113
 Raman Active:       YES                    YES                    YES
               X      Y      Z        X      Y      Z        X      Y      Z
 P          0.696 -0.000 -0.004   -0.000 -0.028 -0.000    0.002 -0.000  0.003
 P         -0.696  0.000 -0.004    0.000  0.028  0.000   -0.002  0.000  0.003
 H          0.041 -0.000  0.117   -0.000 -0.707 -0.000   -0.700 -0.000 -0.097
 H         -0.041  0.000  0.117   -0.000  0.707  0.000    0.700  0.000 -0.097
 TransDip   0.000 -0.000 -0.044    0.000  0.000 -0.000   -0.000 -0.000  0.147

 Mode:                 4                      5                      6
 Frequency:       860.92                2291.16                2321.54
 Force Cnst:      0.4848                 3.2203                 3.3016
 Red. Mass:       1.1101                 1.0412                 1.0397
 IR Active:          YES                    YES                    YES
 IR Intens:       28.923                 16.468                133.060
 Raman Active:       YES                    YES                    YES
               X      Y      Z        X      Y      Z        X      Y      Z
 P         -0.023 -0.000  0.034    0.004 -0.000  0.023   -0.004 -0.000 -0.023
 P         -0.023  0.000 -0.034    0.004  0.000 -0.023    0.004  0.000 -0.023
 H          0.702 -0.000  0.077   -0.108 -0.000  0.698   -0.100 -0.000  0.700
 H          0.702  0.000 -0.077   -0.108  0.000 -0.698    0.100  0.000  0.700
 TransDip  -0.172 -0.000 -0.000    0.130 -0.000 -0.000   -0.000  0.000 -0.369

 STANDARD THERMODYNAMIC QUANTITIES AT   298.15 K  AND     1.00 ATM

   This Molecule has  0 Imaginary Frequencies
   Zero point vibrational energy:       10.750 kcal/mol

   Atom    1 Element P  Has Mass   30.97376
   Atom    2 Element P  Has Mass   30.97376
   Atom    3 Element H  Has Mass    1.00783
   Atom    4 Element H  Has Mass    1.00783
   Molecular Mass:    63.963180 amu
   Principal axes and moments of inertia in amu*Bohr^2:
                             1           2           3
    Eigenvalues --       13.80093   244.36923   258.17016
          X               1.00000     0.00000    -0.00000
          Y               0.00000     0.00000     1.00000
          Z              -0.00000     1.00000    -0.00000
   Rotational Symmetry Number is   2
   The Molecule is an Asymmetric Top
   Translational Enthalpy:        0.889 kcal/mol
   Rotational Enthalpy:           0.889 kcal/mol
   Vibrational Enthalpy:         11.021 kcal/mol
   gas constant (RT):             0.592 kcal/mol
   Translational Entropy:        38.386  cal/mol.K
   Rotational Entropy:           20.015  cal/mol.K
   Vibrational Entropy:           1.177  cal/mol.K

   Total Enthalpy:               13.391 kcal/mol
   Total Entropy:                59.577  cal/mol.K

 ======================================================================

 STANDARD THERMODYNAMIC QUANTITIES FOR ANHARMONIC VIBRATION -- TOSH

   Zero point vibrational energy: ************ kcal/mol

   Vibrational Enthalpy:   ************ kcal/mol
   Vibrational Entropy:             NaN  cal/mol.K

   Total Enthalpy:         ************ kcal/mol
   Total Entropy:                   NaN  cal/mol.K

 ======================================================================

 STANDARD THERMODYNAMIC QUANTITIES FOR ANHARMONIC VIBRATION -- VPT2

   Zero point vibrational energy: ************ kcal/mol

   Vibrational Enthalpy:   ************ kcal/mol
   Vibrational Entropy:             NaN  cal/mol.K

   Total Enthalpy:         ************ kcal/mol
   Total Entropy:                   NaN  cal/mol.K

 ======================================================================

Archival summary:
1\1\TWL02\FREQ\ProcedureUnspecified\BasisUnspecified\22\taweetha\TueOct3016:17:382018TueOct3016:17:382018\0\\#,FREQ,ProcedureUnspecified,BasisUnspecified,\\0,1\P\H,1,1.42832\P,1,2.05139,2,99.9085\H,3,1.42832,1,99.9085,2,0,0\\\@

 Total job time:  29.57s(wall), 29.51s(cpu) 
 Tue Oct 30 16:17:38 2018

        *************************************************************
        *                                                           *
        *  Thank you very much for using Q-Chem.  Have a nice day.  *
        *                                                           *
        *************************************************************
