# Supplementary material for: Geometric and energetic data from ab initio calculations of haloethene, haloimine, halomethylenephosphine, haloiminophosphine, halodiazene, halodiphosphene and halocyclopropane
Source: Data Brief. 2019 Nov 2;27:104738. doi: 10.1016/j.dib.2019.104738 (PMC6861602; doi:10.1016/j.dib.2019.104738)
Supplement: Multimedia component 8 [file mmc8.zip › PP/B3LYP/HEPPIE.out]

Q-Chem Developer Version!
                  Welcome to Q-Chem
     A Quantum Leap Into The Future Of Chemistry


 Q-Chem 5.1, Q-Chem, Inc., Pleasanton, CA (2018)

 Yihan Shao,  Zhengting Gan,  E. Epifanovsky,  A. T. B. Gilbert,  M. Wormit,  
 J. Kussmann,  A. W. Lange,  A. Behn,  Jia Deng,  Xintian Feng,  D. Ghosh,  
 M. Goldey,  P. R. Horn,  L. D. Jacobson,  I. Kaliman,  T. Kus,  A. Landau,  
 Jie Liu,  E. I. Proynov,  R. M. Richard,  R. P. Steele,  E. J. Sundstrom,  
 H. L. Woodcock III,  P. M. Zimmerman,  D. Zuev,  B. Albrecht,  E. Alguire,  
 S. A. Baeppler,  D. Barton,  Z. Benda,  Y. A. Bernard,  E. J. Berquist,  
 K. B. Bravaya,  H. Burton,  D. Casanova,  Chun-Min Chang,  Yunqing Chen,  
 A. Chien,  K. D. Closser,  M. P. Coons,  S. Coriani,  S. Dasgupta,  
 A. L. Dempwolff,  M. Diedenhofen,  Hainam Do,  R. G. Edgar,  Po-Tung Fang,  
 S. Faraji,  S. Fatehi,  Qingguo Feng,  K. D. Fenk,  J. Fosso-Tande,  
 Qinghui Ge,  A. Ghysels,  G. Gidofalvi,  J. Gomes,  J. Gonthier,  A. Gunina,  
 D. Hait,  M. W. D. Hanson-Heine,  P. H. P. Harbach,  A. W. Hauser,  
 J. E. Herr,  E. G. Hohenstein,  Z. C. Holden,  Kerwin Hui,  B. C. Huynh,  
 T.-C. Jagau,  Hyunjun Ji,  B. Kaduk,  K. Khistyaev,  Jaehoon Kim,  
 P. Klunzinger,  K. Koh,  D. Kosenkov,  L. Koulias,  T. Kowalczyk,  
 C. M. Krauter,  A. Kunitsa,  Ka Un Lao,  A. Laurent,  K. V. Lawler,  
 Joonho Lee,  D. Lefrancois,  S. Lehtola,  D. S. Levine,  Yi-Pei Li,  
 You-Sheng Lin,  Fenglai Liu,  E. Livshits,  A. Luenser,  P. Manohar,  
 E. Mansoor,  S. F. Manzer,  Shan-Ping Mao,  Yuezhi Mao,  N. Mardirossian,  
 A. V. Marenich,  T. Markovich,  L. A. Martinez-Martinez,  S. A. Maurer,  
 N. J. Mayhall,  S. C. McKenzie,  J.-M. Mewes,  A. F. Morrison,  
 J. W. Mullinax,  K. Nanda,  T. S. Nguyen-Beck,  R. Olivares-Amaya,  
 J. A. Parkhill,  T. M. Perrine,  F. Plasser,  P. Pokhilko,  S. Prager,  
 A. Prociuk,  E. Ramos,  D. R. Rehn,  F. Rob,  M. Schneider,  N. Sergueev,  
 S. M. Sharada,  S. Sharma,  D. W. Small,  T. Stauch,  T. Stein,  
 Yu-Chuan Su,  A. J. W. Thom,  A. Tkatchenko,  T. Tsuchimochi,  N. M. Tubman,  
 L. Vogt,  M. L. Vidal,  O. Vydrov,  M. A. Watson,  J. Wenzel,  
 M. de Wergifosse,  T. A. Wesolowski,  A. White,  J. Witte,  A. Yamada,  
 Jun Yang,  K. Yao,  S. Yeganeh,  S. R. Yost,  Zhi-Qiang You,  A. Zech,  
 Igor Ying Zhang,  Xing Zhang,  Yan Zhao,  Ying Zhu,  B. R. Brooks,  
 G. K. L. Chan,  C. J. Cramer,  M. S. Gordon,  W. J. Hehre,  A. Klamt,  
 M. W. Schmidt,  C. D. Sherrill,  D. G. Truhlar,  A. Aspuru-Guzik,  R. Baer,  
 A. T. Bell,  N. A. Besley,  Jeng-Da Chai,  A. E. DePrince, III,  
 R. A. DiStasio Jr.,  A. Dreuw,  B. D. Dunietz,  T. R. Furlani,  
 Chao-Ping Hsu,  Yousung Jung,  Jing Kong,  D. S. Lambrecht,  WanZhen Liang,  
 C. Ochsenfeld,  V. A. Rassolov,  L. V. Slipchenko,  J. E. Subotnik,  
 T. Van Voorhis,  J. M. Herbert,  A. I. Krylov,  P. M. W. Gill,  M. Head-Gordon

 Contributors to earlier versions of Q-Chem not listed above: 
 R. D. Adamson,  B. Austin,  J. Baker,  G. J. O. Beran,  K. Brandhorst,  
 S. T. Brown,  E. F. C. Byrd,  A. K. Chakraborty,  C.-L. Cheng,  
 Siu Hung Chien,  D. M. Chipman,  D. L. Crittenden,  H. Dachsel,  
 R. J. Doerksen,  A. D. Dutoi,  L. Fusti-Molnar,  W. A. Goddard III,  
 A. Golubeva-Zadorozhnaya,  S. R. Gwaltney,  G. Hawkins,  A. Heyden,  
 S. Hirata,  G. Kedziora,  F. J. Keil,  C. Kelley,  Jihan Kim,  R. A. King,  
 R. Z. Khaliullin,  P. P. Korambath,  W. Kurlancheek,  A. M. Lee,  M. S. Lee,  
 S. V. Levchenko,  Ching Yeh Lin,  D. Liotard,  R. C. Lochan,  I. Lotan,  
 P. E. Maslen,  N. Nair,  D. P. O'Neill,  D. Neuhauser,  E. Neuscamman,  
 C. M. Oana,  R. Olson,  B. Peters,  R. Peverati,  P. A. Pieniazek,  
 Y. M. Rhee,  J. Ritchie,  M. A. Rohrdanz,  E. Rosta,  N. J. Russ,  
 H. F. Schaefer III,  N. E. Schultz,  N. Shenvi,  A. C. Simmonett,  A. Sodt,  
 D. Stuck,  K. S. Thanthiriwatte,  V. Vanovschi,  Tao Wang,  A. Warshel,  
 C. F. Williams,  Q. Wu,  X. Xu,  W. Zhang

 Please cite Q-Chem as follows:
 Y. Shao et al., Mol. Phys. 113, 184-215 (2015)
 DOI: 10.1080/00268976.2014.952696

 Q-Chem 5.1.1 for Intel X86 EM64T Linux

 Parts of Q-Chem use Armadillo 8.300.2 (Tropical Shenanigans).
 http://arma.sourceforge.net/

 Q-Chem begins on Tue Oct 30 16:23:08 2018  

Host: 
0

     Scratch files written to /scratch/taweetham/qchem18543//
Input Ideriv = 2
Curr. Ideriv = -1
Max.  Ideriv = 2

Checking the input file for inconsistencies... 	...done.

--------------------------------------------------------------
User input:
--------------------------------------------------------------
$molecule
0 1
P 
P 1 PP 
H 2 PH 1 ANG 
I 1 PI 2 ANG  3 DHA

PP=1.99
PH=1.44
PF=1.54
PCl=2.03
PBr=2.5
PI=2.6
ANG=120.0
DHA=0.0
$end

$rem
   job_type	optimization
   basis	6-311++g**
   method	b3lyp
$end

--------------------------------------------------------------
 ----------------------------------------------------------------
             Standard Nuclear Orientation (Angstroms)
    I     Atom           X                Y                Z
 ----------------------------------------------------------------
    1      P       1.2374010576    -0.8466247949    -0.0000000000
    2      P       2.7872090585     0.4016520816     0.0000000000
    3      H       2.5656838830     1.8245106819     0.0000000000
    4      I      -1.1874497287     0.0915109437    -0.0000000000
 ----------------------------------------------------------------
 Molecular Point Group                 Cs    NOp =  2
 Largest Abelian Subgroup              Cs    NOp =  2
 Nuclear Repulsion Energy =   342.1190007480 hartrees
 There are       42 alpha and       42 beta electrons
 Requested basis set is 6-311++G(d,p)
 There are 55 shells and 129 basis functions

 Total QAlloc Memory Limit   2000 MB
 Mega-Array Size       188 MB
 MEM_STATIC part       192 MB
 A cutoff of  1.0D-11 yielded   1252 shell pairs
 There are      7203 function pairs (      8041 Cartesian)
 Smallest overlap matrix eigenvalue = 8.50E-04

 Scale SEOQF with 1.000000e-01/1.000000e-01/1.000000e-01

 Standard Electronic Orientation quadrupole field applied
 Nucleus-field energy     =     0.0000000091 hartrees
 Guess from superposition of atomic densities
 Warning:  Energy on first SCF cycle will be non-variational
 SAD guess density has 84.000000 electrons

 -----------------------------------------------------------------------
  General SCF calculation program by
  Eric Jon Sundstrom, Paul Horn, Yuezhi Mao, Dmitri Zuev, Alec White,
  David Stuck, Shaama M.S., Shane Yost, Joonho Lee, David Small,
  Daniel Levine, Susi Lehtola, Hugh Burton, Evgeny Epifanovsky
 -----------------------------------------------------------------------
 Exchange:     0.2000 Hartree-Fock + 0.0800 Slater + 0.7200 B88
 Correlation:  0.1900 VWN1RPA + 0.8100 LYP
 Using SG-1 standard quadrature grid
 A restricted SCF calculation will be
 performed using DIIS
 SCF converges when DIIS error is below 1.0e-08
 ---------------------------------------
  Cycle       Energy         DIIS error
 ---------------------------------------
    1   -7602.9800921191      3.82e-02  
    2   -7602.8597260744      1.83e-03  
    3   -7602.8429828246      2.98e-03  
    4   -7602.8661421303      8.81e-04  
    5   -7602.8680093286      2.88e-04  
    6   -7602.8682461124      1.41e-04  
    7   -7602.8682996929      1.90e-05  
    8   -7602.8683008647      3.85e-06  
    9   -7602.8683009060      7.07e-07  
   10   -7602.8683009081      1.39e-07  
   11   -7602.8683009081      2.54e-08  
   12   -7602.8683009081      1.14e-08  
   13   -7602.8683009082      1.82e-09  Convergence criterion met
 ---------------------------------------
 SCF time:   CPU 12.39s  wall 13.00s 
 SCF   energy in the final basis set =    -7602.8683009082
 Total energy in the final basis set =    -7602.8683009082

 --------------------------------------------------------------
             Orbital Energies (a.u.) and Symmetries
 --------------------------------------------------------------

 Alpha MOs, Restricted
 -- Occupied --                  
******* -176.31 -165.71 -165.71 -165.71  -77.12  -77.09  -35.80
  1 A'    2 A'    3 A'    1 A"    4 A'    5 A'    6 A'    7 A'                 
-31.294 -31.289 -31.289 -22.945 -22.944 -22.943 -22.940 -22.940
  8 A'    2 A"    9 A'   10 A'    3 A"   11 A'    4 A"   12 A'                 
 -6.609  -6.585  -6.350  -4.772  -4.769  -4.766  -4.761  -4.749
 13 A'   14 A'   15 A'   16 A'    5 A"   17 A'   18 A'    6 A"                 
 -4.748  -4.746  -4.746  -4.742  -2.027  -2.024  -2.022  -2.013
 19 A'    7 A"   20 A'   21 A'   22 A'    8 A"   23 A'    9 A"                 
 -2.013  -0.722  -0.649  -0.546  -0.413  -0.322  -0.317  -0.295
 24 A'   25 A'   26 A'   27 A'   28 A'   29 A'   10 A"   30 A'                 
 -0.270  -0.269
 11 A"   31 A'                                                                 
 -- Virtual --                   
 -0.130  -0.110  -0.018   0.001   0.030   0.038   0.046   0.051
 12 A"   32 A'   33 A'   34 A'   35 A'   13 A"   36 A'   37 A'                 
  0.055   0.071   0.076   0.103   0.117   0.178   0.191   0.214
 38 A'   14 A"   39 A'   40 A'   41 A'   42 A'   43 A'   15 A"                 
  0.245   0.270   0.275   0.291   0.296   0.301   0.357   0.388
 44 A'   45 A'   16 A"   46 A'   47 A'   17 A"   48 A'   49 A'                 
  0.388   0.399   0.415   0.428   0.470   0.499   0.533   0.586
 18 A"   19 A"   50 A'   51 A'   52 A'   20 A"   53 A'   54 A'                 
  0.601   0.630   0.677   0.683   0.765   0.813   0.849   0.915
 21 A"   55 A'   56 A'   22 A"   57 A'   58 A'   23 A"   59 A'                 
  1.151   1.290   1.304   1.348   1.390   1.408   1.508   1.526
 60 A'   24 A"   61 A'   62 A'   25 A"   63 A'   26 A"   64 A'                 
  1.562   1.638   1.661   1.703   2.003   2.537   3.960   3.965
 27 A"   65 A'   66 A'   67 A'   68 A'   69 A'   28 A"   70 A'                 
  3.969   3.987   4.093   4.269   5.984   5.996   6.019   6.671
 29 A"   71 A'   72 A'   73 A'   30 A"   74 A'   75 A'   76 A'                 
  6.891  13.774  13.807  13.812  13.827  13.877  13.917  27.736
 77 A'   31 A"   32 A"   78 A'   79 A'   80 A'   81 A'   82 A'                 
 28.331  28.341  28.360  28.536  28.538  28.540  28.548  28.607
 33 A"   83 A'   84 A'   34 A"   85 A'   35 A"   86 A'   87 A'                 
127.879 127.886 127.906 151.553 162.786 163.0351901.711
 36 A"   88 A'   89 A'   90 A'   91 A'   92 A'   93 A'                         

 Beta MOs, Restricted
 -- Occupied --                  
******* -176.31 -165.71 -165.71 -165.71  -77.12  -77.09  -35.80
  1 A'    2 A'    3 A'    1 A"    4 A'    5 A'    6 A'    7 A'                 
-31.294 -31.289 -31.289 -22.945 -22.944 -22.943 -22.940 -22.940
  8 A'    2 A"    9 A'   10 A'    3 A"   11 A'    4 A"   12 A'                 
 -6.609  -6.585  -6.350  -4.772  -4.769  -4.766  -4.761  -4.749
 13 A'   14 A'   15 A'   16 A'    5 A"   17 A'   18 A'    6 A"                 
 -4.748  -4.746  -4.746  -4.742  -2.027  -2.024  -2.022  -2.013
 19 A'    7 A"   20 A'   21 A'   22 A'    8 A"   23 A'    9 A"                 
 -2.013  -0.722  -0.649  -0.546  -0.413  -0.322  -0.317  -0.295
 24 A'   25 A'   26 A'   27 A'   28 A'   29 A'   10 A"   30 A'                 
 -0.270  -0.269
 11 A"   31 A'                                                                 
 -- Virtual --                   
 -0.130  -0.110  -0.018   0.001   0.030   0.038   0.046   0.051
 12 A"   32 A'   33 A'   34 A'   35 A'   13 A"   36 A'   37 A'                 
  0.055   0.071   0.076   0.103   0.117   0.178   0.191   0.214
 38 A'   14 A"   39 A'   40 A'   41 A'   42 A'   43 A'   15 A"                 
  0.245   0.270   0.275   0.291   0.296   0.301   0.357   0.388
 44 A'   45 A'   16 A"   46 A'   47 A'   17 A"   48 A'   49 A'                 
  0.388   0.399   0.415   0.428   0.470   0.499   0.533   0.586
 18 A"   19 A"   50 A'   51 A'   52 A'   20 A"   53 A'   54 A'                 
  0.601   0.630   0.677   0.683   0.765   0.813   0.849   0.915
 21 A"   55 A'   56 A'   22 A"   57 A'   58 A'   23 A"   59 A'                 
  1.151   1.290   1.304   1.348   1.390   1.408   1.508   1.526
 60 A'   24 A"   61 A'   62 A'   25 A"   63 A'   26 A"   64 A'                 
  1.562   1.638   1.661   1.703   2.003   2.537   3.960   3.965
 27 A"   65 A'   66 A'   67 A'   68 A'   69 A'   28 A"   70 A'                 
  3.969   3.987   4.093   4.269   5.984   5.996   6.019   6.671
 29 A"   71 A'   72 A'   73 A'   30 A"   74 A'   75 A'   76 A'                 
  6.891  13.774  13.807  13.812  13.827  13.877  13.917  27.736
 77 A'   31 A"   32 A"   78 A'   79 A'   80 A'   81 A'   82 A'                 
 28.331  28.341  28.360  28.536  28.538  28.540  28.548  28.607
 33 A"   83 A'   84 A'   34 A"   85 A'   35 A"   86 A'   87 A'                 
127.879 127.886 127.906 151.553 162.786 163.0351901.711
 36 A"   88 A'   89 A'   90 A'   91 A'   92 A'   93 A'                         
 --------------------------------------------------------------

          Ground-State Mulliken Net Atomic Charges

     Atom                 Charge (a.u.)
  ----------------------------------------
      1 P                     0.136413
      2 P                     0.075362
      3 H                    -0.047209
      4 I                    -0.164567
  ----------------------------------------
  Sum of atomic charges =     0.000000

 -----------------------------------------------------------------
                    Cartesian Multipole Moments
 -----------------------------------------------------------------
    Charge (ESU x 10^10)
                 0.0000
    Dipole Moment (Debye)
         X       0.9793      Y       1.0306      Z      -0.0000
       Tot       1.4217
    Quadrupole Moments (Debye-Ang)
        XX     -55.6848     XY       2.7929     YY     -55.0999
        XZ      -0.0000     YZ      -0.0000     ZZ     -56.2257
    Octopole Moments (Debye-Ang^2)
       XXX     -77.4265    XXY      13.7314    XYY     -15.7852
       YYY       9.6715    XXZ      -0.0000    XYZ      -0.0000
       YYZ      -0.0000    XZZ     -20.0237    YZZ       1.9648
       ZZZ      -0.0000
    Hexadecapole Moments (Debye-Ang^3)
      XXXX   -1129.3652   XXXY      19.5593   XXYY    -195.9977
      XYYY       6.8517   YYYY    -171.6155   XXXZ      -0.0000
      XXYZ      -0.0000   XYYZ      -0.0000   YYYZ      -0.0000
      XXZZ    -198.3631   XYZZ       0.0116   YYZZ     -42.6287
      XZZZ      -0.0000   YZZZ      -0.0000   ZZZZ     -85.9039
 -----------------------------------------------------------------
 Calculating analytic gradient of the SCF energy
 Gradient of SCF Energy
            1           2           3           4
    1   0.0237817  -0.0208051   0.0112264  -0.0142029
    2   0.0007472  -0.0079501   0.0053227   0.0018802
    3  -0.0000000   0.0000000   0.0000000   0.0000000
 Max gradient component =       2.378E-02
 RMS gradient           =       1.089E-02
 Gradient time:  CPU 3.11 s  wall 3.11 s
 Geometry Optimization Parameters
   NAtoms,    NIC,     NZ,  NCons,   NDum,   NFix, NCnnct, MaxDiis
        4      14       4       0       0       0       0       0


** GEOMETRY OPTIMIZATION IN DELOCALIZED INTERNAL COORDINATES **
   Searching for a Minimum

   Optimization Cycle:   1

                       Coordinates (Angstroms)
     ATOM                X               Y               Z
      1  P         1.2374010576   -0.8466247949    0.0000000000
      2  P         2.7872090585    0.4016520816    0.0000000000
      3  H         2.5656838830    1.8245106819    0.0000000000
      4  I        -1.1874497287    0.0915109437    0.0000000000
   Point Group: cs    Number of degrees of freedom:     5


   Energy is  -7602.868300908


 Attempting to Generate Delocalized Internal Coordinates

  5 Hessian modes will be used to form the next step
  Hessian Eigenvalues:
     0.075278    0.160000    0.198009    0.250000    0.357619

 Minimum Search - Taking Simple RFO Step
 Searching for Lamda that Minimizes Along All modes
 Value Taken    Lamda =  -0.00980005
 Step Taken.  Stepsize is  0.260688

                             Maximum     Tolerance    Cnvgd?
         Gradient           0.030397      0.000300      NO
         Displacement       0.162694      0.001200      NO
         Energy change     *********      0.000001      NO


 New Cartesian Coordinates Obtained by Inverse Iteration

 Displacement from previous Coordinates is:  0.597986
 ----------------------------------------------------------------
             Standard Nuclear Orientation (Angstroms)
    I     Atom           X                Y                Z
 ----------------------------------------------------------------
    1      P       1.2582874933    -0.8614501091     0.0000000000
    2      P       2.8216546195     0.3908509689     0.0000000000
    3      H       2.3418822629     1.7388912793     0.0000000000
    4      I      -1.0189801054     0.2027567732     0.0000000000
 ----------------------------------------------------------------
 Molecular Point Group                 Cs    NOp =  2
 Largest Abelian Subgroup              Cs    NOp =  2
 Nuclear Repulsion Energy =   352.1663578247 hartrees
 There are       42 alpha and       42 beta electrons
 Applying Cartesian multipole field
    Component          Value
    ---------          -----
     (2,0,0)        1.00000E-11
     (0,2,0)        2.00000E-11
     (0,0,2)       -3.00000E-11
 Nucleus-field energy     =     0.0000000086 hartrees
 Requested basis set is 6-311++G(d,p)
 There are 55 shells and 129 basis functions
 A cutoff of  1.0D-11 yielded   1273 shell pairs
 There are      7392 function pairs (      8265 Cartesian)
 Smallest overlap matrix eigenvalue = 8.12E-04
 Guess MOs from SCF MO coefficient file

 -----------------------------------------------------------------------
  General SCF calculation program by
  Eric Jon Sundstrom, Paul Horn, Yuezhi Mao, Dmitri Zuev, Alec White,
  David Stuck, Shaama M.S., Shane Yost, Joonho Lee, David Small,
  Daniel Levine, Susi Lehtola, Hugh Burton, Evgeny Epifanovsky
 -----------------------------------------------------------------------
 Exchange:     0.2000 Hartree-Fock + 0.0800 Slater + 0.7200 B88
 Correlation:  0.1900 VWN1RPA + 0.8100 LYP
 Using SG-1 standard quadrature grid
 A restricted SCF calculation will be
 performed using DIIS
 SCF converges when DIIS error is below 1.0e-08
 ---------------------------------------
  Cycle       Energy         DIIS error
 ---------------------------------------
    1   -7602.8704104425      9.98e-04  
    2   -7602.8752228168      2.42e-04  
    3   -7602.8753241116      1.76e-04  
    4   -7602.8754120910      5.89e-05  
    5   -7602.8754204620      2.92e-05  
    6   -7602.8754229415      3.94e-06  
    7   -7602.8754229780      1.83e-06  
    8   -7602.8754229872      6.50e-07  
    9   -7602.8754229880      6.56e-08  
   10   -7602.8754229881      2.76e-08  
   11   -7602.8754229881      8.64e-09  Convergence criterion met
 ---------------------------------------
 SCF time:   CPU 10.66s  wall 11.00s 
 SCF   energy in the final basis set =    -7602.8754229881
 Total energy in the final basis set =    -7602.8754229881

 --------------------------------------------------------------
             Orbital Energies (a.u.) and Symmetries
 --------------------------------------------------------------

 Alpha MOs, Restricted
 -- Occupied --                  
******* -176.31 -165.71 -165.71 -165.71  -77.11  -77.08  -35.81
  1 A'    2 A'    3 A'    1 A"    4 A'    5 A'    6 A'    7 A'                 
-31.299 -31.294 -31.294 -22.950 -22.949 -22.948 -22.945 -22.945
  8 A'    2 A"    9 A'   10 A'    3 A"   11 A'    4 A"   12 A'                 
 -6.604  -6.580  -6.356  -4.767  -4.766  -4.764  -4.760  -4.755
 13 A'   14 A'   15 A'   16 A'   17 A'    5 A"   18 A'    6 A"                 
 -4.753  -4.740  -4.740  -4.737  -2.032  -2.029  -2.028  -2.018
 19 A'    7 A"   20 A'   21 A'   22 A'    8 A"   23 A'    9 A"                 
 -2.018  -0.725  -0.653  -0.539  -0.412  -0.325  -0.320  -0.301
 24 A'   25 A'   26 A'   27 A'   28 A'   29 A'   10 A"   30 A'                 
 -0.270  -0.269
 11 A"   31 A'                                                                 
 -- Virtual --                   
 -0.127  -0.100  -0.009   0.005   0.029   0.039   0.039   0.053
 12 A"   32 A'   33 A'   34 A'   35 A'   13 A"   36 A'   37 A'                 
  0.061   0.070   0.072   0.102   0.115   0.171   0.196   0.212
 38 A'   14 A"   39 A'   40 A'   41 A'   42 A'   43 A'   15 A"                 
  0.248   0.266   0.277   0.283   0.302   0.305   0.350   0.375
 44 A'   45 A'   16 A"   46 A'   47 A'   17 A"   48 A'   18 A"                 
  0.392   0.394   0.413   0.432   0.486   0.508   0.529   0.587
 49 A'   19 A"   50 A'   51 A'   52 A'   20 A"   53 A'   54 A'                 
  0.602   0.625   0.688   0.694   0.802   0.830   0.851   0.911
 21 A"   55 A'   56 A'   22 A"   57 A'   58 A'   23 A"   59 A'                 
  1.150   1.287   1.298   1.353   1.399   1.425   1.507   1.526
 60 A'   24 A"   61 A'   62 A'   25 A"   63 A'   26 A"   64 A'                 
  1.571   1.649   1.679   1.714   2.025   2.556   3.955   3.962
 27 A"   65 A'   66 A'   67 A'   68 A'   69 A'   28 A"   70 A'                 
  3.968   3.987   4.110   4.272   5.979   5.996   6.017   6.674
 29 A"   71 A'   72 A'   73 A'   30 A"   74 A'   75 A'   76 A'                 
  6.898  13.779  13.813  13.825  13.838  13.882  13.927  27.739
 77 A'   31 A"   32 A"   78 A'   79 A'   80 A'   81 A'   82 A'                 
 28.327  28.340  28.358  28.531  28.534  28.537  28.545  28.615
 33 A"   83 A'   84 A'   34 A"   85 A'   35 A"   86 A'   87 A'                 
127.874 127.884 127.904 151.555 162.792 163.0421901.714
 36 A"   88 A'   89 A'   90 A'   91 A'   92 A'   93 A'                         

 Beta MOs, Restricted
 -- Occupied --                  
******* -176.31 -165.71 -165.71 -165.71  -77.11  -77.08  -35.81
  1 A'    2 A'    3 A'    1 A"    4 A'    5 A'    6 A'    7 A'                 
-31.299 -31.294 -31.294 -22.950 -22.949 -22.948 -22.945 -22.945
  8 A'    2 A"    9 A'   10 A'    3 A"   11 A'    4 A"   12 A'                 
 -6.604  -6.580  -6.356  -4.767  -4.766  -4.764  -4.760  -4.755
 13 A'   14 A'   15 A'   16 A'   17 A'    5 A"   18 A'    6 A"                 
 -4.753  -4.740  -4.740  -4.737  -2.032  -2.029  -2.028  -2.018
 19 A'    7 A"   20 A'   21 A'   22 A'    8 A"   23 A'    9 A"                 
 -2.018  -0.725  -0.653  -0.539  -0.412  -0.325  -0.320  -0.301
 24 A'   25 A'   26 A'   27 A'   28 A'   29 A'   10 A"   30 A'                 
 -0.270  -0.269
 11 A"   31 A'                                                                 
 -- Virtual --                   
 -0.127  -0.100  -0.009   0.005   0.029   0.039   0.039   0.053
 12 A"   32 A'   33 A'   34 A'   35 A'   13 A"   36 A'   37 A'                 
  0.061   0.070   0.072   0.102   0.115   0.171   0.196   0.212
 38 A'   14 A"   39 A'   40 A'   41 A'   42 A'   43 A'   15 A"                 
  0.248   0.266   0.277   0.283   0.302   0.305   0.350   0.375
 44 A'   45 A'   16 A"   46 A'   47 A'   17 A"   48 A'   18 A"                 
  0.392   0.394   0.413   0.432   0.486   0.508   0.529   0.587
 49 A'   19 A"   50 A'   51 A'   52 A'   20 A"   53 A'   54 A'                 
  0.602   0.625   0.688   0.694   0.802   0.830   0.851   0.911
 21 A"   55 A'   56 A'   22 A"   57 A'   58 A'   23 A"   59 A'                 
  1.150   1.287   1.298   1.353   1.399   1.425   1.507   1.526
 60 A'   24 A"   61 A'   62 A'   25 A"   63 A'   26 A"   64 A'                 
  1.571   1.649   1.679   1.714   2.025   2.556   3.955   3.962
 27 A"   65 A'   66 A'   67 A'   68 A'   69 A'   28 A"   70 A'                 
  3.968   3.987   4.110   4.272   5.979   5.996   6.017   6.674
 29 A"   71 A'   72 A'   73 A'   30 A"   74 A'   75 A'   76 A'                 
  6.898  13.779  13.813  13.825  13.838  13.882  13.927  27.739
 77 A'   31 A"   32 A"   78 A'   79 A'   80 A'   81 A'   82 A'                 
 28.327  28.340  28.358  28.531  28.534  28.537  28.545  28.615
 33 A"   83 A'   84 A'   34 A"   85 A'   35 A"   86 A'   87 A'                 
127.874 127.884 127.904 151.555 162.792 163.0421901.714
 36 A"   88 A'   89 A'   90 A'   91 A'   92 A'   93 A'                         
 --------------------------------------------------------------

          Ground-State Mulliken Net Atomic Charges

     Atom                 Charge (a.u.)
  ----------------------------------------
      1 P                     0.114858
      2 P                     0.078648
      3 H                    -0.054866
      4 I                    -0.138640
  ----------------------------------------
  Sum of atomic charges =    -0.000000

 -----------------------------------------------------------------
                    Cartesian Multipole Moments
 -----------------------------------------------------------------
    Charge (ESU x 10^10)
                 0.0000
    Dipole Moment (Debye)
         X       0.5184      Y       0.9148      Z      -0.0000
       Tot       1.0515
    Quadrupole Moments (Debye-Ang)
        XX     -56.1229     XY       1.8657     YY     -55.3941
        XZ      -0.0000     YZ       0.0000     ZZ     -56.1184
    Octopole Moments (Debye-Ang^2)
       XXX     -95.6674    XXY       7.7917    XYY     -22.9834
       YYY       1.3039    XXZ      -0.0000    XYZ      -0.0000
       YYZ      -0.0000    XZZ     -25.9911    YZZ      -0.8904
       ZZZ      -0.0000
    Hexadecapole Moments (Debye-Ang^3)
      XXXX   -1091.9820   XXXY      18.6212   XXYY    -190.2060
      XYYY      16.6767   YYYY    -179.8104   XXXZ      -0.0000
      XXYZ       0.0000   XYYZ      -0.0000   YYYZ       0.0000
      XXZZ    -190.3306   XYZZ       3.7445   YYZZ     -43.6075
      XZZZ      -0.0000   YZZZ       0.0000   ZZZZ     -85.6108
 -----------------------------------------------------------------
 Calculating analytic gradient of the SCF energy
 Gradient of SCF Energy
            1           2           3           4
    1   0.0111978  -0.0129087   0.0046625  -0.0029516
    2   0.0084354  -0.0098466   0.0032520  -0.0018408
    3  -0.0000000   0.0000000   0.0000000   0.0000000
 Max gradient component =       1.291E-02
 RMS gradient           =       6.484E-03
 Gradient time:  CPU 3.24 s  wall 3.24 s
 Geometry Optimization Parameters
   NAtoms,    NIC,     NZ,  NCons,   NDum,   NFix, NCnnct, MaxDiis
        4      14       4       0       0       0       0       0

 Cartesian Hessian Update
 Hessian Updated using BFGS Update


** GEOMETRY OPTIMIZATION IN DELOCALIZED INTERNAL COORDINATES **
   Searching for a Minimum

   Optimization Cycle:   2

                       Coordinates (Angstroms)
     ATOM                X               Y               Z
      1  P         1.2582874933   -0.8614501091    0.0000000000
      2  P         2.8216546195    0.3908509689    0.0000000000
      3  H         2.3418822629    1.7388912793    0.0000000000
      4  I        -1.0189801054    0.2027567732    0.0000000000
   Point Group: cs    Number of degrees of freedom:     5


   Energy is  -7602.875422988

 Hessian Updated using BFGS Update

  5 Hessian modes will be used to form the next step
  Hessian Eigenvalues:
     0.076825    0.098475    0.197642    0.240467    0.355807

 Minimum Search - Taking Simple RFO Step
 Searching for Lamda that Minimizes Along All modes
 Value Taken    Lamda =  -0.00489414
 Step Taken.  Stepsize is  0.224407

                             Maximum     Tolerance    Cnvgd?
         Gradient           0.017671      0.000300      NO
         Displacement       0.177634      0.001200      NO
         Energy change     -0.007122      0.000001      NO


 New Cartesian Coordinates Obtained by Inverse Iteration

 Displacement from previous Coordinates is:  0.636904
 ----------------------------------------------------------------
             Standard Nuclear Orientation (Angstroms)
    I     Atom           X                Y                Z
 ----------------------------------------------------------------
    1      P       1.2982158810    -0.8990678828     0.0000000000
    2      P       2.8521675907     0.4102285191     0.0000000000
    3      H       2.1114702250     1.6246623400     0.0000000000
    4      I      -0.8590094264     0.3352259360     0.0000000000
 ----------------------------------------------------------------
 Molecular Point Group                 Cs    NOp =  2
 Largest Abelian Subgroup              Cs    NOp =  2
 Nuclear Repulsion Energy =   358.4339693179 hartrees
 There are       42 alpha and       42 beta electrons
 Applying Cartesian multipole field
    Component          Value
    ---------          -----
     (2,0,0)        1.00000E-11
     (0,2,0)        2.00000E-11
     (0,0,2)       -3.00000E-11
 Nucleus-field energy     =     0.0000000085 hartrees
 Requested basis set is 6-311++G(d,p)
 There are 55 shells and 129 basis functions
 A cutoff of  1.0D-11 yielded   1298 shell pairs
 There are      7541 function pairs (      8429 Cartesian)
 Smallest overlap matrix eigenvalue = 8.41E-04
 Guess MOs from SCF MO coefficient file

 -----------------------------------------------------------------------
  General SCF calculation program by
  Eric Jon Sundstrom, Paul Horn, Yuezhi Mao, Dmitri Zuev, Alec White,
  David Stuck, Shaama M.S., Shane Yost, Joonho Lee, David Small,
  Daniel Levine, Susi Lehtola, Hugh Burton, Evgeny Epifanovsky
 -----------------------------------------------------------------------
 Exchange:     0.2000 Hartree-Fock + 0.0800 Slater + 0.7200 B88
 Correlation:  0.1900 VWN1RPA + 0.8100 LYP
 Using SG-1 standard quadrature grid
 A restricted SCF calculation will be
 performed using DIIS
 SCF converges when DIIS error is below 1.0e-08
 ---------------------------------------
  Cycle       Energy         DIIS error
 ---------------------------------------
    1   -7602.8712504867      1.11e-03  
    2   -7602.8773143029      2.64e-04  
    3   -7602.8772827250      2.91e-04  
    4   -7602.8774962152      1.42e-04  
    5   -7602.8775487813      2.96e-05  
    6   -7602.8775507537      1.73e-05  
    7   -7602.8775516236      1.99e-06  
    8   -7602.8775516296      2.81e-07  
    9   -7602.8775516299      7.04e-08  
   10   -7602.8775516299      2.12e-08  
   11   -7602.8775516299      6.70e-09  Convergence criterion met
 ---------------------------------------
 SCF time:   CPU 10.93s  wall 11.00s 
 SCF   energy in the final basis set =    -7602.8775516299
 Total energy in the final basis set =    -7602.8775516299

 --------------------------------------------------------------
             Orbital Energies (a.u.) and Symmetries
 --------------------------------------------------------------

 Alpha MOs, Restricted
 -- Occupied --                  
******* -176.31 -165.71 -165.71 -165.71  -77.11  -77.08  -35.81
  1 A'    2 A'    3 A'    1 A"    4 A'    5 A'    6 A'    7 A'                 
-31.300 -31.295 -31.295 -22.950 -22.950 -22.949 -22.946 -22.946
  8 A'    2 A"    9 A'   10 A'    3 A"   11 A'    4 A"   12 A'                 
 -6.603  -6.577  -6.357  -4.768  -4.765  -4.763  -4.759  -4.756
 13 A'   14 A'   15 A'   16 A'   17 A'    5 A"   18 A'    6 A"                 
 -4.754  -4.738  -4.738  -4.734  -2.033  -2.030  -2.029  -2.019
 19 A'    7 A"   20 A'   21 A'   22 A'    8 A"   23 A'   24 A'                 
 -2.019  -0.726  -0.652  -0.535  -0.409  -0.329  -0.321  -0.305
  9 A"   25 A'   26 A'   27 A'   28 A'   29 A'   10 A"   30 A'                 
 -0.268  -0.267
 31 A'   11 A"                                                                 
 -- Virtual --                   
 -0.128  -0.095  -0.004   0.005   0.026   0.033   0.039   0.052
 12 A"   32 A'   33 A'   34 A'   35 A'   36 A'   13 A"   37 A'                 
  0.064   0.069   0.070   0.100   0.114   0.169   0.208   0.210
 38 A'   39 A'   14 A"   40 A'   41 A'   42 A'   43 A'   15 A"                 
  0.249   0.264   0.275   0.277   0.306   0.307   0.337   0.370
 44 A'   45 A'   46 A'   16 A"   17 A"   47 A'   48 A'   18 A"                 
  0.393   0.393   0.409   0.457   0.501   0.514   0.528   0.579
 19 A"   49 A'   50 A'   51 A'   52 A'   20 A"   53 A'   54 A'                 
  0.602   0.618   0.688   0.697   0.810   0.843   0.852   0.902
 21 A"   55 A'   56 A'   22 A"   57 A'   23 A"   58 A'   59 A'                 
  1.132   1.285   1.308   1.363   1.406   1.431   1.504   1.527
 60 A'   24 A"   61 A'   62 A'   25 A"   63 A'   26 A"   64 A'                 
  1.577   1.645   1.678   1.731   2.041   2.567   3.954   3.964
 27 A"   65 A'   66 A'   67 A'   68 A'   69 A'   28 A"   70 A'                 
  3.969   3.990   4.117   4.276   5.978   6.002   6.017   6.670
 29 A"   71 A'   72 A'   73 A'   30 A"   74 A'   75 A'   76 A'                 
  6.898  13.779  13.816  13.827  13.838  13.887  13.934  27.743
 77 A'   31 A"   32 A"   78 A'   79 A'   80 A'   81 A'   82 A'                 
 28.326  28.344  28.358  28.530  28.534  28.536  28.546  28.618
 33 A"   83 A'   84 A'   34 A"   85 A'   35 A"   86 A'   87 A'                 
127.873 127.887 127.904 151.558 162.790 163.0411901.717
 36 A"   88 A'   89 A'   90 A'   91 A'   92 A'   93 A'                         

 Beta MOs, Restricted
 -- Occupied --                  
******* -176.31 -165.71 -165.71 -165.71  -77.11  -77.08  -35.81
  1 A'    2 A'    3 A'    1 A"    4 A'    5 A'    6 A'    7 A'                 
-31.300 -31.295 -31.295 -22.950 -22.950 -22.949 -22.946 -22.946
  8 A'    2 A"    9 A'   10 A'    3 A"   11 A'    4 A"   12 A'                 
 -6.603  -6.577  -6.357  -4.768  -4.765  -4.763  -4.759  -4.756
 13 A'   14 A'   15 A'   16 A'   17 A'    5 A"   18 A'    6 A"                 
 -4.754  -4.738  -4.738  -4.734  -2.033  -2.030  -2.029  -2.019
 19 A'    7 A"   20 A'   21 A'   22 A'    8 A"   23 A'   24 A'                 
 -2.019  -0.726  -0.652  -0.535  -0.409  -0.329  -0.321  -0.305
  9 A"   25 A'   26 A'   27 A'   28 A'   29 A'   10 A"   30 A'                 
 -0.268  -0.267
 31 A'   11 A"                                                                 
 -- Virtual --                   
 -0.128  -0.095  -0.004   0.005   0.026   0.033   0.039   0.052
 12 A"   32 A'   33 A'   34 A'   35 A'   36 A'   13 A"   37 A'                 
  0.064   0.069   0.070   0.100   0.114   0.169   0.208   0.210
 38 A'   39 A'   14 A"   40 A'   41 A'   42 A'   43 A'   15 A"                 
  0.249   0.264   0.275   0.277   0.306   0.307   0.337   0.370
 44 A'   45 A'   46 A'   16 A"   17 A"   47 A'   48 A'   18 A"                 
  0.393   0.393   0.409   0.457   0.501   0.514   0.528   0.579
 19 A"   49 A'   50 A'   51 A'   52 A'   20 A"   53 A'   54 A'                 
  0.602   0.618   0.688   0.697   0.810   0.843   0.852   0.902
 21 A"   55 A'   56 A'   22 A"   57 A'   23 A"   58 A'   59 A'                 
  1.132   1.285   1.308   1.363   1.406   1.431   1.504   1.527
 60 A'   24 A"   61 A'   62 A'   25 A"   63 A'   26 A"   64 A'                 
  1.577   1.645   1.678   1.731   2.041   2.567   3.954   3.964
 27 A"   65 A'   66 A'   67 A'   68 A'   69 A'   28 A"   70 A'                 
  3.969   3.990   4.117   4.276   5.978   6.002   6.017   6.670
 29 A"   71 A'   72 A'   73 A'   30 A"   74 A'   75 A'   76 A'                 
  6.898  13.779  13.816  13.827  13.838  13.887  13.934  27.743
 77 A'   31 A"   32 A"   78 A'   79 A'   80 A'   81 A'   82 A'                 
 28.326  28.344  28.358  28.530  28.534  28.536  28.546  28.618
 33 A"   83 A'   84 A'   34 A"   85 A'   35 A"   86 A'   87 A'                 
127.873 127.887 127.904 151.558 162.790 163.0411901.717
 36 A"   88 A'   89 A'   90 A'   91 A'   92 A'   93 A'                         
 --------------------------------------------------------------

          Ground-State Mulliken Net Atomic Charges

     Atom                 Charge (a.u.)
  ----------------------------------------
      1 P                     0.120005
      2 P                     0.073379
      3 H                    -0.060242
      4 I                    -0.133141
  ----------------------------------------
  Sum of atomic charges =     0.000000

 -----------------------------------------------------------------
                    Cartesian Multipole Moments
 -----------------------------------------------------------------
    Charge (ESU x 10^10)
                 0.0000
    Dipole Moment (Debye)
         X       0.4226      Y       0.6907      Z       0.0000
       Tot       0.8097
    Quadrupole Moments (Debye-Ang)
        XX     -56.3272     XY       0.7578     YY     -55.4066
        XZ      -0.0000     YZ       0.0000     ZZ     -56.1628
    Octopole Moments (Debye-Ang^2)
       XXX    -110.7508    XXY       1.0516    XYY     -29.5908
       YYY      -9.3775    XXZ       0.0000    XYZ      -0.0000
       YYZ       0.0000    XZZ     -31.6074    YZZ      -4.4786
       ZZZ       0.0000
    Hexadecapole Moments (Debye-Ang^3)
      XXXX   -1062.8430   XXXY      14.9408   XXYY    -187.4757
      XYYY      22.7947   YYYY    -197.7077   XXXZ       0.0000
      XXYZ       0.0000   XYYZ       0.0000   YYYZ       0.0000
      XXZZ    -185.0189   XYZZ       6.4029   YYZZ     -46.4452
      XZZZ       0.0000   YZZZ       0.0000   ZZZZ     -85.9285
 -----------------------------------------------------------------
 Calculating analytic gradient of the SCF energy
 Gradient of SCF Energy
            1           2           3           4
    1   0.0005411  -0.0022809  -0.0009084   0.0026483
    2   0.0059578  -0.0029498  -0.0014158  -0.0015922
    3   0.0000000  -0.0000000   0.0000000  -0.0000000
 Max gradient component =       5.958E-03
 RMS gradient           =       2.274E-03
 Gradient time:  CPU 3.29 s  wall 3.29 s
 Geometry Optimization Parameters
   NAtoms,    NIC,     NZ,  NCons,   NDum,   NFix, NCnnct, MaxDiis
        4      14       4       0       0       0       0       0

 Cartesian Hessian Update
 Hessian Updated using BFGS Update


** GEOMETRY OPTIMIZATION IN DELOCALIZED INTERNAL COORDINATES **
   Searching for a Minimum

   Optimization Cycle:   3

                       Coordinates (Angstroms)
     ATOM                X               Y               Z
      1  P         1.2982158810   -0.8990678828    0.0000000000
      2  P         2.8521675907    0.4102285191    0.0000000000
      3  H         2.1114702250    1.6246623400    0.0000000000
      4  I        -0.8590094264    0.3352259360    0.0000000000
   Point Group: cs    Number of degrees of freedom:     5


   Energy is  -7602.877551630

 Hessian Updated using BFGS Update

  5 Hessian modes will be used to form the next step
  Hessian Eigenvalues:
     0.087009    0.108137    0.197715    0.232640    0.347995

 Minimum Search - Taking Simple RFO Step
 Searching for Lamda that Minimizes Along All modes
 Value Taken    Lamda =  -0.00025411
 Step Taken.  Stepsize is  0.040634

                             Maximum     Tolerance    Cnvgd?
         Gradient           0.004696      0.000300      NO
         Displacement       0.022288      0.001200      NO
         Energy change     -0.002129      0.000001      NO


 New Cartesian Coordinates Obtained by Inverse Iteration

 Displacement from previous Coordinates is:  0.072499
 ----------------------------------------------------------------
             Standard Nuclear Orientation (Angstroms)
    I     Atom           X                Y                Z
 ----------------------------------------------------------------
    1      P       1.2963015596    -0.9071104693     0.0000000000
    2      P       2.8510251999     0.4102407996     0.0000000000
    3      H       2.1356253528     1.6417415228     0.0000000000
    4      I      -0.8801078420     0.3261770593     0.0000000000
 ----------------------------------------------------------------
 Molecular Point Group                 Cs    NOp =  2
 Largest Abelian Subgroup              Cs    NOp =  2
 Nuclear Repulsion Energy =   356.3823275119 hartrees
 There are       42 alpha and       42 beta electrons
 Applying Cartesian multipole field
    Component          Value
    ---------          -----
     (2,0,0)        1.00000E-11
     (0,2,0)        2.00000E-11
     (0,0,2)       -3.00000E-11
 Nucleus-field energy     =     0.0000000085 hartrees
 Requested basis set is 6-311++G(d,p)
 There are 55 shells and 129 basis functions
 A cutoff of  1.0D-11 yielded   1295 shell pairs
 There are      7532 function pairs (      8420 Cartesian)
 Smallest overlap matrix eigenvalue = 8.60E-04
 Guess MOs from SCF MO coefficient file

 -----------------------------------------------------------------------
  General SCF calculation program by
  Eric Jon Sundstrom, Paul Horn, Yuezhi Mao, Dmitri Zuev, Alec White,
  David Stuck, Shaama M.S., Shane Yost, Joonho Lee, David Small,
  Daniel Levine, Susi Lehtola, Hugh Burton, Evgeny Epifanovsky
 -----------------------------------------------------------------------
 Exchange:     0.2000 Hartree-Fock + 0.0800 Slater + 0.7200 B88
 Correlation:  0.1900 VWN1RPA + 0.8100 LYP
 Using SG-1 standard quadrature grid
 A restricted SCF calculation will be
 performed using DIIS
 SCF converges when DIIS error is below 1.0e-08
 ---------------------------------------
  Cycle       Energy         DIIS error
 ---------------------------------------
    1   -7602.8776183883      1.38e-04  
    2   -7602.8776921184      3.46e-05  
    3   -7602.8776890377      4.95e-05  
    4   -7602.8776954704      1.53e-05  
    5   -7602.8776960955      4.65e-06  
    6   -7602.8776961580      2.00e-06  
    7   -7602.8776961670      1.92e-07  
    8   -7602.8776961671      4.58e-08  
    9   -7602.8776961671      8.98e-09  Convergence criterion met
 ---------------------------------------
 SCF time:   CPU 8.90s  wall 9.00s 
 SCF   energy in the final basis set =    -7602.8776961671
 Total energy in the final basis set =    -7602.8776961671

 --------------------------------------------------------------
             Orbital Energies (a.u.) and Symmetries
 --------------------------------------------------------------

 Alpha MOs, Restricted
 -- Occupied --                  
******* -176.31 -165.71 -165.71 -165.71  -77.11  -77.08  -35.81
  1 A'    2 A'    3 A'    1 A"    4 A'    5 A'    6 A'    7 A'                 
-31.299 -31.295 -31.294 -22.950 -22.949 -22.949 -22.945 -22.945
  8 A'    2 A"    9 A'   10 A'    3 A"   11 A'    4 A"   12 A'                 
 -6.604  -6.578  -6.356  -4.767  -4.766  -4.764  -4.760  -4.755
 13 A'   14 A'   15 A'   16 A'   17 A'    5 A"   18 A'    6 A"                 
 -4.754  -4.739  -4.739  -4.735  -2.033  -2.029  -2.028  -2.018
 19 A'    7 A"   20 A'   21 A'   22 A'    8 A"   23 A'   24 A'                 
 -2.018  -0.724  -0.651  -0.536  -0.408  -0.328  -0.320  -0.305
  9 A"   25 A'   26 A'   27 A'   28 A'   29 A'   10 A"   30 A'                 
 -0.268  -0.267
 31 A'   11 A"                                                                 
 -- Virtual --                   
 -0.129  -0.098  -0.005   0.005   0.026   0.033   0.039   0.052
 12 A"   32 A'   33 A'   34 A'   35 A'   36 A'   13 A"   37 A'                 
  0.063   0.069   0.070   0.101   0.113   0.170   0.207   0.210
 38 A'   39 A'   14 A"   40 A'   41 A'   42 A'   43 A'   15 A"                 
  0.249   0.263   0.275   0.277   0.305   0.305   0.339   0.372
 44 A'   45 A'   46 A'   16 A"   47 A'   17 A"   48 A'   18 A"                 
  0.393   0.394   0.410   0.454   0.498   0.514   0.528   0.579
 49 A'   19 A"   50 A'   51 A'   52 A'   20 A"   53 A'   54 A'                 
  0.602   0.618   0.686   0.695   0.808   0.840   0.847   0.898
 21 A"   55 A'   56 A'   22 A"   57 A'   23 A"   58 A'   59 A'                 
  1.127   1.285   1.305   1.360   1.405   1.431   1.503   1.526
 60 A'   24 A"   61 A'   62 A'   25 A"   63 A'   26 A"   64 A'                 
  1.576   1.645   1.678   1.729   2.038   2.566   3.955   3.964
 27 A"   65 A'   66 A'   67 A'   68 A'   69 A'   28 A"   70 A'                 
  3.969   3.989   4.113   4.274   5.978   6.001   6.018   6.670
 29 A"   71 A'   72 A'   73 A'   30 A"   74 A'   75 A'   76 A'                 
  6.893  13.778  13.815  13.825  13.836  13.885  13.934  27.741
 77 A'   31 A"   32 A"   78 A'   79 A'   80 A'   81 A'   82 A'                 
 28.326  28.344  28.358  28.531  28.535  28.537  28.546  28.617
 33 A"   83 A'   84 A'   34 A"   85 A'   35 A"   86 A'   87 A'                 
127.874 127.887 127.904 151.557 162.790 163.0351901.716
 36 A"   88 A'   89 A'   90 A'   91 A'   92 A'   93 A'                         

 Beta MOs, Restricted
 -- Occupied --                  
******* -176.31 -165.71 -165.71 -165.71  -77.11  -77.08  -35.81
  1 A'    2 A'    3 A'    1 A"    4 A'    5 A'    6 A'    7 A'                 
-31.299 -31.295 -31.294 -22.950 -22.949 -22.949 -22.945 -22.945
  8 A'    2 A"    9 A'   10 A'    3 A"   11 A'    4 A"   12 A'                 
 -6.604  -6.578  -6.356  -4.767  -4.766  -4.764  -4.760  -4.755
 13 A'   14 A'   15 A'   16 A'   17 A'    5 A"   18 A'    6 A"                 
 -4.754  -4.739  -4.739  -4.735  -2.033  -2.029  -2.028  -2.018
 19 A'    7 A"   20 A'   21 A'   22 A'    8 A"   23 A'   24 A'                 
 -2.018  -0.724  -0.651  -0.536  -0.408  -0.328  -0.320  -0.305
  9 A"   25 A'   26 A'   27 A'   28 A'   29 A'   10 A"   30 A'                 
 -0.268  -0.267
 31 A'   11 A"                                                                 
 -- Virtual --                   
 -0.129  -0.098  -0.005   0.005   0.026   0.033   0.039   0.052
 12 A"   32 A'   33 A'   34 A'   35 A'   36 A'   13 A"   37 A'                 
  0.063   0.069   0.070   0.101   0.113   0.170   0.207   0.210
 38 A'   39 A'   14 A"   40 A'   41 A'   42 A'   43 A'   15 A"                 
  0.249   0.263   0.275   0.277   0.305   0.305   0.339   0.372
 44 A'   45 A'   46 A'   16 A"   47 A'   17 A"   48 A'   18 A"                 
  0.393   0.394   0.410   0.454   0.498   0.514   0.528   0.579
 49 A'   19 A"   50 A'   51 A'   52 A'   20 A"   53 A'   54 A'                 
  0.602   0.618   0.686   0.695   0.808   0.840   0.847   0.898
 21 A"   55 A'   56 A'   22 A"   57 A'   23 A"   58 A'   59 A'                 
  1.127   1.285   1.305   1.360   1.405   1.431   1.503   1.526
 60 A'   24 A"   61 A'   62 A'   25 A"   63 A'   26 A"   64 A'                 
  1.576   1.645   1.678   1.729   2.038   2.566   3.955   3.964
 27 A"   65 A'   66 A'   67 A'   68 A'   69 A'   28 A"   70 A'                 
  3.969   3.989   4.113   4.274   5.978   6.001   6.018   6.670
 29 A"   71 A'   72 A'   73 A'   30 A"   74 A'   75 A'   76 A'                 
  6.893  13.778  13.815  13.825  13.836  13.885  13.934  27.741
 77 A'   31 A"   32 A"   78 A'   79 A'   80 A'   81 A'   82 A'                 
 28.326  28.344  28.358  28.531  28.535  28.537  28.546  28.617
 33 A"   83 A'   84 A'   34 A"   85 A'   35 A"   86 A'   87 A'                 
127.874 127.887 127.904 151.557 162.790 163.0351901.716
 36 A"   88 A'   89 A'   90 A'   91 A'   92 A'   93 A'                         
 --------------------------------------------------------------

          Ground-State Mulliken Net Atomic Charges

     Atom                 Charge (a.u.)
  ----------------------------------------
      1 P                     0.123109
      2 P                     0.072106
      3 H                    -0.058359
      4 I                    -0.136856
  ----------------------------------------
  Sum of atomic charges =     0.000000

 -----------------------------------------------------------------
                    Cartesian Multipole Moments
 -----------------------------------------------------------------
    Charge (ESU x 10^10)
                 0.0000
    Dipole Moment (Debye)
         X       0.4697      Y       0.6862      Z       0.0000
       Tot       0.8315
    Quadrupole Moments (Debye-Ang)
        XX     -56.3466     XY       0.8278     YY     -55.3316
        XZ       0.0000     YZ       0.0000     ZZ     -56.2139
    Octopole Moments (Debye-Ang^2)
       XXX    -109.1416    XXY       1.7358    XYY     -28.7146
       YYY      -8.3534    XXZ       0.0000    XYZ       0.0000
       YYZ      -0.0000    XZZ     -30.9594    YZZ      -4.1242
       ZZZ      -0.0000
    Hexadecapole Moments (Debye-Ang^3)
      XXXX   -1070.0096   XXXY      16.0367   XXYY    -188.1706
      XYYY      23.1596   YYYY    -197.6340   XXXZ       0.0000
      XXYZ       0.0000   XYYZ      -0.0000   YYYZ       0.0000
      XXZZ    -186.0948   XYZZ       6.4839   YYZZ     -46.5149
      XZZZ      -0.0000   YZZZ       0.0000   ZZZZ     -86.1093
 -----------------------------------------------------------------
 Calculating analytic gradient of the SCF energy
 Gradient of SCF Energy
            1           2           3           4
    1   0.0011883  -0.0010034  -0.0001719  -0.0000130
    2   0.0015694  -0.0012344  -0.0002616  -0.0000734
    3   0.0000000  -0.0000000   0.0000000  -0.0000000
 Max gradient component =       1.569E-03
 RMS gradient           =       7.365E-04
 Gradient time:  CPU 3.27 s  wall 3.28 s
 Geometry Optimization Parameters
   NAtoms,    NIC,     NZ,  NCons,   NDum,   NFix, NCnnct, MaxDiis
        4      14       4       0       0       0       0       0

 Cartesian Hessian Update
 Hessian Updated using BFGS Update


** GEOMETRY OPTIMIZATION IN DELOCALIZED INTERNAL COORDINATES **
   Searching for a Minimum

   Optimization Cycle:   4

                       Coordinates (Angstroms)
     ATOM                X               Y               Z
      1  P         1.2963015596   -0.9071104693    0.0000000000
      2  P         2.8510251999    0.4102407996    0.0000000000
      3  H         2.1356253528    1.6417415228    0.0000000000
      4  I        -0.8801078420    0.3261770593    0.0000000000
   Point Group: cs    Number of degrees of freedom:     5


   Energy is  -7602.877696167

 Hessian Updated using BFGS Update

  5 Hessian modes will be used to form the next step
  Hessian Eigenvalues:
     0.092525    0.111850    0.197782    0.206353    0.300212

 Minimum Search - Taking Simple RFO Step
 Searching for Lamda that Minimizes Along All modes
 Value Taken    Lamda =  -0.00001824
 Step Taken.  Stepsize is  0.008987

                             Maximum     Tolerance    Cnvgd?
         Gradient           0.001189      0.000300      NO
         Displacement       0.006465      0.001200      NO
         Energy change     -0.000145      0.000001      NO


 New Cartesian Coordinates Obtained by Inverse Iteration

 Displacement from previous Coordinates is:  0.012072
 ----------------------------------------------------------------
             Standard Nuclear Orientation (Angstroms)
    I     Atom           X                Y                Z
 ----------------------------------------------------------------
    1      P       1.2945384337    -0.9109757558     0.0000000000
    2      P       2.8499962199     0.4111755301     0.0000000000
    3      H       2.1384285713     1.6452897827     0.0000000000
    4      I      -0.8801189546     0.3255593554     0.0000000000
 ----------------------------------------------------------------
 Molecular Point Group                 Cs    NOp =  2
 Largest Abelian Subgroup              Cs    NOp =  2
 Nuclear Repulsion Energy =   356.2801108756 hartrees
 There are       42 alpha and       42 beta electrons
 Applying Cartesian multipole field
    Component          Value
    ---------          -----
     (2,0,0)        1.00000E-11
     (0,2,0)        2.00000E-11
     (0,0,2)       -3.00000E-11
 Nucleus-field energy     =     0.0000000085 hartrees
 Requested basis set is 6-311++G(d,p)
 There are 55 shells and 129 basis functions
 A cutoff of  1.0D-11 yielded   1295 shell pairs
 There are      7532 function pairs (      8420 Cartesian)
 Smallest overlap matrix eigenvalue = 8.69E-04
 Guess MOs from SCF MO coefficient file

 -----------------------------------------------------------------------
  General SCF calculation program by
  Eric Jon Sundstrom, Paul Horn, Yuezhi Mao, Dmitri Zuev, Alec White,
  David Stuck, Shaama M.S., Shane Yost, Joonho Lee, David Small,
  Daniel Levine, Susi Lehtola, Hugh Burton, Evgeny Epifanovsky
 -----------------------------------------------------------------------
 Exchange:     0.2000 Hartree-Fock + 0.0800 Slater + 0.7200 B88
 Correlation:  0.1900 VWN1RPA + 0.8100 LYP
 Using SG-1 standard quadrature grid
 A restricted SCF calculation will be
 performed using DIIS
 SCF converges when DIIS error is below 1.0e-08
 ---------------------------------------
  Cycle       Energy         DIIS error
 ---------------------------------------
    1   -7602.8777018055      3.32e-05  
    2   -7602.8777053924      1.27e-05  
    3   -7602.8777051214      1.54e-05  
    4   -7602.8777057809      5.38e-06  
    5   -7602.8777058640      1.53e-06  
    6   -7602.8777058705      4.86e-07  
    7   -7602.8777058709      7.74e-08  
    8   -7602.8777058709      1.51e-08  
    9   -7602.8777058709      2.97e-09  Convergence criterion met
 ---------------------------------------
 SCF time:   CPU 8.87s  wall 9.00s 
 SCF   energy in the final basis set =    -7602.8777058709
 Total energy in the final basis set =    -7602.8777058709

 --------------------------------------------------------------
             Orbital Energies (a.u.) and Symmetries
 --------------------------------------------------------------

 Alpha MOs, Restricted
 -- Occupied --                  
******* -176.31 -165.71 -165.71 -165.71  -77.11  -77.08  -35.81
  1 A'    2 A'    3 A'    1 A"    4 A'    5 A'    6 A'    7 A'                 
-31.299 -31.295 -31.294 -22.950 -22.949 -22.949 -22.945 -22.945
  8 A'    2 A"    9 A'   10 A'    3 A"   11 A'    4 A"   12 A'                 
 -6.604  -6.578  -6.356  -4.767  -4.766  -4.764  -4.761  -4.755
 13 A'   14 A'   15 A'   16 A'   17 A'    5 A"   18 A'    6 A"                 
 -4.754  -4.739  -4.739  -4.736  -2.033  -2.030  -2.029  -2.018
 19 A'    7 A"   20 A'   21 A'   22 A'    8 A"   23 A'   24 A'                 
 -2.018  -0.724  -0.651  -0.537  -0.408  -0.328  -0.320  -0.306
  9 A"   25 A'   26 A'   27 A'   28 A'   29 A'   10 A"   30 A'                 
 -0.268  -0.267
 31 A'   11 A"                                                                 
 -- Virtual --                   
 -0.129  -0.098  -0.005   0.004   0.025   0.034   0.039   0.052
 12 A"   32 A'   33 A'   34 A'   35 A'   36 A'   13 A"   37 A'                 
  0.063   0.070   0.070   0.101   0.114   0.170   0.207   0.210
 38 A'   39 A'   14 A"   40 A'   41 A'   42 A'   43 A'   15 A"                 
  0.249   0.263   0.275   0.277   0.305   0.305   0.339   0.372
 44 A'   45 A'   46 A'   16 A"   47 A'   17 A"   48 A'   18 A"                 
  0.392   0.394   0.409   0.454   0.498   0.514   0.529   0.579
 49 A'   19 A"   50 A'   51 A'   52 A'   20 A"   53 A'   54 A'                 
  0.603   0.617   0.685   0.695   0.807   0.839   0.846   0.898
 21 A"   55 A'   56 A'   22 A"   57 A'   23 A"   58 A'   59 A'                 
  1.124   1.285   1.305   1.360   1.405   1.431   1.503   1.526
 60 A'   24 A"   61 A'   62 A'   25 A"   63 A'   26 A"   64 A'                 
  1.576   1.646   1.678   1.729   2.038   2.566   3.955   3.964
 27 A"   65 A'   66 A'   67 A'   68 A'   69 A'   28 A"   70 A'                 
  3.968   3.989   4.113   4.274   5.978   6.001   6.018   6.671
 29 A"   71 A'   72 A'   73 A'   30 A"   74 A'   75 A'   76 A'                 
  6.891  13.778  13.814  13.825  13.835  13.885  13.935  27.741
 77 A'   31 A"   32 A"   78 A'   79 A'   80 A'   81 A'   82 A'                 
 28.326  28.344  28.358  28.531  28.535  28.537  28.545  28.616
 33 A"   83 A'   84 A'   34 A"   85 A'   35 A"   86 A'   87 A'                 
127.874 127.887 127.904 151.557 162.791 163.0321901.716
 36 A"   88 A'   89 A'   90 A'   91 A'   92 A'   93 A'                         

 Beta MOs, Restricted
 -- Occupied --                  
******* -176.31 -165.71 -165.71 -165.71  -77.11  -77.08  -35.81
  1 A'    2 A'    3 A'    1 A"    4 A'    5 A'    6 A'    7 A'                 
-31.299 -31.295 -31.294 -22.950 -22.949 -22.949 -22.945 -22.945
  8 A'    2 A"    9 A'   10 A'    3 A"   11 A'    4 A"   12 A'                 
 -6.604  -6.578  -6.356  -4.767  -4.766  -4.764  -4.761  -4.755
 13 A'   14 A'   15 A'   16 A'   17 A'    5 A"   18 A'    6 A"                 
 -4.754  -4.739  -4.739  -4.736  -2.033  -2.030  -2.029  -2.018
 19 A'    7 A"   20 A'   21 A'   22 A'    8 A"   23 A'   24 A'                 
 -2.018  -0.724  -0.651  -0.537  -0.408  -0.328  -0.320  -0.306
  9 A"   25 A'   26 A'   27 A'   28 A'   29 A'   10 A"   30 A'                 
 -0.268  -0.267
 31 A'   11 A"                                                                 
 -- Virtual --                   
 -0.129  -0.098  -0.005   0.004   0.025   0.034   0.039   0.052
 12 A"   32 A'   33 A'   34 A'   35 A'   36 A'   13 A"   37 A'                 
  0.063   0.070   0.070   0.101   0.114   0.170   0.207   0.210
 38 A'   39 A'   14 A"   40 A'   41 A'   42 A'   43 A'   15 A"                 
  0.249   0.263   0.275   0.277   0.305   0.305   0.339   0.372
 44 A'   45 A'   46 A'   16 A"   47 A'   17 A"   48 A'   18 A"                 
  0.392   0.394   0.409   0.454   0.498   0.514   0.529   0.579
 49 A'   19 A"   50 A'   51 A'   52 A'   20 A"   53 A'   54 A'                 
  0.603   0.617   0.685   0.695   0.807   0.839   0.846   0.898
 21 A"   55 A'   56 A'   22 A"   57 A'   23 A"   58 A'   59 A'                 
  1.124   1.285   1.305   1.360   1.405   1.431   1.503   1.526
 60 A'   24 A"   61 A'   62 A'   25 A"   63 A'   26 A"   64 A'                 
  1.576   1.646   1.678   1.729   2.038   2.566   3.955   3.964
 27 A"   65 A'   66 A'   67 A'   68 A'   69 A'   28 A"   70 A'                 
  3.968   3.989   4.113   4.274   5.978   6.001   6.018   6.671
 29 A"   71 A'   72 A'   73 A'   30 A"   74 A'   75 A'   76 A'                 
  6.891  13.778  13.814  13.825  13.835  13.885  13.935  27.741
 77 A'   31 A"   32 A"   78 A'   79 A'   80 A'   81 A'   82 A'                 
 28.326  28.344  28.358  28.531  28.535  28.537  28.545  28.616
 33 A"   83 A'   84 A'   34 A"   85 A'   35 A"   86 A'   87 A'                 
127.874 127.887 127.904 151.557 162.791 163.0321901.716
 36 A"   88 A'   89 A'   90 A'   91 A'   92 A'   93 A'                         
 --------------------------------------------------------------

          Ground-State Mulliken Net Atomic Charges

     Atom                 Charge (a.u.)
  ----------------------------------------
      1 P                     0.123486
      2 P                     0.071515
      3 H                    -0.058250
      4 I                    -0.136751
  ----------------------------------------
  Sum of atomic charges =     0.000000

 -----------------------------------------------------------------
                    Cartesian Multipole Moments
 -----------------------------------------------------------------
    Charge (ESU x 10^10)
                 0.0000
    Dipole Moment (Debye)
         X       0.4604      Y       0.6829      Z       0.0000
       Tot       0.8236
    Quadrupole Moments (Debye-Ang)
        XX     -56.4035     XY       0.8266     YY     -55.3050
        XZ      -0.0000     YZ       0.0000     ZZ     -56.2262
    Octopole Moments (Debye-Ang^2)
       XXX    -109.2770    XXY       1.8216    XYY     -28.6588
       YYY      -8.1965    XXZ      -0.0000    XYZ      -0.0000
       YYZ      -0.0000    XZZ     -30.9549    YZZ      -4.0674
       ZZZ      -0.0000
    Hexadecapole Moments (Debye-Ang^3)
      XXXX   -1070.4702   XXXY      16.0757   XXYY    -188.0818
      XYYY      23.1365   YYYY    -198.1017   XXXZ      -0.0000
      XXYZ      -0.0000   XYYZ      -0.0000   YYYZ       0.0000
      XXZZ    -186.0607   XYZZ       6.4788   YYZZ     -46.6133
      XZZZ      -0.0000   YZZZ       0.0000   ZZZZ     -86.1576
 -----------------------------------------------------------------
 Calculating analytic gradient of the SCF energy
 Gradient of SCF Energy
            1           2           3           4
    1   0.0002323  -0.0003048   0.0000466   0.0000259
    2   0.0001263  -0.0002045   0.0000131   0.0000651
    3   0.0000000  -0.0000000   0.0000000  -0.0000000
 Max gradient component =       3.048E-04
 RMS gradient           =       1.329E-04
 Gradient time:  CPU 3.26 s  wall 3.26 s
 Geometry Optimization Parameters
   NAtoms,    NIC,     NZ,  NCons,   NDum,   NFix, NCnnct, MaxDiis
        4      14       4       0       0       0       0       0

 Cartesian Hessian Update
 Hessian Updated using BFGS Update


** GEOMETRY OPTIMIZATION IN DELOCALIZED INTERNAL COORDINATES **
   Searching for a Minimum

   Optimization Cycle:   5

                       Coordinates (Angstroms)
     ATOM                X               Y               Z
      1  P         1.2945384337   -0.9109757558    0.0000000000
      2  P         2.8499962199    0.4111755301    0.0000000000
      3  H         2.1384285713    1.6452897827    0.0000000000
      4  I        -0.8801189546    0.3255593554    0.0000000000
   Point Group: cs    Number of degrees of freedom:     5


   Energy is  -7602.877705871

 Hessian Updated using BFGS Update

  5 Hessian modes will be used to form the next step
  Hessian Eigenvalues:
     0.092841    0.113576    0.197785    0.212936    0.266701

 Minimum Search - Taking Simple RFO Step
 Searching for Lamda that Minimizes Along All modes
 Value Taken    Lamda =   0.00000000
 Step Taken.  Stepsize is  0.001593

                             Maximum     Tolerance    Cnvgd?
         Gradient           0.000227      0.000300     YES
         Displacement       0.001097      0.001200     YES
         Energy change     -0.000010      0.000001      NO


                       Distance Matrix (Angstroms)
             P (  1)   P (  2)   H (  3)
   P (  2)  2.041454
   H (  3)  2.691959  1.424558
   I (  4)  2.501630  3.731098  3.294437

 Final energy is   -7602.8777058708611     


 ******************************
 **  OPTIMIZATION CONVERGED  **
 ******************************

                       Coordinates (Angstroms)
     ATOM                X               Y               Z
      1  P         1.2945384337   -0.9109757558    0.0000000000
      2  P         2.8499962199    0.4111755301    0.0000000000
      3  H         2.1384285713    1.6452897827    0.0000000000
      4  I        -0.8801189546    0.3255593554    0.0000000000

Z-matrix Print:
$molecule
0 1
I 
P  1 2.501630
P  2 2.041454 1 110.012147
H  3 1.424558 2 100.397836 1 -0.000000 0
$end


 --------------------------------------------------------------
             Orbital Energies (a.u.) and Symmetries
 --------------------------------------------------------------

 Alpha MOs, Restricted
 -- Occupied --                  
******* -176.31 -165.71 -165.71 -165.71  -77.11  -77.08  -35.81
  1 A'    2 A'    3 A'    1 A"    4 A'    5 A'    6 A'    7 A'                 
-31.299 -31.295 -31.294 -22.950 -22.949 -22.949 -22.945 -22.945
  8 A'    2 A"    9 A'   10 A'    3 A"   11 A'    4 A"   12 A'                 
 -6.604  -6.578  -6.356  -4.767  -4.766  -4.764  -4.761  -4.755
 13 A'   14 A'   15 A'   16 A'   17 A'    5 A"   18 A'    6 A"                 
 -4.754  -4.739  -4.739  -4.736  -2.033  -2.030  -2.029  -2.018
 19 A'    7 A"   20 A'   21 A'   22 A'    8 A"   23 A'   24 A'                 
 -2.018  -0.724  -0.651  -0.537  -0.408  -0.328  -0.320  -0.306
  9 A"   25 A'   26 A'   27 A'   28 A'   29 A'   10 A"   30 A'                 
 -0.268  -0.267
 31 A'   11 A"                                                                 
 -- Virtual --                   
 -0.129  -0.098  -0.005   0.004   0.025   0.034   0.039   0.052
 12 A"   32 A'   33 A'   34 A'   35 A'   36 A'   13 A"   37 A'                 
  0.063   0.070   0.070   0.101   0.114   0.170   0.207   0.210
 38 A'   39 A'   14 A"   40 A'   41 A'   42 A'   43 A'   15 A"                 
  0.249   0.263   0.275   0.277   0.305   0.305   0.339   0.372
 44 A'   45 A'   46 A'   16 A"   47 A'   17 A"   48 A'   18 A"                 
  0.392   0.394   0.409   0.454   0.498   0.514   0.529   0.579
 49 A'   19 A"   50 A'   51 A'   52 A'   20 A"   53 A'   54 A'                 
  0.603   0.617   0.685   0.695   0.807   0.839   0.846   0.898
 21 A"   55 A'   56 A'   22 A"   57 A'   23 A"   58 A'   59 A'                 
  1.124   1.285   1.305   1.360   1.405   1.431   1.503   1.526
 60 A'   24 A"   61 A'   62 A'   25 A"   63 A'   26 A"   64 A'                 
  1.576   1.646   1.678   1.729   2.038   2.566   3.955   3.964
 27 A"   65 A'   66 A'   67 A'   68 A'   69 A'   28 A"   70 A'                 
  3.968   3.989   4.113   4.274   5.978   6.001   6.018   6.671
 29 A"   71 A'   72 A'   73 A'   30 A"   74 A'   75 A'   76 A'                 
  6.891  13.778  13.814  13.825  13.835  13.885  13.935  27.741
 77 A'   31 A"   32 A"   78 A'   79 A'   80 A'   81 A'   82 A'                 
 28.326  28.344  28.358  28.531  28.535  28.537  28.545  28.616
 33 A"   83 A'   84 A'   34 A"   85 A'   35 A"   86 A'   87 A'                 
127.874 127.887 127.904 151.557 162.791 163.0321901.716
 36 A"   88 A'   89 A'   90 A'   91 A'   92 A'   93 A'                         

 Beta MOs, Restricted
 -- Occupied --                  
******* -176.31 -165.71 -165.71 -165.71  -77.11  -77.08  -35.81
  1 A'    2 A'    3 A'    1 A"    4 A'    5 A'    6 A'    7 A'                 
-31.299 -31.295 -31.294 -22.950 -22.949 -22.949 -22.945 -22.945
  8 A'    2 A"    9 A'   10 A'    3 A"   11 A'    4 A"   12 A'                 
 -6.604  -6.578  -6.356  -4.767  -4.766  -4.764  -4.761  -4.755
 13 A'   14 A'   15 A'   16 A'   17 A'    5 A"   18 A'    6 A"                 
 -4.754  -4.739  -4.739  -4.736  -2.033  -2.030  -2.029  -2.018
 19 A'    7 A"   20 A'   21 A'   22 A'    8 A"   23 A'   24 A'                 
 -2.018  -0.724  -0.651  -0.537  -0.408  -0.328  -0.320  -0.306
  9 A"   25 A'   26 A'   27 A'   28 A'   29 A'   10 A"   30 A'                 
 -0.268  -0.267
 31 A'   11 A"                                                                 
 -- Virtual --                   
 -0.129  -0.098  -0.005   0.004   0.025   0.034   0.039   0.052
 12 A"   32 A'   33 A'   34 A'   35 A'   36 A'   13 A"   37 A'                 
  0.063   0.070   0.070   0.101   0.114   0.170   0.207   0.210
 38 A'   39 A'   14 A"   40 A'   41 A'   42 A'   43 A'   15 A"                 
  0.249   0.263   0.275   0.277   0.305   0.305   0.339   0.372
 44 A'   45 A'   46 A'   16 A"   47 A'   17 A"   48 A'   18 A"                 
  0.392   0.394   0.409   0.454   0.498   0.514   0.529   0.579
 49 A'   19 A"   50 A'   51 A'   52 A'   20 A"   53 A'   54 A'                 
  0.603   0.617   0.685   0.695   0.807   0.839   0.846   0.898
 21 A"   55 A'   56 A'   22 A"   57 A'   23 A"   58 A'   59 A'                 
  1.124   1.285   1.305   1.360   1.405   1.431   1.503   1.526
 60 A'   24 A"   61 A'   62 A'   25 A"   63 A'   26 A"   64 A'                 
  1.576   1.646   1.678   1.729   2.038   2.566   3.955   3.964
 27 A"   65 A'   66 A'   67 A'   68 A'   69 A'   28 A"   70 A'                 
  3.968   3.989   4.113   4.274   5.978   6.001   6.018   6.671
 29 A"   71 A'   72 A'   73 A'   30 A"   74 A'   75 A'   76 A'                 
  6.891  13.778  13.814  13.825  13.835  13.885  13.935  27.741
 77 A'   31 A"   32 A"   78 A'   79 A'   80 A'   81 A'   82 A'                 
 28.326  28.344  28.358  28.531  28.535  28.537  28.545  28.616
 33 A"   83 A'   84 A'   34 A"   85 A'   35 A"   86 A'   87 A'                 
127.874 127.887 127.904 151.557 162.791 163.0321901.716
 36 A"   88 A'   89 A'   90 A'   91 A'   92 A'   93 A'                         
 --------------------------------------------------------------

          Ground-State Mulliken Net Atomic Charges

     Atom                 Charge (a.u.)
  ----------------------------------------
      1 P                     0.123486
      2 P                     0.071515
      3 H                    -0.058250
      4 I                    -0.136751
  ----------------------------------------
  Sum of atomic charges =     0.000000

 -----------------------------------------------------------------
                    Cartesian Multipole Moments
 -----------------------------------------------------------------
    Charge (ESU x 10^10)
                 0.0000
    Dipole Moment (Debye)
         X       0.4604      Y       0.6829      Z       0.0000
       Tot       0.8236
    Quadrupole Moments (Debye-Ang)
        XX     -56.4035     XY       0.8266     YY     -55.3050
        XZ      -0.0000     YZ       0.0000     ZZ     -56.2262
    Octopole Moments (Debye-Ang^2)
       XXX    -109.2770    XXY       1.8216    XYY     -28.6588
       YYY      -8.1965    XXZ      -0.0000    XYZ      -0.0000
       YYZ      -0.0000    XZZ     -30.9549    YZZ      -4.0674
       ZZZ      -0.0000
    Hexadecapole Moments (Debye-Ang^3)
      XXXX   -1070.4702   XXXY      16.0757   XXYY    -188.0818
      XYYY      23.1365   YYYY    -198.1017   XXXZ      -0.0000
      XXYZ      -0.0000   XYYZ      -0.0000   YYYZ       0.0000
      XXZZ    -186.0607   XYZZ       6.4788   YYZZ     -46.6133
      XZZZ      -0.0000   YZZZ       0.0000   ZZZZ     -86.1576
 -----------------------------------------------------------------
Archival summary:
1\1\TWL02\OPT\ProcedureUnspecified\BasisUnspecified\121\taweetha\TueOct3016:24:172018TueOct3016:24:172018\0\\#,OPT,ProcedureUnspecified,BasisUnspecified,\\0,1\I\P,1,2.50163\P,2,2.04145,1,110.012\H,3,1.42456,2,100.398,1,-0,0\\\@

 Total job time:  68.63s(wall), 68.21s(cpu) 
 Tue Oct 30 16:24:17 2018

        *************************************************************
        *                                                           *
        *  Thank you very much for using Q-Chem.  Have a nice day.  *
        *                                                           *
        *************************************************************


 
User input: 2 of 2 
 
Q-Chem Developer Version!
                  Welcome to Q-Chem
     A Quantum Leap Into The Future Of Chemistry


 Q-Chem 5.1, Q-Chem, Inc., Pleasanton, CA (2018)

 Yihan Shao,  Zhengting Gan,  E. Epifanovsky,  A. T. B. Gilbert,  M. Wormit,  
 J. Kussmann,  A. W. Lange,  A. Behn,  Jia Deng,  Xintian Feng,  D. Ghosh,  
 M. Goldey,  P. R. Horn,  L. D. Jacobson,  I. Kaliman,  T. Kus,  A. Landau,  
 Jie Liu,  E. I. Proynov,  R. M. Richard,  R. P. Steele,  E. J. Sundstrom,  
 H. L. Woodcock III,  P. M. Zimmerman,  D. Zuev,  B. Albrecht,  E. Alguire,  
 S. A. Baeppler,  D. Barton,  Z. Benda,  Y. A. Bernard,  E. J. Berquist,  
 K. B. Bravaya,  H. Burton,  D. Casanova,  Chun-Min Chang,  Yunqing Chen,  
 A. Chien,  K. D. Closser,  M. P. Coons,  S. Coriani,  S. Dasgupta,  
 A. L. Dempwolff,  M. Diedenhofen,  Hainam Do,  R. G. Edgar,  Po-Tung Fang,  
 S. Faraji,  S. Fatehi,  Qingguo Feng,  K. D. Fenk,  J. Fosso-Tande,  
 Qinghui Ge,  A. Ghysels,  G. Gidofalvi,  J. Gomes,  J. Gonthier,  A. Gunina,  
 D. Hait,  M. W. D. Hanson-Heine,  P. H. P. Harbach,  A. W. Hauser,  
 J. E. Herr,  E. G. Hohenstein,  Z. C. Holden,  Kerwin Hui,  B. C. Huynh,  
 T.-C. Jagau,  Hyunjun Ji,  B. Kaduk,  K. Khistyaev,  Jaehoon Kim,  
 P. Klunzinger,  K. Koh,  D. Kosenkov,  L. Koulias,  T. Kowalczyk,  
 C. M. Krauter,  A. Kunitsa,  Ka Un Lao,  A. Laurent,  K. V. Lawler,  
 Joonho Lee,  D. Lefrancois,  S. Lehtola,  D. S. Levine,  Yi-Pei Li,  
 You-Sheng Lin,  Fenglai Liu,  E. Livshits,  A. Luenser,  P. Manohar,  
 E. Mansoor,  S. F. Manzer,  Shan-Ping Mao,  Yuezhi Mao,  N. Mardirossian,  
 A. V. Marenich,  T. Markovich,  L. A. Martinez-Martinez,  S. A. Maurer,  
 N. J. Mayhall,  S. C. McKenzie,  J.-M. Mewes,  A. F. Morrison,  
 J. W. Mullinax,  K. Nanda,  T. S. Nguyen-Beck,  R. Olivares-Amaya,  
 J. A. Parkhill,  T. M. Perrine,  F. Plasser,  P. Pokhilko,  S. Prager,  
 A. Prociuk,  E. Ramos,  D. R. Rehn,  F. Rob,  M. Schneider,  N. Sergueev,  
 S. M. Sharada,  S. Sharma,  D. W. Small,  T. Stauch,  T. Stein,  
 Yu-Chuan Su,  A. J. W. Thom,  A. Tkatchenko,  T. Tsuchimochi,  N. M. Tubman,  
 L. Vogt,  M. L. Vidal,  O. Vydrov,  M. A. Watson,  J. Wenzel,  
 M. de Wergifosse,  T. A. Wesolowski,  A. White,  J. Witte,  A. Yamada,  
 Jun Yang,  K. Yao,  S. Yeganeh,  S. R. Yost,  Zhi-Qiang You,  A. Zech,  
 Igor Ying Zhang,  Xing Zhang,  Yan Zhao,  Ying Zhu,  B. R. Brooks,  
 G. K. L. Chan,  C. J. Cramer,  M. S. Gordon,  W. J. Hehre,  A. Klamt,  
 M. W. Schmidt,  C. D. Sherrill,  D. G. Truhlar,  A. Aspuru-Guzik,  R. Baer,  
 A. T. Bell,  N. A. Besley,  Jeng-Da Chai,  A. E. DePrince, III,  
 R. A. DiStasio Jr.,  A. Dreuw,  B. D. Dunietz,  T. R. Furlani,  
 Chao-Ping Hsu,  Yousung Jung,  Jing Kong,  D. S. Lambrecht,  WanZhen Liang,  
 C. Ochsenfeld,  V. A. Rassolov,  L. V. Slipchenko,  J. E. Subotnik,  
 T. Van Voorhis,  J. M. Herbert,  A. I. Krylov,  P. M. W. Gill,  M. Head-Gordon

 Contributors to earlier versions of Q-Chem not listed above: 
 R. D. Adamson,  B. Austin,  J. Baker,  G. J. O. Beran,  K. Brandhorst,  
 S. T. Brown,  E. F. C. Byrd,  A. K. Chakraborty,  C.-L. Cheng,  
 Siu Hung Chien,  D. M. Chipman,  D. L. Crittenden,  H. Dachsel,  
 R. J. Doerksen,  A. D. Dutoi,  L. Fusti-Molnar,  W. A. Goddard III,  
 A. Golubeva-Zadorozhnaya,  S. R. Gwaltney,  G. Hawkins,  A. Heyden,  
 S. Hirata,  G. Kedziora,  F. J. Keil,  C. Kelley,  Jihan Kim,  R. A. King,  
 R. Z. Khaliullin,  P. P. Korambath,  W. Kurlancheek,  A. M. Lee,  M. S. Lee,  
 S. V. Levchenko,  Ching Yeh Lin,  D. Liotard,  R. C. Lochan,  I. Lotan,  
 P. E. Maslen,  N. Nair,  D. P. O'Neill,  D. Neuhauser,  E. Neuscamman,  
 C. M. Oana,  R. Olson,  B. Peters,  R. Peverati,  P. A. Pieniazek,  
 Y. M. Rhee,  J. Ritchie,  M. A. Rohrdanz,  E. Rosta,  N. J. Russ,  
 H. F. Schaefer III,  N. E. Schultz,  N. Shenvi,  A. C. Simmonett,  A. Sodt,  
 D. Stuck,  K. S. Thanthiriwatte,  V. Vanovschi,  Tao Wang,  A. Warshel,  
 C. F. Williams,  Q. Wu,  X. Xu,  W. Zhang

 Please cite Q-Chem as follows:
 Y. Shao et al., Mol. Phys. 113, 184-215 (2015)
 DOI: 10.1080/00268976.2014.952696

 Q-Chem 5.1.1 for Intel X86 EM64T Linux

 Parts of Q-Chem use Armadillo 8.300.2 (Tropical Shenanigans).
 http://arma.sourceforge.net/

 Q-Chem begins on Tue Oct 30 16:24:17 2018  

Host: 
0

     Scratch files written to /scratch/taweetham/qchem18543//
The previous job contains 0 fragments, simply inherited here
Input Ideriv = 2
Curr. Ideriv = -1
Max.  Ideriv = 2

Checking the input file for inconsistencies... 	...done.

--------------------------------------------------------------
User input:
--------------------------------------------------------------

$molecule
read
$end

$rem
   job_type 	frequency
   basis 	6-311++g**
   method	b3lyp	
$end


--------------------------------------------------------------
 ----------------------------------------------------------------
             Standard Nuclear Orientation (Angstroms)
    I     Atom           X                Y                Z
 ----------------------------------------------------------------
    1      P       1.1683216781    -0.9520299826    -0.0000000000
    2      P       2.6073273583     0.4960016468     0.0000000000
    3      H       1.7946945893     1.6660420263     0.0000000000
    4      I      -1.1024420780     0.0976298681     0.0000000000
 ----------------------------------------------------------------
 Molecular Point Group                 Cs    NOp =  2
 Largest Abelian Subgroup              Cs    NOp =  2
 Nuclear Repulsion Energy =   356.2801108756 hartrees
 There are       42 alpha and       42 beta electrons
 Requested basis set is 6-311++G(d,p)
 There are 55 shells and 129 basis functions

 Total QAlloc Memory Limit   2000 MB
 Mega-Array Size       188 MB
 MEM_STATIC part       192 MB

                       Distance Matrix (Angstroms)
             P (  1)   P (  2)   H (  3)
   P (  2)  2.041454
   H (  3)  2.691959  1.424558
   I (  4)  2.501630  3.731098  3.294437

 A cutoff of  1.0D-11 yielded   1295 shell pairs
 There are      7532 function pairs (      8420 Cartesian)
 Smallest overlap matrix eigenvalue = 8.69E-04
 Guess from superposition of atomic densities
 Warning:  Energy on first SCF cycle will be non-variational
 SAD guess density has 84.000000 electrons

 -----------------------------------------------------------------------
  General SCF calculation program by
  Eric Jon Sundstrom, Paul Horn, Yuezhi Mao, Dmitri Zuev, Alec White,
  David Stuck, Shaama M.S., Shane Yost, Joonho Lee, David Small,
  Daniel Levine, Susi Lehtola, Hugh Burton, Evgeny Epifanovsky
 -----------------------------------------------------------------------
 Exchange:     0.2000 Hartree-Fock + 0.0800 Slater + 0.7200 B88
 Correlation:  0.1900 VWN1RPA + 0.8100 LYP
 Using SG-1 standard quadrature grid
 A restricted SCF calculation will be
 performed using DIIS
 SCF converges when DIIS error is below 1.0e-08
 ---------------------------------------
  Cycle       Energy         DIIS error
 ---------------------------------------
    1   -7603.0050841762      3.97e-02  
    2   -7602.8697906211      1.85e-03  
    3   -7602.8445082491      3.39e-03  
    4   -7602.8759110808      7.84e-04  
    5   -7602.8775999446      1.74e-04  
    6   -7602.8776754909      1.15e-04  
    7   -7602.8777088028      1.28e-05  
    8   -7602.8777092677      3.82e-06  
    9   -7602.8777093061      6.17e-07  
   10   -7602.8777093074      1.55e-07  
   11   -7602.8777093074      4.33e-08  
   12   -7602.8777093074      1.05e-08  
   13   -7602.8777093074      1.56e-09  Convergence criterion met
 ---------------------------------------
 SCF time:   CPU 12.97s  wall 13.00s 
 SCF   energy in the final basis set =    -7602.8777093074
 Total energy in the final basis set =    -7602.8777093074

 --------------------------------------------------------------
             Orbital Energies (a.u.) and Symmetries
 --------------------------------------------------------------

 Alpha MOs, Restricted
 -- Occupied --                  
******* -176.31 -165.71 -165.71 -165.71  -77.11  -77.08  -35.81
  1 A'    2 A'    3 A'    1 A"    4 A'    5 A'    6 A'    7 A'                 
-31.299 -31.295 -31.294 -22.950 -22.949 -22.949 -22.945 -22.945
  8 A'    2 A"    9 A'   10 A'    3 A"   11 A'    4 A"   12 A'                 
 -6.604  -6.578  -6.356  -4.767  -4.766  -4.764  -4.761  -4.755
 13 A'   14 A'   15 A'   16 A'   17 A'    5 A"   18 A'    6 A"                 
 -4.754  -4.739  -4.739  -4.736  -2.033  -2.029  -2.028  -2.018
 19 A'    7 A"   20 A'   21 A'   22 A'    8 A"   23 A'   24 A'                 
 -2.018  -0.724  -0.651  -0.537  -0.408  -0.328  -0.320  -0.306
  9 A"   25 A'   26 A'   27 A'   28 A'   29 A'   10 A"   30 A'                 
 -0.268  -0.267
 31 A'   11 A"                                                                 
 -- Virtual --                   
 -0.129  -0.098  -0.005   0.004   0.025   0.034   0.039   0.052
 12 A"   32 A'   33 A'   34 A'   35 A'   36 A'   13 A"   37 A'                 
  0.063   0.069   0.070   0.101   0.114   0.170   0.207   0.210
 38 A'   39 A'   14 A"   40 A'   41 A'   42 A'   43 A'   15 A"                 
  0.249   0.263   0.275   0.277   0.305   0.305   0.339   0.372
 44 A'   45 A'   46 A'   16 A"   47 A'   17 A"   48 A'   18 A"                 
  0.392   0.394   0.410   0.454   0.498   0.514   0.529   0.579
 49 A'   19 A"   50 A'   51 A'   52 A'   20 A"   53 A'   54 A'                 
  0.603   0.617   0.685   0.694   0.807   0.839   0.846   0.898
 21 A"   55 A'   56 A'   22 A"   57 A'   23 A"   58 A'   59 A'                 
  1.124   1.286   1.305   1.360   1.405   1.431   1.503   1.526
 60 A'   24 A"   61 A'   62 A'   25 A"   63 A'   26 A"   64 A'                 
  1.576   1.646   1.678   1.729   2.038   2.566   3.955   3.964
 27 A"   65 A'   66 A'   67 A'   68 A'   69 A'   28 A"   70 A'                 
  3.968   3.989   4.113   4.274   5.978   6.002   6.018   6.671
 29 A"   71 A'   72 A'   73 A'   30 A"   74 A'   75 A'   76 A'                 
  6.891  13.778  13.814  13.825  13.835  13.885  13.935  27.740
 77 A'   31 A"   32 A"   78 A'   79 A'   80 A'   81 A'   82 A'                 
 28.326  28.344  28.358  28.531  28.535  28.536  28.545  28.616
 33 A"   83 A'   84 A'   34 A"   85 A'   35 A"   86 A'   87 A'                 
127.873 127.887 127.904 151.557 162.791 163.0321901.716
 36 A"   88 A'   89 A'   90 A'   91 A'   92 A'   93 A'                         

 Beta MOs, Restricted
 -- Occupied --                  
******* -176.31 -165.71 -165.71 -165.71  -77.11  -77.08  -35.81
  1 A'    2 A'    3 A'    1 A"    4 A'    5 A'    6 A'    7 A'                 
-31.299 -31.295 -31.294 -22.950 -22.949 -22.949 -22.945 -22.945
  8 A'    2 A"    9 A'   10 A'    3 A"   11 A'    4 A"   12 A'                 
 -6.604  -6.578  -6.356  -4.767  -4.766  -4.764  -4.761  -4.755
 13 A'   14 A'   15 A'   16 A'   17 A'    5 A"   18 A'    6 A"                 
 -4.754  -4.739  -4.739  -4.736  -2.033  -2.029  -2.028  -2.018
 19 A'    7 A"   20 A'   21 A'   22 A'    8 A"   23 A'   24 A'                 
 -2.018  -0.724  -0.651  -0.537  -0.408  -0.328  -0.320  -0.306
  9 A"   25 A'   26 A'   27 A'   28 A'   29 A'   10 A"   30 A'                 
 -0.268  -0.267
 31 A'   11 A"                                                                 
 -- Virtual --                   
 -0.129  -0.098  -0.005   0.004   0.025   0.034   0.039   0.052
 12 A"   32 A'   33 A'   34 A'   35 A'   36 A'   13 A"   37 A'                 
  0.063   0.069   0.070   0.101   0.114   0.170   0.207   0.210
 38 A'   39 A'   14 A"   40 A'   41 A'   42 A'   43 A'   15 A"                 
  0.249   0.263   0.275   0.277   0.305   0.305   0.339   0.372
 44 A'   45 A'   46 A'   16 A"   47 A'   17 A"   48 A'   18 A"                 
  0.392   0.394   0.410   0.454   0.498   0.514   0.529   0.579
 49 A'   19 A"   50 A'   51 A'   52 A'   20 A"   53 A'   54 A'                 
  0.603   0.617   0.685   0.694   0.807   0.839   0.846   0.898
 21 A"   55 A'   56 A'   22 A"   57 A'   23 A"   58 A'   59 A'                 
  1.124   1.286   1.305   1.360   1.405   1.431   1.503   1.526
 60 A'   24 A"   61 A'   62 A'   25 A"   63 A'   26 A"   64 A'                 
  1.576   1.646   1.678   1.729   2.038   2.566   3.955   3.964
 27 A"   65 A'   66 A'   67 A'   68 A'   69 A'   28 A"   70 A'                 
  3.968   3.989   4.113   4.274   5.978   6.002   6.018   6.671
 29 A"   71 A'   72 A'   73 A'   30 A"   74 A'   75 A'   76 A'                 
  6.891  13.778  13.814  13.825  13.835  13.885  13.935  27.740
 77 A'   31 A"   32 A"   78 A'   79 A'   80 A'   81 A'   82 A'                 
 28.326  28.344  28.358  28.531  28.535  28.536  28.545  28.616
 33 A"   83 A'   84 A'   34 A"   85 A'   35 A"   86 A'   87 A'                 
127.873 127.887 127.904 151.557 162.791 163.0321901.716
 36 A"   88 A'   89 A'   90 A'   91 A'   92 A'   93 A'                         
 --------------------------------------------------------------

          Ground-State Mulliken Net Atomic Charges

     Atom                 Charge (a.u.)
  ----------------------------------------
      1 P                     0.123883
      2 P                     0.071212
      3 H                    -0.058059
      4 I                    -0.137036
  ----------------------------------------
  Sum of atomic charges =     0.000000

 -----------------------------------------------------------------
                    Cartesian Multipole Moments
 -----------------------------------------------------------------
    Charge (ESU x 10^10)
                 0.0000
    Dipole Moment (Debye)
         X       0.4037      Y       0.7196      Z      -0.0000
       Tot       0.8251
    Quadrupole Moments (Debye-Ang)
        XX     -56.6971     XY       0.5183     YY     -55.3974
        XZ       0.0000     YZ       0.0000     ZZ     -56.2285
    Octopole Moments (Debye-Ang^2)
       XXX     -75.5146    XXY       5.7819    XYY     -16.9637
       YYY      10.0557    XXZ      -0.0000    XYZ      -0.0000
       YYZ      -0.0000    XZZ     -19.3604    YZZ       1.9449
       ZZZ      -0.0000
    Hexadecapole Moments (Debye-Ang^3)
      XXXX    -995.5861   XXXY     -13.0610   XXYY    -181.8572
      XYYY       2.7405   YYYY    -193.9550   XXXZ       0.0000
      XXYZ       0.0000   XYYZ       0.0000   YYYZ      -0.0000
      XXZZ    -176.2885   XYZZ      -0.9949   YYZZ     -45.7979
      XZZZ       0.0000   YZZZ      -0.0000   ZZZZ     -86.1654
 -----------------------------------------------------------------
 Calculating MO derivatives via CPSCF
   1         3          12      0.169470    0.064808
   2         3          12      0.025717    0.013231
   3         3          12      0.002935    0.001212
   4         4          11      0.000288    0.000135
   5        12           3      0.000028    0.000016
   6        15           0      0.000000    0.000000    Roots Converged
 Time for AOints: 3.4 s (CPU) 3.4 s (wall)
 ------------------------------------------------------------------------------
                     AOints        : Timing summary (seconds)
 ------------------------------------------------------------------------------
     job step          cpu (% of tot)      sys (% of tot)     wall (% of tot)
 ------------------------------------------------------------------------------
  cpscf_lag         0.3088E+02 (51.9)   0.5200E-04 (21.5)   0.3090E+02 (51.9)
  iterzp            0.2507E+02 (42.2)   0.1900E-03 (78.5)   0.2509E+02 (42.2)
  make_fx           0.0000E+00 ( 0.0)   0.0000E+00 ( 0.0)   0.0000E+00 ( 0.0)
  AOints            0.3429E+01 ( 5.8)   0.0000E+00 ( 0.0)   0.3431E+01 ( 5.8)
 ------------------------------------------------------------------------------
   Grand Totals     0.5945E+02          0.2420E-03          0.5949E+02
 ------------------------------------------------------------------------------
 Calculating analytic Hessian of the SCF energy
 Polarizability Matrix (a.u.)
            1           2           3
    1-129.4193862  -7.8478658   0.0000000
    2  -7.8478658 -73.1493483  -0.0000000
    3   0.0000000  -0.0000000 -50.5247541

 Direct stationary perturbation theory relativistic correction:

 rels  =      97.854719318048
 relv  =    -324.238636432256
 rel2e =      42.067857225791
 E_rel =    -184.316059888418

 Hessian of the SCF Energy
            1           2           3           4           5           6
    1   0.1775228   0.0472127  -0.0000000  -0.1041711  -0.0943202   0.0000000
    2   0.0472127   0.1670977  -0.0000000  -0.0728437  -0.1186920   0.0000000
    3  -0.0000000  -0.0000000   0.0083992   0.0000000   0.0000000  -0.0108650
    4  -0.1041711  -0.0728437   0.0000000   0.2038818  -0.0035517   0.0000000
    5  -0.0943202  -0.1186920   0.0000000  -0.0035517   0.2446088  -0.0000000
    6   0.0000000   0.0000000  -0.0108650   0.0000000  -0.0000000   0.0170644
    7   0.0008553  -0.0151096   0.0000000  -0.0830956   0.1011292  -0.0000000
    8   0.0028765  -0.0125737  -0.0000000   0.0825857  -0.1311377   0.0000000
    9   0.0000000  -0.0000000   0.0075166  -0.0000000   0.0000000  -0.0125249
   10  -0.0742070   0.0407406   0.0000000  -0.0166151  -0.0032573  -0.0000000
   11   0.0442310  -0.0358320   0.0000000  -0.0061903   0.0052209  -0.0000000
   12   0.0000000   0.0000000  -0.0050508  -0.0000000  -0.0000000   0.0063255
            7           8           9          10          11          12
    1   0.0008553   0.0028765   0.0000000  -0.0742070   0.0442310   0.0000000
    2  -0.0151096  -0.0125737  -0.0000000   0.0407406  -0.0358320   0.0000000
    3   0.0000000  -0.0000000   0.0075166   0.0000000   0.0000000  -0.0050508
    4  -0.0830956   0.0825857  -0.0000000  -0.0166151  -0.0061903  -0.0000000
    5   0.1011292  -0.1311377   0.0000000  -0.0032573   0.0052209  -0.0000000
    6  -0.0000000   0.0000000  -0.0125249  -0.0000000  -0.0000000   0.0063255
    7   0.0809457  -0.0866790   0.0000000   0.0012947   0.0006593   0.0000000
    8  -0.0866790   0.1410732  -0.0000000   0.0012168   0.0026382   0.0000000
    9   0.0000000  -0.0000000   0.0100262   0.0000000   0.0000000  -0.0050179
   10   0.0012947   0.0012168   0.0000000   0.0895275  -0.0387000   0.0000000
   11   0.0006593   0.0026382   0.0000000  -0.0387000   0.0279729  -0.0000000
   12   0.0000000   0.0000000  -0.0050179   0.0000000  -0.0000000   0.0037431
 Gradient time:  CPU 79.90 s  wall 79.95 s
 **********************************************************************
 **                                                                  **
 **                       VIBRATIONAL ANALYSIS                       **
 **                       --------------------                       **
 **                                                                  **
 **        VIBRATIONAL FREQUENCIES (CM**-1) AND NORMAL MODES         **
 **     FORCE CONSTANTS (mDYN/ANGSTROM) AND REDUCED MASSES (AMU)     **
 **                  INFRARED INTENSITIES (KM/MOL)                   **
 **                                                                  **
 **********************************************************************


 Mode:                 1                      2                      3
 Frequency:       147.25                 339.78                 530.35
 Force Cnst:      0.1486                 1.3462                 0.1824
 Red. Mass:      11.6332                19.7908                 1.1004
 IR Active:          YES                    YES                    YES
 IR Intens:        1.771                 35.265                  5.307
 Raman Active:       YES                    YES                    YES
               X      Y      Z        X      Y      Z        X      Y      Z
 P          0.093  0.233  0.000    0.552 -0.445 -0.000    0.000  0.000  0.032
 P          0.442 -0.114 -0.000    0.036  0.120  0.000   -0.000 -0.000 -0.045
 H          0.826  0.164  0.000   -0.588 -0.332 -0.000    0.000  0.000  0.998
 I         -0.137 -0.030 -0.000   -0.139  0.082  0.000   -0.000  0.000 -0.005
 TransDip   0.031  0.029  0.000    0.181 -0.057 -0.000    0.000  0.000  0.074

 Mode:                 4                      5                      6
 Frequency:       592.61                 738.09                2342.73
 Force Cnst:      6.0963                 0.3505                 3.3619
 Red. Mass:      29.4627                 1.0921                 1.0397
 IR Active:          YES                    YES                    YES
 IR Intens:       11.313                 12.471                 20.668
 Raman Active:       YES                    YES                    YES
               X      Y      Z        X      Y      Z        X      Y      Z
 P          0.511  0.463 -0.000    0.006 -0.039 -0.000    0.000  0.000 -0.000
 P         -0.495 -0.479  0.000   -0.032  0.014  0.000    0.019 -0.027  0.000
 H          0.224  0.015 -0.000    0.794  0.605 -0.000   -0.582  0.813 -0.000
 I         -0.006  0.004  0.000    0.000  0.001  0.000    0.000  0.000  0.000
 TransDip   0.099  0.042 -0.000   -0.102  0.049 -0.000    0.039 -0.140  0.000

 STANDARD THERMODYNAMIC QUANTITIES AT   298.15 K  AND     1.00 ATM

   This Molecule has  0 Imaginary Frequencies
   Zero point vibrational energy:        6.706 kcal/mol

   Atom    1 Element P  Has Mass   30.97376
   Atom    2 Element P  Has Mass   30.97376
   Atom    3 Element H  Has Mass    1.00783
   Atom    4 Element I  Has Mass  126.90440
   Molecular Mass:   189.859750 amu
   Principal axes and moments of inertia in amu*Bohr^2:
                             1           2           3
    Eigenvalues --      141.52620  1457.13370  1598.65990
          X               0.99991     0.01370     0.00000
          Y              -0.01370     0.99991     0.00000
          Z               0.00000    -0.00000     1.00000
   Rotational Symmetry Number is   1
   The Molecule is an Asymmetric Top
   Translational Enthalpy:        0.889 kcal/mol
   Rotational Enthalpy:           0.889 kcal/mol
   Vibrational Enthalpy:          7.638 kcal/mol
   gas constant (RT):             0.592 kcal/mol
   Translational Entropy:        41.629  cal/mol.K
   Rotational Entropy:           27.291  cal/mol.K
   Vibrational Entropy:           5.234  cal/mol.K

   Total Enthalpy:               10.008 kcal/mol
   Total Entropy:                74.154  cal/mol.K

 ======================================================================

 STANDARD THERMODYNAMIC QUANTITIES FOR ANHARMONIC VIBRATION -- TOSH

   Zero point vibrational energy: ************ kcal/mol

   Vibrational Enthalpy:   ************ kcal/mol
   Vibrational Entropy:             NaN  cal/mol.K

   Total Enthalpy:         ************ kcal/mol
   Total Entropy:                   NaN  cal/mol.K

 ======================================================================

 STANDARD THERMODYNAMIC QUANTITIES FOR ANHARMONIC VIBRATION -- VPT2

   Zero point vibrational energy: ************ kcal/mol

   Vibrational Enthalpy:   ************ kcal/mol
   Vibrational Entropy:             NaN  cal/mol.K

   Total Enthalpy:         ************ kcal/mol
   Total Entropy:                   NaN  cal/mol.K

 ======================================================================

Archival summary:
1\1\TWL02\FREQ\ProcedureUnspecified\BasisUnspecified\121\taweetha\TueOct3016:25:502018TueOct3016:25:502018\0\\#,FREQ,ProcedureUnspecified,BasisUnspecified,\\0,1\I\P,1,2.50163\P,2,2.04145,1,110.012\H,3,1.42456,2,100.398,1,-0,0\\\@

 Total job time:  93.04s(wall), 92.95s(cpu) 
 Tue Oct 30 16:25:50 2018

        *************************************************************
        *                                                           *
        *  Thank you very much for using Q-Chem.  Have a nice day.  *
        *                                                           *
        *************************************************************
