# Supplementary material for: Geometric and energetic data from ab initio calculations of haloethene, haloimine, halomethylenephosphine, haloiminophosphine, halodiazene, halodiphosphene and halocyclopropane
Source: Data Brief. 2019 Nov 2;27:104738. doi: 10.1016/j.dib.2019.104738 (PMC6861602; doi:10.1016/j.dib.2019.104738)
Supplement: Multimedia component 8 [file mmc8.zip › PP/B3LYP/IEPPEI.out]

Q-Chem Developer Version!
                  Welcome to Q-Chem
     A Quantum Leap Into The Future Of Chemistry


 Q-Chem 5.1, Q-Chem, Inc., Pleasanton, CA (2018)

 Yihan Shao,  Zhengting Gan,  E. Epifanovsky,  A. T. B. Gilbert,  M. Wormit,  
 J. Kussmann,  A. W. Lange,  A. Behn,  Jia Deng,  Xintian Feng,  D. Ghosh,  
 M. Goldey,  P. R. Horn,  L. D. Jacobson,  I. Kaliman,  T. Kus,  A. Landau,  
 Jie Liu,  E. I. Proynov,  R. M. Richard,  R. P. Steele,  E. J. Sundstrom,  
 H. L. Woodcock III,  P. M. Zimmerman,  D. Zuev,  B. Albrecht,  E. Alguire,  
 S. A. Baeppler,  D. Barton,  Z. Benda,  Y. A. Bernard,  E. J. Berquist,  
 K. B. Bravaya,  H. Burton,  D. Casanova,  Chun-Min Chang,  Yunqing Chen,  
 A. Chien,  K. D. Closser,  M. P. Coons,  S. Coriani,  S. Dasgupta,  
 A. L. Dempwolff,  M. Diedenhofen,  Hainam Do,  R. G. Edgar,  Po-Tung Fang,  
 S. Faraji,  S. Fatehi,  Qingguo Feng,  K. D. Fenk,  J. Fosso-Tande,  
 Qinghui Ge,  A. Ghysels,  G. Gidofalvi,  J. Gomes,  J. Gonthier,  A. Gunina,  
 D. Hait,  M. W. D. Hanson-Heine,  P. H. P. Harbach,  A. W. Hauser,  
 J. E. Herr,  E. G. Hohenstein,  Z. C. Holden,  Kerwin Hui,  B. C. Huynh,  
 T.-C. Jagau,  Hyunjun Ji,  B. Kaduk,  K. Khistyaev,  Jaehoon Kim,  
 P. Klunzinger,  K. Koh,  D. Kosenkov,  L. Koulias,  T. Kowalczyk,  
 C. M. Krauter,  A. Kunitsa,  Ka Un Lao,  A. Laurent,  K. V. Lawler,  
 Joonho Lee,  D. Lefrancois,  S. Lehtola,  D. S. Levine,  Yi-Pei Li,  
 You-Sheng Lin,  Fenglai Liu,  E. Livshits,  A. Luenser,  P. Manohar,  
 E. Mansoor,  S. F. Manzer,  Shan-Ping Mao,  Yuezhi Mao,  N. Mardirossian,  
 A. V. Marenich,  T. Markovich,  L. A. Martinez-Martinez,  S. A. Maurer,  
 N. J. Mayhall,  S. C. McKenzie,  J.-M. Mewes,  A. F. Morrison,  
 J. W. Mullinax,  K. Nanda,  T. S. Nguyen-Beck,  R. Olivares-Amaya,  
 J. A. Parkhill,  T. M. Perrine,  F. Plasser,  P. Pokhilko,  S. Prager,  
 A. Prociuk,  E. Ramos,  D. R. Rehn,  F. Rob,  M. Schneider,  N. Sergueev,  
 S. M. Sharada,  S. Sharma,  D. W. Small,  T. Stauch,  T. Stein,  
 Yu-Chuan Su,  A. J. W. Thom,  A. Tkatchenko,  T. Tsuchimochi,  N. M. Tubman,  
 L. Vogt,  M. L. Vidal,  O. Vydrov,  M. A. Watson,  J. Wenzel,  
 M. de Wergifosse,  T. A. Wesolowski,  A. White,  J. Witte,  A. Yamada,  
 Jun Yang,  K. Yao,  S. Yeganeh,  S. R. Yost,  Zhi-Qiang You,  A. Zech,  
 Igor Ying Zhang,  Xing Zhang,  Yan Zhao,  Ying Zhu,  B. R. Brooks,  
 G. K. L. Chan,  C. J. Cramer,  M. S. Gordon,  W. J. Hehre,  A. Klamt,  
 M. W. Schmidt,  C. D. Sherrill,  D. G. Truhlar,  A. Aspuru-Guzik,  R. Baer,  
 A. T. Bell,  N. A. Besley,  Jeng-Da Chai,  A. E. DePrince, III,  
 R. A. DiStasio Jr.,  A. Dreuw,  B. D. Dunietz,  T. R. Furlani,  
 Chao-Ping Hsu,  Yousung Jung,  Jing Kong,  D. S. Lambrecht,  WanZhen Liang,  
 C. Ochsenfeld,  V. A. Rassolov,  L. V. Slipchenko,  J. E. Subotnik,  
 T. Van Voorhis,  J. M. Herbert,  A. I. Krylov,  P. M. W. Gill,  M. Head-Gordon

 Contributors to earlier versions of Q-Chem not listed above: 
 R. D. Adamson,  B. Austin,  J. Baker,  G. J. O. Beran,  K. Brandhorst,  
 S. T. Brown,  E. F. C. Byrd,  A. K. Chakraborty,  C.-L. Cheng,  
 Siu Hung Chien,  D. M. Chipman,  D. L. Crittenden,  H. Dachsel,  
 R. J. Doerksen,  A. D. Dutoi,  L. Fusti-Molnar,  W. A. Goddard III,  
 A. Golubeva-Zadorozhnaya,  S. R. Gwaltney,  G. Hawkins,  A. Heyden,  
 S. Hirata,  G. Kedziora,  F. J. Keil,  C. Kelley,  Jihan Kim,  R. A. King,  
 R. Z. Khaliullin,  P. P. Korambath,  W. Kurlancheek,  A. M. Lee,  M. S. Lee,  
 S. V. Levchenko,  Ching Yeh Lin,  D. Liotard,  R. C. Lochan,  I. Lotan,  
 P. E. Maslen,  N. Nair,  D. P. O'Neill,  D. Neuhauser,  E. Neuscamman,  
 C. M. Oana,  R. Olson,  B. Peters,  R. Peverati,  P. A. Pieniazek,  
 Y. M. Rhee,  J. Ritchie,  M. A. Rohrdanz,  E. Rosta,  N. J. Russ,  
 H. F. Schaefer III,  N. E. Schultz,  N. Shenvi,  A. C. Simmonett,  A. Sodt,  
 D. Stuck,  K. S. Thanthiriwatte,  V. Vanovschi,  Tao Wang,  A. Warshel,  
 C. F. Williams,  Q. Wu,  X. Xu,  W. Zhang

 Please cite Q-Chem as follows:
 Y. Shao et al., Mol. Phys. 113, 184-215 (2015)
 DOI: 10.1080/00268976.2014.952696

 Q-Chem 5.1.1 for Intel X86 EM64T Linux

 Parts of Q-Chem use Armadillo 8.300.2 (Tropical Shenanigans).
 http://arma.sourceforge.net/

 Q-Chem begins on Tue Oct 30 17:49:11 2018  

Host: 
0

     Scratch files written to /scratch/taweetham/qchem19918//
Input Ideriv = 2
Curr. Ideriv = -1
Max.  Ideriv = 2

Checking the input file for inconsistencies... 	...done.

--------------------------------------------------------------
User input:
--------------------------------------------------------------
$molecule
0 1
P 
P 1 PP 
I 2 PI 1 ANG 
I 1 PI 2 ANG  3 DHA

PP=1.99
PH=1.44
PF=1.54
PCl=2.03
PBr=2.5
PI=2.6
ANG=120.0
DHA=180.0
$end

$rem
   job_type	optimization
   basis	6-311++g**
   method	b3lyp
$end

--------------------------------------------------------------
 ----------------------------------------------------------------
             Standard Nuclear Orientation (Angstroms)
    I     Atom           X                Y                Z
 ----------------------------------------------------------------
    1      P       0.7196145851     0.6871534392    -0.0000000000
    2      P      -0.7196145851    -0.6871534392    -0.0000000000
    3      I      -3.2148296912     0.0435322486     0.0000000000
    4      I       3.2148296912    -0.0435322486    -0.0000000000
 ----------------------------------------------------------------
 Molecular Point Group                 C2h   NOp =  4
 Largest Abelian Subgroup              C2h   NOp =  4
 Nuclear Repulsion Energy =   825.6579519059 hartrees
 There are       68 alpha and       68 beta electrons
 Requested basis set is 6-311++G(d,p)
 There are 74 shells and 184 basis functions

 Total QAlloc Memory Limit   2000 MB
 Mega-Array Size       188 MB
 MEM_STATIC part       192 MB
 A cutoff of  1.0D-11 yielded   1821 shell pairs
 There are     11714 function pairs (     13239 Cartesian)
 Smallest overlap matrix eigenvalue = 7.53E-04

 Scale SEOQF with 1.000000e-01/1.000000e-01/1.000000e-01

 Standard Electronic Orientation quadrupole field applied
 Nucleus-field energy     =     0.0000000407 hartrees
 Guess from superposition of atomic densities
 Warning:  Energy on first SCF cycle will be non-variational
 SAD guess density has 136.000000 electrons

 -----------------------------------------------------------------------
  General SCF calculation program by
  Eric Jon Sundstrom, Paul Horn, Yuezhi Mao, Dmitri Zuev, Alec White,
  David Stuck, Shaama M.S., Shane Yost, Joonho Lee, David Small,
  Daniel Levine, Susi Lehtola, Hugh Burton, Evgeny Epifanovsky
 -----------------------------------------------------------------------
 Exchange:     0.2000 Hartree-Fock + 0.0800 Slater + 0.7200 B88
 Correlation:  0.1900 VWN1RPA + 0.8100 LYP
 Using SG-1 standard quadrature grid
 A restricted SCF calculation will be
 performed using DIIS
 SCF converges when DIIS error is below 1.0e-08
 ---------------------------------------
  Cycle       Energy         DIIS error
 ---------------------------------------
    1  -14521.9293087900      3.19e-02  
    2  -14521.7877649485      1.52e-03  
    3  -14521.7794095425      1.68e-03  
    4  -14521.7930406182      8.50e-04  
    5  -14521.7969389260      1.12e-04  
    6  -14521.7969702594      1.46e-05  
    7  -14521.7969711030      2.32e-06  
    8  -14521.7969711260      3.33e-07  
    9  -14521.7969711267      1.47e-07  
   10  -14521.7969711268      1.94e-08  
   11  -14521.7969711268      5.49e-09  Convergence criterion met
 ---------------------------------------
 SCF time:   CPU 13.53s  wall 13.00s 
 SCF   energy in the final basis set =   -14521.7969711268
 Total energy in the final basis set =   -14521.7969711268

 --------------------------------------------------------------
             Orbital Energies (a.u.) and Symmetries
 --------------------------------------------------------------

 Alpha MOs, Restricted
 -- Occupied --                  
*******-1165.89 -176.32 -176.32 -165.73 -165.73 -165.73 -165.73
  1 Ag    1 Bu    2 Bu    2 Ag    3 Bu    3 Ag    1 Au    1 Bg                 
-165.73 -165.73  -77.11  -77.11  -35.82  -35.82  -31.31  -31.31
  4 Ag    4 Bu    5 Bu    5 Ag    6 Ag    6 Bu    7 Ag    7 Bu                 
-31.307 -31.307 -31.307 -31.307 -22.963 -22.963 -22.962 -22.962
  2 Au    2 Bg    8 Ag    8 Bu    9 Bu    9 Ag    3 Bg    3 Au                 
-22.962 -22.962 -22.958 -22.958 -22.958 -22.958  -6.609  -6.609
 10 Ag   10 Bu    4 Bg    4 Au   11 Bu   11 Ag   12 Ag   12 Bu                 
 -6.369  -6.369  -4.781  -4.781  -4.771  -4.771  -4.768  -4.768
 13 Bu   13 Ag   14 Ag   14 Bu   15 Ag   15 Bu    5 Au    5 Bg                 
 -4.767  -4.767  -4.766  -4.766  -4.766  -4.765  -2.046  -2.046
  6 Bg    6 Au   16 Ag   17 Ag   16 Bu   17 Bu   18 Bu   18 Ag                 
 -2.042  -2.042  -2.041  -2.041  -2.029  -2.029  -2.029  -2.029
  7 Bg    7 Au   19 Ag   19 Bu    8 Bg    8 Au   20 Bu   20 Ag                 
 -0.737  -0.676  -0.645  -0.513  -0.389  -0.360  -0.334  -0.303
 21 Ag   21 Bu   22 Ag   22 Bu   23 Ag   23 Bu    9 Au   24 Ag                 
 -0.301  -0.291  -0.272  -0.254
  9 Bg   24 Bu   10 Au   25 Ag                                                 
 -- Virtual --                   
 -0.168  -0.131  -0.072   0.007   0.010   0.032   0.037   0.048
 25 Bu   10 Bg   26 Ag   27 Ag   26 Bu   27 Bu   11 Au   28 Bu                 
  0.056   0.069   0.070   0.107   0.150   0.151   0.182   0.197
 28 Ag   11 Bg   29 Ag   29 Bu   30 Bu   30 Ag   31 Ag   12 Bg                 
  0.215   0.223   0.226   0.258   0.269   0.288   0.290   0.291
 12 Au   31 Bu   32 Ag   32 Bu   13 Au   13 Bg   33 Ag   33 Bu                 
  0.361   0.364   0.374   0.385   0.386   0.393   0.398   0.399
 14 Au   34 Ag   34 Bu   15 Au   14 Bg   35 Ag   35 Bu   15 Bg                 
  0.412   0.444   0.452   0.481   0.491   0.507   0.619   0.633
 36 Bu   36 Ag   37 Bu   37 Ag   38 Ag   16 Au   38 Bu   39 Bu                 
  0.637   0.668   0.693   0.753   0.845   0.859   0.900   1.161
 16 Bg   39 Ag   17 Au   40 Ag   17 Bg   40 Bu   41 Ag   41 Bu                 
  1.272   1.284   1.293   1.300   1.330   1.345   1.491   1.544
 18 Bg   18 Au   42 Bu   42 Ag   43 Ag   43 Bu   19 Au   44 Bu                 
  1.545   1.598   1.650   1.731   3.943   3.943   3.946   3.949
 19 Bg   44 Ag   45 Bu   45 Ag   20 Au   20 Bg   46 Ag   21 Au                 
  3.950   3.957   3.970   3.974   4.068   4.077   4.225   4.280
 46 Bu   21 Bg   47 Ag   47 Bu   48 Bu   48 Ag   49 Ag   49 Bu                 
  5.964   5.972   5.979   5.982   5.996   6.007   6.582   6.863
 22 Bg   22 Au   50 Ag   50 Bu   51 Bu   51 Ag   52 Ag   52 Bu                 
 13.768  13.791  13.793  13.833  13.845  13.937  27.697  27.735
 23 Au   23 Bg   53 Bu   53 Ag   54 Bu   54 Ag   55 Ag   55 Bu                 
 28.311  28.317  28.325  28.325  28.338  28.346  28.518  28.518
 24 Bg   24 Au   56 Bu   56 Ag   57 Bu   57 Ag   25 Au   25 Bg                 
 28.520  28.520  28.521  28.524  28.530  28.532  28.587  28.590
 58 Ag   26 Au   58 Bu   26 Bg   59 Ag   59 Bu   60 Bu   60 Ag                 
127.859 127.863 127.869 127.869 127.884 127.891 151.518 151.550
 27 Bg   27 Au   61 Ag   61 Bu   62 Bu   62 Ag   63 Ag   63 Bu                 
162.689 163.0041901.6751901.709
 64 Ag   64 Bu   65 Ag   65 Bu                                                 

 Beta MOs, Restricted
 -- Occupied --                  
*******-1165.89 -176.32 -176.32 -165.73 -165.73 -165.73 -165.73
  1 Ag    1 Bu    2 Bu    2 Ag    3 Bu    3 Ag    1 Au    1 Bg                 
-165.73 -165.73  -77.11  -77.11  -35.82  -35.82  -31.31  -31.31
  4 Ag    4 Bu    5 Bu    5 Ag    6 Ag    6 Bu    7 Ag    7 Bu                 
-31.307 -31.307 -31.307 -31.307 -22.963 -22.963 -22.962 -22.962
  2 Au    2 Bg    8 Ag    8 Bu    9 Bu    9 Ag    3 Bg    3 Au                 
-22.962 -22.962 -22.958 -22.958 -22.958 -22.958  -6.609  -6.609
 10 Ag   10 Bu    4 Bg    4 Au   11 Bu   11 Ag   12 Ag   12 Bu                 
 -6.369  -6.369  -4.781  -4.781  -4.771  -4.771  -4.768  -4.768
 13 Bu   13 Ag   14 Ag   14 Bu   15 Ag   15 Bu    5 Au    5 Bg                 
 -4.767  -4.767  -4.766  -4.766  -4.766  -4.765  -2.046  -2.046
  6 Bg    6 Au   16 Ag   17 Ag   16 Bu   17 Bu   18 Bu   18 Ag                 
 -2.042  -2.042  -2.041  -2.041  -2.029  -2.029  -2.029  -2.029
  7 Bg    7 Au   19 Ag   19 Bu    8 Bg    8 Au   20 Bu   20 Ag                 
 -0.737  -0.676  -0.645  -0.513  -0.389  -0.360  -0.334  -0.303
 21 Ag   21 Bu   22 Ag   22 Bu   23 Ag   23 Bu    9 Au   24 Ag                 
 -0.301  -0.291  -0.272  -0.254
  9 Bg   24 Bu   10 Au   25 Ag                                                 
 -- Virtual --                   
 -0.168  -0.131  -0.072   0.007   0.010   0.032   0.037   0.048
 25 Bu   10 Bg   26 Ag   27 Ag   26 Bu   27 Bu   11 Au   28 Bu                 
  0.056   0.069   0.070   0.107   0.150   0.151   0.182   0.197
 28 Ag   11 Bg   29 Ag   29 Bu   30 Bu   30 Ag   31 Ag   12 Bg                 
  0.215   0.223   0.226   0.258   0.269   0.288   0.290   0.291
 12 Au   31 Bu   32 Ag   32 Bu   13 Au   13 Bg   33 Ag   33 Bu                 
  0.361   0.364   0.374   0.385   0.386   0.393   0.398   0.399
 14 Au   34 Ag   34 Bu   15 Au   14 Bg   35 Ag   35 Bu   15 Bg                 
  0.412   0.444   0.452   0.481   0.491   0.507   0.619   0.633
 36 Bu   36 Ag   37 Bu   37 Ag   38 Ag   16 Au   38 Bu   39 Bu                 
  0.637   0.668   0.693   0.753   0.845   0.859   0.900   1.161
 16 Bg   39 Ag   17 Au   40 Ag   17 Bg   40 Bu   41 Ag   41 Bu                 
  1.272   1.284   1.293   1.300   1.330   1.345   1.491   1.544
 18 Bg   18 Au   42 Bu   42 Ag   43 Ag   43 Bu   19 Au   44 Bu                 
  1.545   1.598   1.650   1.731   3.943   3.943   3.946   3.949
 19 Bg   44 Ag   45 Bu   45 Ag   20 Au   20 Bg   46 Ag   21 Au                 
  3.950   3.957   3.970   3.974   4.068   4.077   4.225   4.280
 46 Bu   21 Bg   47 Ag   47 Bu   48 Bu   48 Ag   49 Ag   49 Bu                 
  5.964   5.972   5.979   5.982   5.996   6.007   6.582   6.863
 22 Bg   22 Au   50 Ag   50 Bu   51 Bu   51 Ag   52 Ag   52 Bu                 
 13.768  13.791  13.793  13.833  13.845  13.937  27.697  27.735
 23 Au   23 Bg   53 Bu   53 Ag   54 Bu   54 Ag   55 Ag   55 Bu                 
 28.311  28.317  28.325  28.325  28.338  28.346  28.518  28.518
 24 Bg   24 Au   56 Bu   56 Ag   57 Bu   57 Ag   25 Au   25 Bg                 
 28.520  28.520  28.521  28.524  28.530  28.532  28.587  28.590
 58 Ag   26 Au   58 Bu   26 Bg   59 Ag   59 Bu   60 Bu   60 Ag                 
127.859 127.863 127.869 127.869 127.884 127.891 151.518 151.550
 27 Bg   27 Au   61 Ag   61 Bu   62 Bu   62 Ag   63 Ag   63 Bu                 
162.689 163.0041901.6751901.709
 64 Ag   64 Bu   65 Ag   65 Bu                                                 
 --------------------------------------------------------------

          Ground-State Mulliken Net Atomic Charges

     Atom                 Charge (a.u.)
  ----------------------------------------
      1 P                     0.075944
      2 P                     0.075944
      3 I                    -0.075944
      4 I                    -0.075944
  ----------------------------------------
  Sum of atomic charges =     0.000000

 -----------------------------------------------------------------
                    Cartesian Multipole Moments
 -----------------------------------------------------------------
    Charge (ESU x 10^10)
                 0.0000
    Dipole Moment (Debye)
         X       0.0000      Y       0.0000      Z      -0.0000
       Tot       0.0000
    Quadrupole Moments (Debye-Ang)
        XX     -79.8396     XY      -0.6574     YY     -86.7750
        XZ      -0.0000     YZ      -0.0000     ZZ     -84.3458
    Octopole Moments (Debye-Ang^2)
       XXX       0.0000    XXY       0.0000    XYY      -0.0000
       YYY       0.0000    XXZ      -0.0000    XYZ      -0.0000
       YYZ      -0.0000    XZZ      -0.0000    YZZ       0.0000
       ZZZ      -0.0000
    Hexadecapole Moments (Debye-Ang^3)
      XXXX   -3445.9649   XXXY     -31.8210   XXYY    -670.5772
      XYYY     -16.1298   YYYY    -213.7786   XXXZ      -0.0000
      XXYZ      -0.0000   XYYZ      -0.0000   YYYZ      -0.0000
      XXZZ    -656.0086   XYZZ      -4.2068   YYZZ     -55.6490
      XZZZ      -0.0000   YZZZ      -0.0000   ZZZZ    -126.6904
 -----------------------------------------------------------------
 Calculating analytic gradient of the SCF energy
 Gradient of SCF Energy
            1           2           3           4
    1  -0.0112033   0.0112033  -0.0179240   0.0179240
    2  -0.0498608   0.0498608  -0.0085585   0.0085585
    3  -0.0000000   0.0000000  -0.0000000   0.0000000
 Max gradient component =       4.986E-02
 RMS gradient           =       2.238E-02
 Gradient time:  CPU 7.13 s  wall 7.15 s
 Geometry Optimization Parameters
   NAtoms,    NIC,     NZ,  NCons,   NDum,   NFix, NCnnct, MaxDiis
        4      14       4       0       0       0       0       0


** GEOMETRY OPTIMIZATION IN DELOCALIZED INTERNAL COORDINATES **
   Searching for a Minimum

   Optimization Cycle:   1

                       Coordinates (Angstroms)
     ATOM                X               Y               Z
      1  P         0.7196145851    0.6871534392    0.0000000000
      2  P        -0.7196145851   -0.6871534392    0.0000000000
      3  I        -3.2148296912    0.0435322486    0.0000000000
      4  I         3.2148296912   -0.0435322486    0.0000000000
   Point Group: c2h   Number of degrees of freedom:     3


   Energy is -14521.796971127


 Attempting to Generate Delocalized Internal Coordinates

  3 Hessian modes will be used to form the next step
  Hessian Eigenvalues:
     0.075278    0.250000    0.357619

 Minimum Search - Taking Simple RFO Step
 Searching for Lamda that Minimizes Along All modes
 Value Taken    Lamda =  -0.03500962
 Calculated Step too Large.  Step scaled by  0.791786
 Step Taken.  Stepsize is  0.300000

                             Maximum     Tolerance    Cnvgd?
         Gradient           0.083855      0.000300      NO
         Displacement       0.268986      0.001200      NO
         Energy change     *********      0.000001      NO


 New Cartesian Coordinates Obtained by Inverse Iteration

 Displacement from previous Coordinates is:  0.590885
 ----------------------------------------------------------------
             Standard Nuclear Orientation (Angstroms)
    I     Atom           X                Y                Z
 ----------------------------------------------------------------
    1      P       0.6392022144     0.7789446230     0.0000000000
    2      P      -0.6392022144    -0.7789446230     0.0000000000
    3      I      -3.0339028794     0.0790157522     0.0000000000
    4      I       3.0339028794    -0.0790157522     0.0000000000
 ----------------------------------------------------------------
 Molecular Point Group                 C2h   NOp =  4
 Largest Abelian Subgroup              C2h   NOp =  4
 Nuclear Repulsion Energy =   859.7598017554 hartrees
 There are       68 alpha and       68 beta electrons
 Applying Cartesian multipole field
    Component          Value
    ---------          -----
     (2,0,0)        1.00000E-11
     (0,2,0)        2.00000E-11
     (0,0,2)       -3.00000E-11
 Nucleus-field energy     =     0.0000000366 hartrees
 Requested basis set is 6-311++G(d,p)
 There are 74 shells and 184 basis functions
 A cutoff of  1.0D-11 yielded   1882 shell pairs
 There are     12267 function pairs (     13895 Cartesian)
 Smallest overlap matrix eigenvalue = 8.99E-04
 Guess MOs from SCF MO coefficient file

 -----------------------------------------------------------------------
  General SCF calculation program by
  Eric Jon Sundstrom, Paul Horn, Yuezhi Mao, Dmitri Zuev, Alec White,
  David Stuck, Shaama M.S., Shane Yost, Joonho Lee, David Small,
  Daniel Levine, Susi Lehtola, Hugh Burton, Evgeny Epifanovsky
 -----------------------------------------------------------------------
 Exchange:     0.2000 Hartree-Fock + 0.0800 Slater + 0.7200 B88
 Correlation:  0.1900 VWN1RPA + 0.8100 LYP
 Using SG-1 standard quadrature grid
 A restricted SCF calculation will be
 performed using DIIS
 SCF converges when DIIS error is below 1.0e-08
 ---------------------------------------
  Cycle       Energy         DIIS error
 ---------------------------------------
    1  -14521.8125332723      8.44e-04  
    2  -14521.8195016523      1.78e-04  
    3  -14521.8193618058      2.63e-04  
    4  -14521.8197672715      4.39e-05  
    5  -14521.8197785908      1.43e-05  
    6  -14521.8197793483      4.16e-06  
    7  -14521.8197794309      2.32e-07  
    8  -14521.8197794314      5.91e-08  
    9  -14521.8197794314      1.83e-08  
   10  -14521.8197794314      3.52e-09  Convergence criterion met
 ---------------------------------------
 SCF time:   CPU 20.66s  wall 21.00s 
 SCF   energy in the final basis set =   -14521.8197794314
 Total energy in the final basis set =   -14521.8197794314

 --------------------------------------------------------------
             Orbital Energies (a.u.) and Symmetries
 --------------------------------------------------------------

 Alpha MOs, Restricted
 -- Occupied --                  
*******-1165.89 -176.32 -176.32 -165.73 -165.73 -165.72 -165.72
  1 Bu    1 Ag    2 Bu    2 Ag    3 Ag    3 Bu    1 Au    1 Bg                 
-165.72 -165.72  -77.11  -77.11  -35.82  -35.82  -31.31  -31.31
  4 Ag    4 Bu    5 Bu    5 Ag    6 Bu    6 Ag    7 Ag    7 Bu                 
-31.305 -31.305 -31.305 -31.305 -22.961 -22.961 -22.960 -22.960
  2 Au    2 Bg    8 Bu    8 Ag    9 Bu    9 Ag    3 Au    3 Bg                 
-22.960 -22.960 -22.956 -22.956 -22.956 -22.956  -6.609  -6.609
 10 Ag   10 Bu    4 Bg    4 Au   11 Bu   11 Ag   12 Ag   12 Bu                 
 -6.367  -6.367  -4.778  -4.778  -4.771  -4.771  -4.768  -4.768
 13 Bu   13 Ag   14 Ag   14 Bu   15 Ag   15 Bu    5 Au    5 Bg                 
 -4.766  -4.765  -4.765  -4.765  -4.764  -4.764  -2.044  -2.044
 16 Ag   16 Bu    6 Bg    6 Au   17 Bu   17 Ag   18 Bu   18 Ag                 
 -2.040  -2.040  -2.039  -2.039  -2.028  -2.028  -2.028  -2.028
  7 Au    7 Bg   19 Ag   19 Bu    8 Bg    8 Au   20 Bu   20 Ag                 
 -0.740  -0.680  -0.639  -0.514  -0.384  -0.369  -0.336  -0.305
 21 Ag   21 Bu   22 Ag   22 Bu   23 Ag   23 Bu    9 Au   24 Ag                 
 -0.301  -0.290  -0.266  -0.264
  9 Bg   24 Bu   10 Au   25 Ag                                                 
 -- Virtual --                   
 -0.139  -0.134  -0.070  -0.001   0.010   0.032   0.037   0.047
 25 Bu   10 Bg   26 Ag   26 Bu   27 Ag   27 Bu   11 Au   28 Bu                 
  0.054   0.066   0.071   0.102   0.137   0.153   0.180   0.192
 28 Ag   11 Bg   29 Ag   29 Bu   30 Ag   30 Bu   31 Ag   12 Bg                 
  0.215   0.222   0.243   0.251   0.274   0.282   0.291   0.292
 12 Au   31 Bu   32 Ag   32 Bu   13 Au   33 Ag   33 Bu   13 Bg                 
  0.355   0.363   0.373   0.382   0.387   0.393   0.394   0.399
 34 Ag   14 Au   14 Bg   34 Bu   15 Au   35 Ag   15 Bg   35 Bu                 
  0.420   0.453   0.486   0.489   0.501   0.505   0.607   0.620
 36 Bu   36 Ag   37 Ag   37 Bu   38 Ag   16 Au   38 Bu   39 Bu                 
  0.652   0.665   0.701   0.788   0.836   0.887   0.897   1.136
 16 Bg   39 Ag   17 Au   40 Ag   17 Bg   41 Ag   40 Bu   41 Bu                 
  1.268   1.290   1.292   1.315   1.338   1.360   1.489   1.545
 18 Bg   18 Au   42 Bu   42 Ag   43 Ag   43 Bu   19 Au   19 Bg                 
  1.563   1.619   1.653   1.722   3.945   3.945   3.948   3.955
 44 Bu   44 Ag   45 Bu   45 Ag   20 Au   20 Bg   46 Ag   21 Au                 
  3.957   3.958   3.973   3.986   4.089   4.091   4.215   4.306
 46 Bu   21 Bg   47 Bu   47 Ag   48 Bu   48 Ag   49 Ag   49 Bu                 
  5.962   5.977   5.982   5.986   6.002   6.018   6.586   6.847
 22 Bg   22 Au   50 Bu   50 Ag   51 Bu   51 Ag   52 Ag   52 Bu                 
 13.767  13.791  13.801  13.839  13.853  13.939  27.690  27.756
 23 Au   23 Bg   53 Bu   54 Bu   53 Ag   54 Ag   55 Ag   55 Bu                 
 28.310  28.322  28.325  28.333  28.342  28.353  28.520  28.521
 24 Bg   24 Au   56 Bu   56 Ag   57 Bu   57 Ag   25 Au   25 Bg                 
 28.522  28.524  28.525  28.526  28.533  28.538  28.597  28.602
 58 Ag   26 Au   58 Bu   26 Bg   59 Bu   59 Ag   60 Ag   60 Bu                 
127.858 127.867 127.870 127.876 127.889 127.897 151.512 151.569
 27 Bg   27 Au   61 Bu   61 Ag   62 Bu   62 Ag   63 Ag   63 Bu                 
162.696 162.9861901.6691901.729
 64 Ag   64 Bu   65 Ag   65 Bu                                                 

 Beta MOs, Restricted
 -- Occupied --                  
*******-1165.89 -176.32 -176.32 -165.73 -165.73 -165.72 -165.72
  1 Bu    1 Ag    2 Bu    2 Ag    3 Ag    3 Bu    1 Au    1 Bg                 
-165.72 -165.72  -77.11  -77.11  -35.82  -35.82  -31.31  -31.31
  4 Ag    4 Bu    5 Bu    5 Ag    6 Bu    6 Ag    7 Ag    7 Bu                 
-31.305 -31.305 -31.305 -31.305 -22.961 -22.961 -22.960 -22.960
  2 Au    2 Bg    8 Bu    8 Ag    9 Bu    9 Ag    3 Au    3 Bg                 
-22.960 -22.960 -22.956 -22.956 -22.956 -22.956  -6.609  -6.609
 10 Ag   10 Bu    4 Bg    4 Au   11 Bu   11 Ag   12 Ag   12 Bu                 
 -6.367  -6.367  -4.778  -4.778  -4.771  -4.771  -4.768  -4.768
 13 Bu   13 Ag   14 Ag   14 Bu   15 Ag   15 Bu    5 Au    5 Bg                 
 -4.766  -4.765  -4.765  -4.765  -4.764  -4.764  -2.044  -2.044
 16 Ag   16 Bu    6 Bg    6 Au   17 Bu   17 Ag   18 Bu   18 Ag                 
 -2.040  -2.040  -2.039  -2.039  -2.028  -2.028  -2.028  -2.028
  7 Au    7 Bg   19 Ag   19 Bu    8 Bg    8 Au   20 Bu   20 Ag                 
 -0.740  -0.680  -0.639  -0.514  -0.384  -0.369  -0.336  -0.305
 21 Ag   21 Bu   22 Ag   22 Bu   23 Ag   23 Bu    9 Au   24 Ag                 
 -0.301  -0.290  -0.266  -0.264
  9 Bg   24 Bu   10 Au   25 Ag                                                 
 -- Virtual --                   
 -0.139  -0.134  -0.070  -0.001   0.010   0.032   0.037   0.047
 25 Bu   10 Bg   26 Ag   26 Bu   27 Ag   27 Bu   11 Au   28 Bu                 
  0.054   0.066   0.071   0.102   0.137   0.153   0.180   0.192
 28 Ag   11 Bg   29 Ag   29 Bu   30 Ag   30 Bu   31 Ag   12 Bg                 
  0.215   0.222   0.243   0.251   0.274   0.282   0.291   0.292
 12 Au   31 Bu   32 Ag   32 Bu   13 Au   33 Ag   33 Bu   13 Bg                 
  0.355   0.363   0.373   0.382   0.387   0.393   0.394   0.399
 34 Ag   14 Au   14 Bg   34 Bu   15 Au   35 Ag   15 Bg   35 Bu                 
  0.420   0.453   0.486   0.489   0.501   0.505   0.607   0.620
 36 Bu   36 Ag   37 Ag   37 Bu   38 Ag   16 Au   38 Bu   39 Bu                 
  0.652   0.665   0.701   0.788   0.836   0.887   0.897   1.136
 16 Bg   39 Ag   17 Au   40 Ag   17 Bg   41 Ag   40 Bu   41 Bu                 
  1.268   1.290   1.292   1.315   1.338   1.360   1.489   1.545
 18 Bg   18 Au   42 Bu   42 Ag   43 Ag   43 Bu   19 Au   19 Bg                 
  1.563   1.619   1.653   1.722   3.945   3.945   3.948   3.955
 44 Bu   44 Ag   45 Bu   45 Ag   20 Au   20 Bg   46 Ag   21 Au                 
  3.957   3.958   3.973   3.986   4.089   4.091   4.215   4.306
 46 Bu   21 Bg   47 Bu   47 Ag   48 Bu   48 Ag   49 Ag   49 Bu                 
  5.962   5.977   5.982   5.986   6.002   6.018   6.586   6.847
 22 Bg   22 Au   50 Bu   50 Ag   51 Bu   51 Ag   52 Ag   52 Bu                 
 13.767  13.791  13.801  13.839  13.853  13.939  27.690  27.756
 23 Au   23 Bg   53 Bu   54 Bu   53 Ag   54 Ag   55 Ag   55 Bu                 
 28.310  28.322  28.325  28.333  28.342  28.353  28.520  28.521
 24 Bg   24 Au   56 Bu   56 Ag   57 Bu   57 Ag   25 Au   25 Bg                 
 28.522  28.524  28.525  28.526  28.533  28.538  28.597  28.602
 58 Ag   26 Au   58 Bu   26 Bg   59 Bu   59 Ag   60 Ag   60 Bu                 
127.858 127.867 127.870 127.876 127.889 127.897 151.512 151.569
 27 Bg   27 Au   61 Bu   61 Ag   62 Bu   62 Ag   63 Ag   63 Bu                 
162.696 162.9861901.6691901.729
 64 Ag   64 Bu   65 Ag   65 Bu                                                 
 --------------------------------------------------------------

          Ground-State Mulliken Net Atomic Charges

     Atom                 Charge (a.u.)
  ----------------------------------------
      1 P                     0.089487
      2 P                     0.089487
      3 I                    -0.089487
      4 I                    -0.089487
  ----------------------------------------
  Sum of atomic charges =     0.000000

 -----------------------------------------------------------------
                    Cartesian Multipole Moments
 -----------------------------------------------------------------
    Charge (ESU x 10^10)
                 0.0000
    Dipole Moment (Debye)
         X       0.0000      Y       0.0000      Z       0.0000
       Tot       0.0000
    Quadrupole Moments (Debye-Ang)
        XX     -80.8370     XY      -1.0069     YY     -85.9958
        XZ       0.0000     YZ       0.0000     ZZ     -84.2358
    Octopole Moments (Debye-Ang^2)
       XXX      -0.0000    XXY       0.0000    XYY       0.0000
       YYY       0.0000    XXZ      -0.0000    XYZ      -0.0000
       YYZ       0.0000    XZZ      -0.0000    YZZ       0.0000
       ZZZ       0.0000
    Hexadecapole Moments (Debye-Ang^3)
      XXXX   -3104.6438   XXXY     -35.5453   XXYY    -600.1351
      XYYY       1.1815   YYYY    -234.4751   XXXZ       0.0000
      XXYZ       0.0000   XYYZ       0.0000   YYYZ       0.0000
      XXZZ    -587.3657   XYZZ       1.2779   YYZZ     -58.9076
      XZZZ       0.0000   YZZZ       0.0000   ZZZZ    -126.3411
 -----------------------------------------------------------------
 Calculating analytic gradient of the SCF energy
 Gradient of SCF Energy
            1           2           3           4
    1  -0.0046891   0.0046891  -0.0119476   0.0119476
    2  -0.0276118   0.0276118  -0.0043433   0.0043433
    3  -0.0000000   0.0000000  -0.0000000   0.0000000
 Max gradient component =       2.761E-02
 RMS gradient           =       1.256E-02
 Gradient time:  CPU 7.42 s  wall 7.42 s
 Geometry Optimization Parameters
   NAtoms,    NIC,     NZ,  NCons,   NDum,   NFix, NCnnct, MaxDiis
        4      14       4       0       0       0       0       0

 Cartesian Hessian Update
 Hessian Updated using BFGS Update


** GEOMETRY OPTIMIZATION IN DELOCALIZED INTERNAL COORDINATES **
   Searching for a Minimum

   Optimization Cycle:   2

                       Coordinates (Angstroms)
     ATOM                X               Y               Z
      1  P         0.6392022144    0.7789446230    0.0000000000
      2  P        -0.6392022144   -0.7789446230    0.0000000000
      3  I        -3.0339028794    0.0790157522    0.0000000000
      4  I         3.0339028794   -0.0790157522    0.0000000000
   Point Group: c2h   Number of degrees of freedom:     3


   Energy is -14521.819779431

 Hessian Updated using BFGS Update

  3 Hessian modes will be used to form the next step
  Hessian Eigenvalues:
     0.070399    0.157434    0.354514

 Minimum Search - Taking Simple RFO Step
 Searching for Lamda that Minimizes Along All modes
 Value Taken    Lamda =  -0.02169917
 Calculated Step too Large.  Step scaled by  0.768795
 Step Taken.  Stepsize is  0.300000

                             Maximum     Tolerance    Cnvgd?
         Gradient           0.050813      0.000300      NO
         Displacement       0.269577      0.001200      NO
         Energy change     -0.022808      0.000001      NO


 New Cartesian Coordinates Obtained by Inverse Iteration

 Displacement from previous Coordinates is:  0.633148
 ----------------------------------------------------------------
             Standard Nuclear Orientation (Angstroms)
    I     Atom           X                Y                Z
 ----------------------------------------------------------------
    1      P       0.5472077503     0.8602657294     0.0000000000
    2      P      -0.5472077503    -0.8602657294     0.0000000000
    3      I      -2.8344742112     0.1148002373     0.0000000000
    4      I       2.8344742112    -0.1148002373     0.0000000000
 ----------------------------------------------------------------
 Molecular Point Group                 C2h   NOp =  4
 Largest Abelian Subgroup              C2h   NOp =  4
 Nuclear Repulsion Energy =   901.7547945032 hartrees
 There are       68 alpha and       68 beta electrons
 Applying Cartesian multipole field
    Component          Value
    ---------          -----
     (2,0,0)        1.00000E-11
     (0,2,0)        2.00000E-11
     (0,0,2)       -3.00000E-11
 Nucleus-field energy     =     0.0000000324 hartrees
 Requested basis set is 6-311++G(d,p)
 There are 74 shells and 184 basis functions
 A cutoff of  1.0D-11 yielded   1928 shell pairs
 There are     12617 function pairs (     14275 Cartesian)
 Smallest overlap matrix eigenvalue = 9.89E-04
 Guess MOs from SCF MO coefficient file

 -----------------------------------------------------------------------
  General SCF calculation program by
  Eric Jon Sundstrom, Paul Horn, Yuezhi Mao, Dmitri Zuev, Alec White,
  David Stuck, Shaama M.S., Shane Yost, Joonho Lee, David Small,
  Daniel Levine, Susi Lehtola, Hugh Burton, Evgeny Epifanovsky
 -----------------------------------------------------------------------
 Exchange:     0.2000 Hartree-Fock + 0.0800 Slater + 0.7200 B88
 Correlation:  0.1900 VWN1RPA + 0.8100 LYP
 Using SG-1 standard quadrature grid
 A restricted SCF calculation will be
 performed using DIIS
 SCF converges when DIIS error is below 1.0e-08
 ---------------------------------------
  Cycle       Energy         DIIS error
 ---------------------------------------
    1  -14521.8211411082      8.63e-04  
    2  -14521.8285504766      1.98e-04  
    3  -14521.8284655668      2.54e-04  
    4  -14521.8288176197      5.08e-05  
    5  -14521.8288329175      1.16e-05  
    6  -14521.8288334685      4.63e-06  
    7  -14521.8288335384      2.78e-07  
    8  -14521.8288335389      6.47e-08  
    9  -14521.8288335390      2.51e-08  
   10  -14521.8288335390      2.92e-09  Convergence criterion met
 ---------------------------------------
 SCF time:   CPU 21.62s  wall 21.00s 
 SCF   energy in the final basis set =   -14521.8288335390
 Total energy in the final basis set =   -14521.8288335390

 --------------------------------------------------------------
             Orbital Energies (a.u.) and Symmetries
 --------------------------------------------------------------

 Alpha MOs, Restricted
 -- Occupied --                  
*******-1165.88 -176.32 -176.32 -165.72 -165.72 -165.72 -165.72
  1 Bu    1 Ag    2 Bu    2 Ag    3 Ag    3 Bu    1 Au    1 Bg                 
-165.72 -165.72  -77.11  -77.11  -35.81  -35.81  -31.31  -31.31
  4 Ag    4 Bu    5 Bu    5 Ag    6 Bu    6 Ag    7 Ag    7 Bu                 
-31.302 -31.302 -31.302 -31.302 -22.958 -22.958 -22.956 -22.956
  2 Au    2 Bg    8 Ag    8 Bu    9 Bu    9 Ag    3 Au    3 Bg                 
-22.956 -22.956 -22.953 -22.953 -22.953 -22.953  -6.609  -6.609
 10 Ag   10 Bu   11 Bu    4 Bg    4 Au   11 Ag   12 Ag   12 Bu                 
 -6.364  -6.364  -4.775  -4.775  -4.771  -4.771  -4.768  -4.768
 13 Bu   13 Ag   14 Bu   14 Ag   15 Ag   15 Bu    5 Au    5 Bg                 
 -4.766  -4.765  -4.762  -4.762  -4.762  -4.762  -2.041  -2.041
 16 Ag   16 Bu    6 Bg    6 Au   17 Bu   17 Ag   18 Bu   18 Ag                 
 -2.037  -2.037  -2.036  -2.036  -2.025  -2.025  -2.025  -2.025
  7 Au    7 Bg   19 Ag   19 Bu    8 Bg    8 Au   20 Bu   20 Ag                 
 -0.746  -0.684  -0.628  -0.516  -0.380  -0.378  -0.340  -0.305
 21 Ag   21 Bu   22 Ag   22 Bu   23 Bu   23 Ag    9 Au   24 Ag                 
 -0.302  -0.287  -0.272  -0.258
  9 Bg   24 Bu   25 Ag   10 Au                                                 
 -- Virtual --                   
 -0.137  -0.107  -0.072  -0.011   0.010   0.030   0.037   0.048
 10 Bg   25 Bu   26 Ag   26 Bu   27 Ag   27 Bu   11 Au   28 Bu                 
  0.050   0.064   0.070   0.101   0.137   0.163   0.184   0.190
 28 Ag   11 Bg   29 Ag   29 Bu   30 Ag   30 Bu   31 Ag   12 Bg                 
  0.215   0.220   0.249   0.256   0.279   0.288   0.293   0.295
 12 Au   31 Bu   32 Ag   32 Bu   13 Au   33 Bu   33 Ag   13 Bg                 
  0.349   0.353   0.361   0.365   0.393   0.396   0.398   0.409
 34 Ag   14 Bg   34 Bu   14 Au   15 Au   35 Ag   15 Bg   35 Bu                 
  0.424   0.459   0.480   0.503   0.513   0.534   0.596   0.622
 36 Bu   36 Ag   37 Ag   16 Au   38 Ag   37 Bu   38 Bu   39 Bu                 
  0.666   0.672   0.707   0.828   0.829   0.877   0.909   1.116
 16 Bg   39 Ag   17 Au   17 Bg   40 Ag   41 Ag   40 Bu   41 Bu                 
  1.268   1.296   1.297   1.331   1.353   1.356   1.487   1.546
 18 Bg   42 Bu   18 Au   42 Ag   43 Ag   43 Bu   19 Au   19 Bg                 
  1.592   1.640   1.649   1.676   3.947   3.949   3.953   3.961
 44 Bu   44 Ag   45 Bu   45 Ag   20 Au   20 Bg   46 Ag   21 Bg                 
  3.963   3.964   3.971   4.003   4.104   4.111   4.222   4.327
 46 Bu   21 Au   47 Bu   47 Ag   48 Ag   48 Bu   49 Ag   49 Bu                 
  5.962   5.984   5.984   5.992   6.009   6.023   6.596   6.834
 22 Bg   22 Au   50 Bu   50 Ag   51 Bu   51 Ag   52 Ag   52 Bu                 
 13.766  13.792  13.807  13.842  13.874  13.920  27.697  27.775
 23 Au   23 Bg   53 Bu   54 Bu   53 Ag   54 Ag   55 Ag   55 Bu                 
 28.311  28.328  28.328  28.340  28.348  28.359  28.523  28.524
 24 Bg   24 Au   56 Bu   56 Ag   57 Bu   57 Ag   25 Au   25 Bg                 
 28.526  28.529  28.530  28.530  28.534  28.549  28.605  28.618
 58 Ag   26 Bg   26 Au   58 Bu   59 Bu   59 Ag   60 Ag   60 Bu                 
127.861 127.873 127.873 127.885 127.897 127.900 151.519 151.587
 27 Bg   27 Au   61 Bu   61 Ag   62 Bu   62 Ag   63 Ag   63 Bu                 
162.709 162.9701901.6761901.747
 64 Ag   64 Bu   65 Ag   65 Bu                                                 

 Beta MOs, Restricted
 -- Occupied --                  
*******-1165.88 -176.32 -176.32 -165.72 -165.72 -165.72 -165.72
  1 Bu    1 Ag    2 Bu    2 Ag    3 Ag    3 Bu    1 Au    1 Bg                 
-165.72 -165.72  -77.11  -77.11  -35.81  -35.81  -31.31  -31.31
  4 Ag    4 Bu    5 Bu    5 Ag    6 Bu    6 Ag    7 Ag    7 Bu                 
-31.302 -31.302 -31.302 -31.302 -22.958 -22.958 -22.956 -22.956
  2 Au    2 Bg    8 Ag    8 Bu    9 Bu    9 Ag    3 Au    3 Bg                 
-22.956 -22.956 -22.953 -22.953 -22.953 -22.953  -6.609  -6.609
 10 Ag   10 Bu   11 Bu    4 Bg    4 Au   11 Ag   12 Ag   12 Bu                 
 -6.364  -6.364  -4.775  -4.775  -4.771  -4.771  -4.768  -4.768
 13 Bu   13 Ag   14 Bu   14 Ag   15 Ag   15 Bu    5 Au    5 Bg                 
 -4.766  -4.765  -4.762  -4.762  -4.762  -4.762  -2.041  -2.041
 16 Ag   16 Bu    6 Bg    6 Au   17 Bu   17 Ag   18 Bu   18 Ag                 
 -2.037  -2.037  -2.036  -2.036  -2.025  -2.025  -2.025  -2.025
  7 Au    7 Bg   19 Ag   19 Bu    8 Bg    8 Au   20 Bu   20 Ag                 
 -0.746  -0.684  -0.628  -0.516  -0.380  -0.378  -0.340  -0.305
 21 Ag   21 Bu   22 Ag   22 Bu   23 Bu   23 Ag    9 Au   24 Ag                 
 -0.302  -0.287  -0.272  -0.258
  9 Bg   24 Bu   25 Ag   10 Au                                                 
 -- Virtual --                   
 -0.137  -0.107  -0.072  -0.011   0.010   0.030   0.037   0.048
 10 Bg   25 Bu   26 Ag   26 Bu   27 Ag   27 Bu   11 Au   28 Bu                 
  0.050   0.064   0.070   0.101   0.137   0.163   0.184   0.190
 28 Ag   11 Bg   29 Ag   29 Bu   30 Ag   30 Bu   31 Ag   12 Bg                 
  0.215   0.220   0.249   0.256   0.279   0.288   0.293   0.295
 12 Au   31 Bu   32 Ag   32 Bu   13 Au   33 Bu   33 Ag   13 Bg                 
  0.349   0.353   0.361   0.365   0.393   0.396   0.398   0.409
 34 Ag   14 Bg   34 Bu   14 Au   15 Au   35 Ag   15 Bg   35 Bu                 
  0.424   0.459   0.480   0.503   0.513   0.534   0.596   0.622
 36 Bu   36 Ag   37 Ag   16 Au   38 Ag   37 Bu   38 Bu   39 Bu                 
  0.666   0.672   0.707   0.828   0.829   0.877   0.909   1.116
 16 Bg   39 Ag   17 Au   17 Bg   40 Ag   41 Ag   40 Bu   41 Bu                 
  1.268   1.296   1.297   1.331   1.353   1.356   1.487   1.546
 18 Bg   42 Bu   18 Au   42 Ag   43 Ag   43 Bu   19 Au   19 Bg                 
  1.592   1.640   1.649   1.676   3.947   3.949   3.953   3.961
 44 Bu   44 Ag   45 Bu   45 Ag   20 Au   20 Bg   46 Ag   21 Bg                 
  3.963   3.964   3.971   4.003   4.104   4.111   4.222   4.327
 46 Bu   21 Au   47 Bu   47 Ag   48 Ag   48 Bu   49 Ag   49 Bu                 
  5.962   5.984   5.984   5.992   6.009   6.023   6.596   6.834
 22 Bg   22 Au   50 Bu   50 Ag   51 Bu   51 Ag   52 Ag   52 Bu                 
 13.766  13.792  13.807  13.842  13.874  13.920  27.697  27.775
 23 Au   23 Bg   53 Bu   54 Bu   53 Ag   54 Ag   55 Ag   55 Bu                 
 28.311  28.328  28.328  28.340  28.348  28.359  28.523  28.524
 24 Bg   24 Au   56 Bu   56 Ag   57 Bu   57 Ag   25 Au   25 Bg                 
 28.526  28.529  28.530  28.530  28.534  28.549  28.605  28.618
 58 Ag   26 Bg   26 Au   58 Bu   59 Bu   59 Ag   60 Ag   60 Bu                 
127.861 127.873 127.873 127.885 127.897 127.900 151.519 151.587
 27 Bg   27 Au   61 Bu   61 Ag   62 Bu   62 Ag   63 Ag   63 Bu                 
162.709 162.9701901.6761901.747
 64 Ag   64 Bu   65 Ag   65 Bu                                                 
 --------------------------------------------------------------

          Ground-State Mulliken Net Atomic Charges

     Atom                 Charge (a.u.)
  ----------------------------------------
      1 P                     0.110932
      2 P                     0.110932
      3 I                    -0.110932
      4 I                    -0.110932
  ----------------------------------------
  Sum of atomic charges =    -0.000000

 -----------------------------------------------------------------
                    Cartesian Multipole Moments
 -----------------------------------------------------------------
    Charge (ESU x 10^10)
                 0.0000
    Dipole Moment (Debye)
         X       0.0000      Y       0.0000      Z      -0.0000
       Tot       0.0000
    Quadrupole Moments (Debye-Ang)
        XX     -82.6349     XY      -1.1608     YY     -84.8077
        XZ      -0.0000     YZ      -0.0000     ZZ     -84.0962
    Octopole Moments (Debye-Ang^2)
       XXX      -0.0000    XXY       0.0000    XYY       0.0000
       YYY       0.0000    XXZ      -0.0000    XYZ       0.0000
       YYZ      -0.0000    XZZ       0.0000    YZZ       0.0000
       ZZZ      -0.0000
    Hexadecapole Moments (Debye-Ang^3)
      XXXX   -2764.2542   XXXY     -29.6550   XXYY    -527.2741
      XYYY      18.7733   YYYY    -253.5390   XXXZ      -0.0000
      XXYZ      -0.0000   XYYZ      -0.0000   YYYZ      -0.0000
      XXZZ    -517.5058   XYZZ       6.8297   YYZZ     -62.0291
      XZZZ      -0.0000   YZZZ      -0.0000   ZZZZ    -125.8615
 -----------------------------------------------------------------
 Calculating analytic gradient of the SCF energy
 Gradient of SCF Energy
            1           2           3           4
    1   0.0020011  -0.0020011   0.0034185  -0.0034185
    2  -0.0070566   0.0070566  -0.0022879   0.0022879
    3  -0.0000000   0.0000000  -0.0000000   0.0000000
 Max gradient component =       7.057E-03
 RMS gradient           =       3.433E-03
 Gradient time:  CPU 7.78 s  wall 7.79 s
 Geometry Optimization Parameters
   NAtoms,    NIC,     NZ,  NCons,   NDum,   NFix, NCnnct, MaxDiis
        4      14       4       0       0       0       0       0

 Cartesian Hessian Update
 Hessian Updated using BFGS Update


** GEOMETRY OPTIMIZATION IN DELOCALIZED INTERNAL COORDINATES **
   Searching for a Minimum

   Optimization Cycle:   3

                       Coordinates (Angstroms)
     ATOM                X               Y               Z
      1  P         0.5472077503    0.8602657294    0.0000000000
      2  P        -0.5472077503   -0.8602657294    0.0000000000
      3  I        -2.8344742112    0.1148002373    0.0000000000
      4  I         2.8344742112   -0.1148002373    0.0000000000
   Point Group: c2h   Number of degrees of freedom:     3


   Energy is -14521.828833539

 Hessian Updated using BFGS Update

  3 Hessian modes will be used to form the next step
  Hessian Eigenvalues:
     0.086882    0.191789    0.353206

 Minimum Search - Taking Simple RFO Step
 Searching for Lamda that Minimizes Along All modes
 Value Taken    Lamda =  -0.00059706
 Step Taken.  Stepsize is  0.077260

                             Maximum     Tolerance    Cnvgd?
         Gradient           0.008456      0.000300      NO
         Displacement       0.065861      0.001200      NO
         Energy change     -0.009054      0.000001      NO


 New Cartesian Coordinates Obtained by Inverse Iteration

 Displacement from previous Coordinates is:  0.055696
 ----------------------------------------------------------------
             Standard Nuclear Orientation (Angstroms)
    I     Atom           X                Y                Z
 ----------------------------------------------------------------
    1      P       0.5341376074     0.8736286859     0.0000000000
    2      P      -0.5341376074    -0.8736286859     0.0000000000
    3      I      -2.8406955042     0.1215994280     0.0000000000
    4      I       2.8406955042    -0.1215994280     0.0000000000
 ----------------------------------------------------------------
 Molecular Point Group                 C2h   NOp =  4
 Largest Abelian Subgroup              C2h   NOp =  4
 Nuclear Repulsion Energy =   897.8150703592 hartrees
 There are       68 alpha and       68 beta electrons
 Applying Cartesian multipole field
    Component          Value
    ---------          -----
     (2,0,0)        1.00000E-11
     (0,2,0)        2.00000E-11
     (0,0,2)       -3.00000E-11
 Nucleus-field energy     =     0.0000000326 hartrees
 Requested basis set is 6-311++G(d,p)
 There are 74 shells and 184 basis functions
 A cutoff of  1.0D-11 yielded   1928 shell pairs
 There are     12617 function pairs (     14275 Cartesian)
 Smallest overlap matrix eigenvalue = 1.02E-03
 Guess MOs from SCF MO coefficient file

 -----------------------------------------------------------------------
  General SCF calculation program by
  Eric Jon Sundstrom, Paul Horn, Yuezhi Mao, Dmitri Zuev, Alec White,
  David Stuck, Shaama M.S., Shane Yost, Joonho Lee, David Small,
  Daniel Levine, Susi Lehtola, Hugh Burton, Evgeny Epifanovsky
 -----------------------------------------------------------------------
 Exchange:     0.2000 Hartree-Fock + 0.0800 Slater + 0.7200 B88
 Correlation:  0.1900 VWN1RPA + 0.8100 LYP
 Using SG-1 standard quadrature grid
 A restricted SCF calculation will be
 performed using DIIS
 SCF converges when DIIS error is below 1.0e-08
 ---------------------------------------
  Cycle       Energy         DIIS error
 ---------------------------------------
    1  -14521.8288030124      1.70e-04  
    2  -14521.8290375987      5.26e-05  
    3  -14521.8290252909      7.00e-05  
    4  -14521.8290559905      1.35e-05  
    5  -14521.8290567015      2.51e-06  
    6  -14521.8290567098      4.81e-07  
    7  -14521.8290567113      1.12e-07  
    8  -14521.8290567112      2.22e-08  
    9  -14521.8290567113      5.88e-09  Convergence criterion met
 ---------------------------------------
 SCF time:   CPU 19.44s  wall 20.00s 
 SCF   energy in the final basis set =   -14521.8290567113
 Total energy in the final basis set =   -14521.8290567113

 --------------------------------------------------------------
             Orbital Energies (a.u.) and Symmetries
 --------------------------------------------------------------

 Alpha MOs, Restricted
 -- Occupied --                  
*******-1165.88 -176.32 -176.32 -165.72 -165.72 -165.72 -165.72
  1 Bu    1 Ag    2 Bu    2 Ag    3 Ag    3 Bu    1 Au    1 Bg                 
-165.72 -165.72  -77.12  -77.12  -35.81  -35.81  -31.31  -31.31
  4 Ag    4 Bu    5 Bu    5 Ag    6 Bu    6 Ag    7 Ag    7 Bu                 
-31.301 -31.301 -31.301 -31.301 -22.957 -22.957 -22.956 -22.956
  2 Au    2 Bg    8 Ag    8 Bu    9 Bu    9 Ag    3 Au    3 Bg                 
-22.955 -22.955 -22.952 -22.952 -22.952 -22.952  -6.611  -6.611
 10 Ag   10 Bu   11 Bu   11 Ag    4 Bg    4 Au   12 Ag   12 Bu                 
 -6.363  -6.363  -4.774  -4.774  -4.773  -4.773  -4.771  -4.771
 13 Bu   13 Ag   14 Ag   14 Bu   15 Ag   15 Bu    5 Au    5 Bg                 
 -4.769  -4.768  -4.761  -4.761  -4.761  -4.761  -2.040  -2.040
 16 Ag   16 Bu    6 Bg    6 Au   17 Bu   17 Ag   18 Bu   18 Ag                 
 -2.036  -2.036  -2.036  -2.036  -2.024  -2.024  -2.024  -2.024
  7 Au    7 Bg   19 Ag   19 Bu    8 Bg    8 Au   20 Bu   20 Ag                 
 -0.744  -0.681  -0.628  -0.518  -0.380  -0.375  -0.339  -0.305
 21 Ag   21 Bu   22 Ag   22 Bu   23 Bu   23 Ag    9 Au   24 Ag                 
 -0.300  -0.287  -0.274  -0.258
  9 Bg   24 Bu   25 Ag   10 Au                                                 
 -- Virtual --                   
 -0.139  -0.110  -0.077  -0.013   0.009   0.030   0.037   0.048
 10 Bg   25 Bu   26 Ag   26 Bu   27 Ag   27 Bu   11 Au   28 Bu                 
  0.050   0.064   0.069   0.102   0.139   0.165   0.186   0.190
 28 Ag   11 Bg   29 Ag   29 Bu   30 Ag   30 Bu   31 Ag   12 Bg                 
  0.215   0.219   0.247   0.257   0.279   0.288   0.292   0.294
 12 Au   31 Bu   32 Ag   32 Bu   13 Au   33 Bu   33 Ag   13 Bg                 
  0.347   0.354   0.360   0.368   0.395   0.397   0.399   0.407
 34 Ag   14 Bg   34 Bu   14 Au   15 Au   35 Ag   15 Bg   35 Bu                 
  0.424   0.453   0.479   0.502   0.514   0.533   0.589   0.621
 36 Bu   36 Ag   37 Ag   16 Au   38 Ag   37 Bu   38 Bu   39 Bu                 
  0.662   0.671   0.701   0.823   0.826   0.867   0.898   1.108
 16 Bg   39 Ag   17 Au   17 Bg   40 Ag   41 Ag   40 Bu   41 Bu                 
  1.267   1.296   1.297   1.332   1.350   1.351   1.485   1.544
 18 Bg   42 Bu   18 Au   42 Ag   43 Bu   43 Ag   19 Au   19 Bg                 
  1.593   1.639   1.648   1.667   3.948   3.949   3.953   3.960
 44 Bu   44 Ag   45 Bu   45 Ag   20 Au   20 Bg   46 Ag   21 Bg                 
  3.964   3.964   3.969   4.003   4.099   4.105   4.220   4.325
 46 Bu   21 Au   47 Bu   47 Ag   48 Ag   48 Bu   49 Ag   49 Bu                 
  5.962   5.984   5.984   5.994   6.009   6.024   6.595   6.827
 22 Bg   22 Au   50 Bu   50 Ag   51 Bu   51 Ag   52 Ag   52 Bu                 
 13.764  13.789  13.802  13.839  13.872  13.915  27.695  27.774
 23 Au   23 Bg   53 Bu   54 Bu   53 Ag   54 Ag   55 Ag   55 Bu                 
 28.312  28.328  28.329  28.342  28.349  28.359  28.524  28.525
 24 Bg   24 Au   56 Bu   56 Ag   57 Bu   57 Ag   25 Au   25 Bg                 
 28.527  28.529  28.531  28.531  28.534  28.549  28.603  28.615
 58 Ag   26 Bg   26 Au   58 Bu   59 Bu   59 Ag   60 Ag   60 Bu                 
127.861 127.874 127.874 127.886 127.897 127.900 151.517 151.585
 27 Bg   27 Au   61 Bu   61 Ag   62 Bu   62 Ag   63 Ag   63 Bu                 
162.708 162.9621901.6741901.745
 64 Ag   64 Bu   65 Ag   65 Bu                                                 

 Beta MOs, Restricted
 -- Occupied --                  
*******-1165.88 -176.32 -176.32 -165.72 -165.72 -165.72 -165.72
  1 Bu    1 Ag    2 Bu    2 Ag    3 Ag    3 Bu    1 Au    1 Bg                 
-165.72 -165.72  -77.12  -77.12  -35.81  -35.81  -31.31  -31.31
  4 Ag    4 Bu    5 Bu    5 Ag    6 Bu    6 Ag    7 Ag    7 Bu                 
-31.301 -31.301 -31.301 -31.301 -22.957 -22.957 -22.956 -22.956
  2 Au    2 Bg    8 Ag    8 Bu    9 Bu    9 Ag    3 Au    3 Bg                 
-22.955 -22.955 -22.952 -22.952 -22.952 -22.952  -6.611  -6.611
 10 Ag   10 Bu   11 Bu   11 Ag    4 Bg    4 Au   12 Ag   12 Bu                 
 -6.363  -6.363  -4.774  -4.774  -4.773  -4.773  -4.771  -4.771
 13 Bu   13 Ag   14 Ag   14 Bu   15 Ag   15 Bu    5 Au    5 Bg                 
 -4.769  -4.768  -4.761  -4.761  -4.761  -4.761  -2.040  -2.040
 16 Ag   16 Bu    6 Bg    6 Au   17 Bu   17 Ag   18 Bu   18 Ag                 
 -2.036  -2.036  -2.036  -2.036  -2.024  -2.024  -2.024  -2.024
  7 Au    7 Bg   19 Ag   19 Bu    8 Bg    8 Au   20 Bu   20 Ag                 
 -0.744  -0.681  -0.628  -0.518  -0.380  -0.375  -0.339  -0.305
 21 Ag   21 Bu   22 Ag   22 Bu   23 Bu   23 Ag    9 Au   24 Ag                 
 -0.300  -0.287  -0.274  -0.258
  9 Bg   24 Bu   25 Ag   10 Au                                                 
 -- Virtual --                   
 -0.139  -0.110  -0.077  -0.013   0.009   0.030   0.037   0.048
 10 Bg   25 Bu   26 Ag   26 Bu   27 Ag   27 Bu   11 Au   28 Bu                 
  0.050   0.064   0.069   0.102   0.139   0.165   0.186   0.190
 28 Ag   11 Bg   29 Ag   29 Bu   30 Ag   30 Bu   31 Ag   12 Bg                 
  0.215   0.219   0.247   0.257   0.279   0.288   0.292   0.294
 12 Au   31 Bu   32 Ag   32 Bu   13 Au   33 Bu   33 Ag   13 Bg                 
  0.347   0.354   0.360   0.368   0.395   0.397   0.399   0.407
 34 Ag   14 Bg   34 Bu   14 Au   15 Au   35 Ag   15 Bg   35 Bu                 
  0.424   0.453   0.479   0.502   0.514   0.533   0.589   0.621
 36 Bu   36 Ag   37 Ag   16 Au   38 Ag   37 Bu   38 Bu   39 Bu                 
  0.662   0.671   0.701   0.823   0.826   0.867   0.898   1.108
 16 Bg   39 Ag   17 Au   17 Bg   40 Ag   41 Ag   40 Bu   41 Bu                 
  1.267   1.296   1.297   1.332   1.350   1.351   1.485   1.544
 18 Bg   42 Bu   18 Au   42 Ag   43 Bu   43 Ag   19 Au   19 Bg                 
  1.593   1.639   1.648   1.667   3.948   3.949   3.953   3.960
 44 Bu   44 Ag   45 Bu   45 Ag   20 Au   20 Bg   46 Ag   21 Bg                 
  3.964   3.964   3.969   4.003   4.099   4.105   4.220   4.325
 46 Bu   21 Au   47 Bu   47 Ag   48 Ag   48 Bu   49 Ag   49 Bu                 
  5.962   5.984   5.984   5.994   6.009   6.024   6.595   6.827
 22 Bg   22 Au   50 Bu   50 Ag   51 Bu   51 Ag   52 Ag   52 Bu                 
 13.764  13.789  13.802  13.839  13.872  13.915  27.695  27.774
 23 Au   23 Bg   53 Bu   54 Bu   53 Ag   54 Ag   55 Ag   55 Bu                 
 28.312  28.328  28.329  28.342  28.349  28.359  28.524  28.525
 24 Bg   24 Au   56 Bu   56 Ag   57 Bu   57 Ag   25 Au   25 Bg                 
 28.527  28.529  28.531  28.531  28.534  28.549  28.603  28.615
 58 Ag   26 Bg   26 Au   58 Bu   59 Bu   59 Ag   60 Ag   60 Bu                 
127.861 127.874 127.874 127.886 127.897 127.900 151.517 151.585
 27 Bg   27 Au   61 Bu   61 Ag   62 Bu   62 Ag   63 Ag   63 Bu                 
162.708 162.9621901.6741901.745
 64 Ag   64 Bu   65 Ag   65 Bu                                                 
 --------------------------------------------------------------

          Ground-State Mulliken Net Atomic Charges

     Atom                 Charge (a.u.)
  ----------------------------------------
      1 P                     0.119373
      2 P                     0.119373
      3 I                    -0.119373
      4 I                    -0.119373
  ----------------------------------------
  Sum of atomic charges =     0.000000

 -----------------------------------------------------------------
                    Cartesian Multipole Moments
 -----------------------------------------------------------------
    Charge (ESU x 10^10)
                 0.0000
    Dipole Moment (Debye)
         X      -0.0000      Y      -0.0000      Z      -0.0000
       Tot       0.0000
    Quadrupole Moments (Debye-Ang)
        XX     -83.2982     XY      -1.1510     YY     -84.5945
        XZ      -0.0000     YZ       0.0000     ZZ     -84.2110
    Octopole Moments (Debye-Ang^2)
       XXX       0.0000    XXY      -0.0000    XYY      -0.0000
       YYY      -0.0000    XXZ      -0.0000    XYZ       0.0000
       YYZ      -0.0000    XZZ      -0.0000    YZZ      -0.0000
       ZZZ      -0.0000
    Hexadecapole Moments (Debye-Ang^3)
      XXXX   -2783.4360   XXXY     -27.4737   XXYY    -529.6341
      XYYY      22.6627   YYYY    -256.6392   XXXZ      -0.0000
      XXYZ       0.0000   XYYZ       0.0000   YYYZ       0.0000
      XXZZ    -520.3216   XYZZ       8.1017   YYZZ     -62.6612
      XZZZ      -0.0000   YZZZ       0.0000   ZZZZ    -126.2582
 -----------------------------------------------------------------
 Calculating analytic gradient of the SCF energy
 Gradient of SCF Energy
            1           2           3           4
    1  -0.0013393   0.0013393  -0.0010356   0.0010356
    2   0.0005954  -0.0005954   0.0006831  -0.0006831
    3   0.0000000  -0.0000000  -0.0000000  -0.0000000
 Max gradient component =       1.339E-03
 RMS gradient           =       7.840E-04
 Gradient time:  CPU 7.73 s  wall 7.73 s
 Geometry Optimization Parameters
   NAtoms,    NIC,     NZ,  NCons,   NDum,   NFix, NCnnct, MaxDiis
        4      14       4       0       0       0       0       0

 Cartesian Hessian Update
 Hessian Updated using BFGS Update


** GEOMETRY OPTIMIZATION IN DELOCALIZED INTERNAL COORDINATES **
   Searching for a Minimum

   Optimization Cycle:   4

                       Coordinates (Angstroms)
     ATOM                X               Y               Z
      1  P         0.5341376074    0.8736286859    0.0000000000
      2  P        -0.5341376074   -0.8736286859    0.0000000000
      3  I        -2.8406955042    0.1215994280    0.0000000000
      4  I         2.8406955042   -0.1215994280    0.0000000000
   Point Group: c2h   Number of degrees of freedom:     3


   Energy is -14521.829056711

 Hessian Updated using BFGS Update

  3 Hessian modes will be used to form the next step
  Hessian Eigenvalues:
     0.109944    0.192375    0.344759

 Minimum Search - Taking Simple RFO Step
 Searching for Lamda that Minimizes Along All modes
 Value Taken    Lamda =  -0.00003018
 Step Taken.  Stepsize is  0.016337

                             Maximum     Tolerance    Cnvgd?
         Gradient           0.001370      0.000300      NO
         Displacement       0.011616      0.001200      NO
         Energy change     -0.000223      0.000001      NO


 New Cartesian Coordinates Obtained by Inverse Iteration

 Displacement from previous Coordinates is:  0.011186
 ----------------------------------------------------------------
             Standard Nuclear Orientation (Angstroms)
    I     Atom           X                Y                Z
 ----------------------------------------------------------------
    1      P       0.5369697654     0.8718977719     0.0000000000
    2      P      -0.5369697654    -0.8718977719     0.0000000000
    3      I      -2.8384962613     0.1203088146     0.0000000000
    4      I       2.8384962613    -0.1203088146     0.0000000000
 ----------------------------------------------------------------
 Molecular Point Group                 C2h   NOp =  4
 Largest Abelian Subgroup              C2h   NOp =  4
 Nuclear Repulsion Energy =   898.7625339745 hartrees
 There are       68 alpha and       68 beta electrons
 Applying Cartesian multipole field
    Component          Value
    ---------          -----
     (2,0,0)        1.00000E-11
     (0,2,0)        2.00000E-11
     (0,0,2)       -3.00000E-11
 Nucleus-field energy     =     0.0000000325 hartrees
 Requested basis set is 6-311++G(d,p)
 There are 74 shells and 184 basis functions
 A cutoff of  1.0D-11 yielded   1928 shell pairs
 There are     12617 function pairs (     14275 Cartesian)
 Smallest overlap matrix eigenvalue = 1.01E-03
 Guess MOs from SCF MO coefficient file

 -----------------------------------------------------------------------
  General SCF calculation program by
  Eric Jon Sundstrom, Paul Horn, Yuezhi Mao, Dmitri Zuev, Alec White,
  David Stuck, Shaama M.S., Shane Yost, Joonho Lee, David Small,
  Daniel Levine, Susi Lehtola, Hugh Burton, Evgeny Epifanovsky
 -----------------------------------------------------------------------
 Exchange:     0.2000 Hartree-Fock + 0.0800 Slater + 0.7200 B88
 Correlation:  0.1900 VWN1RPA + 0.8100 LYP
 Using SG-1 standard quadrature grid
 A restricted SCF calculation will be
 performed using DIIS
 SCF converges when DIIS error is below 1.0e-08
 ---------------------------------------
  Cycle       Energy         DIIS error
 ---------------------------------------
    1  -14521.8290628514      3.41e-05  
    2  -14521.8290725888      9.57e-06  
    3  -14521.8290724794      1.05e-05  
    4  -14521.8290731391      3.20e-06  
    5  -14521.8290731918      5.09e-07  
    6  -14521.8290731922      9.92e-08  
    7  -14521.8290731922      2.27e-08  
    8  -14521.8290731923      5.22e-09  Convergence criterion met
 ---------------------------------------
 SCF time:   CPU 17.33s  wall 17.00s 
 SCF   energy in the final basis set =   -14521.8290731923
 Total energy in the final basis set =   -14521.8290731923

 --------------------------------------------------------------
             Orbital Energies (a.u.) and Symmetries
 --------------------------------------------------------------

 Alpha MOs, Restricted
 -- Occupied --                  
*******-1165.88 -176.32 -176.32 -165.72 -165.72 -165.72 -165.72
  1 Bu    1 Ag    2 Bu    2 Ag    3 Ag    3 Bu    1 Au    1 Bg                 
-165.72 -165.72  -77.12  -77.12  -35.81  -35.81  -31.31  -31.31
  4 Ag    4 Bu    5 Bu    5 Ag    6 Bu    6 Ag    7 Ag    7 Bu                 
-31.301 -31.301 -31.301 -31.301 -22.957 -22.957 -22.956 -22.956
  2 Au    2 Bg    8 Ag    8 Bu    9 Bu    9 Ag    3 Au    3 Bg                 
-22.956 -22.956 -22.952 -22.952 -22.952 -22.952  -6.611  -6.611
 10 Ag   10 Bu   11 Bu   11 Ag    4 Bg    4 Au   12 Ag   12 Bu                 
 -6.363  -6.363  -4.774  -4.774  -4.773  -4.773  -4.770  -4.770
 13 Bu   13 Ag   14 Ag   14 Bu   15 Ag   15 Bu    5 Au    5 Bg                 
 -4.768  -4.768  -4.761  -4.761  -4.761  -4.761  -2.040  -2.040
 16 Ag   16 Bu    6 Bg    6 Au   17 Bu   17 Ag   18 Bu   18 Ag                 
 -2.036  -2.036  -2.036  -2.036  -2.025  -2.025  -2.025  -2.025
  7 Au    7 Bg   19 Ag   19 Bu    8 Bg    8 Au   20 Bu   20 Ag                 
 -0.744  -0.682  -0.628  -0.517  -0.380  -0.375  -0.339  -0.305
 21 Ag   21 Bu   22 Ag   22 Bu   23 Bu   23 Ag    9 Au   24 Ag                 
 -0.300  -0.287  -0.274  -0.258
  9 Bg   24 Bu   25 Ag   10 Au                                                 
 -- Virtual --                   
 -0.139  -0.109  -0.076  -0.013   0.009   0.030   0.037   0.048
 10 Bg   25 Bu   26 Ag   26 Bu   27 Ag   27 Bu   11 Au   28 Bu                 
  0.050   0.064   0.069   0.101   0.138   0.165   0.185   0.190
 28 Ag   11 Bg   29 Ag   29 Bu   30 Ag   30 Bu   31 Ag   12 Bg                 
  0.215   0.219   0.247   0.256   0.279   0.288   0.292   0.294
 12 Au   31 Bu   32 Ag   32 Bu   13 Au   33 Bu   33 Ag   13 Bg                 
  0.347   0.354   0.360   0.367   0.395   0.397   0.399   0.407
 34 Ag   14 Bg   34 Bu   14 Au   15 Au   35 Ag   15 Bg   35 Bu                 
  0.424   0.454   0.479   0.502   0.514   0.534   0.590   0.621
 36 Bu   36 Ag   37 Ag   16 Au   38 Ag   37 Bu   38 Bu   39 Bu                 
  0.663   0.671   0.702   0.823   0.827   0.869   0.901   1.108
 16 Bg   39 Ag   17 Au   17 Bg   40 Ag   41 Ag   40 Bu   41 Bu                 
  1.267   1.296   1.297   1.332   1.351   1.352   1.486   1.545
 18 Bg   42 Bu   18 Au   42 Ag   43 Ag   43 Bu   19 Au   19 Bg                 
  1.593   1.639   1.648   1.669   3.948   3.949   3.953   3.960
 44 Bu   44 Ag   45 Bu   45 Ag   20 Au   20 Bg   46 Ag   21 Bg                 
  3.964   3.964   3.970   4.003   4.100   4.106   4.221   4.325
 46 Bu   21 Au   47 Bu   47 Ag   48 Ag   48 Bu   49 Ag   49 Bu                 
  5.962   5.984   5.984   5.994   6.009   6.023   6.596   6.828
 22 Bg   22 Au   50 Bu   50 Ag   51 Bu   51 Ag   52 Ag   52 Bu                 
 13.764  13.790  13.802  13.840  13.873  13.916  27.695  27.774
 23 Au   23 Bg   53 Bu   54 Bu   53 Ag   54 Ag   55 Ag   55 Bu                 
 28.312  28.328  28.329  28.342  28.349  28.359  28.524  28.525
 24 Bg   24 Au   56 Bu   56 Ag   57 Bu   57 Ag   25 Au   25 Bg                 
 28.526  28.529  28.531  28.531  28.534  28.549  28.603  28.616
 58 Ag   26 Bg   26 Au   58 Bu   59 Bu   59 Ag   60 Ag   60 Bu                 
127.861 127.873 127.874 127.886 127.897 127.900 151.517 151.585
 27 Bg   27 Au   61 Bu   61 Ag   62 Bu   62 Ag   63 Ag   63 Bu                 
162.708 162.9631901.6751901.746
 64 Ag   64 Bu   65 Ag   65 Bu                                                 

 Beta MOs, Restricted
 -- Occupied --                  
*******-1165.88 -176.32 -176.32 -165.72 -165.72 -165.72 -165.72
  1 Bu    1 Ag    2 Bu    2 Ag    3 Ag    3 Bu    1 Au    1 Bg                 
-165.72 -165.72  -77.12  -77.12  -35.81  -35.81  -31.31  -31.31
  4 Ag    4 Bu    5 Bu    5 Ag    6 Bu    6 Ag    7 Ag    7 Bu                 
-31.301 -31.301 -31.301 -31.301 -22.957 -22.957 -22.956 -22.956
  2 Au    2 Bg    8 Ag    8 Bu    9 Bu    9 Ag    3 Au    3 Bg                 
-22.956 -22.956 -22.952 -22.952 -22.952 -22.952  -6.611  -6.611
 10 Ag   10 Bu   11 Bu   11 Ag    4 Bg    4 Au   12 Ag   12 Bu                 
 -6.363  -6.363  -4.774  -4.774  -4.773  -4.773  -4.770  -4.770
 13 Bu   13 Ag   14 Ag   14 Bu   15 Ag   15 Bu    5 Au    5 Bg                 
 -4.768  -4.768  -4.761  -4.761  -4.761  -4.761  -2.040  -2.040
 16 Ag   16 Bu    6 Bg    6 Au   17 Bu   17 Ag   18 Bu   18 Ag                 
 -2.036  -2.036  -2.036  -2.036  -2.025  -2.025  -2.025  -2.025
  7 Au    7 Bg   19 Ag   19 Bu    8 Bg    8 Au   20 Bu   20 Ag                 
 -0.744  -0.682  -0.628  -0.517  -0.380  -0.375  -0.339  -0.305
 21 Ag   21 Bu   22 Ag   22 Bu   23 Bu   23 Ag    9 Au   24 Ag                 
 -0.300  -0.287  -0.274  -0.258
  9 Bg   24 Bu   25 Ag   10 Au                                                 
 -- Virtual --                   
 -0.139  -0.109  -0.076  -0.013   0.009   0.030   0.037   0.048
 10 Bg   25 Bu   26 Ag   26 Bu   27 Ag   27 Bu   11 Au   28 Bu                 
  0.050   0.064   0.069   0.101   0.138   0.165   0.185   0.190
 28 Ag   11 Bg   29 Ag   29 Bu   30 Ag   30 Bu   31 Ag   12 Bg                 
  0.215   0.219   0.247   0.256   0.279   0.288   0.292   0.294
 12 Au   31 Bu   32 Ag   32 Bu   13 Au   33 Bu   33 Ag   13 Bg                 
  0.347   0.354   0.360   0.367   0.395   0.397   0.399   0.407
 34 Ag   14 Bg   34 Bu   14 Au   15 Au   35 Ag   15 Bg   35 Bu                 
  0.424   0.454   0.479   0.502   0.514   0.534   0.590   0.621
 36 Bu   36 Ag   37 Ag   16 Au   38 Ag   37 Bu   38 Bu   39 Bu                 
  0.663   0.671   0.702   0.823   0.827   0.869   0.901   1.108
 16 Bg   39 Ag   17 Au   17 Bg   40 Ag   41 Ag   40 Bu   41 Bu                 
  1.267   1.296   1.297   1.332   1.351   1.352   1.486   1.545
 18 Bg   42 Bu   18 Au   42 Ag   43 Ag   43 Bu   19 Au   19 Bg                 
  1.593   1.639   1.648   1.669   3.948   3.949   3.953   3.960
 44 Bu   44 Ag   45 Bu   45 Ag   20 Au   20 Bg   46 Ag   21 Bg                 
  3.964   3.964   3.970   4.003   4.100   4.106   4.221   4.325
 46 Bu   21 Au   47 Bu   47 Ag   48 Ag   48 Bu   49 Ag   49 Bu                 
  5.962   5.984   5.984   5.994   6.009   6.023   6.596   6.828
 22 Bg   22 Au   50 Bu   50 Ag   51 Bu   51 Ag   52 Ag   52 Bu                 
 13.764  13.790  13.802  13.840  13.873  13.916  27.695  27.774
 23 Au   23 Bg   53 Bu   54 Bu   53 Ag   54 Ag   55 Ag   55 Bu                 
 28.312  28.328  28.329  28.342  28.349  28.359  28.524  28.525
 24 Bg   24 Au   56 Bu   56 Ag   57 Bu   57 Ag   25 Au   25 Bg                 
 28.526  28.529  28.531  28.531  28.534  28.549  28.603  28.616
 58 Ag   26 Bg   26 Au   58 Bu   59 Bu   59 Ag   60 Ag   60 Bu                 
127.861 127.873 127.874 127.886 127.897 127.900 151.517 151.585
 27 Bg   27 Au   61 Bu   61 Ag   62 Bu   62 Ag   63 Ag   63 Bu                 
162.708 162.9631901.6751901.746
 64 Ag   64 Bu   65 Ag   65 Bu                                                 
 --------------------------------------------------------------

          Ground-State Mulliken Net Atomic Charges

     Atom                 Charge (a.u.)
  ----------------------------------------
      1 P                     0.117713
      2 P                     0.117715
      3 I                    -0.117714
      4 I                    -0.117714
  ----------------------------------------
  Sum of atomic charges =    -0.000000

 -----------------------------------------------------------------
                    Cartesian Multipole Moments
 -----------------------------------------------------------------
    Charge (ESU x 10^10)
                -0.0000
    Dipole Moment (Debye)
         X      -0.0000      Y      -0.0000      Z      -0.0000
       Tot       0.0000
    Quadrupole Moments (Debye-Ang)
        XX     -83.1727     XY      -1.1545     YY     -84.6286
        XZ      -0.0000     YZ      -0.0000     ZZ     -84.1914
    Octopole Moments (Debye-Ang^2)
       XXX       0.0000    XXY      -0.0000    XYY      -0.0000
       YYY      -0.0000    XXZ       0.0000    XYZ      -0.0000
       YYZ      -0.0000    XZZ      -0.0000    YZZ      -0.0000
       ZZZ       0.0000
    Hexadecapole Moments (Debye-Ang^3)
      XXXX   -2778.1904   XXXY     -28.0258   XXYY    -528.8464
      XYYY      21.8401   YYYY    -256.2473   XXXZ      -0.0000
      XXYZ      -0.0000   XYYZ      -0.0000   YYYZ      -0.0000
      XXZZ    -519.4386   XYZZ       7.8293   YYZZ     -62.5781
      XZZZ      -0.0000   YZZZ      -0.0000   ZZZZ    -126.1923
 -----------------------------------------------------------------
 Calculating analytic gradient of the SCF energy
 Gradient of SCF Energy
            1           2           3           4
    1  -0.0003293   0.0003294  -0.0000506   0.0000506
    2  -0.0002773   0.0002773   0.0001082  -0.0001082
    3  -0.0000000   0.0000000   0.0000000   0.0000000
 Max gradient component =       3.294E-04
 RMS gradient           =       1.824E-04
 Gradient time:  CPU 7.71 s  wall 7.72 s
 Geometry Optimization Parameters
   NAtoms,    NIC,     NZ,  NCons,   NDum,   NFix, NCnnct, MaxDiis
        4      14       4       0       0       0       0       0

 Cartesian Hessian Update
 Hessian Updated using BFGS Update


** GEOMETRY OPTIMIZATION IN DELOCALIZED INTERNAL COORDINATES **
   Searching for a Minimum

   Optimization Cycle:   5

                       Coordinates (Angstroms)
     ATOM                X               Y               Z
      1  P         0.5369697654    0.8718977719    0.0000000000
      2  P        -0.5369697654   -0.8718977719    0.0000000000
      3  I        -2.8384962613    0.1203088146    0.0000000000
      4  I         2.8384962613   -0.1203088146    0.0000000000
   Point Group: c2h   Number of degrees of freedom:     3


   Energy is -14521.829073192

 Hessian Updated using BFGS Update

  3 Hessian modes will be used to form the next step
  Hessian Eigenvalues:
     0.101196    0.189632    0.346696

 Minimum Search - Taking Simple RFO Step
 Searching for Lamda that Minimizes Along All modes
 Value Taken    Lamda =   0.00000000
 Step Taken.  Stepsize is  0.002286

                             Maximum     Tolerance    Cnvgd?
         Gradient           0.000384      0.000300      NO
         Displacement       0.002042      0.001200      NO
         Energy change     -0.000016      0.000001      NO


 New Cartesian Coordinates Obtained by Inverse Iteration

 Displacement from previous Coordinates is:  0.002611
 ----------------------------------------------------------------
             Standard Nuclear Orientation (Angstroms)
    I     Atom           X                Y                Z
 ----------------------------------------------------------------
    1      P       0.5378114647     0.8717838409     0.0000000000
    2      P      -0.5378114647    -0.8717838409     0.0000000000
    3      I      -2.8389015926     0.1200458977     0.0000000000
    4      I       2.8389015926    -0.1200458977     0.0000000000
 ----------------------------------------------------------------
 Molecular Point Group                 C2h   NOp =  4
 Largest Abelian Subgroup              C2h   NOp =  4
 Nuclear Repulsion Energy =   898.6924965887 hartrees
 There are       68 alpha and       68 beta electrons
 Applying Cartesian multipole field
    Component          Value
    ---------          -----
     (2,0,0)        1.00000E-11
     (0,2,0)        2.00000E-11
     (0,0,2)       -3.00000E-11
 Nucleus-field energy     =     0.0000000326 hartrees
 Requested basis set is 6-311++G(d,p)
 There are 74 shells and 184 basis functions
 A cutoff of  1.0D-11 yielded   1928 shell pairs
 There are     12617 function pairs (     14275 Cartesian)
 Smallest overlap matrix eigenvalue = 1.02E-03
 Guess MOs from SCF MO coefficient file

 -----------------------------------------------------------------------
  General SCF calculation program by
  Eric Jon Sundstrom, Paul Horn, Yuezhi Mao, Dmitri Zuev, Alec White,
  David Stuck, Shaama M.S., Shane Yost, Joonho Lee, David Small,
  Daniel Levine, Susi Lehtola, Hugh Burton, Evgeny Epifanovsky
 -----------------------------------------------------------------------
 Exchange:     0.2000 Hartree-Fock + 0.0800 Slater + 0.7200 B88
 Correlation:  0.1900 VWN1RPA + 0.8100 LYP
 Using SG-1 standard quadrature grid
 A restricted SCF calculation will be
 performed using DIIS
 SCF converges when DIIS error is below 1.0e-08
 ---------------------------------------
  Cycle       Energy         DIIS error
 ---------------------------------------
    1  -14521.8290734068      6.32e-06  
    2  -14521.8290737749      2.10e-06  
    3  -14521.8290737767      2.07e-06  
    4  -14521.8290737979      6.74e-07  
    5  -14521.8290738004      6.26e-08  
    6  -14521.8290738004      3.96e-08  
    7  -14521.8290738004      3.08e-08  
    8  -14521.8290738003      2.27e-09  Convergence criterion met
 ---------------------------------------
 SCF time:   CPU 17.26s  wall 17.00s 
 SCF   energy in the final basis set =   -14521.8290738003
 Total energy in the final basis set =   -14521.8290738003

 --------------------------------------------------------------
             Orbital Energies (a.u.) and Symmetries
 --------------------------------------------------------------

 Alpha MOs, Restricted
 -- Occupied --                  
*******-1165.88 -176.32 -176.32 -165.72 -165.72 -165.72 -165.72
  1 Bu    1 Ag    2 Bu    2 Ag    3 Ag    3 Bu    1 Au    1 Bg                 
-165.72 -165.72  -77.12  -77.12  -35.81  -35.81  -31.31  -31.31
  4 Ag    4 Bu    5 Bu    5 Ag    6 Bu    6 Ag    7 Ag    7 Bu                 
-31.301 -31.301 -31.301 -31.301 -22.957 -22.957 -22.956 -22.956
  2 Au    2 Bg    8 Ag    8 Bu    9 Bu    9 Ag    3 Au    3 Bg                 
-22.956 -22.956 -22.952 -22.952 -22.952 -22.952  -6.611  -6.611
 10 Ag   10 Bu   11 Bu   11 Ag    4 Bg    4 Au   12 Ag   12 Bu                 
 -6.363  -6.363  -4.774  -4.774  -4.773  -4.773  -4.770  -4.770
 13 Bu   13 Ag   14 Ag   14 Bu   15 Ag   15 Bu    5 Au    5 Bg                 
 -4.768  -4.768  -4.761  -4.761  -4.761  -4.761  -2.040  -2.040
 16 Ag   16 Bu    6 Bg    6 Au   17 Bu   17 Ag   18 Bu   18 Ag                 
 -2.036  -2.036  -2.036  -2.036  -2.025  -2.025  -2.025  -2.025
  7 Au    7 Bg   19 Ag   19 Bu    8 Bg    8 Au   20 Bu   20 Ag                 
 -0.744  -0.682  -0.628  -0.517  -0.380  -0.376  -0.339  -0.305
 21 Ag   21 Bu   22 Ag   22 Bu   23 Bu   23 Ag    9 Au   24 Ag                 
 -0.300  -0.287  -0.274  -0.258
  9 Bg   24 Bu   25 Ag   10 Au                                                 
 -- Virtual --                   
 -0.139  -0.109  -0.076  -0.013   0.009   0.030   0.037   0.048
 10 Bg   25 Bu   26 Ag   26 Bu   27 Ag   27 Bu   11 Au   28 Bu                 
  0.050   0.064   0.069   0.101   0.138   0.165   0.185   0.190
 28 Ag   11 Bg   29 Ag   29 Bu   30 Ag   30 Bu   31 Ag   12 Bg                 
  0.215   0.219   0.247   0.256   0.279   0.288   0.292   0.294
 12 Au   31 Bu   32 Ag   32 Bu   13 Au   33 Bu   33 Ag   13 Bg                 
  0.347   0.354   0.360   0.367   0.395   0.397   0.399   0.407
 34 Ag   14 Bg   34 Bu   14 Au   15 Au   35 Ag   15 Bg   35 Bu                 
  0.424   0.455   0.479   0.502   0.514   0.534   0.590   0.621
 36 Bu   36 Ag   37 Ag   16 Au   38 Ag   37 Bu   38 Bu   39 Bu                 
  0.663   0.671   0.703   0.823   0.827   0.869   0.901   1.108
 16 Bg   39 Ag   17 Au   17 Bg   40 Ag   41 Ag   40 Bu   41 Bu                 
  1.267   1.296   1.297   1.332   1.351   1.352   1.486   1.545
 18 Bg   42 Bu   18 Au   42 Ag   43 Ag   43 Bu   19 Au   19 Bg                 
  1.593   1.639   1.649   1.669   3.948   3.949   3.953   3.960
 44 Bu   44 Ag   45 Bu   45 Ag   20 Au   20 Bg   46 Ag   21 Bg                 
  3.964   3.964   3.970   4.003   4.100   4.106   4.221   4.325
 46 Bu   21 Au   47 Bu   47 Ag   48 Ag   48 Bu   49 Ag   49 Bu                 
  5.962   5.984   5.984   5.994   6.009   6.023   6.596   6.827
 22 Bg   22 Au   50 Bu   50 Ag   51 Bu   51 Ag   52 Ag   52 Bu                 
 13.764  13.790  13.802  13.840  13.873  13.916  27.695  27.774
 23 Au   23 Bg   53 Bu   54 Bu   53 Ag   54 Ag   55 Ag   55 Bu                 
 28.312  28.328  28.329  28.341  28.349  28.359  28.524  28.525
 24 Bg   24 Au   56 Bu   56 Ag   57 Bu   57 Ag   25 Au   25 Bg                 
 28.526  28.529  28.531  28.531  28.534  28.549  28.603  28.616
 58 Ag   26 Bg   26 Au   58 Bu   59 Bu   59 Ag   60 Ag   60 Bu                 
127.861 127.873 127.874 127.886 127.897 127.900 151.517 151.585
 27 Bg   27 Au   61 Bu   61 Ag   62 Bu   62 Ag   63 Ag   63 Bu                 
162.708 162.9621901.6751901.746
 64 Ag   64 Bu   65 Ag   65 Bu                                                 

 Beta MOs, Restricted
 -- Occupied --                  
*******-1165.88 -176.32 -176.32 -165.72 -165.72 -165.72 -165.72
  1 Bu    1 Ag    2 Bu    2 Ag    3 Ag    3 Bu    1 Au    1 Bg                 
-165.72 -165.72  -77.12  -77.12  -35.81  -35.81  -31.31  -31.31
  4 Ag    4 Bu    5 Bu    5 Ag    6 Bu    6 Ag    7 Ag    7 Bu                 
-31.301 -31.301 -31.301 -31.301 -22.957 -22.957 -22.956 -22.956
  2 Au    2 Bg    8 Ag    8 Bu    9 Bu    9 Ag    3 Au    3 Bg                 
-22.956 -22.956 -22.952 -22.952 -22.952 -22.952  -6.611  -6.611
 10 Ag   10 Bu   11 Bu   11 Ag    4 Bg    4 Au   12 Ag   12 Bu                 
 -6.363  -6.363  -4.774  -4.774  -4.773  -4.773  -4.770  -4.770
 13 Bu   13 Ag   14 Ag   14 Bu   15 Ag   15 Bu    5 Au    5 Bg                 
 -4.768  -4.768  -4.761  -4.761  -4.761  -4.761  -2.040  -2.040
 16 Ag   16 Bu    6 Bg    6 Au   17 Bu   17 Ag   18 Bu   18 Ag                 
 -2.036  -2.036  -2.036  -2.036  -2.025  -2.025  -2.025  -2.025
  7 Au    7 Bg   19 Ag   19 Bu    8 Bg    8 Au   20 Bu   20 Ag                 
 -0.744  -0.682  -0.628  -0.517  -0.380  -0.376  -0.339  -0.305
 21 Ag   21 Bu   22 Ag   22 Bu   23 Bu   23 Ag    9 Au   24 Ag                 
 -0.300  -0.287  -0.274  -0.258
  9 Bg   24 Bu   25 Ag   10 Au                                                 
 -- Virtual --                   
 -0.139  -0.109  -0.076  -0.013   0.009   0.030   0.037   0.048
 10 Bg   25 Bu   26 Ag   26 Bu   27 Ag   27 Bu   11 Au   28 Bu                 
  0.050   0.064   0.069   0.101   0.138   0.165   0.185   0.190
 28 Ag   11 Bg   29 Ag   29 Bu   30 Ag   30 Bu   31 Ag   12 Bg                 
  0.215   0.219   0.247   0.256   0.279   0.288   0.292   0.294
 12 Au   31 Bu   32 Ag   32 Bu   13 Au   33 Bu   33 Ag   13 Bg                 
  0.347   0.354   0.360   0.367   0.395   0.397   0.399   0.407
 34 Ag   14 Bg   34 Bu   14 Au   15 Au   35 Ag   15 Bg   35 Bu                 
  0.424   0.455   0.479   0.502   0.514   0.534   0.590   0.621
 36 Bu   36 Ag   37 Ag   16 Au   38 Ag   37 Bu   38 Bu   39 Bu                 
  0.663   0.671   0.703   0.823   0.827   0.869   0.901   1.108
 16 Bg   39 Ag   17 Au   17 Bg   40 Ag   41 Ag   40 Bu   41 Bu                 
  1.267   1.296   1.297   1.332   1.351   1.352   1.486   1.545
 18 Bg   42 Bu   18 Au   42 Ag   43 Ag   43 Bu   19 Au   19 Bg                 
  1.593   1.639   1.649   1.669   3.948   3.949   3.953   3.960
 44 Bu   44 Ag   45 Bu   45 Ag   20 Au   20 Bg   46 Ag   21 Bg                 
  3.964   3.964   3.970   4.003   4.100   4.106   4.221   4.325
 46 Bu   21 Au   47 Bu   47 Ag   48 Ag   48 Bu   49 Ag   49 Bu                 
  5.962   5.984   5.984   5.994   6.009   6.023   6.596   6.827
 22 Bg   22 Au   50 Bu   50 Ag   51 Bu   51 Ag   52 Ag   52 Bu                 
 13.764  13.790  13.802  13.840  13.873  13.916  27.695  27.774
 23 Au   23 Bg   53 Bu   54 Bu   53 Ag   54 Ag   55 Ag   55 Bu                 
 28.312  28.328  28.329  28.341  28.349  28.359  28.524  28.525
 24 Bg   24 Au   56 Bu   56 Ag   57 Bu   57 Ag   25 Au   25 Bg                 
 28.526  28.529  28.531  28.531  28.534  28.549  28.603  28.616
 58 Ag   26 Bg   26 Au   58 Bu   59 Bu   59 Ag   60 Ag   60 Bu                 
127.861 127.873 127.874 127.886 127.897 127.900 151.517 151.585
 27 Bg   27 Au   61 Bu   61 Ag   62 Bu   62 Ag   63 Ag   63 Bu                 
162.708 162.9621901.6751901.746
 64 Ag   64 Bu   65 Ag   65 Bu                                                 
 --------------------------------------------------------------

          Ground-State Mulliken Net Atomic Charges

     Atom                 Charge (a.u.)
  ----------------------------------------
      1 P                     0.117420
      2 P                     0.117420
      3 I                    -0.117420
      4 I                    -0.117420
  ----------------------------------------
  Sum of atomic charges =     0.000000

 -----------------------------------------------------------------
                    Cartesian Multipole Moments
 -----------------------------------------------------------------
    Charge (ESU x 10^10)
                -0.0000
    Dipole Moment (Debye)
         X      -0.0000      Y      -0.0000      Z       0.0000
       Tot       0.0000
    Quadrupole Moments (Debye-Ang)
        XX     -83.1534     XY      -1.1553     YY     -84.6350
        XZ       0.0000     YZ      -0.0000     ZZ     -84.1918
    Octopole Moments (Debye-Ang^2)
       XXX       0.0000    XXY      -0.0000    XYY      -0.0000
       YYY      -0.0000    XXZ       0.0000    XYZ      -0.0000
       YYZ       0.0000    XZZ      -0.0000    YZZ      -0.0000
       ZZZ       0.0000
    Hexadecapole Moments (Debye-Ang^3)
      XXXX   -2778.7715   XXXY     -28.1790   XXYY    -528.9975
      XYYY      21.6611   YYYY    -256.2279   XXXZ       0.0000
      XXYZ      -0.0000   XYYZ       0.0000   YYYZ      -0.0000
      XXZZ    -519.5618   XYZZ       7.7698   YYZZ     -62.5755
      XZZZ       0.0000   YZZZ      -0.0000   ZZZZ    -126.1949
 -----------------------------------------------------------------
 Calculating analytic gradient of the SCF energy
 Gradient of SCF Energy
            1           2           3           4
    1  -0.0000878   0.0000878   0.0000064  -0.0000064
    2  -0.0001757   0.0001757   0.0000450  -0.0000450
    3  -0.0000000   0.0000000   0.0000000   0.0000000
 Max gradient component =       1.757E-04
 RMS gradient           =       8.228E-05
 Gradient time:  CPU 7.81 s  wall 7.81 s
 Geometry Optimization Parameters
   NAtoms,    NIC,     NZ,  NCons,   NDum,   NFix, NCnnct, MaxDiis
        4      14       4       0       0       0       0       0

 Cartesian Hessian Update
 Hessian Updated using BFGS Update


** GEOMETRY OPTIMIZATION IN DELOCALIZED INTERNAL COORDINATES **
   Searching for a Minimum

   Optimization Cycle:   6

                       Coordinates (Angstroms)
     ATOM                X               Y               Z
      1  P         0.5378114647    0.8717838409    0.0000000000
      2  P        -0.5378114647   -0.8717838409    0.0000000000
      3  I        -2.8389015926    0.1200458977    0.0000000000
      4  I         2.8389015926   -0.1200458977    0.0000000000
   Point Group: c2h   Number of degrees of freedom:     3


   Energy is -14521.829073800

 Hessian Updated using BFGS Update

  3 Hessian modes will be used to form the next step
  Hessian Eigenvalues:
     0.101858    0.202619    0.235652

 Minimum Search - Taking Simple RFO Step
 Searching for Lamda that Minimizes Along All modes
 Value Taken    Lamda =   0.00000000
 Step Taken.  Stepsize is  0.000952

                             Maximum     Tolerance    Cnvgd?
         Gradient           0.000134      0.000300     YES
         Displacement       0.000809      0.001200     YES
         Energy change     -0.000001      0.000001     YES


                       Distance Matrix (Angstroms)
             P (  1)   P (  2)   I (  3)
   P (  2)  2.048656
   I (  3)  3.459379  2.505742
   I (  4)  2.505742  3.459379  5.682877

 Final energy is   -14521.829073800314     


 ******************************
 **  OPTIMIZATION CONVERGED  **
 ******************************

                       Coordinates (Angstroms)
     ATOM                X               Y               Z
      1  P         0.5378114647    0.8717838409    0.0000000000
      2  P        -0.5378114647   -0.8717838409    0.0000000000
      3  I        -2.8389015926    0.1200458977    0.0000000000
      4  I         2.8389015926   -0.1200458977    0.0000000000

Z-matrix Print:
$molecule
0 1
I 
P  1 2.505742
P  2 2.048656 1 98.353517
I  3 2.505742 2 98.353517 1 -180.000000 0
$end


 --------------------------------------------------------------
             Orbital Energies (a.u.) and Symmetries
 --------------------------------------------------------------

 Alpha MOs, Restricted
 -- Occupied --                  
*******-1165.88 -176.32 -176.32 -165.72 -165.72 -165.72 -165.72
  1 Bu    1 Ag    2 Bu    2 Ag    3 Ag    3 Bu    1 Au    1 Bg                 
-165.72 -165.72  -77.12  -77.12  -35.81  -35.81  -31.31  -31.31
  4 Ag    4 Bu    5 Bu    5 Ag    6 Bu    6 Ag    7 Ag    7 Bu                 
-31.301 -31.301 -31.301 -31.301 -22.957 -22.957 -22.956 -22.956
  2 Au    2 Bg    8 Ag    8 Bu    9 Bu    9 Ag    3 Au    3 Bg                 
-22.956 -22.956 -22.952 -22.952 -22.952 -22.952  -6.611  -6.611
 10 Ag   10 Bu   11 Bu   11 Ag    4 Bg    4 Au   12 Ag   12 Bu                 
 -6.363  -6.363  -4.774  -4.774  -4.773  -4.773  -4.770  -4.770
 13 Bu   13 Ag   14 Ag   14 Bu   15 Ag   15 Bu    5 Au    5 Bg                 
 -4.768  -4.768  -4.761  -4.761  -4.761  -4.761  -2.040  -2.040
 16 Ag   16 Bu    6 Bg    6 Au   17 Bu   17 Ag   18 Bu   18 Ag                 
 -2.036  -2.036  -2.036  -2.036  -2.025  -2.025  -2.025  -2.025
  7 Au    7 Bg   19 Ag   19 Bu    8 Bg    8 Au   20 Bu   20 Ag                 
 -0.744  -0.682  -0.628  -0.517  -0.380  -0.376  -0.339  -0.305
 21 Ag   21 Bu   22 Ag   22 Bu   23 Bu   23 Ag    9 Au   24 Ag                 
 -0.300  -0.287  -0.274  -0.258
  9 Bg   24 Bu   25 Ag   10 Au                                                 
 -- Virtual --                   
 -0.139  -0.109  -0.076  -0.013   0.009   0.030   0.037   0.048
 10 Bg   25 Bu   26 Ag   26 Bu   27 Ag   27 Bu   11 Au   28 Bu                 
  0.050   0.064   0.069   0.101   0.138   0.165   0.185   0.190
 28 Ag   11 Bg   29 Ag   29 Bu   30 Ag   30 Bu   31 Ag   12 Bg                 
  0.215   0.219   0.247   0.256   0.279   0.288   0.292   0.294
 12 Au   31 Bu   32 Ag   32 Bu   13 Au   33 Bu   33 Ag   13 Bg                 
  0.347   0.354   0.360   0.367   0.395   0.397   0.399   0.407
 34 Ag   14 Bg   34 Bu   14 Au   15 Au   35 Ag   15 Bg   35 Bu                 
  0.424   0.455   0.479   0.502   0.514   0.534   0.590   0.621
 36 Bu   36 Ag   37 Ag   16 Au   38 Ag   37 Bu   38 Bu   39 Bu                 
  0.663   0.671   0.703   0.823   0.827   0.869   0.901   1.108
 16 Bg   39 Ag   17 Au   17 Bg   40 Ag   41 Ag   40 Bu   41 Bu                 
  1.267   1.296   1.297   1.332   1.351   1.352   1.486   1.545
 18 Bg   42 Bu   18 Au   42 Ag   43 Ag   43 Bu   19 Au   19 Bg                 
  1.593   1.639   1.649   1.669   3.948   3.949   3.953   3.960
 44 Bu   44 Ag   45 Bu   45 Ag   20 Au   20 Bg   46 Ag   21 Bg                 
  3.964   3.964   3.970   4.003   4.100   4.106   4.221   4.325
 46 Bu   21 Au   47 Bu   47 Ag   48 Ag   48 Bu   49 Ag   49 Bu                 
  5.962   5.984   5.984   5.994   6.009   6.023   6.596   6.827
 22 Bg   22 Au   50 Bu   50 Ag   51 Bu   51 Ag   52 Ag   52 Bu                 
 13.764  13.790  13.802  13.840  13.873  13.916  27.695  27.774
 23 Au   23 Bg   53 Bu   54 Bu   53 Ag   54 Ag   55 Ag   55 Bu                 
 28.312  28.328  28.329  28.341  28.349  28.359  28.524  28.525
 24 Bg   24 Au   56 Bu   56 Ag   57 Bu   57 Ag   25 Au   25 Bg                 
 28.526  28.529  28.531  28.531  28.534  28.549  28.603  28.616
 58 Ag   26 Bg   26 Au   58 Bu   59 Bu   59 Ag   60 Ag   60 Bu                 
127.861 127.873 127.874 127.886 127.897 127.900 151.517 151.585
 27 Bg   27 Au   61 Bu   61 Ag   62 Bu   62 Ag   63 Ag   63 Bu                 
162.708 162.9621901.6751901.746
 64 Ag   64 Bu   65 Ag   65 Bu                                                 

 Beta MOs, Restricted
 -- Occupied --                  
*******-1165.88 -176.32 -176.32 -165.72 -165.72 -165.72 -165.72
  1 Bu    1 Ag    2 Bu    2 Ag    3 Ag    3 Bu    1 Au    1 Bg                 
-165.72 -165.72  -77.12  -77.12  -35.81  -35.81  -31.31  -31.31
  4 Ag    4 Bu    5 Bu    5 Ag    6 Bu    6 Ag    7 Ag    7 Bu                 
-31.301 -31.301 -31.301 -31.301 -22.957 -22.957 -22.956 -22.956
  2 Au    2 Bg    8 Ag    8 Bu    9 Bu    9 Ag    3 Au    3 Bg                 
-22.956 -22.956 -22.952 -22.952 -22.952 -22.952  -6.611  -6.611
 10 Ag   10 Bu   11 Bu   11 Ag    4 Bg    4 Au   12 Ag   12 Bu                 
 -6.363  -6.363  -4.774  -4.774  -4.773  -4.773  -4.770  -4.770
 13 Bu   13 Ag   14 Ag   14 Bu   15 Ag   15 Bu    5 Au    5 Bg                 
 -4.768  -4.768  -4.761  -4.761  -4.761  -4.761  -2.040  -2.040
 16 Ag   16 Bu    6 Bg    6 Au   17 Bu   17 Ag   18 Bu   18 Ag                 
 -2.036  -2.036  -2.036  -2.036  -2.025  -2.025  -2.025  -2.025
  7 Au    7 Bg   19 Ag   19 Bu    8 Bg    8 Au   20 Bu   20 Ag                 
 -0.744  -0.682  -0.628  -0.517  -0.380  -0.376  -0.339  -0.305
 21 Ag   21 Bu   22 Ag   22 Bu   23 Bu   23 Ag    9 Au   24 Ag                 
 -0.300  -0.287  -0.274  -0.258
  9 Bg   24 Bu   25 Ag   10 Au                                                 
 -- Virtual --                   
 -0.139  -0.109  -0.076  -0.013   0.009   0.030   0.037   0.048
 10 Bg   25 Bu   26 Ag   26 Bu   27 Ag   27 Bu   11 Au   28 Bu                 
  0.050   0.064   0.069   0.101   0.138   0.165   0.185   0.190
 28 Ag   11 Bg   29 Ag   29 Bu   30 Ag   30 Bu   31 Ag   12 Bg                 
  0.215   0.219   0.247   0.256   0.279   0.288   0.292   0.294
 12 Au   31 Bu   32 Ag   32 Bu   13 Au   33 Bu   33 Ag   13 Bg                 
  0.347   0.354   0.360   0.367   0.395   0.397   0.399   0.407
 34 Ag   14 Bg   34 Bu   14 Au   15 Au   35 Ag   15 Bg   35 Bu                 
  0.424   0.455   0.479   0.502   0.514   0.534   0.590   0.621
 36 Bu   36 Ag   37 Ag   16 Au   38 Ag   37 Bu   38 Bu   39 Bu                 
  0.663   0.671   0.703   0.823   0.827   0.869   0.901   1.108
 16 Bg   39 Ag   17 Au   17 Bg   40 Ag   41 Ag   40 Bu   41 Bu                 
  1.267   1.296   1.297   1.332   1.351   1.352   1.486   1.545
 18 Bg   42 Bu   18 Au   42 Ag   43 Ag   43 Bu   19 Au   19 Bg                 
  1.593   1.639   1.649   1.669   3.948   3.949   3.953   3.960
 44 Bu   44 Ag   45 Bu   45 Ag   20 Au   20 Bg   46 Ag   21 Bg                 
  3.964   3.964   3.970   4.003   4.100   4.106   4.221   4.325
 46 Bu   21 Au   47 Bu   47 Ag   48 Ag   48 Bu   49 Ag   49 Bu                 
  5.962   5.984   5.984   5.994   6.009   6.023   6.596   6.827
 22 Bg   22 Au   50 Bu   50 Ag   51 Bu   51 Ag   52 Ag   52 Bu                 
 13.764  13.790  13.802  13.840  13.873  13.916  27.695  27.774
 23 Au   23 Bg   53 Bu   54 Bu   53 Ag   54 Ag   55 Ag   55 Bu                 
 28.312  28.328  28.329  28.341  28.349  28.359  28.524  28.525
 24 Bg   24 Au   56 Bu   56 Ag   57 Bu   57 Ag   25 Au   25 Bg                 
 28.526  28.529  28.531  28.531  28.534  28.549  28.603  28.616
 58 Ag   26 Bg   26 Au   58 Bu   59 Bu   59 Ag   60 Ag   60 Bu                 
127.861 127.873 127.874 127.886 127.897 127.900 151.517 151.585
 27 Bg   27 Au   61 Bu   61 Ag   62 Bu   62 Ag   63 Ag   63 Bu                 
162.708 162.9621901.6751901.746
 64 Ag   64 Bu   65 Ag   65 Bu                                                 
 --------------------------------------------------------------

          Ground-State Mulliken Net Atomic Charges

     Atom                 Charge (a.u.)
  ----------------------------------------
      1 P                     0.117420
      2 P                     0.117420
      3 I                    -0.117420
      4 I                    -0.117420
  ----------------------------------------
  Sum of atomic charges =     0.000000

 -----------------------------------------------------------------
                    Cartesian Multipole Moments
 -----------------------------------------------------------------
    Charge (ESU x 10^10)
                -0.0000
    Dipole Moment (Debye)
         X      -0.0000      Y      -0.0000      Z       0.0000
       Tot       0.0000
    Quadrupole Moments (Debye-Ang)
        XX     -83.1534     XY      -1.1553     YY     -84.6350
        XZ       0.0000     YZ      -0.0000     ZZ     -84.1918
    Octopole Moments (Debye-Ang^2)
       XXX       0.0000    XXY      -0.0000    XYY      -0.0000
       YYY      -0.0000    XXZ       0.0000    XYZ      -0.0000
       YYZ       0.0000    XZZ      -0.0000    YZZ      -0.0000
       ZZZ       0.0000
    Hexadecapole Moments (Debye-Ang^3)
      XXXX   -2778.7715   XXXY     -28.1790   XXYY    -528.9975
      XYYY      21.6611   YYYY    -256.2279   XXXZ       0.0000
      XXYZ      -0.0000   XYYZ       0.0000   YYYZ      -0.0000
      XXZZ    -519.5618   XYZZ       7.7698   YYZZ     -62.5755
      XZZZ       0.0000   YZZZ      -0.0000   ZZZZ    -126.1949
 -----------------------------------------------------------------
Archival summary:
1\1\TWL02\OPT\ProcedureUnspecified\BasisUnspecified\22\taweetha\TueOct3017:51:482018TueOct3017:51:482018\0\\#,OPT,ProcedureUnspecified,BasisUnspecified,\\0,1\I\P,1,2.50574\P,2,2.04866,1,98.3535\I,3,2.50574,2,98.3535,1,-180,0\\\@

 Total job time:  156.59s(wall), 156.30s(cpu) 
 Tue Oct 30 17:51:48 2018

        *************************************************************
        *                                                           *
        *  Thank you very much for using Q-Chem.  Have a nice day.  *
        *                                                           *
        *************************************************************


 
User input: 2 of 2 
 
Q-Chem Developer Version!
                  Welcome to Q-Chem
     A Quantum Leap Into The Future Of Chemistry


 Q-Chem 5.1, Q-Chem, Inc., Pleasanton, CA (2018)

 Yihan Shao,  Zhengting Gan,  E. Epifanovsky,  A. T. B. Gilbert,  M. Wormit,  
 J. Kussmann,  A. W. Lange,  A. Behn,  Jia Deng,  Xintian Feng,  D. Ghosh,  
 M. Goldey,  P. R. Horn,  L. D. Jacobson,  I. Kaliman,  T. Kus,  A. Landau,  
 Jie Liu,  E. I. Proynov,  R. M. Richard,  R. P. Steele,  E. J. Sundstrom,  
 H. L. Woodcock III,  P. M. Zimmerman,  D. Zuev,  B. Albrecht,  E. Alguire,  
 S. A. Baeppler,  D. Barton,  Z. Benda,  Y. A. Bernard,  E. J. Berquist,  
 K. B. Bravaya,  H. Burton,  D. Casanova,  Chun-Min Chang,  Yunqing Chen,  
 A. Chien,  K. D. Closser,  M. P. Coons,  S. Coriani,  S. Dasgupta,  
 A. L. Dempwolff,  M. Diedenhofen,  Hainam Do,  R. G. Edgar,  Po-Tung Fang,  
 S. Faraji,  S. Fatehi,  Qingguo Feng,  K. D. Fenk,  J. Fosso-Tande,  
 Qinghui Ge,  A. Ghysels,  G. Gidofalvi,  J. Gomes,  J. Gonthier,  A. Gunina,  
 D. Hait,  M. W. D. Hanson-Heine,  P. H. P. Harbach,  A. W. Hauser,  
 J. E. Herr,  E. G. Hohenstein,  Z. C. Holden,  Kerwin Hui,  B. C. Huynh,  
 T.-C. Jagau,  Hyunjun Ji,  B. Kaduk,  K. Khistyaev,  Jaehoon Kim,  
 P. Klunzinger,  K. Koh,  D. Kosenkov,  L. Koulias,  T. Kowalczyk,  
 C. M. Krauter,  A. Kunitsa,  Ka Un Lao,  A. Laurent,  K. V. Lawler,  
 Joonho Lee,  D. Lefrancois,  S. Lehtola,  D. S. Levine,  Yi-Pei Li,  
 You-Sheng Lin,  Fenglai Liu,  E. Livshits,  A. Luenser,  P. Manohar,  
 E. Mansoor,  S. F. Manzer,  Shan-Ping Mao,  Yuezhi Mao,  N. Mardirossian,  
 A. V. Marenich,  T. Markovich,  L. A. Martinez-Martinez,  S. A. Maurer,  
 N. J. Mayhall,  S. C. McKenzie,  J.-M. Mewes,  A. F. Morrison,  
 J. W. Mullinax,  K. Nanda,  T. S. Nguyen-Beck,  R. Olivares-Amaya,  
 J. A. Parkhill,  T. M. Perrine,  F. Plasser,  P. Pokhilko,  S. Prager,  
 A. Prociuk,  E. Ramos,  D. R. Rehn,  F. Rob,  M. Schneider,  N. Sergueev,  
 S. M. Sharada,  S. Sharma,  D. W. Small,  T. Stauch,  T. Stein,  
 Yu-Chuan Su,  A. J. W. Thom,  A. Tkatchenko,  T. Tsuchimochi,  N. M. Tubman,  
 L. Vogt,  M. L. Vidal,  O. Vydrov,  M. A. Watson,  J. Wenzel,  
 M. de Wergifosse,  T. A. Wesolowski,  A. White,  J. Witte,  A. Yamada,  
 Jun Yang,  K. Yao,  S. Yeganeh,  S. R. Yost,  Zhi-Qiang You,  A. Zech,  
 Igor Ying Zhang,  Xing Zhang,  Yan Zhao,  Ying Zhu,  B. R. Brooks,  
 G. K. L. Chan,  C. J. Cramer,  M. S. Gordon,  W. J. Hehre,  A. Klamt,  
 M. W. Schmidt,  C. D. Sherrill,  D. G. Truhlar,  A. Aspuru-Guzik,  R. Baer,  
 A. T. Bell,  N. A. Besley,  Jeng-Da Chai,  A. E. DePrince, III,  
 R. A. DiStasio Jr.,  A. Dreuw,  B. D. Dunietz,  T. R. Furlani,  
 Chao-Ping Hsu,  Yousung Jung,  Jing Kong,  D. S. Lambrecht,  WanZhen Liang,  
 C. Ochsenfeld,  V. A. Rassolov,  L. V. Slipchenko,  J. E. Subotnik,  
 T. Van Voorhis,  J. M. Herbert,  A. I. Krylov,  P. M. W. Gill,  M. Head-Gordon

 Contributors to earlier versions of Q-Chem not listed above: 
 R. D. Adamson,  B. Austin,  J. Baker,  G. J. O. Beran,  K. Brandhorst,  
 S. T. Brown,  E. F. C. Byrd,  A. K. Chakraborty,  C.-L. Cheng,  
 Siu Hung Chien,  D. M. Chipman,  D. L. Crittenden,  H. Dachsel,  
 R. J. Doerksen,  A. D. Dutoi,  L. Fusti-Molnar,  W. A. Goddard III,  
 A. Golubeva-Zadorozhnaya,  S. R. Gwaltney,  G. Hawkins,  A. Heyden,  
 S. Hirata,  G. Kedziora,  F. J. Keil,  C. Kelley,  Jihan Kim,  R. A. King,  
 R. Z. Khaliullin,  P. P. Korambath,  W. Kurlancheek,  A. M. Lee,  M. S. Lee,  
 S. V. Levchenko,  Ching Yeh Lin,  D. Liotard,  R. C. Lochan,  I. Lotan,  
 P. E. Maslen,  N. Nair,  D. P. O'Neill,  D. Neuhauser,  E. Neuscamman,  
 C. M. Oana,  R. Olson,  B. Peters,  R. Peverati,  P. A. Pieniazek,  
 Y. M. Rhee,  J. Ritchie,  M. A. Rohrdanz,  E. Rosta,  N. J. Russ,  
 H. F. Schaefer III,  N. E. Schultz,  N. Shenvi,  A. C. Simmonett,  A. Sodt,  
 D. Stuck,  K. S. Thanthiriwatte,  V. Vanovschi,  Tao Wang,  A. Warshel,  
 C. F. Williams,  Q. Wu,  X. Xu,  W. Zhang

 Please cite Q-Chem as follows:
 Y. Shao et al., Mol. Phys. 113, 184-215 (2015)
 DOI: 10.1080/00268976.2014.952696

 Q-Chem 5.1.1 for Intel X86 EM64T Linux

 Parts of Q-Chem use Armadillo 8.300.2 (Tropical Shenanigans).
 http://arma.sourceforge.net/

 Q-Chem begins on Tue Oct 30 17:51:48 2018  

Host: 
0

     Scratch files written to /scratch/taweetham/qchem19918//
The previous job contains 0 fragments, simply inherited here
Input Ideriv = 2
Curr. Ideriv = -1
Max.  Ideriv = 2

Checking the input file for inconsistencies... 	...done.

--------------------------------------------------------------
User input:
--------------------------------------------------------------

$molecule
read
$end

$rem
   job_type 	frequency
   basis 	6-311++g**
   method	b3lyp	
$end


--------------------------------------------------------------
 ----------------------------------------------------------------
             Standard Nuclear Orientation (Angstroms)
    I     Atom           X                Y                Z
 ----------------------------------------------------------------
    1      P       0.5147188072    -0.8856143553    -0.0000000000
    2      P      -0.5147188072     0.8856143553     0.0000000000
    3      I      -2.8410757192    -0.0454095571     0.0000000000
    4      I       2.8410757192     0.0454095571    -0.0000000000
 ----------------------------------------------------------------
 Molecular Point Group                 C2h   NOp =  4
 Largest Abelian Subgroup              C2h   NOp =  4
 Nuclear Repulsion Energy =   898.6924965887 hartrees
 There are       68 alpha and       68 beta electrons
 Requested basis set is 6-311++G(d,p)
 There are 74 shells and 184 basis functions

 Total QAlloc Memory Limit   2000 MB
 Mega-Array Size       188 MB
 MEM_STATIC part       192 MB

                       Distance Matrix (Angstroms)
             P (  1)   P (  2)   I (  3)
   P (  2)  2.048656
   I (  3)  3.459379  2.505742
   I (  4)  2.505742  3.459379  5.682877

 A cutoff of  1.0D-11 yielded   1928 shell pairs
 There are     12617 function pairs (     14275 Cartesian)
 Smallest overlap matrix eigenvalue = 1.02E-03
 Guess from superposition of atomic densities
 Warning:  Energy on first SCF cycle will be non-variational
 SAD guess density has 136.000000 electrons

 -----------------------------------------------------------------------
  General SCF calculation program by
  Eric Jon Sundstrom, Paul Horn, Yuezhi Mao, Dmitri Zuev, Alec White,
  David Stuck, Shaama M.S., Shane Yost, Joonho Lee, David Small,
  Daniel Levine, Susi Lehtola, Hugh Burton, Evgeny Epifanovsky
 -----------------------------------------------------------------------
 Exchange:     0.2000 Hartree-Fock + 0.0800 Slater + 0.7200 B88
 Correlation:  0.1900 VWN1RPA + 0.8100 LYP
 Using SG-1 standard quadrature grid
 A restricted SCF calculation will be
 performed using DIIS
 SCF converges when DIIS error is below 1.0e-08
 ---------------------------------------
  Cycle       Energy         DIIS error
 ---------------------------------------
    1  -14522.0109223268      3.43e-02  
    2  -14521.8204911869      1.43e-03  
    3  -14521.8097489495      1.76e-03  
    4  -14521.8275975904      6.13e-04  
    5  -14521.8290744877      7.81e-05  
    6  -14521.8290859927      1.19e-05  
    7  -14521.8290865838      2.96e-06  
    8  -14521.8290866076      4.71e-07  
    9  -14521.8290866088      1.57e-07  
   10  -14521.8290866088      2.74e-08  
   11  -14521.8290866088      4.41e-09  Convergence criterion met
 ---------------------------------------
 SCF time:   CPU 14.74s  wall 15.00s 
 SCF   energy in the final basis set =   -14521.8290866088
 Total energy in the final basis set =   -14521.8290866088

 --------------------------------------------------------------
             Orbital Energies (a.u.) and Symmetries
 --------------------------------------------------------------

 Alpha MOs, Restricted
 -- Occupied --                  
*******-1165.88 -176.32 -176.32 -165.72 -165.72 -165.72 -165.72
  1 Bu    1 Ag    2 Bu    2 Ag    3 Ag    3 Bu    1 Au    1 Bg                 
-165.72 -165.72  -77.12  -77.12  -35.81  -35.81  -31.31  -31.31
  4 Ag    4 Bu    5 Bu    5 Ag    6 Bu    6 Ag    7 Ag    7 Bu                 
-31.301 -31.301 -31.301 -31.301 -22.957 -22.957 -22.956 -22.956
  2 Au    2 Bg    8 Ag    8 Bu    9 Bu    9 Ag    3 Au    3 Bg                 
-22.956 -22.956 -22.952 -22.952 -22.952 -22.952  -6.611  -6.611
 10 Ag   10 Bu   11 Bu    4 Bg    4 Au   11 Ag   12 Ag   12 Bu                 
 -6.363  -6.363  -4.774  -4.774  -4.773  -4.773  -4.770  -4.770
 13 Bu   13 Ag   14 Ag   14 Bu   15 Ag   15 Bu    5 Au    5 Bg                 
 -4.768  -4.768  -4.761  -4.761  -4.761  -4.761  -2.040  -2.040
 16 Ag   16 Bu    6 Bg    6 Au   17 Bu   17 Ag   18 Bu   18 Ag                 
 -2.036  -2.036  -2.036  -2.036  -2.025  -2.025  -2.025  -2.025
  7 Au    7 Bg   19 Ag   19 Bu    8 Bg    8 Au   20 Bu   20 Ag                 
 -0.744  -0.682  -0.628  -0.517  -0.380  -0.376  -0.339  -0.305
 21 Ag   21 Bu   22 Ag   22 Bu   23 Bu   23 Ag    9 Au   24 Ag                 
 -0.300  -0.287  -0.274  -0.258
  9 Bg   24 Bu   25 Ag   10 Au                                                 
 -- Virtual --                   
 -0.139  -0.109  -0.076  -0.013   0.009   0.030   0.037   0.048
 10 Bg   25 Bu   26 Ag   26 Bu   27 Ag   27 Bu   11 Au   28 Bu                 
  0.050   0.064   0.069   0.101   0.138   0.165   0.185   0.190
 28 Ag   11 Bg   29 Ag   29 Bu   30 Ag   30 Bu   31 Ag   12 Bg                 
  0.215   0.219   0.247   0.256   0.279   0.288   0.292   0.294
 12 Au   31 Bu   32 Ag   32 Bu   13 Au   33 Bu   33 Ag   13 Bg                 
  0.347   0.354   0.360   0.367   0.395   0.397   0.399   0.407
 34 Ag   14 Bg   34 Bu   14 Au   15 Au   35 Ag   15 Bg   35 Bu                 
  0.424   0.455   0.479   0.502   0.514   0.534   0.590   0.621
 36 Bu   36 Ag   37 Ag   16 Au   38 Ag   37 Bu   38 Bu   39 Bu                 
  0.663   0.670   0.703   0.823   0.827   0.869   0.901   1.108
 16 Bg   39 Ag   17 Au   17 Bg   40 Ag   41 Ag   40 Bu   41 Bu                 
  1.268   1.296   1.297   1.332   1.351   1.352   1.486   1.545
 18 Bg   42 Bu   18 Au   42 Ag   43 Ag   43 Bu   19 Au   19 Bg                 
  1.593   1.639   1.649   1.669   3.948   3.949   3.953   3.960
 44 Bu   44 Ag   45 Bu   45 Ag   20 Au   20 Bg   46 Ag   21 Bg                 
  3.964   3.964   3.970   4.003   4.100   4.107   4.221   4.325
 46 Bu   21 Au   47 Bu   47 Ag   48 Ag   48 Bu   49 Ag   49 Bu                 
  5.962   5.984   5.984   5.994   6.009   6.023   6.596   6.827
 22 Bg   22 Au   50 Bu   50 Ag   51 Bu   51 Ag   52 Ag   52 Bu                 
 13.764  13.790  13.802  13.840  13.873  13.916  27.695  27.774
 23 Au   23 Bg   53 Bu   54 Bu   53 Ag   54 Ag   55 Ag   55 Bu                 
 28.312  28.328  28.329  28.341  28.349  28.359  28.524  28.525
 24 Bg   24 Au   56 Bu   56 Ag   57 Bu   57 Ag   25 Au   25 Bg                 
 28.526  28.529  28.531  28.531  28.534  28.549  28.603  28.616
 58 Ag   26 Bg   26 Au   58 Bu   59 Bu   59 Ag   60 Ag   60 Bu                 
127.861 127.873 127.874 127.886 127.897 127.900 151.517 151.585
 27 Bg   27 Au   61 Bu   61 Ag   62 Bu   62 Ag   63 Ag   63 Bu                 
162.708 162.9621901.6751901.746
 64 Ag   64 Bu   65 Ag   65 Bu                                                 

 Beta MOs, Restricted
 -- Occupied --                  
*******-1165.88 -176.32 -176.32 -165.72 -165.72 -165.72 -165.72
  1 Bu    1 Ag    2 Bu    2 Ag    3 Ag    3 Bu    1 Au    1 Bg                 
-165.72 -165.72  -77.12  -77.12  -35.81  -35.81  -31.31  -31.31
  4 Ag    4 Bu    5 Bu    5 Ag    6 Bu    6 Ag    7 Ag    7 Bu                 
-31.301 -31.301 -31.301 -31.301 -22.957 -22.957 -22.956 -22.956
  2 Au    2 Bg    8 Ag    8 Bu    9 Bu    9 Ag    3 Au    3 Bg                 
-22.956 -22.956 -22.952 -22.952 -22.952 -22.952  -6.611  -6.611
 10 Ag   10 Bu   11 Bu    4 Bg    4 Au   11 Ag   12 Ag   12 Bu                 
 -6.363  -6.363  -4.774  -4.774  -4.773  -4.773  -4.770  -4.770
 13 Bu   13 Ag   14 Ag   14 Bu   15 Ag   15 Bu    5 Au    5 Bg                 
 -4.768  -4.768  -4.761  -4.761  -4.761  -4.761  -2.040  -2.040
 16 Ag   16 Bu    6 Bg    6 Au   17 Bu   17 Ag   18 Bu   18 Ag                 
 -2.036  -2.036  -2.036  -2.036  -2.025  -2.025  -2.025  -2.025
  7 Au    7 Bg   19 Ag   19 Bu    8 Bg    8 Au   20 Bu   20 Ag                 
 -0.744  -0.682  -0.628  -0.517  -0.380  -0.376  -0.339  -0.305
 21 Ag   21 Bu   22 Ag   22 Bu   23 Bu   23 Ag    9 Au   24 Ag                 
 -0.300  -0.287  -0.274  -0.258
  9 Bg   24 Bu   25 Ag   10 Au                                                 
 -- Virtual --                   
 -0.139  -0.109  -0.076  -0.013   0.009   0.030   0.037   0.048
 10 Bg   25 Bu   26 Ag   26 Bu   27 Ag   27 Bu   11 Au   28 Bu                 
  0.050   0.064   0.069   0.101   0.138   0.165   0.185   0.190
 28 Ag   11 Bg   29 Ag   29 Bu   30 Ag   30 Bu   31 Ag   12 Bg                 
  0.215   0.219   0.247   0.256   0.279   0.288   0.292   0.294
 12 Au   31 Bu   32 Ag   32 Bu   13 Au   33 Bu   33 Ag   13 Bg                 
  0.347   0.354   0.360   0.367   0.395   0.397   0.399   0.407
 34 Ag   14 Bg   34 Bu   14 Au   15 Au   35 Ag   15 Bg   35 Bu                 
  0.424   0.455   0.479   0.502   0.514   0.534   0.590   0.621
 36 Bu   36 Ag   37 Ag   16 Au   38 Ag   37 Bu   38 Bu   39 Bu                 
  0.663   0.670   0.703   0.823   0.827   0.869   0.901   1.108
 16 Bg   39 Ag   17 Au   17 Bg   40 Ag   41 Ag   40 Bu   41 Bu                 
  1.268   1.296   1.297   1.332   1.351   1.352   1.486   1.545
 18 Bg   42 Bu   18 Au   42 Ag   43 Ag   43 Bu   19 Au   19 Bg                 
  1.593   1.639   1.649   1.669   3.948   3.949   3.953   3.960
 44 Bu   44 Ag   45 Bu   45 Ag   20 Au   20 Bg   46 Ag   21 Bg                 
  3.964   3.964   3.970   4.003   4.100   4.107   4.221   4.325
 46 Bu   21 Au   47 Bu   47 Ag   48 Ag   48 Bu   49 Ag   49 Bu                 
  5.962   5.984   5.984   5.994   6.009   6.023   6.596   6.827
 22 Bg   22 Au   50 Bu   50 Ag   51 Bu   51 Ag   52 Ag   52 Bu                 
 13.764  13.790  13.802  13.840  13.873  13.916  27.695  27.774
 23 Au   23 Bg   53 Bu   54 Bu   53 Ag   54 Ag   55 Ag   55 Bu                 
 28.312  28.328  28.329  28.341  28.349  28.359  28.524  28.525
 24 Bg   24 Au   56 Bu   56 Ag   57 Bu   57 Ag   25 Au   25 Bg                 
 28.526  28.529  28.531  28.531  28.534  28.549  28.603  28.616
 58 Ag   26 Bg   26 Au   58 Bu   59 Bu   59 Ag   60 Ag   60 Bu                 
127.861 127.873 127.874 127.886 127.897 127.900 151.517 151.585
 27 Bg   27 Au   61 Bu   61 Ag   62 Bu   62 Ag   63 Ag   63 Bu                 
162.708 162.9621901.6751901.746
 64 Ag   64 Bu   65 Ag   65 Bu                                                 
 --------------------------------------------------------------

          Ground-State Mulliken Net Atomic Charges

     Atom                 Charge (a.u.)
  ----------------------------------------
      1 P                     0.117397
      2 P                     0.117397
      3 I                    -0.117397
      4 I                    -0.117397
  ----------------------------------------
  Sum of atomic charges =    -0.000000

 -----------------------------------------------------------------
                    Cartesian Multipole Moments
 -----------------------------------------------------------------
    Charge (ESU x 10^10)
                -0.0000
    Dipole Moment (Debye)
         X      -0.0000      Y      -0.0000      Z      -0.0000
       Tot       0.0000
    Quadrupole Moments (Debye-Ang)
        XX     -83.0929     XY       1.1185     YY     -84.6937
        XZ       0.0000     YZ      -0.0000     ZZ     -84.1917
    Octopole Moments (Debye-Ang^2)
       XXX      -0.0000    XXY      -0.0000    XYY       0.0000
       YYY       0.0000    XXZ      -0.0000    XYZ      -0.0000
       YYZ      -0.0000    XZZ       0.0000    YZZ      -0.0000
       ZZZ      -0.0000
    Hexadecapole Moments (Debye-Ang^3)
      XXXX   -2774.1524   XXXY      59.3836   XXYY    -531.5072
      XYYY      13.4387   YYYY    -255.7901   XXXZ       0.0000
      XXYZ      -0.0000   XYYZ       0.0000   YYYZ      -0.0000
      XXZZ    -519.6554   XYZZ       4.2483   YYZZ     -62.4825
      XZZZ       0.0000   YZZZ       0.0000   ZZZZ    -126.1960
 -----------------------------------------------------------------
 Calculating MO derivatives via CPSCF
   1         3          12      0.137230    0.050668
   2         3          12      0.019054    0.008623
   3         3          12      0.002876    0.001150
   4         3          12      0.000383    0.000160
   5        10           5      0.000042    0.000020
   6        13           2      0.000003    0.000002
   7        15           0      0.000000    0.000000    Roots Converged
 Time for AOints: 8.6 s (CPU) 8.6 s (wall)
 ------------------------------------------------------------------------------
                     AOints        : Timing summary (seconds)
 ------------------------------------------------------------------------------
     job step          cpu (% of tot)      sys (% of tot)     wall (% of tot)
 ------------------------------------------------------------------------------
  cpscf_lag         0.5551E+02 (47.0)   0.5900E-04 (15.2)   0.5554E+02 (46.9)
  iterzp            0.5387E+02 (45.6)   0.3270E-03 (84.3)   0.5393E+02 (45.6)
  make_fx           0.0000E+00 ( 0.0)   0.0000E+00 ( 0.0)   0.0000E+00 ( 0.0)
  AOints            0.8641E+01 ( 7.3)   0.0000E+00 ( 0.0)   0.8646E+01 ( 7.3)
 ------------------------------------------------------------------------------
   Grand Totals     0.1182E+03          0.3880E-03          0.1183E+03
 ------------------------------------------------------------------------------
 Calculating analytic Hessian of the SCF energy
 Polarizability Matrix (a.u.)
            1           2           3
    1-219.1369712   3.7406126  -0.0000000
    2   3.7406126 -88.9231069   0.0000000
    3  -0.0000000   0.0000000 -65.1037543

 Direct stationary perturbation theory relativistic correction:

 rels  =     194.807602188874
 relv  =    -647.045371335292
 rel2e =      85.221167819579
 E_rel =    -367.016601326839

 Hessian of the SCF Energy
            1           2           3           4           5           6
    1   0.1408224  -0.0326516   0.0000000  -0.0415314   0.0716528   0.0000000
    2  -0.0326516   0.1956597  -0.0000000   0.0716528  -0.1740421   0.0000000
    3   0.0000000  -0.0000000   0.0015844  -0.0000000   0.0000000   0.0037489
    4  -0.0415314   0.0716528  -0.0000000   0.1408224  -0.0326516   0.0000000
    5   0.0716528  -0.1740421   0.0000000  -0.0326516   0.1956597  -0.0000000
    6   0.0000000   0.0000000   0.0037489   0.0000000  -0.0000000   0.0015844
    7  -0.0132717  -0.0014256   0.0000000  -0.0860194  -0.0375756  -0.0000000
    8   0.0017398   0.0076617  -0.0000000  -0.0407410  -0.0292793   0.0000000
    9  -0.0000000   0.0000000  -0.0028345  -0.0000000   0.0000000  -0.0024989
   10  -0.0860194  -0.0375756  -0.0000000  -0.0132717  -0.0014256   0.0000000
   11  -0.0407410  -0.0292793   0.0000000   0.0017398   0.0076617  -0.0000000
   12  -0.0000000   0.0000000  -0.0024989   0.0000000  -0.0000000  -0.0028345
            7           8           9          10          11          12
    1  -0.0132717   0.0017398  -0.0000000  -0.0860194  -0.0407410  -0.0000000
    2  -0.0014256   0.0076617   0.0000000  -0.0375756  -0.0292793   0.0000000
    3   0.0000000  -0.0000000  -0.0028345  -0.0000000   0.0000000  -0.0024989
    4  -0.0860194  -0.0407410  -0.0000000  -0.0132717   0.0017398   0.0000000
    5  -0.0375756  -0.0292793   0.0000000  -0.0014256   0.0076617  -0.0000000
    6  -0.0000000   0.0000000  -0.0024989   0.0000000  -0.0000000  -0.0028345
    7   0.1025350   0.0364345   0.0000000  -0.0032439   0.0025667  -0.0000000
    8   0.0364345   0.0212906  -0.0000000   0.0025667   0.0003270   0.0000000
    9   0.0000000  -0.0000000   0.0025837   0.0000000  -0.0000000   0.0027496
   10  -0.0032439   0.0025667   0.0000000   0.1025350   0.0364345   0.0000000
   11   0.0025667   0.0003270  -0.0000000   0.0364345   0.0212906  -0.0000000
   12  -0.0000000   0.0000000   0.0027496   0.0000000  -0.0000000   0.0025837
 Gradient time:  CPU 164.34 s  wall 164.47 s
 **********************************************************************
 **                                                                  **
 **                       VIBRATIONAL ANALYSIS                       **
 **                       --------------------                       **
 **                                                                  **
 **        VIBRATIONAL FREQUENCIES (CM**-1) AND NORMAL MODES         **
 **     FORCE CONSTANTS (mDYN/ANGSTROM) AND REDUCED MASSES (AMU)     **
 **                  INFRARED INTENSITIES (KM/MOL)                   **
 **                                                                  **
 **********************************************************************


 Mode:                 1                      2                      3
 Frequency:        75.24                  75.81                 104.33
 Force Cnst:      0.1213                 0.1231                 0.6345
 Red. Mass:      36.3671                36.3671                98.9250
 IR Active:          YES                    YES                    NO 
 IR Intens:        0.110                  1.011                  0.000
 Raman Active:       NO                     NO                     YES
               X      Y      Z        X      Y      Z        X      Y      Z
 P         -0.000  0.000  0.687   -0.264  0.634 -0.000    0.347  0.159  0.000
 P         -0.000  0.000  0.687   -0.264  0.634 -0.000   -0.347 -0.159  0.000
 I          0.000 -0.000 -0.168    0.064 -0.155  0.000   -0.595  0.024 -0.000
 I          0.000 -0.000 -0.168    0.064 -0.155  0.000    0.595 -0.024 -0.000
 TransDip  -0.000  0.000  0.011   -0.023  0.023 -0.000   -0.000  0.000  0.000

 Mode:                 4                      5                      6
 Frequency:       350.12                 362.54                 596.02
 Force Cnst:      2.6265                 2.6416                 6.4848
 Red. Mass:      36.3671                34.1107                30.9833
 IR Active:          YES                    NO                     NO 
 IR Intens:       86.469                  0.000                  0.000
 Raman Active:       NO                     YES                    YES
               X      Y      Z        X      Y      Z        X      Y      Z
 P          0.634  0.264  0.000   -0.637 -0.278 -0.000    0.286 -0.647  0.000
 P          0.634  0.264  0.000    0.637  0.278 -0.000   -0.286  0.647  0.000
 I         -0.155 -0.064 -0.000   -0.112 -0.063  0.000   -0.002 -0.007 -0.000
 I         -0.155 -0.064 -0.000    0.112  0.063  0.000    0.002  0.007 -0.000
 TransDip   0.297  0.019  0.000    0.000  0.000 -0.000    0.000  0.000  0.000

 STANDARD THERMODYNAMIC QUANTITIES AT   298.15 K  AND     1.00 ATM

   This Molecule has  0 Imaginary Frequencies
   Zero point vibrational energy:        2.236 kcal/mol

   Atom    1 Element P  Has Mass   30.97376
   Atom    2 Element P  Has Mass   30.97376
   Atom    3 Element I  Has Mass  126.90440
   Atom    4 Element I  Has Mass  126.90440
   Molecular Mass:   315.756320 amu
   Principal axes and moments of inertia in amu*Bohr^2:
                             1           2           3
    Eigenvalues --      175.33757  7374.58280  7549.92037
          X               1.00000    -0.00224     0.00000
          Y               0.00224     1.00000    -0.00000
          Z              -0.00000     0.00000     1.00000
   Rotational Symmetry Number is   2
   The Molecule is an Asymmetric Top
   Translational Enthalpy:        0.889 kcal/mol
   Rotational Enthalpy:           0.889 kcal/mol
   Vibrational Enthalpy:          4.220 kcal/mol
   gas constant (RT):             0.592 kcal/mol
   Translational Entropy:        43.145  cal/mol.K
   Rotational Entropy:           29.280  cal/mol.K
   Vibrational Entropy:          14.113  cal/mol.K

   Total Enthalpy:                6.590 kcal/mol
   Total Entropy:                86.538  cal/mol.K

 ======================================================================

 STANDARD THERMODYNAMIC QUANTITIES FOR ANHARMONIC VIBRATION -- TOSH

   Zero point vibrational energy: ************ kcal/mol

   Vibrational Enthalpy:   ************ kcal/mol
   Vibrational Entropy:             NaN  cal/mol.K

   Total Enthalpy:         ************ kcal/mol
   Total Entropy:                   NaN  cal/mol.K

 ======================================================================

 STANDARD THERMODYNAMIC QUANTITIES FOR ANHARMONIC VIBRATION -- VPT2

   Zero point vibrational energy: ************ kcal/mol

   Vibrational Enthalpy:   ************ kcal/mol
   Vibrational Entropy:             NaN  cal/mol.K

   Total Enthalpy:         ************ kcal/mol
   Total Entropy:                   NaN  cal/mol.K

 ======================================================================

Archival summary:
1\1\TWL02\FREQ\ProcedureUnspecified\BasisUnspecified\22\taweetha\TueOct3017:54:472018TueOct3017:54:472018\0\\#,FREQ,ProcedureUnspecified,BasisUnspecified,\\0,1\I\P,1,2.50574\P,2,2.04866,1,98.3535\I,3,2.50574,2,98.3535,1,180,0\\\@

 Total job time:  179.45s(wall), 179.25s(cpu) 
 Tue Oct 30 17:54:47 2018

        *************************************************************
        *                                                           *
        *  Thank you very much for using Q-Chem.  Have a nice day.  *
        *                                                           *
        *************************************************************
