# Supplementary material for: Geometric and energetic data from ab initio calculations of haloethene, haloimine, halomethylenephosphine, haloiminophosphine, halodiazene, halodiphosphene and halocyclopropane
Source: Data Brief. 2019 Nov 2;27:104738. doi: 10.1016/j.dib.2019.104738 (PMC6861602; doi:10.1016/j.dib.2019.104738)
Supplement: Multimedia component 8 [file mmc8.zip › PP/B3LYP/IEPPIE.out]

Q-Chem Developer Version!
                  Welcome to Q-Chem
     A Quantum Leap Into The Future Of Chemistry


 Q-Chem 5.1, Q-Chem, Inc., Pleasanton, CA (2018)

 Yihan Shao,  Zhengting Gan,  E. Epifanovsky,  A. T. B. Gilbert,  M. Wormit,  
 J. Kussmann,  A. W. Lange,  A. Behn,  Jia Deng,  Xintian Feng,  D. Ghosh,  
 M. Goldey,  P. R. Horn,  L. D. Jacobson,  I. Kaliman,  T. Kus,  A. Landau,  
 Jie Liu,  E. I. Proynov,  R. M. Richard,  R. P. Steele,  E. J. Sundstrom,  
 H. L. Woodcock III,  P. M. Zimmerman,  D. Zuev,  B. Albrecht,  E. Alguire,  
 S. A. Baeppler,  D. Barton,  Z. Benda,  Y. A. Bernard,  E. J. Berquist,  
 K. B. Bravaya,  H. Burton,  D. Casanova,  Chun-Min Chang,  Yunqing Chen,  
 A. Chien,  K. D. Closser,  M. P. Coons,  S. Coriani,  S. Dasgupta,  
 A. L. Dempwolff,  M. Diedenhofen,  Hainam Do,  R. G. Edgar,  Po-Tung Fang,  
 S. Faraji,  S. Fatehi,  Qingguo Feng,  K. D. Fenk,  J. Fosso-Tande,  
 Qinghui Ge,  A. Ghysels,  G. Gidofalvi,  J. Gomes,  J. Gonthier,  A. Gunina,  
 D. Hait,  M. W. D. Hanson-Heine,  P. H. P. Harbach,  A. W. Hauser,  
 J. E. Herr,  E. G. Hohenstein,  Z. C. Holden,  Kerwin Hui,  B. C. Huynh,  
 T.-C. Jagau,  Hyunjun Ji,  B. Kaduk,  K. Khistyaev,  Jaehoon Kim,  
 P. Klunzinger,  K. Koh,  D. Kosenkov,  L. Koulias,  T. Kowalczyk,  
 C. M. Krauter,  A. Kunitsa,  Ka Un Lao,  A. Laurent,  K. V. Lawler,  
 Joonho Lee,  D. Lefrancois,  S. Lehtola,  D. S. Levine,  Yi-Pei Li,  
 You-Sheng Lin,  Fenglai Liu,  E. Livshits,  A. Luenser,  P. Manohar,  
 E. Mansoor,  S. F. Manzer,  Shan-Ping Mao,  Yuezhi Mao,  N. Mardirossian,  
 A. V. Marenich,  T. Markovich,  L. A. Martinez-Martinez,  S. A. Maurer,  
 N. J. Mayhall,  S. C. McKenzie,  J.-M. Mewes,  A. F. Morrison,  
 J. W. Mullinax,  K. Nanda,  T. S. Nguyen-Beck,  R. Olivares-Amaya,  
 J. A. Parkhill,  T. M. Perrine,  F. Plasser,  P. Pokhilko,  S. Prager,  
 A. Prociuk,  E. Ramos,  D. R. Rehn,  F. Rob,  M. Schneider,  N. Sergueev,  
 S. M. Sharada,  S. Sharma,  D. W. Small,  T. Stauch,  T. Stein,  
 Yu-Chuan Su,  A. J. W. Thom,  A. Tkatchenko,  T. Tsuchimochi,  N. M. Tubman,  
 L. Vogt,  M. L. Vidal,  O. Vydrov,  M. A. Watson,  J. Wenzel,  
 M. de Wergifosse,  T. A. Wesolowski,  A. White,  J. Witte,  A. Yamada,  
 Jun Yang,  K. Yao,  S. Yeganeh,  S. R. Yost,  Zhi-Qiang You,  A. Zech,  
 Igor Ying Zhang,  Xing Zhang,  Yan Zhao,  Ying Zhu,  B. R. Brooks,  
 G. K. L. Chan,  C. J. Cramer,  M. S. Gordon,  W. J. Hehre,  A. Klamt,  
 M. W. Schmidt,  C. D. Sherrill,  D. G. Truhlar,  A. Aspuru-Guzik,  R. Baer,  
 A. T. Bell,  N. A. Besley,  Jeng-Da Chai,  A. E. DePrince, III,  
 R. A. DiStasio Jr.,  A. Dreuw,  B. D. Dunietz,  T. R. Furlani,  
 Chao-Ping Hsu,  Yousung Jung,  Jing Kong,  D. S. Lambrecht,  WanZhen Liang,  
 C. Ochsenfeld,  V. A. Rassolov,  L. V. Slipchenko,  J. E. Subotnik,  
 T. Van Voorhis,  J. M. Herbert,  A. I. Krylov,  P. M. W. Gill,  M. Head-Gordon

 Contributors to earlier versions of Q-Chem not listed above: 
 R. D. Adamson,  B. Austin,  J. Baker,  G. J. O. Beran,  K. Brandhorst,  
 S. T. Brown,  E. F. C. Byrd,  A. K. Chakraborty,  C.-L. Cheng,  
 Siu Hung Chien,  D. M. Chipman,  D. L. Crittenden,  H. Dachsel,  
 R. J. Doerksen,  A. D. Dutoi,  L. Fusti-Molnar,  W. A. Goddard III,  
 A. Golubeva-Zadorozhnaya,  S. R. Gwaltney,  G. Hawkins,  A. Heyden,  
 S. Hirata,  G. Kedziora,  F. J. Keil,  C. Kelley,  Jihan Kim,  R. A. King,  
 R. Z. Khaliullin,  P. P. Korambath,  W. Kurlancheek,  A. M. Lee,  M. S. Lee,  
 S. V. Levchenko,  Ching Yeh Lin,  D. Liotard,  R. C. Lochan,  I. Lotan,  
 P. E. Maslen,  N. Nair,  D. P. O'Neill,  D. Neuhauser,  E. Neuscamman,  
 C. M. Oana,  R. Olson,  B. Peters,  R. Peverati,  P. A. Pieniazek,  
 Y. M. Rhee,  J. Ritchie,  M. A. Rohrdanz,  E. Rosta,  N. J. Russ,  
 H. F. Schaefer III,  N. E. Schultz,  N. Shenvi,  A. C. Simmonett,  A. Sodt,  
 D. Stuck,  K. S. Thanthiriwatte,  V. Vanovschi,  Tao Wang,  A. Warshel,  
 C. F. Williams,  Q. Wu,  X. Xu,  W. Zhang

 Please cite Q-Chem as follows:
 Y. Shao et al., Mol. Phys. 113, 184-215 (2015)
 DOI: 10.1080/00268976.2014.952696

 Q-Chem 5.1.1 for Intel X86 EM64T Linux

 Parts of Q-Chem use Armadillo 8.300.2 (Tropical Shenanigans).
 http://arma.sourceforge.net/

 Q-Chem begins on Tue Oct 30 16:59:37 2018  

Host: 
0

     Scratch files written to /scratch/taweetham/qchem19141//
Input Ideriv = 2
Curr. Ideriv = -1
Max.  Ideriv = 2

Checking the input file for inconsistencies... 	...done.

--------------------------------------------------------------
User input:
--------------------------------------------------------------
$molecule
0 1
P 
P 1 PP 
I 2 PI 1 ANG 
I 1 PI 2 ANG  3 DHA

PP=1.99
PH=1.44
PF=1.54
PCl=2.03
PBr=2.5
PI=2.6
ANG=120.0
DHA=0.0
$end

$rem
   job_type	optimization
   basis	6-311++g**
   method	b3lyp
$end

--------------------------------------------------------------
 ----------------------------------------------------------------
             Standard Nuclear Orientation (Angstroms)
    I     Atom           X                Y                Z
 ----------------------------------------------------------------
    1      P       0.9950000000    -0.0000000000     1.7549750094
    2      P      -0.9950000000    -0.0000000000     1.7549750094
    3      I      -2.2950000000    -0.0000000000    -0.4966910404
    4      I       2.2950000000     0.0000000000    -0.4966910404
 ----------------------------------------------------------------
 Molecular Point Group                 C2v   NOp =  4
 Largest Abelian Subgroup              C2v   NOp =  4
 Nuclear Repulsion Energy =   918.3385777034 hartrees
 There are       68 alpha and       68 beta electrons
 Requested basis set is 6-311++G(d,p)
 There are 74 shells and 184 basis functions

 Total QAlloc Memory Limit   2000 MB
 Mega-Array Size       188 MB
 MEM_STATIC part       192 MB
 A cutoff of  1.0D-11 yielded   1935 shell pairs
 There are     12612 function pairs (     14326 Cartesian)
 Smallest overlap matrix eigenvalue = 7.32E-04

 Scale SEOQF with 1.000000e-01/1.000000e-01/1.000000e-01

 Standard Electronic Orientation quadrupole field applied
 Nucleus-field energy     =     0.0000000083 hartrees
 Guess from superposition of atomic densities
 Warning:  Energy on first SCF cycle will be non-variational
 SAD guess density has 136.000000 electrons

 -----------------------------------------------------------------------
  General SCF calculation program by
  Eric Jon Sundstrom, Paul Horn, Yuezhi Mao, Dmitri Zuev, Alec White,
  David Stuck, Shaama M.S., Shane Yost, Joonho Lee, David Small,
  Daniel Levine, Susi Lehtola, Hugh Burton, Evgeny Epifanovsky
 -----------------------------------------------------------------------
 Exchange:     0.2000 Hartree-Fock + 0.0800 Slater + 0.7200 B88
 Correlation:  0.1900 VWN1RPA + 0.8100 LYP
 Using SG-1 standard quadrature grid
 A restricted SCF calculation will be
 performed using DIIS
 SCF converges when DIIS error is below 1.0e-08
 ---------------------------------------
  Cycle       Energy         DIIS error
 ---------------------------------------
    1  -14521.9310059151      3.20e-02  
    2  -14521.8087334482      1.52e-03  
    3  -14521.7876948309      2.16e-03  
    4  -14521.8167690387      8.34e-04  
    5  -14521.8197895221      1.02e-04  
    6  -14521.8198291957      2.57e-05  
    7  -14521.8198330996      4.83e-06  
    8  -14521.8198332132      9.17e-07  
    9  -14521.8198332195      3.83e-07  
   10  -14521.8198332204      5.89e-08  
   11  -14521.8198332203      1.22e-08  
   12  -14521.8198332206      3.14e-09  Convergence criterion met
 ---------------------------------------
 SCF time:   CPU 16.22s  wall 17.00s 
 SCF   energy in the final basis set =   -14521.8198332206
 Total energy in the final basis set =   -14521.8198332206

 --------------------------------------------------------------
             Orbital Energies (a.u.) and Symmetries
 --------------------------------------------------------------

 Alpha MOs, Restricted
 -- Occupied --                  
*******-1165.89 -176.32 -176.32 -165.72 -165.72 -165.72 -165.72
  1 A1    1 B1    2 B1    2 A1    3 B1    3 A1    1 A2    1 B2                 
-165.72 -165.72  -77.12  -77.12  -35.81  -35.81  -31.31  -31.31
  4 B1    4 A1    5 B1    5 A1    6 B1    6 A1    7 B1    7 A1                 
-31.302 -31.302 -31.301 -31.301 -22.957 -22.957 -22.956 -22.956
  2 A2    2 B2    8 B1    8 A1    9 B1    9 A1    3 A2    3 B2                 
-22.956 -22.956 -22.952 -22.952 -22.952 -22.952  -6.615  -6.614
 10 B1   10 A1    4 B2    4 A2   11 B1   11 A1   12 A1   12 B1                 
 -6.363  -6.363  -4.777  -4.776  -4.774  -4.774  -4.774  -4.774
 13 B1   13 A1   14 A1   14 B1   15 B1   15 A1    5 B2    5 A2                 
 -4.772  -4.771  -4.761  -4.761  -4.760  -4.760  -2.040  -2.040
 16 A1   16 B1    6 B2    6 A2   17 B1   17 A1   18 B1   18 A1                 
 -2.036  -2.036  -2.035  -2.035  -2.024  -2.024  -2.024  -2.024
  7 A2    7 B2   19 B1   19 A1   20 B1   20 A1    8 B2    8 A2                 
 -0.735  -0.670  -0.643  -0.515  -0.396  -0.341  -0.333  -0.307
 21 A1   21 B1   22 A1   22 B1   23 A1   24 A1    9 B2   23 B1                 
 -0.296  -0.282  -0.275  -0.270
  9 A2   24 B1   25 A1   10 B2                                                 
 -- Virtual --                   
 -0.148  -0.134  -0.076   0.000   0.017   0.033   0.039   0.044
 26 A1   10 A2   25 B1   27 A1   26 B1   28 A1   11 B2   27 B1                 
  0.054   0.070   0.071   0.106   0.153   0.167   0.179   0.199
 29 A1   11 A2   28 B1   29 B1   30 A1   31 A1   30 B1   12 B2                 
  0.209   0.221   0.256   0.262   0.264   0.284   0.299   0.307
 32 A1   12 A2   31 B1   33 A1   13 B2   32 B1   13 A2   33 B1                 
  0.353   0.359   0.387   0.389   0.390   0.391   0.403   0.406
 34 A1   14 B2   34 B1   15 B2   35 A1   14 A2   36 A1   15 A2                 
  0.423   0.434   0.438   0.463   0.500   0.525   0.593   0.631
 35 B1   37 A1   36 B1   38 A1   16 B2   37 B1   39 A1   17 B2                 
  0.634   0.665   0.697   0.808   0.810   0.840   0.909   1.159
 38 B1   40 A1   16 A2   39 B1   41 A1   17 A2   40 B1   41 B1                 
  1.270   1.296   1.297   1.308   1.345   1.347   1.488   1.537
 18 B2   42 A1   18 A2   42 B1   43 A1   43 B1   19 B2   44 A1                 
  1.541   1.613   1.667   1.697   3.949   3.950   3.950   3.953
 19 A2   44 B1   45 B1   45 A1   20 B2   20 A2   46 A1   21 B2                 
  3.962   3.963   3.971   3.983   4.068   4.091   4.209   4.303
 46 B1   21 A2   47 A1   47 B1   48 A1   48 B1   49 A1   49 B1                 
  5.963   5.977   5.984   6.002   6.006   6.012   6.570   6.862
 22 B2   50 A1   22 A2   50 B1   51 B1   51 A1   52 A1   52 B1                 
 13.763  13.785  13.796  13.808  13.873  13.908  27.684  27.755
 23 B2   23 A2   53 A1   53 B1   54 B1   54 A1   55 A1   55 B1                 
 28.312  28.325  28.328  28.342  28.346  28.350  28.524  28.525
 24 B2   56 A1   24 A2   56 B1   57 B1   57 A1   25 B2   25 A2                 
 28.525  28.526  28.530  28.530  28.535  28.539  28.588  28.604
 26 B2   58 A1   26 A2   58 B1   59 A1   59 B1   60 A1   60 B1                 
127.861 127.871 127.873 127.884 127.893 127.895 151.507 151.569
 27 B2   61 A1   27 A2   61 B1   62 B1   62 A1   63 A1   63 B1                 
162.673 163.0031901.6641901.728
 64 A1   64 B1   65 A1   65 B1                                                 

 Beta MOs, Restricted
 -- Occupied --                  
*******-1165.89 -176.32 -176.32 -165.72 -165.72 -165.72 -165.72
  1 A1    1 B1    2 B1    2 A1    3 B1    3 A1    1 A2    1 B2                 
-165.72 -165.72  -77.12  -77.12  -35.81  -35.81  -31.31  -31.31
  4 B1    4 A1    5 B1    5 A1    6 B1    6 A1    7 B1    7 A1                 
-31.302 -31.302 -31.301 -31.301 -22.957 -22.957 -22.956 -22.956
  2 A2    2 B2    8 B1    8 A1    9 B1    9 A1    3 A2    3 B2                 
-22.956 -22.956 -22.952 -22.952 -22.952 -22.952  -6.615  -6.614
 10 B1   10 A1    4 B2    4 A2   11 B1   11 A1   12 A1   12 B1                 
 -6.363  -6.363  -4.777  -4.776  -4.774  -4.774  -4.774  -4.774
 13 B1   13 A1   14 A1   14 B1   15 B1   15 A1    5 B2    5 A2                 
 -4.772  -4.771  -4.761  -4.761  -4.760  -4.760  -2.040  -2.040
 16 A1   16 B1    6 B2    6 A2   17 B1   17 A1   18 B1   18 A1                 
 -2.036  -2.036  -2.035  -2.035  -2.024  -2.024  -2.024  -2.024
  7 A2    7 B2   19 B1   19 A1   20 B1   20 A1    8 B2    8 A2                 
 -0.735  -0.670  -0.643  -0.515  -0.396  -0.341  -0.333  -0.307
 21 A1   21 B1   22 A1   22 B1   23 A1   24 A1    9 B2   23 B1                 
 -0.296  -0.282  -0.275  -0.270
  9 A2   24 B1   25 A1   10 B2                                                 
 -- Virtual --                   
 -0.148  -0.134  -0.076   0.000   0.017   0.033   0.039   0.044
 26 A1   10 A2   25 B1   27 A1   26 B1   28 A1   11 B2   27 B1                 
  0.054   0.070   0.071   0.106   0.153   0.167   0.179   0.199
 29 A1   11 A2   28 B1   29 B1   30 A1   31 A1   30 B1   12 B2                 
  0.209   0.221   0.256   0.262   0.264   0.284   0.299   0.307
 32 A1   12 A2   31 B1   33 A1   13 B2   32 B1   13 A2   33 B1                 
  0.353   0.359   0.387   0.389   0.390   0.391   0.403   0.406
 34 A1   14 B2   34 B1   15 B2   35 A1   14 A2   36 A1   15 A2                 
  0.423   0.434   0.438   0.463   0.500   0.525   0.593   0.631
 35 B1   37 A1   36 B1   38 A1   16 B2   37 B1   39 A1   17 B2                 
  0.634   0.665   0.697   0.808   0.810   0.840   0.909   1.159
 38 B1   40 A1   16 A2   39 B1   41 A1   17 A2   40 B1   41 B1                 
  1.270   1.296   1.297   1.308   1.345   1.347   1.488   1.537
 18 B2   42 A1   18 A2   42 B1   43 A1   43 B1   19 B2   44 A1                 
  1.541   1.613   1.667   1.697   3.949   3.950   3.950   3.953
 19 A2   44 B1   45 B1   45 A1   20 B2   20 A2   46 A1   21 B2                 
  3.962   3.963   3.971   3.983   4.068   4.091   4.209   4.303
 46 B1   21 A2   47 A1   47 B1   48 A1   48 B1   49 A1   49 B1                 
  5.963   5.977   5.984   6.002   6.006   6.012   6.570   6.862
 22 B2   50 A1   22 A2   50 B1   51 B1   51 A1   52 A1   52 B1                 
 13.763  13.785  13.796  13.808  13.873  13.908  27.684  27.755
 23 B2   23 A2   53 A1   53 B1   54 B1   54 A1   55 A1   55 B1                 
 28.312  28.325  28.328  28.342  28.346  28.350  28.524  28.525
 24 B2   56 A1   24 A2   56 B1   57 B1   57 A1   25 B2   25 A2                 
 28.525  28.526  28.530  28.530  28.535  28.539  28.588  28.604
 26 B2   58 A1   26 A2   58 B1   59 A1   59 B1   60 A1   60 B1                 
127.861 127.871 127.873 127.884 127.893 127.895 151.507 151.569
 27 B2   61 A1   27 A2   61 B1   62 B1   62 A1   63 A1   63 B1                 
162.673 163.0031901.6641901.728
 64 A1   64 B1   65 A1   65 B1                                                 
 --------------------------------------------------------------

          Ground-State Mulliken Net Atomic Charges

     Atom                 Charge (a.u.)
  ----------------------------------------
      1 P                     0.103275
      2 P                     0.103275
      3 I                    -0.103275
      4 I                    -0.103275
  ----------------------------------------
  Sum of atomic charges =     0.000000

 -----------------------------------------------------------------
                    Cartesian Multipole Moments
 -----------------------------------------------------------------
    Charge (ESU x 10^10)
                 0.0000
    Dipole Moment (Debye)
         X      -0.0000      Y       0.0000      Z       0.3550
       Tot       0.3550
    Quadrupole Moments (Debye-Ang)
        XX     -84.8661     XY       0.0000     YY     -84.3264
        XZ       0.0000     YZ       0.0000     ZZ     -81.5369
    Octopole Moments (Debye-Ang^2)
       XXX      -0.0000    XXY       0.0000    XYY      -0.0000
       YYY      -0.0000    XXZ     -30.1389    XYZ       0.0000
       YYZ     -16.8997    XZZ      -0.0000    YZZ      -0.0000
       ZZZ     -61.5093
    Hexadecapole Moments (Debye-Ang^3)
      XXXX   -2087.2105   XXXY      -0.0000   XXYY    -374.4774
      XYYY       0.0000   YYYY    -126.3534   XXXZ       0.0000
      XXYZ      -0.0000   XYYZ       0.0000   YYYZ      -0.0000
      XXZZ    -438.1052   XYZZ       0.0000   YYZZ    -136.9371
      XZZZ       0.0000   YZZZ       0.0000   ZZZZ    -693.7058
 -----------------------------------------------------------------
 Calculating analytic gradient of the SCF energy
 Gradient of SCF Energy
            1           2           3           4
    1  -0.0213690   0.0213690  -0.0102027   0.0102027
    2   0.0000000  -0.0000000  -0.0000000  -0.0000000
    3   0.0124670   0.0124670  -0.0124670  -0.0124670
 Max gradient component =       2.137E-02
 RMS gradient           =       1.205E-02
 Gradient time:  CPU 7.58 s  wall 7.58 s
 Geometry Optimization Parameters
   NAtoms,    NIC,     NZ,  NCons,   NDum,   NFix, NCnnct, MaxDiis
        4      14       4       0       0       0       0       0


** GEOMETRY OPTIMIZATION IN DELOCALIZED INTERNAL COORDINATES **
   Searching for a Minimum

   Optimization Cycle:   1

                       Coordinates (Angstroms)
     ATOM                X               Y               Z
      1  P         0.9950000000    0.0000000000    1.7549750094
      2  P        -0.9950000000    0.0000000000    1.7549750094
      3  I        -2.2950000000    0.0000000000   -0.4966910404
      4  I         2.2950000000    0.0000000000   -0.4966910404
   Point Group: c2v   Number of degrees of freedom:     3


   Energy is -14521.819833221


 Attempting to Generate Delocalized Internal Coordinates

  3 Hessian modes will be used to form the next step
  Hessian Eigenvalues:
     0.075278    0.250000    0.357619

 Minimum Search - Taking Simple RFO Step
 Searching for Lamda that Minimizes Along All modes
 Value Taken    Lamda =  -0.00770153
 Step Taken.  Stepsize is  0.281551

                             Maximum     Tolerance    Cnvgd?
         Gradient           0.024889      0.000300      NO
         Displacement       0.216019      0.001200      NO
         Energy change     *********      0.000001      NO


 New Cartesian Coordinates Obtained by Inverse Iteration

 Displacement from previous Coordinates is:  0.408914
 ----------------------------------------------------------------
             Standard Nuclear Orientation (Angstroms)
    I     Atom           X                Y                Z
 ----------------------------------------------------------------
    1      P       1.0030873153     0.0000000000     1.7407226641
    2      P      -1.0030873153     0.0000000000     1.7407226641
    3      I      -2.1435397484     0.0000000000    -0.4824386950
    4      I       2.1435397484     0.0000000000    -0.4824386950
 ----------------------------------------------------------------
 Molecular Point Group                 C2v   NOp =  4
 Largest Abelian Subgroup              C2v   NOp =  4
 Nuclear Repulsion Energy =   961.2095022436 hartrees
 There are       68 alpha and       68 beta electrons
 Applying Cartesian multipole field
    Component          Value
    ---------          -----
     (2,0,0)        1.00000E-11
     (0,2,0)        2.00000E-11
     (0,0,2)       -3.00000E-11
 Nucleus-field energy     =     0.0000000061 hartrees
 Requested basis set is 6-311++G(d,p)
 There are 74 shells and 184 basis functions
 A cutoff of  1.0D-11 yielded   1977 shell pairs
 There are     12990 function pairs (     14774 Cartesian)
 Smallest overlap matrix eigenvalue = 7.71E-04
 Guess MOs from SCF MO coefficient file

 -----------------------------------------------------------------------
  General SCF calculation program by
  Eric Jon Sundstrom, Paul Horn, Yuezhi Mao, Dmitri Zuev, Alec White,
  David Stuck, Shaama M.S., Shane Yost, Joonho Lee, David Small,
  Daniel Levine, Susi Lehtola, Hugh Burton, Evgeny Epifanovsky
 -----------------------------------------------------------------------
 Exchange:     0.2000 Hartree-Fock + 0.0800 Slater + 0.7200 B88
 Correlation:  0.1900 VWN1RPA + 0.8100 LYP
 Using SG-1 standard quadrature grid
 A restricted SCF calculation will be
 performed using DIIS
 SCF converges when DIIS error is below 1.0e-08
 ---------------------------------------
  Cycle       Energy         DIIS error
 ---------------------------------------
    1  -14521.8220319422      5.80e-04  
    2  -14521.8250413584      1.95e-04  
    3  -14521.8251538961      1.40e-04  
    4  -14521.8252572354      3.90e-05  
    5  -14521.8252649748      1.88e-05  
    6  -14521.8252670150      3.41e-06  
    7  -14521.8252670379      5.89e-07  
    8  -14521.8252670405      7.59e-08  
    9  -14521.8252670404      2.21e-08  
   10  -14521.8252670403      6.25e-09  Convergence criterion met
 ---------------------------------------
 SCF time:   CPU 22.51s  wall 23.00s 
 SCF   energy in the final basis set =   -14521.8252670403
 Total energy in the final basis set =   -14521.8252670403

 --------------------------------------------------------------
             Orbital Energies (a.u.) and Symmetries
 --------------------------------------------------------------

 Alpha MOs, Restricted
 -- Occupied --                  
*******-1165.89 -176.32 -176.32 -165.72 -165.72 -165.72 -165.72
  1 A1    1 B1    2 B1    2 A1    3 B1    3 A1    1 A2    1 B2                 
-165.72 -165.72  -77.11  -77.11  -35.82  -35.82  -31.31  -31.31
  4 B1    4 A1    5 B1    5 A1    6 B1    6 A1    7 B1    7 A1                 
-31.303 -31.303 -31.303 -31.303 -22.959 -22.959 -22.958 -22.958
  2 A2    2 B2    8 A1    8 B1    9 B1    9 A1    3 A2    3 B2                 
-22.958 -22.957 -22.954 -22.954 -22.954 -22.954  -6.608  -6.608
 10 B1   10 A1    4 B2    4 A2   11 B1   11 A1   12 A1   12 B1                 
 -6.365  -6.365  -4.776  -4.776  -4.770  -4.770  -4.767  -4.767
 13 B1   13 A1   14 A1   14 B1   15 A1   15 B1    5 B2    5 A2                 
 -4.765  -4.764  -4.764  -4.764  -4.762  -4.762  -2.042  -2.042
 16 A1   16 B1    6 B2    6 A2   17 B1   17 A1   18 B1   18 A1                 
 -2.038  -2.038  -2.037  -2.037  -2.026  -2.026  -2.026  -2.026
  7 A2    7 B2   19 B1   19 A1    8 B2    8 A2   20 B1   20 A1                 
 -0.739  -0.681  -0.641  -0.513  -0.401  -0.346  -0.337  -0.309
 21 A1   21 B1   22 A1   22 B1   23 A1   24 A1    9 B2   23 B1                 
 -0.300  -0.282  -0.273  -0.265
  9 A2   24 B1   25 A1   10 B2                                                 
 -- Virtual --                   
 -0.131  -0.129  -0.061   0.001   0.019   0.033   0.040   0.043
 10 A2   26 A1   25 B1   27 A1   26 B1   28 A1   11 B2   27 B1                 
  0.054   0.069   0.072   0.104   0.147   0.164   0.177   0.196
 29 A1   11 A2   28 B1   29 B1   30 A1   31 A1   30 B1   12 B2                 
  0.217   0.223   0.251   0.262   0.267   0.284   0.302   0.305
 32 A1   12 A2   31 B1   33 A1   13 B2   32 B1   33 B1   13 A2                 
  0.347   0.347   0.385   0.387   0.392   0.397   0.402   0.407
 34 A1   14 B2   15 B2   14 A2   35 A1   15 A2   34 B1   36 A1                 
  0.419   0.443   0.457   0.476   0.509   0.551   0.608   0.629
 35 B1   37 A1   36 B1   38 A1   16 B2   37 B1   39 A1   38 B1                 
  0.651   0.665   0.713   0.827   0.839   0.848   0.935   1.147
 17 B2   40 A1   16 A2   39 B1   17 A2   41 A1   40 B1   41 B1                 
  1.272   1.297   1.307   1.307   1.361   1.363   1.492   1.545
 18 B2   18 A2   42 B1   42 A1   43 B1   43 A1   19 B2   19 A2                 
  1.546   1.633   1.683   1.698   3.945   3.946   3.949   3.956
 44 A1   44 B1   45 B1   45 A1   20 B2   46 A1   20 A2   21 B2                 
  3.964   3.966   3.973   3.995   4.092   4.115   4.209   4.323
 46 B1   21 A2   47 A1   47 B1   48 A1   48 B1   49 A1   49 B1                 
  5.964   5.979   5.983   6.003   6.007   6.022   6.583   6.857
 22 B2   50 A1   22 A2   50 B1   51 B1   51 A1   52 A1   52 B1                 
 13.769  13.792  13.809  13.817  13.892  13.922  27.683  27.775
 23 B2   23 A2   53 A1   53 B1   54 B1   54 A1   55 A1   55 B1                 
 28.312  28.327  28.328  28.340  28.346  28.358  28.522  28.523
 24 B2   56 A1   24 A2   56 B1   57 B1   57 A1   25 B2   25 A2                 
 28.524  28.526  28.530  28.531  28.535  28.543  28.600  28.616
 58 A1   26 B2   26 A2   58 B1   59 A1   59 B1   60 A1   60 B1                 
127.861 127.873 127.874 127.883 127.894 127.900 151.506 151.585
 27 B2   27 A2   61 A1   61 B1   62 B1   62 A1   63 A1   63 B1                 
162.690 162.9981901.6631901.746
 64 A1   64 B1   65 A1   65 B1                                                 

 Beta MOs, Restricted
 -- Occupied --                  
*******-1165.89 -176.32 -176.32 -165.72 -165.72 -165.72 -165.72
  1 A1    1 B1    2 B1    2 A1    3 B1    3 A1    1 A2    1 B2                 
-165.72 -165.72  -77.11  -77.11  -35.82  -35.82  -31.31  -31.31
  4 B1    4 A1    5 B1    5 A1    6 B1    6 A1    7 B1    7 A1                 
-31.303 -31.303 -31.303 -31.303 -22.959 -22.959 -22.958 -22.958
  2 A2    2 B2    8 A1    8 B1    9 B1    9 A1    3 A2    3 B2                 
-22.958 -22.957 -22.954 -22.954 -22.954 -22.954  -6.608  -6.608
 10 B1   10 A1    4 B2    4 A2   11 B1   11 A1   12 A1   12 B1                 
 -6.365  -6.365  -4.776  -4.776  -4.770  -4.770  -4.767  -4.767
 13 B1   13 A1   14 A1   14 B1   15 A1   15 B1    5 B2    5 A2                 
 -4.765  -4.764  -4.764  -4.764  -4.762  -4.762  -2.042  -2.042
 16 A1   16 B1    6 B2    6 A2   17 B1   17 A1   18 B1   18 A1                 
 -2.038  -2.038  -2.037  -2.037  -2.026  -2.026  -2.026  -2.026
  7 A2    7 B2   19 B1   19 A1    8 B2    8 A2   20 B1   20 A1                 
 -0.739  -0.681  -0.641  -0.513  -0.401  -0.346  -0.337  -0.309
 21 A1   21 B1   22 A1   22 B1   23 A1   24 A1    9 B2   23 B1                 
 -0.300  -0.282  -0.273  -0.265
  9 A2   24 B1   25 A1   10 B2                                                 
 -- Virtual --                   
 -0.131  -0.129  -0.061   0.001   0.019   0.033   0.040   0.043
 10 A2   26 A1   25 B1   27 A1   26 B1   28 A1   11 B2   27 B1                 
  0.054   0.069   0.072   0.104   0.147   0.164   0.177   0.196
 29 A1   11 A2   28 B1   29 B1   30 A1   31 A1   30 B1   12 B2                 
  0.217   0.223   0.251   0.262   0.267   0.284   0.302   0.305
 32 A1   12 A2   31 B1   33 A1   13 B2   32 B1   33 B1   13 A2                 
  0.347   0.347   0.385   0.387   0.392   0.397   0.402   0.407
 34 A1   14 B2   15 B2   14 A2   35 A1   15 A2   34 B1   36 A1                 
  0.419   0.443   0.457   0.476   0.509   0.551   0.608   0.629
 35 B1   37 A1   36 B1   38 A1   16 B2   37 B1   39 A1   38 B1                 
  0.651   0.665   0.713   0.827   0.839   0.848   0.935   1.147
 17 B2   40 A1   16 A2   39 B1   17 A2   41 A1   40 B1   41 B1                 
  1.272   1.297   1.307   1.307   1.361   1.363   1.492   1.545
 18 B2   18 A2   42 B1   42 A1   43 B1   43 A1   19 B2   19 A2                 
  1.546   1.633   1.683   1.698   3.945   3.946   3.949   3.956
 44 A1   44 B1   45 B1   45 A1   20 B2   46 A1   20 A2   21 B2                 
  3.964   3.966   3.973   3.995   4.092   4.115   4.209   4.323
 46 B1   21 A2   47 A1   47 B1   48 A1   48 B1   49 A1   49 B1                 
  5.964   5.979   5.983   6.003   6.007   6.022   6.583   6.857
 22 B2   50 A1   22 A2   50 B1   51 B1   51 A1   52 A1   52 B1                 
 13.769  13.792  13.809  13.817  13.892  13.922  27.683  27.775
 23 B2   23 A2   53 A1   53 B1   54 B1   54 A1   55 A1   55 B1                 
 28.312  28.327  28.328  28.340  28.346  28.358  28.522  28.523
 24 B2   56 A1   24 A2   56 B1   57 B1   57 A1   25 B2   25 A2                 
 28.524  28.526  28.530  28.531  28.535  28.543  28.600  28.616
 58 A1   26 B2   26 A2   58 B1   59 A1   59 B1   60 A1   60 B1                 
127.861 127.873 127.874 127.883 127.894 127.900 151.506 151.585
 27 B2   27 A2   61 A1   61 B1   62 B1   62 A1   63 A1   63 B1                 
162.690 162.9981901.6631901.746
 64 A1   64 B1   65 A1   65 B1                                                 
 --------------------------------------------------------------

          Ground-State Mulliken Net Atomic Charges

     Atom                 Charge (a.u.)
  ----------------------------------------
      1 P                     0.091031
      2 P                     0.091031
      3 I                    -0.091031
      4 I                    -0.091031
  ----------------------------------------
  Sum of atomic charges =     0.000000

 -----------------------------------------------------------------
                    Cartesian Multipole Moments
 -----------------------------------------------------------------
    Charge (ESU x 10^10)
                 0.0000
    Dipole Moment (Debye)
         X      -0.0000      Y       0.0000      Z      -0.0709
       Tot       0.0709
    Quadrupole Moments (Debye-Ang)
        XX     -84.4556     XY       0.0000     YY     -84.0581
        XZ      -0.0000     YZ       0.0000     ZZ     -82.0970
    Octopole Moments (Debye-Ang^2)
       XXX      -0.0000    XXY       0.0000    XYY      -0.0000
       YYY       0.0000    XXZ     -29.7961    XYZ      -0.0000
       YYZ     -17.8202    XZZ      -0.0000    YZZ       0.0000
       ZZZ     -65.4675
    Hexadecapole Moments (Debye-Ang^3)
      XXXX   -1858.8753   XXXY       0.0000   XXYY    -334.0764
      XYYY      -0.0000   YYYY    -125.4484   XXXZ      -0.0000
      XXYZ       0.0000   XYYZ      -0.0000   YYYZ       0.0000
      XXZZ    -403.2558   XYZZ       0.0000   YYZZ    -135.4224
      XZZZ      -0.0000   YZZZ       0.0000   ZZZZ    -684.9591
 -----------------------------------------------------------------
 Calculating analytic gradient of the SCF energy
 Gradient of SCF Energy
            1           2           3           4
    1  -0.0142033   0.0142033  -0.0032588   0.0032588
    2  -0.0000000  -0.0000000   0.0000000   0.0000000
    3   0.0024469   0.0024469  -0.0024469  -0.0024469
 Max gradient component =       1.420E-02
 RMS gradient           =       6.115E-03
 Gradient time:  CPU 7.97 s  wall 7.97 s
 Geometry Optimization Parameters
   NAtoms,    NIC,     NZ,  NCons,   NDum,   NFix, NCnnct, MaxDiis
        4      14       4       0       0       0       0       0

 Cartesian Hessian Update
 Hessian Updated using BFGS Update


** GEOMETRY OPTIMIZATION IN DELOCALIZED INTERNAL COORDINATES **
   Searching for a Minimum

   Optimization Cycle:   2

                       Coordinates (Angstroms)
     ATOM                X               Y               Z
      1  P         1.0030873153    0.0000000000    1.7407226641
      2  P        -1.0030873153    0.0000000000    1.7407226641
      3  I        -2.1435397484    0.0000000000   -0.4824386950
      4  I         2.1435397484    0.0000000000   -0.4824386950
   Point Group: c2v   Number of degrees of freedom:     3


   Energy is -14521.825267040

 Hessian Updated using BFGS Update

  3 Hessian modes will be used to form the next step
  Hessian Eigenvalues:
     0.064358    0.217038    0.348417

 Minimum Search - Taking Simple RFO Step
 Searching for Lamda that Minimizes Along All modes
 Value Taken    Lamda =  -0.00204731
 Step Taken.  Stepsize is  0.147476

                             Maximum     Tolerance    Cnvgd?
         Gradient           0.012212      0.000300      NO
         Displacement       0.120805      0.001200      NO
         Energy change     -0.005434      0.000001      NO


 New Cartesian Coordinates Obtained by Inverse Iteration

 Displacement from previous Coordinates is:  0.344520
 ----------------------------------------------------------------
             Standard Nuclear Orientation (Angstroms)
    I     Atom           X                Y                Z
 ----------------------------------------------------------------
    1      P       1.0158756373     0.0000000000     1.7502601179
    2      P      -1.0158756373     0.0000000000     1.7502601179
    3      I      -2.0159724645     0.0000000000    -0.4919761489
    4      I       2.0159724645     0.0000000000    -0.4919761489
 ----------------------------------------------------------------
 Molecular Point Group                 C2v   NOp =  4
 Largest Abelian Subgroup              C2v   NOp =  4
 Nuclear Repulsion Energy =   993.1030116630 hartrees
 There are       68 alpha and       68 beta electrons
 Applying Cartesian multipole field
    Component          Value
    ---------          -----
     (2,0,0)        1.00000E-11
     (0,2,0)        2.00000E-11
     (0,0,2)       -3.00000E-11
 Nucleus-field energy     =     0.0000000039 hartrees
 Requested basis set is 6-311++G(d,p)
 There are 74 shells and 184 basis functions
 A cutoff of  1.0D-11 yielded   2009 shell pairs
 There are     13230 function pairs (     15038 Cartesian)
 Smallest overlap matrix eigenvalue = 8.42E-04
 Guess MOs from SCF MO coefficient file

 -----------------------------------------------------------------------
  General SCF calculation program by
  Eric Jon Sundstrom, Paul Horn, Yuezhi Mao, Dmitri Zuev, Alec White,
  David Stuck, Shaama M.S., Shane Yost, Joonho Lee, David Small,
  Daniel Levine, Susi Lehtola, Hugh Burton, Evgeny Epifanovsky
 -----------------------------------------------------------------------
 Exchange:     0.2000 Hartree-Fock + 0.0800 Slater + 0.7200 B88
 Correlation:  0.1900 VWN1RPA + 0.8100 LYP
 Using SG-1 standard quadrature grid
 A restricted SCF calculation will be
 performed using DIIS
 SCF converges when DIIS error is below 1.0e-08
 ---------------------------------------
  Cycle       Energy         DIIS error
 ---------------------------------------
    1  -14521.8235093236      4.49e-04  
    2  -14521.8255920843      1.31e-04  
    3  -14521.8256382455      9.88e-05  
    4  -14521.8256879586      3.72e-05  
    5  -14521.8256944745      1.00e-05  
    6  -14521.8256950184      3.00e-06  
    7  -14521.8256950610      5.22e-07  
    8  -14521.8256950628      5.14e-08  
    9  -14521.8256950627      1.64e-08  
   10  -14521.8256950629      4.41e-09  Convergence criterion met
 ---------------------------------------
 SCF time:   CPU 23.17s  wall 23.00s 
 SCF   energy in the final basis set =   -14521.8256950629
 Total energy in the final basis set =   -14521.8256950629

 --------------------------------------------------------------
             Orbital Energies (a.u.) and Symmetries
 --------------------------------------------------------------

 Alpha MOs, Restricted
 -- Occupied --                  
*******-1165.89 -176.32 -176.32 -165.72 -165.72 -165.72 -165.72
  1 B1    1 A1    2 B1    2 A1    3 B1    3 A1    1 A2    1 B2                 
-165.72 -165.72  -77.11  -77.11  -35.82  -35.82  -31.31  -31.31
  4 B1    4 A1    5 B1    5 A1    6 B1    6 A1    7 B1    7 A1                 
-31.304 -31.304 -31.303 -31.303 -22.959 -22.959 -22.958 -22.958
  2 A2    2 B2    8 A1    8 B1    9 B1    9 A1    3 A2    3 B2                 
-22.958 -22.958 -22.955 -22.955 -22.955 -22.955  -6.605  -6.605
 10 B1   10 A1    4 A2    4 B2   11 B1   11 A1   12 A1   12 B1                 
 -6.365  -6.365  -4.777  -4.777  -4.767  -4.767  -4.764  -4.764
 13 B1   13 A1   14 A1   14 B1   15 A1   15 B1    5 B2    5 A2                 
 -4.764  -4.764  -4.763  -4.763  -4.762  -4.761  -2.043  -2.043
  6 B2    6 A2   16 A1   16 B1   17 A1   17 B1   18 B1   18 A1                 
 -2.039  -2.039  -2.038  -2.038  -2.027  -2.027  -2.027  -2.027
  7 A2    7 B2   19 B1   19 A1    8 B2    8 A2   20 B1   20 A1                 
 -0.741  -0.685  -0.637  -0.513  -0.401  -0.350  -0.338  -0.310
 21 A1   21 B1   22 A1   22 B1   23 A1   24 A1    9 B2   23 B1                 
 -0.301  -0.279  -0.273  -0.262
  9 A2   24 B1   25 A1   10 B2                                                 
 -- Virtual --                   
 -0.130  -0.120  -0.053   0.002   0.016   0.034   0.040   0.042
 10 A2   26 A1   25 B1   27 A1   26 B1   28 A1   11 B2   27 B1                 
  0.053   0.069   0.072   0.103   0.144   0.164   0.175   0.194
 29 A1   11 A2   28 B1   29 B1   30 A1   31 A1   30 B1   12 B2                 
  0.224   0.228   0.247   0.260   0.268   0.284   0.297   0.306
 12 A2   32 A1   31 B1   33 A1   13 B2   32 B1   33 B1   13 A2                 
  0.334   0.343   0.382   0.383   0.392   0.396   0.403   0.410
 34 A1   14 B2   15 B2   14 A2   35 A1   15 A2   36 A1   34 B1                 
  0.415   0.456   0.478   0.486   0.514   0.566   0.617   0.623
 35 B1   37 A1   36 B1   38 A1   16 B2   37 B1   39 A1   38 B1                 
  0.662   0.664   0.720   0.832   0.836   0.869   0.941   1.127
 40 A1   17 B2   16 A2   17 A2   39 B1   41 A1   40 B1   41 B1                 
  1.274   1.296   1.310   1.319   1.357   1.367   1.492   1.548
 18 B2   18 A2   42 A1   42 B1   43 A1   43 B1   19 B2   19 A2                 
  1.553   1.648   1.691   1.692   3.940   3.943   3.950   3.958
 44 A1   44 B1   45 A1   45 B1   46 A1   20 B2   20 A2   21 B2                 
  3.967   3.968   3.972   4.008   4.102   4.126   4.214   4.339
 46 B1   21 A2   47 A1   47 B1   48 A1   48 B1   49 A1   49 B1                 
  5.965   5.980   5.983   6.009   6.012   6.017   6.591   6.845
 22 B2   50 A1   22 A2   50 B1   51 A1   51 B1   52 A1   52 B1                 
 13.771  13.795  13.816  13.816  13.901  13.930  27.683  27.788
 23 B2   23 A2   53 A1   53 B1   54 B1   54 A1   55 A1   55 B1                 
 28.313  28.327  28.327  28.347  28.348  28.355  28.521  28.522
 24 B2   56 A1   24 A2   56 B1   57 B1   57 A1   25 B2   58 A1                 
 28.524  28.527  28.531  28.532  28.534  28.550  28.606  28.622
 25 A2   26 B2   26 A2   58 B1   59 A1   59 B1   60 A1   60 B1                 
127.861 127.872 127.875 127.888 127.896 127.897 151.507 151.597
 27 B2   27 A2   61 A1   61 B1   62 B1   62 A1   63 A1   63 B1                 
162.702 162.9851901.6641901.758
 64 A1   64 B1   65 A1   65 B1                                                 

 Beta MOs, Restricted
 -- Occupied --                  
*******-1165.89 -176.32 -176.32 -165.72 -165.72 -165.72 -165.72
  1 B1    1 A1    2 B1    2 A1    3 B1    3 A1    1 A2    1 B2                 
-165.72 -165.72  -77.11  -77.11  -35.82  -35.82  -31.31  -31.31
  4 B1    4 A1    5 B1    5 A1    6 B1    6 A1    7 B1    7 A1                 
-31.304 -31.304 -31.303 -31.303 -22.959 -22.959 -22.958 -22.958
  2 A2    2 B2    8 A1    8 B1    9 B1    9 A1    3 A2    3 B2                 
-22.958 -22.958 -22.955 -22.955 -22.955 -22.955  -6.605  -6.605
 10 B1   10 A1    4 A2    4 B2   11 B1   11 A1   12 A1   12 B1                 
 -6.365  -6.365  -4.777  -4.777  -4.767  -4.767  -4.764  -4.764
 13 B1   13 A1   14 A1   14 B1   15 A1   15 B1    5 B2    5 A2                 
 -4.764  -4.764  -4.763  -4.763  -4.762  -4.761  -2.043  -2.043
  6 B2    6 A2   16 A1   16 B1   17 A1   17 B1   18 B1   18 A1                 
 -2.039  -2.039  -2.038  -2.038  -2.027  -2.027  -2.027  -2.027
  7 A2    7 B2   19 B1   19 A1    8 B2    8 A2   20 B1   20 A1                 
 -0.741  -0.685  -0.637  -0.513  -0.401  -0.350  -0.338  -0.310
 21 A1   21 B1   22 A1   22 B1   23 A1   24 A1    9 B2   23 B1                 
 -0.301  -0.279  -0.273  -0.262
  9 A2   24 B1   25 A1   10 B2                                                 
 -- Virtual --                   
 -0.130  -0.120  -0.053   0.002   0.016   0.034   0.040   0.042
 10 A2   26 A1   25 B1   27 A1   26 B1   28 A1   11 B2   27 B1                 
  0.053   0.069   0.072   0.103   0.144   0.164   0.175   0.194
 29 A1   11 A2   28 B1   29 B1   30 A1   31 A1   30 B1   12 B2                 
  0.224   0.228   0.247   0.260   0.268   0.284   0.297   0.306
 12 A2   32 A1   31 B1   33 A1   13 B2   32 B1   33 B1   13 A2                 
  0.334   0.343   0.382   0.383   0.392   0.396   0.403   0.410
 34 A1   14 B2   15 B2   14 A2   35 A1   15 A2   36 A1   34 B1                 
  0.415   0.456   0.478   0.486   0.514   0.566   0.617   0.623
 35 B1   37 A1   36 B1   38 A1   16 B2   37 B1   39 A1   38 B1                 
  0.662   0.664   0.720   0.832   0.836   0.869   0.941   1.127
 40 A1   17 B2   16 A2   17 A2   39 B1   41 A1   40 B1   41 B1                 
  1.274   1.296   1.310   1.319   1.357   1.367   1.492   1.548
 18 B2   18 A2   42 A1   42 B1   43 A1   43 B1   19 B2   19 A2                 
  1.553   1.648   1.691   1.692   3.940   3.943   3.950   3.958
 44 A1   44 B1   45 A1   45 B1   46 A1   20 B2   20 A2   21 B2                 
  3.967   3.968   3.972   4.008   4.102   4.126   4.214   4.339
 46 B1   21 A2   47 A1   47 B1   48 A1   48 B1   49 A1   49 B1                 
  5.965   5.980   5.983   6.009   6.012   6.017   6.591   6.845
 22 B2   50 A1   22 A2   50 B1   51 A1   51 B1   52 A1   52 B1                 
 13.771  13.795  13.816  13.816  13.901  13.930  27.683  27.788
 23 B2   23 A2   53 A1   53 B1   54 B1   54 A1   55 A1   55 B1                 
 28.313  28.327  28.327  28.347  28.348  28.355  28.521  28.522
 24 B2   56 A1   24 A2   56 B1   57 B1   57 A1   25 B2   58 A1                 
 28.524  28.527  28.531  28.532  28.534  28.550  28.606  28.622
 25 A2   26 B2   26 A2   58 B1   59 A1   59 B1   60 A1   60 B1                 
127.861 127.872 127.875 127.888 127.896 127.897 151.507 151.597
 27 B2   27 A2   61 A1   61 B1   62 B1   62 A1   63 A1   63 B1                 
162.702 162.9851901.6641901.758
 64 A1   64 B1   65 A1   65 B1                                                 
 --------------------------------------------------------------

          Ground-State Mulliken Net Atomic Charges

     Atom                 Charge (a.u.)
  ----------------------------------------
      1 P                     0.083574
      2 P                     0.083574
      3 I                    -0.083574
      4 I                    -0.083574
  ----------------------------------------
  Sum of atomic charges =     0.000000

 -----------------------------------------------------------------
                    Cartesian Multipole Moments
 -----------------------------------------------------------------
    Charge (ESU x 10^10)
                -0.0000
    Dipole Moment (Debye)
         X      -0.0000      Y       0.0000      Z      -0.2389
       Tot       0.2389
    Quadrupole Moments (Debye-Ang)
        XX     -84.7163     XY       0.0000     YY     -83.9951
        XZ      -0.0000     YZ       0.0000     ZZ     -82.0056
    Octopole Moments (Debye-Ang^2)
       XXX      -0.0000    XXY      -0.0000    XYY      -0.0000
       YYY       0.0000    XXZ     -28.5379    XYZ       0.0000
       YYZ     -17.8395    XZZ      -0.0000    YZZ       0.0000
       ZZZ     -65.5570
    Hexadecapole Moments (Debye-Ang^3)
      XXXX   -1688.1218   XXXY       0.0000   XXYY    -303.6438
      XYYY       0.0000   YYYY    -125.3102   XXXZ      -0.0000
      XXYZ       0.0000   XYYZ      -0.0000   YYYZ       0.0000
      XXZZ    -379.1421   XYZZ       0.0000   YYZZ    -137.2501
      XZZZ      -0.0000   YZZZ       0.0000   ZZZZ    -691.1657
 -----------------------------------------------------------------
 Calculating analytic gradient of the SCF energy
 Gradient of SCF Energy
            1           2           3           4
    1  -0.0024513   0.0024513   0.0041463  -0.0041463
    2   0.0000000  -0.0000000  -0.0000000  -0.0000000
    3  -0.0055567  -0.0055567   0.0055567   0.0055567
 Max gradient component =       5.557E-03
 RMS gradient           =       3.763E-03
 Gradient time:  CPU 8.27 s  wall 8.28 s
 Geometry Optimization Parameters
   NAtoms,    NIC,     NZ,  NCons,   NDum,   NFix, NCnnct, MaxDiis
        4      14       4       0       0       0       0       0

 Cartesian Hessian Update
 Hessian Updated using BFGS Update


** GEOMETRY OPTIMIZATION IN DELOCALIZED INTERNAL COORDINATES **
   Searching for a Minimum

   Optimization Cycle:   3

                       Coordinates (Angstroms)
     ATOM                X               Y               Z
      1  P         1.0158756373    0.0000000000    1.7502601179
      2  P        -1.0158756373    0.0000000000    1.7502601179
      3  I        -2.0159724645    0.0000000000   -0.4919761489
      4  I         2.0159724645    0.0000000000   -0.4919761489
   Point Group: c2v   Number of degrees of freedom:     3


   Energy is -14521.825695063

 Hessian Updated using BFGS Update

  3 Hessian modes will be used to form the next step
  Hessian Eigenvalues:
     0.112164    0.218662    0.357546

 Minimum Search - Taking Simple RFO Step
 Searching for Lamda that Minimizes Along All modes
 Value Taken    Lamda =  -0.00096671
 Step Taken.  Stepsize is  0.073470

                             Maximum     Tolerance    Cnvgd?
         Gradient           0.011334      0.000300      NO
         Displacement       0.050072      0.001200      NO
         Energy change     -0.000428      0.000001      NO


 New Cartesian Coordinates Obtained by Inverse Iteration

 Displacement from previous Coordinates is:  0.146535
 ----------------------------------------------------------------
             Standard Nuclear Orientation (Angstroms)
    I     Atom           X                Y                Z
 ----------------------------------------------------------------
    1      P       1.0178912356     0.0000000000     1.7522140381
    2      P      -1.0178912356     0.0000000000     1.7522140381
    3      I      -2.0706967945     0.0000000000    -0.4939300691
    4      I       2.0706967945     0.0000000000    -0.4939300691
 ----------------------------------------------------------------
 Molecular Point Group                 C2v   NOp =  4
 Largest Abelian Subgroup              C2v   NOp =  4
 Nuclear Repulsion Energy =   976.9158870426 hartrees
 There are       68 alpha and       68 beta electrons
 Applying Cartesian multipole field
    Component          Value
    ---------          -----
     (2,0,0)        1.00000E-11
     (0,2,0)        2.00000E-11
     (0,0,2)       -3.00000E-11
 Nucleus-field energy     =     0.0000000047 hartrees
 Requested basis set is 6-311++G(d,p)
 There are 74 shells and 184 basis functions
 A cutoff of  1.0D-11 yielded   1989 shell pairs
 There are     13126 function pairs (     14930 Cartesian)
 Smallest overlap matrix eigenvalue = 8.47E-04
 Guess MOs from SCF MO coefficient file

 -----------------------------------------------------------------------
  General SCF calculation program by
  Eric Jon Sundstrom, Paul Horn, Yuezhi Mao, Dmitri Zuev, Alec White,
  David Stuck, Shaama M.S., Shane Yost, Joonho Lee, David Small,
  Daniel Levine, Susi Lehtola, Hugh Burton, Evgeny Epifanovsky
 -----------------------------------------------------------------------
 Exchange:     0.2000 Hartree-Fock + 0.0800 Slater + 0.7200 B88
 Correlation:  0.1900 VWN1RPA + 0.8100 LYP
 Using SG-1 standard quadrature grid
 A restricted SCF calculation will be
 performed using DIIS
 SCF converges when DIIS error is below 1.0e-08
 ---------------------------------------
  Cycle       Energy         DIIS error
 ---------------------------------------
    1  -14521.8258094318      1.90e-04  
    2  -14521.8261225156      5.72e-05  
    3  -14521.8261172336      6.52e-05  
    4  -14521.8261406030      2.08e-05  
    5  -14521.8261432085      3.88e-06  
    6  -14521.8261432633      9.60e-07  
    7  -14521.8261432666      1.64e-07  
    8  -14521.8261432669      1.83e-08  
    9  -14521.8261432668      6.38e-09  Convergence criterion met
 ---------------------------------------
 SCF time:   CPU 20.60s  wall 20.00s 
 SCF   energy in the final basis set =   -14521.8261432668
 Total energy in the final basis set =   -14521.8261432668

 --------------------------------------------------------------
             Orbital Energies (a.u.) and Symmetries
 --------------------------------------------------------------

 Alpha MOs, Restricted
 -- Occupied --                  
*******-1165.89 -176.32 -176.32 -165.72 -165.72 -165.72 -165.72
  1 A1    1 B1    2 B1    2 A1    3 B1    3 A1    1 A2    1 B2                 
-165.72 -165.72  -77.11  -77.11  -35.82  -35.82  -31.31  -31.31
  4 B1    4 A1    5 B1    5 A1    6 B1    6 A1    7 B1    7 A1                 
-31.304 -31.304 -31.303 -31.303 -22.959 -22.959 -22.958 -22.958
  2 A2    2 B2    8 A1    8 B1    9 B1    9 A1    3 A2    3 B2                 
-22.958 -22.958 -22.954 -22.954 -22.954 -22.954  -6.607  -6.607
 10 B1   10 A1    4 B2    4 A2   11 B1   11 A1   12 A1   12 B1                 
 -6.365  -6.365  -4.776  -4.776  -4.770  -4.769  -4.767  -4.766
 13 B1   13 A1   14 A1   14 B1   15 A1   15 B1    5 B2    5 A2                 
 -4.764  -4.764  -4.764  -4.764  -4.762  -4.762  -2.042  -2.042
 16 A1    6 A2    6 B2   16 B1   17 B1   17 A1   18 B1   18 A1                 
 -2.039  -2.039  -2.037  -2.037  -2.027  -2.027  -2.027  -2.027
  7 A2    7 B2   19 B1   19 A1    8 B2    8 A2   20 B1   20 A1                 
 -0.738  -0.682  -0.638  -0.514  -0.400  -0.347  -0.336  -0.310
 21 A1   21 B1   22 A1   22 B1   23 A1   24 A1    9 B2   23 B1                 
 -0.300  -0.280  -0.273  -0.263
  9 A2   24 B1   25 A1   10 B2                                                 
 -- Virtual --                   
 -0.132  -0.125  -0.058   0.002   0.015   0.033   0.040   0.041
 10 A2   26 A1   25 B1   27 A1   26 B1   28 A1   11 B2   27 B1                 
  0.054   0.069   0.071   0.103   0.146   0.164   0.176   0.195
 29 A1   11 A2   28 B1   29 B1   30 A1   31 A1   30 B1   12 B2                 
  0.223   0.223   0.248   0.261   0.268   0.283   0.299   0.305
 32 A1   12 A2   31 B1   33 A1   13 B2   32 B1   33 B1   13 A2                 
  0.340   0.346   0.384   0.385   0.393   0.395   0.406   0.406
 34 A1   14 B2   15 B2   14 A2   35 A1   15 A2   34 B1   36 A1                 
  0.416   0.450   0.467   0.483   0.514   0.557   0.613   0.623
 35 B1   37 A1   36 B1   38 A1   16 B2   37 B1   39 A1   38 B1                 
  0.659   0.659   0.714   0.828   0.829   0.858   0.933   1.124
 17 B2   40 A1   16 A2   39 B1   17 A2   41 A1   40 B1   41 B1                 
  1.273   1.296   1.310   1.312   1.361   1.363   1.491   1.546
 18 B2   18 A2   42 A1   42 B1   43 A1   43 B1   19 B2   19 A2                 
  1.549   1.643   1.687   1.692   3.943   3.944   3.949   3.957
 44 A1   44 B1   45 B1   45 A1   46 A1   20 B2   20 A2   21 B2                 
  3.966   3.967   3.972   4.001   4.096   4.120   4.210   4.331
 46 B1   21 A2   47 A1   47 B1   48 A1   48 B1   49 A1   49 B1                 
  5.964   5.980   5.983   6.008   6.009   6.018   6.589   6.841
 22 B2   50 A1   22 A2   50 B1   51 B1   51 A1   52 A1   52 B1                 
 13.768  13.793  13.811  13.812  13.895  13.930  27.681  27.782
 23 B2   23 A2   53 B1   53 A1   54 B1   54 A1   55 A1   55 B1                 
 28.312  28.327  28.328  28.342  28.347  28.357  28.522  28.523
 24 B2   24 A2   56 A1   56 B1   57 B1   57 A1   25 B2   25 A2                 
 28.524  28.526  28.531  28.531  28.535  28.546  28.603  28.618
 58 A1   26 B2   26 A2   58 B1   59 A1   59 B1   60 A1   60 B1                 
127.861 127.872 127.875 127.885 127.895 127.899 151.505 151.591
 27 B2   27 A2   61 A1   61 B1   62 B1   62 A1   63 A1   63 B1                 
162.697 162.9801901.6621901.752
 64 A1   64 B1   65 A1   65 B1                                                 

 Beta MOs, Restricted
 -- Occupied --                  
*******-1165.89 -176.32 -176.32 -165.72 -165.72 -165.72 -165.72
  1 A1    1 B1    2 B1    2 A1    3 B1    3 A1    1 A2    1 B2                 
-165.72 -165.72  -77.11  -77.11  -35.82  -35.82  -31.31  -31.31
  4 B1    4 A1    5 B1    5 A1    6 B1    6 A1    7 B1    7 A1                 
-31.304 -31.304 -31.303 -31.303 -22.959 -22.959 -22.958 -22.958
  2 A2    2 B2    8 A1    8 B1    9 B1    9 A1    3 A2    3 B2                 
-22.958 -22.958 -22.954 -22.954 -22.954 -22.954  -6.607  -6.607
 10 B1   10 A1    4 B2    4 A2   11 B1   11 A1   12 A1   12 B1                 
 -6.365  -6.365  -4.776  -4.776  -4.770  -4.769  -4.767  -4.766
 13 B1   13 A1   14 A1   14 B1   15 A1   15 B1    5 B2    5 A2                 
 -4.764  -4.764  -4.764  -4.764  -4.762  -4.762  -2.042  -2.042
 16 A1    6 A2    6 B2   16 B1   17 B1   17 A1   18 B1   18 A1                 
 -2.039  -2.039  -2.037  -2.037  -2.027  -2.027  -2.027  -2.027
  7 A2    7 B2   19 B1   19 A1    8 B2    8 A2   20 B1   20 A1                 
 -0.738  -0.682  -0.638  -0.514  -0.400  -0.347  -0.336  -0.310
 21 A1   21 B1   22 A1   22 B1   23 A1   24 A1    9 B2   23 B1                 
 -0.300  -0.280  -0.273  -0.263
  9 A2   24 B1   25 A1   10 B2                                                 
 -- Virtual --                   
 -0.132  -0.125  -0.058   0.002   0.015   0.033   0.040   0.041
 10 A2   26 A1   25 B1   27 A1   26 B1   28 A1   11 B2   27 B1                 
  0.054   0.069   0.071   0.103   0.146   0.164   0.176   0.195
 29 A1   11 A2   28 B1   29 B1   30 A1   31 A1   30 B1   12 B2                 
  0.223   0.223   0.248   0.261   0.268   0.283   0.299   0.305
 32 A1   12 A2   31 B1   33 A1   13 B2   32 B1   33 B1   13 A2                 
  0.340   0.346   0.384   0.385   0.393   0.395   0.406   0.406
 34 A1   14 B2   15 B2   14 A2   35 A1   15 A2   34 B1   36 A1                 
  0.416   0.450   0.467   0.483   0.514   0.557   0.613   0.623
 35 B1   37 A1   36 B1   38 A1   16 B2   37 B1   39 A1   38 B1                 
  0.659   0.659   0.714   0.828   0.829   0.858   0.933   1.124
 17 B2   40 A1   16 A2   39 B1   17 A2   41 A1   40 B1   41 B1                 
  1.273   1.296   1.310   1.312   1.361   1.363   1.491   1.546
 18 B2   18 A2   42 A1   42 B1   43 A1   43 B1   19 B2   19 A2                 
  1.549   1.643   1.687   1.692   3.943   3.944   3.949   3.957
 44 A1   44 B1   45 B1   45 A1   46 A1   20 B2   20 A2   21 B2                 
  3.966   3.967   3.972   4.001   4.096   4.120   4.210   4.331
 46 B1   21 A2   47 A1   47 B1   48 A1   48 B1   49 A1   49 B1                 
  5.964   5.980   5.983   6.008   6.009   6.018   6.589   6.841
 22 B2   50 A1   22 A2   50 B1   51 B1   51 A1   52 A1   52 B1                 
 13.768  13.793  13.811  13.812  13.895  13.930  27.681  27.782
 23 B2   23 A2   53 B1   53 A1   54 B1   54 A1   55 A1   55 B1                 
 28.312  28.327  28.328  28.342  28.347  28.357  28.522  28.523
 24 B2   24 A2   56 A1   56 B1   57 B1   57 A1   25 B2   25 A2                 
 28.524  28.526  28.531  28.531  28.535  28.546  28.603  28.618
 58 A1   26 B2   26 A2   58 B1   59 A1   59 B1   60 A1   60 B1                 
127.861 127.872 127.875 127.885 127.895 127.899 151.505 151.591
 27 B2   27 A2   61 A1   61 B1   62 B1   62 A1   63 A1   63 B1                 
162.697 162.9801901.6621901.752
 64 A1   64 B1   65 A1   65 B1                                                 
 --------------------------------------------------------------

          Ground-State Mulliken Net Atomic Charges

     Atom                 Charge (a.u.)
  ----------------------------------------
      1 P                     0.087057
      2 P                     0.087057
      3 I                    -0.087057
      4 I                    -0.087057
  ----------------------------------------
  Sum of atomic charges =     0.000000

 -----------------------------------------------------------------
                    Cartesian Multipole Moments
 -----------------------------------------------------------------
    Charge (ESU x 10^10)
                 0.0000
    Dipole Moment (Debye)
         X       0.0000      Y       0.0000      Z      -0.1315
       Tot       0.1315
    Quadrupole Moments (Debye-Ang)
        XX     -84.6648     XY      -0.0000     YY     -84.1015
        XZ       0.0000     YZ       0.0000     ZZ     -81.9296
    Octopole Moments (Debye-Ang^2)
       XXX       0.0000    XXY       0.0000    XYY       0.0000
       YYY       0.0000    XXZ     -28.8634    XYZ       0.0000
       YYZ     -17.7230    XZZ       0.0000    YZZ       0.0000
       ZZZ     -64.8006
    Hexadecapole Moments (Debye-Ang^3)
      XXXX   -1763.7092   XXXY      -0.0000   XXYY    -317.0226
      XYYY      -0.0000   YYYY    -125.6815   XXXZ       0.0000
      XXYZ      -0.0000   XYYZ       0.0000   YYYZ       0.0000
      XXZZ    -390.4174   XYZZ       0.0000   YYZZ    -137.5400
      XZZZ       0.0000   YZZZ       0.0000   ZZZZ    -692.8587
 -----------------------------------------------------------------
 Calculating analytic gradient of the SCF energy
 Gradient of SCF Energy
            1           2           3           4
    1  -0.0024938   0.0024938  -0.0003073   0.0003073
    2   0.0000000  -0.0000000   0.0000000  -0.0000000
    3  -0.0000725  -0.0000725   0.0000725   0.0000725
 Max gradient component =       2.494E-03
 RMS gradient           =       1.027E-03
 Gradient time:  CPU 8.13 s  wall 8.14 s
 Geometry Optimization Parameters
   NAtoms,    NIC,     NZ,  NCons,   NDum,   NFix, NCnnct, MaxDiis
        4      14       4       0       0       0       0       0

 Cartesian Hessian Update
 Hessian Updated using BFGS Update


** GEOMETRY OPTIMIZATION IN DELOCALIZED INTERNAL COORDINATES **
   Searching for a Minimum

   Optimization Cycle:   4

                       Coordinates (Angstroms)
     ATOM                X               Y               Z
      1  P         1.0178912356    0.0000000000    1.7522140381
      2  P        -1.0178912356    0.0000000000    1.7522140381
      3  I        -2.0706967945    0.0000000000   -0.4939300691
      4  I         2.0706967945    0.0000000000   -0.4939300691
   Point Group: c2v   Number of degrees of freedom:     3


   Energy is -14521.826143267

 Hessian Updated using BFGS Update

  3 Hessian modes will be used to form the next step
  Hessian Eigenvalues:
     0.110388    0.234395    0.356242

 Minimum Search - Taking Simple RFO Step
 Searching for Lamda that Minimizes Along All modes
 Value Taken    Lamda =  -0.00003786
 Step Taken.  Stepsize is  0.012735

                             Maximum     Tolerance    Cnvgd?
         Gradient           0.001757      0.000300      NO
         Displacement       0.008603      0.001200      NO
         Energy change     -0.000448      0.000001      NO


 New Cartesian Coordinates Obtained by Inverse Iteration

 Displacement from previous Coordinates is:  0.030314
 ----------------------------------------------------------------
             Standard Nuclear Orientation (Angstroms)
    I     Atom           X                Y                Z
 ----------------------------------------------------------------
    1      P       1.0204809559     0.0000000000     1.7553819251
    2      P      -1.0204809559     0.0000000000     1.7553819251
    3      I      -2.0606028657     0.0000000000    -0.4970979561
    4      I       2.0606028657     0.0000000000    -0.4970979561
 ----------------------------------------------------------------
 Molecular Point Group                 C2v   NOp =  4
 Largest Abelian Subgroup              C2v   NOp =  4
 Nuclear Repulsion Energy =   978.6063189486 hartrees
 There are       68 alpha and       68 beta electrons
 Applying Cartesian multipole field
    Component          Value
    ---------          -----
     (2,0,0)        1.00000E-11
     (0,2,0)        2.00000E-11
     (0,0,2)       -3.00000E-11
 Nucleus-field energy     =     0.0000000045 hartrees
 Requested basis set is 6-311++G(d,p)
 There are 74 shells and 184 basis functions
 A cutoff of  1.0D-11 yielded   1993 shell pairs
 There are     13150 function pairs (     14954 Cartesian)
 Smallest overlap matrix eigenvalue = 8.62E-04
 Guess MOs from SCF MO coefficient file

 -----------------------------------------------------------------------
  General SCF calculation program by
  Eric Jon Sundstrom, Paul Horn, Yuezhi Mao, Dmitri Zuev, Alec White,
  David Stuck, Shaama M.S., Shane Yost, Joonho Lee, David Small,
  Daniel Levine, Susi Lehtola, Hugh Burton, Evgeny Epifanovsky
 -----------------------------------------------------------------------
 Exchange:     0.2000 Hartree-Fock + 0.0800 Slater + 0.7200 B88
 Correlation:  0.1900 VWN1RPA + 0.8100 LYP
 Using SG-1 standard quadrature grid
 A restricted SCF calculation will be
 performed using DIIS
 SCF converges when DIIS error is below 1.0e-08
 ---------------------------------------
  Cycle       Energy         DIIS error
 ---------------------------------------
    1  -14521.8261434561      4.53e-05  
    2  -14521.8261642149      1.73e-05  
    3  -14521.8261626796      2.33e-05  
    4  -14521.8261660507      5.03e-06  
    5  -14521.8261661690      7.49e-07  
    6  -14521.8261661712      1.61e-07  
    7  -14521.8261661712      1.89e-08  
    8  -14521.8261661713      8.99e-09  Convergence criterion met
 ---------------------------------------
 SCF time:   CPU 18.32s  wall 18.00s 
 SCF   energy in the final basis set =   -14521.8261661713
 Total energy in the final basis set =   -14521.8261661713

 --------------------------------------------------------------
             Orbital Energies (a.u.) and Symmetries
 --------------------------------------------------------------

 Alpha MOs, Restricted
 -- Occupied --                  
*******-1165.89 -176.32 -176.32 -165.72 -165.72 -165.72 -165.72
  1 A1    1 B1    2 B1    2 A1    3 B1    3 A1    1 A2    1 B2                 
-165.72 -165.72  -77.11  -77.11  -35.82  -35.82  -31.31  -31.31
  4 B1    4 A1    5 B1    5 A1    6 B1    6 A1    7 B1    7 A1                 
-31.304 -31.304 -31.303 -31.303 -22.959 -22.959 -22.958 -22.958
  2 A2    2 B2    8 A1    8 B1    9 B1    9 A1    3 A2    3 B2                 
-22.958 -22.958 -22.954 -22.954 -22.954 -22.954  -6.607  -6.607
 10 B1   10 A1    4 B2    4 A2   11 B1   11 A1   12 A1   12 B1                 
 -6.365  -6.365  -4.776  -4.776  -4.770  -4.769  -4.767  -4.767
 13 B1   13 A1   14 A1   14 B1   15 A1   15 B1    5 B2    5 A2                 
 -4.764  -4.764  -4.764  -4.764  -4.762  -4.762  -2.042  -2.042
 16 A1   16 B1    6 A2    6 B2   17 B1   17 A1   18 B1   18 A1                 
 -2.038  -2.038  -2.037  -2.037  -2.027  -2.027  -2.027  -2.027
  7 A2    7 B2   19 B1   19 A1    8 B2    8 A2   20 B1   20 A1                 
 -0.737  -0.682  -0.638  -0.514  -0.400  -0.348  -0.336  -0.311
 21 A1   21 B1   22 A1   22 B1   23 A1   24 A1    9 B2   23 B1                 
 -0.300  -0.280  -0.273  -0.263
  9 A2   24 B1   25 A1   10 B2                                                 
 -- Virtual --                   
 -0.132  -0.124  -0.058   0.002   0.014   0.033   0.040   0.041
 10 A2   26 A1   25 B1   27 A1   26 B1   28 A1   11 B2   27 B1                 
  0.054   0.069   0.071   0.103   0.146   0.165   0.176   0.195
 29 A1   11 A2   28 B1   29 B1   30 A1   31 A1   30 B1   12 B2                 
  0.223   0.224   0.248   0.260   0.268   0.283   0.298   0.305
 12 A2   32 A1   31 B1   33 A1   13 B2   32 B1   33 B1   13 A2                 
  0.338   0.346   0.384   0.385   0.393   0.396   0.406   0.406
 34 A1   14 B2   15 B2   14 A2   35 A1   15 A2   36 A1   34 B1                 
  0.416   0.451   0.469   0.484   0.514   0.558   0.613   0.622
 35 B1   37 A1   36 B1   38 A1   16 B2   37 B1   39 A1   38 B1                 
  0.658   0.659   0.714   0.827   0.828   0.859   0.932   1.120
 40 A1   17 B2   16 A2   17 A2   39 B1   41 A1   40 B1   41 B1                 
  1.274   1.296   1.310   1.313   1.360   1.364   1.490   1.546
 18 B2   18 A2   42 A1   42 B1   43 A1   43 B1   19 B2   19 A2                 
  1.550   1.645   1.688   1.690   3.943   3.944   3.950   3.957
 44 A1   44 B1   45 B1   45 A1   46 A1   20 B2   20 A2   21 B2                 
  3.966   3.967   3.972   4.002   4.096   4.119   4.211   4.332
 46 B1   21 A2   47 A1   47 B1   48 A1   48 B1   49 A1   49 B1                 
  5.964   5.981   5.983   6.008   6.010   6.017   6.589   6.839
 22 B2   50 A1   22 A2   50 B1   51 B1   51 A1   52 A1   52 B1                 
 13.768  13.793  13.810  13.812  13.895  13.931  27.681  27.782
 23 B2   23 A2   53 B1   53 A1   54 B1   54 A1   55 A1   55 B1                 
 28.312  28.327  28.328  28.343  28.347  28.357  28.522  28.524
 24 B2   24 A2   56 A1   56 B1   57 B1   57 A1   25 B2   25 A2                 
 28.524  28.526  28.531  28.531  28.535  28.547  28.603  28.618
 58 A1   26 B2   26 A2   58 B1   59 A1   59 B1   60 A1   60 B1                 
127.861 127.872 127.875 127.885 127.895 127.899 151.505 151.592
 27 B2   27 A2   61 A1   61 B1   62 B1   62 A1   63 A1   63 B1                 
162.698 162.9771901.6621901.752
 64 A1   64 B1   65 A1   65 B1                                                 

 Beta MOs, Restricted
 -- Occupied --                  
*******-1165.89 -176.32 -176.32 -165.72 -165.72 -165.72 -165.72
  1 A1    1 B1    2 B1    2 A1    3 B1    3 A1    1 A2    1 B2                 
-165.72 -165.72  -77.11  -77.11  -35.82  -35.82  -31.31  -31.31
  4 B1    4 A1    5 B1    5 A1    6 B1    6 A1    7 B1    7 A1                 
-31.304 -31.304 -31.303 -31.303 -22.959 -22.959 -22.958 -22.958
  2 A2    2 B2    8 A1    8 B1    9 B1    9 A1    3 A2    3 B2                 
-22.958 -22.958 -22.954 -22.954 -22.954 -22.954  -6.607  -6.607
 10 B1   10 A1    4 B2    4 A2   11 B1   11 A1   12 A1   12 B1                 
 -6.365  -6.365  -4.776  -4.776  -4.770  -4.769  -4.767  -4.767
 13 B1   13 A1   14 A1   14 B1   15 A1   15 B1    5 B2    5 A2                 
 -4.764  -4.764  -4.764  -4.764  -4.762  -4.762  -2.042  -2.042
 16 A1   16 B1    6 A2    6 B2   17 B1   17 A1   18 B1   18 A1                 
 -2.038  -2.038  -2.037  -2.037  -2.027  -2.027  -2.027  -2.027
  7 A2    7 B2   19 B1   19 A1    8 B2    8 A2   20 B1   20 A1                 
 -0.737  -0.682  -0.638  -0.514  -0.400  -0.348  -0.336  -0.311
 21 A1   21 B1   22 A1   22 B1   23 A1   24 A1    9 B2   23 B1                 
 -0.300  -0.280  -0.273  -0.263
  9 A2   24 B1   25 A1   10 B2                                                 
 -- Virtual --                   
 -0.132  -0.124  -0.058   0.002   0.014   0.033   0.040   0.041
 10 A2   26 A1   25 B1   27 A1   26 B1   28 A1   11 B2   27 B1                 
  0.054   0.069   0.071   0.103   0.146   0.165   0.176   0.195
 29 A1   11 A2   28 B1   29 B1   30 A1   31 A1   30 B1   12 B2                 
  0.223   0.224   0.248   0.260   0.268   0.283   0.298   0.305
 12 A2   32 A1   31 B1   33 A1   13 B2   32 B1   33 B1   13 A2                 
  0.338   0.346   0.384   0.385   0.393   0.396   0.406   0.406
 34 A1   14 B2   15 B2   14 A2   35 A1   15 A2   36 A1   34 B1                 
  0.416   0.451   0.469   0.484   0.514   0.558   0.613   0.622
 35 B1   37 A1   36 B1   38 A1   16 B2   37 B1   39 A1   38 B1                 
  0.658   0.659   0.714   0.827   0.828   0.859   0.932   1.120
 40 A1   17 B2   16 A2   17 A2   39 B1   41 A1   40 B1   41 B1                 
  1.274   1.296   1.310   1.313   1.360   1.364   1.490   1.546
 18 B2   18 A2   42 A1   42 B1   43 A1   43 B1   19 B2   19 A2                 
  1.550   1.645   1.688   1.690   3.943   3.944   3.950   3.957
 44 A1   44 B1   45 B1   45 A1   46 A1   20 B2   20 A2   21 B2                 
  3.966   3.967   3.972   4.002   4.096   4.119   4.211   4.332
 46 B1   21 A2   47 A1   47 B1   48 A1   48 B1   49 A1   49 B1                 
  5.964   5.981   5.983   6.008   6.010   6.017   6.589   6.839
 22 B2   50 A1   22 A2   50 B1   51 B1   51 A1   52 A1   52 B1                 
 13.768  13.793  13.810  13.812  13.895  13.931  27.681  27.782
 23 B2   23 A2   53 B1   53 A1   54 B1   54 A1   55 A1   55 B1                 
 28.312  28.327  28.328  28.343  28.347  28.357  28.522  28.524
 24 B2   24 A2   56 A1   56 B1   57 B1   57 A1   25 B2   25 A2                 
 28.524  28.526  28.531  28.531  28.535  28.547  28.603  28.618
 58 A1   26 B2   26 A2   58 B1   59 A1   59 B1   60 A1   60 B1                 
127.861 127.872 127.875 127.885 127.895 127.899 151.505 151.592
 27 B2   27 A2   61 A1   61 B1   62 B1   62 A1   63 A1   63 B1                 
162.698 162.9771901.6621901.752
 64 A1   64 B1   65 A1   65 B1                                                 
 --------------------------------------------------------------

          Ground-State Mulliken Net Atomic Charges

     Atom                 Charge (a.u.)
  ----------------------------------------
      1 P                     0.086875
      2 P                     0.086874
      3 I                    -0.086875
      4 I                    -0.086875
  ----------------------------------------
  Sum of atomic charges =    -0.000000

 -----------------------------------------------------------------
                    Cartesian Multipole Moments
 -----------------------------------------------------------------
    Charge (ESU x 10^10)
                -0.0000
    Dipole Moment (Debye)
         X       0.0000      Y      -0.0000      Z      -0.1252
       Tot       0.1252
    Quadrupole Moments (Debye-Ang)
        XX     -84.7282     XY      -0.0000     YY     -84.1214
        XZ       0.0000     YZ       0.0000     ZZ     -81.8645
    Octopole Moments (Debye-Ang^2)
       XXX       0.0000    XXY      -0.0000    XYY       0.0000
       YYY      -0.0000    XXZ     -28.6576    XYZ      -0.0000
       YYZ     -17.6560    XZZ       0.0000    YZZ      -0.0000
       ZZZ     -64.4734
    Hexadecapole Moments (Debye-Ang^3)
      XXXX   -1751.4474   XXXY      -0.0000   XXYY    -314.8093
      XYYY      -0.0000   YYYY    -125.7661   XXXZ       0.0000
      XXYZ      -0.0000   XYYZ       0.0000   YYYZ      -0.0000
      XXZZ    -388.9109   XYZZ      -0.0000   YYZZ    -138.0671
      XZZZ       0.0000   YZZZ      -0.0000   ZZZZ    -694.9725
 -----------------------------------------------------------------
 Calculating analytic gradient of the SCF energy
 Gradient of SCF Energy
            1           2           3           4
    1  -0.0007197   0.0007197  -0.0000575   0.0000575
    2   0.0000000  -0.0000000  -0.0000000  -0.0000000
    3   0.0000556   0.0000556  -0.0000556  -0.0000556
 Max gradient component =       7.197E-04
 RMS gradient           =       2.965E-04
 Gradient time:  CPU 8.15 s  wall 8.16 s
 Geometry Optimization Parameters
   NAtoms,    NIC,     NZ,  NCons,   NDum,   NFix, NCnnct, MaxDiis
        4      14       4       0       0       0       0       0

 Cartesian Hessian Update
 Hessian Updated using BFGS Update


** GEOMETRY OPTIMIZATION IN DELOCALIZED INTERNAL COORDINATES **
   Searching for a Minimum

   Optimization Cycle:   5

                       Coordinates (Angstroms)
     ATOM                X               Y               Z
      1  P         1.0204809559    0.0000000000    1.7553819251
      2  P        -1.0204809559    0.0000000000    1.7553819251
      3  I        -2.0606028657    0.0000000000   -0.4970979561
      4  I         2.0606028657    0.0000000000   -0.4970979561
   Point Group: c2v   Number of degrees of freedom:     3


   Energy is -14521.826166171

 Hessian Updated using BFGS Update

  3 Hessian modes will be used to form the next step
  Hessian Eigenvalues:
     0.112060    0.177127    0.367316

 Minimum Search - Taking Simple RFO Step
 Searching for Lamda that Minimizes Along All modes
 Value Taken    Lamda =  -0.00000279
 Step Taken.  Stepsize is  0.004034

                             Maximum     Tolerance    Cnvgd?
         Gradient           0.000558      0.000300      NO
         Displacement       0.003475      0.001200      NO
         Energy change     -0.000023      0.000001      NO


 New Cartesian Coordinates Obtained by Inverse Iteration

 Displacement from previous Coordinates is:  0.004300
 ----------------------------------------------------------------
             Standard Nuclear Orientation (Angstroms)
    I     Atom           X                Y                Z
 ----------------------------------------------------------------
    1      P       1.0214498593     0.0000000000     1.7556566206
    2      P      -1.0214498593     0.0000000000     1.7556566206
    3      I      -2.0593786070     0.0000000000    -0.4973726516
    4      I       2.0593786070     0.0000000000    -0.4973726516
 ----------------------------------------------------------------
 Molecular Point Group                 C2v   NOp =  4
 Largest Abelian Subgroup              C2v   NOp =  4
 Nuclear Repulsion Energy =   978.8159517812 hartrees
 There are       68 alpha and       68 beta electrons
 Applying Cartesian multipole field
    Component          Value
    ---------          -----
     (2,0,0)        1.00000E-11
     (0,2,0)        2.00000E-11
     (0,0,2)       -3.00000E-11
 Nucleus-field energy     =     0.0000000045 hartrees
 Requested basis set is 6-311++G(d,p)
 There are 74 shells and 184 basis functions
 A cutoff of  1.0D-11 yielded   1993 shell pairs
 There are     13150 function pairs (     14954 Cartesian)
 Smallest overlap matrix eigenvalue = 8.66E-04
 Guess MOs from SCF MO coefficient file

 -----------------------------------------------------------------------
  General SCF calculation program by
  Eric Jon Sundstrom, Paul Horn, Yuezhi Mao, Dmitri Zuev, Alec White,
  David Stuck, Shaama M.S., Shane Yost, Joonho Lee, David Small,
  Daniel Levine, Susi Lehtola, Hugh Burton, Evgeny Epifanovsky
 -----------------------------------------------------------------------
 Exchange:     0.2000 Hartree-Fock + 0.0800 Slater + 0.7200 B88
 Correlation:  0.1900 VWN1RPA + 0.8100 LYP
 Using SG-1 standard quadrature grid
 A restricted SCF calculation will be
 performed using DIIS
 SCF converges when DIIS error is below 1.0e-08
 ---------------------------------------
  Cycle       Energy         DIIS error
 ---------------------------------------
    1  -14521.8261663423      1.17e-05  
    2  -14521.8261673753      5.87e-06  
    3  -14521.8261673451      6.15e-06  
    4  -14521.8261675699      1.65e-06  
    5  -14521.8261675839      1.71e-07  
    6  -14521.8261675839      3.83e-08  
    7  -14521.8261675840      1.42e-08  
    8  -14521.8261675838      9.23e-09  Convergence criterion met
 ---------------------------------------
 SCF time:   CPU 18.30s  wall 19.00s 
 SCF   energy in the final basis set =   -14521.8261675838
 Total energy in the final basis set =   -14521.8261675838

 --------------------------------------------------------------
             Orbital Energies (a.u.) and Symmetries
 --------------------------------------------------------------

 Alpha MOs, Restricted
 -- Occupied --                  
*******-1165.89 -176.32 -176.32 -165.72 -165.72 -165.72 -165.72
  1 A1    1 B1    2 B1    2 A1    3 B1    3 A1    1 A2    1 B2                 
-165.72 -165.72  -77.11  -77.11  -35.82  -35.82  -31.31  -31.31
  4 B1    4 A1    5 B1    5 A1    6 B1    6 A1    7 B1    7 A1                 
-31.304 -31.304 -31.303 -31.303 -22.959 -22.959 -22.958 -22.958
  2 A2    2 B2    8 A1    8 B1    9 B1    9 A1    3 A2    3 B2                 
-22.958 -22.958 -22.954 -22.954 -22.954 -22.954  -6.607  -6.607
 10 B1   10 A1    4 B2    4 A2   11 B1   11 A1   12 A1   12 B1                 
 -6.365  -6.365  -4.776  -4.776  -4.770  -4.769  -4.767  -4.767
 13 B1   13 A1   14 A1   14 B1   15 A1   15 B1    5 B2    5 A2                 
 -4.764  -4.764  -4.764  -4.764  -4.762  -4.762  -2.042  -2.042
 16 A1   16 B1    6 A2    6 B2   17 B1   17 A1   18 B1   18 A1                 
 -2.038  -2.038  -2.037  -2.037  -2.027  -2.027  -2.027  -2.027
  7 A2    7 B2   19 B1   19 A1    8 B2    8 A2   20 B1   20 A1                 
 -0.737  -0.682  -0.637  -0.514  -0.400  -0.348  -0.336  -0.311
 21 A1   21 B1   22 A1   22 B1   23 A1   24 A1    9 B2   23 B1                 
 -0.300  -0.280  -0.273  -0.263
  9 A2   24 B1   25 A1   10 B2                                                 
 -- Virtual --                   
 -0.132  -0.124  -0.058   0.002   0.014   0.033   0.040   0.041
 10 A2   26 A1   25 B1   27 A1   26 B1   28 A1   11 B2   27 B1                 
  0.054   0.069   0.071   0.103   0.146   0.165   0.175   0.195
 29 A1   11 A2   28 B1   29 B1   30 A1   31 A1   30 B1   12 B2                 
  0.223   0.224   0.248   0.260   0.269   0.282   0.298   0.305
 12 A2   32 A1   31 B1   33 A1   13 B2   32 B1   33 B1   13 A2                 
  0.338   0.346   0.384   0.385   0.393   0.396   0.406   0.406
 34 A1   14 B2   15 B2   14 A2   35 A1   15 A2   36 A1   34 B1                 
  0.416   0.452   0.469   0.484   0.515   0.558   0.613   0.622
 35 B1   37 A1   36 B1   38 A1   16 B2   37 B1   39 A1   38 B1                 
  0.658   0.659   0.714   0.826   0.828   0.859   0.932   1.118
 40 A1   17 B2   16 A2   17 A2   39 B1   41 A1   40 B1   41 B1                 
  1.274   1.296   1.310   1.313   1.360   1.364   1.490   1.546
 18 B2   18 A2   42 A1   42 B1   43 A1   43 B1   19 B2   19 A2                 
  1.550   1.645   1.688   1.690   3.943   3.944   3.950   3.957
 44 A1   44 B1   45 B1   45 A1   46 A1   20 B2   20 A2   21 B2                 
  3.966   3.967   3.972   4.002   4.096   4.120   4.211   4.332
 46 B1   21 A2   47 A1   47 B1   48 A1   48 B1   49 A1   49 B1                 
  5.964   5.981   5.983   6.009   6.010   6.017   6.590   6.838
 22 B2   50 A1   22 A2   50 B1   51 B1   51 A1   52 A1   52 B1                 
 13.768  13.793  13.810  13.812  13.895  13.931  27.681  27.782
 23 B2   23 A2   53 B1   53 A1   54 B1   54 A1   55 A1   55 B1                 
 28.312  28.327  28.328  28.343  28.347  28.357  28.522  28.524
 24 B2   24 A2   56 A1   56 B1   57 B1   57 A1   25 B2   25 A2                 
 28.524  28.526  28.531  28.531  28.535  28.547  28.603  28.618
 58 A1   26 B2   26 A2   58 B1   59 A1   59 B1   60 A1   60 B1                 
127.861 127.872 127.875 127.885 127.895 127.899 151.505 151.592
 27 B2   27 A2   61 A1   61 B1   62 B1   62 A1   63 A1   63 B1                 
162.698 162.9761901.6621901.752
 64 A1   64 B1   65 A1   65 B1                                                 

 Beta MOs, Restricted
 -- Occupied --                  
*******-1165.89 -176.32 -176.32 -165.72 -165.72 -165.72 -165.72
  1 A1    1 B1    2 B1    2 A1    3 B1    3 A1    1 A2    1 B2                 
-165.72 -165.72  -77.11  -77.11  -35.82  -35.82  -31.31  -31.31
  4 B1    4 A1    5 B1    5 A1    6 B1    6 A1    7 B1    7 A1                 
-31.304 -31.304 -31.303 -31.303 -22.959 -22.959 -22.958 -22.958
  2 A2    2 B2    8 A1    8 B1    9 B1    9 A1    3 A2    3 B2                 
-22.958 -22.958 -22.954 -22.954 -22.954 -22.954  -6.607  -6.607
 10 B1   10 A1    4 B2    4 A2   11 B1   11 A1   12 A1   12 B1                 
 -6.365  -6.365  -4.776  -4.776  -4.770  -4.769  -4.767  -4.767
 13 B1   13 A1   14 A1   14 B1   15 A1   15 B1    5 B2    5 A2                 
 -4.764  -4.764  -4.764  -4.764  -4.762  -4.762  -2.042  -2.042
 16 A1   16 B1    6 A2    6 B2   17 B1   17 A1   18 B1   18 A1                 
 -2.038  -2.038  -2.037  -2.037  -2.027  -2.027  -2.027  -2.027
  7 A2    7 B2   19 B1   19 A1    8 B2    8 A2   20 B1   20 A1                 
 -0.737  -0.682  -0.637  -0.514  -0.400  -0.348  -0.336  -0.311
 21 A1   21 B1   22 A1   22 B1   23 A1   24 A1    9 B2   23 B1                 
 -0.300  -0.280  -0.273  -0.263
  9 A2   24 B1   25 A1   10 B2                                                 
 -- Virtual --                   
 -0.132  -0.124  -0.058   0.002   0.014   0.033   0.040   0.041
 10 A2   26 A1   25 B1   27 A1   26 B1   28 A1   11 B2   27 B1                 
  0.054   0.069   0.071   0.103   0.146   0.165   0.175   0.195
 29 A1   11 A2   28 B1   29 B1   30 A1   31 A1   30 B1   12 B2                 
  0.223   0.224   0.248   0.260   0.269   0.282   0.298   0.305
 12 A2   32 A1   31 B1   33 A1   13 B2   32 B1   33 B1   13 A2                 
  0.338   0.346   0.384   0.385   0.393   0.396   0.406   0.406
 34 A1   14 B2   15 B2   14 A2   35 A1   15 A2   36 A1   34 B1                 
  0.416   0.452   0.469   0.484   0.515   0.558   0.613   0.622
 35 B1   37 A1   36 B1   38 A1   16 B2   37 B1   39 A1   38 B1                 
  0.658   0.659   0.714   0.826   0.828   0.859   0.932   1.118
 40 A1   17 B2   16 A2   17 A2   39 B1   41 A1   40 B1   41 B1                 
  1.274   1.296   1.310   1.313   1.360   1.364   1.490   1.546
 18 B2   18 A2   42 A1   42 B1   43 A1   43 B1   19 B2   19 A2                 
  1.550   1.645   1.688   1.690   3.943   3.944   3.950   3.957
 44 A1   44 B1   45 B1   45 A1   46 A1   20 B2   20 A2   21 B2                 
  3.966   3.967   3.972   4.002   4.096   4.120   4.211   4.332
 46 B1   21 A2   47 A1   47 B1   48 A1   48 B1   49 A1   49 B1                 
  5.964   5.981   5.983   6.009   6.010   6.017   6.590   6.838
 22 B2   50 A1   22 A2   50 B1   51 B1   51 A1   52 A1   52 B1                 
 13.768  13.793  13.810  13.812  13.895  13.931  27.681  27.782
 23 B2   23 A2   53 B1   53 A1   54 B1   54 A1   55 A1   55 B1                 
 28.312  28.327  28.328  28.343  28.347  28.357  28.522  28.524
 24 B2   24 A2   56 A1   56 B1   57 B1   57 A1   25 B2   25 A2                 
 28.524  28.526  28.531  28.531  28.535  28.547  28.603  28.618
 58 A1   26 B2   26 A2   58 B1   59 A1   59 B1   60 A1   60 B1                 
127.861 127.872 127.875 127.885 127.895 127.899 151.505 151.592
 27 B2   27 A2   61 A1   61 B1   62 B1   62 A1   63 A1   63 B1                 
162.698 162.9761901.6621901.752
 64 A1   64 B1   65 A1   65 B1                                                 
 --------------------------------------------------------------

          Ground-State Mulliken Net Atomic Charges

     Atom                 Charge (a.u.)
  ----------------------------------------
      1 P                     0.086716
      2 P                     0.086715
      3 I                    -0.086715
      4 I                    -0.086715
  ----------------------------------------
  Sum of atomic charges =    -0.000000

 -----------------------------------------------------------------
                    Cartesian Multipole Moments
 -----------------------------------------------------------------
    Charge (ESU x 10^10)
                -0.0000
    Dipole Moment (Debye)
         X       0.0000      Y      -0.0000      Z      -0.1268
       Tot       0.1268
    Quadrupole Moments (Debye-Ang)
        XX     -84.7317     XY       0.0000     YY     -84.1265
        XZ       0.0000     YZ      -0.0000     ZZ     -81.8608
    Octopole Moments (Debye-Ang^2)
       XXX       0.0000    XXY      -0.0000    XYY       0.0000
       YYY      -0.0000    XXZ     -28.6418    XYZ       0.0000
       YYZ     -17.6628    XZZ       0.0000    YZZ       0.0000
       ZZZ     -64.4557
    Hexadecapole Moments (Debye-Ang^3)
      XXXX   -1750.1158   XXXY       0.0000   XXYY    -314.5691
      XYYY      -0.0000   YYYY    -125.7885   XXXZ       0.0000
      XXYZ       0.0000   XYYZ       0.0000   YYYZ      -0.0000
      XXZZ    -388.7710   XYZZ       0.0000   YYZZ    -138.1364
      XZZZ       0.0001   YZZZ       0.0000   ZZZZ    -695.1620
 -----------------------------------------------------------------
 Calculating analytic gradient of the SCF energy
 Gradient of SCF Energy
            1           2           3           4
    1  -0.0000165   0.0000165   0.0000068  -0.0000067
    2   0.0000000  -0.0000000   0.0000000  -0.0000000
    3  -0.0000063  -0.0000064   0.0000064   0.0000063
 Max gradient component =       1.653E-05
 RMS gradient           =       8.153E-06
 Gradient time:  CPU 8.10 s  wall 8.10 s
 Geometry Optimization Parameters
   NAtoms,    NIC,     NZ,  NCons,   NDum,   NFix, NCnnct, MaxDiis
        4      14       4       0       0       0       0       0

 Cartesian Hessian Update
 Hessian Updated using BFGS Update


** GEOMETRY OPTIMIZATION IN DELOCALIZED INTERNAL COORDINATES **
   Searching for a Minimum

   Optimization Cycle:   6

                       Coordinates (Angstroms)
     ATOM                X               Y               Z
      1  P         1.0214498593    0.0000000000    1.7556566206
      2  P        -1.0214498593    0.0000000000    1.7556566206
      3  I        -2.0593786070    0.0000000000   -0.4973726516
      4  I         2.0593786070    0.0000000000   -0.4973726516
   Point Group: c2v   Number of degrees of freedom:     3


   Energy is -14521.826167584

 Hessian Updated using BFGS Update

  3 Hessian modes will be used to form the next step
  Hessian Eigenvalues:
     0.112768    0.174110    0.365688

 Minimum Search - Taking Simple RFO Step
 Searching for Lamda that Minimizes Along All modes
 Value Taken    Lamda =   0.00000000
 Step Taken.  Stepsize is  0.000123

                             Maximum     Tolerance    Cnvgd?
         Gradient           0.000027      0.000300     YES
         Displacement       0.000107      0.001200     YES
         Energy change     -0.000001      0.000001      NO


                       Distance Matrix (Angstroms)
             P (  1)   P (  2)   I (  3)
   P (  2)  2.042900
   I (  3)  3.816758  2.480612
   I (  4)  2.480612  3.816758  4.118757

 Final energy is   -14521.826167583815     


 ******************************
 **  OPTIMIZATION CONVERGED  **
 ******************************

                       Coordinates (Angstroms)
     ATOM                X               Y               Z
      1  P         1.0214498593    0.0000000000    1.7556566206
      2  P        -1.0214498593    0.0000000000    1.7556566206
      3  I        -2.0593786070    0.0000000000   -0.4973726516
      4  I         2.0593786070    0.0000000000   -0.4973726516

Z-matrix Print:
$molecule
0 1
I 
P  1 2.480612
P  2 2.042900 1 114.734646
I  3 2.480612 2 114.734646 1 -0.000000 0
$end


 --------------------------------------------------------------
             Orbital Energies (a.u.) and Symmetries
 --------------------------------------------------------------

 Alpha MOs, Restricted
 -- Occupied --                  
*******-1165.89 -176.32 -176.32 -165.72 -165.72 -165.72 -165.72
  1 A1    1 B1    2 B1    2 A1    3 B1    3 A1    1 A2    1 B2                 
-165.72 -165.72  -77.11  -77.11  -35.82  -35.82  -31.31  -31.31
  4 B1    4 A1    5 B1    5 A1    6 B1    6 A1    7 B1    7 A1                 
-31.304 -31.304 -31.303 -31.303 -22.959 -22.959 -22.958 -22.958
  2 A2    2 B2    8 A1    8 B1    9 B1    9 A1    3 A2    3 B2                 
-22.958 -22.958 -22.954 -22.954 -22.954 -22.954  -6.607  -6.607
 10 B1   10 A1    4 B2    4 A2   11 B1   11 A1   12 A1   12 B1                 
 -6.365  -6.365  -4.776  -4.776  -4.770  -4.769  -4.767  -4.767
 13 B1   13 A1   14 A1   14 B1   15 A1   15 B1    5 B2    5 A2                 
 -4.764  -4.764  -4.764  -4.764  -4.762  -4.762  -2.042  -2.042
 16 A1   16 B1    6 A2    6 B2   17 B1   17 A1   18 B1   18 A1                 
 -2.038  -2.038  -2.037  -2.037  -2.027  -2.027  -2.027  -2.027
  7 A2    7 B2   19 B1   19 A1    8 B2    8 A2   20 B1   20 A1                 
 -0.737  -0.682  -0.637  -0.514  -0.400  -0.348  -0.336  -0.311
 21 A1   21 B1   22 A1   22 B1   23 A1   24 A1    9 B2   23 B1                 
 -0.300  -0.280  -0.273  -0.263
  9 A2   24 B1   25 A1   10 B2                                                 
 -- Virtual --                   
 -0.132  -0.124  -0.058   0.002   0.014   0.033   0.040   0.041
 10 A2   26 A1   25 B1   27 A1   26 B1   28 A1   11 B2   27 B1                 
  0.054   0.069   0.071   0.103   0.146   0.165   0.175   0.195
 29 A1   11 A2   28 B1   29 B1   30 A1   31 A1   30 B1   12 B2                 
  0.223   0.224   0.248   0.260   0.269   0.282   0.298   0.305
 12 A2   32 A1   31 B1   33 A1   13 B2   32 B1   33 B1   13 A2                 
  0.338   0.346   0.384   0.385   0.393   0.396   0.406   0.406
 34 A1   14 B2   15 B2   14 A2   35 A1   15 A2   36 A1   34 B1                 
  0.416   0.452   0.469   0.484   0.515   0.558   0.613   0.622
 35 B1   37 A1   36 B1   38 A1   16 B2   37 B1   39 A1   38 B1                 
  0.658   0.659   0.714   0.826   0.828   0.859   0.932   1.118
 40 A1   17 B2   16 A2   17 A2   39 B1   41 A1   40 B1   41 B1                 
  1.274   1.296   1.310   1.313   1.360   1.364   1.490   1.546
 18 B2   18 A2   42 A1   42 B1   43 A1   43 B1   19 B2   19 A2                 
  1.550   1.645   1.688   1.690   3.943   3.944   3.950   3.957
 44 A1   44 B1   45 B1   45 A1   46 A1   20 B2   20 A2   21 B2                 
  3.966   3.967   3.972   4.002   4.096   4.120   4.211   4.332
 46 B1   21 A2   47 A1   47 B1   48 A1   48 B1   49 A1   49 B1                 
  5.964   5.981   5.983   6.009   6.010   6.017   6.590   6.838
 22 B2   50 A1   22 A2   50 B1   51 B1   51 A1   52 A1   52 B1                 
 13.768  13.793  13.810  13.812  13.895  13.931  27.681  27.782
 23 B2   23 A2   53 B1   53 A1   54 B1   54 A1   55 A1   55 B1                 
 28.312  28.327  28.328  28.343  28.347  28.357  28.522  28.524
 24 B2   24 A2   56 A1   56 B1   57 B1   57 A1   25 B2   25 A2                 
 28.524  28.526  28.531  28.531  28.535  28.547  28.603  28.618
 58 A1   26 B2   26 A2   58 B1   59 A1   59 B1   60 A1   60 B1                 
127.861 127.872 127.875 127.885 127.895 127.899 151.505 151.592
 27 B2   27 A2   61 A1   61 B1   62 B1   62 A1   63 A1   63 B1                 
162.698 162.9761901.6621901.752
 64 A1   64 B1   65 A1   65 B1                                                 

 Beta MOs, Restricted
 -- Occupied --                  
*******-1165.89 -176.32 -176.32 -165.72 -165.72 -165.72 -165.72
  1 A1    1 B1    2 B1    2 A1    3 B1    3 A1    1 A2    1 B2                 
-165.72 -165.72  -77.11  -77.11  -35.82  -35.82  -31.31  -31.31
  4 B1    4 A1    5 B1    5 A1    6 B1    6 A1    7 B1    7 A1                 
-31.304 -31.304 -31.303 -31.303 -22.959 -22.959 -22.958 -22.958
  2 A2    2 B2    8 A1    8 B1    9 B1    9 A1    3 A2    3 B2                 
-22.958 -22.958 -22.954 -22.954 -22.954 -22.954  -6.607  -6.607
 10 B1   10 A1    4 B2    4 A2   11 B1   11 A1   12 A1   12 B1                 
 -6.365  -6.365  -4.776  -4.776  -4.770  -4.769  -4.767  -4.767
 13 B1   13 A1   14 A1   14 B1   15 A1   15 B1    5 B2    5 A2                 
 -4.764  -4.764  -4.764  -4.764  -4.762  -4.762  -2.042  -2.042
 16 A1   16 B1    6 A2    6 B2   17 B1   17 A1   18 B1   18 A1                 
 -2.038  -2.038  -2.037  -2.037  -2.027  -2.027  -2.027  -2.027
  7 A2    7 B2   19 B1   19 A1    8 B2    8 A2   20 B1   20 A1                 
 -0.737  -0.682  -0.637  -0.514  -0.400  -0.348  -0.336  -0.311
 21 A1   21 B1   22 A1   22 B1   23 A1   24 A1    9 B2   23 B1                 
 -0.300  -0.280  -0.273  -0.263
  9 A2   24 B1   25 A1   10 B2                                                 
 -- Virtual --                   
 -0.132  -0.124  -0.058   0.002   0.014   0.033   0.040   0.041
 10 A2   26 A1   25 B1   27 A1   26 B1   28 A1   11 B2   27 B1                 
  0.054   0.069   0.071   0.103   0.146   0.165   0.175   0.195
 29 A1   11 A2   28 B1   29 B1   30 A1   31 A1   30 B1   12 B2                 
  0.223   0.224   0.248   0.260   0.269   0.282   0.298   0.305
 12 A2   32 A1   31 B1   33 A1   13 B2   32 B1   33 B1   13 A2                 
  0.338   0.346   0.384   0.385   0.393   0.396   0.406   0.406
 34 A1   14 B2   15 B2   14 A2   35 A1   15 A2   36 A1   34 B1                 
  0.416   0.452   0.469   0.484   0.515   0.558   0.613   0.622
 35 B1   37 A1   36 B1   38 A1   16 B2   37 B1   39 A1   38 B1                 
  0.658   0.659   0.714   0.826   0.828   0.859   0.932   1.118
 40 A1   17 B2   16 A2   17 A2   39 B1   41 A1   40 B1   41 B1                 
  1.274   1.296   1.310   1.313   1.360   1.364   1.490   1.546
 18 B2   18 A2   42 A1   42 B1   43 A1   43 B1   19 B2   19 A2                 
  1.550   1.645   1.688   1.690   3.943   3.944   3.950   3.957
 44 A1   44 B1   45 B1   45 A1   46 A1   20 B2   20 A2   21 B2                 
  3.966   3.967   3.972   4.002   4.096   4.120   4.211   4.332
 46 B1   21 A2   47 A1   47 B1   48 A1   48 B1   49 A1   49 B1                 
  5.964   5.981   5.983   6.009   6.010   6.017   6.590   6.838
 22 B2   50 A1   22 A2   50 B1   51 B1   51 A1   52 A1   52 B1                 
 13.768  13.793  13.810  13.812  13.895  13.931  27.681  27.782
 23 B2   23 A2   53 B1   53 A1   54 B1   54 A1   55 A1   55 B1                 
 28.312  28.327  28.328  28.343  28.347  28.357  28.522  28.524
 24 B2   24 A2   56 A1   56 B1   57 B1   57 A1   25 B2   25 A2                 
 28.524  28.526  28.531  28.531  28.535  28.547  28.603  28.618
 58 A1   26 B2   26 A2   58 B1   59 A1   59 B1   60 A1   60 B1                 
127.861 127.872 127.875 127.885 127.895 127.899 151.505 151.592
 27 B2   27 A2   61 A1   61 B1   62 B1   62 A1   63 A1   63 B1                 
162.698 162.9761901.6621901.752
 64 A1   64 B1   65 A1   65 B1                                                 
 --------------------------------------------------------------

          Ground-State Mulliken Net Atomic Charges

     Atom                 Charge (a.u.)
  ----------------------------------------
      1 P                     0.086716
      2 P                     0.086715
      3 I                    -0.086715
      4 I                    -0.086715
  ----------------------------------------
  Sum of atomic charges =    -0.000000

 -----------------------------------------------------------------
                    Cartesian Multipole Moments
 -----------------------------------------------------------------
    Charge (ESU x 10^10)
                -0.0000
    Dipole Moment (Debye)
         X       0.0000      Y      -0.0000      Z      -0.1268
       Tot       0.1268
    Quadrupole Moments (Debye-Ang)
        XX     -84.7317     XY       0.0000     YY     -84.1265
        XZ       0.0000     YZ      -0.0000     ZZ     -81.8608
    Octopole Moments (Debye-Ang^2)
       XXX       0.0000    XXY      -0.0000    XYY       0.0000
       YYY      -0.0000    XXZ     -28.6418    XYZ       0.0000
       YYZ     -17.6628    XZZ       0.0000    YZZ       0.0000
       ZZZ     -64.4557
    Hexadecapole Moments (Debye-Ang^3)
      XXXX   -1750.1158   XXXY       0.0000   XXYY    -314.5691
      XYYY      -0.0000   YYYY    -125.7885   XXXZ       0.0000
      XXYZ       0.0000   XYYZ       0.0000   YYYZ      -0.0000
      XXZZ    -388.7710   XYZZ       0.0000   YYZZ    -138.1364
      XZZZ       0.0001   YZZZ       0.0000   ZZZZ    -695.1620
 -----------------------------------------------------------------
Archival summary:
1\1\TWL02\OPT\ProcedureUnspecified\BasisUnspecified\22\taweetha\TueOct3017:02:262018TueOct3017:02:262018\0\\#,OPT,ProcedureUnspecified,BasisUnspecified,\\0,1\I\P,1,2.48061\P,2,2.0429,1,114.735\I,3,2.48061,2,114.735,1,-0,0\\\@

 Total job time:  168.63s(wall), 168.19s(cpu) 
 Tue Oct 30 17:02:26 2018

        *************************************************************
        *                                                           *
        *  Thank you very much for using Q-Chem.  Have a nice day.  *
        *                                                           *
        *************************************************************


 
User input: 2 of 2 
 
Q-Chem Developer Version!
                  Welcome to Q-Chem
     A Quantum Leap Into The Future Of Chemistry


 Q-Chem 5.1, Q-Chem, Inc., Pleasanton, CA (2018)

 Yihan Shao,  Zhengting Gan,  E. Epifanovsky,  A. T. B. Gilbert,  M. Wormit,  
 J. Kussmann,  A. W. Lange,  A. Behn,  Jia Deng,  Xintian Feng,  D. Ghosh,  
 M. Goldey,  P. R. Horn,  L. D. Jacobson,  I. Kaliman,  T. Kus,  A. Landau,  
 Jie Liu,  E. I. Proynov,  R. M. Richard,  R. P. Steele,  E. J. Sundstrom,  
 H. L. Woodcock III,  P. M. Zimmerman,  D. Zuev,  B. Albrecht,  E. Alguire,  
 S. A. Baeppler,  D. Barton,  Z. Benda,  Y. A. Bernard,  E. J. Berquist,  
 K. B. Bravaya,  H. Burton,  D. Casanova,  Chun-Min Chang,  Yunqing Chen,  
 A. Chien,  K. D. Closser,  M. P. Coons,  S. Coriani,  S. Dasgupta,  
 A. L. Dempwolff,  M. Diedenhofen,  Hainam Do,  R. G. Edgar,  Po-Tung Fang,  
 S. Faraji,  S. Fatehi,  Qingguo Feng,  K. D. Fenk,  J. Fosso-Tande,  
 Qinghui Ge,  A. Ghysels,  G. Gidofalvi,  J. Gomes,  J. Gonthier,  A. Gunina,  
 D. Hait,  M. W. D. Hanson-Heine,  P. H. P. Harbach,  A. W. Hauser,  
 J. E. Herr,  E. G. Hohenstein,  Z. C. Holden,  Kerwin Hui,  B. C. Huynh,  
 T.-C. Jagau,  Hyunjun Ji,  B. Kaduk,  K. Khistyaev,  Jaehoon Kim,  
 P. Klunzinger,  K. Koh,  D. Kosenkov,  L. Koulias,  T. Kowalczyk,  
 C. M. Krauter,  A. Kunitsa,  Ka Un Lao,  A. Laurent,  K. V. Lawler,  
 Joonho Lee,  D. Lefrancois,  S. Lehtola,  D. S. Levine,  Yi-Pei Li,  
 You-Sheng Lin,  Fenglai Liu,  E. Livshits,  A. Luenser,  P. Manohar,  
 E. Mansoor,  S. F. Manzer,  Shan-Ping Mao,  Yuezhi Mao,  N. Mardirossian,  
 A. V. Marenich,  T. Markovich,  L. A. Martinez-Martinez,  S. A. Maurer,  
 N. J. Mayhall,  S. C. McKenzie,  J.-M. Mewes,  A. F. Morrison,  
 J. W. Mullinax,  K. Nanda,  T. S. Nguyen-Beck,  R. Olivares-Amaya,  
 J. A. Parkhill,  T. M. Perrine,  F. Plasser,  P. Pokhilko,  S. Prager,  
 A. Prociuk,  E. Ramos,  D. R. Rehn,  F. Rob,  M. Schneider,  N. Sergueev,  
 S. M. Sharada,  S. Sharma,  D. W. Small,  T. Stauch,  T. Stein,  
 Yu-Chuan Su,  A. J. W. Thom,  A. Tkatchenko,  T. Tsuchimochi,  N. M. Tubman,  
 L. Vogt,  M. L. Vidal,  O. Vydrov,  M. A. Watson,  J. Wenzel,  
 M. de Wergifosse,  T. A. Wesolowski,  A. White,  J. Witte,  A. Yamada,  
 Jun Yang,  K. Yao,  S. Yeganeh,  S. R. Yost,  Zhi-Qiang You,  A. Zech,  
 Igor Ying Zhang,  Xing Zhang,  Yan Zhao,  Ying Zhu,  B. R. Brooks,  
 G. K. L. Chan,  C. J. Cramer,  M. S. Gordon,  W. J. Hehre,  A. Klamt,  
 M. W. Schmidt,  C. D. Sherrill,  D. G. Truhlar,  A. Aspuru-Guzik,  R. Baer,  
 A. T. Bell,  N. A. Besley,  Jeng-Da Chai,  A. E. DePrince, III,  
 R. A. DiStasio Jr.,  A. Dreuw,  B. D. Dunietz,  T. R. Furlani,  
 Chao-Ping Hsu,  Yousung Jung,  Jing Kong,  D. S. Lambrecht,  WanZhen Liang,  
 C. Ochsenfeld,  V. A. Rassolov,  L. V. Slipchenko,  J. E. Subotnik,  
 T. Van Voorhis,  J. M. Herbert,  A. I. Krylov,  P. M. W. Gill,  M. Head-Gordon

 Contributors to earlier versions of Q-Chem not listed above: 
 R. D. Adamson,  B. Austin,  J. Baker,  G. J. O. Beran,  K. Brandhorst,  
 S. T. Brown,  E. F. C. Byrd,  A. K. Chakraborty,  C.-L. Cheng,  
 Siu Hung Chien,  D. M. Chipman,  D. L. Crittenden,  H. Dachsel,  
 R. J. Doerksen,  A. D. Dutoi,  L. Fusti-Molnar,  W. A. Goddard III,  
 A. Golubeva-Zadorozhnaya,  S. R. Gwaltney,  G. Hawkins,  A. Heyden,  
 S. Hirata,  G. Kedziora,  F. J. Keil,  C. Kelley,  Jihan Kim,  R. A. King,  
 R. Z. Khaliullin,  P. P. Korambath,  W. Kurlancheek,  A. M. Lee,  M. S. Lee,  
 S. V. Levchenko,  Ching Yeh Lin,  D. Liotard,  R. C. Lochan,  I. Lotan,  
 P. E. Maslen,  N. Nair,  D. P. O'Neill,  D. Neuhauser,  E. Neuscamman,  
 C. M. Oana,  R. Olson,  B. Peters,  R. Peverati,  P. A. Pieniazek,  
 Y. M. Rhee,  J. Ritchie,  M. A. Rohrdanz,  E. Rosta,  N. J. Russ,  
 H. F. Schaefer III,  N. E. Schultz,  N. Shenvi,  A. C. Simmonett,  A. Sodt,  
 D. Stuck,  K. S. Thanthiriwatte,  V. Vanovschi,  Tao Wang,  A. Warshel,  
 C. F. Williams,  Q. Wu,  X. Xu,  W. Zhang

 Please cite Q-Chem as follows:
 Y. Shao et al., Mol. Phys. 113, 184-215 (2015)
 DOI: 10.1080/00268976.2014.952696

 Q-Chem 5.1.1 for Intel X86 EM64T Linux

 Parts of Q-Chem use Armadillo 8.300.2 (Tropical Shenanigans).
 http://arma.sourceforge.net/

 Q-Chem begins on Tue Oct 30 17:02:26 2018  

Host: 
0

     Scratch files written to /scratch/taweetham/qchem19141//
The previous job contains 0 fragments, simply inherited here
Input Ideriv = 2
Curr. Ideriv = -1
Max.  Ideriv = 2

Checking the input file for inconsistencies... 	...done.

--------------------------------------------------------------
User input:
--------------------------------------------------------------

$molecule
read
$end

$rem
   job_type 	frequency
   basis 	6-311++g**
   method	b3lyp	
$end


--------------------------------------------------------------
 ----------------------------------------------------------------
             Standard Nuclear Orientation (Angstroms)
    I     Atom           X                Y                Z
 ----------------------------------------------------------------
    1      P       1.0214498593     0.0000000000     1.7560375209
    2      P      -1.0214498593     0.0000000000     1.7560375209
    3      I      -2.0593786070     0.0000000000    -0.4969917512
    4      I       2.0593786070    -0.0000000000    -0.4969917512
 ----------------------------------------------------------------
 Molecular Point Group                 C2v   NOp =  4
 Largest Abelian Subgroup              C2v   NOp =  4
 Nuclear Repulsion Energy =   978.8159517812 hartrees
 There are       68 alpha and       68 beta electrons
 Requested basis set is 6-311++G(d,p)
 There are 74 shells and 184 basis functions

 Total QAlloc Memory Limit   2000 MB
 Mega-Array Size       188 MB
 MEM_STATIC part       192 MB

                       Distance Matrix (Angstroms)
             P (  1)   P (  2)   I (  3)
   P (  2)  2.042900
   I (  3)  3.816758  2.480612
   I (  4)  2.480612  3.816758  4.118757

 A cutoff of  1.0D-11 yielded   1993 shell pairs
 There are     13150 function pairs (     14954 Cartesian)
 Smallest overlap matrix eigenvalue = 8.66E-04
 Guess from superposition of atomic densities
 Warning:  Energy on first SCF cycle will be non-variational
 SAD guess density has 136.000000 electrons

 -----------------------------------------------------------------------
  General SCF calculation program by
  Eric Jon Sundstrom, Paul Horn, Yuezhi Mao, Dmitri Zuev, Alec White,
  David Stuck, Shaama M.S., Shane Yost, Joonho Lee, David Small,
  Daniel Levine, Susi Lehtola, Hugh Burton, Evgeny Epifanovsky
 -----------------------------------------------------------------------
 Exchange:     0.2000 Hartree-Fock + 0.0800 Slater + 0.7200 B88
 Correlation:  0.1900 VWN1RPA + 0.8100 LYP
 Using SG-1 standard quadrature grid
 A restricted SCF calculation will be
 performed using DIIS
 SCF converges when DIIS error is below 1.0e-08
 ---------------------------------------
  Cycle       Energy         DIIS error
 ---------------------------------------
    1  -14522.0229474651      3.41e-02  
    2  -14521.8186068319      1.42e-03  
    3  -14521.8112765398      1.58e-03  
    4  -14521.8233992987      7.32e-04  
    5  -14521.8261247226      1.03e-04  
    6  -14521.8261644504      2.32e-05  
    7  -14521.8261675064      4.08e-06  
    8  -14521.8261675777      9.73e-07  
    9  -14521.8261675835      2.78e-07  
   10  -14521.8261675839      4.91e-08  
   11  -14521.8261675839      7.52e-09  Convergence criterion met
 ---------------------------------------
 SCF time:   CPU 15.53s  wall 16.00s 
 SCF   energy in the final basis set =   -14521.8261675839
 Total energy in the final basis set =   -14521.8261675839

 --------------------------------------------------------------
             Orbital Energies (a.u.) and Symmetries
 --------------------------------------------------------------

 Alpha MOs, Restricted
 -- Occupied --                  
*******-1165.89 -176.32 -176.32 -165.72 -165.72 -165.72 -165.72
  1 A1    1 B1    2 B1    2 A1    3 B1    3 A1    1 A2    1 B2                 
-165.72 -165.72  -77.11  -77.11  -35.82  -35.82  -31.31  -31.31
  4 B1    4 A1    5 B1    5 A1    6 B1    6 A1    7 B1    7 A1                 
-31.304 -31.304 -31.303 -31.303 -22.959 -22.959 -22.958 -22.958
  2 A2    2 B2    8 A1    8 B1    9 B1    9 A1    3 A2    3 B2                 
-22.958 -22.958 -22.954 -22.954 -22.954 -22.954  -6.607  -6.607
 10 B1   10 A1    4 B2    4 A2   11 B1   11 A1   12 A1   12 B1                 
 -6.365  -6.365  -4.776  -4.776  -4.770  -4.769  -4.767  -4.767
 13 B1   13 A1   14 A1   14 B1   15 A1   15 B1    5 B2    5 A2                 
 -4.764  -4.764  -4.764  -4.764  -4.762  -4.762  -2.042  -2.042
 16 A1   16 B1    6 A2    6 B2   17 B1   17 A1   18 B1   18 A1                 
 -2.038  -2.038  -2.037  -2.037  -2.027  -2.027  -2.027  -2.027
  7 A2    7 B2   19 B1   19 A1    8 B2    8 A2   20 B1   20 A1                 
 -0.737  -0.682  -0.637  -0.514  -0.400  -0.348  -0.336  -0.311
 21 A1   21 B1   22 A1   22 B1   23 A1   24 A1    9 B2   23 B1                 
 -0.300  -0.280  -0.273  -0.263
  9 A2   24 B1   25 A1   10 B2                                                 
 -- Virtual --                   
 -0.132  -0.124  -0.058   0.002   0.014   0.033   0.040   0.041
 10 A2   26 A1   25 B1   27 A1   26 B1   28 A1   11 B2   27 B1                 
  0.054   0.069   0.071   0.103   0.146   0.165   0.175   0.195
 29 A1   11 A2   28 B1   29 B1   30 A1   31 A1   30 B1   12 B2                 
  0.223   0.224   0.248   0.260   0.269   0.282   0.298   0.305
 12 A2   32 A1   31 B1   33 A1   13 B2   32 B1   33 B1   13 A2                 
  0.338   0.346   0.384   0.385   0.393   0.396   0.406   0.406
 34 A1   14 B2   15 B2   14 A2   35 A1   15 A2   36 A1   34 B1                 
  0.416   0.452   0.469   0.484   0.515   0.558   0.613   0.622
 35 B1   37 A1   36 B1   38 A1   16 B2   37 B1   39 A1   38 B1                 
  0.658   0.659   0.714   0.826   0.828   0.859   0.932   1.118
 40 A1   17 B2   16 A2   17 A2   39 B1   41 A1   40 B1   41 B1                 
  1.274   1.296   1.310   1.313   1.360   1.364   1.490   1.546
 18 B2   18 A2   42 A1   42 B1   43 A1   43 B1   19 B2   19 A2                 
  1.550   1.645   1.688   1.690   3.943   3.944   3.950   3.957
 44 A1   44 B1   45 B1   45 A1   46 A1   20 B2   20 A2   21 B2                 
  3.966   3.967   3.972   4.002   4.096   4.120   4.211   4.332
 46 B1   21 A2   47 A1   47 B1   48 A1   48 B1   49 A1   49 B1                 
  5.964   5.981   5.983   6.009   6.010   6.017   6.590   6.838
 22 B2   50 A1   22 A2   50 B1   51 B1   51 A1   52 A1   52 B1                 
 13.768  13.793  13.810  13.812  13.895  13.931  27.681  27.782
 23 B2   23 A2   53 B1   53 A1   54 B1   54 A1   55 A1   55 B1                 
 28.312  28.327  28.328  28.343  28.347  28.357  28.522  28.524
 24 B2   24 A2   56 A1   56 B1   57 B1   57 A1   25 B2   25 A2                 
 28.524  28.526  28.531  28.531  28.535  28.547  28.603  28.618
 58 A1   26 B2   26 A2   58 B1   59 A1   59 B1   60 A1   60 B1                 
127.861 127.872 127.875 127.885 127.895 127.899 151.505 151.592
 27 B2   27 A2   61 A1   61 B1   62 B1   62 A1   63 A1   63 B1                 
162.698 162.9761901.6621901.752
 64 A1   64 B1   65 A1   65 B1                                                 

 Beta MOs, Restricted
 -- Occupied --                  
*******-1165.89 -176.32 -176.32 -165.72 -165.72 -165.72 -165.72
  1 A1    1 B1    2 B1    2 A1    3 B1    3 A1    1 A2    1 B2                 
-165.72 -165.72  -77.11  -77.11  -35.82  -35.82  -31.31  -31.31
  4 B1    4 A1    5 B1    5 A1    6 B1    6 A1    7 B1    7 A1                 
-31.304 -31.304 -31.303 -31.303 -22.959 -22.959 -22.958 -22.958
  2 A2    2 B2    8 A1    8 B1    9 B1    9 A1    3 A2    3 B2                 
-22.958 -22.958 -22.954 -22.954 -22.954 -22.954  -6.607  -6.607
 10 B1   10 A1    4 B2    4 A2   11 B1   11 A1   12 A1   12 B1                 
 -6.365  -6.365  -4.776  -4.776  -4.770  -4.769  -4.767  -4.767
 13 B1   13 A1   14 A1   14 B1   15 A1   15 B1    5 B2    5 A2                 
 -4.764  -4.764  -4.764  -4.764  -4.762  -4.762  -2.042  -2.042
 16 A1   16 B1    6 A2    6 B2   17 B1   17 A1   18 B1   18 A1                 
 -2.038  -2.038  -2.037  -2.037  -2.027  -2.027  -2.027  -2.027
  7 A2    7 B2   19 B1   19 A1    8 B2    8 A2   20 B1   20 A1                 
 -0.737  -0.682  -0.637  -0.514  -0.400  -0.348  -0.336  -0.311
 21 A1   21 B1   22 A1   22 B1   23 A1   24 A1    9 B2   23 B1                 
 -0.300  -0.280  -0.273  -0.263
  9 A2   24 B1   25 A1   10 B2                                                 
 -- Virtual --                   
 -0.132  -0.124  -0.058   0.002   0.014   0.033   0.040   0.041
 10 A2   26 A1   25 B1   27 A1   26 B1   28 A1   11 B2   27 B1                 
  0.054   0.069   0.071   0.103   0.146   0.165   0.175   0.195
 29 A1   11 A2   28 B1   29 B1   30 A1   31 A1   30 B1   12 B2                 
  0.223   0.224   0.248   0.260   0.269   0.282   0.298   0.305
 12 A2   32 A1   31 B1   33 A1   13 B2   32 B1   33 B1   13 A2                 
  0.338   0.346   0.384   0.385   0.393   0.396   0.406   0.406
 34 A1   14 B2   15 B2   14 A2   35 A1   15 A2   36 A1   34 B1                 
  0.416   0.452   0.469   0.484   0.515   0.558   0.613   0.622
 35 B1   37 A1   36 B1   38 A1   16 B2   37 B1   39 A1   38 B1                 
  0.658   0.659   0.714   0.826   0.828   0.859   0.932   1.118
 40 A1   17 B2   16 A2   17 A2   39 B1   41 A1   40 B1   41 B1                 
  1.274   1.296   1.310   1.313   1.360   1.364   1.490   1.546
 18 B2   18 A2   42 A1   42 B1   43 A1   43 B1   19 B2   19 A2                 
  1.550   1.645   1.688   1.690   3.943   3.944   3.950   3.957
 44 A1   44 B1   45 B1   45 A1   46 A1   20 B2   20 A2   21 B2                 
  3.966   3.967   3.972   4.002   4.096   4.120   4.211   4.332
 46 B1   21 A2   47 A1   47 B1   48 A1   48 B1   49 A1   49 B1                 
  5.964   5.981   5.983   6.009   6.010   6.017   6.590   6.838
 22 B2   50 A1   22 A2   50 B1   51 B1   51 A1   52 A1   52 B1                 
 13.768  13.793  13.810  13.812  13.895  13.931  27.681  27.782
 23 B2   23 A2   53 B1   53 A1   54 B1   54 A1   55 A1   55 B1                 
 28.312  28.327  28.328  28.343  28.347  28.357  28.522  28.524
 24 B2   24 A2   56 A1   56 B1   57 B1   57 A1   25 B2   25 A2                 
 28.524  28.526  28.531  28.531  28.535  28.547  28.603  28.618
 58 A1   26 B2   26 A2   58 B1   59 A1   59 B1   60 A1   60 B1                 
127.861 127.872 127.875 127.885 127.895 127.899 151.505 151.592
 27 B2   27 A2   61 A1   61 B1   62 B1   62 A1   63 A1   63 B1                 
162.698 162.9761901.6621901.752
 64 A1   64 B1   65 A1   65 B1                                                 
 --------------------------------------------------------------

          Ground-State Mulliken Net Atomic Charges

     Atom                 Charge (a.u.)
  ----------------------------------------
      1 P                     0.086715
      2 P                     0.086715
      3 I                    -0.086715
      4 I                    -0.086715
  ----------------------------------------
  Sum of atomic charges =    -0.000000

 -----------------------------------------------------------------
                    Cartesian Multipole Moments
 -----------------------------------------------------------------
    Charge (ESU x 10^10)
                -0.0000
    Dipole Moment (Debye)
         X       0.0000      Y       0.0000      Z      -0.1268
       Tot       0.1268
    Quadrupole Moments (Debye-Ang)
        XX     -84.7317     XY      -0.0000     YY     -84.1265
        XZ      -0.0000     YZ       0.0000     ZZ     -81.8609
    Octopole Moments (Debye-Ang^2)
       XXX       0.0000    XXY       0.0000    XYY       0.0000
       YYY       0.0000    XXZ     -28.6741    XYZ      -0.0000
       YYZ     -17.6948    XZZ       0.0000    YZZ       0.0000
       ZZZ     -64.5492
    Hexadecapole Moments (Debye-Ang^3)
      XXXX   -1750.1158   XXXY       0.0000   XXYY    -314.5690
      XYYY       0.0000   YYYY    -125.7885   XXXZ      -0.0000
      XXYZ       0.0000   XYYZ      -0.0000   YYYZ       0.0000
      XXZZ    -388.7928   XYZZ      -0.0000   YYZZ    -138.1499
      XZZZ      -0.0000   YZZZ       0.0000   ZZZZ    -695.2603
 -----------------------------------------------------------------
 Calculating MO derivatives via CPSCF
   1         3          12      0.147500    0.069646
   2         3          12      0.019575    0.008352
   3         3          12      0.002976    0.001358
   4         3          12      0.000563    0.000347
   5         8           7      0.000060    0.000036
   6        13           2      0.000005    0.000003
   7        15           0      0.000000    0.000000    Roots Converged
 Time for AOints: 9.3 s (CPU) 9.3 s (wall)
 ------------------------------------------------------------------------------
                     AOints        : Timing summary (seconds)
 ------------------------------------------------------------------------------
     job step          cpu (% of tot)      sys (% of tot)     wall (% of tot)
 ------------------------------------------------------------------------------
  cpscf_lag         0.5843E+02 (46.4)   0.6600E-04 (17.0)   0.5847E+02 (46.4)
  iterzp            0.5811E+02 (46.1)   0.3210E-03 (82.5)   0.5814E+02 (46.1)
  make_fx           0.0000E+00 ( 0.0)   0.0000E+00 ( 0.0)   0.0000E+00 ( 0.0)
  AOints            0.9272E+01 ( 7.4)   0.0000E+00 ( 0.0)   0.9277E+01 ( 7.4)
 ------------------------------------------------------------------------------
   Grand Totals     0.1260E+03          0.3890E-03          0.1261E+03
 ------------------------------------------------------------------------------
 Calculating analytic Hessian of the SCF energy
 Polarizability Matrix (a.u.)
            1           2           3
    1-165.9388345   0.0000000   0.0000000
    2   0.0000000 -64.6662598  -0.0000000
    3   0.0000000  -0.0000000-121.8373789

 Direct stationary perturbation theory relativistic correction:

 rels  =     194.808310467686
 relv  =    -647.656907292846
 rel2e =      85.832067966944
 E_rel =    -367.016528858216

 Hessian of the SCF Energy
            1           2           3           4           5           6
    1   0.2105491  -0.0000000  -0.0263727  -0.1745219   0.0000000  -0.0051689
    2  -0.0000000   0.0103877  -0.0000000   0.0000000  -0.0103238   0.0000000
    3  -0.0263727  -0.0000000   0.1185320   0.0051689   0.0000000  -0.0240726
    4  -0.1745219   0.0000000   0.0051689   0.2105491  -0.0000000   0.0263727
    5   0.0000000  -0.0103238   0.0000000  -0.0000000   0.0103877  -0.0000000
    6  -0.0051689   0.0000000  -0.0240726   0.0263727  -0.0000000   0.1185320
    7  -0.0119734  -0.0000000  -0.0115299  -0.0240538  -0.0000000  -0.0327337
    8   0.0000000   0.0052885   0.0000000  -0.0000000  -0.0053524  -0.0000000
    9  -0.0069451   0.0000000  -0.0031793  -0.0384867  -0.0000000  -0.0912801
   10  -0.0240538   0.0000000   0.0327337  -0.0119734   0.0000000   0.0115299
   11   0.0000000  -0.0053524   0.0000000  -0.0000000   0.0052885   0.0000000
   12   0.0384867   0.0000000  -0.0912801   0.0069451  -0.0000000  -0.0031793
            7           8           9          10          11          12
    1  -0.0119734   0.0000000  -0.0069451  -0.0240538   0.0000000   0.0384867
    2  -0.0000000   0.0052885   0.0000000   0.0000000  -0.0053524   0.0000000
    3  -0.0115299   0.0000000  -0.0031793   0.0327337   0.0000000  -0.0912801
    4  -0.0240538  -0.0000000  -0.0384867  -0.0119734  -0.0000000   0.0069451
    5  -0.0000000  -0.0053524  -0.0000000   0.0000000   0.0052885  -0.0000000
    6  -0.0327337  -0.0000000  -0.0912801   0.0115299   0.0000000  -0.0031793
    7   0.0370890   0.0000000   0.0448478  -0.0010618   0.0000000  -0.0005841
    8   0.0000000   0.0026610  -0.0000000  -0.0000000  -0.0025972   0.0000000
    9   0.0448478  -0.0000000   0.0906740   0.0005841  -0.0000000   0.0037855
   10  -0.0010618  -0.0000000   0.0005841   0.0370890  -0.0000000  -0.0448478
   11   0.0000000  -0.0025972  -0.0000000  -0.0000000   0.0026610  -0.0000000
   12  -0.0005841   0.0000000   0.0037855  -0.0448478  -0.0000000   0.0906740
 Gradient time:  CPU 175.37 s  wall 175.49 s
 **********************************************************************
 **                                                                  **
 **                       VIBRATIONAL ANALYSIS                       **
 **                       --------------------                       **
 **                                                                  **
 **        VIBRATIONAL FREQUENCIES (CM**-1) AND NORMAL MODES         **
 **     FORCE CONSTANTS (mDYN/ANGSTROM) AND REDUCED MASSES (AMU)     **
 **                  INFRARED INTENSITIES (KM/MOL)                   **
 **                                                                  **
 **********************************************************************


 Mode:                 1                      2                      3
 Frequency:        58.86                 137.13                 194.02
 Force Cnst:      0.2331                 0.3585                 0.8567
 Red. Mass:     114.1900                32.3594                38.6298
 IR Active:          YES                    NO                     YES
 IR Intens:        0.049                  0.000                  2.407
 Raman Active:       YES                    YES                    YES
               X      Y      Z        X      Y      Z        X      Y      Z
 P          0.006  0.000  0.257    0.000  0.702  0.000    0.618 -0.000  0.280
 P         -0.006 -0.000  0.257    0.000 -0.702 -0.000    0.618  0.000 -0.280
 I          0.656  0.000 -0.063   -0.000  0.085 -0.000   -0.151 -0.000 -0.131
 I         -0.656 -0.000 -0.063   -0.000 -0.085  0.000   -0.151  0.000  0.131
 TransDip  -0.000 -0.000  0.007    0.000  0.000 -0.000    0.050 -0.000  0.000

 Mode:                 4                      5                      6
 Frequency:       317.29                 374.35                 576.70
 Force Cnst:      2.2202                 2.8270                 6.0873
 Red. Mass:      37.4321                34.2387                31.0653
 IR Active:          YES                    YES                    YES
 IR Intens:       16.659                 38.332                  5.711
 Raman Active:       YES                    YES                    YES
               X      Y      Z        X      Y      Z        X      Y      Z
 P          0.103 -0.000  0.675    0.160  0.000 -0.676   -0.702  0.000  0.083
 P         -0.103  0.000  0.675    0.160 -0.000  0.676    0.702 -0.000  0.083
 I         -0.081 -0.000 -0.165   -0.039  0.000 -0.124   -0.008  0.000 -0.020
 I          0.081  0.000 -0.165   -0.039 -0.000  0.124    0.008 -0.000 -0.020
 TransDip  -0.000 -0.000  0.131    0.198  0.000  0.000    0.000  0.000  0.077

 STANDARD THERMODYNAMIC QUANTITIES AT   298.15 K  AND     1.00 ATM

   This Molecule has  0 Imaginary Frequencies
   Zero point vibrational energy:        2.371 kcal/mol

   Atom    1 Element P  Has Mass   30.97376
   Atom    2 Element P  Has Mass   30.97376
   Atom    3 Element I  Has Mass  126.90440
   Atom    4 Element I  Has Mass  126.90440
   Molecular Mass:   315.756320 amu
   Principal axes and moments of inertia in amu*Bohr^2:
                             1           2           3
    Eigenvalues --      902.63039  4074.75241  4977.38280
          X               1.00000    -0.00000     0.00000
          Y              -0.00000     0.00000     1.00000
          Z               0.00000     1.00000    -0.00000
   Rotational Symmetry Number is   2
   The Molecule is an Asymmetric Top
   Translational Enthalpy:        0.889 kcal/mol
   Rotational Enthalpy:           0.889 kcal/mol
   Vibrational Enthalpy:          4.228 kcal/mol
   gas constant (RT):             0.592 kcal/mol
   Translational Entropy:        43.145  cal/mol.K
   Rotational Entropy:           29.905  cal/mol.K
   Vibrational Entropy:          12.405  cal/mol.K

   Total Enthalpy:                6.598 kcal/mol
   Total Entropy:                85.455  cal/mol.K

 ======================================================================

 STANDARD THERMODYNAMIC QUANTITIES FOR ANHARMONIC VIBRATION -- TOSH

   Zero point vibrational energy: ************ kcal/mol

   Vibrational Enthalpy:   ************ kcal/mol
   Vibrational Entropy:             NaN  cal/mol.K

   Total Enthalpy:         ************ kcal/mol
   Total Entropy:                   NaN  cal/mol.K

 ======================================================================

 STANDARD THERMODYNAMIC QUANTITIES FOR ANHARMONIC VIBRATION -- VPT2

   Zero point vibrational energy: ************ kcal/mol

   Vibrational Enthalpy:   ************ kcal/mol
   Vibrational Entropy:             NaN  cal/mol.K

   Total Enthalpy:         ************ kcal/mol
   Total Entropy:                   NaN  cal/mol.K

 ======================================================================

Archival summary:
1\1\TWL02\FREQ\ProcedureUnspecified\BasisUnspecified\22\taweetha\TueOct3017:05:372018TueOct3017:05:372018\0\\#,FREQ,ProcedureUnspecified,BasisUnspecified,\\0,1\I\P,1,2.48061\P,2,2.0429,1,114.735\I,3,2.48061,2,114.735,1,-0,0\\\@

 Total job time:  191.24s(wall), 191.06s(cpu) 
 Tue Oct 30 17:05:37 2018

        *************************************************************
        *                                                           *
        *  Thank you very much for using Q-Chem.  Have a nice day.  *
        *                                                           *
        *************************************************************
