# Supplementary material for: Geometric and energetic data from ab initio calculations of haloethene, haloimine, halomethylenephosphine, haloiminophosphine, halodiazene, halodiphosphene and halocyclopropane
Source: Data Brief. 2019 Nov 2;27:104738. doi: 10.1016/j.dib.2019.104738 (PMC6861602; doi:10.1016/j.dib.2019.104738)
Supplement: Multimedia component 8 [file mmc8.zip › PP/B3LYP/XYZ/0_file_list.txt]

BrEPPBrE.xyz
BrEPPEBr.xyz
BrEPPEI.xyz
BrEPPIE.xyz
ClEPPBrE.xyz
ClEPPClE.xyz
ClEPPEBr.xyz
ClEPPECl.xyz
ClEPPEI.xyz
ClEPPIE.xyz
FEPPBrE.xyz
FEPPClE.xyz
FEPPEBr.xyz
FEPPECl.xyz
FEPPEF.xyz
FEPPEI.xyz
FEPPFE.xyz
FEPPIE.xyz
HEPPBrE.xyz
HEPPClE.xyz
HEPPEBr.xyz
HEPPECl.xyz
HEPPEF.xyz
HEPPEH.xyz
HEPPEI.xyz
HEPPFE.xyz
HEPPHE.xyz
HEPPIE.xyz
IEPPEI.xyz
IEPPIE.xyz
