# Supplementary material for: Geometric and energetic data from ab initio calculations of haloethene, haloimine, halomethylenephosphine, haloiminophosphine, halodiazene, halodiphosphene and halocyclopropane
Source: Data Brief. 2019 Nov 2;27:104738. doi: 10.1016/j.dib.2019.104738 (PMC6861602; doi:10.1016/j.dib.2019.104738)
Supplement: Multimedia component 8 [file mmc8.zip › PP/B3LYP/XYZ/BrEPPBrE.xyz]

Br=Br_c.out
                       Coordinates (Angstroms)
     ATOM                X               Y               Z
      1  P         1.0245553426    0.0000000000    1.4750644955
      2  P        -1.0245553426    0.0000000000    1.4750644955
      3  Br       -1.8746574806    0.0000000000   -0.6090390917
      4  Br        1.8746574806    0.0000000000   -0.6090390917

Z-matrix Print:
$molecule
0 1
Br
P  1 2.250813
P  2 2.049111 1 112.190460
Br 3 2.250813 2 112.190460 1 -0.000000 0
$end
