# Supplementary material for: Geometric and energetic data from ab initio calculations of haloethene, haloimine, halomethylenephosphine, haloiminophosphine, halodiazene, halodiphosphene and halocyclopropane
Source: Data Brief. 2019 Nov 2;27:104738. doi: 10.1016/j.dib.2019.104738 (PMC6861602; doi:10.1016/j.dib.2019.104738)
Supplement: Multimedia component 8 [file mmc8.zip › PP/B3LYP/XYZ/BrEPPEBr.xyz]

Br=Br_t.out
                       Coordinates (Angstroms)
     ATOM                X               Y               Z
      1  P         0.5674551523    0.8543426804    0.0000000000
      2  P        -0.5674551523   -0.8543426804    0.0000000000
      3  Br       -2.6189787696    0.1340293659    0.0000000000
      4  Br        2.6189787696   -0.1340293659    0.0000000000

Z-matrix Print:
$molecule
0 1
Br
P  1 2.277198
P  2 2.051250 1 97.868559
Br 3 2.277198 2 97.868559 1 -180.000000 0
$end
