# Supplementary material for: Geometric and energetic data from ab initio calculations of haloethene, haloimine, halomethylenephosphine, haloiminophosphine, halodiazene, halodiphosphene and halocyclopropane
Source: Data Brief. 2019 Nov 2;27:104738. doi: 10.1016/j.dib.2019.104738 (PMC6861602; doi:10.1016/j.dib.2019.104738)
Supplement: Multimedia component 8 [file mmc8.zip › PP/B3LYP/XYZ/BrEPPEI.xyz]

Br=I_t.out
                       Coordinates (Angstroms)
     ATOM                X               Y               Z
      1  P         0.0099723944   -0.9042313318    0.0000000000
      2  P        -1.0929144876    0.8241364443    0.0000000000
      3  Br       -3.1754900312   -0.1091892228    0.0000000000
      4  I         2.2792544659    0.1421379596    0.0000000000

Z-matrix Print:
$molecule
0 1
I 
P  1 2.498906
P  2 2.050272 1 97.787814
Br 3 2.282152 2 98.402328 1 -180.000000 0
$end
