# Supplementary material for: Geometric and energetic data from ab initio calculations of haloethene, haloimine, halomethylenephosphine, haloiminophosphine, halodiazene, halodiphosphene and halocyclopropane
Source: Data Brief. 2019 Nov 2;27:104738. doi: 10.1016/j.dib.2019.104738 (PMC6861602; doi:10.1016/j.dib.2019.104738)
Supplement: Multimedia component 8 [file mmc8.zip › PP/B3LYP/XYZ/BrEPPIE.xyz]

Br=I_c.out
                       Coordinates (Angstroms)
     ATOM                X               Y               Z
      1  P         0.4817991928   -1.7022543240    0.0000000000
      2  P        -1.5549605233   -1.4887258237    0.0000000000
      3  Br       -2.2086414551    0.6692806948    0.0000000000
      4  I         1.6811219789    0.4593371059    0.0000000000

Z-matrix Print:
$molecule
0 1
I 
P  1 2.472014
P  2 2.047922 1 113.038094
Br 3 2.254837 2 112.836941 1 -0.000000 0
$end
