# Supplementary material for: Geometric and energetic data from ab initio calculations of haloethene, haloimine, halomethylenephosphine, haloiminophosphine, halodiazene, halodiphosphene and halocyclopropane
Source: Data Brief. 2019 Nov 2;27:104738. doi: 10.1016/j.dib.2019.104738 (PMC6861602; doi:10.1016/j.dib.2019.104738)
Supplement: Multimedia component 8 [file mmc8.zip › PP/B3LYP/XYZ/ClEPPBrE.xyz]

Cl=Br_c.out
                       Coordinates (Angstroms)
     ATOM                X               Y               Z
      1  P         0.1694243610   -1.4031036869    0.0000000000
      2  P        -1.8135732487   -0.8722399122    0.0000000000
      3  Cl       -2.0343364216    1.1995943549    0.0000000000
      4  Br        1.4838596479    0.4210013786    0.0000000000

Z-matrix Print:
$molecule
0 1
Br
P  1 2.248355
P  2 2.052826 1 110.789124
Cl 3 2.083563 2 111.069262 1 -0.000000 0
$end
