# Supplementary material for: Geometric and energetic data from ab initio calculations of haloethene, haloimine, halomethylenephosphine, haloiminophosphine, halodiazene, halodiphosphene and halocyclopropane
Source: Data Brief. 2019 Nov 2;27:104738. doi: 10.1016/j.dib.2019.104738 (PMC6861602; doi:10.1016/j.dib.2019.104738)
Supplement: Multimedia component 8 [file mmc8.zip › PP/B3LYP/XYZ/ClEPPClE.xyz]

Cl=Cl_c.out
                       Coordinates (Angstroms)
     ATOM                X               Y               Z
      1  P         1.0280514809    0.0000000000   -1.0335872538
      2  P        -1.0280514809    0.0000000000   -1.0335872538
      3  Cl       -1.7376922530    0.0000000000    0.9237102807
      4  Cl        1.7376922530    0.0000000000    0.9237102807

Z-matrix Print:
$molecule
0 1
P 
P  1 2.056103
Cl 1 2.081971 2 109.928696
Cl 2 2.081971 1 109.928696 3 -0.000000 0
$end
