# Supplementary material for: Geometric and energetic data from ab initio calculations of haloethene, haloimine, halomethylenephosphine, haloiminophosphine, halodiazene, halodiphosphene and halocyclopropane
Source: Data Brief. 2019 Nov 2;27:104738. doi: 10.1016/j.dib.2019.104738 (PMC6861602; doi:10.1016/j.dib.2019.104738)
Supplement: Multimedia component 8 [file mmc8.zip › PP/B3LYP/XYZ/ClEPPEBr.xyz]

Cl=Br_t.out
                       Coordinates (Angstroms)
     ATOM                X               Y               Z
      1  P        -0.0998194513   -0.9012941913    0.0000000000
      2  P        -1.2887937193    0.7747710439    0.0000000000
      3  Cl       -3.1765107610   -0.1624025996    0.0000000000
      4  Br        1.9064060446    0.1669058371    0.0000000000

Z-matrix Print:
$molecule
0 1
Br
P  1 2.272882
P  2 2.054959 1 97.318548
Cl 3 2.107551 2 98.948787 1 -180.000000 0
$end
