# Supplementary material for: Geometric and energetic data from ab initio calculations of haloethene, haloimine, halomethylenephosphine, haloiminophosphine, halodiazene, halodiphosphene and halocyclopropane
Source: Data Brief. 2019 Nov 2;27:104738. doi: 10.1016/j.dib.2019.104738 (PMC6861602; doi:10.1016/j.dib.2019.104738)
Supplement: Multimedia component 8 [file mmc8.zip › PP/B3LYP/XYZ/ClEPPECl.xyz]

Cl=Cl_t.out
                       Coordinates (Angstroms)
     ATOM                X               Y               Z
      1  P         0.6363731681    0.8078980057    0.0000000000
      2  P        -0.6363731681   -0.8078980057    0.0000000000
      3  Cl       -2.4616390144    0.2416052179    0.0000000000
      4  Cl        2.4616390144   -0.2416052179    0.0000000000

Z-matrix Print:
$molecule
0 1
P 
P  1 2.056862
Cl 1 2.105482 2 98.328830
Cl 2 2.105482 1 98.328830 3 -180.000000 0
$end
