# Supplementary material for: Geometric and energetic data from ab initio calculations of haloethene, haloimine, halomethylenephosphine, haloiminophosphine, halodiazene, halodiphosphene and halocyclopropane
Source: Data Brief. 2019 Nov 2;27:104738. doi: 10.1016/j.dib.2019.104738 (PMC6861602; doi:10.1016/j.dib.2019.104738)
Supplement: Multimedia component 8 [file mmc8.zip › PP/B3LYP/XYZ/ClEPPEI.xyz]

Cl=I_t.out
                       Coordinates (Angstroms)
     ATOM                X               Y               Z
      1  P        -0.6160042527   -0.9575801579    0.0000000000
      2  P        -1.7602501380    0.7468611404    0.0000000000
      3  Cl       -3.6831178976   -0.1242061369    0.0000000000
      4  I         1.6082155293    0.1670728759    0.0000000000

Z-matrix Print:
$molecule
0 1
I 
P  1 2.492388
P  2 2.052905 1 97.051767
Cl 3 2.110966 2 99.503995 1 -180.000000 0
$end
