# Supplementary material for: Geometric and energetic data from ab initio calculations of haloethene, haloimine, halomethylenephosphine, haloiminophosphine, halodiazene, halodiphosphene and halocyclopropane
Source: Data Brief. 2019 Nov 2;27:104738. doi: 10.1016/j.dib.2019.104738 (PMC6861602; doi:10.1016/j.dib.2019.104738)
Supplement: Multimedia component 8 [file mmc8.zip › PP/B3LYP/XYZ/ClEPPIE.xyz]

Cl=I_c.out
                       Coordinates (Angstroms)
     ATOM                X               Y               Z
      1  P        -0.3481313193   -1.5212364137    0.0000000000
      2  P        -2.2767963499   -0.8274857487    0.0000000000
      3  Cl       -2.3616463130    1.2578864713    0.0000000000
      4  I         1.3002863315    0.3310010799    0.0000000000

Z-matrix Print:
$molecule
0 1
I 
P  1 2.479529
P  2 2.049644 1 111.883893
Cl 3 2.087098 2 112.113892 1 -0.000000 0
$end
