# Supplementary material for: Geometric and energetic data from ab initio calculations of haloethene, haloimine, halomethylenephosphine, haloiminophosphine, halodiazene, halodiphosphene and halocyclopropane
Source: Data Brief. 2019 Nov 2;27:104738. doi: 10.1016/j.dib.2019.104738 (PMC6861602; doi:10.1016/j.dib.2019.104738)
Supplement: Multimedia component 8 [file mmc8.zip › PP/B3LYP/XYZ/FEPPBrE.xyz]

F=Br_c.out
                       Coordinates (Angstroms)
     ATOM                X               Y               Z
      1  P        -0.3531875099   -1.2237807631    0.0000000000
      2  P        -2.1656609074   -0.2579585867    0.0000000000
      3  F        -1.8811652786    1.3519262074    0.0000000000
      4  Br        1.2442601288    0.3628842181    0.0000000000

Z-matrix Print:
$molecule
0 1
Br
P  1 2.251521
P  2 2.053746 1 107.141977
F  3 1.634829 2 108.030321 1 -0.000000 0
$end
