# Supplementary material for: Geometric and energetic data from ab initio calculations of haloethene, haloimine, halomethylenephosphine, haloiminophosphine, halodiazene, halodiphosphene and halocyclopropane
Source: Data Brief. 2019 Nov 2;27:104738. doi: 10.1016/j.dib.2019.104738 (PMC6861602; doi:10.1016/j.dib.2019.104738)
Supplement: Multimedia component 8 [file mmc8.zip › PP/B3LYP/XYZ/FEPPClE.xyz]

F=Cl_c.out
                       Coordinates (Angstroms)
     ATOM                X               Y               Z
      1  P         0.4457998130   -1.0467841627    0.0000000000
      2  P        -1.5218161564   -0.4434833643    0.0000000000
      3  F        -1.5292617054    1.1899951218    0.0000000000
      4  Cl        1.6100916047    0.6815797192    0.0000000000

Z-matrix Print:
$molecule
0 1
P 
P  1 2.058029
F  2 1.633495 1 107.307489
Cl 1 2.083943 2 106.919379 3 -0.000000 0
$end
