# Supplementary material for: Geometric and energetic data from ab initio calculations of haloethene, haloimine, halomethylenephosphine, haloiminophosphine, halodiazene, halodiphosphene and halocyclopropane
Source: Data Brief. 2019 Nov 2;27:104738. doi: 10.1016/j.dib.2019.104738 (PMC6861602; doi:10.1016/j.dib.2019.104738)
Supplement: Multimedia component 8 [file mmc8.zip › PP/B3LYP/XYZ/FEPPEBr.xyz]

F=Br_t.out
                       Coordinates (Angstroms)
     ATOM                X               Y               Z
      1  P        -0.4792631192   -0.9685790654    0.0000000000
      2  P        -1.7179662039    0.6715255733    0.0000000000
      3  F        -3.1719761297   -0.1035167841    0.0000000000
      4  Br        1.4617176313    0.2147618974    0.0000000000

Z-matrix Print:
$molecule
0 1
Br
P  1 2.273258
P  2 2.055317 1 95.693191
F  3 1.647676 2 99.002934 1 -180.000000 0
$end
