# Supplementary material for: Geometric and energetic data from ab initio calculations of haloethene, haloimine, halomethylenephosphine, haloiminophosphine, halodiazene, halodiphosphene and halocyclopropane
Source: Data Brief. 2019 Nov 2;27:104738. doi: 10.1016/j.dib.2019.104738 (PMC6861602; doi:10.1016/j.dib.2019.104738)
Supplement: Multimedia component 8 [file mmc8.zip › PP/B3LYP/XYZ/FEPPECl.xyz]

F=Cl_t.out
                       Coordinates (Angstroms)
     ATOM                X               Y               Z
      1  P         0.2587538705   -0.8706919446    0.0000000000
      2  P        -1.1106562330    0.6654955841    0.0000000000
      3  F        -2.4912442233   -0.2336945224    0.0000000000
      4  Cl        1.9854403376    0.3380193314    0.0000000000

Z-matrix Print:
$molecule
0 1
P 
P  1 2.057950
F  2 1.647594 1 98.638322
Cl 1 2.107707 2 96.722198 3 -180.000000 0
$end
