# Supplementary material for: Geometric and energetic data from ab initio calculations of haloethene, haloimine, halomethylenephosphine, haloiminophosphine, halodiazene, halodiphosphene and halocyclopropane
Source: Data Brief. 2019 Nov 2;27:104738. doi: 10.1016/j.dib.2019.104738 (PMC6861602; doi:10.1016/j.dib.2019.104738)
Supplement: Multimedia component 8 [file mmc8.zip › PP/B3LYP/XYZ/FEPPEF.xyz]

F=F_t.out
                       Coordinates (Angstroms)
     ATOM                X               Y               Z
      1  P         0.7707216227    0.6848594466    0.0000000000
      2  P        -0.7707216227   -0.6848594466    0.0000000000
      3  F        -2.0160386290    0.3995532944    0.0000000000
      4  F         2.0160386290   -0.3995532944    0.0000000000

Z-matrix Print:
$molecule
0 1
P 
F  1 1.651292
P  1 2.062081 2 97.326761
F  3 1.651292 1 97.326761 2 -180.000000 0
$end
