# Supplementary material for: Geometric and energetic data from ab initio calculations of haloethene, haloimine, halomethylenephosphine, haloiminophosphine, halodiazene, halodiphosphene and halocyclopropane
Source: Data Brief. 2019 Nov 2;27:104738. doi: 10.1016/j.dib.2019.104738 (PMC6861602; doi:10.1016/j.dib.2019.104738)
Supplement: Multimedia component 8 [file mmc8.zip › PP/B3LYP/XYZ/FEPPEI.xyz]

F=I_t.out
                       Coordinates (Angstroms)
     ATOM                X               Y               Z
      1  P         0.9635070764   -1.0258474928    0.0000000000
      2  P         2.1397335975    0.6557706025    0.0000000000
      3  F         3.6271482650   -0.0556527856    0.0000000000
      4  I        -1.2030082498    0.2055562708    0.0000000000

Z-matrix Print:
$molecule
0 1
I 
P  1 2.492016
P  2 2.052157 1 95.358265
F  3 1.648795 2 99.409725 1 -180.000000 0
$end
