# Supplementary material for: Geometric and energetic data from ab initio calculations of haloethene, haloimine, halomethylenephosphine, haloiminophosphine, halodiazene, halodiphosphene and halocyclopropane
Source: Data Brief. 2019 Nov 2;27:104738. doi: 10.1016/j.dib.2019.104738 (PMC6861602; doi:10.1016/j.dib.2019.104738)
Supplement: Multimedia component 8 [file mmc8.zip › PP/B3LYP/XYZ/FEPPFE.xyz]

F=F_c.out
                       Coordinates (Angstroms)
     ATOM                X               Y               Z
      1  P         1.0318695825    0.0000000000   -0.6221385963
      2  P        -1.0318695825    0.0000000000   -0.6221385963
      3  F        -1.4626146728    0.0000000000    0.9555583767
      4  F         1.4626146728    0.0000000000    0.9555583767

Z-matrix Print:
$molecule
0 1
P 
F  1 1.635442
P  1 2.063739 2 105.270805
F  3 1.635442 1 105.270805 2 -0.000000 0
$end
