# Supplementary material for: Geometric and energetic data from ab initio calculations of haloethene, haloimine, halomethylenephosphine, haloiminophosphine, halodiazene, halodiphosphene and halocyclopropane
Source: Data Brief. 2019 Nov 2;27:104738. doi: 10.1016/j.dib.2019.104738 (PMC6861602; doi:10.1016/j.dib.2019.104738)
Supplement: Multimedia component 8 [file mmc8.zip › PP/B3LYP/XYZ/FEPPIE.xyz]

F=I_c.out
                       Coordinates (Angstroms)
     ATOM                X               Y               Z
      1  P        -0.8378382647   -1.2941182705    0.0000000000
      2  P        -2.5793462764   -0.2141644853    0.0000000000
      3  F        -2.2125490235    1.3807334131    0.0000000000
      4  I         1.0440851757    0.3154451782    0.0000000000

Z-matrix Print:
$molecule
0 1
I 
P  1 2.476354
P  2 2.049183 1 107.656319
F  3 1.636533 2 108.852347 1 -0.000000 0
$end
