# Supplementary material for: Geometric and energetic data from ab initio calculations of haloethene, haloimine, halomethylenephosphine, haloiminophosphine, halodiazene, halodiphosphene and halocyclopropane
Source: Data Brief. 2019 Nov 2;27:104738. doi: 10.1016/j.dib.2019.104738 (PMC6861602; doi:10.1016/j.dib.2019.104738)
Supplement: Multimedia component 8 [file mmc8.zip › PP/B3LYP/XYZ/HEPPBrE.xyz]

H=Br_c.out
                       Coordinates (Angstroms)
     ATOM                X               Y               Z
      1  P         0.8519785816   -0.8750530206    0.0000000000
      2  P         2.4666164521    0.3729278055    0.0000000000
      3  H         1.7816148161    1.6217637398    0.0000000000
      4  Br       -1.0521958735    0.3746847775    0.0000000000

Z-matrix Print:
$molecule
0 1
Br
P  1 2.277658
P  2 2.040714 1 109.021478
H  3 1.424366 2 98.955739 1 -0.000000 0
$end
