# Supplementary material for: Geometric and energetic data from ab initio calculations of haloethene, haloimine, halomethylenephosphine, haloiminophosphine, halodiazene, halodiphosphene and halocyclopropane
Source: Data Brief. 2019 Nov 2;27:104738. doi: 10.1016/j.dib.2019.104738 (PMC6861602; doi:10.1016/j.dib.2019.104738)
Supplement: Multimedia component 8 [file mmc8.zip › PP/B3LYP/XYZ/HEPPClE.xyz]

H=Cl_c.out
                       Coordinates (Angstroms)
     ATOM                X               Y               Z
      1  P        -0.1286460596   -0.8081244133    0.0000000000
      2  P        -1.8882851717    0.2265898839    0.0000000000
      3  H        -1.3588058069    1.5486343045    0.0000000000
      4  Cl        1.4719688508    0.5659964545    0.0000000000

Z-matrix Print:
$molecule
0 1
P 
P  1 2.041314
H  2 1.424131 1 98.630530
Cl 1 2.109544 2 108.897402 3 -0.000000 0
$end
