# Supplementary material for: Geometric and energetic data from ab initio calculations of haloethene, haloimine, halomethylenephosphine, haloiminophosphine, halodiazene, halodiphosphene and halocyclopropane
Source: Data Brief. 2019 Nov 2;27:104738. doi: 10.1016/j.dib.2019.104738 (PMC6861602; doi:10.1016/j.dib.2019.104738)
Supplement: Multimedia component 8 [file mmc8.zip › PP/B3LYP/XYZ/HEPPEBr.xyz]

H=Br_t.out
                       Coordinates (Angstroms)
     ATOM                X               Y               Z
      1  P         0.9647330168   -0.8601094177    0.0000000000
      2  P         2.2525579911    0.7197621179    0.0000000000
      3  H         3.3362846118   -0.2151419136    0.0000000000
      4  Br       -1.0814940974    0.1297687944    0.0000000000

Z-matrix Print:
$molecule
0 1
Br
P  1 2.273083
P  2 2.038256 1 103.369303
H  3 1.431261 2 88.401515 1 -180.000000 0
$end
