# Supplementary material for: Geometric and energetic data from ab initio calculations of haloethene, haloimine, halomethylenephosphine, haloiminophosphine, halodiazene, halodiphosphene and halocyclopropane
Source: Data Brief. 2019 Nov 2;27:104738. doi: 10.1016/j.dib.2019.104738 (PMC6861602; doi:10.1016/j.dib.2019.104738)
Supplement: Multimedia component 8 [file mmc8.zip › PP/B3LYP/XYZ/HEPPECl.xyz]

H=Cl_t.out
                       Coordinates (Angstroms)
     ATOM                X               Y               Z
      1  P        -0.2441755178   -0.8058246527    0.0000000000
      2  P        -1.6934385751    0.6266222993    0.0000000000
      3  H        -2.6487634931   -0.4375632268    0.0000000000
      4  Cl        1.5498432433    0.2947771533    0.0000000000

Z-matrix Print:
$molecule
0 1
P 
P  1 2.037711
H  2 1.430083 1 87.248832
Cl 1 2.104716 2 103.805894 3 -180.000000 0
$end
