# Supplementary material for: Geometric and energetic data from ab initio calculations of haloethene, haloimine, halomethylenephosphine, haloiminophosphine, halodiazene, halodiphosphene and halocyclopropane
Source: Data Brief. 2019 Nov 2;27:104738. doi: 10.1016/j.dib.2019.104738 (PMC6861602; doi:10.1016/j.dib.2019.104738)
Supplement: Multimedia component 8 [file mmc8.zip › PP/B3LYP/XYZ/HEPPEF.xyz]

H=F_t.out
                       Coordinates (Angstroms)
     ATOM                X               Y               Z
      1  P         0.3005052100    0.6483209376    0.0000000000
      2  P        -1.3672176737   -0.5089549101    0.0000000000
      3  H        -2.0934751824    0.7239018930    0.0000000000
      4  F         1.5236764895   -0.4526059738    0.0000000000

Z-matrix Print:
$molecule
0 1
P 
F  1 1.645657
P  1 2.029923 2 103.253128
H  3 1.430869 1 85.743926 2 -180.000000 0
$end
