# Supplementary material for: Geometric and energetic data from ab initio calculations of haloethene, haloimine, halomethylenephosphine, haloiminophosphine, halodiazene, halodiphosphene and halocyclopropane
Source: Data Brief. 2019 Nov 2;27:104738. doi: 10.1016/j.dib.2019.104738 (PMC6861602; doi:10.1016/j.dib.2019.104738)
Supplement: Multimedia component 8 [file mmc8.zip › PP/B3LYP/XYZ/HEPPEH.xyz]

H=H_t.out
                       Coordinates (Angstroms)
     ATOM                X               Y               Z
      1  P         0.9610694625    0.3447874707    0.0000000000
      2  P        -0.9610694625   -0.3447874707    0.0000000000
      3  H        -1.5442946887    0.9588769908    0.0000000000
      4  H         1.5442946887   -0.9588769908    0.0000000000

Z-matrix Print:
$molecule
0 1
P 
H  1 1.428178
P  1 2.042090 2 94.366839
H  3 1.428178 1 94.366839 2 -180.000000 0
$end
