# Supplementary material for: Geometric and energetic data from ab initio calculations of haloethene, haloimine, halomethylenephosphine, haloiminophosphine, halodiazene, halodiphosphene and halocyclopropane
Source: Data Brief. 2019 Nov 2;27:104738. doi: 10.1016/j.dib.2019.104738 (PMC6861602; doi:10.1016/j.dib.2019.104738)
Supplement: Multimedia component 8 [file mmc8.zip › PP/B3LYP/XYZ/HEPPEI.xyz]

H=I_t.out
                       Coordinates (Angstroms)
     ATOM                X               Y               Z
      1  P         1.3968469885   -0.8942528716    0.0000000000
      2  P         2.6353860888    0.7280363236    0.0000000000
      3  H         3.7601862014   -0.1587357140    0.0000000000
      4  I        -0.8925436091    0.1085382623    0.0000000000

Z-matrix Print:
$molecule
0 1
I 
P  1 2.499380
P  2 2.041029 1 103.705760
H  3 1.432320 2 89.108372 1 -180.000000 0
$end
