# Supplementary material for: Geometric and energetic data from ab initio calculations of haloethene, haloimine, halomethylenephosphine, haloiminophosphine, halodiazene, halodiphosphene and halocyclopropane
Source: Data Brief. 2019 Nov 2;27:104738. doi: 10.1016/j.dib.2019.104738 (PMC6861602; doi:10.1016/j.dib.2019.104738)
Supplement: Multimedia component 8 [file mmc8.zip › PP/B3LYP/XYZ/HEPPFE.xyz]

H=F_c.out
                       Coordinates (Angstroms)
     ATOM                X               Y               Z
      1  P         0.4429384614    0.5874597606    0.0000000000
      2  P        -1.5082037079   -0.0014311978    0.0000000000
      3  H        -1.2233689666   -1.3993134208    0.0000000000
      4  F         1.3491453086   -0.7876288182    0.0000000000

Z-matrix Print:
$molecule
0 1
P 
F  1 1.646839
P  1 2.038075 2 106.590774
H  3 1.426606 1 95.277773 2 -0.000000 0
$end
