# Supplementary material for: Geometric and energetic data from ab initio calculations of haloethene, haloimine, halomethylenephosphine, haloiminophosphine, halodiazene, halodiphosphene and halocyclopropane
Source: Data Brief. 2019 Nov 2;27:104738. doi: 10.1016/j.dib.2019.104738 (PMC6861602; doi:10.1016/j.dib.2019.104738)
Supplement: Multimedia component 8 [file mmc8.zip › PP/B3LYP/XYZ/HEPPHE.xyz]

H=H_c.out
                       Coordinates (Angstroms)
     ATOM                X               Y               Z
      1  P         1.0256938140    0.0000000000   -0.1579130909
      2  P        -1.0256938140    0.0000000000   -0.1579130909
      3  H        -1.2714725309    0.0000000000    1.2491050997
      4  H         1.2714725309    0.0000000000    1.2491050997

Z-matrix Print:
$molecule
0 1
P 
H  1 1.428323
P  1 2.051388 2 99.908486
H  3 1.428323 1 99.908486 2 -0.000000 0
$end
