# Supplementary material for: Geometric and energetic data from ab initio calculations of haloethene, haloimine, halomethylenephosphine, haloiminophosphine, halodiazene, halodiphosphene and halocyclopropane
Source: Data Brief. 2019 Nov 2;27:104738. doi: 10.1016/j.dib.2019.104738 (PMC6861602; doi:10.1016/j.dib.2019.104738)
Supplement: Multimedia component 8 [file mmc8.zip › PP/B3LYP/XYZ/HEPPIE.xyz]

H=I_c.out
                       Coordinates (Angstroms)
     ATOM                X               Y               Z
      1  P         1.2945384337   -0.9109757558    0.0000000000
      2  P         2.8499962199    0.4111755301    0.0000000000
      3  H         2.1384285713    1.6452897827    0.0000000000
      4  I        -0.8801189546    0.3255593554    0.0000000000

Z-matrix Print:
$molecule
0 1
I 
P  1 2.501630
P  2 2.041454 1 110.012147
H  3 1.424558 2 100.397836 1 -0.000000 0
$end
