# Supplementary material for: Geometric and energetic data from ab initio calculations of haloethene, haloimine, halomethylenephosphine, haloiminophosphine, halodiazene, halodiphosphene and halocyclopropane
Source: Data Brief. 2019 Nov 2;27:104738. doi: 10.1016/j.dib.2019.104738 (PMC6861602; doi:10.1016/j.dib.2019.104738)
Supplement: Multimedia component 8 [file mmc8.zip › PP/B3LYP/XYZ/IEPPEI.xyz]

I=I_t.out
                       Coordinates (Angstroms)
     ATOM                X               Y               Z
      1  P         0.5378114647    0.8717838409    0.0000000000
      2  P        -0.5378114647   -0.8717838409    0.0000000000
      3  I        -2.8389015926    0.1200458977    0.0000000000
      4  I         2.8389015926   -0.1200458977    0.0000000000

Z-matrix Print:
$molecule
0 1
I 
P  1 2.505742
P  2 2.048656 1 98.353517
I  3 2.505742 2 98.353517 1 -180.000000 0
$end
