# Supplementary material for: Geometric and energetic data from ab initio calculations of haloethene, haloimine, halomethylenephosphine, haloiminophosphine, halodiazene, halodiphosphene and halocyclopropane
Source: Data Brief. 2019 Nov 2;27:104738. doi: 10.1016/j.dib.2019.104738 (PMC6861602; doi:10.1016/j.dib.2019.104738)
Supplement: Multimedia component 8 [file mmc8.zip › PP/B3LYP/XYZ/IEPPIE.xyz]

I=I_c.out
                       Coordinates (Angstroms)
     ATOM                X               Y               Z
      1  P         1.0214498593    0.0000000000    1.7556566206
      2  P        -1.0214498593    0.0000000000    1.7556566206
      3  I        -2.0593786070    0.0000000000   -0.4973726516
      4  I         2.0593786070    0.0000000000   -0.4973726516

Z-matrix Print:
$molecule
0 1
I 
P  1 2.480612
P  2 2.042900 1 114.734646
I  3 2.480612 2 114.734646 1 -0.000000 0
$end
