# Supplementary material for: Geometric and energetic data from ab initio calculations of haloethene, haloimine, halomethylenephosphine, haloiminophosphine, halodiazene, halodiphosphene and halocyclopropane
Source: Data Brief. 2019 Nov 2;27:104738. doi: 10.1016/j.dib.2019.104738 (PMC6861602; doi:10.1016/j.dib.2019.104738)
Supplement: Multimedia component 8 [file mmc8.zip › PP/CCSD/1_final_energy.csv]

BrEPPBrE.out	-5827.0247697847899
BrEPPEBr.out	-5827.0286261536321
BrEPPEI.out	-10171.407772280669
BrEPPIE.out	-10171.403564044826
ClEPPBrE.out	-3714.0323555645045
ClEPPClE.out	-1601.0396993549393
ClEPPEBr.out	-3714.0353711608213
ClEPPECl.out	-1601.0419328222417
ClEPPEI.out	-8058.4145630703442
ClEPPIE.out	-8058.4111780130497
FEPPBrE.out	-3354.0478134470372
FEPPClE.out	-1241.0546759997412
FEPPEBr.out	-3354.0507586343551
FEPPECl.out	-1241.0567484837579
FEPPEF.out	-881.06993176545166
FEPPEI.out	-7698.4306920691934
FEPPFE.out	-881.06728021620359
FEPPIE.out	-7698.4277874151830
HEPPBrE.out	-3254.9542671530899
HEPPClE.out	-1141.9620385830488
HEPPEBr.out	-3254.9584879459899
HEPPECl.out	-1141.9662964344498
HEPPEF.out	-781.98457337706770
HEPPEH.out	-682.88467339825809
HEPPEI.out	-7599.3360497833601
HEPPFE.out	-781.98029513807489
HEPPHE.out	-682.87904590604262
HEPPIE.out	-7599.3318092928903
IEPPEI.out	-14515.786543621891
IEPPIE.out	-14515.781774572282
