# Supplementary material for: Geometric and energetic data from ab initio calculations of haloethene, haloimine, halomethylenephosphine, haloiminophosphine, halodiazene, halodiphosphene and halocyclopropane
Source: Data Brief. 2019 Nov 2;27:104738. doi: 10.1016/j.dib.2019.104738 (PMC6861602; doi:10.1016/j.dib.2019.104738)
Supplement: Multimedia component 8 [file mmc8.zip › PP/CCSD/3_zero_point.csv]

BrEPPBrE.out	2.624
BrEPPEBr.out	2.509
BrEPPEI.out	2.378
BrEPPIE.out	2.491
ClEPPBrE.out	2.868
ClEPPClE.out	3.101
ClEPPEBr.out	2.748
ClEPPECl.out	2.977
ClEPPEI.out	2.620
ClEPPIE.out	2.734
FEPPBrE.out	3.419
FEPPClE.out	3.644
FEPPEBr.out	3.323
FEPPECl.out	3.538
FEPPEF.out	4.058
FEPPEI.out	3.204
FEPPFE.out	4.153
FEPPIE.out	3.288
HEPPBrE.out	6.949
HEPPClE.out	7.164
HEPPEBr.out	7.007
HEPPECl.out	7.234
HEPPEF.out	7.745
HEPPEH.out	11.337
HEPPEI.out	6.888
HEPPFE.out	7.646
HEPPHE.out	11.113
HEPPIE.out	6.832
IEPPEI.out	2.238
IEPPIE.out	2.352
