# Supplementary material for: Geometric and energetic data from ab initio calculations of haloethene, haloimine, halomethylenephosphine, haloiminophosphine, halodiazene, halodiphosphene and halocyclopropane
Source: Data Brief. 2019 Nov 2;27:104738. doi: 10.1016/j.dib.2019.104738 (PMC6861602; doi:10.1016/j.dib.2019.104738)
Supplement: Multimedia component 8 [file mmc8.zip › PP/CCSD/4_enthalpy.csv]

BrEPPBrE.out	6.716
BrEPPEBr.out	6.701
BrEPPEI.out	6.644
BrEPPIE.out	6.655
ClEPPBrE.out	6.835
ClEPPClE.out	6.952
ClEPPEBr.out	6.811
ClEPPECl.out	6.922
ClEPPEI.out	6.754
ClEPPIE.out	6.773
FEPPBrE.out	7.207
FEPPClE.out	7.324
FEPPEBr.out	7.173
FEPPECl.out	7.283
FEPPEF.out	7.627
FEPPEI.out	7.118
FEPPFE.out	7.681
FEPPIE.out	7.145
HEPPBrE.out	10.204
HEPPClE.out	10.316
HEPPEBr.out	10.246
HEPPECl.out	10.373
HEPPEF.out	10.730
HEPPEH.out	13.954
HEPPEI.out	10.187
HEPPFE.out	10.646
HEPPHE.out	13.752
HEPPIE.out	10.151
IEPPEI.out	6.587
IEPPIE.out	6.595
