# Supplementary material for: Geometric and energetic data from ab initio calculations of haloethene, haloimine, halomethylenephosphine, haloiminophosphine, halodiazene, halodiphosphene and halocyclopropane
Source: Data Brief. 2019 Nov 2;27:104738. doi: 10.1016/j.dib.2019.104738 (PMC6861602; doi:10.1016/j.dib.2019.104738)
Supplement: Multimedia component 8 [file mmc8.zip › PP/CCSD/5_entropy.csv]

BrEPPBrE.out	81.446
BrEPPEBr.out	82.157
BrEPPEI.out	85.525
BrEPPIE.out	84.803
ClEPPBrE.out	79.998
ClEPPClE.out	75.840
ClEPPEBr.out	80.672
ClEPPECl.out	76.483
ClEPPEI.out	82.661
ClEPPIE.out	82.003
FEPPBrE.out	77.441
FEPPClE.out	74.651
FEPPEBr.out	77.804
FEPPECl.out	75.039
FEPPEF.out	70.912
FEPPEI.out	79.774
FEPPFE.out	70.762
FEPPIE.out	79.439
HEPPBrE.out	72.152
HEPPClE.out	69.307
HEPPEBr.out	72.120
HEPPECl.out	69.277
HEPPEF.out	66.432
HEPPEH.out	59.436
HEPPEI.out	74.145
HEPPFE.out	66.494
HEPPHE.out	59.551
HEPPIE.out	74.197
IEPPEI.out	86.211
IEPPIE.out	85.466
