# Supplementary material for: Geometric and energetic data from ab initio calculations of haloethene, haloimine, halomethylenephosphine, haloiminophosphine, halodiazene, halodiphosphene and halocyclopropane
Source: Data Brief. 2019 Nov 2;27:104738. doi: 10.1016/j.dib.2019.104738 (PMC6861602; doi:10.1016/j.dib.2019.104738)
Supplement: Multimedia component 8 [file mmc8.zip › PP/CCSD/BrEPPBrE.out]

Q-Chem Developer Version!
                  Welcome to Q-Chem
     A Quantum Leap Into The Future Of Chemistry


 Q-Chem 5.1, Q-Chem, Inc., Pleasanton, CA (2018)

 Yihan Shao,  Zhengting Gan,  E. Epifanovsky,  A. T. B. Gilbert,  M. Wormit,  
 J. Kussmann,  A. W. Lange,  A. Behn,  Jia Deng,  Xintian Feng,  D. Ghosh,  
 M. Goldey,  P. R. Horn,  L. D. Jacobson,  I. Kaliman,  T. Kus,  A. Landau,  
 Jie Liu,  E. I. Proynov,  R. M. Richard,  R. P. Steele,  E. J. Sundstrom,  
 H. L. Woodcock III,  P. M. Zimmerman,  D. Zuev,  B. Albrecht,  E. Alguire,  
 S. A. Baeppler,  D. Barton,  Z. Benda,  Y. A. Bernard,  E. J. Berquist,  
 K. B. Bravaya,  H. Burton,  D. Casanova,  Chun-Min Chang,  Yunqing Chen,  
 A. Chien,  K. D. Closser,  M. P. Coons,  S. Coriani,  S. Dasgupta,  
 A. L. Dempwolff,  M. Diedenhofen,  Hainam Do,  R. G. Edgar,  Po-Tung Fang,  
 S. Faraji,  S. Fatehi,  Qingguo Feng,  K. D. Fenk,  J. Fosso-Tande,  
 Qinghui Ge,  A. Ghysels,  G. Gidofalvi,  J. Gomes,  J. Gonthier,  A. Gunina,  
 D. Hait,  M. W. D. Hanson-Heine,  P. H. P. Harbach,  A. W. Hauser,  
 J. E. Herr,  E. G. Hohenstein,  Z. C. Holden,  Kerwin Hui,  B. C. Huynh,  
 T.-C. Jagau,  Hyunjun Ji,  B. Kaduk,  K. Khistyaev,  Jaehoon Kim,  
 P. Klunzinger,  K. Koh,  D. Kosenkov,  L. Koulias,  T. Kowalczyk,  
 C. M. Krauter,  A. Kunitsa,  Ka Un Lao,  A. Laurent,  K. V. Lawler,  
 Joonho Lee,  D. Lefrancois,  S. Lehtola,  D. S. Levine,  Yi-Pei Li,  
 You-Sheng Lin,  Fenglai Liu,  E. Livshits,  A. Luenser,  P. Manohar,  
 E. Mansoor,  S. F. Manzer,  Shan-Ping Mao,  Yuezhi Mao,  N. Mardirossian,  
 A. V. Marenich,  T. Markovich,  L. A. Martinez-Martinez,  S. A. Maurer,  
 N. J. Mayhall,  S. C. McKenzie,  J.-M. Mewes,  A. F. Morrison,  
 J. W. Mullinax,  K. Nanda,  T. S. Nguyen-Beck,  R. Olivares-Amaya,  
 J. A. Parkhill,  T. M. Perrine,  F. Plasser,  P. Pokhilko,  S. Prager,  
 A. Prociuk,  E. Ramos,  D. R. Rehn,  F. Rob,  M. Schneider,  N. Sergueev,  
 S. M. Sharada,  S. Sharma,  D. W. Small,  T. Stauch,  T. Stein,  
 Yu-Chuan Su,  A. J. W. Thom,  A. Tkatchenko,  T. Tsuchimochi,  N. M. Tubman,  
 L. Vogt,  M. L. Vidal,  O. Vydrov,  M. A. Watson,  J. Wenzel,  
 M. de Wergifosse,  T. A. Wesolowski,  A. White,  J. Witte,  A. Yamada,  
 Jun Yang,  K. Yao,  S. Yeganeh,  S. R. Yost,  Zhi-Qiang You,  A. Zech,  
 Igor Ying Zhang,  Xing Zhang,  Yan Zhao,  Ying Zhu,  B. R. Brooks,  
 G. K. L. Chan,  C. J. Cramer,  M. S. Gordon,  W. J. Hehre,  A. Klamt,  
 M. W. Schmidt,  C. D. Sherrill,  D. G. Truhlar,  A. Aspuru-Guzik,  R. Baer,  
 A. T. Bell,  N. A. Besley,  Jeng-Da Chai,  A. E. DePrince, III,  
 R. A. DiStasio Jr.,  A. Dreuw,  B. D. Dunietz,  T. R. Furlani,  
 Chao-Ping Hsu,  Yousung Jung,  Jing Kong,  D. S. Lambrecht,  WanZhen Liang,  
 C. Ochsenfeld,  V. A. Rassolov,  L. V. Slipchenko,  J. E. Subotnik,  
 T. Van Voorhis,  J. M. Herbert,  A. I. Krylov,  P. M. W. Gill,  M. Head-Gordon

 Contributors to earlier versions of Q-Chem not listed above: 
 R. D. Adamson,  B. Austin,  J. Baker,  G. J. O. Beran,  K. Brandhorst,  
 S. T. Brown,  E. F. C. Byrd,  A. K. Chakraborty,  C.-L. Cheng,  
 Siu Hung Chien,  D. M. Chipman,  D. L. Crittenden,  H. Dachsel,  
 R. J. Doerksen,  A. D. Dutoi,  L. Fusti-Molnar,  W. A. Goddard III,  
 A. Golubeva-Zadorozhnaya,  S. R. Gwaltney,  G. Hawkins,  A. Heyden,  
 S. Hirata,  G. Kedziora,  F. J. Keil,  C. Kelley,  Jihan Kim,  R. A. King,  
 R. Z. Khaliullin,  P. P. Korambath,  W. Kurlancheek,  A. M. Lee,  M. S. Lee,  
 S. V. Levchenko,  Ching Yeh Lin,  D. Liotard,  R. C. Lochan,  I. Lotan,  
 P. E. Maslen,  N. Nair,  D. P. O'Neill,  D. Neuhauser,  E. Neuscamman,  
 C. M. Oana,  R. Olson,  B. Peters,  R. Peverati,  P. A. Pieniazek,  
 Y. M. Rhee,  J. Ritchie,  M. A. Rohrdanz,  E. Rosta,  N. J. Russ,  
 H. F. Schaefer III,  N. E. Schultz,  N. Shenvi,  A. C. Simmonett,  A. Sodt,  
 D. Stuck,  K. S. Thanthiriwatte,  V. Vanovschi,  Tao Wang,  A. Warshel,  
 C. F. Williams,  Q. Wu,  X. Xu,  W. Zhang

 Please cite Q-Chem as follows:
 Y. Shao et al., Mol. Phys. 113, 184-215 (2015)
 DOI: 10.1080/00268976.2014.952696

 Q-Chem 5.1.1 for Intel X86 EM64T Linux

 Parts of Q-Chem use Armadillo 8.300.2 (Tropical Shenanigans).
 http://arma.sourceforge.net/

 Q-Chem begins on Sun Nov  4 17:24:29 2018  

Host: 
0

     Scratch files written to /scratch/taweetham/qchem44553//
Input Ideriv = 1
Curr. Ideriv = -1
Max.  Ideriv = 1

Checking the input file for inconsistencies... 	...done.

--------------------------------------------------------------
User input:
--------------------------------------------------------------
Br=Br_c.out
$molecule
0 1
Br
P  1 2.250813
P  2 2.049111 1 112.190460
Br 3 2.250813 2 112.190460 1 -0.000000 0
$end

$rem
   JOB_TYPE	OPTIMIZATION
   BASIS	6-311++G**
   METHOD	ccsd
   MEM_TOTAL	4000
   N_FROZEN_CORE      FC
$end


--------------------------------------------------------------
 ----------------------------------------------------------------
             Standard Nuclear Orientation (Angstroms)
    I     Atom           X                Y                Z
 ----------------------------------------------------------------
    1      Br      1.8746574543     0.0000000000     0.6252309370
    2      P       1.0245555000    -0.0000000000    -1.4588721863
    3      P      -1.0245555000    -0.0000000000    -1.4588721863
    4      Br     -1.8746574543     0.0000000000     0.6252309370
 ----------------------------------------------------------------
 Molecular Point Group                 C2v   NOp =  4
 Largest Abelian Subgroup              C2v   NOp =  4
 Nuclear Repulsion Energy =   633.4777381107 hartrees
 There are       50 alpha and       50 beta electrons
 Requested basis set is 6-311++G(d,p)
 There are 64 shells and 156 basis functions
 Total memory of 4000MB is distributed as follows: 
   QALLOC including MEM_STATIC uses 192MB
   MEM_STATIC is set to 192MB
   CCMAN JOB total memory use is  3808MB
 Warning: actual memory use might exceed 4000MB

 Total QAlloc Memory Limit    192 MB
 Mega-Array Size       188 MB
 MEM_STATIC part       192 MB
 A cutoff of  1.0D-14 yielded   1680 shell pairs
 There are     10670 function pairs (     11820 Cartesian)

 -------------------------------------------------------
 OpenMP Integral Computing Module                       
 Release: version 1.0, May 2013, Q-Chem Inc. Pittsburgh 
 -------------------------------------------------------
 Integral Job Info:
 Integral job number is                      11
 Integral operator is                         1
 short-range coefficients                     0
 long-range coefficients              100000000
 Omega coefficients                           0
 if combine SR and LR in K                    0
 Integral screening is                        0
 Integral computing path is                   2
 max size of driver memory is            800000
 size of driver memory is                593474
 size of scratch memory is             29623520
 max col of scratch BK array               1296
 max len of scratch array in speh3          155
 max len of scratch index in speh4           18
 max int batch size is                      520
 min int batch size is                       52
 fixed nKL is                                45
 max L of basis functions is                  2
 order of int derivative is                   0
 number of shells is                         64
 number of basis is                         164
 number of cartesian basis is               164
 number of contracted shell pairs          1680
 number of primitive shell pairs           4353
 maxK2 (contraction) of shell pair           36
 max number of K2 of shell pair               1
 max number of CS2 of shell pair            268
 max number of PS2 of shell pair            390
 mem total for path MDJ                  534684
 -------------------------------------------------------
 Smallest overlap matrix eigenvalue = 3.51E-04

 Scale SEOQF with 1.000000e-01/1.000000e-01/1.000000e-01

 Standard Electronic Orientation quadrupole field applied
 Nucleus-field energy     =     0.0000000001 hartrees
 Guess from superposition of atomic densities
 Warning:  Energy on first SCF cycle will be non-variational
 SAD guess density has 100.000000 electrons

 -----------------------------------------------------------------------
  General SCF calculation program by
  Eric Jon Sundstrom, Paul Horn, Yuezhi Mao, Dmitri Zuev, Alec White,
  David Stuck, Shaama M.S., Shane Yost, Joonho Lee, David Small,
  Daniel Levine, Susi Lehtola, Hugh Burton, Evgeny Epifanovsky
 -----------------------------------------------------------------------
 Hartree-Fock
 using 4 threads for integral computing
 -------------------------------------------------------
 OpenMP Integral computing Module                
 Release: version 2.0, May 2017, Q-Chem Inc. Pleasanton 
 -------------------------------------------------------
 A restricted SCF calculation will be
 performed using DIIS
 SCF converges when DIIS error is below 1.0e-08
 ---------------------------------------
  Cycle       Energy         DIIS error
 ---------------------------------------
    1   -5826.5120558989      3.42e-02  
    2   -5826.1816003953      3.26e-03  
    3   -5826.2195070484      1.84e-03  
    4   -5826.2327289014      4.00e-04  
    5   -5826.2336597270      1.97e-04  
    6   -5826.2338298607      4.24e-05  
    7   -5826.2338532079      1.29e-05  
    8   -5826.2338556358      4.84e-06  
    9   -5826.2338560589      1.35e-06  
   10   -5826.2338560875      3.88e-07  
   11   -5826.2338560903      1.39e-07  
   12   -5826.2338560907      3.70e-08  
   13   -5826.2338560907      8.05e-09  Convergence criterion met
 ---------------------------------------
 SCF time:   CPU 16.28s  wall 6.00s 
 SCF   energy in the final basis set =    -5826.2338560907
 Total energy in the final basis set =    -5826.2338560907


 ------------------------------------------------------------------------------

   CCMAN2: suite of methods based on coupled cluster
           and equation of motion theories.

   Components:
   * libvmm-1.3-trunk
     by Evgeny Epifanovsky, Ilya Kaliman.
   * libtensor-2.5-trunk
     by Evgeny Epifanovsky, Michael Wormit, Dmitry Zuev, Sam Manzer, 
        Ilya Kaliman.
   * libcc-2.5-trunk
     by Evgeny Epifanovsky, Arik Landau, Tomasz Kus, Kirill Khistyaev, 
        Dmitry Zuev, Prashant Manohar, Xintian Feng, Anna Krylov, 
        Matthew Goldey, Alec White, Thomas Jagau, Kaushik Nanda, 
        Anastasia Gunina, Alexander Kunitsa, Joonho Lee.

   CCMAN original authors:
   Anna I. Krylov, C. David Sherrill, Steven R. Gwaltney,
   Edward F. C. Byrd (2000)
   Sergey V. Levchenko, Lyudmila V. Slipchenko, Tao Wang,
   Ana-Maria C. Cristian (2003)
   Piotr A. Pieniazek, C. Melania Oana, Evgeny Epifanovsky (2007)
   Prashant Manohar (2009)

 ------------------------------------------------------------------------------


 Allocating and initializing 3808MB of RAM...
 Calculation will run on 4 cores.


 Alpha MOs, Restricted
 -- Occupied --                  
-490.05 -490.05  -80.04  -80.04  -65.18  -65.18  -58.54  -58.54
  1 B1    1 A1    2 A1    2 B1    3 B1    3 A1    4 B1    4 A1                 
-58.540 -58.540 -58.540 -58.540  -9.861  -9.861  -7.575  -7.575
  1 A2    1 B2    5 A1    5 B1    6 B1    6 A1    7 A1    7 B1                 
 -7.474  -7.474  -7.466  -7.466  -7.466  -7.466  -5.468  -5.467
  8 B1    8 A1    2 A2    2 B2    9 B1    9 A1   10 A1   10 B1                 
 -5.466  -5.466  -5.466  -5.465  -3.213  -3.213  -3.210  -3.210
 11 A1    3 B2    3 A2   11 B1   12 B1   12 A1    4 A2    4 B2                 
 -3.209  -3.209  -3.201  -3.201  -3.200  -3.200  -1.061  -1.037
 13 B1   13 A1    5 B2    5 A2   14 B1   14 A1   15 A1   15 B1                 
 -0.896  -0.694  -0.543  -0.502  -0.480  -0.450  -0.441  -0.421
 16 A1   16 B1   17 A1   18 A1    6 B2    6 A2   17 B1   18 B1                 
 -0.390  -0.356
 19 A1    7 B2                                                                 
 -- Virtual --                   
 -0.024   0.009   0.063   0.064   0.074   0.081   0.088   0.105
  7 A2   20 A1   21 A1   19 B1   20 B1    8 B2   22 A1   23 A1                 
  0.109   0.111   0.119   0.129   0.139   0.148   0.148   0.152
  8 A2   24 A1    9 B2   21 B1   25 A1   22 B1    9 A2   23 B1                 
  0.159   0.185   0.206   0.237   0.321   0.374   0.386   0.389
 24 B1   26 A1   25 B1   26 B1   27 A1   28 A1   27 B1   10 B2                 
  0.425   0.427   0.474   0.538   0.543   0.547   0.594   0.613
 28 B1   10 A2   29 A1   30 A1   29 B1   11 B2   11 A2   30 B1                 
  0.625   0.635   0.691   0.709   0.730   0.744   0.756   0.767
 31 A1   12 B2   12 A2   32 A1   13 B2   31 B1   33 A1   13 A2                 
  0.778   0.785   0.807   0.822   0.828   0.866   0.893   0.917
 14 B2   34 A1   32 B1   35 A1   33 B1   34 B1   36 A1   35 B1                 
  0.934   0.975   1.023   1.084   1.128   1.279   1.334   1.396
 37 A1   15 B2   14 A2   15 A2   36 B1   38 A1   37 B1   38 B1                 
  1.777   1.835   1.855   1.935   1.995   2.012   2.286   2.313
 16 B2   16 A2   39 A1   39 B1   40 A1   40 B1   17 B2   17 A2                 
  2.321   2.332   2.388   2.433   4.527   4.531   4.531   4.542
 41 B1   41 A1   42 A1   42 B1   18 B2   18 A2   43 A1   19 B2                 
  4.547   4.550   4.553   4.587   4.728   4.760   7.093   7.215
 43 B1   19 A2   44 A1   44 B1   45 A1   45 B1   46 A1   47 A1                 
  7.242   7.408   8.192   8.214   8.221   8.229   8.277   8.292
 46 B1   47 B1   20 B2   20 A2   48 B1   48 A1   49 A1   49 B1                 
 14.724  14.751  14.771  14.773  14.869  14.893  49.424  49.506
 21 B2   21 A2   50 B1   50 A1   51 B1   51 A1   52 A1   52 B1                 
165.783 166.039 293.875 293.898 293.905 293.908 293.966 293.992
 53 A1   53 B1   22 B2   22 A2   54 A1   54 B1   55 A1   55 B1                 
*******1028.455
 56 A1   56 B1                                                                 

 Beta MOs, Restricted
 -- Occupied --                  
-490.05 -490.05  -80.04  -80.04  -65.18  -65.18  -58.54  -58.54
  1 B1    1 A1    2 A1    2 B1    3 B1    3 A1    4 B1    4 A1                 
-58.540 -58.540 -58.540 -58.540  -9.861  -9.861  -7.575  -7.575
  1 A2    1 B2    5 A1    5 B1    6 B1    6 A1    7 A1    7 B1                 
 -7.474  -7.474  -7.466  -7.466  -7.466  -7.466  -5.468  -5.467
  8 B1    8 A1    2 A2    2 B2    9 B1    9 A1   10 A1   10 B1                 
 -5.466  -5.466  -5.466  -5.465  -3.213  -3.213  -3.210  -3.210
 11 A1    3 B2    3 A2   11 B1   12 B1   12 A1    4 A2    4 B2                 
 -3.209  -3.209  -3.201  -3.201  -3.200  -3.200  -1.061  -1.037
 13 B1   13 A1    5 B2    5 A2   14 B1   14 A1   15 A1   15 B1                 
 -0.896  -0.694  -0.543  -0.502  -0.480  -0.450  -0.441  -0.421
 16 A1   16 B1   17 A1   18 A1    6 B2    6 A2   17 B1   18 B1                 
 -0.390  -0.356
 19 A1    7 B2                                                                 
 -- Virtual --                   
 -0.024   0.009   0.063   0.064   0.074   0.081   0.088   0.105
  7 A2   20 A1   21 A1   19 B1   20 B1    8 B2   22 A1   23 A1                 
  0.109   0.111   0.119   0.129   0.139   0.148   0.148   0.152
  8 A2   24 A1    9 B2   21 B1   25 A1   22 B1    9 A2   23 B1                 
  0.159   0.185   0.206   0.237   0.321   0.374   0.386   0.389
 24 B1   26 A1   25 B1   26 B1   27 A1   28 A1   27 B1   10 B2                 
  0.425   0.427   0.474   0.538   0.543   0.547   0.594   0.613
 28 B1   10 A2   29 A1   30 A1   29 B1   11 B2   11 A2   30 B1                 
  0.625   0.635   0.691   0.709   0.730   0.744   0.756   0.767
 31 A1   12 B2   12 A2   32 A1   13 B2   31 B1   33 A1   13 A2                 
  0.778   0.785   0.807   0.822   0.828   0.866   0.893   0.917
 14 B2   34 A1   32 B1   35 A1   33 B1   34 B1   36 A1   35 B1                 
  0.934   0.975   1.023   1.084   1.128   1.279   1.334   1.396
 37 A1   15 B2   14 A2   15 A2   36 B1   38 A1   37 B1   38 B1                 
  1.777   1.835   1.855   1.935   1.995   2.012   2.286   2.313
 16 B2   16 A2   39 A1   39 B1   40 A1   40 B1   17 B2   17 A2                 
  2.321   2.332   2.388   2.433   4.527   4.531   4.531   4.542
 41 B1   41 A1   42 A1   42 B1   18 B2   18 A2   43 A1   19 B2                 
  4.547   4.550   4.553   4.587   4.728   4.760   7.093   7.215
 43 B1   19 A2   44 A1   44 B1   45 A1   45 B1   46 A1   47 A1                 
  7.242   7.408   8.192   8.214   8.221   8.229   8.277   8.292
 46 B1   47 B1   20 B2   20 A2   48 B1   48 A1   49 A1   49 B1                 
 14.724  14.751  14.771  14.773  14.869  14.893  49.424  49.506
 21 B2   21 A2   50 B1   50 A1   51 B1   51 A1   52 A1   52 B1                 
165.783 166.039 293.875 293.898 293.905 293.908 293.966 293.992
 53 A1   53 B1   22 B2   22 A2   54 A1   54 B1   55 A1   55 B1                 
*******1028.455
 56 A1   56 B1                                                                 

 Occupation and symmetry of molecular orbitals

 Point group: C2v (4 irreducible representations).

                           A1   A2   B1   B2    All 
 ----------------------------------------------------
 All molecular orbitals:
  - Alpha                  56   22   56   22    156 
  - Beta                   56   22   56   22    156 
 ----------------------------------------------------
 Alpha orbitals:
  - Frozen occupied        11   3    11   3     28  
  - Active occupied        8    3    7    4     22  
  - Active virtual         37   16   38   15    106 
  - Frozen virtual         0    0    0    0     0   
 ----------------------------------------------------
 Beta orbitals:
  - Frozen occupied        11   3    11   3     28  
  - Active occupied        8    3    7    4     22  
  - Active virtual         37   16   38   15    106 
  - Frozen virtual         0    0    0    0     0   
 ----------------------------------------------------

 Import integrals:   CPU 0.00 s  wall 0.00 s

 Import integrals:   CPU 110.21 s  wall 119.79 s

 MP2 amplitudes:   CPU 0.99 s  wall 1.32 s

Running a double precision version
           CCSD T amplitudes will be solved using DIIS.

           Start     Size      MaxIter   EConv     TConv     
           3         7         100       1.00e-07  1.00e-05  
 ------------------------------------------------------------------------------
           Energy (a.u.)   Ediff      Tdiff       Comment
 ------------------------------------------------------------------------------
         -5827.01430117                           
     1   -5827.00021818   1.41e-02   8.52e-01     
     2   -5827.02150545   2.13e-02   1.05e-01     
     3   -5827.02180944   3.04e-04   4.30e-02     
     4   -5827.02379294   1.98e-03   1.38e-02     Switched to DIIS steps.
     5   -5827.02445211   6.59e-04   1.25e-02     
     6   -5827.02444986   2.25e-06   2.52e-03     
     7   -5827.02444997   1.14e-07   1.04e-03     
     8   -5827.02445480   4.83e-06   2.26e-04     
     9   -5827.02445520   3.92e-07   1.16e-04     
    10   -5827.02445553   3.31e-07   5.06e-05     
    11   -5827.02445563   1.03e-07   3.36e-05     
    12   -5827.02445553   1.02e-07   9.38e-06     
    13   -5827.02445549   3.57e-08   3.86e-06     
 ------------------------------------------------------------------------------
         -5827.02445549                           CCSD T converged.

End of double precision
 SCF energy                 = -5826.23385609
 MP2 energy                 = -5827.01430117
 CCSD correlation energy     =    -0.79059940
 CCSD total energy           = -5827.02445549

 CCSD  T1^2 = 0.0118  T2^2 = 0.3131  Leading amplitudes:

 Amplitude    Orbitals with energies
 -0.0255       6 (A2) A                  ->    7 (A2) A                   
              -0.4499                         -0.0242                     
 -0.0255       6 (A2) B                  ->    7 (A2) B                   
              -0.4499                         -0.0242                     
  0.0210       7 (B2) A                  ->    10 (B2) A                  
              -0.3558                          0.3893                     
  0.0210       7 (B2) B                  ->    10 (B2) B                  
              -0.3558                          0.3893                     

 Amplitude    Orbitals with energies
 -0.1379       7 (B2) A      7 (B2) B    ->    7 (A2) A      7 (A2) B     
              -0.3558       -0.3558           -0.0242       -0.0242       
  0.1379       7 (B2) A      7 (B2) B    ->    7 (A2) B      7 (A2) A     
              -0.3558       -0.3558           -0.0242       -0.0242       
  0.1379       7 (B2) B      7 (B2) A    ->    7 (A2) A      7 (A2) B     
              -0.3558       -0.3558           -0.0242       -0.0242       
 -0.1379       7 (B2) B      7 (B2) A    ->    7 (A2) B      7 (A2) A     
              -0.3558       -0.3558           -0.0242       -0.0242       

 Computing CCSD intemediates for later calculations in double precision
 Finished.

Running a double precision version
           CCSD Lambda amplitudes will be solved using DIIS.
           Start     Size      MaxIter   EConv     LConv     
           3         7         100       1.00e-07  1.00e-05  
 ------------------------------------------------------------------------------
            Enorm      Ldiff       Comment
 ------------------------------------------------------------------------------
     1     6.30e-02   4.90e-02     
     2     1.43e-02   5.20e-03     
     3     5.97e-03   2.28e-03     
     4     3.20e-03   1.17e-03     Switched to DIIS steps.
     5     9.82e-04   5.69e-04     
     6     4.62e-04   1.53e-04     
     7     1.37e-04   3.94e-05     
     8     6.27e-05   4.12e-06     
     9     2.14e-05   4.61e-06     
    10     9.06e-06   1.55e-06     
    11     3.52e-06   5.89e-07     
    12     1.85e-06   8.45e-08     
    13     8.84e-07   8.48e-08     
    14     3.90e-07   3.22e-08     
    15     1.84e-07   1.54e-09     
    16     6.32e-08   1.15e-08     
 ------------------------------------------------------------------------------
                                   CCSD Lambda converged.

 Computing density matrices in double precision...
           Orbital response amplitudes will be solved using DIIS.
           Start     Size      MaxIter   EConv     LConv     
           3         7         100       1.00e-06  1.00e-06  
 ------------------------------------------------------------------------------
            Enorm      Ldiff       Comment
 ------------------------------------------------------------------------------
     1     1.33e-01   4.09e-03     
     2     1.41e-01   5.47e-03     
     3     1.76e-01   3.78e-02     
     4     1.45e-02   8.62e-02     Switched to DIIS steps.
     5     1.89e-03   1.19e-03     
     6     2.63e-04   4.34e-04     
     7     8.06e-05   3.90e-05     
     8     1.35e-05   7.66e-06     
     9     3.54e-06   1.07e-06     
    10     7.98e-07   8.86e-08     
 ------------------------------------------------------------------------------
                                   Orbital response converged.

 Computing density matrices... Done.
 CCSD calculation:   CPU 454.44 s  wall 386.00 s

Current path: /canmo/ccsd/grad/
/g1_bb_aa
/g1_bb_bb
/g1_o1o1
/g1_o1o2
/g1_o1v1
/g1_o2v1
/g1_v1v1
/g1p_bb_aa
/g1p_bb_bb
/g1s_bb_aa
/g1s_bb_bb
/g2_o1o1o1o1
/g2_o1o1o1v1
/g2_o1o1v1v1
/g2_o1v1o1v1
/g2_o1v1v1v1
/g2_v1v1v1v1
/w_bb_aa
/w_bb_bb
 Transferring MO TPDM to AO TPDM
 Transferring g2_o1o1o1o1
 Transferring g2_o1o1o1v1
 Transferring g2_o1o1v1v1
 Transferring g2_o1v1o1v1
 Transferring g2_o1v1v1v1
 Transferring g2_v1v1v1v1
 Adding separable TPDM
 Computing TPDM gradient
 --------------------------------------------------------
 2e gradient
  Atom          X               Y               Z
 --------------------------------------------------------
    1        -45.053308        0.000000      -34.761015  
    2        -18.237205        0.000000       34.761015  
    3         18.237205       -0.000000       34.761015  
    4         45.053308       -0.000000      -34.761015  
 --------------------------------------------------------
 --------------------------------------------------------
 Final gradient
  Atom          X               Y               Z
 --------------------------------------------------------
    1        -45.053308        0.000000      -34.761015  
    2        -18.237205        0.000000       34.761015  
    3         18.237205       -0.000000       34.761015  
    4         45.053308       -0.000000      -34.761015  
 --------------------------------------------------------
 Analytic gradient from two-electron contribution:   CPU 2092.47 s  wall 1184.97 s

 Total ccman2 time:   CPU 2663.98 s  wall 1702.73 s


 --------------------------------------------------------------
             Orbital Energies (a.u.) and Symmetries
 --------------------------------------------------------------

 Alpha MOs, Restricted
 -- Occupied --                  
-490.05  -80.04  -65.18  -58.54  -58.54   -9.86   -7.58   -7.47
  1 A1    2 A1    3 A1    4 A1    5 A1    6 A1    7 A1    8 A1                 
 -7.466  -5.468  -5.466 -58.540  -7.466  -5.466-490.047 -80.036
  9 A1   10 A1   11 A1    1 A2    2 A2    3 A2    1 B1    2 B1                 
-65.181 -58.541 -58.540  -9.861  -7.575  -7.474  -7.466  -5.467
  3 B1    4 B1    5 B1    6 B1    7 B1    8 B1    9 B1   10 B1                 
 -5.465 -58.540  -7.466  -5.466  -3.213  -3.209  -3.200  -1.061
 11 B1    1 B2    2 B2    3 B2   12 A1   13 A1   14 A1   15 A1                 
 -0.896  -0.543  -0.502  -0.390  -3.210  -3.201  -0.450  -3.213
 16 A1   17 A1   18 A1   19 A1    4 A2    5 A2    6 A2   12 B1                 
 -3.209  -3.200  -1.037  -0.694  -0.441  -0.421  -3.210  -3.201
 13 B1   14 B1   15 B1   16 B1   17 B1   18 B1    4 B2    5 B2                 
 -0.480  -0.356
  6 B2    7 B2                                                                 
 -- Virtual --                   
  0.009   0.063   0.088   0.105   0.111   0.139   0.185   0.321
 20 A1   21 A1   22 A1   23 A1   24 A1   25 A1   26 A1   27 A1                 
  0.374   0.474   0.538   0.625   0.709   0.756   0.785   0.822
 28 A1   29 A1   30 A1   31 A1   32 A1   33 A1   34 A1   35 A1                 
  0.893   0.934   1.279   1.855   1.995   2.332   2.388   4.531
 36 A1   37 A1   38 A1   39 A1   40 A1   41 A1   42 A1   43 A1                 
  4.553   4.728   7.093   7.215   8.229   8.277  14.773  14.893
 44 A1   45 A1   46 A1   47 A1   48 A1   49 A1   50 A1   51 A1                 
 49.424 165.783 293.905 293.9661028.356  -0.024   0.109   0.148
 52 A1   53 A1   54 A1   55 A1   56 A1    7 A2    8 A2    9 A2                 
  0.427   0.594   0.691   0.767   1.023   1.084   1.835   2.313
 10 A2   11 A2   12 A2   13 A2   14 A2   15 A2   16 A2   17 A2                 
  4.531   4.550   8.214  14.751 293.898   0.064   0.074   0.129
 18 A2   19 A2   20 A2   21 A2   22 A2   19 B1   20 B1   21 B1                 
  0.148   0.152   0.159   0.206   0.237   0.386   0.425   0.543
 22 B1   23 B1   24 B1   25 B1   26 B1   27 B1   28 B1   29 B1                 
  0.613   0.744   0.807   0.828   0.866   0.917   1.128   1.334
 30 B1   31 B1   32 B1   33 B1   34 B1   35 B1   36 B1   37 B1                 
  1.396   1.935   2.012   2.321   2.433   4.547   4.587   4.760
 38 B1   39 B1   40 B1   41 B1   42 B1   43 B1   44 B1   45 B1                 
  7.242   7.408   8.221   8.292  14.771  14.869  49.506 166.039
 46 B1   47 B1   48 B1   49 B1   50 B1   51 B1   52 B1   53 B1                 
293.908 293.9921028.455   0.081   0.119   0.389   0.547   0.635
 54 B1   55 B1   56 B1    8 B2    9 B2   10 B2   11 B2   12 B2                 
  0.730   0.778   0.975   1.777   2.286   4.527   4.542   8.192
 13 B2   14 B2   15 B2   16 B2   17 B2   18 B2   19 B2   20 B2                 
 14.724 293.875
 21 B2   22 B2                                                                 

 Beta MOs, Restricted
 -- Occupied --                  
-490.05  -80.04  -65.18  -58.54  -58.54   -9.86   -7.58   -7.47
  1 A1    2 A1    3 A1    4 A1    5 A1    6 A1    7 A1    8 A1                 
 -7.466  -5.468  -5.466 -58.540  -7.466  -5.466-490.047 -80.036
  9 A1   10 A1   11 A1    1 A2    2 A2    3 A2    1 B1    2 B1                 
-65.181 -58.541 -58.540  -9.861  -7.575  -7.474  -7.466  -5.467
  3 B1    4 B1    5 B1    6 B1    7 B1    8 B1    9 B1   10 B1                 
 -5.465 -58.540  -7.466  -5.466  -3.213  -3.209  -3.200  -1.061
 11 B1    1 B2    2 B2    3 B2   12 A1   13 A1   14 A1   15 A1                 
 -0.896  -0.543  -0.502  -0.390  -3.210  -3.201  -0.450  -3.213
 16 A1   17 A1   18 A1   19 A1    4 A2    5 A2    6 A2   12 B1                 
 -3.209  -3.200  -1.037  -0.694  -0.441  -0.421  -3.210  -3.201
 13 B1   14 B1   15 B1   16 B1   17 B1   18 B1    4 B2    5 B2                 
 -0.480  -0.356
  6 B2    7 B2                                                                 
 -- Virtual --                   
  0.009   0.063   0.088   0.105   0.111   0.139   0.185   0.321
 20 A1   21 A1   22 A1   23 A1   24 A1   25 A1   26 A1   27 A1                 
  0.374   0.474   0.538   0.625   0.709   0.756   0.785   0.822
 28 A1   29 A1   30 A1   31 A1   32 A1   33 A1   34 A1   35 A1                 
  0.893   0.934   1.279   1.855   1.995   2.332   2.388   4.531
 36 A1   37 A1   38 A1   39 A1   40 A1   41 A1   42 A1   43 A1                 
  4.553   4.728   7.093   7.215   8.229   8.277  14.773  14.893
 44 A1   45 A1   46 A1   47 A1   48 A1   49 A1   50 A1   51 A1                 
 49.424 165.783 293.905 293.9661028.356  -0.024   0.109   0.148
 52 A1   53 A1   54 A1   55 A1   56 A1    7 A2    8 A2    9 A2                 
  0.427   0.594   0.691   0.767   1.023   1.084   1.835   2.313
 10 A2   11 A2   12 A2   13 A2   14 A2   15 A2   16 A2   17 A2                 
  4.531   4.550   8.214  14.751 293.898   0.064   0.074   0.129
 18 A2   19 A2   20 A2   21 A2   22 A2   19 B1   20 B1   21 B1                 
  0.148   0.152   0.159   0.206   0.237   0.386   0.425   0.543
 22 B1   23 B1   24 B1   25 B1   26 B1   27 B1   28 B1   29 B1                 
  0.613   0.744   0.807   0.828   0.866   0.917   1.128   1.334
 30 B1   31 B1   32 B1   33 B1   34 B1   35 B1   36 B1   37 B1                 
  1.396   1.935   2.012   2.321   2.433   4.547   4.587   4.760
 38 B1   39 B1   40 B1   41 B1   42 B1   43 B1   44 B1   45 B1                 
  7.242   7.408   8.221   8.292  14.771  14.869  49.506 166.039
 46 B1   47 B1   48 B1   49 B1   50 B1   51 B1   52 B1   53 B1                 
293.908 293.9921028.455   0.081   0.119   0.389   0.547   0.635
 54 B1   55 B1   56 B1    8 B2    9 B2   10 B2   11 B2   12 B2                 
  0.730   0.778   0.975   1.777   2.286   4.527   4.542   8.192
 13 B2   14 B2   15 B2   16 B2   17 B2   18 B2   19 B2   20 B2                 
 14.724 293.875
 21 B2   22 B2                                                                 
 --------------------------------------------------------------

          Ground-State Mulliken Net Atomic Charges

     Atom                 Charge (a.u.)
  ----------------------------------------
      1 Br                   -0.175193
      2 P                     0.175193
      3 P                     0.175193
      4 Br                   -0.175193
  ----------------------------------------
  Sum of atomic charges =    -0.000000

 -----------------------------------------------------------------
                    Cartesian Multipole Moments
 -----------------------------------------------------------------
    Charge (ESU x 10^10)
                 0.0000
    Dipole Moment (Debye)
         X       0.0000      Y       0.0000      Z      -0.9552
       Tot       0.9552
    Quadrupole Moments (Debye-Ang)
        XX     -65.9689     XY      -0.0000     YY     -63.7016
        XZ      -0.0000     YZ       0.0000     ZZ     -62.2925
    Octopole Moments (Debye-Ang^2)
       XXX      -0.0000    XXY       0.0000    XYY      -0.0000
       YYY       0.0000    XXZ      19.1377    XYZ      -0.0000
       YYZ      14.6101    XZZ       0.0000    YZZ       0.0000
       ZZZ      52.4039
    Hexadecapole Moments (Debye-Ang^3)
      XXXX   -1050.6368   XXXY      -0.0000   XXYY    -189.5722
      XYYY      -0.0000   YYYY     -89.4569   XXXZ      -0.0000
      XXYZ      -0.0000   XYYZ      -0.0000   YYYZ      -0.0000
      XXZZ    -251.2319   XYZZ      -0.0000   YYZZ    -101.9284
      XZZZ      -0.0000   YZZZ      -0.0000   ZZZZ    -506.8748
 -----------------------------------------------------------------
 DrvMan completing analytic gradient of the correlated energy
 Correlated dipole moment
            1
    1   0.0000000
    2   0.0000000
    3  -0.3757935
 Energy read as -5827.024455491
 Full Analytical Gradient: (in a.u., or Hartree/Bohr)
             1             2             3             4
    1    0.00318685    0.00144827   -0.00144827   -0.00318685
    2    0.00000000   -0.00000000    0.00000000   -0.00000000
    3    0.00354096   -0.00354096   -0.00354096    0.00354096
 Gradient time:  CPU 0.30 s  wall 2.07 s
 Geometry Optimization Parameters
   NAtoms,    NIC,     NZ,  NCons,   NDum,   NFix, NCnnct, MaxDiis
        4      14       4       0       0       0       0       0


** GEOMETRY OPTIMIZATION IN DELOCALIZED INTERNAL COORDINATES **
   Searching for a Minimum

   Optimization Cycle:   1

                       Coordinates (Angstroms)
     ATOM                X               Y               Z
      1  Br        1.8746574543    0.0000000000    0.6252309370
      2  P         1.0245555000    0.0000000000   -1.4588721863
      3  P        -1.0245555000    0.0000000000   -1.4588721863
      4  Br       -1.8746574543    0.0000000000    0.6252309370
   Point Group: c2v   Number of degrees of freedom:     3


   Energy is  -5827.024455491


 Attempting to Generate Delocalized Internal Coordinates

  3 Hessian modes will be used to form the next step
  Hessian Eigenvalues:
     0.166129    0.250000    0.295225

 Minimum Search - Taking Simple RFO Step
 Searching for Lamda that Minimizes Along All modes
 Value Taken    Lamda =  -0.00068920
 Step Taken.  Stepsize is  0.056463

                             Maximum     Tolerance    Cnvgd?
         Gradient           0.010632      0.000300      NO
         Displacement       0.042525      0.001200      NO
         Energy change     *********      0.000001      NO


 New Cartesian Coordinates Obtained by Inverse Iteration

 Displacement from previous Coordinates is:  0.178950
 ----------------------------------------------------------------
             Standard Nuclear Orientation (Angstroms)
    I     Atom           X                Y                Z
 ----------------------------------------------------------------
    1      Br      1.8081413557     0.0000000000     0.6298209918
    2      P       1.0204110531     0.0000000000    -1.4634622411
    3      P      -1.0204110531     0.0000000000    -1.4634622411
    4      Br     -1.8081413557     0.0000000000     0.6298209918
 ----------------------------------------------------------------
 Molecular Point Group                 C2v   NOp =  4
 Largest Abelian Subgroup              C2v   NOp =  4
 Nuclear Repulsion Energy =   643.9288597351 hartrees
 There are       50 alpha and       50 beta electrons
 Applying Cartesian multipole field
    Component          Value
    ---------          -----
     (2,0,0)        1.00000E-11
     (0,2,0)        2.00000E-11
     (0,0,2)       -3.00000E-11
 Nucleus-field energy     =    -0.0000000006 hartrees
 Requested basis set is 6-311++G(d,p)
 There are 64 shells and 156 basis functions
 A cutoff of  1.0D-14 yielded   1686 shell pairs
 There are     10736 function pairs (     11892 Cartesian)
 Smallest overlap matrix eigenvalue = 3.27E-04
 Guess MOs from SCF MO coefficient file

 -----------------------------------------------------------------------
  General SCF calculation program by
  Eric Jon Sundstrom, Paul Horn, Yuezhi Mao, Dmitri Zuev, Alec White,
  David Stuck, Shaama M.S., Shane Yost, Joonho Lee, David Small,
  Daniel Levine, Susi Lehtola, Hugh Burton, Evgeny Epifanovsky
 -----------------------------------------------------------------------
 Hartree-Fock
 using 4 threads for integral computing
 -------------------------------------------------------
 OpenMP Integral computing Module                
 Release: version 2.0, May 2017, Q-Chem Inc. Pleasanton 
 -------------------------------------------------------
 A restricted SCF calculation will be
 performed using DIIS
 SCF converges when DIIS error is below 1.0e-08
 ---------------------------------------
  Cycle       Energy         DIIS error
 ---------------------------------------
    1   -5826.2339645193      2.89e-04  
    2   -5826.2344664328      8.16e-05  
    3   -5826.2345398838      3.19e-05  
    4   -5826.2345495151      1.26e-05  
    5   -5826.2345511699      4.38e-06  
    6   -5826.2345512824      1.40e-06  
    7   -5826.2345512965      4.39e-07  
    8   -5826.2345512990      1.46e-07  
    9   -5826.2345512994      5.23e-08  
   10   -5826.2345512995      1.39e-08  
   11   -5826.2345512995      2.68e-09  Convergence criterion met
 ---------------------------------------
 SCF time:   CPU 25.55s  wall 9.00s 
 SCF   energy in the final basis set =    -5826.2345512995
 Total energy in the final basis set =    -5826.2345512995


 ------------------------------------------------------------------------------

   CCMAN2: suite of methods based on coupled cluster
           and equation of motion theories.

   Components:
   * libvmm-1.3-trunk
     by Evgeny Epifanovsky, Ilya Kaliman.
   * libtensor-2.5-trunk
     by Evgeny Epifanovsky, Michael Wormit, Dmitry Zuev, Sam Manzer, 
        Ilya Kaliman.
   * libcc-2.5-trunk
     by Evgeny Epifanovsky, Arik Landau, Tomasz Kus, Kirill Khistyaev, 
        Dmitry Zuev, Prashant Manohar, Xintian Feng, Anna Krylov, 
        Matthew Goldey, Alec White, Thomas Jagau, Kaushik Nanda, 
        Anastasia Gunina, Alexander Kunitsa, Joonho Lee.

   CCMAN original authors:
   Anna I. Krylov, C. David Sherrill, Steven R. Gwaltney,
   Edward F. C. Byrd (2000)
   Sergey V. Levchenko, Lyudmila V. Slipchenko, Tao Wang,
   Ana-Maria C. Cristian (2003)
   Piotr A. Pieniazek, C. Melania Oana, Evgeny Epifanovsky (2007)
   Prashant Manohar (2009)

 ------------------------------------------------------------------------------


 Allocating and initializing 3808MB of RAM...
 Calculation will run on 4 cores.


 Alpha MOs, Restricted
 -- Occupied --                  
-490.05 -490.05  -80.03  -80.03  -65.18  -65.18  -58.54  -58.54
  1 B1    1 A1    2 A1    2 B1    3 B1    3 A1    4 B1    4 A1                 
-58.539 -58.539 -58.539 -58.539  -9.860  -9.860  -7.573  -7.572
  1 A2    1 B2    5 A1    5 B1    6 B1    6 A1    7 A1    7 B1                 
 -7.474  -7.474  -7.466  -7.466  -7.465  -7.465  -5.465  -5.465
  8 B1    8 A1    2 A2    2 B2    9 B1    9 A1   10 A1   10 B1                 
 -5.464  -5.463  -5.463  -5.463  -3.213  -3.213  -3.210  -3.210
 11 A1    3 B2    3 A2   11 B1   12 B1   12 A1    4 A2    4 B2                 
 -3.209  -3.209  -3.200  -3.200  -3.200  -3.200  -1.065  -1.038
 13 B1   13 A1    5 B2    5 A2   14 B1   14 A1   15 A1   15 B1                 
 -0.896  -0.693  -0.544  -0.506  -0.482  -0.450  -0.440  -0.419
 16 A1   16 B1   17 A1   18 A1    6 B2    6 A2   17 B1   18 B1                 
 -0.391  -0.355
 19 A1    7 B2                                                                 
 -- Virtual --                   
 -0.022   0.012   0.063   0.066   0.075   0.081   0.088   0.105
  7 A2   20 A1   21 A1   19 B1   20 B1    8 B2   22 A1   23 A1                 
  0.109   0.111   0.119   0.130   0.140   0.149   0.149   0.156
  8 A2   24 A1    9 B2   21 B1   25 A1    9 A2   22 B1   23 B1                 
  0.159   0.187   0.205   0.237   0.321   0.372   0.384   0.389
 24 B1   26 A1   25 B1   26 B1   27 A1   28 A1   27 B1   10 B2                 
  0.427   0.428   0.474   0.539   0.541   0.545   0.595   0.607
 10 A2   28 B1   29 A1   30 A1   29 B1   11 B2   11 A2   30 B1                 
  0.625   0.634   0.688   0.706   0.727   0.745   0.755   0.769
 31 A1   12 B2   12 A2   32 A1   13 B2   31 B1   33 A1   13 A2                 
  0.778   0.793   0.811   0.816   0.841   0.866   0.899   0.931
 14 B2   34 A1   32 B1   35 A1   33 B1   34 B1   36 A1   35 B1                 
  0.938   0.981   1.030   1.088   1.141   1.286   1.336   1.407
 37 A1   15 B2   14 A2   15 A2   36 B1   38 A1   37 B1   38 B1                 
  1.779   1.836   1.859   1.939   1.994   2.018   2.287   2.313
 16 B2   16 A2   39 A1   39 B1   40 A1   40 B1   17 B2   17 A2                 
  2.314   2.345   2.397   2.437   4.527   4.530   4.532   4.543
 41 B1   41 A1   42 A1   42 B1   18 B2   43 A1   18 A2   19 B2                 
  4.550   4.551   4.554   4.598   4.734   4.764   7.089   7.218
 43 B1   19 A2   44 A1   44 B1   45 A1   45 B1   46 A1   47 A1                 
  7.252   7.414   8.193   8.214   8.217   8.239   8.284   8.296
 46 B1   47 B1   20 B2   20 A2   48 B1   48 A1   49 A1   49 B1                 
 14.727  14.754  14.776  14.777  14.874  14.891  49.419  49.514
 21 B2   21 A2   50 B1   50 A1   51 B1   51 A1   52 A1   52 B1                 
165.788 166.046 293.876 293.899 293.902 293.918 293.975 293.996
 53 A1   53 B1   22 B2   22 A2   54 B1   54 A1   55 A1   55 B1                 
*******1028.466
 56 A1   56 B1                                                                 

 Beta MOs, Restricted
 -- Occupied --                  
-490.05 -490.05  -80.03  -80.03  -65.18  -65.18  -58.54  -58.54
  1 B1    1 A1    2 A1    2 B1    3 B1    3 A1    4 B1    4 A1                 
-58.539 -58.539 -58.539 -58.539  -9.860  -9.860  -7.573  -7.572
  1 A2    1 B2    5 A1    5 B1    6 B1    6 A1    7 A1    7 B1                 
 -7.474  -7.474  -7.466  -7.466  -7.465  -7.465  -5.465  -5.465
  8 B1    8 A1    2 A2    2 B2    9 B1    9 A1   10 A1   10 B1                 
 -5.464  -5.463  -5.463  -5.463  -3.213  -3.213  -3.210  -3.210
 11 A1    3 B2    3 A2   11 B1   12 B1   12 A1    4 A2    4 B2                 
 -3.209  -3.209  -3.200  -3.200  -3.200  -3.200  -1.065  -1.038
 13 B1   13 A1    5 B2    5 A2   14 B1   14 A1   15 A1   15 B1                 
 -0.896  -0.693  -0.544  -0.506  -0.482  -0.450  -0.440  -0.419
 16 A1   16 B1   17 A1   18 A1    6 B2    6 A2   17 B1   18 B1                 
 -0.391  -0.355
 19 A1    7 B2                                                                 
 -- Virtual --                   
 -0.022   0.012   0.063   0.066   0.075   0.081   0.088   0.105
  7 A2   20 A1   21 A1   19 B1   20 B1    8 B2   22 A1   23 A1                 
  0.109   0.111   0.119   0.130   0.140   0.149   0.149   0.156
  8 A2   24 A1    9 B2   21 B1   25 A1    9 A2   22 B1   23 B1                 
  0.159   0.187   0.205   0.237   0.321   0.372   0.384   0.389
 24 B1   26 A1   25 B1   26 B1   27 A1   28 A1   27 B1   10 B2                 
  0.427   0.428   0.474   0.539   0.541   0.545   0.595   0.607
 10 A2   28 B1   29 A1   30 A1   29 B1   11 B2   11 A2   30 B1                 
  0.625   0.634   0.688   0.706   0.727   0.745   0.755   0.769
 31 A1   12 B2   12 A2   32 A1   13 B2   31 B1   33 A1   13 A2                 
  0.778   0.793   0.811   0.816   0.841   0.866   0.899   0.931
 14 B2   34 A1   32 B1   35 A1   33 B1   34 B1   36 A1   35 B1                 
  0.938   0.981   1.030   1.088   1.141   1.286   1.336   1.407
 37 A1   15 B2   14 A2   15 A2   36 B1   38 A1   37 B1   38 B1                 
  1.779   1.836   1.859   1.939   1.994   2.018   2.287   2.313
 16 B2   16 A2   39 A1   39 B1   40 A1   40 B1   17 B2   17 A2                 
  2.314   2.345   2.397   2.437   4.527   4.530   4.532   4.543
 41 B1   41 A1   42 A1   42 B1   18 B2   43 A1   18 A2   19 B2                 
  4.550   4.551   4.554   4.598   4.734   4.764   7.089   7.218
 43 B1   19 A2   44 A1   44 B1   45 A1   45 B1   46 A1   47 A1                 
  7.252   7.414   8.193   8.214   8.217   8.239   8.284   8.296
 46 B1   47 B1   20 B2   20 A2   48 B1   48 A1   49 A1   49 B1                 
 14.727  14.754  14.776  14.777  14.874  14.891  49.419  49.514
 21 B2   21 A2   50 B1   50 A1   51 B1   51 A1   52 A1   52 B1                 
165.788 166.046 293.876 293.899 293.902 293.918 293.975 293.996
 53 A1   53 B1   22 B2   22 A2   54 B1   54 A1   55 A1   55 B1                 
*******1028.466
 56 A1   56 B1                                                                 

 Occupation and symmetry of molecular orbitals

 Point group: C2v (4 irreducible representations).

                           A1   A2   B1   B2    All 
 ----------------------------------------------------
 All molecular orbitals:
  - Alpha                  56   22   56   22    156 
  - Beta                   56   22   56   22    156 
 ----------------------------------------------------
 Alpha orbitals:
  - Frozen occupied        11   3    11   3     28  
  - Active occupied        8    3    7    4     22  
  - Active virtual         37   16   38   15    106 
  - Frozen virtual         0    0    0    0     0   
 ----------------------------------------------------
 Beta orbitals:
  - Frozen occupied        11   3    11   3     28  
  - Active occupied        8    3    7    4     22  
  - Active virtual         37   16   38   15    106 
  - Frozen virtual         0    0    0    0     0   
 ----------------------------------------------------

 Import integrals:   CPU 0.00 s  wall 0.00 s

 Import integrals:   CPU 109.22 s  wall 90.13 s

 MP2 amplitudes:   CPU 0.96 s  wall 1.20 s

Running a double precision version
           CCSD T amplitudes will be solved using DIIS.

           Start     Size      MaxIter   EConv     TConv     
           3         7         100       1.00e-07  1.00e-05  
 ------------------------------------------------------------------------------
           Energy (a.u.)   Ediff      Tdiff       Comment
 ------------------------------------------------------------------------------
         -5827.01480251                           
     1   -5827.00075859   1.40e-02   8.51e-01     
     2   -5827.02183118   2.11e-02   1.04e-01     
     3   -5827.02216436   3.33e-04   4.24e-02     
     4   -5827.02411196   1.95e-03   1.36e-02     Switched to DIIS steps.
     5   -5827.02474275   6.31e-04   1.21e-02     
     6   -5827.02473840   4.35e-06   2.44e-03     
     7   -5827.02473859   1.96e-07   9.98e-04     
     8   -5827.02474296   4.37e-06   2.12e-04     
     9   -5827.02474320   2.33e-07   1.03e-04     
    10   -5827.02474350   3.00e-07   4.41e-05     
    11   -5827.02474358   8.57e-08   2.97e-05     
    12   -5827.02474350   8.50e-08   8.27e-06     
 ------------------------------------------------------------------------------
         -5827.02474350                           CCSD T converged.

End of double precision
 SCF energy                 = -5826.23455130
 MP2 energy                 = -5827.01480251
 CCSD correlation energy     =    -0.79019220
 CCSD total energy           = -5827.02474350

 CCSD  T1^2 = 0.0114  T2^2 = 0.3109  Leading amplitudes:

 Amplitude    Orbitals with energies
  0.0255       6 (A2) A                  ->    7 (A2) A                   
              -0.4495                         -0.0223                     
  0.0255       6 (A2) B                  ->    7 (A2) B                   
              -0.4495                         -0.0223                     
 -0.0205       7 (B2) A                  ->    10 (B2) A                  
              -0.3550                          0.3892                     
 -0.0205       7 (B2) B                  ->    10 (B2) B                  
              -0.3550                          0.3892                     

 Amplitude    Orbitals with energies
 -0.1363       7 (B2) A      7 (B2) B    ->    7 (A2) A      7 (A2) B     
              -0.3550       -0.3550           -0.0223       -0.0223       
  0.1363       7 (B2) A      7 (B2) B    ->    7 (A2) B      7 (A2) A     
              -0.3550       -0.3550           -0.0223       -0.0223       
  0.1363       7 (B2) B      7 (B2) A    ->    7 (A2) A      7 (A2) B     
              -0.3550       -0.3550           -0.0223       -0.0223       
 -0.1363       7 (B2) B      7 (B2) A    ->    7 (A2) B      7 (A2) A     
              -0.3550       -0.3550           -0.0223       -0.0223       

 Computing CCSD intemediates for later calculations in double precision
 Finished.

Running a double precision version
           CCSD Lambda amplitudes will be solved using DIIS.
           Start     Size      MaxIter   EConv     LConv     
           3         7         100       1.00e-07  1.00e-05  
 ------------------------------------------------------------------------------
            Enorm      Ldiff       Comment
 ------------------------------------------------------------------------------
     1     6.18e-02   4.81e-02     
     2     1.40e-02   5.10e-03     
     3     5.84e-03   2.21e-03     
     4     3.12e-03   1.13e-03     Switched to DIIS steps.
     5     9.48e-04   5.49e-04     
     6     4.42e-04   1.45e-04     
     7     1.30e-04   3.60e-05     
     8     5.89e-05   4.33e-06     
     9     1.96e-05   4.49e-06     
    10     7.97e-06   1.49e-06     
    11     2.87e-06   5.72e-07     
    12     1.47e-06   9.71e-08     
    13     7.19e-07   8.95e-08     
    14     3.34e-07   1.67e-08     
    15     1.58e-07   4.57e-09     
    16     5.45e-08   9.53e-09     
 ------------------------------------------------------------------------------
                                   CCSD Lambda converged.

 Computing density matrices in double precision...
           Orbital response amplitudes will be solved using DIIS.
           Start     Size      MaxIter   EConv     LConv     
           3         7         100       1.00e-06  1.00e-06  
 ------------------------------------------------------------------------------
            Enorm      Ldiff       Comment
 ------------------------------------------------------------------------------
     1     1.32e-01   3.86e-03     
     2     1.40e-01   5.74e-03     
     3     1.74e-01   3.70e-02     
     4     1.44e-02   8.52e-02     Switched to DIIS steps.
     5     1.90e-03   1.18e-03     
     6     2.69e-04   4.40e-04     
     7     7.84e-05   3.75e-05     
     8     1.34e-05   7.49e-06     
     9     3.72e-06   9.52e-07     
    10     8.66e-07   8.32e-08     
 ------------------------------------------------------------------------------
                                   Orbital response converged.

 Computing density matrices... Done.
 CCSD calculation:   CPU 436.89 s  wall 374.69 s

Current path: /canmo/ccsd/grad/
/g1_bb_aa
/g1_bb_bb
/g1_o1o1
/g1_o1o2
/g1_o1v1
/g1_o2v1
/g1_v1v1
/g1p_bb_aa
/g1p_bb_bb
/g1s_bb_aa
/g1s_bb_bb
/g2_o1o1o1o1
/g2_o1o1o1v1
/g2_o1o1v1v1
/g2_o1v1o1v1
/g2_o1v1v1v1
/g2_v1v1v1v1
/w_bb_aa
/w_bb_bb
 Transferring MO TPDM to AO TPDM
 Transferring g2_o1o1o1o1
 Transferring g2_o1o1o1v1
 Transferring g2_o1o1v1v1
 Transferring g2_o1v1o1v1
 Transferring g2_o1v1v1v1
 Transferring g2_v1v1v1v1
 Adding separable TPDM
 Computing TPDM gradient
 --------------------------------------------------------
 2e gradient
  Atom          X               Y               Z
 --------------------------------------------------------
    1        -46.110619        0.000000      -35.698658  
    2        -19.088931        0.000000       35.698658  
    3         19.088931       -0.000000       35.698658  
    4         46.110619        0.000000      -35.698658  
 --------------------------------------------------------
 --------------------------------------------------------
 Final gradient
  Atom          X               Y               Z
 --------------------------------------------------------
    1        -46.110619        0.000000      -35.698658  
    2        -19.088931        0.000000       35.698658  
    3         19.088931       -0.000000       35.698658  
    4         46.110619        0.000000      -35.698658  
 --------------------------------------------------------
 Analytic gradient from two-electron contribution:   CPU 2112.53 s  wall 1177.84 s

 Total ccman2 time:   CPU 2665.88 s  wall 1656.52 s


 --------------------------------------------------------------
             Orbital Energies (a.u.) and Symmetries
 --------------------------------------------------------------

 Alpha MOs, Restricted
 -- Occupied --                  
-490.05  -80.03  -65.18  -58.54  -58.54   -9.86   -7.57   -7.47
  1 A1    2 A1    3 A1    4 A1    5 A1    6 A1    7 A1    8 A1                 
 -7.465  -5.465  -5.464 -58.539  -7.466  -5.463-490.047 -80.033
  9 A1   10 A1   11 A1    1 A2    2 A2    3 A2    1 B1    2 B1                 
-65.181 -58.541 -58.539  -9.860  -7.572  -7.474  -7.465  -5.465
  3 B1    4 B1    5 B1    6 B1    7 B1    8 B1    9 B1   10 B1                 
 -5.463 -58.539  -7.466  -5.463  -3.213  -3.209  -3.200  -1.065
 11 B1    1 B2    2 B2    3 B2   12 A1   13 A1   14 A1   15 A1                 
 -0.896  -0.544  -0.506  -0.391  -3.210  -3.200  -0.450  -3.213
 16 A1   17 A1   18 A1   19 A1    4 A2    5 A2    6 A2   12 B1                 
 -3.209  -3.200  -1.038  -0.693  -0.440  -0.419  -3.210  -3.200
 13 B1   14 B1   15 B1   16 B1   17 B1   18 B1    4 B2    5 B2                 
 -0.482  -0.355
  6 B2    7 B2                                                                 
 -- Virtual --                   
  0.012   0.063   0.088   0.105   0.111   0.140   0.187   0.321
 20 A1   21 A1   22 A1   23 A1   24 A1   25 A1   26 A1   27 A1                 
  0.372   0.474   0.539   0.625   0.706   0.755   0.793   0.816
 28 A1   29 A1   30 A1   31 A1   32 A1   33 A1   34 A1   35 A1                 
  0.899   0.938   1.286   1.859   1.994   2.345   2.397   4.530
 36 A1   37 A1   38 A1   39 A1   40 A1   41 A1   42 A1   43 A1                 
  4.554   4.734   7.089   7.218   8.239   8.284  14.777  14.891
 44 A1   45 A1   46 A1   47 A1   48 A1   49 A1   50 A1   51 A1                 
 49.419 165.788 293.918 293.9751028.350  -0.022   0.109   0.149
 52 A1   53 A1   54 A1   55 A1   56 A1    7 A2    8 A2    9 A2                 
  0.427   0.595   0.688   0.769   1.030   1.088   1.836   2.313
 10 A2   11 A2   12 A2   13 A2   14 A2   15 A2   16 A2   17 A2                 
  4.532   4.551   8.214  14.754 293.899   0.066   0.075   0.130
 18 A2   19 A2   20 A2   21 A2   22 A2   19 B1   20 B1   21 B1                 
  0.149   0.156   0.159   0.205   0.237   0.384   0.428   0.541
 22 B1   23 B1   24 B1   25 B1   26 B1   27 B1   28 B1   29 B1                 
  0.607   0.745   0.811   0.841   0.866   0.931   1.141   1.336
 30 B1   31 B1   32 B1   33 B1   34 B1   35 B1   36 B1   37 B1                 
  1.407   1.939   2.018   2.314   2.437   4.550   4.598   4.764
 38 B1   39 B1   40 B1   41 B1   42 B1   43 B1   44 B1   45 B1                 
  7.252   7.414   8.217   8.296  14.776  14.874  49.514 166.046
 46 B1   47 B1   48 B1   49 B1   50 B1   51 B1   52 B1   53 B1                 
293.902 293.9961028.466   0.081   0.119   0.389   0.545   0.634
 54 B1   55 B1   56 B1    8 B2    9 B2   10 B2   11 B2   12 B2                 
  0.727   0.778   0.981   1.779   2.287   4.527   4.543   8.193
 13 B2   14 B2   15 B2   16 B2   17 B2   18 B2   19 B2   20 B2                 
 14.727 293.876
 21 B2   22 B2                                                                 

 Beta MOs, Restricted
 -- Occupied --                  
-490.05  -80.03  -65.18  -58.54  -58.54   -9.86   -7.57   -7.47
  1 A1    2 A1    3 A1    4 A1    5 A1    6 A1    7 A1    8 A1                 
 -7.465  -5.465  -5.464 -58.539  -7.466  -5.463-490.047 -80.033
  9 A1   10 A1   11 A1    1 A2    2 A2    3 A2    1 B1    2 B1                 
-65.181 -58.541 -58.539  -9.860  -7.572  -7.474  -7.465  -5.465
  3 B1    4 B1    5 B1    6 B1    7 B1    8 B1    9 B1   10 B1                 
 -5.463 -58.539  -7.466  -5.463  -3.213  -3.209  -3.200  -1.065
 11 B1    1 B2    2 B2    3 B2   12 A1   13 A1   14 A1   15 A1                 
 -0.896  -0.544  -0.506  -0.391  -3.210  -3.200  -0.450  -3.213
 16 A1   17 A1   18 A1   19 A1    4 A2    5 A2    6 A2   12 B1                 
 -3.209  -3.200  -1.038  -0.693  -0.440  -0.419  -3.210  -3.200
 13 B1   14 B1   15 B1   16 B1   17 B1   18 B1    4 B2    5 B2                 
 -0.482  -0.355
  6 B2    7 B2                                                                 
 -- Virtual --                   
  0.012   0.063   0.088   0.105   0.111   0.140   0.187   0.321
 20 A1   21 A1   22 A1   23 A1   24 A1   25 A1   26 A1   27 A1                 
  0.372   0.474   0.539   0.625   0.706   0.755   0.793   0.816
 28 A1   29 A1   30 A1   31 A1   32 A1   33 A1   34 A1   35 A1                 
  0.899   0.938   1.286   1.859   1.994   2.345   2.397   4.530
 36 A1   37 A1   38 A1   39 A1   40 A1   41 A1   42 A1   43 A1                 
  4.554   4.734   7.089   7.218   8.239   8.284  14.777  14.891
 44 A1   45 A1   46 A1   47 A1   48 A1   49 A1   50 A1   51 A1                 
 49.419 165.788 293.918 293.9751028.350  -0.022   0.109   0.149
 52 A1   53 A1   54 A1   55 A1   56 A1    7 A2    8 A2    9 A2                 
  0.427   0.595   0.688   0.769   1.030   1.088   1.836   2.313
 10 A2   11 A2   12 A2   13 A2   14 A2   15 A2   16 A2   17 A2                 
  4.532   4.551   8.214  14.754 293.899   0.066   0.075   0.130
 18 A2   19 A2   20 A2   21 A2   22 A2   19 B1   20 B1   21 B1                 
  0.149   0.156   0.159   0.205   0.237   0.384   0.428   0.541
 22 B1   23 B1   24 B1   25 B1   26 B1   27 B1   28 B1   29 B1                 
  0.607   0.745   0.811   0.841   0.866   0.931   1.141   1.336
 30 B1   31 B1   32 B1   33 B1   34 B1   35 B1   36 B1   37 B1                 
  1.407   1.939   2.018   2.314   2.437   4.550   4.598   4.764
 38 B1   39 B1   40 B1   41 B1   42 B1   43 B1   44 B1   45 B1                 
  7.252   7.414   8.217   8.296  14.776  14.874  49.514 166.046
 46 B1   47 B1   48 B1   49 B1   50 B1   51 B1   52 B1   53 B1                 
293.902 293.9961028.466   0.081   0.119   0.389   0.545   0.634
 54 B1   55 B1   56 B1    8 B2    9 B2   10 B2   11 B2   12 B2                 
  0.727   0.778   0.981   1.779   2.287   4.527   4.543   8.193
 13 B2   14 B2   15 B2   16 B2   17 B2   18 B2   19 B2   20 B2                 
 14.727 293.876
 21 B2   22 B2                                                                 
 --------------------------------------------------------------

          Ground-State Mulliken Net Atomic Charges

     Atom                 Charge (a.u.)
  ----------------------------------------
      1 Br                   -0.172524
      2 P                     0.172524
      3 P                     0.172524
      4 Br                   -0.172524
  ----------------------------------------
  Sum of atomic charges =    -0.000000

 -----------------------------------------------------------------
                    Cartesian Multipole Moments
 -----------------------------------------------------------------
    Charge (ESU x 10^10)
                 0.0000
    Dipole Moment (Debye)
         X       0.0000      Y       0.0000      Z      -0.9119
       Tot       0.9119
    Quadrupole Moments (Debye-Ang)
        XX     -65.9825     XY      -0.0000     YY     -63.6380
        XZ       0.0000     YZ       0.0000     ZZ     -62.1606
    Octopole Moments (Debye-Ang^2)
       XXX       0.0000    XXY       0.0000    XYY      -0.0000
       YYY       0.0000    XXZ      18.8542    XYZ      -0.0000
       YYZ      14.5729    XZZ      -0.0000    YZZ       0.0000
       ZZZ      52.3188
    Hexadecapole Moments (Debye-Ang^3)
      XXXX    -995.6386   XXXY      -0.0000   XXYY    -180.0260
      XYYY       0.0000   YYYY     -89.2808   XXXZ       0.0000
      XXYZ       0.0000   XYYZ       0.0000   YYYZ       0.0000
      XXZZ    -243.9870   XYZZ       0.0000   YYZZ    -102.4239
      XZZZ       0.0000   YZZZ       0.0000   ZZZZ    -508.3693
 -----------------------------------------------------------------
 DrvMan completing analytic gradient of the correlated energy
 Correlated dipole moment
            1
    1   0.0000000
    2   0.0000000
    3  -0.3587840
 Energy read as -5827.024743498
 Full Analytical Gradient: (in a.u., or Hartree/Bohr)
             1             2             3             4
    1   -0.00042513   -0.00110424    0.00110424    0.00042513
    2    0.00000000   -0.00000000    0.00000000   -0.00000000
    3    0.00077292   -0.00077292   -0.00077292    0.00077292
 Gradient time:  CPU 0.28 s  wall 1.46 s
 Geometry Optimization Parameters
   NAtoms,    NIC,     NZ,  NCons,   NDum,   NFix, NCnnct, MaxDiis
        4      14       4       0       0       0       0       0

 Cartesian Hessian Update
 Hessian Updated using BFGS Update


** GEOMETRY OPTIMIZATION IN DELOCALIZED INTERNAL COORDINATES **
   Searching for a Minimum

   Optimization Cycle:   2

                       Coordinates (Angstroms)
     ATOM                X               Y               Z
      1  Br        1.8081413557    0.0000000000    0.6298209918
      2  P         1.0204110531    0.0000000000   -1.4634622411
      3  P        -1.0204110531    0.0000000000   -1.4634622411
      4  Br       -1.8081413557    0.0000000000    0.6298209918
   Point Group: c2v   Number of degrees of freedom:     3


   Energy is  -5827.024743498

 Hessian Updated using BFGS Update

  3 Hessian modes will be used to form the next step
  Hessian Eigenvalues:
     0.144570    0.285300    0.362350

 Minimum Search - Taking Simple RFO Step
 Searching for Lamda that Minimizes Along All modes
 Value Taken    Lamda =  -0.00005613
 Step Taken.  Stepsize is  0.013312

                             Maximum     Tolerance    Cnvgd?
         Gradient           0.004164      0.000300      NO
         Displacement       0.011654      0.001200      NO
         Energy change     -0.000288      0.000001      NO


 New Cartesian Coordinates Obtained by Inverse Iteration

 Displacement from previous Coordinates is:  0.048641
 ----------------------------------------------------------------
             Standard Nuclear Orientation (Angstroms)
    I     Atom           X                Y                Z
 ----------------------------------------------------------------
    1      Br      1.8253058558     0.0000000000     0.6255930888
    2      P       1.0213581088     0.0000000000    -1.4592343381
    3      P      -1.0213581088     0.0000000000    -1.4592343381
    4      Br     -1.8253058558     0.0000000000     0.6255930888
 ----------------------------------------------------------------
 Molecular Point Group                 C2v   NOp =  4
 Largest Abelian Subgroup              C2v   NOp =  4
 Nuclear Repulsion Energy =   641.9973831587 hartrees
 There are       50 alpha and       50 beta electrons
 Applying Cartesian multipole field
    Component          Value
    ---------          -----
     (2,0,0)        1.00000E-11
     (0,2,0)        2.00000E-11
     (0,0,2)       -3.00000E-11
 Nucleus-field energy     =    -0.0000000003 hartrees
 Requested basis set is 6-311++G(d,p)
 There are 64 shells and 156 basis functions
 A cutoff of  1.0D-14 yielded   1686 shell pairs
 There are     10736 function pairs (     11892 Cartesian)
 Smallest overlap matrix eigenvalue = 3.31E-04
 Guess MOs from SCF MO coefficient file

 -----------------------------------------------------------------------
  General SCF calculation program by
  Eric Jon Sundstrom, Paul Horn, Yuezhi Mao, Dmitri Zuev, Alec White,
  David Stuck, Shaama M.S., Shane Yost, Joonho Lee, David Small,
  Daniel Levine, Susi Lehtola, Hugh Burton, Evgeny Epifanovsky
 -----------------------------------------------------------------------
 Hartree-Fock
 using 4 threads for integral computing
 -------------------------------------------------------
 OpenMP Integral computing Module                
 Release: version 2.0, May 2017, Q-Chem Inc. Pleasanton 
 -------------------------------------------------------
 A restricted SCF calculation will be
 performed using DIIS
 SCF converges when DIIS error is below 1.0e-08
 ---------------------------------------
  Cycle       Energy         DIIS error
 ---------------------------------------
    1   -5826.2345556157      8.18e-05  
    2   -5826.2345974481      2.32e-05  
    3   -5826.2346039814      9.02e-06  
    4   -5826.2346047392      4.04e-06  
    5   -5826.2346048678      1.04e-06  
    6   -5826.2346048760      2.47e-07  
    7   -5826.2346048765      6.51e-08  
    8   -5826.2346048767      2.00e-08  
    9   -5826.2346048766      7.11e-09  Convergence criterion met
 ---------------------------------------
 SCF time:   CPU 20.49s  wall 9.00s 
 SCF   energy in the final basis set =    -5826.2346048766
 Total energy in the final basis set =    -5826.2346048766


 ------------------------------------------------------------------------------

   CCMAN2: suite of methods based on coupled cluster
           and equation of motion theories.

   Components:
   * libvmm-1.3-trunk
     by Evgeny Epifanovsky, Ilya Kaliman.
   * libtensor-2.5-trunk
     by Evgeny Epifanovsky, Michael Wormit, Dmitry Zuev, Sam Manzer, 
        Ilya Kaliman.
   * libcc-2.5-trunk
     by Evgeny Epifanovsky, Arik Landau, Tomasz Kus, Kirill Khistyaev, 
        Dmitry Zuev, Prashant Manohar, Xintian Feng, Anna Krylov, 
        Matthew Goldey, Alec White, Thomas Jagau, Kaushik Nanda, 
        Anastasia Gunina, Alexander Kunitsa, Joonho Lee.

   CCMAN original authors:
   Anna I. Krylov, C. David Sherrill, Steven R. Gwaltney,
   Edward F. C. Byrd (2000)
   Sergey V. Levchenko, Lyudmila V. Slipchenko, Tao Wang,
   Ana-Maria C. Cristian (2003)
   Piotr A. Pieniazek, C. Melania Oana, Evgeny Epifanovsky (2007)
   Prashant Manohar (2009)

 ------------------------------------------------------------------------------


 Allocating and initializing 3808MB of RAM...
 Calculation will run on 4 cores.


 Alpha MOs, Restricted
 -- Occupied --                  
-490.05 -490.05  -80.03  -80.03  -65.18  -65.18  -58.54  -58.54
  1 B1    1 A1    2 A1    2 B1    3 B1    3 A1    4 B1    4 A1                 
-58.540 -58.540 -58.540 -58.540  -9.861  -9.861  -7.573  -7.572
  1 A2    1 B2    5 A1    5 B1    6 B1    6 A1    7 A1    7 B1                 
 -7.474  -7.474  -7.466  -7.466  -7.466  -7.466  -5.465  -5.465
  8 B1    8 A1    2 A2    2 B2    9 B1    9 A1   10 A1   10 B1                 
 -5.464  -5.463  -5.463  -5.463  -3.213  -3.213  -3.210  -3.210
 11 A1    3 B2    3 A2   11 B1   12 B1   12 A1    4 A2    4 B2                 
 -3.209  -3.209  -3.201  -3.201  -3.201  -3.201  -1.065  -1.039
 13 B1   13 A1    5 B2    5 A2   14 B1   14 A1   15 A1   15 B1                 
 -0.895  -0.694  -0.544  -0.505  -0.482  -0.450  -0.441  -0.420
 16 A1   16 B1   17 A1   18 A1    6 B2    6 A2   17 B1   18 B1                 
 -0.390  -0.355
 19 A1    7 B2                                                                 
 -- Virtual --                   
 -0.022   0.013   0.063   0.066   0.075   0.081   0.088   0.105
  7 A2   20 A1   21 A1   19 B1   20 B1    8 B2   22 A1   23 A1                 
  0.109   0.111   0.119   0.130   0.139   0.149   0.150   0.155
  8 A2   24 A1    9 B2   21 B1   25 A1    9 A2   22 B1   23 B1                 
  0.159   0.186   0.206   0.237   0.321   0.373   0.385   0.389
 24 B1   26 A1   25 B1   26 B1   27 A1   28 A1   27 B1   10 B2                 
  0.427   0.427   0.473   0.538   0.542   0.545   0.595   0.608
 28 B1   10 A2   29 A1   30 A1   29 B1   11 B2   11 A2   30 B1                 
  0.625   0.633   0.688   0.707   0.727   0.744   0.756   0.767
 31 A1   12 B2   12 A2   32 A1   13 B2   31 B1   33 A1   13 A2                 
  0.778   0.792   0.810   0.818   0.837   0.866   0.898   0.929
 14 B2   34 A1   32 B1   35 A1   33 B1   34 B1   36 A1   35 B1                 
  0.939   0.981   1.030   1.087   1.139   1.287   1.338   1.405
 37 A1   15 B2   14 A2   15 A2   36 B1   38 A1   37 B1   38 B1                 
  1.779   1.836   1.858   1.939   1.996   2.018   2.286   2.313
 16 B2   16 A2   39 A1   39 B1   40 A1   40 B1   17 B2   17 A2                 
  2.315   2.342   2.396   2.436   4.527   4.530   4.531   4.543
 41 B1   41 A1   42 A1   42 B1   18 B2   43 A1   18 A2   19 B2                 
  4.549   4.551   4.554   4.595   4.734   4.765   7.089   7.219
 43 B1   19 A2   44 A1   44 B1   45 A1   45 B1   46 A1   47 A1                 
  7.250   7.413   8.193   8.214   8.217   8.237   8.283   8.295
 46 B1   47 B1   20 B2   20 A2   48 B1   48 A1   49 A1   49 B1                 
 14.727  14.754  14.776  14.777  14.874  14.892  49.421  49.512
 21 B2   21 A2   50 B1   50 A1   51 B1   51 A1   52 A1   52 B1                 
165.788 166.045 293.876 293.899 293.903 293.915 293.973 293.996
 53 A1   53 B1   22 B2   22 A2   54 B1   54 A1   55 A1   55 B1                 
*******1028.464
 56 A1   56 B1                                                                 

 Beta MOs, Restricted
 -- Occupied --                  
-490.05 -490.05  -80.03  -80.03  -65.18  -65.18  -58.54  -58.54
  1 B1    1 A1    2 A1    2 B1    3 B1    3 A1    4 B1    4 A1                 
-58.540 -58.540 -58.540 -58.540  -9.861  -9.861  -7.573  -7.572
  1 A2    1 B2    5 A1    5 B1    6 B1    6 A1    7 A1    7 B1                 
 -7.474  -7.474  -7.466  -7.466  -7.466  -7.466  -5.465  -5.465
  8 B1    8 A1    2 A2    2 B2    9 B1    9 A1   10 A1   10 B1                 
 -5.464  -5.463  -5.463  -5.463  -3.213  -3.213  -3.210  -3.210
 11 A1    3 B2    3 A2   11 B1   12 B1   12 A1    4 A2    4 B2                 
 -3.209  -3.209  -3.201  -3.201  -3.201  -3.201  -1.065  -1.039
 13 B1   13 A1    5 B2    5 A2   14 B1   14 A1   15 A1   15 B1                 
 -0.895  -0.694  -0.544  -0.505  -0.482  -0.450  -0.441  -0.420
 16 A1   16 B1   17 A1   18 A1    6 B2    6 A2   17 B1   18 B1                 
 -0.390  -0.355
 19 A1    7 B2                                                                 
 -- Virtual --                   
 -0.022   0.013   0.063   0.066   0.075   0.081   0.088   0.105
  7 A2   20 A1   21 A1   19 B1   20 B1    8 B2   22 A1   23 A1                 
  0.109   0.111   0.119   0.130   0.139   0.149   0.150   0.155
  8 A2   24 A1    9 B2   21 B1   25 A1    9 A2   22 B1   23 B1                 
  0.159   0.186   0.206   0.237   0.321   0.373   0.385   0.389
 24 B1   26 A1   25 B1   26 B1   27 A1   28 A1   27 B1   10 B2                 
  0.427   0.427   0.473   0.538   0.542   0.545   0.595   0.608
 28 B1   10 A2   29 A1   30 A1   29 B1   11 B2   11 A2   30 B1                 
  0.625   0.633   0.688   0.707   0.727   0.744   0.756   0.767
 31 A1   12 B2   12 A2   32 A1   13 B2   31 B1   33 A1   13 A2                 
  0.778   0.792   0.810   0.818   0.837   0.866   0.898   0.929
 14 B2   34 A1   32 B1   35 A1   33 B1   34 B1   36 A1   35 B1                 
  0.939   0.981   1.030   1.087   1.139   1.287   1.338   1.405
 37 A1   15 B2   14 A2   15 A2   36 B1   38 A1   37 B1   38 B1                 
  1.779   1.836   1.858   1.939   1.996   2.018   2.286   2.313
 16 B2   16 A2   39 A1   39 B1   40 A1   40 B1   17 B2   17 A2                 
  2.315   2.342   2.396   2.436   4.527   4.530   4.531   4.543
 41 B1   41 A1   42 A1   42 B1   18 B2   43 A1   18 A2   19 B2                 
  4.549   4.551   4.554   4.595   4.734   4.765   7.089   7.219
 43 B1   19 A2   44 A1   44 B1   45 A1   45 B1   46 A1   47 A1                 
  7.250   7.413   8.193   8.214   8.217   8.237   8.283   8.295
 46 B1   47 B1   20 B2   20 A2   48 B1   48 A1   49 A1   49 B1                 
 14.727  14.754  14.776  14.777  14.874  14.892  49.421  49.512
 21 B2   21 A2   50 B1   50 A1   51 B1   51 A1   52 A1   52 B1                 
165.788 166.045 293.876 293.899 293.903 293.915 293.973 293.996
 53 A1   53 B1   22 B2   22 A2   54 B1   54 A1   55 A1   55 B1                 
*******1028.464
 56 A1   56 B1                                                                 

 Occupation and symmetry of molecular orbitals

 Point group: C2v (4 irreducible representations).

                           A1   A2   B1   B2    All 
 ----------------------------------------------------
 All molecular orbitals:
  - Alpha                  56   22   56   22    156 
  - Beta                   56   22   56   22    156 
 ----------------------------------------------------
 Alpha orbitals:
  - Frozen occupied        11   3    11   3     28  
  - Active occupied        8    3    7    4     22  
  - Active virtual         37   16   38   15    106 
  - Frozen virtual         0    0    0    0     0   
 ----------------------------------------------------
 Beta orbitals:
  - Frozen occupied        11   3    11   3     28  
  - Active occupied        8    3    7    4     22  
  - Active virtual         37   16   38   15    106 
  - Frozen virtual         0    0    0    0     0   
 ----------------------------------------------------

 Import integrals:   CPU 0.00 s  wall 0.04 s

 Import integrals:   CPU 109.50 s  wall 105.35 s

 MP2 amplitudes:   CPU 0.95 s  wall 1.22 s

Running a double precision version
           CCSD T amplitudes will be solved using DIIS.

           Start     Size      MaxIter   EConv     TConv     
           3         7         100       1.00e-07  1.00e-05  
 ------------------------------------------------------------------------------
           Energy (a.u.)   Ediff      Tdiff       Comment
 ------------------------------------------------------------------------------
         -5827.01484479                           
     1   -5827.00076647   1.41e-02   8.51e-01     
     2   -5827.02185977   2.11e-02   1.04e-01     
     3   -5827.02218516   3.25e-04   4.25e-02     
     4   -5827.02413564   1.95e-03   1.36e-02     Switched to DIIS steps.
     5   -5827.02476837   6.33e-04   1.22e-02     
     6   -5827.02476425   4.12e-06   2.45e-03     
     7   -5827.02476452   2.66e-07   1.00e-03     
     8   -5827.02476897   4.46e-06   2.14e-04     
     9   -5827.02476922   2.50e-07   1.05e-04     
    10   -5827.02476954   3.12e-07   4.53e-05     
    11   -5827.02476962   8.57e-08   3.03e-05     
    12   -5827.02476953   8.71e-08   8.37e-06     
 ------------------------------------------------------------------------------
         -5827.02476953                           CCSD T converged.

End of double precision
 SCF energy                 = -5826.23460488
 MP2 energy                 = -5827.01484479
 CCSD correlation energy     =    -0.79016466
 CCSD total energy           = -5827.02476953

 CCSD  T1^2 = 0.0115  T2^2 = 0.3110  Leading amplitudes:

 Amplitude    Orbitals with energies
  0.0254       6 (A2) A                  ->    7 (A2) A                   
              -0.4502                         -0.0223                     
  0.0254       6 (A2) B                  ->    7 (A2) B                   
              -0.4502                         -0.0223                     
 -0.0207       7 (B2) A                  ->    10 (B2) A                  
              -0.3547                          0.3894                     
 -0.0207       7 (B2) B                  ->    10 (B2) B                  
              -0.3547                          0.3894                     

 Amplitude    Orbitals with energies
 -0.1367       7 (B2) A      7 (B2) B    ->    7 (A2) A      7 (A2) B     
              -0.3547       -0.3547           -0.0223       -0.0223       
  0.1367       7 (B2) A      7 (B2) B    ->    7 (A2) B      7 (A2) A     
              -0.3547       -0.3547           -0.0223       -0.0223       
  0.1367       7 (B2) B      7 (B2) A    ->    7 (A2) A      7 (A2) B     
              -0.3547       -0.3547           -0.0223       -0.0223       
 -0.1367       7 (B2) B      7 (B2) A    ->    7 (A2) B      7 (A2) A     
              -0.3547       -0.3547           -0.0223       -0.0223       

 Computing CCSD intemediates for later calculations in double precision
 Finished.

Running a double precision version
           CCSD Lambda amplitudes will be solved using DIIS.
           Start     Size      MaxIter   EConv     LConv     
           3         7         100       1.00e-07  1.00e-05  
 ------------------------------------------------------------------------------
            Enorm      Ldiff       Comment
 ------------------------------------------------------------------------------
     1     6.19e-02   4.82e-02     
     2     1.40e-02   5.09e-03     
     3     5.83e-03   2.22e-03     
     4     3.11e-03   1.13e-03     Switched to DIIS steps.
     5     9.48e-04   5.48e-04     
     6     4.42e-04   1.45e-04     
     7     1.29e-04   3.65e-05     
     8     5.86e-05   4.16e-06     
     9     1.97e-05   4.36e-06     
    10     8.06e-06   1.46e-06     
    11     2.95e-06   5.63e-07     
    12     1.52e-06   9.34e-08     
    13     7.38e-07   8.72e-08     
    14     3.38e-07   1.94e-08     
    15     1.59e-07   3.71e-09     
    16     5.45e-08   9.82e-09     
 ------------------------------------------------------------------------------
                                   CCSD Lambda converged.

 Computing density matrices in double precision...
           Orbital response amplitudes will be solved using DIIS.
           Start     Size      MaxIter   EConv     LConv     
           3         7         100       1.00e-06  1.00e-06  
 ------------------------------------------------------------------------------
            Enorm      Ldiff       Comment
 ------------------------------------------------------------------------------
     1     1.32e-01   3.73e-03     
     2     1.40e-01   5.84e-03     
     3     1.73e-01   3.66e-02     
     4     1.43e-02   8.46e-02     Switched to DIIS steps.
     5     1.90e-03   1.16e-03     
     6     2.66e-04   4.37e-04     
     7     7.83e-05   3.74e-05     
     8     1.33e-05   7.37e-06     
     9     3.68e-06   9.74e-07     
    10     8.58e-07   8.17e-08     
 ------------------------------------------------------------------------------
                                   Orbital response converged.

 Computing density matrices... Done.
 CCSD calculation:   CPU 437.88 s  wall 357.09 s

Current path: /canmo/ccsd/grad/
/g1_bb_aa
/g1_bb_bb
/g1_o1o1
/g1_o1o2
/g1_o1v1
/g1_o2v1
/g1_v1v1
/g1p_bb_aa
/g1p_bb_bb
/g1s_bb_aa
/g1s_bb_bb
/g2_o1o1o1o1
/g2_o1o1o1v1
/g2_o1o1v1v1
/g2_o1v1o1v1
/g2_o1v1v1v1
/g2_v1v1v1v1
/w_bb_aa
/w_bb_bb
 Transferring MO TPDM to AO TPDM
 Transferring g2_o1o1o1o1
 Transferring g2_o1o1o1v1
 Transferring g2_o1o1v1v1
 Transferring g2_o1v1o1v1
 Transferring g2_o1v1v1v1
 Transferring g2_v1v1v1v1
 Adding separable TPDM
 Computing TPDM gradient
 --------------------------------------------------------
 2e gradient
  Atom          X               Y               Z
 --------------------------------------------------------
    1        -45.937459        0.000000      -35.550750  
    2        -18.813900        0.000000       35.550750  
    3         18.813900       -0.000000       35.550750  
    4         45.937459       -0.000000      -35.550750  
 --------------------------------------------------------
 --------------------------------------------------------
 Final gradient
  Atom          X               Y               Z
 --------------------------------------------------------
    1        -45.937459        0.000000      -35.550750  
    2        -18.813900        0.000000       35.550750  
    3         18.813900       -0.000000       35.550750  
    4         45.937459       -0.000000      -35.550750  
 --------------------------------------------------------
 Analytic gradient from two-electron contribution:   CPU 2111.24 s  wall 1229.57 s

 Total ccman2 time:   CPU 2666.00 s  wall 1710.99 s


 --------------------------------------------------------------
             Orbital Energies (a.u.) and Symmetries
 --------------------------------------------------------------

 Alpha MOs, Restricted
 -- Occupied --                  
-490.05  -80.03  -65.18  -58.54  -58.54   -9.86   -7.57   -7.47
  1 A1    2 A1    3 A1    4 A1    5 A1    6 A1    7 A1    8 A1                 
 -7.466  -5.465  -5.464 -58.540  -7.466  -5.463-490.047 -80.033
  9 A1   10 A1   11 A1    1 A2    2 A2    3 A2    1 B1    2 B1                 
-65.181 -58.541 -58.540  -9.861  -7.572  -7.474  -7.466  -5.465
  3 B1    4 B1    5 B1    6 B1    7 B1    8 B1    9 B1   10 B1                 
 -5.463 -58.540  -7.466  -5.463  -3.213  -3.209  -3.201  -1.065
 11 B1    1 B2    2 B2    3 B2   12 A1   13 A1   14 A1   15 A1                 
 -0.895  -0.544  -0.505  -0.390  -3.210  -3.201  -0.450  -3.213
 16 A1   17 A1   18 A1   19 A1    4 A2    5 A2    6 A2   12 B1                 
 -3.209  -3.201  -1.039  -0.694  -0.441  -0.420  -3.210  -3.201
 13 B1   14 B1   15 B1   16 B1   17 B1   18 B1    4 B2    5 B2                 
 -0.482  -0.355
  6 B2    7 B2                                                                 
 -- Virtual --                   
  0.013   0.063   0.088   0.105   0.111   0.139   0.186   0.321
 20 A1   21 A1   22 A1   23 A1   24 A1   25 A1   26 A1   27 A1                 
  0.373   0.473   0.538   0.625   0.707   0.756   0.792   0.818
 28 A1   29 A1   30 A1   31 A1   32 A1   33 A1   34 A1   35 A1                 
  0.898   0.939   1.287   1.858   1.996   2.342   2.396   4.530
 36 A1   37 A1   38 A1   39 A1   40 A1   41 A1   42 A1   43 A1                 
  4.554   4.734   7.089   7.219   8.237   8.283  14.777  14.892
 44 A1   45 A1   46 A1   47 A1   48 A1   49 A1   50 A1   51 A1                 
 49.421 165.788 293.915 293.9731028.351  -0.022   0.109   0.149
 52 A1   53 A1   54 A1   55 A1   56 A1    7 A2    8 A2    9 A2                 
  0.427   0.595   0.688   0.767   1.030   1.087   1.836   2.313
 10 A2   11 A2   12 A2   13 A2   14 A2   15 A2   16 A2   17 A2                 
  4.531   4.551   8.214  14.754 293.899   0.066   0.075   0.130
 18 A2   19 A2   20 A2   21 A2   22 A2   19 B1   20 B1   21 B1                 
  0.150   0.155   0.159   0.206   0.237   0.385   0.427   0.542
 22 B1   23 B1   24 B1   25 B1   26 B1   27 B1   28 B1   29 B1                 
  0.608   0.744   0.810   0.837   0.866   0.929   1.139   1.338
 30 B1   31 B1   32 B1   33 B1   34 B1   35 B1   36 B1   37 B1                 
  1.405   1.939   2.018   2.315   2.436   4.549   4.595   4.765
 38 B1   39 B1   40 B1   41 B1   42 B1   43 B1   44 B1   45 B1                 
  7.250   7.413   8.217   8.295  14.776  14.874  49.512 166.045
 46 B1   47 B1   48 B1   49 B1   50 B1   51 B1   52 B1   53 B1                 
293.903 293.9961028.464   0.081   0.119   0.389   0.545   0.633
 54 B1   55 B1   56 B1    8 B2    9 B2   10 B2   11 B2   12 B2                 
  0.727   0.778   0.981   1.779   2.286   4.527   4.543   8.193
 13 B2   14 B2   15 B2   16 B2   17 B2   18 B2   19 B2   20 B2                 
 14.727 293.876
 21 B2   22 B2                                                                 

 Beta MOs, Restricted
 -- Occupied --                  
-490.05  -80.03  -65.18  -58.54  -58.54   -9.86   -7.57   -7.47
  1 A1    2 A1    3 A1    4 A1    5 A1    6 A1    7 A1    8 A1                 
 -7.466  -5.465  -5.464 -58.540  -7.466  -5.463-490.047 -80.033
  9 A1   10 A1   11 A1    1 A2    2 A2    3 A2    1 B1    2 B1                 
-65.181 -58.541 -58.540  -9.861  -7.572  -7.474  -7.466  -5.465
  3 B1    4 B1    5 B1    6 B1    7 B1    8 B1    9 B1   10 B1                 
 -5.463 -58.540  -7.466  -5.463  -3.213  -3.209  -3.201  -1.065
 11 B1    1 B2    2 B2    3 B2   12 A1   13 A1   14 A1   15 A1                 
 -0.895  -0.544  -0.505  -0.390  -3.210  -3.201  -0.450  -3.213
 16 A1   17 A1   18 A1   19 A1    4 A2    5 A2    6 A2   12 B1                 
 -3.209  -3.201  -1.039  -0.694  -0.441  -0.420  -3.210  -3.201
 13 B1   14 B1   15 B1   16 B1   17 B1   18 B1    4 B2    5 B2                 
 -0.482  -0.355
  6 B2    7 B2                                                                 
 -- Virtual --                   
  0.013   0.063   0.088   0.105   0.111   0.139   0.186   0.321
 20 A1   21 A1   22 A1   23 A1   24 A1   25 A1   26 A1   27 A1                 
  0.373   0.473   0.538   0.625   0.707   0.756   0.792   0.818
 28 A1   29 A1   30 A1   31 A1   32 A1   33 A1   34 A1   35 A1                 
  0.898   0.939   1.287   1.858   1.996   2.342   2.396   4.530
 36 A1   37 A1   38 A1   39 A1   40 A1   41 A1   42 A1   43 A1                 
  4.554   4.734   7.089   7.219   8.237   8.283  14.777  14.892
 44 A1   45 A1   46 A1   47 A1   48 A1   49 A1   50 A1   51 A1                 
 49.421 165.788 293.915 293.9731028.351  -0.022   0.109   0.149
 52 A1   53 A1   54 A1   55 A1   56 A1    7 A2    8 A2    9 A2                 
  0.427   0.595   0.688   0.767   1.030   1.087   1.836   2.313
 10 A2   11 A2   12 A2   13 A2   14 A2   15 A2   16 A2   17 A2                 
  4.531   4.551   8.214  14.754 293.899   0.066   0.075   0.130
 18 A2   19 A2   20 A2   21 A2   22 A2   19 B1   20 B1   21 B1                 
  0.150   0.155   0.159   0.206   0.237   0.385   0.427   0.542
 22 B1   23 B1   24 B1   25 B1   26 B1   27 B1   28 B1   29 B1                 
  0.608   0.744   0.810   0.837   0.866   0.929   1.139   1.338
 30 B1   31 B1   32 B1   33 B1   34 B1   35 B1   36 B1   37 B1                 
  1.405   1.939   2.018   2.315   2.436   4.549   4.595   4.765
 38 B1   39 B1   40 B1   41 B1   42 B1   43 B1   44 B1   45 B1                 
  7.250   7.413   8.217   8.295  14.776  14.874  49.512 166.045
 46 B1   47 B1   48 B1   49 B1   50 B1   51 B1   52 B1   53 B1                 
293.903 293.9961028.464   0.081   0.119   0.389   0.545   0.633
 54 B1   55 B1   56 B1    8 B2    9 B2   10 B2   11 B2   12 B2                 
  0.727   0.778   0.981   1.779   2.286   4.527   4.543   8.193
 13 B2   14 B2   15 B2   16 B2   17 B2   18 B2   19 B2   20 B2                 
 14.727 293.876
 21 B2   22 B2                                                                 
 --------------------------------------------------------------

          Ground-State Mulliken Net Atomic Charges

     Atom                 Charge (a.u.)
  ----------------------------------------
      1 Br                   -0.171998
      2 P                     0.171998
      3 P                     0.171998
      4 Br                   -0.171998
  ----------------------------------------
  Sum of atomic charges =    -0.000000

 -----------------------------------------------------------------
                    Cartesian Multipole Moments
 -----------------------------------------------------------------
    Charge (ESU x 10^10)
                -0.0000
    Dipole Moment (Debye)
         X       0.0000      Y       0.0000      Z      -0.8832
       Tot       0.8832
    Quadrupole Moments (Debye-Ang)
        XX     -65.9191     XY      -0.0000     YY     -63.6368
        XZ       0.0000     YZ       0.0000     ZZ     -62.2666
    Octopole Moments (Debye-Ang^2)
       XXX      -0.0000    XXY      -0.0000    XYY      -0.0000
       YYY      -0.0000    XXZ      19.0466    XYZ      -0.0000
       YYZ      14.6526    XZZ      -0.0000    YZZ      -0.0000
       ZZZ      52.6175
    Hexadecapole Moments (Debye-Ang^3)
      XXXX   -1008.8893   XXXY      -0.0000   XXYY    -182.3509
      XYYY      -0.0000   YYYY     -89.2783   XXXZ      -0.0000
      XXYZ       0.0000   XYYZ      -0.0000   YYYZ      -0.0000
      XXZZ    -245.5308   XYZZ       0.0000   YYZZ    -101.9624
      XZZZ      -0.0000   YZZZ       0.0000   ZZZZ    -506.3346
 -----------------------------------------------------------------
 DrvMan completing analytic gradient of the correlated energy
 Correlated dipole moment
            1
    1   0.0000000
    2   0.0000000
    3  -0.3474731
 Energy read as -5827.024769535
 Full Analytical Gradient: (in a.u., or Hartree/Bohr)
             1             2             3             4
    1    0.00008933   -0.00009505    0.00009505   -0.00008933
    2    0.00000000   -0.00000000    0.00000000   -0.00000000
    3    0.00006904   -0.00006904   -0.00006904    0.00006904
 Gradient time:  CPU 0.27 s  wall 2.70 s
 Geometry Optimization Parameters
   NAtoms,    NIC,     NZ,  NCons,   NDum,   NFix, NCnnct, MaxDiis
        4      14       4       0       0       0       0       0

 Cartesian Hessian Update
 Hessian Updated using BFGS Update


** GEOMETRY OPTIMIZATION IN DELOCALIZED INTERNAL COORDINATES **
   Searching for a Minimum

   Optimization Cycle:   3

                       Coordinates (Angstroms)
     ATOM                X               Y               Z
      1  Br        1.8253058558    0.0000000000    0.6255930888
      2  P         1.0213581088    0.0000000000   -1.4592343381
      3  P        -1.0213581088    0.0000000000   -1.4592343381
      4  Br       -1.8253058558    0.0000000000    0.6255930888
   Point Group: c2v   Number of degrees of freedom:     3


   Energy is  -5827.024769535

 Hessian Updated using BFGS Update

  3 Hessian modes will be used to form the next step
  Hessian Eigenvalues:
     0.140125    0.289082    0.390181

 Minimum Search - Taking Simple RFO Step
 Searching for Lamda that Minimizes Along All modes
 Value Taken    Lamda =   0.00000000
 Step Taken.  Stepsize is  0.001308

                             Maximum     Tolerance    Cnvgd?
         Gradient           0.000349      0.000300      NO
         Displacement       0.000934      0.001200     YES
         Energy change     -0.000026      0.000001      NO


 New Cartesian Coordinates Obtained by Inverse Iteration

 Displacement from previous Coordinates is:  0.003911
 ----------------------------------------------------------------
             Standard Nuclear Orientation (Angstroms)
    I     Atom           X                Y                Z
 ----------------------------------------------------------------
    1      Br      1.8238504290     0.0000000000     0.6256985645
    2      P       1.0213962087     0.0000000000    -1.4593398138
    3      P      -1.0213962087     0.0000000000    -1.4593398138
    4      Br     -1.8238504290     0.0000000000     0.6256985645
 ----------------------------------------------------------------
 Molecular Point Group                 C2v   NOp =  4
 Largest Abelian Subgroup              C2v   NOp =  4
 Nuclear Repulsion Energy =   642.2202351474 hartrees
 There are       50 alpha and       50 beta electrons
 Applying Cartesian multipole field
    Component          Value
    ---------          -----
     (2,0,0)        1.00000E-11
     (0,2,0)        2.00000E-11
     (0,0,2)       -3.00000E-11
 Nucleus-field energy     =    -0.0000000003 hartrees
 Requested basis set is 6-311++G(d,p)
 There are 64 shells and 156 basis functions
 A cutoff of  1.0D-14 yielded   1686 shell pairs
 There are     10736 function pairs (     11892 Cartesian)
 Smallest overlap matrix eigenvalue = 3.30E-04
 Guess MOs from SCF MO coefficient file

 -----------------------------------------------------------------------
  General SCF calculation program by
  Eric Jon Sundstrom, Paul Horn, Yuezhi Mao, Dmitri Zuev, Alec White,
  David Stuck, Shaama M.S., Shane Yost, Joonho Lee, David Small,
  Daniel Levine, Susi Lehtola, Hugh Burton, Evgeny Epifanovsky
 -----------------------------------------------------------------------
 Hartree-Fock
 using 4 threads for integral computing
 -------------------------------------------------------
 OpenMP Integral computing Module                
 Release: version 2.0, May 2017, Q-Chem Inc. Pleasanton 
 -------------------------------------------------------
 A restricted SCF calculation will be
 performed using DIIS
 SCF converges when DIIS error is below 1.0e-08
 ---------------------------------------
  Cycle       Energy         DIIS error
 ---------------------------------------
    1   -5826.2346047460      6.88e-06  
    2   -5826.2346050362      1.95e-06  
    3   -5826.2346050783      6.53e-07  
    4   -5826.2346050832      2.21e-07  
    5   -5826.2346050840      6.02e-08  
    6   -5826.2346050839      1.97e-08  
    7   -5826.2346050839      4.94e-09  Convergence criterion met
 ---------------------------------------
 SCF time:   CPU 15.95s  wall 7.00s 
 SCF   energy in the final basis set =    -5826.2346050839
 Total energy in the final basis set =    -5826.2346050839


 ------------------------------------------------------------------------------

   CCMAN2: suite of methods based on coupled cluster
           and equation of motion theories.

   Components:
   * libvmm-1.3-trunk
     by Evgeny Epifanovsky, Ilya Kaliman.
   * libtensor-2.5-trunk
     by Evgeny Epifanovsky, Michael Wormit, Dmitry Zuev, Sam Manzer, 
        Ilya Kaliman.
   * libcc-2.5-trunk
     by Evgeny Epifanovsky, Arik Landau, Tomasz Kus, Kirill Khistyaev, 
        Dmitry Zuev, Prashant Manohar, Xintian Feng, Anna Krylov, 
        Matthew Goldey, Alec White, Thomas Jagau, Kaushik Nanda, 
        Anastasia Gunina, Alexander Kunitsa, Joonho Lee.

   CCMAN original authors:
   Anna I. Krylov, C. David Sherrill, Steven R. Gwaltney,
   Edward F. C. Byrd (2000)
   Sergey V. Levchenko, Lyudmila V. Slipchenko, Tao Wang,
   Ana-Maria C. Cristian (2003)
   Piotr A. Pieniazek, C. Melania Oana, Evgeny Epifanovsky (2007)
   Prashant Manohar (2009)

 ------------------------------------------------------------------------------


 Allocating and initializing 3808MB of RAM...
 Calculation will run on 4 cores.


 Alpha MOs, Restricted
 -- Occupied --                  
-490.05 -490.05  -80.03  -80.03  -65.18  -65.18  -58.54  -58.54
  1 B1    1 A1    2 A1    2 B1    3 B1    3 A1    4 B1    4 A1                 
-58.540 -58.540 -58.539 -58.539  -9.861  -9.861  -7.573  -7.572
  1 A2    1 B2    5 A1    5 B1    6 B1    6 A1    7 A1    7 B1                 
 -7.474  -7.474  -7.466  -7.466  -7.466  -7.466  -5.465  -5.465
  8 B1    8 A1    2 A2    2 B2    9 B1    9 A1   10 A1   10 B1                 
 -5.463  -5.463  -5.463  -5.463  -3.213  -3.213  -3.210  -3.210
 11 A1    3 B2    3 A2   11 B1   12 B1   12 A1    4 A2    4 B2                 
 -3.209  -3.209  -3.201  -3.201  -3.201  -3.201  -1.065  -1.039
 13 B1   13 A1    5 B2    5 A2   14 B1   14 A1   15 A1   15 B1                 
 -0.895  -0.694  -0.544  -0.506  -0.482  -0.450  -0.441  -0.420
 16 A1   16 B1   17 A1   18 A1    6 B2    6 A2   17 B1   18 B1                 
 -0.390  -0.355
 19 A1    7 B2                                                                 
 -- Virtual --                   
 -0.022   0.013   0.063   0.066   0.075   0.081   0.089   0.105
  7 A2   20 A1   21 A1   19 B1   20 B1    8 B2   22 A1   23 A1                 
  0.109   0.111   0.119   0.130   0.139   0.149   0.150   0.155
  8 A2   24 A1    9 B2   21 B1   25 A1    9 A2   22 B1   23 B1                 
  0.159   0.186   0.206   0.237   0.321   0.373   0.385   0.389
 24 B1   26 A1   25 B1   26 B1   27 A1   28 A1   27 B1   10 B2                 
  0.427   0.427   0.473   0.538   0.542   0.545   0.595   0.608
 28 B1   10 A2   29 A1   30 A1   29 B1   11 B2   11 A2   30 B1                 
  0.625   0.633   0.688   0.707   0.727   0.744   0.756   0.768
 31 A1   12 B2   12 A2   32 A1   13 B2   31 B1   33 A1   13 A2                 
  0.778   0.792   0.810   0.818   0.837   0.866   0.898   0.929
 14 B2   34 A1   32 B1   35 A1   33 B1   34 B1   36 A1   35 B1                 
  0.939   0.981   1.030   1.087   1.139   1.287   1.338   1.405
 37 A1   15 B2   14 A2   15 A2   36 B1   38 A1   37 B1   38 B1                 
  1.779   1.836   1.858   1.939   1.996   2.018   2.286   2.313
 16 B2   16 A2   39 A1   39 B1   40 A1   40 B1   17 B2   17 A2                 
  2.315   2.342   2.396   2.436   4.527   4.530   4.531   4.543
 41 B1   41 A1   42 A1   42 B1   18 B2   43 A1   18 A2   19 B2                 
  4.549   4.551   4.554   4.595   4.734   4.765   7.089   7.220
 43 B1   19 A2   44 A1   44 B1   45 A1   45 B1   46 A1   47 A1                 
  7.250   7.413   8.193   8.214   8.217   8.237   8.283   8.295
 46 B1   47 B1   20 B2   20 A2   48 B1   48 A1   49 A1   49 B1                 
 14.727  14.754  14.776  14.777  14.874  14.892  49.420  49.513
 21 B2   21 A2   50 B1   50 A1   51 B1   51 A1   52 A1   52 B1                 
165.788 166.045 293.876 293.899 293.903 293.915 293.973 293.996
 53 A1   53 B1   22 B2   22 A2   54 B1   54 A1   55 A1   55 B1                 
*******1028.464
 56 A1   56 B1                                                                 

 Beta MOs, Restricted
 -- Occupied --                  
-490.05 -490.05  -80.03  -80.03  -65.18  -65.18  -58.54  -58.54
  1 B1    1 A1    2 A1    2 B1    3 B1    3 A1    4 B1    4 A1                 
-58.540 -58.540 -58.539 -58.539  -9.861  -9.861  -7.573  -7.572
  1 A2    1 B2    5 A1    5 B1    6 B1    6 A1    7 A1    7 B1                 
 -7.474  -7.474  -7.466  -7.466  -7.466  -7.466  -5.465  -5.465
  8 B1    8 A1    2 A2    2 B2    9 B1    9 A1   10 A1   10 B1                 
 -5.463  -5.463  -5.463  -5.463  -3.213  -3.213  -3.210  -3.210
 11 A1    3 B2    3 A2   11 B1   12 B1   12 A1    4 A2    4 B2                 
 -3.209  -3.209  -3.201  -3.201  -3.201  -3.201  -1.065  -1.039
 13 B1   13 A1    5 B2    5 A2   14 B1   14 A1   15 A1   15 B1                 
 -0.895  -0.694  -0.544  -0.506  -0.482  -0.450  -0.441  -0.420
 16 A1   16 B1   17 A1   18 A1    6 B2    6 A2   17 B1   18 B1                 
 -0.390  -0.355
 19 A1    7 B2                                                                 
 -- Virtual --                   
 -0.022   0.013   0.063   0.066   0.075   0.081   0.089   0.105
  7 A2   20 A1   21 A1   19 B1   20 B1    8 B2   22 A1   23 A1                 
  0.109   0.111   0.119   0.130   0.139   0.149   0.150   0.155
  8 A2   24 A1    9 B2   21 B1   25 A1    9 A2   22 B1   23 B1                 
  0.159   0.186   0.206   0.237   0.321   0.373   0.385   0.389
 24 B1   26 A1   25 B1   26 B1   27 A1   28 A1   27 B1   10 B2                 
  0.427   0.427   0.473   0.538   0.542   0.545   0.595   0.608
 28 B1   10 A2   29 A1   30 A1   29 B1   11 B2   11 A2   30 B1                 
  0.625   0.633   0.688   0.707   0.727   0.744   0.756   0.768
 31 A1   12 B2   12 A2   32 A1   13 B2   31 B1   33 A1   13 A2                 
  0.778   0.792   0.810   0.818   0.837   0.866   0.898   0.929
 14 B2   34 A1   32 B1   35 A1   33 B1   34 B1   36 A1   35 B1                 
  0.939   0.981   1.030   1.087   1.139   1.287   1.338   1.405
 37 A1   15 B2   14 A2   15 A2   36 B1   38 A1   37 B1   38 B1                 
  1.779   1.836   1.858   1.939   1.996   2.018   2.286   2.313
 16 B2   16 A2   39 A1   39 B1   40 A1   40 B1   17 B2   17 A2                 
  2.315   2.342   2.396   2.436   4.527   4.530   4.531   4.543
 41 B1   41 A1   42 A1   42 B1   18 B2   43 A1   18 A2   19 B2                 
  4.549   4.551   4.554   4.595   4.734   4.765   7.089   7.220
 43 B1   19 A2   44 A1   44 B1   45 A1   45 B1   46 A1   47 A1                 
  7.250   7.413   8.193   8.214   8.217   8.237   8.283   8.295
 46 B1   47 B1   20 B2   20 A2   48 B1   48 A1   49 A1   49 B1                 
 14.727  14.754  14.776  14.777  14.874  14.892  49.420  49.513
 21 B2   21 A2   50 B1   50 A1   51 B1   51 A1   52 A1   52 B1                 
165.788 166.045 293.876 293.899 293.903 293.915 293.973 293.996
 53 A1   53 B1   22 B2   22 A2   54 B1   54 A1   55 A1   55 B1                 
*******1028.464
 56 A1   56 B1                                                                 

 Occupation and symmetry of molecular orbitals

 Point group: C2v (4 irreducible representations).

                           A1   A2   B1   B2    All 
 ----------------------------------------------------
 All molecular orbitals:
  - Alpha                  56   22   56   22    156 
  - Beta                   56   22   56   22    156 
 ----------------------------------------------------
 Alpha orbitals:
  - Frozen occupied        11   3    11   3     28  
  - Active occupied        8    3    7    4     22  
  - Active virtual         37   16   38   15    106 
  - Frozen virtual         0    0    0    0     0   
 ----------------------------------------------------
 Beta orbitals:
  - Frozen occupied        11   3    11   3     28  
  - Active occupied        8    3    7    4     22  
  - Active virtual         37   16   38   15    106 
  - Frozen virtual         0    0    0    0     0   
 ----------------------------------------------------

 Import integrals:   CPU 0.00 s  wall 0.02 s

 Import integrals:   CPU 110.35 s  wall 97.07 s

 MP2 amplitudes:   CPU 1.00 s  wall 1.20 s

Running a double precision version
           CCSD T amplitudes will be solved using DIIS.

           Start     Size      MaxIter   EConv     TConv     
           3         7         100       1.00e-07  1.00e-05  
 ------------------------------------------------------------------------------
           Energy (a.u.)   Ediff      Tdiff       Comment
 ------------------------------------------------------------------------------
         -5827.01485199                           
     1   -5827.00076983   1.41e-02   8.51e-01     
     2   -5827.02186077   2.11e-02   1.04e-01     
     3   -5827.02218636   3.26e-04   4.25e-02     
     4   -5827.02413641   1.95e-03   1.36e-02     Switched to DIIS steps.
     5   -5827.02476868   6.32e-04   1.22e-02     
     6   -5827.02476453   4.15e-06   2.45e-03     
     7   -5827.02476478   2.55e-07   1.00e-03     
     8   -5827.02476923   4.45e-06   2.14e-04     
     9   -5827.02476948   2.47e-07   1.05e-04     
    10   -5827.02476979   3.10e-07   4.50e-05     
    11   -5827.02476987   8.60e-08   3.02e-05     
    12   -5827.02476978   8.67e-08   8.35e-06     
 ------------------------------------------------------------------------------
         -5827.02476978                           CCSD T converged.

End of double precision
 SCF energy                 = -5826.23460508
 MP2 energy                 = -5827.01485199
 CCSD correlation energy     =    -0.79016470
 CCSD total energy           = -5827.02476978

 CCSD  T1^2 = 0.0114  T2^2 = 0.3110  Leading amplitudes:

 Amplitude    Orbitals with energies
 -0.0254       6 (A2) A                  ->    7 (A2) A                   
              -0.4502                         -0.0223                     
 -0.0254       6 (A2) B                  ->    7 (A2) B                   
              -0.4502                         -0.0223                     
  0.0207       7 (B2) A                  ->    10 (B2) A                  
              -0.3546                          0.3894                     
  0.0207       7 (B2) B                  ->    10 (B2) B                  
              -0.3546                          0.3894                     

 Amplitude    Orbitals with energies
 -0.1368       7 (B2) A      7 (B2) B    ->    7 (A2) A      7 (A2) B     
              -0.3546       -0.3546           -0.0223       -0.0223       
  0.1368       7 (B2) A      7 (B2) B    ->    7 (A2) B      7 (A2) A     
              -0.3546       -0.3546           -0.0223       -0.0223       
  0.1368       7 (B2) B      7 (B2) A    ->    7 (A2) A      7 (A2) B     
              -0.3546       -0.3546           -0.0223       -0.0223       
 -0.1368       7 (B2) B      7 (B2) A    ->    7 (A2) B      7 (A2) A     
              -0.3546       -0.3546           -0.0223       -0.0223       

 Computing CCSD intemediates for later calculations in double precision
 Finished.

Running a double precision version
           CCSD Lambda amplitudes will be solved using DIIS.
           Start     Size      MaxIter   EConv     LConv     
           3         7         100       1.00e-07  1.00e-05  
 ------------------------------------------------------------------------------
            Enorm      Ldiff       Comment
 ------------------------------------------------------------------------------
     1     6.19e-02   4.82e-02     
     2     1.40e-02   5.09e-03     
     3     5.83e-03   2.22e-03     
     4     3.11e-03   1.13e-03     Switched to DIIS steps.
     5     9.47e-04   5.48e-04     
     6     4.41e-04   1.45e-04     
     7     1.29e-04   3.64e-05     
     8     5.85e-05   4.16e-06     
     9     1.96e-05   4.36e-06     
    10     8.04e-06   1.47e-06     
    11     2.93e-06   5.64e-07     
    12     1.51e-06   9.41e-08     
    13     7.33e-07   8.75e-08     
    14     3.36e-07   1.89e-08     
    15     1.59e-07   3.85e-09     
    16     5.43e-08   9.76e-09     
 ------------------------------------------------------------------------------
                                   CCSD Lambda converged.

 Computing density matrices in double precision...
           Orbital response amplitudes will be solved using DIIS.
           Start     Size      MaxIter   EConv     LConv     
           3         7         100       1.00e-06  1.00e-06  
 ------------------------------------------------------------------------------
            Enorm      Ldiff       Comment
 ------------------------------------------------------------------------------
     1     1.32e-01   3.73e-03     
     2     1.40e-01   5.85e-03     
     3     1.73e-01   3.66e-02     
     4     1.43e-02   8.46e-02     Switched to DIIS steps.
     5     1.90e-03   1.16e-03     
     6     2.66e-04   4.37e-04     
     7     7.82e-05   3.74e-05     
     8     1.33e-05   7.37e-06     
     9     3.69e-06   9.72e-07     
    10     8.60e-07   8.15e-08     
 ------------------------------------------------------------------------------
                                   Orbital response converged.

 Computing density matrices... Done.
 CCSD calculation:   CPU 438.89 s  wall 415.15 s

Current path: /canmo/ccsd/grad/
/g1_bb_aa
/g1_bb_bb
/g1_o1o1
/g1_o1o2
/g1_o1v1
/g1_o2v1
/g1_v1v1
/g1p_bb_aa
/g1p_bb_bb
/g1s_bb_aa
/g1s_bb_bb
/g2_o1o1o1o1
/g2_o1o1o1v1
/g2_o1o1v1v1
/g2_o1v1o1v1
/g2_o1v1v1v1
/g2_v1v1v1v1
/w_bb_aa
/w_bb_bb
 Transferring MO TPDM to AO TPDM
 Transferring g2_o1o1o1o1
 Transferring g2_o1o1o1v1
 Transferring g2_o1o1v1v1
 Transferring g2_o1v1o1v1
 Transferring g2_o1v1v1v1
 Transferring g2_v1v1v1v1
 Adding separable TPDM
 Computing TPDM gradient
 --------------------------------------------------------
 2e gradient
  Atom          X               Y               Z
 --------------------------------------------------------
    1        -45.959052       -0.000000      -35.571932  
    2        -18.830091        0.000000       35.571932  
    3         18.830091       -0.000000       35.571932  
    4         45.959052        0.000000      -35.571932  
 --------------------------------------------------------
 --------------------------------------------------------
 Final gradient
  Atom          X               Y               Z
 --------------------------------------------------------
    1        -45.959052       -0.000000      -35.571932  
    2        -18.830091        0.000000       35.571932  
    3         18.830091       -0.000000       35.571932  
    4         45.959052        0.000000      -35.571932  
 --------------------------------------------------------
 Analytic gradient from two-electron contribution:   CPU 2108.10 s  wall 1068.27 s

 Total ccman2 time:   CPU 2664.59 s  wall 1597.75 s


 --------------------------------------------------------------
             Orbital Energies (a.u.) and Symmetries
 --------------------------------------------------------------

 Alpha MOs, Restricted
 -- Occupied --                  
-490.05  -80.03  -65.18  -58.54  -58.54   -9.86   -7.57   -7.47
  1 A1    2 A1    3 A1    4 A1    5 A1    6 A1    7 A1    8 A1                 
 -7.466  -5.465  -5.463 -58.540  -7.466  -5.463-490.047 -80.033
  9 A1   10 A1   11 A1    1 A2    2 A2    3 A2    1 B1    2 B1                 
-65.181 -58.541 -58.539  -9.861  -7.572  -7.474  -7.466  -5.465
  3 B1    4 B1    5 B1    6 B1    7 B1    8 B1    9 B1   10 B1                 
 -5.463 -58.540  -7.466  -5.463  -3.213  -3.209  -3.201  -1.065
 11 B1    1 B2    2 B2    3 B2   12 A1   13 A1   14 A1   15 A1                 
 -0.895  -0.544  -0.506  -0.390  -3.210  -3.201  -0.450  -3.213
 16 A1   17 A1   18 A1   19 A1    4 A2    5 A2    6 A2   12 B1                 
 -3.209  -3.201  -1.039  -0.694  -0.441  -0.420  -3.210  -3.201
 13 B1   14 B1   15 B1   16 B1   17 B1   18 B1    4 B2    5 B2                 
 -0.482  -0.355
  6 B2    7 B2                                                                 
 -- Virtual --                   
  0.013   0.063   0.089   0.105   0.111   0.139   0.186   0.321
 20 A1   21 A1   22 A1   23 A1   24 A1   25 A1   26 A1   27 A1                 
  0.373   0.473   0.538   0.625   0.707   0.756   0.792   0.818
 28 A1   29 A1   30 A1   31 A1   32 A1   33 A1   34 A1   35 A1                 
  0.898   0.939   1.287   1.858   1.996   2.342   2.396   4.530
 36 A1   37 A1   38 A1   39 A1   40 A1   41 A1   42 A1   43 A1                 
  4.554   4.734   7.089   7.220   8.237   8.283  14.777  14.892
 44 A1   45 A1   46 A1   47 A1   48 A1   49 A1   50 A1   51 A1                 
 49.420 165.788 293.915 293.9731028.351  -0.022   0.109   0.149
 52 A1   53 A1   54 A1   55 A1   56 A1    7 A2    8 A2    9 A2                 
  0.427   0.595   0.688   0.768   1.030   1.087   1.836   2.313
 10 A2   11 A2   12 A2   13 A2   14 A2   15 A2   16 A2   17 A2                 
  4.531   4.551   8.214  14.754 293.899   0.066   0.075   0.130
 18 A2   19 A2   20 A2   21 A2   22 A2   19 B1   20 B1   21 B1                 
  0.150   0.155   0.159   0.206   0.237   0.385   0.427   0.542
 22 B1   23 B1   24 B1   25 B1   26 B1   27 B1   28 B1   29 B1                 
  0.608   0.744   0.810   0.837   0.866   0.929   1.139   1.338
 30 B1   31 B1   32 B1   33 B1   34 B1   35 B1   36 B1   37 B1                 
  1.405   1.939   2.018   2.315   2.436   4.549   4.595   4.765
 38 B1   39 B1   40 B1   41 B1   42 B1   43 B1   44 B1   45 B1                 
  7.250   7.413   8.217   8.295  14.776  14.874  49.513 166.045
 46 B1   47 B1   48 B1   49 B1   50 B1   51 B1   52 B1   53 B1                 
293.903 293.9961028.464   0.081   0.119   0.389   0.545   0.633
 54 B1   55 B1   56 B1    8 B2    9 B2   10 B2   11 B2   12 B2                 
  0.727   0.778   0.981   1.779   2.286   4.527   4.543   8.193
 13 B2   14 B2   15 B2   16 B2   17 B2   18 B2   19 B2   20 B2                 
 14.727 293.876
 21 B2   22 B2                                                                 

 Beta MOs, Restricted
 -- Occupied --                  
-490.05  -80.03  -65.18  -58.54  -58.54   -9.86   -7.57   -7.47
  1 A1    2 A1    3 A1    4 A1    5 A1    6 A1    7 A1    8 A1                 
 -7.466  -5.465  -5.463 -58.540  -7.466  -5.463-490.047 -80.033
  9 A1   10 A1   11 A1    1 A2    2 A2    3 A2    1 B1    2 B1                 
-65.181 -58.541 -58.539  -9.861  -7.572  -7.474  -7.466  -5.465
  3 B1    4 B1    5 B1    6 B1    7 B1    8 B1    9 B1   10 B1                 
 -5.463 -58.540  -7.466  -5.463  -3.213  -3.209  -3.201  -1.065
 11 B1    1 B2    2 B2    3 B2   12 A1   13 A1   14 A1   15 A1                 
 -0.895  -0.544  -0.506  -0.390  -3.210  -3.201  -0.450  -3.213
 16 A1   17 A1   18 A1   19 A1    4 A2    5 A2    6 A2   12 B1                 
 -3.209  -3.201  -1.039  -0.694  -0.441  -0.420  -3.210  -3.201
 13 B1   14 B1   15 B1   16 B1   17 B1   18 B1    4 B2    5 B2                 
 -0.482  -0.355
  6 B2    7 B2                                                                 
 -- Virtual --                   
  0.013   0.063   0.089   0.105   0.111   0.139   0.186   0.321
 20 A1   21 A1   22 A1   23 A1   24 A1   25 A1   26 A1   27 A1                 
  0.373   0.473   0.538   0.625   0.707   0.756   0.792   0.818
 28 A1   29 A1   30 A1   31 A1   32 A1   33 A1   34 A1   35 A1                 
  0.898   0.939   1.287   1.858   1.996   2.342   2.396   4.530
 36 A1   37 A1   38 A1   39 A1   40 A1   41 A1   42 A1   43 A1                 
  4.554   4.734   7.089   7.220   8.237   8.283  14.777  14.892
 44 A1   45 A1   46 A1   47 A1   48 A1   49 A1   50 A1   51 A1                 
 49.420 165.788 293.915 293.9731028.351  -0.022   0.109   0.149
 52 A1   53 A1   54 A1   55 A1   56 A1    7 A2    8 A2    9 A2                 
  0.427   0.595   0.688   0.768   1.030   1.087   1.836   2.313
 10 A2   11 A2   12 A2   13 A2   14 A2   15 A2   16 A2   17 A2                 
  4.531   4.551   8.214  14.754 293.899   0.066   0.075   0.130
 18 A2   19 A2   20 A2   21 A2   22 A2   19 B1   20 B1   21 B1                 
  0.150   0.155   0.159   0.206   0.237   0.385   0.427   0.542
 22 B1   23 B1   24 B1   25 B1   26 B1   27 B1   28 B1   29 B1                 
  0.608   0.744   0.810   0.837   0.866   0.929   1.139   1.338
 30 B1   31 B1   32 B1   33 B1   34 B1   35 B1   36 B1   37 B1                 
  1.405   1.939   2.018   2.315   2.436   4.549   4.595   4.765
 38 B1   39 B1   40 B1   41 B1   42 B1   43 B1   44 B1   45 B1                 
  7.250   7.413   8.217   8.295  14.776  14.874  49.513 166.045
 46 B1   47 B1   48 B1   49 B1   50 B1   51 B1   52 B1   53 B1                 
293.903 293.9961028.464   0.081   0.119   0.389   0.545   0.633
 54 B1   55 B1   56 B1    8 B2    9 B2   10 B2   11 B2   12 B2                 
  0.727   0.778   0.981   1.779   2.286   4.527   4.543   8.193
 13 B2   14 B2   15 B2   16 B2   17 B2   18 B2   19 B2   20 B2                 
 14.727 293.876
 21 B2   22 B2                                                                 
 --------------------------------------------------------------

          Ground-State Mulliken Net Atomic Charges

     Atom                 Charge (a.u.)
  ----------------------------------------
      1 Br                   -0.171931
      2 P                     0.171931
      3 P                     0.171931
      4 Br                   -0.171931
  ----------------------------------------
  Sum of atomic charges =     0.000000

 -----------------------------------------------------------------
                    Cartesian Multipole Moments
 -----------------------------------------------------------------
    Charge (ESU x 10^10)
                 0.0000
    Dipole Moment (Debye)
         X      -0.0000      Y      -0.0000      Z      -0.8822
       Tot       0.8822
    Quadrupole Moments (Debye-Ang)
        XX     -65.9196     XY      -0.0000     YY     -63.6362
        XZ      -0.0000     YZ       0.0000     ZZ     -62.2634
    Octopole Moments (Debye-Ang^2)
       XXX      -0.0000    XXY      -0.0000    XYY       0.0000
       YYY      -0.0000    XXZ      19.0404    XYZ       0.0000
       YYZ      14.6532    XZZ       0.0000    YZZ      -0.0000
       ZZZ      52.6150
    Hexadecapole Moments (Debye-Ang^3)
      XXXX   -1007.7401   XXXY      -0.0000   XXYY    -182.1516
      XYYY      -0.0000   YYYY     -89.2778   XXXZ      -0.0000
      XXYZ       0.0000   XYYZ      -0.0000   YYYZ       0.0000
      XXZZ    -245.3844   XYZZ      -0.0000   YYZZ    -101.9763
      XZZZ      -0.0000   YZZZ       0.0000   ZZZZ    -506.3670
 -----------------------------------------------------------------
 DrvMan completing analytic gradient of the correlated energy
 Correlated dipole moment
            1
    1  -0.0000000
    2  -0.0000000
    3  -0.3470984
 Energy read as -5827.024769785
 Full Analytical Gradient: (in a.u., or Hartree/Bohr)
             1             2             3             4
    1    0.00000602   -0.00005550    0.00005550   -0.00000602
    2   -0.00000000    0.00000000   -0.00000000    0.00000000
    3    0.00000072   -0.00000072   -0.00000072    0.00000072
 Gradient time:  CPU 0.29 s  wall 1.64 s
 Geometry Optimization Parameters
   NAtoms,    NIC,     NZ,  NCons,   NDum,   NFix, NCnnct, MaxDiis
        4      14       4       0       0       0       0       0

 Cartesian Hessian Update
 Hessian Updated using BFGS Update


** GEOMETRY OPTIMIZATION IN DELOCALIZED INTERNAL COORDINATES **
   Searching for a Minimum

   Optimization Cycle:   4

                       Coordinates (Angstroms)
     ATOM                X               Y               Z
      1  Br        1.8238504290    0.0000000000    0.6256985645
      2  P         1.0213962087    0.0000000000   -1.4593398138
      3  P        -1.0213962087    0.0000000000   -1.4593398138
      4  Br       -1.8238504290    0.0000000000    0.6256985645
   Point Group: c2v   Number of degrees of freedom:     3


   Energy is  -5827.024769785

 Hessian Updated using BFGS Update

  3 Hessian modes will be used to form the next step
  Hessian Eigenvalues:
     0.139938    0.251286    0.408985

 Minimum Search - Taking Simple RFO Step
 Searching for Lamda that Minimizes Along All modes
 Value Taken    Lamda =   0.00000000
 Step Taken.  Stepsize is  0.000242

                             Maximum     Tolerance    Cnvgd?
         Gradient           0.000041      0.000300     YES
         Displacement       0.000185      0.001200     YES
         Energy change     -0.000000      0.000001     YES


                       Distance Matrix (Angstroms)
             Br(  1)   P (  2)   P (  3)
   P (  2)  2.234126
   P (  3)  3.527437  2.042792
   Br(  4)  3.647701  3.527437  2.234126

 Final energy is   -5827.0247697847899     


 ******************************
 **  OPTIMIZATION CONVERGED  **
 ******************************

                       Coordinates (Angstroms)
     ATOM                X               Y               Z
      1  Br        1.8238504290    0.0000000000    0.6256985645
      2  P         1.0213962087    0.0000000000   -1.4593398138
      3  P        -1.0213962087    0.0000000000   -1.4593398138
      4  Br       -1.8238504290    0.0000000000    0.6256985645

Z-matrix Print:
$molecule
0 1
Br
P  1 2.234126
P  2 2.042792 1 111.049871
Br 3 2.234126 2 111.049871 1 -0.000000 0
$end


 --------------------------------------------------------------
             Orbital Energies (a.u.) and Symmetries
 --------------------------------------------------------------

 Alpha MOs, Restricted
 -- Occupied --                  
-490.05  -80.03  -65.18  -58.54  -58.54   -9.86   -7.57   -7.47
  1 A1    2 A1    3 A1    4 A1    5 A1    6 A1    7 A1    8 A1                 
 -7.466  -5.465  -5.463 -58.540  -7.466  -5.463-490.047 -80.033
  9 A1   10 A1   11 A1    1 A2    2 A2    3 A2    1 B1    2 B1                 
-65.181 -58.541 -58.539  -9.861  -7.572  -7.474  -7.466  -5.465
  3 B1    4 B1    5 B1    6 B1    7 B1    8 B1    9 B1   10 B1                 
 -5.463 -58.540  -7.466  -5.463  -3.213  -3.209  -3.201  -1.065
 11 B1    1 B2    2 B2    3 B2   12 A1   13 A1   14 A1   15 A1                 
 -0.895  -0.544  -0.506  -0.390  -3.210  -3.201  -0.450  -3.213
 16 A1   17 A1   18 A1   19 A1    4 A2    5 A2    6 A2   12 B1                 
 -3.209  -3.201  -1.039  -0.694  -0.441  -0.420  -3.210  -3.201
 13 B1   14 B1   15 B1   16 B1   17 B1   18 B1    4 B2    5 B2                 
 -0.482  -0.355
  6 B2    7 B2                                                                 
 -- Virtual --                   
  0.013   0.063   0.089   0.105   0.111   0.139   0.186   0.321
 20 A1   21 A1   22 A1   23 A1   24 A1   25 A1   26 A1   27 A1                 
  0.373   0.473   0.538   0.625   0.707   0.756   0.792   0.818
 28 A1   29 A1   30 A1   31 A1   32 A1   33 A1   34 A1   35 A1                 
  0.898   0.939   1.287   1.858   1.996   2.342   2.396   4.530
 36 A1   37 A1   38 A1   39 A1   40 A1   41 A1   42 A1   43 A1                 
  4.554   4.734   7.089   7.220   8.237   8.283  14.777  14.892
 44 A1   45 A1   46 A1   47 A1   48 A1   49 A1   50 A1   51 A1                 
 49.420 165.788 293.915 293.9731028.351  -0.022   0.109   0.149
 52 A1   53 A1   54 A1   55 A1   56 A1    7 A2    8 A2    9 A2                 
  0.427   0.595   0.688   0.768   1.030   1.087   1.836   2.313
 10 A2   11 A2   12 A2   13 A2   14 A2   15 A2   16 A2   17 A2                 
  4.531   4.551   8.214  14.754 293.899   0.066   0.075   0.130
 18 A2   19 A2   20 A2   21 A2   22 A2   19 B1   20 B1   21 B1                 
  0.150   0.155   0.159   0.206   0.237   0.385   0.427   0.542
 22 B1   23 B1   24 B1   25 B1   26 B1   27 B1   28 B1   29 B1                 
  0.608   0.744   0.810   0.837   0.866   0.929   1.139   1.338
 30 B1   31 B1   32 B1   33 B1   34 B1   35 B1   36 B1   37 B1                 
  1.405   1.939   2.018   2.315   2.436   4.549   4.595   4.765
 38 B1   39 B1   40 B1   41 B1   42 B1   43 B1   44 B1   45 B1                 
  7.250   7.413   8.217   8.295  14.776  14.874  49.513 166.045
 46 B1   47 B1   48 B1   49 B1   50 B1   51 B1   52 B1   53 B1                 
293.903 293.9961028.464   0.081   0.119   0.389   0.545   0.633
 54 B1   55 B1   56 B1    8 B2    9 B2   10 B2   11 B2   12 B2                 
  0.727   0.778   0.981   1.779   2.286   4.527   4.543   8.193
 13 B2   14 B2   15 B2   16 B2   17 B2   18 B2   19 B2   20 B2                 
 14.727 293.876
 21 B2   22 B2                                                                 

 Beta MOs, Restricted
 -- Occupied --                  
-490.05  -80.03  -65.18  -58.54  -58.54   -9.86   -7.57   -7.47
  1 A1    2 A1    3 A1    4 A1    5 A1    6 A1    7 A1    8 A1                 
 -7.466  -5.465  -5.463 -58.540  -7.466  -5.463-490.047 -80.033
  9 A1   10 A1   11 A1    1 A2    2 A2    3 A2    1 B1    2 B1                 
-65.181 -58.541 -58.539  -9.861  -7.572  -7.474  -7.466  -5.465
  3 B1    4 B1    5 B1    6 B1    7 B1    8 B1    9 B1   10 B1                 
 -5.463 -58.540  -7.466  -5.463  -3.213  -3.209  -3.201  -1.065
 11 B1    1 B2    2 B2    3 B2   12 A1   13 A1   14 A1   15 A1                 
 -0.895  -0.544  -0.506  -0.390  -3.210  -3.201  -0.450  -3.213
 16 A1   17 A1   18 A1   19 A1    4 A2    5 A2    6 A2   12 B1                 
 -3.209  -3.201  -1.039  -0.694  -0.441  -0.420  -3.210  -3.201
 13 B1   14 B1   15 B1   16 B1   17 B1   18 B1    4 B2    5 B2                 
 -0.482  -0.355
  6 B2    7 B2                                                                 
 -- Virtual --                   
  0.013   0.063   0.089   0.105   0.111   0.139   0.186   0.321
 20 A1   21 A1   22 A1   23 A1   24 A1   25 A1   26 A1   27 A1                 
  0.373   0.473   0.538   0.625   0.707   0.756   0.792   0.818
 28 A1   29 A1   30 A1   31 A1   32 A1   33 A1   34 A1   35 A1                 
  0.898   0.939   1.287   1.858   1.996   2.342   2.396   4.530
 36 A1   37 A1   38 A1   39 A1   40 A1   41 A1   42 A1   43 A1                 
  4.554   4.734   7.089   7.220   8.237   8.283  14.777  14.892
 44 A1   45 A1   46 A1   47 A1   48 A1   49 A1   50 A1   51 A1                 
 49.420 165.788 293.915 293.9731028.351  -0.022   0.109   0.149
 52 A1   53 A1   54 A1   55 A1   56 A1    7 A2    8 A2    9 A2                 
  0.427   0.595   0.688   0.768   1.030   1.087   1.836   2.313
 10 A2   11 A2   12 A2   13 A2   14 A2   15 A2   16 A2   17 A2                 
  4.531   4.551   8.214  14.754 293.899   0.066   0.075   0.130
 18 A2   19 A2   20 A2   21 A2   22 A2   19 B1   20 B1   21 B1                 
  0.150   0.155   0.159   0.206   0.237   0.385   0.427   0.542
 22 B1   23 B1   24 B1   25 B1   26 B1   27 B1   28 B1   29 B1                 
  0.608   0.744   0.810   0.837   0.866   0.929   1.139   1.338
 30 B1   31 B1   32 B1   33 B1   34 B1   35 B1   36 B1   37 B1                 
  1.405   1.939   2.018   2.315   2.436   4.549   4.595   4.765
 38 B1   39 B1   40 B1   41 B1   42 B1   43 B1   44 B1   45 B1                 
  7.250   7.413   8.217   8.295  14.776  14.874  49.513 166.045
 46 B1   47 B1   48 B1   49 B1   50 B1   51 B1   52 B1   53 B1                 
293.903 293.9961028.464   0.081   0.119   0.389   0.545   0.633
 54 B1   55 B1   56 B1    8 B2    9 B2   10 B2   11 B2   12 B2                 
  0.727   0.778   0.981   1.779   2.286   4.527   4.543   8.193
 13 B2   14 B2   15 B2   16 B2   17 B2   18 B2   19 B2   20 B2                 
 14.727 293.876
 21 B2   22 B2                                                                 
 --------------------------------------------------------------

          Ground-State Mulliken Net Atomic Charges

     Atom                 Charge (a.u.)
  ----------------------------------------
      1 Br                   -0.171931
      2 P                     0.171931
      3 P                     0.171931
      4 Br                   -0.171931
  ----------------------------------------
  Sum of atomic charges =     0.000000

 -----------------------------------------------------------------
                    Cartesian Multipole Moments
 -----------------------------------------------------------------
    Charge (ESU x 10^10)
                 0.0000
    Dipole Moment (Debye)
         X      -0.0000      Y      -0.0000      Z      -0.8822
       Tot       0.8822
    Quadrupole Moments (Debye-Ang)
        XX     -65.9196     XY      -0.0000     YY     -63.6362
        XZ      -0.0000     YZ       0.0000     ZZ     -62.2634
    Octopole Moments (Debye-Ang^2)
       XXX      -0.0000    XXY      -0.0000    XYY       0.0000
       YYY      -0.0000    XXZ      19.0404    XYZ       0.0000
       YYZ      14.6532    XZZ       0.0000    YZZ      -0.0000
       ZZZ      52.6150
    Hexadecapole Moments (Debye-Ang^3)
      XXXX   -1007.7401   XXXY      -0.0000   XXYY    -182.1516
      XYYY      -0.0000   YYYY     -89.2778   XXXZ      -0.0000
      XXYZ       0.0000   XYYZ      -0.0000   YYYZ       0.0000
      XXZZ    -245.3844   XYZZ      -0.0000   YYZZ    -101.9763
      XZZZ      -0.0000   YZZZ       0.0000   ZZZZ    -506.3670
 -----------------------------------------------------------------
Archival summary:
1\1\TWL02\OPT\ProcedureUnspecified\BasisUnspecified\r22\taweetha\SunNov419:17:362018SunNov419:17:362018\0\\#,OPT,ProcedureUnspecified,BasisUnspecified,\\0,1\Br\P,1,2.23413\P,2,2.04279,1,111.05\Br,3,2.23413,2,111.05,1,-0,0\\HF=-5826.23461\\@

 Total job time:  6787.43s(wall), 10746.97s(cpu) 
 Sun Nov  4 19:17:36 2018

        *************************************************************
        *                                                           *
        *  Thank you very much for using Q-Chem.  Have a nice day.  *
        *                                                           *
        *************************************************************
