# Supplementary material for: Geometric and energetic data from ab initio calculations of haloethene, haloimine, halomethylenephosphine, haloiminophosphine, halodiazene, halodiphosphene and halocyclopropane
Source: Data Brief. 2019 Nov 2;27:104738. doi: 10.1016/j.dib.2019.104738 (PMC6861602; doi:10.1016/j.dib.2019.104738)
Supplement: Multimedia component 8 [file mmc8.zip › PP/CCSD/BrEPPEBr.out]

Q-Chem Developer Version!
                  Welcome to Q-Chem
     A Quantum Leap Into The Future Of Chemistry


 Q-Chem 5.1, Q-Chem, Inc., Pleasanton, CA (2018)

 Yihan Shao,  Zhengting Gan,  E. Epifanovsky,  A. T. B. Gilbert,  M. Wormit,  
 J. Kussmann,  A. W. Lange,  A. Behn,  Jia Deng,  Xintian Feng,  D. Ghosh,  
 M. Goldey,  P. R. Horn,  L. D. Jacobson,  I. Kaliman,  T. Kus,  A. Landau,  
 Jie Liu,  E. I. Proynov,  R. M. Richard,  R. P. Steele,  E. J. Sundstrom,  
 H. L. Woodcock III,  P. M. Zimmerman,  D. Zuev,  B. Albrecht,  E. Alguire,  
 S. A. Baeppler,  D. Barton,  Z. Benda,  Y. A. Bernard,  E. J. Berquist,  
 K. B. Bravaya,  H. Burton,  D. Casanova,  Chun-Min Chang,  Yunqing Chen,  
 A. Chien,  K. D. Closser,  M. P. Coons,  S. Coriani,  S. Dasgupta,  
 A. L. Dempwolff,  M. Diedenhofen,  Hainam Do,  R. G. Edgar,  Po-Tung Fang,  
 S. Faraji,  S. Fatehi,  Qingguo Feng,  K. D. Fenk,  J. Fosso-Tande,  
 Qinghui Ge,  A. Ghysels,  G. Gidofalvi,  J. Gomes,  J. Gonthier,  A. Gunina,  
 D. Hait,  M. W. D. Hanson-Heine,  P. H. P. Harbach,  A. W. Hauser,  
 J. E. Herr,  E. G. Hohenstein,  Z. C. Holden,  Kerwin Hui,  B. C. Huynh,  
 T.-C. Jagau,  Hyunjun Ji,  B. Kaduk,  K. Khistyaev,  Jaehoon Kim,  
 P. Klunzinger,  K. Koh,  D. Kosenkov,  L. Koulias,  T. Kowalczyk,  
 C. M. Krauter,  A. Kunitsa,  Ka Un Lao,  A. Laurent,  K. V. Lawler,  
 Joonho Lee,  D. Lefrancois,  S. Lehtola,  D. S. Levine,  Yi-Pei Li,  
 You-Sheng Lin,  Fenglai Liu,  E. Livshits,  A. Luenser,  P. Manohar,  
 E. Mansoor,  S. F. Manzer,  Shan-Ping Mao,  Yuezhi Mao,  N. Mardirossian,  
 A. V. Marenich,  T. Markovich,  L. A. Martinez-Martinez,  S. A. Maurer,  
 N. J. Mayhall,  S. C. McKenzie,  J.-M. Mewes,  A. F. Morrison,  
 J. W. Mullinax,  K. Nanda,  T. S. Nguyen-Beck,  R. Olivares-Amaya,  
 J. A. Parkhill,  T. M. Perrine,  F. Plasser,  P. Pokhilko,  S. Prager,  
 A. Prociuk,  E. Ramos,  D. R. Rehn,  F. Rob,  M. Schneider,  N. Sergueev,  
 S. M. Sharada,  S. Sharma,  D. W. Small,  T. Stauch,  T. Stein,  
 Yu-Chuan Su,  A. J. W. Thom,  A. Tkatchenko,  T. Tsuchimochi,  N. M. Tubman,  
 L. Vogt,  M. L. Vidal,  O. Vydrov,  M. A. Watson,  J. Wenzel,  
 M. de Wergifosse,  T. A. Wesolowski,  A. White,  J. Witte,  A. Yamada,  
 Jun Yang,  K. Yao,  S. Yeganeh,  S. R. Yost,  Zhi-Qiang You,  A. Zech,  
 Igor Ying Zhang,  Xing Zhang,  Yan Zhao,  Ying Zhu,  B. R. Brooks,  
 G. K. L. Chan,  C. J. Cramer,  M. S. Gordon,  W. J. Hehre,  A. Klamt,  
 M. W. Schmidt,  C. D. Sherrill,  D. G. Truhlar,  A. Aspuru-Guzik,  R. Baer,  
 A. T. Bell,  N. A. Besley,  Jeng-Da Chai,  A. E. DePrince, III,  
 R. A. DiStasio Jr.,  A. Dreuw,  B. D. Dunietz,  T. R. Furlani,  
 Chao-Ping Hsu,  Yousung Jung,  Jing Kong,  D. S. Lambrecht,  WanZhen Liang,  
 C. Ochsenfeld,  V. A. Rassolov,  L. V. Slipchenko,  J. E. Subotnik,  
 T. Van Voorhis,  J. M. Herbert,  A. I. Krylov,  P. M. W. Gill,  M. Head-Gordon

 Contributors to earlier versions of Q-Chem not listed above: 
 R. D. Adamson,  B. Austin,  J. Baker,  G. J. O. Beran,  K. Brandhorst,  
 S. T. Brown,  E. F. C. Byrd,  A. K. Chakraborty,  C.-L. Cheng,  
 Siu Hung Chien,  D. M. Chipman,  D. L. Crittenden,  H. Dachsel,  
 R. J. Doerksen,  A. D. Dutoi,  L. Fusti-Molnar,  W. A. Goddard III,  
 A. Golubeva-Zadorozhnaya,  S. R. Gwaltney,  G. Hawkins,  A. Heyden,  
 S. Hirata,  G. Kedziora,  F. J. Keil,  C. Kelley,  Jihan Kim,  R. A. King,  
 R. Z. Khaliullin,  P. P. Korambath,  W. Kurlancheek,  A. M. Lee,  M. S. Lee,  
 S. V. Levchenko,  Ching Yeh Lin,  D. Liotard,  R. C. Lochan,  I. Lotan,  
 P. E. Maslen,  N. Nair,  D. P. O'Neill,  D. Neuhauser,  E. Neuscamman,  
 C. M. Oana,  R. Olson,  B. Peters,  R. Peverati,  P. A. Pieniazek,  
 Y. M. Rhee,  J. Ritchie,  M. A. Rohrdanz,  E. Rosta,  N. J. Russ,  
 H. F. Schaefer III,  N. E. Schultz,  N. Shenvi,  A. C. Simmonett,  A. Sodt,  
 D. Stuck,  K. S. Thanthiriwatte,  V. Vanovschi,  Tao Wang,  A. Warshel,  
 C. F. Williams,  Q. Wu,  X. Xu,  W. Zhang

 Please cite Q-Chem as follows:
 Y. Shao et al., Mol. Phys. 113, 184-215 (2015)
 DOI: 10.1080/00268976.2014.952696

 Q-Chem 5.1.1 for Intel X86 EM64T Linux

 Parts of Q-Chem use Armadillo 8.300.2 (Tropical Shenanigans).
 http://arma.sourceforge.net/

 Q-Chem begins on Sun Nov  4 16:30:06 2018  

Host: 
0

     Scratch files written to /scratch/taweetham/qchem53228//
Input Ideriv = 1
Curr. Ideriv = -1
Max.  Ideriv = 1

Checking the input file for inconsistencies... 	...done.

--------------------------------------------------------------
User input:
--------------------------------------------------------------
Br=Br_t.out
$molecule
0 1
Br
P  1 2.277198
P  2 2.051250 1 97.868559
Br 3 2.277198 2 97.868559 1 -180.000000 0
$end

$rem
   JOB_TYPE	OPTIMIZATION
   BASIS	6-311++G**
   METHOD	ccsd
   MEM_TOTAL	4000
   N_FROZEN_CORE      FC
$end


--------------------------------------------------------------
 ----------------------------------------------------------------
             Standard Nuclear Orientation (Angstroms)
    I     Atom           X                Y                Z
 ----------------------------------------------------------------
    1      Br      2.6212533935    -0.0777594679    -0.0000000000
    2      P       0.5489783402     0.8663310122     0.0000000000
    3      P      -0.5489783402    -0.8663310122     0.0000000000
    4      Br     -2.6212533935     0.0777594679    -0.0000000000
 ----------------------------------------------------------------
 Molecular Point Group                 C2h   NOp =  4
 Largest Abelian Subgroup              C2h   NOp =  4
 Nuclear Repulsion Energy =   595.7256056157 hartrees
 There are       50 alpha and       50 beta electrons
 Requested basis set is 6-311++G(d,p)
 There are 64 shells and 156 basis functions
 Total memory of 4000MB is distributed as follows: 
   QALLOC including MEM_STATIC uses 192MB
   MEM_STATIC is set to 192MB
   CCMAN JOB total memory use is  3808MB
 Warning: actual memory use might exceed 4000MB

 Total QAlloc Memory Limit    192 MB
 Mega-Array Size       188 MB
 MEM_STATIC part       192 MB
 A cutoff of  1.0D-14 yielded   1645 shell pairs
 There are     10431 function pairs (     11523 Cartesian)

 -------------------------------------------------------
 OpenMP Integral Computing Module                       
 Release: version 1.0, May 2013, Q-Chem Inc. Pittsburgh 
 -------------------------------------------------------
 Integral Job Info:
 Integral job number is                      11
 Integral operator is                         1
 short-range coefficients                     0
 long-range coefficients              100000000
 Omega coefficients                           0
 if combine SR and LR in K                    0
 Integral screening is                        0
 Integral computing path is                   2
 max size of driver memory is            800000
 size of driver memory is                593474
 size of scratch memory is             29623520
 max col of scratch BK array               1296
 max len of scratch array in speh3          155
 max len of scratch index in speh4           18
 max int batch size is                      520
 min int batch size is                       52
 fixed nKL is                                45
 max L of basis functions is                  2
 order of int derivative is                   0
 number of shells is                         64
 number of basis is                         164
 number of cartesian basis is               164
 number of contracted shell pairs          1645
 number of primitive shell pairs           4268
 maxK2 (contraction) of shell pair           36
 max number of K2 of shell pair               1
 max number of CS2 of shell pair            268
 max number of PS2 of shell pair            378
 mem total for path MDJ                  534684
 -------------------------------------------------------
 Smallest overlap matrix eigenvalue = 4.26E-04

 Scale SEOQF with 1.000000e-01/1.000000e-01/1.000000e-01

 Standard Electronic Orientation quadrupole field applied
 Nucleus-field energy     =     0.0000000191 hartrees
 Guess from superposition of atomic densities
 Warning:  Energy on first SCF cycle will be non-variational
 SAD guess density has 100.000000 electrons

 -----------------------------------------------------------------------
  General SCF calculation program by
  Eric Jon Sundstrom, Paul Horn, Yuezhi Mao, Dmitri Zuev, Alec White,
  David Stuck, Shaama M.S., Shane Yost, Joonho Lee, David Small,
  Daniel Levine, Susi Lehtola, Hugh Burton, Evgeny Epifanovsky
 -----------------------------------------------------------------------
 Hartree-Fock
 using 4 threads for integral computing
 -------------------------------------------------------
 OpenMP Integral computing Module                
 Release: version 2.0, May 2017, Q-Chem Inc. Pleasanton 
 -------------------------------------------------------
 A restricted SCF calculation will be
 performed using DIIS
 SCF converges when DIIS error is below 1.0e-08
 ---------------------------------------
  Cycle       Energy         DIIS error
 ---------------------------------------
    1   -5826.4900687161      3.42e-02  
    2   -5826.1861546797      3.30e-03  
    3   -5826.2252722742      1.80e-03  
    4   -5826.2372138488      3.52e-04  
    5   -5826.2379651946      1.76e-04  
    6   -5826.2380903661      3.97e-05  
    7   -5826.2381106803      1.26e-05  
    8   -5826.2381132264      4.47e-06  
    9   -5826.2381135098      7.45e-07  
   10   -5826.2381135172      2.06e-07  
   11   -5826.2381135179      5.73e-08  
   12   -5826.2381135179      1.50e-08  
   13   -5826.2381135179      3.22e-09  Convergence criterion met
 ---------------------------------------
 SCF time:   CPU 15.39s  wall 6.00s 
 SCF   energy in the final basis set =    -5826.2381135179
 Total energy in the final basis set =    -5826.2381135179


 ------------------------------------------------------------------------------

   CCMAN2: suite of methods based on coupled cluster
           and equation of motion theories.

   Components:
   * libvmm-1.3-trunk
     by Evgeny Epifanovsky, Ilya Kaliman.
   * libtensor-2.5-trunk
     by Evgeny Epifanovsky, Michael Wormit, Dmitry Zuev, Sam Manzer, 
        Ilya Kaliman.
   * libcc-2.5-trunk
     by Evgeny Epifanovsky, Arik Landau, Tomasz Kus, Kirill Khistyaev, 
        Dmitry Zuev, Prashant Manohar, Xintian Feng, Anna Krylov, 
        Matthew Goldey, Alec White, Thomas Jagau, Kaushik Nanda, 
        Anastasia Gunina, Alexander Kunitsa, Joonho Lee.

   CCMAN original authors:
   Anna I. Krylov, C. David Sherrill, Steven R. Gwaltney,
   Edward F. C. Byrd (2000)
   Sergey V. Levchenko, Lyudmila V. Slipchenko, Tao Wang,
   Ana-Maria C. Cristian (2003)
   Piotr A. Pieniazek, C. Melania Oana, Evgeny Epifanovsky (2007)
   Prashant Manohar (2009)

 ------------------------------------------------------------------------------


 Allocating and initializing 3808MB of RAM...
 Calculation will run on 4 cores.


 Alpha MOs, Restricted
 -- Occupied --                  
-490.04 -490.04  -80.04  -80.04  -65.18  -65.18  -58.54  -58.54
  1 Ag    1 Bu    2 Ag    2 Bu    3 Bu    3 Ag    4 Bu    4 Ag                 
-58.537 -58.537 -58.537 -58.537  -9.858  -9.858  -7.579  -7.578
  1 Au    1 Bg    5 Ag    5 Bu    6 Bu    6 Ag    7 Ag    7 Bu                 
 -7.472  -7.472  -7.464  -7.464  -7.464  -7.464  -5.471  -5.470
  8 Ag    8 Bu    2 Bg    2 Au    9 Bu    9 Ag   10 Ag   10 Bu                 
 -5.470  -5.469  -5.469  -5.469  -3.211  -3.211  -3.207  -3.207
 11 Ag    3 Au    3 Bg   11 Bu   12 Ag   12 Bu    4 Au    4 Bg                 
 -3.207  -3.207  -3.198  -3.198  -3.198  -3.198  -1.060  -1.037
 13 Ag   13 Bu    5 Bg   14 Bu   14 Ag    5 Au   15 Ag   15 Bu                 
 -0.894  -0.696  -0.522  -0.518  -0.479  -0.453  -0.444  -0.431
 16 Ag   16 Bu   17 Ag   17 Bu    6 Au    6 Bg   18 Ag   18 Bu                 
 -0.392  -0.354
 19 Ag    7 Au                                                                 
 -- Virtual --                   
 -0.032   0.026   0.063   0.063   0.069   0.081   0.090   0.104
  7 Bg   19 Bu   20 Ag   20 Bu   21 Ag    8 Au   21 Bu   22 Ag                 
  0.108   0.112   0.115   0.118   0.119   0.139   0.143   0.158
  8 Bg   23 Ag   22 Bu   24 Ag    9 Bg   23 Bu    9 Au   24 Bu                 
  0.174   0.175   0.205   0.228   0.328   0.378   0.380   0.390
 25 Ag   25 Bu   26 Ag   26 Bu   27 Ag   28 Ag   27 Bu   10 Au                 
  0.417   0.423   0.499   0.547   0.549   0.565   0.586   0.592
 10 Bg   28 Bu   29 Bu   11 Bg   29 Ag   30 Bu   11 Au   30 Ag                 
  0.658   0.663   0.666   0.669   0.724   0.745   0.759   0.768
 31 Bu   31 Ag   12 Au   12 Bg   13 Au   32 Bu   32 Ag   33 Ag                 
  0.769   0.776   0.787   0.809   0.840   0.855   0.909   0.915
 13 Bg   14 Au   34 Ag   33 Bu   35 Ag   34 Bu   35 Bu   36 Ag                 
  0.945   0.979   1.011   1.078   1.120   1.267   1.295   1.398
 36 Bu   14 Bg   15 Au   15 Bg   37 Ag   37 Bu   38 Ag   38 Bu                 
  1.775   1.830   1.903   1.932   1.942   1.999   2.290   2.308
 16 Au   16 Bg   39 Bu   39 Ag   40 Bu   40 Ag   17 Bg   17 Au                 
  2.319   2.332   2.401   2.406   4.530   4.532   4.535   4.544
 41 Bu   41 Ag   42 Bu   42 Ag   18 Au   18 Bg   43 Ag   43 Bu                 
  4.545   4.546   4.554   4.579   4.729   4.740   7.109   7.219
 19 Bg   19 Au   44 Bu   44 Ag   45 Ag   45 Bu   46 Ag   47 Ag                 
  7.227   7.395   8.196   8.211   8.216   8.229   8.278   8.285
 46 Bu   47 Bu   20 Bg   20 Au   48 Bu   48 Ag   49 Ag   49 Bu                 
 14.723  14.746  14.766  14.807  14.834  14.891  49.436  49.496
 21 Au   21 Bg   50 Bu   51 Bu   50 Ag   51 Ag   52 Ag   52 Bu                 
165.789 166.026 293.880 293.895 293.899 293.911 293.976 293.979
 53 Ag   53 Bu   22 Bg   22 Au   54 Bu   54 Ag   55 Ag   55 Bu                 
*******1028.444
 56 Ag   56 Bu                                                                 

 Beta MOs, Restricted
 -- Occupied --                  
-490.04 -490.04  -80.04  -80.04  -65.18  -65.18  -58.54  -58.54
  1 Ag    1 Bu    2 Ag    2 Bu    3 Bu    3 Ag    4 Bu    4 Ag                 
-58.537 -58.537 -58.537 -58.537  -9.858  -9.858  -7.579  -7.578
  1 Au    1 Bg    5 Ag    5 Bu    6 Bu    6 Ag    7 Ag    7 Bu                 
 -7.472  -7.472  -7.464  -7.464  -7.464  -7.464  -5.471  -5.470
  8 Ag    8 Bu    2 Bg    2 Au    9 Bu    9 Ag   10 Ag   10 Bu                 
 -5.470  -5.469  -5.469  -5.469  -3.211  -3.211  -3.207  -3.207
 11 Ag    3 Au    3 Bg   11 Bu   12 Ag   12 Bu    4 Au    4 Bg                 
 -3.207  -3.207  -3.198  -3.198  -3.198  -3.198  -1.060  -1.037
 13 Ag   13 Bu    5 Bg   14 Bu   14 Ag    5 Au   15 Ag   15 Bu                 
 -0.894  -0.696  -0.522  -0.518  -0.479  -0.453  -0.444  -0.431
 16 Ag   16 Bu   17 Ag   17 Bu    6 Au    6 Bg   18 Ag   18 Bu                 
 -0.392  -0.354
 19 Ag    7 Au                                                                 
 -- Virtual --                   
 -0.032   0.026   0.063   0.063   0.069   0.081   0.090   0.104
  7 Bg   19 Bu   20 Ag   20 Bu   21 Ag    8 Au   21 Bu   22 Ag                 
  0.108   0.112   0.115   0.118   0.119   0.139   0.143   0.158
  8 Bg   23 Ag   22 Bu   24 Ag    9 Bg   23 Bu    9 Au   24 Bu                 
  0.174   0.175   0.205   0.228   0.328   0.378   0.380   0.390
 25 Ag   25 Bu   26 Ag   26 Bu   27 Ag   28 Ag   27 Bu   10 Au                 
  0.417   0.423   0.499   0.547   0.549   0.565   0.586   0.592
 10 Bg   28 Bu   29 Bu   11 Bg   29 Ag   30 Bu   11 Au   30 Ag                 
  0.658   0.663   0.666   0.669   0.724   0.745   0.759   0.768
 31 Bu   31 Ag   12 Au   12 Bg   13 Au   32 Bu   32 Ag   33 Ag                 
  0.769   0.776   0.787   0.809   0.840   0.855   0.909   0.915
 13 Bg   14 Au   34 Ag   33 Bu   35 Ag   34 Bu   35 Bu   36 Ag                 
  0.945   0.979   1.011   1.078   1.120   1.267   1.295   1.398
 36 Bu   14 Bg   15 Au   15 Bg   37 Ag   37 Bu   38 Ag   38 Bu                 
  1.775   1.830   1.903   1.932   1.942   1.999   2.290   2.308
 16 Au   16 Bg   39 Bu   39 Ag   40 Bu   40 Ag   17 Bg   17 Au                 
  2.319   2.332   2.401   2.406   4.530   4.532   4.535   4.544
 41 Bu   41 Ag   42 Bu   42 Ag   18 Au   18 Bg   43 Ag   43 Bu                 
  4.545   4.546   4.554   4.579   4.729   4.740   7.109   7.219
 19 Bg   19 Au   44 Bu   44 Ag   45 Ag   45 Bu   46 Ag   47 Ag                 
  7.227   7.395   8.196   8.211   8.216   8.229   8.278   8.285
 46 Bu   47 Bu   20 Bg   20 Au   48 Bu   48 Ag   49 Ag   49 Bu                 
 14.723  14.746  14.766  14.807  14.834  14.891  49.436  49.496
 21 Au   21 Bg   50 Bu   51 Bu   50 Ag   51 Ag   52 Ag   52 Bu                 
165.789 166.026 293.880 293.895 293.899 293.911 293.976 293.979
 53 Ag   53 Bu   22 Bg   22 Au   54 Bu   54 Ag   55 Ag   55 Bu                 
*******1028.444
 56 Ag   56 Bu                                                                 

 Occupation and symmetry of molecular orbitals

 Point group: C2h (4 irreducible representations).

                           Ag   Bg   Au   Bu    All 
 ----------------------------------------------------
 All molecular orbitals:
  - Alpha                  56   22   22   56    156 
  - Beta                   56   22   22   56    156 
 ----------------------------------------------------
 Alpha orbitals:
  - Frozen occupied        11   3    3    11    28  
  - Active occupied        8    3    4    7     22  
  - Active virtual         37   16   15   38    106 
  - Frozen virtual         0    0    0    0     0   
 ----------------------------------------------------
 Beta orbitals:
  - Frozen occupied        11   3    3    11    28  
  - Active occupied        8    3    4    7     22  
  - Active virtual         37   16   15   38    106 
  - Frozen virtual         0    0    0    0     0   
 ----------------------------------------------------

 Import integrals:   CPU 0.00 s  wall 0.02 s

 Import integrals:   CPU 106.69 s  wall 84.08 s

 MP2 amplitudes:   CPU 0.92 s  wall 1.10 s

Running a double precision version
           CCSD T amplitudes will be solved using DIIS.

           Start     Size      MaxIter   EConv     TConv     
           3         7         100       1.00e-07  1.00e-05  
 ------------------------------------------------------------------------------
           Energy (a.u.)   Ediff      Tdiff       Comment
 ------------------------------------------------------------------------------
         -5827.01757073                           
     1   -5827.00433439   1.32e-02   8.53e-01     
     2   -5827.02528036   2.09e-02   1.04e-01     
     3   -5827.02581780   5.37e-04   4.22e-02     
     4   -5827.02783681   2.02e-03   1.36e-02     Switched to DIIS steps.
     5   -5827.02842231   5.85e-04   1.21e-02     
     6   -5827.02841503   7.28e-06   2.57e-03     
     7   -5827.02841184   3.19e-06   1.07e-03     
     8   -5827.02841522   3.38e-06   2.00e-04     
     9   -5827.02841510   1.18e-07   8.71e-05     
    10   -5827.02841506   4.00e-08   3.01e-05     
    11   -5827.02841525   1.83e-07   1.72e-05     
    12   -5827.02841517   7.65e-08   6.35e-06     
 ------------------------------------------------------------------------------
         -5827.02841517                           CCSD T converged.

End of double precision
 SCF energy                 = -5826.23811352
 MP2 energy                 = -5827.01757073
 CCSD correlation energy     =    -0.79030165
 CCSD total energy           = -5827.02841517

 CCSD  T1^2 = 0.0099  T2^2 = 0.3148  Leading amplitudes:

 Amplitude    Orbitals with energies
  0.0199       7 (Au) A                  ->    10 (Au) A                  
              -0.3539                          0.3902                     
  0.0199       7 (Au) B                  ->    10 (Au) B                  
              -0.3539                          0.3902                     
 -0.0193       6 (Bg) A                  ->    7 (Bg) A                   
              -0.4527                         -0.0318                     
 -0.0193       6 (Bg) B                  ->    7 (Bg) B                   
              -0.4527                         -0.0318                     

 Amplitude    Orbitals with energies
 -0.1365       7 (Au) A      7 (Au) B    ->    7 (Bg) A      7 (Bg) B     
              -0.3539       -0.3539           -0.0318       -0.0318       
  0.1365       7 (Au) A      7 (Au) B    ->    7 (Bg) B      7 (Bg) A     
              -0.3539       -0.3539           -0.0318       -0.0318       
  0.1365       7 (Au) B      7 (Au) A    ->    7 (Bg) A      7 (Bg) B     
              -0.3539       -0.3539           -0.0318       -0.0318       
 -0.1365       7 (Au) B      7 (Au) A    ->    7 (Bg) B      7 (Bg) A     
              -0.3539       -0.3539           -0.0318       -0.0318       

 Computing CCSD intemediates for later calculations in double precision
 Finished.

Running a double precision version
           CCSD Lambda amplitudes will be solved using DIIS.
           Start     Size      MaxIter   EConv     LConv     
           3         7         100       1.00e-07  1.00e-05  
 ------------------------------------------------------------------------------
            Enorm      Ldiff       Comment
 ------------------------------------------------------------------------------
     1     6.28e-02   4.89e-02     
     2     1.38e-02   5.03e-03     
     3     5.66e-03   2.34e-03     
     4     2.87e-03   1.18e-03     Switched to DIIS steps.
     5     8.93e-04   5.36e-04     
     6     4.09e-04   1.43e-04     
     7     1.19e-04   3.90e-05     
     8     5.45e-05   3.00e-06     
     9     1.99e-05   4.25e-06     
    10     7.26e-06   1.66e-06     
    11     2.44e-06   6.46e-07     
    12     8.71e-07   1.65e-07     
    13     3.61e-07   1.07e-07     
    14     1.62e-07   2.30e-08     
    15     8.45e-08   1.58e-08     
 ------------------------------------------------------------------------------
                                   CCSD Lambda converged.

 Computing density matrices in double precision...
           Orbital response amplitudes will be solved using DIIS.
           Start     Size      MaxIter   EConv     LConv     
           3         7         100       1.00e-06  1.00e-06  
 ------------------------------------------------------------------------------
            Enorm      Ldiff       Comment
 ------------------------------------------------------------------------------
     1     1.31e-01   2.51e-03     
     2     1.32e-01   1.21e-02     
     3     1.47e-01   2.57e-02     
     4     1.15e-02   6.79e-02     Switched to DIIS steps.
     5     1.93e-03   8.02e-04     
     6     1.35e-04   4.39e-04     
     7     3.28e-05   2.98e-05     
     8     7.16e-06   2.38e-06     
     9     2.37e-06   9.09e-07     
    10     6.32e-07   8.70e-08     
 ------------------------------------------------------------------------------
                                   Orbital response converged.

 Computing density matrices... Done.
 CCSD calculation:   CPU 415.27 s  wall 332.40 s

Current path: /canmo/ccsd/grad/
/g1_bb_aa
/g1_bb_bb
/g1_o1o1
/g1_o1o2
/g1_o1v1
/g1_o2v1
/g1_v1v1
/g1p_bb_aa
/g1p_bb_bb
/g1s_bb_aa
/g1s_bb_bb
/g2_o1o1o1o1
/g2_o1o1o1v1
/g2_o1o1v1v1
/g2_o1v1o1v1
/g2_o1v1v1v1
/g2_v1v1v1v1
/w_bb_aa
/w_bb_bb
 Transferring MO TPDM to AO TPDM
 Transferring g2_o1o1o1o1
 Transferring g2_o1o1o1v1
 Transferring g2_o1o1v1v1
 Transferring g2_o1v1o1v1
 Transferring g2_o1v1v1v1
 Transferring g2_v1v1v1v1
 Adding separable TPDM
 Computing TPDM gradient
 --------------------------------------------------------
 2e gradient
  Atom          X               Y               Z
 --------------------------------------------------------
    1        -52.170859        9.142996       -0.000000  
    2          2.747287      -32.791720       -0.000000  
    3         -2.747287       32.791720        0.000000  
    4         52.170859       -9.142996        0.000000  
 --------------------------------------------------------
 --------------------------------------------------------
 Final gradient
  Atom          X               Y               Z
 --------------------------------------------------------
    1        -52.170859        9.142996       -0.000000  
    2          2.747287      -32.791720       -0.000000  
    3         -2.747287       32.791720        0.000000  
    4         52.170859       -9.142996        0.000000  
 --------------------------------------------------------
 Analytic gradient from two-electron contribution:   CPU 2049.71 s  wall 888.35 s

 Total ccman2 time:   CPU 2579.03 s  wall 1315.88 s


 --------------------------------------------------------------
             Orbital Energies (a.u.) and Symmetries
 --------------------------------------------------------------

 Alpha MOs, Restricted
 -- Occupied --                  
-490.04  -80.04  -65.18  -58.54  -58.54   -9.86   -7.58   -7.47
  1 Ag    2 Ag    3 Ag    4 Ag    5 Ag    6 Ag    7 Ag    8 Ag                 
 -7.464  -5.471  -5.470 -58.537  -7.464  -5.469 -58.537  -7.464
  9 Ag   10 Ag   11 Ag    1 Bg    2 Bg    3 Bg    1 Au    2 Au                 
 -5.469-490.045 -80.039 -65.179 -58.539 -58.537  -9.858  -7.578
  3 Au    1 Bu    2 Bu    3 Bu    4 Bu    5 Bu    6 Bu    7 Bu                 
 -7.472  -7.464  -5.470  -5.469  -3.211  -3.207  -3.198  -1.060
  8 Bu    9 Bu   10 Bu   11 Bu   12 Ag   13 Ag   14 Ag   15 Ag                 
 -0.894  -0.522  -0.444  -0.392  -3.207  -3.198  -0.453  -3.207
 16 Ag   17 Ag   18 Ag   19 Ag    4 Bg    5 Bg    6 Bg    4 Au                 
 -3.198  -0.479  -0.354  -3.211  -3.207  -3.198  -1.037  -0.696
  5 Au    6 Au    7 Au   12 Bu   13 Bu   14 Bu   15 Bu   16 Bu                 
 -0.518  -0.431
 17 Bu   18 Bu                                                                 
 -- Virtual --                   
  0.063   0.069   0.104   0.112   0.118   0.174   0.205   0.328
 20 Ag   21 Ag   22 Ag   23 Ag   24 Ag   25 Ag   26 Ag   27 Ag                 
  0.378   0.549   0.592   0.663   0.759   0.768   0.787   0.840
 28 Ag   29 Ag   30 Ag   31 Ag   32 Ag   33 Ag   34 Ag   35 Ag                 
  0.915   1.120   1.295   1.932   1.999   2.332   2.406   4.535
 36 Ag   37 Ag   38 Ag   39 Ag   40 Ag   41 Ag   42 Ag   43 Ag                 
  4.579   4.729   7.109   7.219   8.229   8.278  14.834  14.891
 44 Ag   45 Ag   46 Ag   47 Ag   48 Ag   49 Ag   50 Ag   51 Ag                 
 49.436 165.789 293.911 293.9761028.369  -0.032   0.108   0.119
 52 Ag   53 Ag   54 Ag   55 Ag   56 Ag    7 Bg    8 Bg    9 Bg                 
  0.417   0.547   0.669   0.769   0.979   1.078   1.830   2.290
 10 Bg   11 Bg   12 Bg   13 Bg   14 Bg   15 Bg   16 Bg   17 Bg                 
  4.532   4.545   8.196  14.746 293.880   0.081   0.143   0.390
 18 Bg   19 Bg   20 Bg   21 Bg   22 Bg    8 Au    9 Au   10 Au                 
  0.586   0.666   0.724   0.776   1.011   1.775   2.308   4.530
 11 Au   12 Au   13 Au   14 Au   15 Au   16 Au   17 Au   18 Au                 
  4.546   8.211  14.723 293.895   0.026   0.063   0.090   0.115
 19 Au   20 Au   21 Au   22 Au   19 Bu   20 Bu   21 Bu   22 Bu                 
  0.139   0.158   0.175   0.228   0.380   0.423   0.499   0.565
 23 Bu   24 Bu   25 Bu   26 Bu   27 Bu   28 Bu   29 Bu   30 Bu                 
  0.658   0.745   0.809   0.855   0.909   0.945   1.267   1.398
 31 Bu   32 Bu   33 Bu   34 Bu   35 Bu   36 Bu   37 Bu   38 Bu                 
  1.903   1.942   2.319   2.401   4.544   4.554   4.740   7.227
 39 Bu   40 Bu   41 Bu   42 Bu   43 Bu   44 Bu   45 Bu   46 Bu                 
  7.395   8.216   8.285  14.766  14.807  49.496 166.026 293.899
 47 Bu   48 Bu   49 Bu   50 Bu   51 Bu   52 Bu   53 Bu   54 Bu                 
293.9791028.444
 55 Bu   56 Bu                                                                 

 Beta MOs, Restricted
 -- Occupied --                  
-490.04  -80.04  -65.18  -58.54  -58.54   -9.86   -7.58   -7.47
  1 Ag    2 Ag    3 Ag    4 Ag    5 Ag    6 Ag    7 Ag    8 Ag                 
 -7.464  -5.471  -5.470 -58.537  -7.464  -5.469 -58.537  -7.464
  9 Ag   10 Ag   11 Ag    1 Bg    2 Bg    3 Bg    1 Au    2 Au                 
 -5.469-490.045 -80.039 -65.179 -58.539 -58.537  -9.858  -7.578
  3 Au    1 Bu    2 Bu    3 Bu    4 Bu    5 Bu    6 Bu    7 Bu                 
 -7.472  -7.464  -5.470  -5.469  -3.211  -3.207  -3.198  -1.060
  8 Bu    9 Bu   10 Bu   11 Bu   12 Ag   13 Ag   14 Ag   15 Ag                 
 -0.894  -0.522  -0.444  -0.392  -3.207  -3.198  -0.453  -3.207
 16 Ag   17 Ag   18 Ag   19 Ag    4 Bg    5 Bg    6 Bg    4 Au                 
 -3.198  -0.479  -0.354  -3.211  -3.207  -3.198  -1.037  -0.696
  5 Au    6 Au    7 Au   12 Bu   13 Bu   14 Bu   15 Bu   16 Bu                 
 -0.518  -0.431
 17 Bu   18 Bu                                                                 
 -- Virtual --                   
  0.063   0.069   0.104   0.112   0.118   0.174   0.205   0.328
 20 Ag   21 Ag   22 Ag   23 Ag   24 Ag   25 Ag   26 Ag   27 Ag                 
  0.378   0.549   0.592   0.663   0.759   0.768   0.787   0.840
 28 Ag   29 Ag   30 Ag   31 Ag   32 Ag   33 Ag   34 Ag   35 Ag                 
  0.915   1.120   1.295   1.932   1.999   2.332   2.406   4.535
 36 Ag   37 Ag   38 Ag   39 Ag   40 Ag   41 Ag   42 Ag   43 Ag                 
  4.579   4.729   7.109   7.219   8.229   8.278  14.834  14.891
 44 Ag   45 Ag   46 Ag   47 Ag   48 Ag   49 Ag   50 Ag   51 Ag                 
 49.436 165.789 293.911 293.9761028.369  -0.032   0.108   0.119
 52 Ag   53 Ag   54 Ag   55 Ag   56 Ag    7 Bg    8 Bg    9 Bg                 
  0.417   0.547   0.669   0.769   0.979   1.078   1.830   2.290
 10 Bg   11 Bg   12 Bg   13 Bg   14 Bg   15 Bg   16 Bg   17 Bg                 
  4.532   4.545   8.196  14.746 293.880   0.081   0.143   0.390
 18 Bg   19 Bg   20 Bg   21 Bg   22 Bg    8 Au    9 Au   10 Au                 
  0.586   0.666   0.724   0.776   1.011   1.775   2.308   4.530
 11 Au   12 Au   13 Au   14 Au   15 Au   16 Au   17 Au   18 Au                 
  4.546   8.211  14.723 293.895   0.026   0.063   0.090   0.115
 19 Au   20 Au   21 Au   22 Au   19 Bu   20 Bu   21 Bu   22 Bu                 
  0.139   0.158   0.175   0.228   0.380   0.423   0.499   0.565
 23 Bu   24 Bu   25 Bu   26 Bu   27 Bu   28 Bu   29 Bu   30 Bu                 
  0.658   0.745   0.809   0.855   0.909   0.945   1.267   1.398
 31 Bu   32 Bu   33 Bu   34 Bu   35 Bu   36 Bu   37 Bu   38 Bu                 
  1.903   1.942   2.319   2.401   4.544   4.554   4.740   7.227
 39 Bu   40 Bu   41 Bu   42 Bu   43 Bu   44 Bu   45 Bu   46 Bu                 
  7.395   8.216   8.285  14.766  14.807  49.496 166.026 293.899
 47 Bu   48 Bu   49 Bu   50 Bu   51 Bu   52 Bu   53 Bu   54 Bu                 
293.9791028.444
 55 Bu   56 Bu                                                                 
 --------------------------------------------------------------

          Ground-State Mulliken Net Atomic Charges

     Atom                 Charge (a.u.)
  ----------------------------------------
      1 Br                   -0.203980
      2 P                     0.203980
      3 P                     0.203980
      4 Br                   -0.203980
  ----------------------------------------
  Sum of atomic charges =     0.000000

 -----------------------------------------------------------------
                    Cartesian Multipole Moments
 -----------------------------------------------------------------
    Charge (ESU x 10^10)
                 0.0000
    Dipole Moment (Debye)
         X      -0.0000      Y      -0.0000      Z      -0.0000
       Tot       0.0000
    Quadrupole Moments (Debye-Ang)
        XX     -67.8113     XY      -0.0894     YY     -64.0518
        XZ      -0.0000     YZ      -0.0000     ZZ     -63.6735
    Octopole Moments (Debye-Ang^2)
       XXX      -0.0000    XXY       0.0000    XYY      -0.0000
       YYY       0.0000    XXZ       0.0000    XYZ      -0.0000
       YYZ      -0.0000    XZZ       0.0000    YZZ       0.0000
       ZZZ      -0.0000
    Hexadecapole Moments (Debye-Ang^3)
      XXXX   -1628.7013   XXXY     -40.0961   XXYY    -311.0361
      XYYY     -13.3564   YYYY    -214.4455   XXXZ      -0.0000
      XXYZ      -0.0000   XYYZ      -0.0000   YYYZ      -0.0000
      XXZZ    -299.6153   XYZZ      -3.7434   YYZZ     -49.4744
      XZZZ      -0.0000   YZZZ      -0.0000   ZZZZ     -89.2961
 -----------------------------------------------------------------
 DrvMan completing analytic gradient of the correlated energy
 Correlated dipole moment
            1
    1  -0.0000000
    2  -0.0000000
    3  -0.0000000
 Energy read as -5827.028415171
 Full Analytical Gradient: (in a.u., or Hartree/Bohr)
             1             2             3             4
    1    0.00466844   -0.00130592    0.00130592   -0.00466844
    2   -0.00127901    0.00338475   -0.00338475    0.00127901
    3   -0.00000000   -0.00000000   -0.00000000    0.00000000
 Gradient time:  CPU 0.27 s  wall 2.02 s
 Geometry Optimization Parameters
   NAtoms,    NIC,     NZ,  NCons,   NDum,   NFix, NCnnct, MaxDiis
        4      14       4       0       0       0       0       0


** GEOMETRY OPTIMIZATION IN DELOCALIZED INTERNAL COORDINATES **
   Searching for a Minimum

   Optimization Cycle:   1

                       Coordinates (Angstroms)
     ATOM                X               Y               Z
      1  Br        2.6212533935   -0.0777594679    0.0000000000
      2  P         0.5489783402    0.8663310122    0.0000000000
      3  P        -0.5489783402   -0.8663310122    0.0000000000
      4  Br       -2.6212533935    0.0777594679    0.0000000000
   Point Group: c2h   Number of degrees of freedom:     3


   Energy is  -5827.028415171


 Attempting to Generate Delocalized Internal Coordinates

  3 Hessian modes will be used to form the next step
  Hessian Eigenvalues:
     0.155258    0.250000    0.293249

 Minimum Search - Taking Simple RFO Step
 Searching for Lamda that Minimizes Along All modes
 Value Taken    Lamda =  -0.00042500
 Step Taken.  Stepsize is  0.048830

                             Maximum     Tolerance    Cnvgd?
         Gradient           0.007039      0.000300      NO
         Displacement       0.032369      0.001200      NO
         Energy change     *********      0.000001      NO


 New Cartesian Coordinates Obtained by Inverse Iteration

 Displacement from previous Coordinates is:  0.079706
 ----------------------------------------------------------------
             Standard Nuclear Orientation (Angstroms)
    I     Atom           X                Y                Z
 ----------------------------------------------------------------
    1      Br      2.5928649900    -0.0801292845     0.0000000000
    2      P       0.5403009237     0.8679737816     0.0000000000
    3      P      -0.5403009237    -0.8679737816     0.0000000000
    4      Br     -2.5928649900     0.0801292845     0.0000000000
 ----------------------------------------------------------------
 Molecular Point Group                 C2h   NOp =  4
 Largest Abelian Subgroup              C2h   NOp =  4
 Nuclear Repulsion Energy =   600.9124388284 hartrees
 There are       50 alpha and       50 beta electrons
 Applying Cartesian multipole field
    Component          Value
    ---------          -----
     (2,0,0)        1.00000E-11
     (0,2,0)        2.00000E-11
     (0,0,2)       -3.00000E-11
 Nucleus-field energy     =     0.0000000188 hartrees
 Requested basis set is 6-311++G(d,p)
 There are 64 shells and 156 basis functions
 A cutoff of  1.0D-14 yielded   1651 shell pairs
 There are     10469 function pairs (     11567 Cartesian)
 Smallest overlap matrix eigenvalue = 4.15E-04
 Guess MOs from SCF MO coefficient file

 -----------------------------------------------------------------------
  General SCF calculation program by
  Eric Jon Sundstrom, Paul Horn, Yuezhi Mao, Dmitri Zuev, Alec White,
  David Stuck, Shaama M.S., Shane Yost, Joonho Lee, David Small,
  Daniel Levine, Susi Lehtola, Hugh Burton, Evgeny Epifanovsky
 -----------------------------------------------------------------------
 Hartree-Fock
 using 4 threads for integral computing
 -------------------------------------------------------
 OpenMP Integral computing Module                
 Release: version 2.0, May 2017, Q-Chem Inc. Pleasanton 
 -------------------------------------------------------
 A restricted SCF calculation will be
 performed using DIIS
 SCF converges when DIIS error is below 1.0e-08
 ---------------------------------------
  Cycle       Energy         DIIS error
 ---------------------------------------
    1   -5826.2384739174      1.52e-04  
    2   -5826.2385861179      3.98e-05  
    3   -5826.2385987914      1.62e-05  
    4   -5826.2386011632      6.49e-06  
    5   -5826.2386016966      2.34e-06  
    6   -5826.2386017640      1.12e-06  
    7   -5826.2386017703      2.35e-07  
    8   -5826.2386017710      5.47e-08  
    9   -5826.2386017711      1.53e-08  
   10   -5826.2386017710      4.53e-09  Convergence criterion met
 ---------------------------------------
 SCF time:   CPU 21.90s  wall 13.00s 
 SCF   energy in the final basis set =    -5826.2386017710
 Total energy in the final basis set =    -5826.2386017710


 ------------------------------------------------------------------------------

   CCMAN2: suite of methods based on coupled cluster
           and equation of motion theories.

   Components:
   * libvmm-1.3-trunk
     by Evgeny Epifanovsky, Ilya Kaliman.
   * libtensor-2.5-trunk
     by Evgeny Epifanovsky, Michael Wormit, Dmitry Zuev, Sam Manzer, 
        Ilya Kaliman.
   * libcc-2.5-trunk
     by Evgeny Epifanovsky, Arik Landau, Tomasz Kus, Kirill Khistyaev, 
        Dmitry Zuev, Prashant Manohar, Xintian Feng, Anna Krylov, 
        Matthew Goldey, Alec White, Thomas Jagau, Kaushik Nanda, 
        Anastasia Gunina, Alexander Kunitsa, Joonho Lee.

   CCMAN original authors:
   Anna I. Krylov, C. David Sherrill, Steven R. Gwaltney,
   Edward F. C. Byrd (2000)
   Sergey V. Levchenko, Lyudmila V. Slipchenko, Tao Wang,
   Ana-Maria C. Cristian (2003)
   Piotr A. Pieniazek, C. Melania Oana, Evgeny Epifanovsky (2007)
   Prashant Manohar (2009)

 ------------------------------------------------------------------------------


 Allocating and initializing 3808MB of RAM...
 Calculation will run on 4 cores.


 Alpha MOs, Restricted
 -- Occupied --                  
-490.04 -490.04  -80.04  -80.04  -65.18  -65.18  -58.54  -58.54
  1 Ag    1 Bu    2 Ag    2 Bu    3 Bu    3 Ag    4 Bu    4 Ag                 
-58.537 -58.537 -58.537 -58.537  -9.858  -9.858  -7.577  -7.576
  1 Au    1 Bg    5 Ag    5 Bu    6 Bu    6 Ag    7 Ag    7 Bu                 
 -7.472  -7.472  -7.464  -7.464  -7.464  -7.464  -5.469  -5.468
  8 Ag    8 Bu    2 Bg    2 Au    9 Bu    9 Ag   10 Ag   10 Bu                 
 -5.468  -5.467  -5.467  -5.467  -3.211  -3.211  -3.207  -3.207
 11 Ag    3 Au    3 Bg   11 Bu   12 Ag   12 Bu    4 Au    4 Bg                 
 -3.207  -3.207  -3.198  -3.198  -3.198  -3.198  -1.064  -1.039
 13 Ag   13 Bu    5 Bg   14 Bu   14 Ag    5 Au   15 Ag   15 Bu                 
 -0.893  -0.695  -0.523  -0.520  -0.481  -0.454  -0.444  -0.430
 16 Ag   16 Bu   17 Ag   17 Bu    6 Au    6 Bg   18 Ag   18 Bu                 
 -0.392  -0.352
 19 Ag    7 Au                                                                 
 -- Virtual --                   
 -0.031   0.030   0.063   0.063   0.070   0.081   0.092   0.104
  7 Bg   19 Bu   20 Bu   20 Ag   21 Ag    8 Au   21 Bu   22 Ag                 
  0.108   0.112   0.115   0.118   0.119   0.140   0.143   0.159
  8 Bg   23 Ag   22 Bu   24 Ag    9 Bg   23 Bu    9 Au   24 Bu                 
  0.175   0.176   0.206   0.227   0.328   0.379   0.379   0.390
 25 Ag   25 Bu   26 Ag   26 Bu   27 Ag   28 Ag   27 Bu   10 Au                 
  0.417   0.425   0.497   0.546   0.551   0.566   0.587   0.591
 10 Bg   28 Bu   29 Bu   11 Bg   29 Ag   30 Bu   11 Au   30 Ag                 
  0.654   0.662   0.665   0.665   0.722   0.742   0.758   0.769
 31 Bu   31 Ag   12 Au   12 Bg   13 Au   32 Bu   32 Ag   13 Bg                 
  0.770   0.776   0.788   0.810   0.840   0.857   0.912   0.920
 33 Ag   14 Au   34 Ag   33 Bu   35 Ag   34 Bu   35 Bu   36 Ag                 
  0.957   0.984   1.017   1.082   1.126   1.270   1.305   1.406
 36 Bu   14 Bg   15 Au   15 Bg   37 Ag   37 Bu   38 Ag   38 Bu                 
  1.777   1.832   1.909   1.936   1.943   2.000   2.290   2.309
 16 Au   16 Bg   39 Bu   39 Ag   40 Bu   40 Ag   17 Bg   17 Au                 
  2.319   2.334   2.405   2.406   4.530   4.532   4.536   4.545
 41 Bu   41 Ag   42 Bu   42 Ag   18 Au   18 Bg   43 Ag   43 Bu                 
  4.546   4.548   4.554   4.581   4.733   4.745   7.111   7.223
 19 Bg   19 Au   44 Bu   44 Ag   45 Ag   45 Bu   46 Ag   47 Ag                 
  7.229   7.401   8.196   8.212   8.217   8.230   8.280   8.288
 46 Bu   47 Bu   20 Bg   20 Au   48 Bu   48 Ag   49 Ag   49 Bu                 
 14.725  14.748  14.770  14.812  14.836  14.890  49.438  49.497
 21 Au   21 Bg   50 Bu   51 Bu   50 Ag   51 Ag   52 Ag   52 Bu                 
165.792 166.033 293.880 293.896 293.900 293.913 293.979 293.983
 53 Ag   53 Bu   22 Bg   22 Au   54 Bu   54 Ag   55 Ag   55 Bu                 
*******1028.445
 56 Ag   56 Bu                                                                 

 Beta MOs, Restricted
 -- Occupied --                  
-490.04 -490.04  -80.04  -80.04  -65.18  -65.18  -58.54  -58.54
  1 Ag    1 Bu    2 Ag    2 Bu    3 Bu    3 Ag    4 Bu    4 Ag                 
-58.537 -58.537 -58.537 -58.537  -9.858  -9.858  -7.577  -7.576
  1 Au    1 Bg    5 Ag    5 Bu    6 Bu    6 Ag    7 Ag    7 Bu                 
 -7.472  -7.472  -7.464  -7.464  -7.464  -7.464  -5.469  -5.468
  8 Ag    8 Bu    2 Bg    2 Au    9 Bu    9 Ag   10 Ag   10 Bu                 
 -5.468  -5.467  -5.467  -5.467  -3.211  -3.211  -3.207  -3.207
 11 Ag    3 Au    3 Bg   11 Bu   12 Ag   12 Bu    4 Au    4 Bg                 
 -3.207  -3.207  -3.198  -3.198  -3.198  -3.198  -1.064  -1.039
 13 Ag   13 Bu    5 Bg   14 Bu   14 Ag    5 Au   15 Ag   15 Bu                 
 -0.893  -0.695  -0.523  -0.520  -0.481  -0.454  -0.444  -0.430
 16 Ag   16 Bu   17 Ag   17 Bu    6 Au    6 Bg   18 Ag   18 Bu                 
 -0.392  -0.352
 19 Ag    7 Au                                                                 
 -- Virtual --                   
 -0.031   0.030   0.063   0.063   0.070   0.081   0.092   0.104
  7 Bg   19 Bu   20 Bu   20 Ag   21 Ag    8 Au   21 Bu   22 Ag                 
  0.108   0.112   0.115   0.118   0.119   0.140   0.143   0.159
  8 Bg   23 Ag   22 Bu   24 Ag    9 Bg   23 Bu    9 Au   24 Bu                 
  0.175   0.176   0.206   0.227   0.328   0.379   0.379   0.390
 25 Ag   25 Bu   26 Ag   26 Bu   27 Ag   28 Ag   27 Bu   10 Au                 
  0.417   0.425   0.497   0.546   0.551   0.566   0.587   0.591
 10 Bg   28 Bu   29 Bu   11 Bg   29 Ag   30 Bu   11 Au   30 Ag                 
  0.654   0.662   0.665   0.665   0.722   0.742   0.758   0.769
 31 Bu   31 Ag   12 Au   12 Bg   13 Au   32 Bu   32 Ag   13 Bg                 
  0.770   0.776   0.788   0.810   0.840   0.857   0.912   0.920
 33 Ag   14 Au   34 Ag   33 Bu   35 Ag   34 Bu   35 Bu   36 Ag                 
  0.957   0.984   1.017   1.082   1.126   1.270   1.305   1.406
 36 Bu   14 Bg   15 Au   15 Bg   37 Ag   37 Bu   38 Ag   38 Bu                 
  1.777   1.832   1.909   1.936   1.943   2.000   2.290   2.309
 16 Au   16 Bg   39 Bu   39 Ag   40 Bu   40 Ag   17 Bg   17 Au                 
  2.319   2.334   2.405   2.406   4.530   4.532   4.536   4.545
 41 Bu   41 Ag   42 Bu   42 Ag   18 Au   18 Bg   43 Ag   43 Bu                 
  4.546   4.548   4.554   4.581   4.733   4.745   7.111   7.223
 19 Bg   19 Au   44 Bu   44 Ag   45 Ag   45 Bu   46 Ag   47 Ag                 
  7.229   7.401   8.196   8.212   8.217   8.230   8.280   8.288
 46 Bu   47 Bu   20 Bg   20 Au   48 Bu   48 Ag   49 Ag   49 Bu                 
 14.725  14.748  14.770  14.812  14.836  14.890  49.438  49.497
 21 Au   21 Bg   50 Bu   51 Bu   50 Ag   51 Ag   52 Ag   52 Bu                 
165.792 166.033 293.880 293.896 293.900 293.913 293.979 293.983
 53 Ag   53 Bu   22 Bg   22 Au   54 Bu   54 Ag   55 Ag   55 Bu                 
*******1028.445
 56 Ag   56 Bu                                                                 

 Occupation and symmetry of molecular orbitals

 Point group: C2h (4 irreducible representations).

                           Ag   Bg   Au   Bu    All 
 ----------------------------------------------------
 All molecular orbitals:
  - Alpha                  56   22   22   56    156 
  - Beta                   56   22   22   56    156 
 ----------------------------------------------------
 Alpha orbitals:
  - Frozen occupied        11   3    3    11    28  
  - Active occupied        8    3    4    7     22  
  - Active virtual         37   16   15   38    106 
  - Frozen virtual         0    0    0    0     0   
 ----------------------------------------------------
 Beta orbitals:
  - Frozen occupied        11   3    3    11    28  
  - Active occupied        8    3    4    7     22  
  - Active virtual         37   16   15   38    106 
  - Frozen virtual         0    0    0    0     0   
 ----------------------------------------------------

 Import integrals:   CPU 0.00 s  wall 0.00 s

 Import integrals:   CPU 107.65 s  wall 84.11 s

 MP2 amplitudes:   CPU 0.91 s  wall 1.35 s

Running a double precision version
           CCSD T amplitudes will be solved using DIIS.

           Start     Size      MaxIter   EConv     TConv     
           3         7         100       1.00e-07  1.00e-05  
 ------------------------------------------------------------------------------
           Energy (a.u.)   Ediff      Tdiff       Comment
 ------------------------------------------------------------------------------
         -5827.01806250                           
     1   -5827.00470865   1.34e-02   8.52e-01     
     2   -5827.02552442   2.08e-02   1.04e-01     
     3   -5827.02606127   5.37e-04   4.18e-02     
     4   -5827.02805488   1.99e-03   1.35e-02     Switched to DIIS steps.
     5   -5827.02862130   5.66e-04   1.19e-02     
     6   -5827.02861269   8.61e-06   2.52e-03     
     7   -5827.02860976   2.93e-06   1.05e-03     
     8   -5827.02861299   3.23e-06   1.95e-04     
     9   -5827.02861279   2.04e-07   8.20e-05     
    10   -5827.02861276   2.46e-08   2.80e-05     
    11   -5827.02861292   1.61e-07   1.60e-05     
    12   -5827.02861285   7.05e-08   5.80e-06     
 ------------------------------------------------------------------------------
         -5827.02861285                           CCSD T converged.

End of double precision
 SCF energy                 = -5826.23860177
 MP2 energy                 = -5827.01806250
 CCSD correlation energy     =    -0.79001108
 CCSD total energy           = -5827.02861285

 CCSD  T1^2 = 0.0098  T2^2 = 0.3130  Leading amplitudes:

 Amplitude    Orbitals with energies
 -0.0196       7 (Au) A                  ->    10 (Au) A                  
              -0.3523                          0.3903                     
 -0.0196       7 (Au) B                  ->    10 (Au) B                  
              -0.3523                          0.3903                     
  0.0191       6 (Bg) A                  ->    7 (Bg) A                   
              -0.4536                         -0.0305                     
  0.0191       6 (Bg) B                  ->    7 (Bg) B                   
              -0.4536                         -0.0305                     

 Amplitude    Orbitals with energies
 -0.1352       7 (Au) A      7 (Au) B    ->    7 (Bg) A      7 (Bg) B     
              -0.3523       -0.3523           -0.0305       -0.0305       
  0.1352       7 (Au) A      7 (Au) B    ->    7 (Bg) B      7 (Bg) A     
              -0.3523       -0.3523           -0.0305       -0.0305       
  0.1352       7 (Au) B      7 (Au) A    ->    7 (Bg) A      7 (Bg) B     
              -0.3523       -0.3523           -0.0305       -0.0305       
 -0.1352       7 (Au) B      7 (Au) A    ->    7 (Bg) B      7 (Bg) A     
              -0.3523       -0.3523           -0.0305       -0.0305       

 Computing CCSD intemediates for later calculations in double precision
 Finished.

Running a double precision version
           CCSD Lambda amplitudes will be solved using DIIS.
           Start     Size      MaxIter   EConv     LConv     
           3         7         100       1.00e-07  1.00e-05  
 ------------------------------------------------------------------------------
            Enorm      Ldiff       Comment
 ------------------------------------------------------------------------------
     1     6.19e-02   4.83e-02     
     2     1.35e-02   4.94e-03     
     3     5.54e-03   2.30e-03     
     4     2.78e-03   1.15e-03     Switched to DIIS steps.
     5     8.67e-04   5.18e-04     
     6     3.94e-04   1.38e-04     
     7     1.13e-04   3.73e-05     
     8     5.12e-05   2.87e-06     
     9     1.88e-05   3.90e-06     
    10     6.81e-06   1.53e-06     
    11     2.23e-06   6.10e-07     
    12     7.90e-07   1.55e-07     
    13     3.18e-07   1.03e-07     
    14     1.39e-07   2.22e-08     
    15     7.23e-08   1.53e-08     
 ------------------------------------------------------------------------------
                                   CCSD Lambda converged.

 Computing density matrices in double precision...
           Orbital response amplitudes will be solved using DIIS.
           Start     Size      MaxIter   EConv     LConv     
           3         7         100       1.00e-06  1.00e-06  
 ------------------------------------------------------------------------------
            Enorm      Ldiff       Comment
 ------------------------------------------------------------------------------
     1     1.30e-01   1.94e-03     
     2     1.30e-01   1.25e-02     
     3     1.43e-01   2.42e-02     
     4     1.12e-02   6.56e-02     Switched to DIIS steps.
     5     1.92e-03   7.43e-04     
     6     1.31e-04   4.31e-04     
     7     3.04e-05   2.83e-05     
     8     6.38e-06   2.08e-06     
     9     2.14e-06   7.60e-07     
    10     5.85e-07   6.89e-08     
 ------------------------------------------------------------------------------
                                   Orbital response converged.

 Computing density matrices... Done.
 CCSD calculation:   CPU 425.65 s  wall 310.95 s

Current path: /canmo/ccsd/grad/
/g1_bb_aa
/g1_bb_bb
/g1_o1o1
/g1_o1o2
/g1_o1v1
/g1_o2v1
/g1_v1v1
/g1p_bb_aa
/g1p_bb_bb
/g1s_bb_aa
/g1s_bb_bb
/g2_o1o1o1o1
/g2_o1o1o1v1
/g2_o1o1v1v1
/g2_o1v1o1v1
/g2_o1v1v1v1
/g2_v1v1v1v1
/w_bb_aa
/w_bb_bb
 Transferring MO TPDM to AO TPDM
 Transferring g2_o1o1o1o1
 Transferring g2_o1o1o1v1
 Transferring g2_o1o1v1v1
 Transferring g2_o1v1o1v1
 Transferring g2_o1v1v1v1
 Transferring g2_v1v1v1v1
 Adding separable TPDM
 Computing TPDM gradient
 --------------------------------------------------------
 2e gradient
  Atom          X               Y               Z
 --------------------------------------------------------
    1        -52.815761        9.365325        0.000000  
    2          2.863347      -33.413887       -0.000000  
    3         -2.863347       33.413887        0.000000  
    4         52.815761       -9.365325       -0.000000  
 --------------------------------------------------------
 --------------------------------------------------------
 Final gradient
  Atom          X               Y               Z
 --------------------------------------------------------
    1        -52.815761        9.365325        0.000000  
    2          2.863347      -33.413887       -0.000000  
    3         -2.863347       33.413887        0.000000  
    4         52.815761       -9.365325       -0.000000  
 --------------------------------------------------------
 Analytic gradient from two-electron contribution:   CPU 2052.53 s  wall 886.44 s

 Total ccman2 time:   CPU 2592.79 s  wall 1299.41 s


 --------------------------------------------------------------
             Orbital Energies (a.u.) and Symmetries
 --------------------------------------------------------------

 Alpha MOs, Restricted
 -- Occupied --                  
-490.04  -80.04  -65.18  -58.54  -58.54   -9.86   -7.58   -7.47
  1 Ag    2 Ag    3 Ag    4 Ag    5 Ag    6 Ag    7 Ag    8 Ag                 
 -7.464  -5.469  -5.468 -58.537  -7.464  -5.467 -58.537  -7.464
  9 Ag   10 Ag   11 Ag    1 Bg    2 Bg    3 Bg    1 Au    2 Au                 
 -5.467-490.045 -80.037 -65.179 -58.538 -58.537  -9.858  -7.576
  3 Au    1 Bu    2 Bu    3 Bu    4 Bu    5 Bu    6 Bu    7 Bu                 
 -7.472  -7.464  -5.468  -5.467  -3.211  -3.207  -3.198  -1.064
  8 Bu    9 Bu   10 Bu   11 Bu   12 Ag   13 Ag   14 Ag   15 Ag                 
 -0.893  -0.523  -0.444  -0.392  -3.207  -3.198  -0.454  -3.207
 16 Ag   17 Ag   18 Ag   19 Ag    4 Bg    5 Bg    6 Bg    4 Au                 
 -3.198  -0.481  -0.352  -3.211  -3.207  -3.198  -1.039  -0.695
  5 Au    6 Au    7 Au   12 Bu   13 Bu   14 Bu   15 Bu   16 Bu                 
 -0.520  -0.430
 17 Bu   18 Bu                                                                 
 -- Virtual --                   
  0.063   0.070   0.104   0.112   0.118   0.175   0.206   0.328
 20 Ag   21 Ag   22 Ag   23 Ag   24 Ag   25 Ag   26 Ag   27 Ag                 
  0.379   0.551   0.591   0.662   0.758   0.770   0.788   0.840
 28 Ag   29 Ag   30 Ag   31 Ag   32 Ag   33 Ag   34 Ag   35 Ag                 
  0.920   1.126   1.305   1.936   2.000   2.334   2.406   4.536
 36 Ag   37 Ag   38 Ag   39 Ag   40 Ag   41 Ag   42 Ag   43 Ag                 
  4.581   4.733   7.111   7.223   8.230   8.280  14.836  14.890
 44 Ag   45 Ag   46 Ag   47 Ag   48 Ag   49 Ag   50 Ag   51 Ag                 
 49.438 165.792 293.913 293.9791028.372  -0.031   0.108   0.119
 52 Ag   53 Ag   54 Ag   55 Ag   56 Ag    7 Bg    8 Bg    9 Bg                 
  0.417   0.546   0.665   0.769   0.984   1.082   1.832   2.290
 10 Bg   11 Bg   12 Bg   13 Bg   14 Bg   15 Bg   16 Bg   17 Bg                 
  4.532   4.546   8.196  14.748 293.880   0.081   0.143   0.390
 18 Bg   19 Bg   20 Bg   21 Bg   22 Bg    8 Au    9 Au   10 Au                 
  0.587   0.665   0.722   0.776   1.017   1.777   2.309   4.530
 11 Au   12 Au   13 Au   14 Au   15 Au   16 Au   17 Au   18 Au                 
  4.548   8.212  14.725 293.896   0.030   0.063   0.092   0.115
 19 Au   20 Au   21 Au   22 Au   19 Bu   20 Bu   21 Bu   22 Bu                 
  0.140   0.159   0.176   0.227   0.379   0.425   0.497   0.566
 23 Bu   24 Bu   25 Bu   26 Bu   27 Bu   28 Bu   29 Bu   30 Bu                 
  0.654   0.742   0.810   0.857   0.912   0.957   1.270   1.406
 31 Bu   32 Bu   33 Bu   34 Bu   35 Bu   36 Bu   37 Bu   38 Bu                 
  1.909   1.943   2.319   2.405   4.545   4.554   4.745   7.229
 39 Bu   40 Bu   41 Bu   42 Bu   43 Bu   44 Bu   45 Bu   46 Bu                 
  7.401   8.217   8.288  14.770  14.812  49.497 166.033 293.900
 47 Bu   48 Bu   49 Bu   50 Bu   51 Bu   52 Bu   53 Bu   54 Bu                 
293.9831028.445
 55 Bu   56 Bu                                                                 

 Beta MOs, Restricted
 -- Occupied --                  
-490.04  -80.04  -65.18  -58.54  -58.54   -9.86   -7.58   -7.47
  1 Ag    2 Ag    3 Ag    4 Ag    5 Ag    6 Ag    7 Ag    8 Ag                 
 -7.464  -5.469  -5.468 -58.537  -7.464  -5.467 -58.537  -7.464
  9 Ag   10 Ag   11 Ag    1 Bg    2 Bg    3 Bg    1 Au    2 Au                 
 -5.467-490.045 -80.037 -65.179 -58.538 -58.537  -9.858  -7.576
  3 Au    1 Bu    2 Bu    3 Bu    4 Bu    5 Bu    6 Bu    7 Bu                 
 -7.472  -7.464  -5.468  -5.467  -3.211  -3.207  -3.198  -1.064
  8 Bu    9 Bu   10 Bu   11 Bu   12 Ag   13 Ag   14 Ag   15 Ag                 
 -0.893  -0.523  -0.444  -0.392  -3.207  -3.198  -0.454  -3.207
 16 Ag   17 Ag   18 Ag   19 Ag    4 Bg    5 Bg    6 Bg    4 Au                 
 -3.198  -0.481  -0.352  -3.211  -3.207  -3.198  -1.039  -0.695
  5 Au    6 Au    7 Au   12 Bu   13 Bu   14 Bu   15 Bu   16 Bu                 
 -0.520  -0.430
 17 Bu   18 Bu                                                                 
 -- Virtual --                   
  0.063   0.070   0.104   0.112   0.118   0.175   0.206   0.328
 20 Ag   21 Ag   22 Ag   23 Ag   24 Ag   25 Ag   26 Ag   27 Ag                 
  0.379   0.551   0.591   0.662   0.758   0.770   0.788   0.840
 28 Ag   29 Ag   30 Ag   31 Ag   32 Ag   33 Ag   34 Ag   35 Ag                 
  0.920   1.126   1.305   1.936   2.000   2.334   2.406   4.536
 36 Ag   37 Ag   38 Ag   39 Ag   40 Ag   41 Ag   42 Ag   43 Ag                 
  4.581   4.733   7.111   7.223   8.230   8.280  14.836  14.890
 44 Ag   45 Ag   46 Ag   47 Ag   48 Ag   49 Ag   50 Ag   51 Ag                 
 49.438 165.792 293.913 293.9791028.372  -0.031   0.108   0.119
 52 Ag   53 Ag   54 Ag   55 Ag   56 Ag    7 Bg    8 Bg    9 Bg                 
  0.417   0.546   0.665   0.769   0.984   1.082   1.832   2.290
 10 Bg   11 Bg   12 Bg   13 Bg   14 Bg   15 Bg   16 Bg   17 Bg                 
  4.532   4.546   8.196  14.748 293.880   0.081   0.143   0.390
 18 Bg   19 Bg   20 Bg   21 Bg   22 Bg    8 Au    9 Au   10 Au                 
  0.587   0.665   0.722   0.776   1.017   1.777   2.309   4.530
 11 Au   12 Au   13 Au   14 Au   15 Au   16 Au   17 Au   18 Au                 
  4.548   8.212  14.725 293.896   0.030   0.063   0.092   0.115
 19 Au   20 Au   21 Au   22 Au   19 Bu   20 Bu   21 Bu   22 Bu                 
  0.140   0.159   0.176   0.227   0.379   0.425   0.497   0.566
 23 Bu   24 Bu   25 Bu   26 Bu   27 Bu   28 Bu   29 Bu   30 Bu                 
  0.654   0.742   0.810   0.857   0.912   0.957   1.270   1.406
 31 Bu   32 Bu   33 Bu   34 Bu   35 Bu   36 Bu   37 Bu   38 Bu                 
  1.909   1.943   2.319   2.405   4.545   4.554   4.745   7.229
 39 Bu   40 Bu   41 Bu   42 Bu   43 Bu   44 Bu   45 Bu   46 Bu                 
  7.401   8.217   8.288  14.770  14.812  49.497 166.033 293.900
 47 Bu   48 Bu   49 Bu   50 Bu   51 Bu   52 Bu   53 Bu   54 Bu                 
293.9831028.445
 55 Bu   56 Bu                                                                 
 --------------------------------------------------------------

          Ground-State Mulliken Net Atomic Charges

     Atom                 Charge (a.u.)
  ----------------------------------------
      1 Br                   -0.204281
      2 P                     0.204281
      3 P                     0.204281
      4 Br                   -0.204281
  ----------------------------------------
  Sum of atomic charges =    -0.000000

 -----------------------------------------------------------------
                    Cartesian Multipole Moments
 -----------------------------------------------------------------
    Charge (ESU x 10^10)
                -0.0000
    Dipole Moment (Debye)
         X      -0.0000      Y       0.0000      Z      -0.0000
       Tot       0.0000
    Quadrupole Moments (Debye-Ang)
        XX     -67.6617     XY      -0.0822     YY     -63.9785
        XZ      -0.0000     YZ       0.0000     ZZ     -63.5990
    Octopole Moments (Debye-Ang^2)
       XXX      -0.0000    XXY      -0.0000    XYY       0.0000
       YYY       0.0000    XXZ       0.0000    XYZ      -0.0000
       YYZ      -0.0000    XZZ       0.0000    YZZ      -0.0000
       ZZZ      -0.0000
    Hexadecapole Moments (Debye-Ang^3)
      XXXX   -1595.7255   XXXY     -38.9619   XXYY    -304.7499
      XYYY     -12.3080   YYYY    -214.8143   XXXZ      -0.0000
      XXYZ       0.0000   XYYZ      -0.0000   YYYZ       0.0000
      XXZZ    -293.4532   XYZZ      -3.4129   YYZZ     -49.4856
      XZZZ      -0.0000   YZZZ       0.0000   ZZZZ     -89.0459
 -----------------------------------------------------------------
 DrvMan completing analytic gradient of the correlated energy
 Correlated dipole moment
            1
    1  -0.0000000
    2   0.0000000
    3  -0.0000000
 Energy read as -5827.028612853
 Full Analytical Gradient: (in a.u., or Hartree/Bohr)
             1             2             3             4
    1   -0.00012849   -0.00032099    0.00032099    0.00012849
    2   -0.00039520    0.00139989   -0.00139989    0.00039520
    3   -0.00000000    0.00000000   -0.00000000    0.00000000
 Gradient time:  CPU 0.24 s  wall 3.52 s
 Geometry Optimization Parameters
   NAtoms,    NIC,     NZ,  NCons,   NDum,   NFix, NCnnct, MaxDiis
        4      14       4       0       0       0       0       0

 Cartesian Hessian Update
 Hessian Updated using BFGS Update


** GEOMETRY OPTIMIZATION IN DELOCALIZED INTERNAL COORDINATES **
   Searching for a Minimum

   Optimization Cycle:   2

                       Coordinates (Angstroms)
     ATOM                X               Y               Z
      1  Br        2.5928649900   -0.0801292845    0.0000000000
      2  P         0.5403009237    0.8679737816    0.0000000000
      3  P        -0.5403009237   -0.8679737816    0.0000000000
      4  Br       -2.5928649900    0.0801292845    0.0000000000
   Point Group: c2h   Number of degrees of freedom:     3


   Energy is  -5827.028612853

 Hessian Updated using BFGS Update

  3 Hessian modes will be used to form the next step
  Hessian Eigenvalues:
     0.138410    0.283147    0.315955

 Minimum Search - Taking Simple RFO Step
 Searching for Lamda that Minimizes Along All modes
 Value Taken    Lamda =  -0.00002246
 Step Taken.  Stepsize is  0.009020

                             Maximum     Tolerance    Cnvgd?
         Gradient           0.002196      0.000300      NO
         Displacement       0.006620      0.001200      NO
         Energy change     -0.000198      0.000001      NO


 New Cartesian Coordinates Obtained by Inverse Iteration

 Displacement from previous Coordinates is:  0.016053
 ----------------------------------------------------------------
             Standard Nuclear Orientation (Angstroms)
    I     Atom           X                Y                Z
 ----------------------------------------------------------------
    1      Br      2.5969406247    -0.0786388694     0.0000000000
    2      P       0.5434275353     0.8652397866     0.0000000000
    3      P      -0.5434275353    -0.8652397866     0.0000000000
    4      Br     -2.5969406247     0.0786388694     0.0000000000
 ----------------------------------------------------------------
 Molecular Point Group                 C2h   NOp =  4
 Largest Abelian Subgroup              C2h   NOp =  4
 Nuclear Repulsion Energy =   600.4998453526 hartrees
 There are       50 alpha and       50 beta electrons
 Applying Cartesian multipole field
    Component          Value
    ---------          -----
     (2,0,0)        1.00000E-11
     (0,2,0)        2.00000E-11
     (0,0,2)       -3.00000E-11
 Nucleus-field energy     =     0.0000000188 hartrees
 Requested basis set is 6-311++G(d,p)
 There are 64 shells and 156 basis functions
 A cutoff of  1.0D-14 yielded   1651 shell pairs
 There are     10469 function pairs (     11567 Cartesian)
 Smallest overlap matrix eigenvalue = 4.12E-04
 Guess MOs from SCF MO coefficient file

 -----------------------------------------------------------------------
  General SCF calculation program by
  Eric Jon Sundstrom, Paul Horn, Yuezhi Mao, Dmitri Zuev, Alec White,
  David Stuck, Shaama M.S., Shane Yost, Joonho Lee, David Small,
  Daniel Levine, Susi Lehtola, Hugh Burton, Evgeny Epifanovsky
 -----------------------------------------------------------------------
 Hartree-Fock
 using 4 threads for integral computing
 -------------------------------------------------------
 OpenMP Integral computing Module                
 Release: version 2.0, May 2017, Q-Chem Inc. Pleasanton 
 -------------------------------------------------------
 A restricted SCF calculation will be
 performed using DIIS
 SCF converges when DIIS error is below 1.0e-08
 ---------------------------------------
  Cycle       Energy         DIIS error
 ---------------------------------------
    1   -5826.2387452549      3.40e-05  
    2   -5826.2387525347      9.61e-06  
    3   -5826.2387535636      3.57e-06  
    4   -5826.2387536946      1.57e-06  
    5   -5826.2387537258      5.53e-07  
    6   -5826.2387537285      2.02e-07  
    7   -5826.2387537288      4.13e-08  
    8   -5826.2387537289      9.73e-09  Convergence criterion met
 ---------------------------------------
 SCF time:   CPU 16.87s  wall 10.00s 
 SCF   energy in the final basis set =    -5826.2387537289
 Total energy in the final basis set =    -5826.2387537289


 ------------------------------------------------------------------------------

   CCMAN2: suite of methods based on coupled cluster
           and equation of motion theories.

   Components:
   * libvmm-1.3-trunk
     by Evgeny Epifanovsky, Ilya Kaliman.
   * libtensor-2.5-trunk
     by Evgeny Epifanovsky, Michael Wormit, Dmitry Zuev, Sam Manzer, 
        Ilya Kaliman.
   * libcc-2.5-trunk
     by Evgeny Epifanovsky, Arik Landau, Tomasz Kus, Kirill Khistyaev, 
        Dmitry Zuev, Prashant Manohar, Xintian Feng, Anna Krylov, 
        Matthew Goldey, Alec White, Thomas Jagau, Kaushik Nanda, 
        Anastasia Gunina, Alexander Kunitsa, Joonho Lee.

   CCMAN original authors:
   Anna I. Krylov, C. David Sherrill, Steven R. Gwaltney,
   Edward F. C. Byrd (2000)
   Sergey V. Levchenko, Lyudmila V. Slipchenko, Tao Wang,
   Ana-Maria C. Cristian (2003)
   Piotr A. Pieniazek, C. Melania Oana, Evgeny Epifanovsky (2007)
   Prashant Manohar (2009)

 ------------------------------------------------------------------------------


 Allocating and initializing 3808MB of RAM...
 Calculation will run on 4 cores.


 Alpha MOs, Restricted
 -- Occupied --                  
-490.04 -490.04  -80.04  -80.04  -65.18  -65.18  -58.54  -58.54
  1 Ag    1 Bu    2 Ag    2 Bu    3 Bu    3 Ag    4 Bu    4 Ag                 
-58.537 -58.537 -58.537 -58.537  -9.858  -9.858  -7.576  -7.576
  1 Au    1 Bg    5 Ag    5 Bu    6 Bu    6 Ag    7 Ag    7 Bu                 
 -7.472  -7.472  -7.464  -7.464  -7.464  -7.464  -5.468  -5.468
  8 Ag    8 Bu    2 Bg    2 Au    9 Bu    9 Ag   10 Ag   10 Bu                 
 -5.467  -5.467  -5.467  -5.467  -3.211  -3.211  -3.207  -3.207
 11 Ag    3 Au    3 Bg   11 Bu   12 Ag   12 Bu    4 Au    4 Bg                 
 -3.207  -3.207  -3.198  -3.198  -3.198  -3.198  -1.064  -1.040
 13 Ag   13 Bu    5 Bg   14 Bu   14 Ag    5 Au   15 Ag   15 Bu                 
 -0.894  -0.695  -0.524  -0.520  -0.481  -0.454  -0.444  -0.431
 16 Ag   16 Bu   17 Ag   17 Bu    6 Au    6 Bg   18 Ag   18 Bu                 
 -0.392  -0.353
 19 Ag    7 Au                                                                 
 -- Virtual --                   
 -0.030   0.030   0.063   0.064   0.070   0.081   0.092   0.104
  7 Bg   19 Bu   20 Ag   20 Bu   21 Ag    8 Au   21 Bu   22 Ag                 
  0.108   0.112   0.115   0.119   0.119   0.140   0.143   0.159
  8 Bg   23 Ag   22 Bu   24 Ag    9 Bg   23 Bu    9 Au   24 Bu                 
  0.175   0.177   0.206   0.227   0.328   0.379   0.380   0.390
 25 Ag   25 Bu   26 Ag   26 Bu   27 Ag   28 Ag   27 Bu   10 Au                 
  0.417   0.425   0.497   0.546   0.551   0.566   0.587   0.591
 10 Bg   28 Bu   29 Bu   11 Bg   29 Ag   30 Bu   11 Au   30 Ag                 
  0.654   0.662   0.664   0.665   0.722   0.743   0.758   0.769
 31 Bu   31 Ag   12 Au   12 Bg   13 Au   32 Bu   32 Ag   13 Bg                 
  0.771   0.776   0.788   0.810   0.840   0.857   0.913   0.920
 33 Ag   14 Au   34 Ag   33 Bu   35 Ag   34 Bu   35 Bu   36 Ag                 
  0.955   0.984   1.017   1.082   1.127   1.271   1.305   1.407
 36 Bu   14 Bg   15 Au   15 Bg   37 Ag   37 Bu   38 Ag   38 Bu                 
  1.777   1.832   1.908   1.935   1.943   2.001   2.289   2.309
 16 Au   16 Bg   39 Bu   39 Ag   40 Bu   40 Ag   17 Bg   17 Au                 
  2.319   2.333   2.405   2.406   4.530   4.532   4.535   4.545
 41 Bu   41 Ag   42 Bu   42 Ag   18 Au   18 Bg   43 Ag   43 Bu                 
  4.546   4.548   4.554   4.581   4.733   4.745   7.110   7.223
 19 Bg   19 Au   44 Bu   44 Ag   45 Ag   45 Bu   46 Ag   47 Ag                 
  7.229   7.402   8.196   8.212   8.217   8.230   8.280   8.288
 46 Bu   47 Bu   20 Bg   20 Au   48 Bu   48 Ag   49 Ag   49 Bu                 
 14.725  14.748  14.770  14.811  14.836  14.891  49.438  49.497
 21 Au   21 Bg   50 Bu   51 Bu   50 Ag   51 Ag   52 Ag   52 Bu                 
165.792 166.034 293.880 293.895 293.900 293.913 293.979 293.983
 53 Ag   53 Bu   22 Bg   22 Au   54 Bu   54 Ag   55 Ag   55 Bu                 
*******1028.445
 56 Ag   56 Bu                                                                 

 Beta MOs, Restricted
 -- Occupied --                  
-490.04 -490.04  -80.04  -80.04  -65.18  -65.18  -58.54  -58.54
  1 Ag    1 Bu    2 Ag    2 Bu    3 Bu    3 Ag    4 Bu    4 Ag                 
-58.537 -58.537 -58.537 -58.537  -9.858  -9.858  -7.576  -7.576
  1 Au    1 Bg    5 Ag    5 Bu    6 Bu    6 Ag    7 Ag    7 Bu                 
 -7.472  -7.472  -7.464  -7.464  -7.464  -7.464  -5.468  -5.468
  8 Ag    8 Bu    2 Bg    2 Au    9 Bu    9 Ag   10 Ag   10 Bu                 
 -5.467  -5.467  -5.467  -5.467  -3.211  -3.211  -3.207  -3.207
 11 Ag    3 Au    3 Bg   11 Bu   12 Ag   12 Bu    4 Au    4 Bg                 
 -3.207  -3.207  -3.198  -3.198  -3.198  -3.198  -1.064  -1.040
 13 Ag   13 Bu    5 Bg   14 Bu   14 Ag    5 Au   15 Ag   15 Bu                 
 -0.894  -0.695  -0.524  -0.520  -0.481  -0.454  -0.444  -0.431
 16 Ag   16 Bu   17 Ag   17 Bu    6 Au    6 Bg   18 Ag   18 Bu                 
 -0.392  -0.353
 19 Ag    7 Au                                                                 
 -- Virtual --                   
 -0.030   0.030   0.063   0.064   0.070   0.081   0.092   0.104
  7 Bg   19 Bu   20 Ag   20 Bu   21 Ag    8 Au   21 Bu   22 Ag                 
  0.108   0.112   0.115   0.119   0.119   0.140   0.143   0.159
  8 Bg   23 Ag   22 Bu   24 Ag    9 Bg   23 Bu    9 Au   24 Bu                 
  0.175   0.177   0.206   0.227   0.328   0.379   0.380   0.390
 25 Ag   25 Bu   26 Ag   26 Bu   27 Ag   28 Ag   27 Bu   10 Au                 
  0.417   0.425   0.497   0.546   0.551   0.566   0.587   0.591
 10 Bg   28 Bu   29 Bu   11 Bg   29 Ag   30 Bu   11 Au   30 Ag                 
  0.654   0.662   0.664   0.665   0.722   0.743   0.758   0.769
 31 Bu   31 Ag   12 Au   12 Bg   13 Au   32 Bu   32 Ag   13 Bg                 
  0.771   0.776   0.788   0.810   0.840   0.857   0.913   0.920
 33 Ag   14 Au   34 Ag   33 Bu   35 Ag   34 Bu   35 Bu   36 Ag                 
  0.955   0.984   1.017   1.082   1.127   1.271   1.305   1.407
 36 Bu   14 Bg   15 Au   15 Bg   37 Ag   37 Bu   38 Ag   38 Bu                 
  1.777   1.832   1.908   1.935   1.943   2.001   2.289   2.309
 16 Au   16 Bg   39 Bu   39 Ag   40 Bu   40 Ag   17 Bg   17 Au                 
  2.319   2.333   2.405   2.406   4.530   4.532   4.535   4.545
 41 Bu   41 Ag   42 Bu   42 Ag   18 Au   18 Bg   43 Ag   43 Bu                 
  4.546   4.548   4.554   4.581   4.733   4.745   7.110   7.223
 19 Bg   19 Au   44 Bu   44 Ag   45 Ag   45 Bu   46 Ag   47 Ag                 
  7.229   7.402   8.196   8.212   8.217   8.230   8.280   8.288
 46 Bu   47 Bu   20 Bg   20 Au   48 Bu   48 Ag   49 Ag   49 Bu                 
 14.725  14.748  14.770  14.811  14.836  14.891  49.438  49.497
 21 Au   21 Bg   50 Bu   51 Bu   50 Ag   51 Ag   52 Ag   52 Bu                 
165.792 166.034 293.880 293.895 293.900 293.913 293.979 293.983
 53 Ag   53 Bu   22 Bg   22 Au   54 Bu   54 Ag   55 Ag   55 Bu                 
*******1028.445
 56 Ag   56 Bu                                                                 

 Occupation and symmetry of molecular orbitals

 Point group: C2h (4 irreducible representations).

                           Ag   Bg   Au   Bu    All 
 ----------------------------------------------------
 All molecular orbitals:
  - Alpha                  56   22   22   56    156 
  - Beta                   56   22   22   56    156 
 ----------------------------------------------------
 Alpha orbitals:
  - Frozen occupied        11   3    3    11    28  
  - Active occupied        8    3    4    7     22  
  - Active virtual         37   16   15   38    106 
  - Frozen virtual         0    0    0    0     0   
 ----------------------------------------------------
 Beta orbitals:
  - Frozen occupied        11   3    3    11    28  
  - Active occupied        8    3    4    7     22  
  - Active virtual         37   16   15   38    106 
  - Frozen virtual         0    0    0    0     0   
 ----------------------------------------------------

 Import integrals:   CPU 0.00 s  wall 0.03 s

 Import integrals:   CPU 107.45 s  wall 84.05 s

 MP2 amplitudes:   CPU 0.91 s  wall 1.17 s

Running a double precision version
           CCSD T amplitudes will be solved using DIIS.

           Start     Size      MaxIter   EConv     TConv     
           3         7         100       1.00e-07  1.00e-05  
 ------------------------------------------------------------------------------
           Energy (a.u.)   Ediff      Tdiff       Comment
 ------------------------------------------------------------------------------
         -5827.01803756                           
     1   -5827.00474976   1.33e-02   8.52e-01     
     2   -5827.02553903   2.08e-02   1.04e-01     
     3   -5827.02608047   5.41e-04   4.17e-02     
     4   -5827.02806956   1.99e-03   1.35e-02     Switched to DIIS steps.
     5   -5827.02863415   5.65e-04   1.18e-02     
     6   -5827.02862546   8.70e-06   2.51e-03     
     7   -5827.02862264   2.82e-06   1.04e-03     
     8   -5827.02862586   3.22e-06   1.94e-04     
     9   -5827.02862567   1.92e-07   8.22e-05     
    10   -5827.02862565   1.94e-08   2.82e-05     
    11   -5827.02862581   1.62e-07   1.62e-05     
    12   -5827.02862574   7.09e-08   5.82e-06     
 ------------------------------------------------------------------------------
         -5827.02862574                           CCSD T converged.

End of double precision
 SCF energy                 = -5826.23875373
 MP2 energy                 = -5827.01803756
 CCSD correlation energy     =    -0.78987201
 CCSD total energy           = -5827.02862574

 CCSD  T1^2 = 0.0098  T2^2 = 0.3127  Leading amplitudes:

 Amplitude    Orbitals with energies
 -0.0195       7 (Au) A                  ->    10 (Au) A                  
              -0.3525                          0.3903                     
 -0.0195       7 (Au) B                  ->    10 (Au) B                  
              -0.3525                          0.3903                     
  0.0192       6 (Bg) A                  ->    7 (Bg) A                   
              -0.4538                         -0.0302                     
  0.0192       6 (Bg) B                  ->    7 (Bg) B                   
              -0.4538                         -0.0302                     

 Amplitude    Orbitals with energies
 -0.1349       7 (Au) A      7 (Au) B    ->    7 (Bg) A      7 (Bg) B     
              -0.3525       -0.3525           -0.0302       -0.0302       
  0.1349       7 (Au) A      7 (Au) B    ->    7 (Bg) B      7 (Bg) A     
              -0.3525       -0.3525           -0.0302       -0.0302       
  0.1349       7 (Au) B      7 (Au) A    ->    7 (Bg) A      7 (Bg) B     
              -0.3525       -0.3525           -0.0302       -0.0302       
 -0.1349       7 (Au) B      7 (Au) A    ->    7 (Bg) B      7 (Bg) A     
              -0.3525       -0.3525           -0.0302       -0.0302       

 Computing CCSD intemediates for later calculations in double precision
 Finished.

Running a double precision version
           CCSD Lambda amplitudes will be solved using DIIS.
           Start     Size      MaxIter   EConv     LConv     
           3         7         100       1.00e-07  1.00e-05  
 ------------------------------------------------------------------------------
            Enorm      Ldiff       Comment
 ------------------------------------------------------------------------------
     1     6.18e-02   4.82e-02     
     2     1.35e-02   4.94e-03     
     3     5.53e-03   2.29e-03     
     4     2.77e-03   1.15e-03     Switched to DIIS steps.
     5     8.65e-04   5.15e-04     
     6     3.93e-04   1.37e-04     
     7     1.13e-04   3.69e-05     
     8     5.12e-05   2.89e-06     
     9     1.88e-05   3.89e-06     
    10     6.79e-06   1.52e-06     
    11     2.23e-06   6.00e-07     
    12     7.90e-07   1.52e-07     
    13     3.19e-07   1.01e-07     
    14     1.40e-07   2.17e-08     
    15     7.29e-08   1.49e-08     
 ------------------------------------------------------------------------------
                                   CCSD Lambda converged.

 Computing density matrices in double precision...
           Orbital response amplitudes will be solved using DIIS.
           Start     Size      MaxIter   EConv     LConv     
           3         7         100       1.00e-06  1.00e-06  
 ------------------------------------------------------------------------------
            Enorm      Ldiff       Comment
 ------------------------------------------------------------------------------
     1     1.30e-01   1.91e-03     
     2     1.30e-01   1.24e-02     
     3     1.43e-01   2.42e-02     
     4     1.13e-02   6.57e-02     Switched to DIIS steps.
     5     1.92e-03   7.45e-04     
     6     1.31e-04   4.32e-04     
     7     3.06e-05   2.83e-05     
     8     6.43e-06   2.07e-06     
     9     2.15e-06   7.56e-07     
    10     5.86e-07   7.00e-08     
 ------------------------------------------------------------------------------
                                   Orbital response converged.

 Computing density matrices... Done.
 CCSD calculation:   CPU 425.38 s  wall 320.10 s

Current path: /canmo/ccsd/grad/
/g1_bb_aa
/g1_bb_bb
/g1_o1o1
/g1_o1o2
/g1_o1v1
/g1_o2v1
/g1_v1v1
/g1p_bb_aa
/g1p_bb_bb
/g1s_bb_aa
/g1s_bb_bb
/g2_o1o1o1o1
/g2_o1o1o1v1
/g2_o1o1v1v1
/g2_o1v1o1v1
/g2_o1v1v1v1
/g2_v1v1v1v1
/w_bb_aa
/w_bb_bb
 Transferring MO TPDM to AO TPDM
 Transferring g2_o1o1o1o1
 Transferring g2_o1o1o1v1
 Transferring g2_o1o1v1v1
 Transferring g2_o1v1o1v1
 Transferring g2_o1v1v1v1
 Transferring g2_v1v1v1v1
 Adding separable TPDM
 Computing TPDM gradient
 --------------------------------------------------------
 2e gradient
  Atom          X               Y               Z
 --------------------------------------------------------
    1        -52.802203        9.331403        0.000000  
    2          2.862213      -33.277698        0.000000  
    3         -2.862213       33.277698       -0.000000  
    4         52.802203       -9.331403        0.000000  
 --------------------------------------------------------
 --------------------------------------------------------
 Final gradient
  Atom          X               Y               Z
 --------------------------------------------------------
    1        -52.802203        9.331403        0.000000  
    2          2.862213      -33.277698        0.000000  
    3         -2.862213       33.277698       -0.000000  
    4         52.802203       -9.331403        0.000000  
 --------------------------------------------------------
 Analytic gradient from two-electron contribution:   CPU 2050.07 s  wall 898.05 s

 Total ccman2 time:   CPU 2589.88 s  wall 1317.96 s


 --------------------------------------------------------------
             Orbital Energies (a.u.) and Symmetries
 --------------------------------------------------------------

 Alpha MOs, Restricted
 -- Occupied --                  
-490.04  -80.04  -65.18  -58.54  -58.54   -9.86   -7.58   -7.47
  1 Ag    2 Ag    3 Ag    4 Ag    5 Ag    6 Ag    7 Ag    8 Ag                 
 -7.464  -5.468  -5.467 -58.537  -7.464  -5.467 -58.537  -7.464
  9 Ag   10 Ag   11 Ag    1 Bg    2 Bg    3 Bg    1 Au    2 Au                 
 -5.467-490.045 -80.037 -65.179 -58.539 -58.537  -9.858  -7.576
  3 Au    1 Bu    2 Bu    3 Bu    4 Bu    5 Bu    6 Bu    7 Bu                 
 -7.472  -7.464  -5.468  -5.467  -3.211  -3.207  -3.198  -1.064
  8 Bu    9 Bu   10 Bu   11 Bu   12 Ag   13 Ag   14 Ag   15 Ag                 
 -0.894  -0.524  -0.444  -0.392  -3.207  -3.198  -0.454  -3.207
 16 Ag   17 Ag   18 Ag   19 Ag    4 Bg    5 Bg    6 Bg    4 Au                 
 -3.198  -0.481  -0.353  -3.211  -3.207  -3.198  -1.040  -0.695
  5 Au    6 Au    7 Au   12 Bu   13 Bu   14 Bu   15 Bu   16 Bu                 
 -0.520  -0.431
 17 Bu   18 Bu                                                                 
 -- Virtual --                   
  0.063   0.070   0.104   0.112   0.119   0.175   0.206   0.328
 20 Ag   21 Ag   22 Ag   23 Ag   24 Ag   25 Ag   26 Ag   27 Ag                 
  0.379   0.551   0.591   0.662   0.758   0.771   0.788   0.840
 28 Ag   29 Ag   30 Ag   31 Ag   32 Ag   33 Ag   34 Ag   35 Ag                 
  0.920   1.127   1.305   1.935   2.001   2.333   2.406   4.535
 36 Ag   37 Ag   38 Ag   39 Ag   40 Ag   41 Ag   42 Ag   43 Ag                 
  4.581   4.733   7.110   7.223   8.230   8.280  14.836  14.891
 44 Ag   45 Ag   46 Ag   47 Ag   48 Ag   49 Ag   50 Ag   51 Ag                 
 49.438 165.792 293.913 293.9791028.371  -0.030   0.108   0.119
 52 Ag   53 Ag   54 Ag   55 Ag   56 Ag    7 Bg    8 Bg    9 Bg                 
  0.417   0.546   0.665   0.769   0.984   1.082   1.832   2.289
 10 Bg   11 Bg   12 Bg   13 Bg   14 Bg   15 Bg   16 Bg   17 Bg                 
  4.532   4.546   8.196  14.748 293.880   0.081   0.143   0.390
 18 Bg   19 Bg   20 Bg   21 Bg   22 Bg    8 Au    9 Au   10 Au                 
  0.587   0.664   0.722   0.776   1.017   1.777   2.309   4.530
 11 Au   12 Au   13 Au   14 Au   15 Au   16 Au   17 Au   18 Au                 
  4.548   8.212  14.725 293.895   0.030   0.064   0.092   0.115
 19 Au   20 Au   21 Au   22 Au   19 Bu   20 Bu   21 Bu   22 Bu                 
  0.140   0.159   0.177   0.227   0.380   0.425   0.497   0.566
 23 Bu   24 Bu   25 Bu   26 Bu   27 Bu   28 Bu   29 Bu   30 Bu                 
  0.654   0.743   0.810   0.857   0.913   0.955   1.271   1.407
 31 Bu   32 Bu   33 Bu   34 Bu   35 Bu   36 Bu   37 Bu   38 Bu                 
  1.908   1.943   2.319   2.405   4.545   4.554   4.745   7.229
 39 Bu   40 Bu   41 Bu   42 Bu   43 Bu   44 Bu   45 Bu   46 Bu                 
  7.402   8.217   8.288  14.770  14.811  49.497 166.034 293.900
 47 Bu   48 Bu   49 Bu   50 Bu   51 Bu   52 Bu   53 Bu   54 Bu                 
293.9831028.445
 55 Bu   56 Bu                                                                 

 Beta MOs, Restricted
 -- Occupied --                  
-490.04  -80.04  -65.18  -58.54  -58.54   -9.86   -7.58   -7.47
  1 Ag    2 Ag    3 Ag    4 Ag    5 Ag    6 Ag    7 Ag    8 Ag                 
 -7.464  -5.468  -5.467 -58.537  -7.464  -5.467 -58.537  -7.464
  9 Ag   10 Ag   11 Ag    1 Bg    2 Bg    3 Bg    1 Au    2 Au                 
 -5.467-490.045 -80.037 -65.179 -58.539 -58.537  -9.858  -7.576
  3 Au    1 Bu    2 Bu    3 Bu    4 Bu    5 Bu    6 Bu    7 Bu                 
 -7.472  -7.464  -5.468  -5.467  -3.211  -3.207  -3.198  -1.064
  8 Bu    9 Bu   10 Bu   11 Bu   12 Ag   13 Ag   14 Ag   15 Ag                 
 -0.894  -0.524  -0.444  -0.392  -3.207  -3.198  -0.454  -3.207
 16 Ag   17 Ag   18 Ag   19 Ag    4 Bg    5 Bg    6 Bg    4 Au                 
 -3.198  -0.481  -0.353  -3.211  -3.207  -3.198  -1.040  -0.695
  5 Au    6 Au    7 Au   12 Bu   13 Bu   14 Bu   15 Bu   16 Bu                 
 -0.520  -0.431
 17 Bu   18 Bu                                                                 
 -- Virtual --                   
  0.063   0.070   0.104   0.112   0.119   0.175   0.206   0.328
 20 Ag   21 Ag   22 Ag   23 Ag   24 Ag   25 Ag   26 Ag   27 Ag                 
  0.379   0.551   0.591   0.662   0.758   0.771   0.788   0.840
 28 Ag   29 Ag   30 Ag   31 Ag   32 Ag   33 Ag   34 Ag   35 Ag                 
  0.920   1.127   1.305   1.935   2.001   2.333   2.406   4.535
 36 Ag   37 Ag   38 Ag   39 Ag   40 Ag   41 Ag   42 Ag   43 Ag                 
  4.581   4.733   7.110   7.223   8.230   8.280  14.836  14.891
 44 Ag   45 Ag   46 Ag   47 Ag   48 Ag   49 Ag   50 Ag   51 Ag                 
 49.438 165.792 293.913 293.9791028.371  -0.030   0.108   0.119
 52 Ag   53 Ag   54 Ag   55 Ag   56 Ag    7 Bg    8 Bg    9 Bg                 
  0.417   0.546   0.665   0.769   0.984   1.082   1.832   2.289
 10 Bg   11 Bg   12 Bg   13 Bg   14 Bg   15 Bg   16 Bg   17 Bg                 
  4.532   4.546   8.196  14.748 293.880   0.081   0.143   0.390
 18 Bg   19 Bg   20 Bg   21 Bg   22 Bg    8 Au    9 Au   10 Au                 
  0.587   0.664   0.722   0.776   1.017   1.777   2.309   4.530
 11 Au   12 Au   13 Au   14 Au   15 Au   16 Au   17 Au   18 Au                 
  4.548   8.212  14.725 293.895   0.030   0.064   0.092   0.115
 19 Au   20 Au   21 Au   22 Au   19 Bu   20 Bu   21 Bu   22 Bu                 
  0.140   0.159   0.177   0.227   0.380   0.425   0.497   0.566
 23 Bu   24 Bu   25 Bu   26 Bu   27 Bu   28 Bu   29 Bu   30 Bu                 
  0.654   0.743   0.810   0.857   0.913   0.955   1.271   1.407
 31 Bu   32 Bu   33 Bu   34 Bu   35 Bu   36 Bu   37 Bu   38 Bu                 
  1.908   1.943   2.319   2.405   4.545   4.554   4.745   7.229
 39 Bu   40 Bu   41 Bu   42 Bu   43 Bu   44 Bu   45 Bu   46 Bu                 
  7.402   8.217   8.288  14.770  14.811  49.497 166.034 293.900
 47 Bu   48 Bu   49 Bu   50 Bu   51 Bu   52 Bu   53 Bu   54 Bu                 
293.9831028.445
 55 Bu   56 Bu                                                                 
 --------------------------------------------------------------

          Ground-State Mulliken Net Atomic Charges

     Atom                 Charge (a.u.)
  ----------------------------------------
      1 Br                   -0.202410
      2 P                     0.202410
      3 P                     0.202410
      4 Br                   -0.202410
  ----------------------------------------
  Sum of atomic charges =     0.000000

 -----------------------------------------------------------------
                    Cartesian Multipole Moments
 -----------------------------------------------------------------
    Charge (ESU x 10^10)
                 0.0000
    Dipole Moment (Debye)
         X       0.0000      Y      -0.0000      Z       0.0000
       Tot       0.0000
    Quadrupole Moments (Debye-Ang)
        XX     -67.5752     XY      -0.0897     YY     -64.0323
        XZ       0.0000     YZ       0.0000     ZZ     -63.5960
    Octopole Moments (Debye-Ang^2)
       XXX       0.0000    XXY       0.0000    XYY       0.0000
       YYY      -0.0000    XXZ      -0.0000    XYZ       0.0000
       YYZ       0.0000    XZZ       0.0000    YZZ      -0.0000
       ZZZ       0.0000
    Hexadecapole Moments (Debye-Ang^3)
      XXXX   -1599.3472   XXXY     -39.3447   XXYY    -305.5841
      XYYY     -12.8468   YYYY    -214.2578   XXXZ       0.0000
      XXYZ       0.0000   XYYZ       0.0000   YYYZ       0.0000
      XXZZ    -294.2561   XYZZ      -3.5824   YYZZ     -49.3844
      XZZZ       0.0000   YZZZ       0.0000   ZZZZ     -89.0452
 -----------------------------------------------------------------
 DrvMan completing analytic gradient of the correlated energy
 Correlated dipole moment
            1
    1   0.0000000
    2  -0.0000000
    3   0.0000000
 Energy read as -5827.028625738
 Full Analytical Gradient: (in a.u., or Hartree/Bohr)
             1             2             3             4
    1    0.00007664   -0.00015268    0.00015268   -0.00007664
    2   -0.00009768    0.00021254   -0.00021254    0.00009768
    3   -0.00000000    0.00000000    0.00000000   -0.00000000
 Gradient time:  CPU 0.26 s  wall 2.70 s
 Geometry Optimization Parameters
   NAtoms,    NIC,     NZ,  NCons,   NDum,   NFix, NCnnct, MaxDiis
        4      14       4       0       0       0       0       0

 Cartesian Hessian Update
 Hessian Updated using BFGS Update


** GEOMETRY OPTIMIZATION IN DELOCALIZED INTERNAL COORDINATES **
   Searching for a Minimum

   Optimization Cycle:   3

                       Coordinates (Angstroms)
     ATOM                X               Y               Z
      1  Br        2.5969406247   -0.0786388694    0.0000000000
      2  P         0.5434275353    0.8652397866    0.0000000000
      3  P        -0.5434275353   -0.8652397866    0.0000000000
      4  Br       -2.5969406247    0.0786388694    0.0000000000
   Point Group: c2h   Number of degrees of freedom:     3


   Energy is  -5827.028625738

 Hessian Updated using BFGS Update

  3 Hessian modes will be used to form the next step
  Hessian Eigenvalues:
     0.127124    0.281160    0.294440

 Minimum Search - Taking Simple RFO Step
 Searching for Lamda that Minimizes Along All modes
 Value Taken    Lamda =   0.00000000
 Step Taken.  Stepsize is  0.002264

                             Maximum     Tolerance    Cnvgd?
         Gradient           0.000266      0.000300     YES
         Displacement       0.001582      0.001200      NO
         Energy change     -0.000013      0.000001      NO


 New Cartesian Coordinates Obtained by Inverse Iteration

 Displacement from previous Coordinates is:  0.002550
 ----------------------------------------------------------------
             Standard Nuclear Orientation (Angstroms)
    I     Atom           X                Y                Z
 ----------------------------------------------------------------
    1      Br      2.5972988911    -0.0783265286     0.0000000000
    2      P       0.5440705360     0.8647191025     0.0000000000
    3      P      -0.5440705360    -0.8647191025     0.0000000000
    4      Br     -2.5972988911     0.0783265286     0.0000000000
 ----------------------------------------------------------------
 Molecular Point Group                 C2h   NOp =  4
 Largest Abelian Subgroup              C2h   NOp =  4
 Nuclear Repulsion Energy =   600.5059304063 hartrees
 There are       50 alpha and       50 beta electrons
 Applying Cartesian multipole field
    Component          Value
    ---------          -----
     (2,0,0)        1.00000E-11
     (0,2,0)        2.00000E-11
     (0,0,2)       -3.00000E-11
 Nucleus-field energy     =     0.0000000188 hartrees
 Requested basis set is 6-311++G(d,p)
 There are 64 shells and 156 basis functions
 A cutoff of  1.0D-14 yielded   1651 shell pairs
 There are     10469 function pairs (     11567 Cartesian)
 Smallest overlap matrix eigenvalue = 4.11E-04
 Guess MOs from SCF MO coefficient file

 -----------------------------------------------------------------------
  General SCF calculation program by
  Eric Jon Sundstrom, Paul Horn, Yuezhi Mao, Dmitri Zuev, Alec White,
  David Stuck, Shaama M.S., Shane Yost, Joonho Lee, David Small,
  Daniel Levine, Susi Lehtola, Hugh Burton, Evgeny Epifanovsky
 -----------------------------------------------------------------------
 Hartree-Fock
 using 4 threads for integral computing
 -------------------------------------------------------
 OpenMP Integral computing Module                
 Release: version 2.0, May 2017, Q-Chem Inc. Pleasanton 
 -------------------------------------------------------
 A restricted SCF calculation will be
 performed using DIIS
 SCF converges when DIIS error is below 1.0e-08
 ---------------------------------------
  Cycle       Energy         DIIS error
 ---------------------------------------
    1   -5826.2387829477      7.74e-06  
    2   -5826.2387832902      2.11e-06  
    3   -5826.2387833309      7.45e-07  
    4   -5826.2387833355      2.90e-07  
    5   -5826.2387833364      9.19e-08  
    6   -5826.2387833366      4.27e-08  
    7   -5826.2387833366      1.03e-08  
    8   -5826.2387833366      2.56e-09  Convergence criterion met
 ---------------------------------------
 SCF time:   CPU 17.15s  wall 8.00s 
 SCF   energy in the final basis set =    -5826.2387833366
 Total energy in the final basis set =    -5826.2387833366


 ------------------------------------------------------------------------------

   CCMAN2: suite of methods based on coupled cluster
           and equation of motion theories.

   Components:
   * libvmm-1.3-trunk
     by Evgeny Epifanovsky, Ilya Kaliman.
   * libtensor-2.5-trunk
     by Evgeny Epifanovsky, Michael Wormit, Dmitry Zuev, Sam Manzer, 
        Ilya Kaliman.
   * libcc-2.5-trunk
     by Evgeny Epifanovsky, Arik Landau, Tomasz Kus, Kirill Khistyaev, 
        Dmitry Zuev, Prashant Manohar, Xintian Feng, Anna Krylov, 
        Matthew Goldey, Alec White, Thomas Jagau, Kaushik Nanda, 
        Anastasia Gunina, Alexander Kunitsa, Joonho Lee.

   CCMAN original authors:
   Anna I. Krylov, C. David Sherrill, Steven R. Gwaltney,
   Edward F. C. Byrd (2000)
   Sergey V. Levchenko, Lyudmila V. Slipchenko, Tao Wang,
   Ana-Maria C. Cristian (2003)
   Piotr A. Pieniazek, C. Melania Oana, Evgeny Epifanovsky (2007)
   Prashant Manohar (2009)

 ------------------------------------------------------------------------------


 Allocating and initializing 3808MB of RAM...
 Calculation will run on 4 cores.


 Alpha MOs, Restricted
 -- Occupied --                  
-490.04 -490.04  -80.04  -80.04  -65.18  -65.18  -58.54  -58.54
  1 Ag    1 Bu    2 Ag    2 Bu    3 Bu    3 Ag    4 Bu    4 Ag                 
-58.537 -58.537 -58.537 -58.537  -9.858  -9.858  -7.576  -7.576
  1 Au    1 Bg    5 Ag    5 Bu    6 Bu    6 Ag    7 Ag    7 Bu                 
 -7.472  -7.472  -7.464  -7.464  -7.464  -7.464  -5.468  -5.468
  8 Ag    8 Bu    2 Bg    2 Au    9 Bu    9 Ag   10 Ag   10 Bu                 
 -5.467  -5.467  -5.467  -5.467  -3.211  -3.211  -3.208  -3.208
 11 Ag    3 Au    3 Bg   11 Bu   12 Ag   12 Bu    4 Au    4 Bg                 
 -3.207  -3.207  -3.198  -3.198  -3.198  -3.198  -1.064  -1.040
 13 Ag   13 Bu    5 Bg   14 Bu   14 Ag    5 Au   15 Ag   15 Bu                 
 -0.894  -0.695  -0.524  -0.520  -0.481  -0.454  -0.444  -0.431
 16 Ag   16 Bu   17 Ag   17 Bu    6 Au    6 Bg   18 Ag   18 Bu                 
 -0.391  -0.353
 19 Ag    7 Au                                                                 
 -- Virtual --                   
 -0.030   0.030   0.063   0.064   0.070   0.081   0.092   0.104
  7 Bg   19 Bu   20 Ag   20 Bu   21 Ag    8 Au   21 Bu   22 Ag                 
  0.108   0.112   0.115   0.119   0.119   0.140   0.143   0.159
  8 Bg   23 Ag   22 Bu   24 Ag    9 Bg   23 Bu    9 Au   24 Bu                 
  0.175   0.177   0.206   0.227   0.328   0.379   0.380   0.390
 25 Ag   25 Bu   26 Ag   26 Bu   27 Ag   28 Ag   27 Bu   10 Au                 
  0.417   0.425   0.497   0.546   0.551   0.567   0.587   0.591
 10 Bg   28 Bu   29 Bu   11 Bg   29 Ag   30 Bu   11 Au   30 Ag                 
  0.654   0.662   0.664   0.665   0.722   0.743   0.758   0.769
 31 Bu   31 Ag   12 Au   12 Bg   13 Au   32 Bu   32 Ag   13 Bg                 
  0.771   0.776   0.788   0.810   0.840   0.857   0.914   0.920
 33 Ag   14 Au   34 Ag   33 Bu   35 Ag   34 Bu   35 Bu   36 Ag                 
  0.955   0.985   1.017   1.082   1.127   1.272   1.305   1.407
 36 Bu   14 Bg   15 Au   15 Bg   37 Ag   37 Bu   38 Ag   38 Bu                 
  1.777   1.832   1.907   1.935   1.944   2.002   2.289   2.309
 16 Au   16 Bg   39 Bu   39 Ag   40 Bu   40 Ag   17 Bg   17 Au                 
  2.319   2.333   2.405   2.406   4.530   4.532   4.535   4.545
 41 Bu   41 Ag   42 Bu   42 Ag   18 Au   18 Bg   43 Ag   43 Bu                 
  4.546   4.548   4.554   4.581   4.734   4.745   7.110   7.224
 19 Bg   19 Au   44 Bu   44 Ag   45 Ag   45 Bu   46 Ag   47 Ag                 
  7.229   7.402   8.196   8.212   8.217   8.230   8.280   8.288
 46 Bu   47 Bu   20 Bg   20 Au   48 Bu   48 Ag   49 Ag   49 Bu                 
 14.725  14.748  14.770  14.811  14.836  14.891  49.438  49.497
 21 Au   21 Bg   50 Bu   51 Bu   50 Ag   51 Ag   52 Ag   52 Bu                 
165.792 166.034 293.880 293.895 293.900 293.913 293.979 293.983
 53 Ag   53 Bu   22 Bg   22 Au   54 Bu   54 Ag   55 Ag   55 Bu                 
*******1028.445
 56 Ag   56 Bu                                                                 

 Beta MOs, Restricted
 -- Occupied --                  
-490.04 -490.04  -80.04  -80.04  -65.18  -65.18  -58.54  -58.54
  1 Ag    1 Bu    2 Ag    2 Bu    3 Bu    3 Ag    4 Bu    4 Ag                 
-58.537 -58.537 -58.537 -58.537  -9.858  -9.858  -7.576  -7.576
  1 Au    1 Bg    5 Ag    5 Bu    6 Bu    6 Ag    7 Ag    7 Bu                 
 -7.472  -7.472  -7.464  -7.464  -7.464  -7.464  -5.468  -5.468
  8 Ag    8 Bu    2 Bg    2 Au    9 Bu    9 Ag   10 Ag   10 Bu                 
 -5.467  -5.467  -5.467  -5.467  -3.211  -3.211  -3.208  -3.208
 11 Ag    3 Au    3 Bg   11 Bu   12 Ag   12 Bu    4 Au    4 Bg                 
 -3.207  -3.207  -3.198  -3.198  -3.198  -3.198  -1.064  -1.040
 13 Ag   13 Bu    5 Bg   14 Bu   14 Ag    5 Au   15 Ag   15 Bu                 
 -0.894  -0.695  -0.524  -0.520  -0.481  -0.454  -0.444  -0.431
 16 Ag   16 Bu   17 Ag   17 Bu    6 Au    6 Bg   18 Ag   18 Bu                 
 -0.391  -0.353
 19 Ag    7 Au                                                                 
 -- Virtual --                   
 -0.030   0.030   0.063   0.064   0.070   0.081   0.092   0.104
  7 Bg   19 Bu   20 Ag   20 Bu   21 Ag    8 Au   21 Bu   22 Ag                 
  0.108   0.112   0.115   0.119   0.119   0.140   0.143   0.159
  8 Bg   23 Ag   22 Bu   24 Ag    9 Bg   23 Bu    9 Au   24 Bu                 
  0.175   0.177   0.206   0.227   0.328   0.379   0.380   0.390
 25 Ag   25 Bu   26 Ag   26 Bu   27 Ag   28 Ag   27 Bu   10 Au                 
  0.417   0.425   0.497   0.546   0.551   0.567   0.587   0.591
 10 Bg   28 Bu   29 Bu   11 Bg   29 Ag   30 Bu   11 Au   30 Ag                 
  0.654   0.662   0.664   0.665   0.722   0.743   0.758   0.769
 31 Bu   31 Ag   12 Au   12 Bg   13 Au   32 Bu   32 Ag   13 Bg                 
  0.771   0.776   0.788   0.810   0.840   0.857   0.914   0.920
 33 Ag   14 Au   34 Ag   33 Bu   35 Ag   34 Bu   35 Bu   36 Ag                 
  0.955   0.985   1.017   1.082   1.127   1.272   1.305   1.407
 36 Bu   14 Bg   15 Au   15 Bg   37 Ag   37 Bu   38 Ag   38 Bu                 
  1.777   1.832   1.907   1.935   1.944   2.002   2.289   2.309
 16 Au   16 Bg   39 Bu   39 Ag   40 Bu   40 Ag   17 Bg   17 Au                 
  2.319   2.333   2.405   2.406   4.530   4.532   4.535   4.545
 41 Bu   41 Ag   42 Bu   42 Ag   18 Au   18 Bg   43 Ag   43 Bu                 
  4.546   4.548   4.554   4.581   4.734   4.745   7.110   7.224
 19 Bg   19 Au   44 Bu   44 Ag   45 Ag   45 Bu   46 Ag   47 Ag                 
  7.229   7.402   8.196   8.212   8.217   8.230   8.280   8.288
 46 Bu   47 Bu   20 Bg   20 Au   48 Bu   48 Ag   49 Ag   49 Bu                 
 14.725  14.748  14.770  14.811  14.836  14.891  49.438  49.497
 21 Au   21 Bg   50 Bu   51 Bu   50 Ag   51 Ag   52 Ag   52 Bu                 
165.792 166.034 293.880 293.895 293.900 293.913 293.979 293.983
 53 Ag   53 Bu   22 Bg   22 Au   54 Bu   54 Ag   55 Ag   55 Bu                 
*******1028.445
 56 Ag   56 Bu                                                                 

 Occupation and symmetry of molecular orbitals

 Point group: C2h (4 irreducible representations).

                           Ag   Bg   Au   Bu    All 
 ----------------------------------------------------
 All molecular orbitals:
  - Alpha                  56   22   22   56    156 
  - Beta                   56   22   22   56    156 
 ----------------------------------------------------
 Alpha orbitals:
  - Frozen occupied        11   3    3    11    28  
  - Active occupied        8    3    4    7     22  
  - Active virtual         37   16   15   38    106 
  - Frozen virtual         0    0    0    0     0   
 ----------------------------------------------------
 Beta orbitals:
  - Frozen occupied        11   3    3    11    28  
  - Active occupied        8    3    4    7     22  
  - Active virtual         37   16   15   38    106 
  - Frozen virtual         0    0    0    0     0   
 ----------------------------------------------------

 Import integrals:   CPU 0.00 s  wall 0.00 s

 Import integrals:   CPU 107.44 s  wall 70.93 s

 MP2 amplitudes:   CPU 0.90 s  wall 1.02 s

Running a double precision version
           CCSD T amplitudes will be solved using DIIS.

           Start     Size      MaxIter   EConv     TConv     
           3         7         100       1.00e-07  1.00e-05  
 ------------------------------------------------------------------------------
           Energy (a.u.)   Ediff      Tdiff       Comment
 ------------------------------------------------------------------------------
         -5827.01803801                           
     1   -5827.00475786   1.33e-02   8.52e-01     
     2   -5827.02554069   2.08e-02   1.04e-01     
     3   -5827.02608272   5.42e-04   4.17e-02     
     4   -5827.02807064   1.99e-03   1.35e-02     Switched to DIIS steps.
     5   -5827.02863458   5.64e-04   1.18e-02     
     6   -5827.02862585   8.73e-06   2.50e-03     
     7   -5827.02862306   2.79e-06   1.04e-03     
     8   -5827.02862627   3.21e-06   1.94e-04     
     9   -5827.02862608   1.92e-07   8.21e-05     
    10   -5827.02862606   1.83e-08   2.82e-05     
    11   -5827.02862622   1.62e-07   1.62e-05     
    12   -5827.02862615   7.09e-08   5.81e-06     
 ------------------------------------------------------------------------------
         -5827.02862615                           CCSD T converged.

End of double precision
 SCF energy                 = -5826.23878334
 MP2 energy                 = -5827.01803801
 CCSD correlation energy     =    -0.78984282
 CCSD total energy           = -5827.02862615

 CCSD  T1^2 = 0.0097  T2^2 = 0.3127  Leading amplitudes:

 Amplitude    Orbitals with energies
  0.0195       7 (Au) A                  ->    10 (Au) A                  
              -0.3525                          0.3903                     
  0.0195       7 (Au) B                  ->    10 (Au) B                  
              -0.3525                          0.3903                     
  0.0192       6 (Bg) A                  ->    7 (Bg) A                   
              -0.4539                         -0.0301                     
  0.0192       6 (Bg) B                  ->    7 (Bg) B                   
              -0.4539                         -0.0301                     

 Amplitude    Orbitals with energies
 -0.1348       7 (Au) A      7 (Au) B    ->    7 (Bg) A      7 (Bg) B     
              -0.3525       -0.3525           -0.0301       -0.0301       
  0.1348       7 (Au) A      7 (Au) B    ->    7 (Bg) B      7 (Bg) A     
              -0.3525       -0.3525           -0.0301       -0.0301       
  0.1348       7 (Au) B      7 (Au) A    ->    7 (Bg) A      7 (Bg) B     
              -0.3525       -0.3525           -0.0301       -0.0301       
 -0.1348       7 (Au) B      7 (Au) A    ->    7 (Bg) B      7 (Bg) A     
              -0.3525       -0.3525           -0.0301       -0.0301       

 Computing CCSD intemediates for later calculations in double precision
 Finished.

Running a double precision version
           CCSD Lambda amplitudes will be solved using DIIS.
           Start     Size      MaxIter   EConv     LConv     
           3         7         100       1.00e-07  1.00e-05  
 ------------------------------------------------------------------------------
            Enorm      Ldiff       Comment
 ------------------------------------------------------------------------------
     1     6.17e-02   4.82e-02     
     2     1.35e-02   4.93e-03     
     3     5.53e-03   2.29e-03     
     4     2.77e-03   1.15e-03     Switched to DIIS steps.
     5     8.64e-04   5.15e-04     
     6     3.92e-04   1.37e-04     
     7     1.13e-04   3.68e-05     
     8     5.11e-05   2.89e-06     
     9     1.87e-05   3.88e-06     
    10     6.77e-06   1.51e-06     
    11     2.22e-06   5.98e-07     
    12     7.89e-07   1.51e-07     
    13     3.18e-07   1.01e-07     
    14     1.40e-07   2.16e-08     
    15     7.28e-08   1.49e-08     
 ------------------------------------------------------------------------------
                                   CCSD Lambda converged.

 Computing density matrices in double precision...
           Orbital response amplitudes will be solved using DIIS.
           Start     Size      MaxIter   EConv     LConv     
           3         7         100       1.00e-06  1.00e-06  
 ------------------------------------------------------------------------------
            Enorm      Ldiff       Comment
 ------------------------------------------------------------------------------
     1     1.30e-01   1.90e-03     
     2     1.30e-01   1.24e-02     
     3     1.43e-01   2.42e-02     
     4     1.13e-02   6.57e-02     Switched to DIIS steps.
     5     1.92e-03   7.44e-04     
     6     1.30e-04   4.32e-04     
     7     3.06e-05   2.83e-05     
     8     6.42e-06   2.06e-06     
     9     2.15e-06   7.52e-07     
    10     5.85e-07   6.98e-08     
 ------------------------------------------------------------------------------
                                   Orbital response converged.

 Computing density matrices... Done.
 CCSD calculation:   CPU 420.76 s  wall 325.89 s

Current path: /canmo/ccsd/grad/
/g1_bb_aa
/g1_bb_bb
/g1_o1o1
/g1_o1o2
/g1_o1v1
/g1_o2v1
/g1_v1v1
/g1p_bb_aa
/g1p_bb_bb
/g1s_bb_aa
/g1s_bb_bb
/g2_o1o1o1o1
/g2_o1o1o1v1
/g2_o1o1v1v1
/g2_o1v1o1v1
/g2_o1v1v1v1
/g2_v1v1v1v1
/w_bb_aa
/w_bb_bb
 Transferring MO TPDM to AO TPDM
 Transferring g2_o1o1o1o1
 Transferring g2_o1o1o1v1
 Transferring g2_o1o1v1v1
 Transferring g2_o1v1o1v1
 Transferring g2_o1v1v1v1
 Transferring g2_v1v1v1v1
 Adding separable TPDM
 Computing TPDM gradient
 --------------------------------------------------------
 2e gradient
  Atom          X               Y               Z
 --------------------------------------------------------
    1        -52.811781        9.329761       -0.000000  
    2          2.866721      -33.257794       -0.000000  
    3         -2.866721       33.257794        0.000000  
    4         52.811781       -9.329761       -0.000000  
 --------------------------------------------------------
 --------------------------------------------------------
 Final gradient
  Atom          X               Y               Z
 --------------------------------------------------------
    1        -52.811781        9.329761       -0.000000  
    2          2.866721      -33.257794       -0.000000  
    3         -2.866721       33.257794        0.000000  
    4         52.811781       -9.329761       -0.000000  
 --------------------------------------------------------
 Analytic gradient from two-electron contribution:   CPU 2052.88 s  wall 918.57 s

 Total ccman2 time:   CPU 2587.98 s  wall 1330.77 s


 --------------------------------------------------------------
             Orbital Energies (a.u.) and Symmetries
 --------------------------------------------------------------

 Alpha MOs, Restricted
 -- Occupied --                  
-490.04  -80.04  -65.18  -58.54  -58.54   -9.86   -7.58   -7.47
  1 Ag    2 Ag    3 Ag    4 Ag    5 Ag    6 Ag    7 Ag    8 Ag                 
 -7.464  -5.468  -5.467 -58.537  -7.464  -5.467 -58.537  -7.464
  9 Ag   10 Ag   11 Ag    1 Bg    2 Bg    3 Bg    1 Au    2 Au                 
 -5.467-490.045 -80.037 -65.179 -58.539 -58.537  -9.858  -7.576
  3 Au    1 Bu    2 Bu    3 Bu    4 Bu    5 Bu    6 Bu    7 Bu                 
 -7.472  -7.464  -5.468  -5.467  -3.211  -3.207  -3.198  -1.064
  8 Bu    9 Bu   10 Bu   11 Bu   12 Ag   13 Ag   14 Ag   15 Ag                 
 -0.894  -0.524  -0.444  -0.391  -3.208  -3.198  -0.454  -3.208
 16 Ag   17 Ag   18 Ag   19 Ag    4 Bg    5 Bg    6 Bg    4 Au                 
 -3.198  -0.481  -0.353  -3.211  -3.207  -3.198  -1.040  -0.695
  5 Au    6 Au    7 Au   12 Bu   13 Bu   14 Bu   15 Bu   16 Bu                 
 -0.520  -0.431
 17 Bu   18 Bu                                                                 
 -- Virtual --                   
  0.063   0.070   0.104   0.112   0.119   0.175   0.206   0.328
 20 Ag   21 Ag   22 Ag   23 Ag   24 Ag   25 Ag   26 Ag   27 Ag                 
  0.379   0.551   0.591   0.662   0.758   0.771   0.788   0.840
 28 Ag   29 Ag   30 Ag   31 Ag   32 Ag   33 Ag   34 Ag   35 Ag                 
  0.920   1.127   1.305   1.935   2.002   2.333   2.406   4.535
 36 Ag   37 Ag   38 Ag   39 Ag   40 Ag   41 Ag   42 Ag   43 Ag                 
  4.581   4.734   7.110   7.224   8.230   8.280  14.836  14.891
 44 Ag   45 Ag   46 Ag   47 Ag   48 Ag   49 Ag   50 Ag   51 Ag                 
 49.438 165.792 293.913 293.9791028.371  -0.030   0.108   0.119
 52 Ag   53 Ag   54 Ag   55 Ag   56 Ag    7 Bg    8 Bg    9 Bg                 
  0.417   0.546   0.665   0.769   0.985   1.082   1.832   2.289
 10 Bg   11 Bg   12 Bg   13 Bg   14 Bg   15 Bg   16 Bg   17 Bg                 
  4.532   4.546   8.196  14.748 293.880   0.081   0.143   0.390
 18 Bg   19 Bg   20 Bg   21 Bg   22 Bg    8 Au    9 Au   10 Au                 
  0.587   0.664   0.722   0.776   1.017   1.777   2.309   4.530
 11 Au   12 Au   13 Au   14 Au   15 Au   16 Au   17 Au   18 Au                 
  4.548   8.212  14.725 293.895   0.030   0.064   0.092   0.115
 19 Au   20 Au   21 Au   22 Au   19 Bu   20 Bu   21 Bu   22 Bu                 
  0.140   0.159   0.177   0.227   0.380   0.425   0.497   0.567
 23 Bu   24 Bu   25 Bu   26 Bu   27 Bu   28 Bu   29 Bu   30 Bu                 
  0.654   0.743   0.810   0.857   0.914   0.955   1.272   1.407
 31 Bu   32 Bu   33 Bu   34 Bu   35 Bu   36 Bu   37 Bu   38 Bu                 
  1.907   1.944   2.319   2.405   4.545   4.554   4.745   7.229
 39 Bu   40 Bu   41 Bu   42 Bu   43 Bu   44 Bu   45 Bu   46 Bu                 
  7.402   8.217   8.288  14.770  14.811  49.497 166.034 293.900
 47 Bu   48 Bu   49 Bu   50 Bu   51 Bu   52 Bu   53 Bu   54 Bu                 
293.9831028.445
 55 Bu   56 Bu                                                                 

 Beta MOs, Restricted
 -- Occupied --                  
-490.04  -80.04  -65.18  -58.54  -58.54   -9.86   -7.58   -7.47
  1 Ag    2 Ag    3 Ag    4 Ag    5 Ag    6 Ag    7 Ag    8 Ag                 
 -7.464  -5.468  -5.467 -58.537  -7.464  -5.467 -58.537  -7.464
  9 Ag   10 Ag   11 Ag    1 Bg    2 Bg    3 Bg    1 Au    2 Au                 
 -5.467-490.045 -80.037 -65.179 -58.539 -58.537  -9.858  -7.576
  3 Au    1 Bu    2 Bu    3 Bu    4 Bu    5 Bu    6 Bu    7 Bu                 
 -7.472  -7.464  -5.468  -5.467  -3.211  -3.207  -3.198  -1.064
  8 Bu    9 Bu   10 Bu   11 Bu   12 Ag   13 Ag   14 Ag   15 Ag                 
 -0.894  -0.524  -0.444  -0.391  -3.208  -3.198  -0.454  -3.208
 16 Ag   17 Ag   18 Ag   19 Ag    4 Bg    5 Bg    6 Bg    4 Au                 
 -3.198  -0.481  -0.353  -3.211  -3.207  -3.198  -1.040  -0.695
  5 Au    6 Au    7 Au   12 Bu   13 Bu   14 Bu   15 Bu   16 Bu                 
 -0.520  -0.431
 17 Bu   18 Bu                                                                 
 -- Virtual --                   
  0.063   0.070   0.104   0.112   0.119   0.175   0.206   0.328
 20 Ag   21 Ag   22 Ag   23 Ag   24 Ag   25 Ag   26 Ag   27 Ag                 
  0.379   0.551   0.591   0.662   0.758   0.771   0.788   0.840
 28 Ag   29 Ag   30 Ag   31 Ag   32 Ag   33 Ag   34 Ag   35 Ag                 
  0.920   1.127   1.305   1.935   2.002   2.333   2.406   4.535
 36 Ag   37 Ag   38 Ag   39 Ag   40 Ag   41 Ag   42 Ag   43 Ag                 
  4.581   4.734   7.110   7.224   8.230   8.280  14.836  14.891
 44 Ag   45 Ag   46 Ag   47 Ag   48 Ag   49 Ag   50 Ag   51 Ag                 
 49.438 165.792 293.913 293.9791028.371  -0.030   0.108   0.119
 52 Ag   53 Ag   54 Ag   55 Ag   56 Ag    7 Bg    8 Bg    9 Bg                 
  0.417   0.546   0.665   0.769   0.985   1.082   1.832   2.289
 10 Bg   11 Bg   12 Bg   13 Bg   14 Bg   15 Bg   16 Bg   17 Bg                 
  4.532   4.546   8.196  14.748 293.880   0.081   0.143   0.390
 18 Bg   19 Bg   20 Bg   21 Bg   22 Bg    8 Au    9 Au   10 Au                 
  0.587   0.664   0.722   0.776   1.017   1.777   2.309   4.530
 11 Au   12 Au   13 Au   14 Au   15 Au   16 Au   17 Au   18 Au                 
  4.548   8.212  14.725 293.895   0.030   0.064   0.092   0.115
 19 Au   20 Au   21 Au   22 Au   19 Bu   20 Bu   21 Bu   22 Bu                 
  0.140   0.159   0.177   0.227   0.380   0.425   0.497   0.567
 23 Bu   24 Bu   25 Bu   26 Bu   27 Bu   28 Bu   29 Bu   30 Bu                 
  0.654   0.743   0.810   0.857   0.914   0.955   1.272   1.407
 31 Bu   32 Bu   33 Bu   34 Bu   35 Bu   36 Bu   37 Bu   38 Bu                 
  1.907   1.944   2.319   2.405   4.545   4.554   4.745   7.229
 39 Bu   40 Bu   41 Bu   42 Bu   43 Bu   44 Bu   45 Bu   46 Bu                 
  7.402   8.217   8.288  14.770  14.811  49.497 166.034 293.900
 47 Bu   48 Bu   49 Bu   50 Bu   51 Bu   52 Bu   53 Bu   54 Bu                 
293.9831028.445
 55 Bu   56 Bu                                                                 
 --------------------------------------------------------------

          Ground-State Mulliken Net Atomic Charges

     Atom                 Charge (a.u.)
  ----------------------------------------
      1 Br                   -0.201976
      2 P                     0.201976
      3 P                     0.201976
      4 Br                   -0.201976
  ----------------------------------------
  Sum of atomic charges =    -0.000000

 -----------------------------------------------------------------
                    Cartesian Multipole Moments
 -----------------------------------------------------------------
    Charge (ESU x 10^10)
                -0.0000
    Dipole Moment (Debye)
         X       0.0000      Y      -0.0000      Z       0.0000
       Tot       0.0000
    Quadrupole Moments (Debye-Ang)
        XX     -67.5517     XY      -0.0912     YY     -64.0429
        XZ      -0.0000     YZ      -0.0000     ZZ     -63.5944
    Octopole Moments (Debye-Ang^2)
       XXX       0.0000    XXY       0.0000    XYY       0.0000
       YYY      -0.0000    XXZ       0.0000    XYZ       0.0000
       YYZ       0.0000    XZZ       0.0000    YZZ      -0.0000
       ZZZ       0.0000
    Hexadecapole Moments (Debye-Ang^3)
      XXXX   -1599.5299   XXXY     -39.4253   XXYY    -305.6520
      XYYY     -12.9647   YYYY    -214.1578   XXXZ      -0.0000
      XXYZ      -0.0000   XYYZ      -0.0000   YYYZ       0.0000
      XXZZ    -294.3172   XYZZ      -3.6199   YYZZ     -49.3655
      XZZZ      -0.0000   YZZZ       0.0000   ZZZZ     -89.0423
 -----------------------------------------------------------------
 DrvMan completing analytic gradient of the correlated energy
 Correlated dipole moment
            1
    1   0.0000000
    2  -0.0000000
    3   0.0000000
 Energy read as -5827.028626154
 Full Analytical Gradient: (in a.u., or Hartree/Bohr)
             1             2             3             4
    1    0.00000799   -0.00003156    0.00003156   -0.00000799
    2   -0.00000515   -0.00002679    0.00002679    0.00000515
    3   -0.00000000    0.00000000   -0.00000000    0.00000000
 Gradient time:  CPU 0.27 s  wall 2.30 s
 Geometry Optimization Parameters
   NAtoms,    NIC,     NZ,  NCons,   NDum,   NFix, NCnnct, MaxDiis
        4      14       4       0       0       0       0       0

 Cartesian Hessian Update
 Hessian Updated using BFGS Update


** GEOMETRY OPTIMIZATION IN DELOCALIZED INTERNAL COORDINATES **
   Searching for a Minimum

   Optimization Cycle:   4

                       Coordinates (Angstroms)
     ATOM                X               Y               Z
      1  Br        2.5972988911   -0.0783265286    0.0000000000
      2  P         0.5440705360    0.8647191025    0.0000000000
      3  P        -0.5440705360   -0.8647191025    0.0000000000
      4  Br       -2.5972988911    0.0783265286    0.0000000000
   Point Group: c2h   Number of degrees of freedom:     3


   Energy is  -5827.028626154

 Hessian Updated using BFGS Update

  3 Hessian modes will be used to form the next step
  Hessian Eigenvalues:
     0.121797    0.282010    0.299051

 Minimum Search - Taking Simple RFO Step
 Searching for Lamda that Minimizes Along All modes
 Value Taken    Lamda =   0.00000000
 Step Taken.  Stepsize is  0.000176

                             Maximum     Tolerance    Cnvgd?
         Gradient           0.000034      0.000300     YES
         Displacement       0.000165      0.001200     YES
         Energy change     -0.000000      0.000001     YES


                       Distance Matrix (Angstroms)
             Br(  1)   P (  2)   P (  3)
   P (  2)  2.259443
   P (  3)  3.238304  2.043284
   Br(  4)  5.196959  3.238304  2.259443

 Final energy is   -5827.0286261536321     


 ******************************
 **  OPTIMIZATION CONVERGED  **
 ******************************

                       Coordinates (Angstroms)
     ATOM                X               Y               Z
      1  Br        2.5972988911   -0.0783265286    0.0000000000
      2  P         0.5440705360    0.8647191025    0.0000000000
      3  P        -0.5440705360   -0.8647191025    0.0000000000
      4  Br       -2.5972988911    0.0783265286    0.0000000000

Z-matrix Print:
$molecule
0 1
Br
P  1 2.259443
P  2 2.043284 1 97.508324
Br 3 2.259443 2 97.508324 1 -180.000000 0
$end


 --------------------------------------------------------------
             Orbital Energies (a.u.) and Symmetries
 --------------------------------------------------------------

 Alpha MOs, Restricted
 -- Occupied --                  
-490.04  -80.04  -65.18  -58.54  -58.54   -9.86   -7.58   -7.47
  1 Ag    2 Ag    3 Ag    4 Ag    5 Ag    6 Ag    7 Ag    8 Ag                 
 -7.464  -5.468  -5.467 -58.537  -7.464  -5.467 -58.537  -7.464
  9 Ag   10 Ag   11 Ag    1 Bg    2 Bg    3 Bg    1 Au    2 Au                 
 -5.467-490.045 -80.037 -65.179 -58.539 -58.537  -9.858  -7.576
  3 Au    1 Bu    2 Bu    3 Bu    4 Bu    5 Bu    6 Bu    7 Bu                 
 -7.472  -7.464  -5.468  -5.467  -3.211  -3.207  -3.198  -1.064
  8 Bu    9 Bu   10 Bu   11 Bu   12 Ag   13 Ag   14 Ag   15 Ag                 
 -0.894  -0.524  -0.444  -0.391  -3.208  -3.198  -0.454  -3.208
 16 Ag   17 Ag   18 Ag   19 Ag    4 Bg    5 Bg    6 Bg    4 Au                 
 -3.198  -0.481  -0.353  -3.211  -3.207  -3.198  -1.040  -0.695
  5 Au    6 Au    7 Au   12 Bu   13 Bu   14 Bu   15 Bu   16 Bu                 
 -0.520  -0.431
 17 Bu   18 Bu                                                                 
 -- Virtual --                   
  0.063   0.070   0.104   0.112   0.119   0.175   0.206   0.328
 20 Ag   21 Ag   22 Ag   23 Ag   24 Ag   25 Ag   26 Ag   27 Ag                 
  0.379   0.551   0.591   0.662   0.758   0.771   0.788   0.840
 28 Ag   29 Ag   30 Ag   31 Ag   32 Ag   33 Ag   34 Ag   35 Ag                 
  0.920   1.127   1.305   1.935   2.002   2.333   2.406   4.535
 36 Ag   37 Ag   38 Ag   39 Ag   40 Ag   41 Ag   42 Ag   43 Ag                 
  4.581   4.734   7.110   7.224   8.230   8.280  14.836  14.891
 44 Ag   45 Ag   46 Ag   47 Ag   48 Ag   49 Ag   50 Ag   51 Ag                 
 49.438 165.792 293.913 293.9791028.371  -0.030   0.108   0.119
 52 Ag   53 Ag   54 Ag   55 Ag   56 Ag    7 Bg    8 Bg    9 Bg                 
  0.417   0.546   0.665   0.769   0.985   1.082   1.832   2.289
 10 Bg   11 Bg   12 Bg   13 Bg   14 Bg   15 Bg   16 Bg   17 Bg                 
  4.532   4.546   8.196  14.748 293.880   0.081   0.143   0.390
 18 Bg   19 Bg   20 Bg   21 Bg   22 Bg    8 Au    9 Au   10 Au                 
  0.587   0.664   0.722   0.776   1.017   1.777   2.309   4.530
 11 Au   12 Au   13 Au   14 Au   15 Au   16 Au   17 Au   18 Au                 
  4.548   8.212  14.725 293.895   0.030   0.064   0.092   0.115
 19 Au   20 Au   21 Au   22 Au   19 Bu   20 Bu   21 Bu   22 Bu                 
  0.140   0.159   0.177   0.227   0.380   0.425   0.497   0.567
 23 Bu   24 Bu   25 Bu   26 Bu   27 Bu   28 Bu   29 Bu   30 Bu                 
  0.654   0.743   0.810   0.857   0.914   0.955   1.272   1.407
 31 Bu   32 Bu   33 Bu   34 Bu   35 Bu   36 Bu   37 Bu   38 Bu                 
  1.907   1.944   2.319   2.405   4.545   4.554   4.745   7.229
 39 Bu   40 Bu   41 Bu   42 Bu   43 Bu   44 Bu   45 Bu   46 Bu                 
  7.402   8.217   8.288  14.770  14.811  49.497 166.034 293.900
 47 Bu   48 Bu   49 Bu   50 Bu   51 Bu   52 Bu   53 Bu   54 Bu                 
293.9831028.445
 55 Bu   56 Bu                                                                 

 Beta MOs, Restricted
 -- Occupied --                  
-490.04  -80.04  -65.18  -58.54  -58.54   -9.86   -7.58   -7.47
  1 Ag    2 Ag    3 Ag    4 Ag    5 Ag    6 Ag    7 Ag    8 Ag                 
 -7.464  -5.468  -5.467 -58.537  -7.464  -5.467 -58.537  -7.464
  9 Ag   10 Ag   11 Ag    1 Bg    2 Bg    3 Bg    1 Au    2 Au                 
 -5.467-490.045 -80.037 -65.179 -58.539 -58.537  -9.858  -7.576
  3 Au    1 Bu    2 Bu    3 Bu    4 Bu    5 Bu    6 Bu    7 Bu                 
 -7.472  -7.464  -5.468  -5.467  -3.211  -3.207  -3.198  -1.064
  8 Bu    9 Bu   10 Bu   11 Bu   12 Ag   13 Ag   14 Ag   15 Ag                 
 -0.894  -0.524  -0.444  -0.391  -3.208  -3.198  -0.454  -3.208
 16 Ag   17 Ag   18 Ag   19 Ag    4 Bg    5 Bg    6 Bg    4 Au                 
 -3.198  -0.481  -0.353  -3.211  -3.207  -3.198  -1.040  -0.695
  5 Au    6 Au    7 Au   12 Bu   13 Bu   14 Bu   15 Bu   16 Bu                 
 -0.520  -0.431
 17 Bu   18 Bu                                                                 
 -- Virtual --                   
  0.063   0.070   0.104   0.112   0.119   0.175   0.206   0.328
 20 Ag   21 Ag   22 Ag   23 Ag   24 Ag   25 Ag   26 Ag   27 Ag                 
  0.379   0.551   0.591   0.662   0.758   0.771   0.788   0.840
 28 Ag   29 Ag   30 Ag   31 Ag   32 Ag   33 Ag   34 Ag   35 Ag                 
  0.920   1.127   1.305   1.935   2.002   2.333   2.406   4.535
 36 Ag   37 Ag   38 Ag   39 Ag   40 Ag   41 Ag   42 Ag   43 Ag                 
  4.581   4.734   7.110   7.224   8.230   8.280  14.836  14.891
 44 Ag   45 Ag   46 Ag   47 Ag   48 Ag   49 Ag   50 Ag   51 Ag                 
 49.438 165.792 293.913 293.9791028.371  -0.030   0.108   0.119
 52 Ag   53 Ag   54 Ag   55 Ag   56 Ag    7 Bg    8 Bg    9 Bg                 
  0.417   0.546   0.665   0.769   0.985   1.082   1.832   2.289
 10 Bg   11 Bg   12 Bg   13 Bg   14 Bg   15 Bg   16 Bg   17 Bg                 
  4.532   4.546   8.196  14.748 293.880   0.081   0.143   0.390
 18 Bg   19 Bg   20 Bg   21 Bg   22 Bg    8 Au    9 Au   10 Au                 
  0.587   0.664   0.722   0.776   1.017   1.777   2.309   4.530
 11 Au   12 Au   13 Au   14 Au   15 Au   16 Au   17 Au   18 Au                 
  4.548   8.212  14.725 293.895   0.030   0.064   0.092   0.115
 19 Au   20 Au   21 Au   22 Au   19 Bu   20 Bu   21 Bu   22 Bu                 
  0.140   0.159   0.177   0.227   0.380   0.425   0.497   0.567
 23 Bu   24 Bu   25 Bu   26 Bu   27 Bu   28 Bu   29 Bu   30 Bu                 
  0.654   0.743   0.810   0.857   0.914   0.955   1.272   1.407
 31 Bu   32 Bu   33 Bu   34 Bu   35 Bu   36 Bu   37 Bu   38 Bu                 
  1.907   1.944   2.319   2.405   4.545   4.554   4.745   7.229
 39 Bu   40 Bu   41 Bu   42 Bu   43 Bu   44 Bu   45 Bu   46 Bu                 
  7.402   8.217   8.288  14.770  14.811  49.497 166.034 293.900
 47 Bu   48 Bu   49 Bu   50 Bu   51 Bu   52 Bu   53 Bu   54 Bu                 
293.9831028.445
 55 Bu   56 Bu                                                                 
 --------------------------------------------------------------

          Ground-State Mulliken Net Atomic Charges

     Atom                 Charge (a.u.)
  ----------------------------------------
      1 Br                   -0.201976
      2 P                     0.201976
      3 P                     0.201976
      4 Br                   -0.201976
  ----------------------------------------
  Sum of atomic charges =    -0.000000

 -----------------------------------------------------------------
                    Cartesian Multipole Moments
 -----------------------------------------------------------------
    Charge (ESU x 10^10)
                -0.0000
    Dipole Moment (Debye)
         X       0.0000      Y      -0.0000      Z       0.0000
       Tot       0.0000
    Quadrupole Moments (Debye-Ang)
        XX     -67.5517     XY      -0.0912     YY     -64.0429
        XZ      -0.0000     YZ      -0.0000     ZZ     -63.5944
    Octopole Moments (Debye-Ang^2)
       XXX       0.0000    XXY       0.0000    XYY       0.0000
       YYY      -0.0000    XXZ       0.0000    XYZ       0.0000
       YYZ       0.0000    XZZ       0.0000    YZZ      -0.0000
       ZZZ       0.0000
    Hexadecapole Moments (Debye-Ang^3)
      XXXX   -1599.5299   XXXY     -39.4253   XXYY    -305.6520
      XYYY     -12.9647   YYYY    -214.1578   XXXZ      -0.0000
      XXYZ      -0.0000   XYYZ      -0.0000   YYYZ       0.0000
      XXZZ    -294.3172   XYZZ      -3.6199   YYZZ     -49.3655
      XZZZ      -0.0000   YZZZ       0.0000   ZZZZ     -89.0423
 -----------------------------------------------------------------
Archival summary:
1\1\TWL01\OPT\ProcedureUnspecified\BasisUnspecified\r22\taweetha\SunNov417:59:372018SunNov417:59:372018\0\\#,OPT,ProcedureUnspecified,BasisUnspecified,\\0,1\Br\P,1,2.25944\P,2,2.04328,1,97.5083\Br,3,2.25944,2,97.5083,1,-180,0\\HF=-5826.23878\\@

 Total job time:  5371.30s(wall), 10428.39s(cpu) 
 Sun Nov  4 17:59:37 2018

        *************************************************************
        *                                                           *
        *  Thank you very much for using Q-Chem.  Have a nice day.  *
        *                                                           *
        *************************************************************
