# Supplementary material for: Geometric and energetic data from ab initio calculations of haloethene, haloimine, halomethylenephosphine, haloiminophosphine, halodiazene, halodiphosphene and halocyclopropane
Source: Data Brief. 2019 Nov 2;27:104738. doi: 10.1016/j.dib.2019.104738 (PMC6861602; doi:10.1016/j.dib.2019.104738)
Supplement: Multimedia component 8 [file mmc8.zip › PP/CCSD/BrEPPEI.out]

Q-Chem Developer Version!
                  Welcome to Q-Chem
     A Quantum Leap Into The Future Of Chemistry


 Q-Chem 5.1, Q-Chem, Inc., Pleasanton, CA (2018)

 Yihan Shao,  Zhengting Gan,  E. Epifanovsky,  A. T. B. Gilbert,  M. Wormit,  
 J. Kussmann,  A. W. Lange,  A. Behn,  Jia Deng,  Xintian Feng,  D. Ghosh,  
 M. Goldey,  P. R. Horn,  L. D. Jacobson,  I. Kaliman,  T. Kus,  A. Landau,  
 Jie Liu,  E. I. Proynov,  R. M. Richard,  R. P. Steele,  E. J. Sundstrom,  
 H. L. Woodcock III,  P. M. Zimmerman,  D. Zuev,  B. Albrecht,  E. Alguire,  
 S. A. Baeppler,  D. Barton,  Z. Benda,  Y. A. Bernard,  E. J. Berquist,  
 K. B. Bravaya,  H. Burton,  D. Casanova,  Chun-Min Chang,  Yunqing Chen,  
 A. Chien,  K. D. Closser,  M. P. Coons,  S. Coriani,  S. Dasgupta,  
 A. L. Dempwolff,  M. Diedenhofen,  Hainam Do,  R. G. Edgar,  Po-Tung Fang,  
 S. Faraji,  S. Fatehi,  Qingguo Feng,  K. D. Fenk,  J. Fosso-Tande,  
 Qinghui Ge,  A. Ghysels,  G. Gidofalvi,  J. Gomes,  J. Gonthier,  A. Gunina,  
 D. Hait,  M. W. D. Hanson-Heine,  P. H. P. Harbach,  A. W. Hauser,  
 J. E. Herr,  E. G. Hohenstein,  Z. C. Holden,  Kerwin Hui,  B. C. Huynh,  
 T.-C. Jagau,  Hyunjun Ji,  B. Kaduk,  K. Khistyaev,  Jaehoon Kim,  
 P. Klunzinger,  K. Koh,  D. Kosenkov,  L. Koulias,  T. Kowalczyk,  
 C. M. Krauter,  A. Kunitsa,  Ka Un Lao,  A. Laurent,  K. V. Lawler,  
 Joonho Lee,  D. Lefrancois,  S. Lehtola,  D. S. Levine,  Yi-Pei Li,  
 You-Sheng Lin,  Fenglai Liu,  E. Livshits,  A. Luenser,  P. Manohar,  
 E. Mansoor,  S. F. Manzer,  Shan-Ping Mao,  Yuezhi Mao,  N. Mardirossian,  
 A. V. Marenich,  T. Markovich,  L. A. Martinez-Martinez,  S. A. Maurer,  
 N. J. Mayhall,  S. C. McKenzie,  J.-M. Mewes,  A. F. Morrison,  
 J. W. Mullinax,  K. Nanda,  T. S. Nguyen-Beck,  R. Olivares-Amaya,  
 J. A. Parkhill,  T. M. Perrine,  F. Plasser,  P. Pokhilko,  S. Prager,  
 A. Prociuk,  E. Ramos,  D. R. Rehn,  F. Rob,  M. Schneider,  N. Sergueev,  
 S. M. Sharada,  S. Sharma,  D. W. Small,  T. Stauch,  T. Stein,  
 Yu-Chuan Su,  A. J. W. Thom,  A. Tkatchenko,  T. Tsuchimochi,  N. M. Tubman,  
 L. Vogt,  M. L. Vidal,  O. Vydrov,  M. A. Watson,  J. Wenzel,  
 M. de Wergifosse,  T. A. Wesolowski,  A. White,  J. Witte,  A. Yamada,  
 Jun Yang,  K. Yao,  S. Yeganeh,  S. R. Yost,  Zhi-Qiang You,  A. Zech,  
 Igor Ying Zhang,  Xing Zhang,  Yan Zhao,  Ying Zhu,  B. R. Brooks,  
 G. K. L. Chan,  C. J. Cramer,  M. S. Gordon,  W. J. Hehre,  A. Klamt,  
 M. W. Schmidt,  C. D. Sherrill,  D. G. Truhlar,  A. Aspuru-Guzik,  R. Baer,  
 A. T. Bell,  N. A. Besley,  Jeng-Da Chai,  A. E. DePrince, III,  
 R. A. DiStasio Jr.,  A. Dreuw,  B. D. Dunietz,  T. R. Furlani,  
 Chao-Ping Hsu,  Yousung Jung,  Jing Kong,  D. S. Lambrecht,  WanZhen Liang,  
 C. Ochsenfeld,  V. A. Rassolov,  L. V. Slipchenko,  J. E. Subotnik,  
 T. Van Voorhis,  J. M. Herbert,  A. I. Krylov,  P. M. W. Gill,  M. Head-Gordon

 Contributors to earlier versions of Q-Chem not listed above: 
 R. D. Adamson,  B. Austin,  J. Baker,  G. J. O. Beran,  K. Brandhorst,  
 S. T. Brown,  E. F. C. Byrd,  A. K. Chakraborty,  C.-L. Cheng,  
 Siu Hung Chien,  D. M. Chipman,  D. L. Crittenden,  H. Dachsel,  
 R. J. Doerksen,  A. D. Dutoi,  L. Fusti-Molnar,  W. A. Goddard III,  
 A. Golubeva-Zadorozhnaya,  S. R. Gwaltney,  G. Hawkins,  A. Heyden,  
 S. Hirata,  G. Kedziora,  F. J. Keil,  C. Kelley,  Jihan Kim,  R. A. King,  
 R. Z. Khaliullin,  P. P. Korambath,  W. Kurlancheek,  A. M. Lee,  M. S. Lee,  
 S. V. Levchenko,  Ching Yeh Lin,  D. Liotard,  R. C. Lochan,  I. Lotan,  
 P. E. Maslen,  N. Nair,  D. P. O'Neill,  D. Neuhauser,  E. Neuscamman,  
 C. M. Oana,  R. Olson,  B. Peters,  R. Peverati,  P. A. Pieniazek,  
 Y. M. Rhee,  J. Ritchie,  M. A. Rohrdanz,  E. Rosta,  N. J. Russ,  
 H. F. Schaefer III,  N. E. Schultz,  N. Shenvi,  A. C. Simmonett,  A. Sodt,  
 D. Stuck,  K. S. Thanthiriwatte,  V. Vanovschi,  Tao Wang,  A. Warshel,  
 C. F. Williams,  Q. Wu,  X. Xu,  W. Zhang

 Please cite Q-Chem as follows:
 Y. Shao et al., Mol. Phys. 113, 184-215 (2015)
 DOI: 10.1080/00268976.2014.952696

 Q-Chem 5.1.1 for Intel X86 EM64T Linux

 Parts of Q-Chem use Armadillo 8.300.2 (Tropical Shenanigans).
 http://arma.sourceforge.net/

 Q-Chem begins on Sun Nov  4 17:59:42 2018  

Host: 
0

     Scratch files written to /scratch/taweetham/qchem53490//
Input Ideriv = 1
Curr. Ideriv = -1
Max.  Ideriv = 1

Checking the input file for inconsistencies... 	...done.

--------------------------------------------------------------
User input:
--------------------------------------------------------------
Br=I_t.out
$molecule
0 1
I 
P  1 2.498906
P  2 2.050272 1 97.787814
Br 3 2.282152 2 98.402328 1 -180.000000 0
$end

$rem
   JOB_TYPE	OPTIMIZATION
   BASIS	6-311++G**
   METHOD	ccsd
   MEM_TOTAL	4000
   N_FROZEN_CORE      FC
$end


--------------------------------------------------------------
 ----------------------------------------------------------------
             Standard Nuclear Orientation (Angstroms)
    I     Atom           X                Y                Z
 ----------------------------------------------------------------
    1      I       2.3373818491    -0.0615608682     0.0000000000
    2      P       0.0422733489     0.9268763676    -0.0000000000
    3      P      -1.0163918091    -0.8289263995     0.0000000000
    4      Br     -3.1219846029     0.0512421855    -0.0000000000
 ----------------------------------------------------------------
 Molecular Point Group                 Cs    NOp =  2
 Largest Abelian Subgroup              Cs    NOp =  2
 Nuclear Repulsion Energy =   734.8250982987 hartrees
 There are       59 alpha and       59 beta electrons
 Requested basis set is 6-311++G(d,p)
 There are 69 shells and 170 basis functions
 Total memory of 4000MB is distributed as follows: 
   QALLOC including MEM_STATIC uses 192MB
   MEM_STATIC is set to 192MB
   CCMAN JOB total memory use is  3808MB
 Warning: actual memory use might exceed 4000MB

 Total QAlloc Memory Limit    192 MB
 Mega-Array Size       188 MB
 MEM_STATIC part       192 MB
 A cutoff of  1.0D-14 yielded   1833 shell pairs
 There are     11841 function pairs (     13267 Cartesian)

 -------------------------------------------------------
 OpenMP Integral Computing Module                       
 Release: version 1.0, May 2013, Q-Chem Inc. Pittsburgh 
 -------------------------------------------------------
 Integral Job Info:
 Integral job number is                      11
 Integral operator is                         1
 short-range coefficients                     0
 long-range coefficients              100000000
 Omega coefficients                           0
 if combine SR and LR in K                    0
 Integral screening is                        0
 Integral computing path is                   2
 max size of driver memory is            800000
 size of driver memory is                593474
 size of scratch memory is             29623520
 max col of scratch BK array               1296
 max len of scratch array in speh3          155
 max len of scratch index in speh4           18
 max int batch size is                      520
 min int batch size is                       52
 fixed nKL is                                45
 max L of basis functions is                  2
 order of int derivative is                   0
 number of shells is                         69
 number of basis is                         180
 number of cartesian basis is               180
 number of contracted shell pairs          1833
 number of primitive shell pairs           4155
 maxK2 (contraction) of shell pair           36
 max number of K2 of shell pair               1
 max number of CS2 of shell pair            343
 max number of PS2 of shell pair            343
 mem total for path MDJ                  531980
 -------------------------------------------------------
 Smallest overlap matrix eigenvalue = 8.20E-04

 Scale SEOQF with 1.000000e-01/1.000000e-01/1.000000e-01

 Standard Electronic Orientation quadrupole field applied
 Nucleus-field energy     =     0.0000000248 hartrees
 Guess from superposition of atomic densities
 Warning:  Energy on first SCF cycle will be non-variational
 SAD guess density has 118.000000 electrons

 -----------------------------------------------------------------------
  General SCF calculation program by
  Eric Jon Sundstrom, Paul Horn, Yuezhi Mao, Dmitri Zuev, Alec White,
  David Stuck, Shaama M.S., Shane Yost, Joonho Lee, David Small,
  Daniel Levine, Susi Lehtola, Hugh Burton, Evgeny Epifanovsky
 -----------------------------------------------------------------------
 Hartree-Fock
 using 4 threads for integral computing
 -------------------------------------------------------
 OpenMP Integral computing Module                
 Release: version 2.0, May 2017, Q-Chem Inc. Pleasanton 
 -------------------------------------------------------
 A restricted SCF calculation will be
 performed using DIIS
 SCF converges when DIIS error is below 1.0e-08
 ---------------------------------------
  Cycle       Energy         DIIS error
 ---------------------------------------
    1  -10170.9168313517      3.18e-02  
    2  -10170.6303838030      3.07e-03  
    3  -10170.6694256879      1.70e-03  
    4  -10170.6823176127      3.24e-04  
    5  -10170.6831657897      1.67e-04  
    6  -10170.6833093106      4.24e-05  
    7  -10170.6833397221      1.48e-05  
    8  -10170.6833440541      5.90e-06  
    9  -10170.6833445042      2.58e-06  
   10  -10170.6833445716      6.22e-07  
   11  -10170.6833445760      2.82e-07  
   12  -10170.6833445771      1.36e-07  
   13  -10170.6833445775      4.67e-08  
   14  -10170.6833445774      1.75e-08  
   15  -10170.6833445774      6.11e-09  Convergence criterion met
 ---------------------------------------
 SCF time:   CPU 33.52s  wall 11.00s 
 SCF   energy in the final basis set =   -10170.6833445774
 Total energy in the final basis set =   -10170.6833445774


 ------------------------------------------------------------------------------

   CCMAN2: suite of methods based on coupled cluster
           and equation of motion theories.

   Components:
   * libvmm-1.3-trunk
     by Evgeny Epifanovsky, Ilya Kaliman.
   * libtensor-2.5-trunk
     by Evgeny Epifanovsky, Michael Wormit, Dmitry Zuev, Sam Manzer, 
        Ilya Kaliman.
   * libcc-2.5-trunk
     by Evgeny Epifanovsky, Arik Landau, Tomasz Kus, Kirill Khistyaev, 
        Dmitry Zuev, Prashant Manohar, Xintian Feng, Anna Krylov, 
        Matthew Goldey, Alec White, Thomas Jagau, Kaushik Nanda, 
        Anastasia Gunina, Alexander Kunitsa, Joonho Lee.

   CCMAN original authors:
   Anna I. Krylov, C. David Sherrill, Steven R. Gwaltney,
   Edward F. C. Byrd (2000)
   Sergey V. Levchenko, Lyudmila V. Slipchenko, Tao Wang,
   Ana-Maria C. Cristian (2003)
   Piotr A. Pieniazek, C. Melania Oana, Evgeny Epifanovsky (2007)
   Prashant Manohar (2009)

 ------------------------------------------------------------------------------


 Allocating and initializing 3808MB of RAM...
 Calculation will run on 4 cores.


 Alpha MOs, Restricted
 -- Occupied --                  
******* -490.04 -180.88 -169.69 -169.69 -169.69  -80.04  -80.03
  1 A'    2 A'    3 A'    4 A'    1 A"    5 A'    6 A'    7 A'                 
-65.176 -58.536 -58.535 -58.535 -37.936 -33.124 -33.120 -33.120
  8 A'    9 A'    2 A"   10 A'   11 A'   12 A'    3 A"   13 A'                 
-24.308 -24.307 -24.307 -24.303 -24.303  -9.856  -7.580  -7.572
 14 A'    4 A"   15 A'    5 A"   16 A'   17 A'   18 A'   19 A'                 
 -7.469  -7.462  -7.461  -7.253  -5.486  -5.475  -5.475  -5.471
 20 A'    6 A"   21 A'   22 A'   23 A'    7 A"   24 A'   25 A'                 
 -5.470  -5.470  -5.464  -5.463  -5.463  -3.208  -3.205  -3.205
 26 A'    8 A"   27 A'   28 A'    9 A"   29 A'   10 A"   30 A'                 
 -3.196  -3.196  -2.409  -2.404  -2.404  -2.392  -2.392  -1.048
 11 A"   31 A'   32 A'   12 A"   33 A'   34 A'   13 A"   35 A'                 
 -0.943  -0.836  -0.682  -0.511  -0.500  -0.469  -0.424  -0.420
 36 A'   37 A'   38 A'   39 A'   40 A'   14 A"   41 A'   15 A"                 
 -0.405  -0.378  -0.346
 42 A'   43 A'   16 A"                                                         
 -- Virtual --                   
 -0.033   0.022   0.054   0.064   0.073   0.082   0.094   0.103
 17 A"   44 A'   45 A'   46 A'   47 A'   18 A"   48 A'   49 A'                 
  0.108   0.117   0.117   0.128   0.140   0.156   0.173   0.192
 19 A"   50 A'   51 A'   20 A"   52 A'   53 A'   54 A'   55 A'                 
  0.276   0.325   0.326   0.359   0.384   0.390   0.405   0.419
 56 A'   57 A'   21 A"   58 A'   59 A'   22 A"   60 A'   23 A"                 
  0.423   0.518   0.536   0.540   0.568   0.572   0.578   0.589
 61 A'   62 A'   24 A"   63 A'   25 A"   64 A'   26 A"   65 A'                 
  0.621   0.650   0.671   0.703   0.722   0.723   0.760   0.774
 66 A'   67 A'   27 A"   68 A'   28 A"   69 A'   70 A'   29 A"                 
  0.791   0.822   0.867   0.893   0.911   0.923   0.998   1.080
 71 A'   72 A'   73 A'   74 A'   75 A'   30 A"   31 A"   32 A"                 
  1.103   1.133   1.277   1.393   1.540   1.583   1.624   1.772
 76 A'   77 A'   78 A'   79 A'   33 A"   80 A'   81 A'   34 A"                 
  1.829   1.893   1.933   1.935   1.982   2.299   2.325   2.400
 35 A"   82 A'   83 A'   84 A'   85 A'   36 A"   86 A'   87 A'                 
  4.475   4.484   4.487   4.510   4.534   4.542   4.547   4.570
 37 A"   88 A'   38 A"   89 A'   39 A"   90 A'   40 A"   91 A'                 
  4.627   4.729   4.776   6.527   6.560   6.565   7.137   7.217
 92 A'   93 A'   94 A'   41 A"   95 A'   96 A'   97 A'   98 A'                 
  7.400   8.205   8.223   8.279  14.720  14.746  14.763  14.803
 99 A'   42 A"  100 A'  101 A'   43 A"   44 A"  102 A'  103 A'                 
 14.833  14.880  28.879  29.524  29.551  29.556  29.869  29.873
104 A'  105 A'  106 A'   45 A"  107 A'  108 A'   46 A"  109 A'                 
 29.874  29.886  29.952  49.457 130.584 130.605 130.614 154.275
 47 A"  110 A'  111 A'  112 A'   48 A"  113 A'  114 A'  115 A'                 
165.786 166.026 293.888 293.905 293.9741028.3951912.193
116 A'  117 A'   49 A"  118 A'  119 A'  120 A'  121 A'                         

 Beta MOs, Restricted
 -- Occupied --                  
******* -490.04 -180.88 -169.69 -169.69 -169.69  -80.04  -80.03
  1 A'    2 A'    3 A'    4 A'    1 A"    5 A'    6 A'    7 A'                 
-65.176 -58.536 -58.535 -58.535 -37.936 -33.124 -33.120 -33.120
  8 A'    9 A'    2 A"   10 A'   11 A'   12 A'    3 A"   13 A'                 
-24.308 -24.307 -24.307 -24.303 -24.303  -9.856  -7.580  -7.572
 14 A'    4 A"   15 A'    5 A"   16 A'   17 A'   18 A'   19 A'                 
 -7.469  -7.462  -7.461  -7.253  -5.486  -5.475  -5.475  -5.471
 20 A'    6 A"   21 A'   22 A'   23 A'    7 A"   24 A'   25 A'                 
 -5.470  -5.470  -5.464  -5.463  -5.463  -3.208  -3.205  -3.205
 26 A'    8 A"   27 A'   28 A'    9 A"   29 A'   10 A"   30 A'                 
 -3.196  -3.196  -2.409  -2.404  -2.404  -2.392  -2.392  -1.048
 11 A"   31 A'   32 A'   12 A"   33 A'   34 A'   13 A"   35 A'                 
 -0.943  -0.836  -0.682  -0.511  -0.500  -0.469  -0.424  -0.420
 36 A'   37 A'   38 A'   39 A'   40 A'   14 A"   41 A'   15 A"                 
 -0.405  -0.378  -0.346
 42 A'   43 A'   16 A"                                                         
 -- Virtual --                   
 -0.033   0.022   0.054   0.064   0.073   0.082   0.094   0.103
 17 A"   44 A'   45 A'   46 A'   47 A'   18 A"   48 A'   49 A'                 
  0.108   0.117   0.117   0.128   0.140   0.156   0.173   0.192
 19 A"   50 A'   51 A'   20 A"   52 A'   53 A'   54 A'   55 A'                 
  0.276   0.325   0.326   0.359   0.384   0.390   0.405   0.419
 56 A'   57 A'   21 A"   58 A'   59 A'   22 A"   60 A'   23 A"                 
  0.423   0.518   0.536   0.540   0.568   0.572   0.578   0.589
 61 A'   62 A'   24 A"   63 A'   25 A"   64 A'   26 A"   65 A'                 
  0.621   0.650   0.671   0.703   0.722   0.723   0.760   0.774
 66 A'   67 A'   27 A"   68 A'   28 A"   69 A'   70 A'   29 A"                 
  0.791   0.822   0.867   0.893   0.911   0.923   0.998   1.080
 71 A'   72 A'   73 A'   74 A'   75 A'   30 A"   31 A"   32 A"                 
  1.103   1.133   1.277   1.393   1.540   1.583   1.624   1.772
 76 A'   77 A'   78 A'   79 A'   33 A"   80 A'   81 A'   34 A"                 
  1.829   1.893   1.933   1.935   1.982   2.299   2.325   2.400
 35 A"   82 A'   83 A'   84 A'   85 A'   36 A"   86 A'   87 A'                 
  4.475   4.484   4.487   4.510   4.534   4.542   4.547   4.570
 37 A"   88 A'   38 A"   89 A'   39 A"   90 A'   40 A"   91 A'                 
  4.627   4.729   4.776   6.527   6.560   6.565   7.137   7.217
 92 A'   93 A'   94 A'   41 A"   95 A'   96 A'   97 A'   98 A'                 
  7.400   8.205   8.223   8.279  14.720  14.746  14.763  14.803
 99 A'   42 A"  100 A'  101 A'   43 A"   44 A"  102 A'  103 A'                 
 14.833  14.880  28.879  29.524  29.551  29.556  29.869  29.873
104 A'  105 A'  106 A'   45 A"  107 A'  108 A'   46 A"  109 A'                 
 29.874  29.886  29.952  49.457 130.584 130.605 130.614 154.275
 47 A"  110 A'  111 A'  112 A'   48 A"  113 A'  114 A'  115 A'                 
165.786 166.026 293.888 293.905 293.9741028.3951912.193
116 A'  117 A'   49 A"  118 A'  119 A'  120 A'  121 A'                         

 Occupation and symmetry of molecular orbitals

 Point group: Cs (2 irreducible representations).

                           A'   A"    All 
 ------------------------------------------
 All molecular orbitals:
  - Alpha                  121  49    170 
  - Beta                   121  49    170 
 ------------------------------------------
 Alpha orbitals:
  - Frozen occupied        28   9     37  
  - Active occupied        15   7     22  
  - Active virtual         78   33    111 
  - Frozen virtual         0    0     0   
 ------------------------------------------
 Beta orbitals:
  - Frozen occupied        28   9     37  
  - Active occupied        15   7     22  
  - Active virtual         78   33    111 
  - Frozen virtual         0    0     0   
 ------------------------------------------

 Import integrals:   CPU 0.00 s  wall 0.01 s

 Import integrals:   CPU 166.95 s  wall 116.83 s

 MP2 amplitudes:   CPU 0.31 s  wall 0.45 s

Running a double precision version
           CCSD T amplitudes will be solved using DIIS.

           Start     Size      MaxIter   EConv     TConv     
           3         7         100       1.00e-07  1.00e-05  
 ------------------------------------------------------------------------------
           Energy (a.u.)   Ediff      Tdiff       Comment
 ------------------------------------------------------------------------------
         -1.0171392e+04                           
     1   -1.0171385e+04   6.81e-03   8.54e-01     Step took 01.03.
     2   -1.0171404e+04   1.91e-02   1.05e-01     
     3   -1.0171405e+04   7.87e-04   4.30e-02     
     4   -1.0171407e+04   1.95e-03   1.38e-02     Switched to DIIS steps.
     5   -1.0171408e+04   6.09e-04   1.24e-02     
     6   -1.0171408e+04   1.04e-05   2.61e-03     
     7   -1.0171408e+04   4.67e-06   1.13e-03     
     8   -1.0171408e+04   2.55e-06   2.13e-04     
     9   -1.0171408e+04   3.93e-07   9.79e-05     
    10   -1.0171408e+04   1.50e-08   3.59e-05     
    11   -1.0171408e+04   1.73e-07   2.05e-05     
    12   -1.0171408e+04   5.02e-08   7.59e-06     
 ------------------------------------------------------------------------------
         -1.0171408e+04                           CCSD T converged.

End of double precision
 SCF energy                 = -10170.68334458
 MP2 energy                 = -10171.39201492
 CCSD correlation energy     =     -0.72426708
 CCSD total energy           = -10171.40761166

 CCSD  T1^2 = 0.0103  T2^2 = 0.3177  Leading amplitudes:

 Amplitude    Orbitals with energies
  0.0179       15 (A") A                 ->    17 (A") A                  
              -0.4202                         -0.0328                     
  0.0179       15 (A") B                 ->    17 (A") B                  
              -0.4202                         -0.0328                     
  0.0170       16 (A") A                 ->    22 (A") A                  
              -0.3461                          0.3897                     
  0.0170       16 (A") B                 ->    22 (A") B                  
              -0.3461                          0.3897                     

 Amplitude    Orbitals with energies
 -0.1160       16 (A") A     16 (A") B   ->    17 (A") A     17 (A") B    
              -0.3461       -0.3461           -0.0328       -0.0328       
  0.1160       16 (A") A     16 (A") B   ->    17 (A") B     17 (A") A    
              -0.3461       -0.3461           -0.0328       -0.0328       
  0.1160       16 (A") B     16 (A") A   ->    17 (A") A     17 (A") B    
              -0.3461       -0.3461           -0.0328       -0.0328       
 -0.1160       16 (A") B     16 (A") A   ->    17 (A") B     17 (A") A    
              -0.3461       -0.3461           -0.0328       -0.0328       

 Computing CCSD intemediates for later calculations in double precision
 Finished.

Running a double precision version
           CCSD Lambda amplitudes will be solved using DIIS.
           Start     Size      MaxIter   EConv     LConv     
           3         7         100       1.00e-07  1.00e-05  
 ------------------------------------------------------------------------------
            Enorm      Ldiff       Comment
 ------------------------------------------------------------------------------
     1     6.38e-02   5.01e-02     
     2     1.42e-02   4.97e-03     
     3     5.83e-03   2.45e-03     
     4     3.03e-03   1.18e-03     Switched to DIIS steps.
     5     9.67e-04   5.60e-04     
     6     4.56e-04   1.56e-04     
     7     1.44e-04   4.02e-05     
     8     6.69e-05   4.61e-06     
     9     2.43e-05   5.39e-06     
    10     9.05e-06   2.04e-06     
    11     3.27e-06   7.04e-07     
    12     1.39e-06   1.57e-07     
    13     6.35e-07   1.20e-07     
    14     2.86e-07   1.55e-08     
    15     1.42e-07   1.73e-08     
    16     5.03e-08   5.10e-10     
 ------------------------------------------------------------------------------
                                   CCSD Lambda converged.

 Computing density matrices in double precision...
           Orbital response amplitudes will be solved using DIIS.
           Start     Size      MaxIter   EConv     LConv     
           3         7         100       1.00e-06  1.00e-06  
 ------------------------------------------------------------------------------
            Enorm      Ldiff       Comment
 ------------------------------------------------------------------------------
     1     1.16e-01   3.31e-03     
     2     1.12e-01   9.02e-03     
     3     1.32e-01   2.65e-02     
     4     1.09e-02   6.04e-02     Switched to DIIS steps.
     5     3.01e-03   1.11e-03     
     6     1.11e-03   3.06e-04     
     7     3.65e-04   1.12e-04     
     8     7.08e-05   5.53e-05     
     9     3.55e-05   1.39e-06     
    10     1.26e-05   4.63e-06     
    11     4.59e-06   1.02e-06     
    12     1.57e-06   4.07e-07     
    13     4.35e-07   4.24e-08     
 ------------------------------------------------------------------------------
                                   Orbital response converged.

 Computing density matrices... Done.
 CCSD calculation:   CPU 1775.15 s  wall 1961.68 s

Current path: /canmo/ccsd/grad/
/g1_bb_aa
/g1_bb_bb
/g1_o1o1
/g1_o1o2
/g1_o1v1
/g1_o2v1
/g1_v1v1
/g1p_bb_aa
/g1p_bb_bb
/g1s_bb_aa
/g1s_bb_bb
/g2_o1o1o1o1
/g2_o1o1o1v1
/g2_o1o1v1v1
/g2_o1v1o1v1
/g2_o1v1v1v1
/g2_v1v1v1v1
/w_bb_aa
/w_bb_bb
 Transferring MO TPDM to AO TPDM
 Transferring g2_o1o1o1o1
 Transferring g2_o1o1o1v1
 Transferring g2_o1o1v1v1
 Transferring g2_o1v1o1v1
 Transferring g2_o1v1v1v1
 Transferring g2_v1v1v1v1
 Adding separable TPDM
 Computing TPDM gradient
 --------------------------------------------------------
 2e gradient
  Atom          X               Y               Z
 --------------------------------------------------------
    1        -69.106965       10.733938        0.000000  
    2          9.894816      -36.532921       -0.000000  
    3          2.065710       33.815362       -0.000000  
    4         57.146439       -8.016379        0.000000  
 --------------------------------------------------------
 --------------------------------------------------------
 Final gradient
  Atom          X               Y               Z
 --------------------------------------------------------
    1        -69.106965       10.733938        0.000000  
    2          9.894816      -36.532921       -0.000000  
    3          2.065710       33.815362       -0.000000  
    4         57.146439       -8.016379        0.000000  
 --------------------------------------------------------
 Analytic gradient from two-electron contribution:   CPU 2685.57 s  wall 1173.90 s

 Total ccman2 time:   CPU 4634.85 s  wall 3261.45 s


 --------------------------------------------------------------
             Orbital Energies (a.u.) and Symmetries
 --------------------------------------------------------------

 Alpha MOs, Restricted
 -- Occupied --                  
******* -490.04 -180.88 -169.69 -169.69  -80.04  -80.03  -65.18
  1 A'    2 A'    3 A'    4 A'    5 A'    6 A'    7 A'    8 A'                 
-58.536 -58.535 -37.936 -33.124 -33.120 -24.308 -24.307 -24.303
  9 A'   10 A'   11 A'   12 A'   13 A'   14 A'   15 A'   16 A'                 
 -9.856  -7.580  -7.572  -7.469  -7.461  -7.253  -5.486  -5.475
 17 A'   18 A'   19 A'   20 A'   21 A'   22 A'   23 A'   24 A'                 
 -5.471  -5.470  -5.464  -5.463-169.688 -58.535 -33.120 -24.307
 25 A'   26 A'   27 A'   28 A'    1 A"    2 A"    3 A"    4 A"                 
-24.303  -7.462  -5.475  -5.470  -5.463  -3.208  -3.205  -3.196
  5 A"    6 A"    7 A"    8 A"    9 A"   29 A'   30 A'   31 A'                 
 -2.409  -2.404  -2.392  -1.048  -0.943  -0.836  -0.682  -0.511
 32 A'   33 A'   34 A'   35 A'   36 A'   37 A'   38 A'   39 A'                 
 -0.500  -0.424  -0.405  -0.378  -3.205  -3.196  -2.404  -2.392
 40 A'   41 A'   42 A'   43 A'   10 A"   11 A"   12 A"   13 A"                 
 -0.469  -0.420  -0.346
 14 A"   15 A"   16 A"                                                         
 -- Virtual --                   
  0.022   0.054   0.064   0.073   0.094   0.103   0.117   0.117
 44 A'   45 A'   46 A'   47 A'   48 A'   49 A'   50 A'   51 A'                 
  0.140   0.156   0.173   0.192   0.276   0.325   0.359   0.384
 52 A'   53 A'   54 A'   55 A'   56 A'   57 A'   58 A'   59 A'                 
  0.405   0.423   0.518   0.540   0.572   0.589   0.621   0.650
 60 A'   61 A'   62 A'   63 A'   64 A'   65 A'   66 A'   67 A'                 
  0.703   0.723   0.760   0.791   0.822   0.867   0.893   0.911
 68 A'   69 A'   70 A'   71 A'   72 A'   73 A'   74 A'   75 A'                 
  1.103   1.133   1.277   1.393   1.583   1.624   1.893   1.933
 76 A'   77 A'   78 A'   79 A'   80 A'   81 A'   82 A'   83 A'                 
  1.935   1.982   2.325   2.400   4.484   4.510   4.542   4.570
 84 A'   85 A'   86 A'   87 A'   88 A'   89 A'   90 A'   91 A'                 
  4.627   4.729   4.776   6.560   6.565   7.137   7.217   7.400
 92 A'   93 A'   94 A'   95 A'   96 A'   97 A'   98 A'   99 A'                 
  8.223   8.279  14.763  14.803  14.833  14.880  28.879  29.551
100 A'  101 A'  102 A'  103 A'  104 A'  105 A'  106 A'  107 A'                 
 29.556  29.873  29.886  29.952  49.457 130.605 130.614 154.275
108 A'  109 A'  110 A'  111 A'  112 A'  113 A'  114 A'  115 A'                 
165.786 166.026 293.905 293.9741028.3951912.193  -0.033   0.082
116 A'  117 A'  118 A'  119 A'  120 A'  121 A'   17 A"   18 A"                 
  0.108   0.128   0.326   0.390   0.419   0.536   0.568   0.578
 19 A"   20 A"   21 A"   22 A"   23 A"   24 A"   25 A"   26 A"                 
  0.671   0.722   0.774   0.923   0.998   1.080   1.540   1.772
 27 A"   28 A"   29 A"   30 A"   31 A"   32 A"   33 A"   34 A"                 
  1.829   2.299   4.475   4.487   4.534   4.547   6.527   8.205
 35 A"   36 A"   37 A"   38 A"   39 A"   40 A"   41 A"   42 A"                 
 14.720  14.746  29.524  29.869  29.874 130.584 293.888
 43 A"   44 A"   45 A"   46 A"   47 A"   48 A"   49 A"                         

 Beta MOs, Restricted
 -- Occupied --                  
******* -490.04 -180.88 -169.69 -169.69  -80.04  -80.03  -65.18
  1 A'    2 A'    3 A'    4 A'    5 A'    6 A'    7 A'    8 A'                 
-58.536 -58.535 -37.936 -33.124 -33.120 -24.308 -24.307 -24.303
  9 A'   10 A'   11 A'   12 A'   13 A'   14 A'   15 A'   16 A'                 
 -9.856  -7.580  -7.572  -7.469  -7.461  -7.253  -5.486  -5.475
 17 A'   18 A'   19 A'   20 A'   21 A'   22 A'   23 A'   24 A'                 
 -5.471  -5.470  -5.464  -5.463-169.688 -58.535 -33.120 -24.307
 25 A'   26 A'   27 A'   28 A'    1 A"    2 A"    3 A"    4 A"                 
-24.303  -7.462  -5.475  -5.470  -5.463  -3.208  -3.205  -3.196
  5 A"    6 A"    7 A"    8 A"    9 A"   29 A'   30 A'   31 A'                 
 -2.409  -2.404  -2.392  -1.048  -0.943  -0.836  -0.682  -0.511
 32 A'   33 A'   34 A'   35 A'   36 A'   37 A'   38 A'   39 A'                 
 -0.500  -0.424  -0.405  -0.378  -3.205  -3.196  -2.404  -2.392
 40 A'   41 A'   42 A'   43 A'   10 A"   11 A"   12 A"   13 A"                 
 -0.469  -0.420  -0.346
 14 A"   15 A"   16 A"                                                         
 -- Virtual --                   
  0.022   0.054   0.064   0.073   0.094   0.103   0.117   0.117
 44 A'   45 A'   46 A'   47 A'   48 A'   49 A'   50 A'   51 A'                 
  0.140   0.156   0.173   0.192   0.276   0.325   0.359   0.384
 52 A'   53 A'   54 A'   55 A'   56 A'   57 A'   58 A'   59 A'                 
  0.405   0.423   0.518   0.540   0.572   0.589   0.621   0.650
 60 A'   61 A'   62 A'   63 A'   64 A'   65 A'   66 A'   67 A'                 
  0.703   0.723   0.760   0.791   0.822   0.867   0.893   0.911
 68 A'   69 A'   70 A'   71 A'   72 A'   73 A'   74 A'   75 A'                 
  1.103   1.133   1.277   1.393   1.583   1.624   1.893   1.933
 76 A'   77 A'   78 A'   79 A'   80 A'   81 A'   82 A'   83 A'                 
  1.935   1.982   2.325   2.400   4.484   4.510   4.542   4.570
 84 A'   85 A'   86 A'   87 A'   88 A'   89 A'   90 A'   91 A'                 
  4.627   4.729   4.776   6.560   6.565   7.137   7.217   7.400
 92 A'   93 A'   94 A'   95 A'   96 A'   97 A'   98 A'   99 A'                 
  8.223   8.279  14.763  14.803  14.833  14.880  28.879  29.551
100 A'  101 A'  102 A'  103 A'  104 A'  105 A'  106 A'  107 A'                 
 29.556  29.873  29.886  29.952  49.457 130.605 130.614 154.275
108 A'  109 A'  110 A'  111 A'  112 A'  113 A'  114 A'  115 A'                 
165.786 166.026 293.905 293.9741028.3951912.193  -0.033   0.082
116 A'  117 A'  118 A'  119 A'  120 A'  121 A'   17 A"   18 A"                 
  0.108   0.128   0.326   0.390   0.419   0.536   0.568   0.578
 19 A"   20 A"   21 A"   22 A"   23 A"   24 A"   25 A"   26 A"                 
  0.671   0.722   0.774   0.923   0.998   1.080   1.540   1.772
 27 A"   28 A"   29 A"   30 A"   31 A"   32 A"   33 A"   34 A"                 
  1.829   2.299   4.475   4.487   4.534   4.547   6.527   8.205
 35 A"   36 A"   37 A"   38 A"   39 A"   40 A"   41 A"   42 A"                 
 14.720  14.746  29.524  29.869  29.874 130.584 293.888
 43 A"   44 A"   45 A"   46 A"   47 A"   48 A"   49 A"                         
 --------------------------------------------------------------

          Ground-State Mulliken Net Atomic Charges

     Atom                 Charge (a.u.)
  ----------------------------------------
      1 I                    -0.151301
      2 P                     0.150585
      3 P                     0.230340
      4 Br                   -0.229624
  ----------------------------------------
  Sum of atomic charges =    -0.000000

 -----------------------------------------------------------------
                    Cartesian Multipole Moments
 -----------------------------------------------------------------
    Charge (ESU x 10^10)
                -0.0000
    Dipole Moment (Debye)
         X       0.4500      Y      -0.0798      Z      -0.0000
       Tot       0.4570
    Quadrupole Moments (Debye-Ang)
        XX     -77.2016     XY      -0.4678     YY     -74.7611
        XZ      -0.0000     YZ       0.0000     ZZ     -74.3223
    Octopole Moments (Debye-Ang^2)
       XXX      25.0841    XXY      -2.4106    XYY       3.6993
       YYY      -1.5166    XXZ      -0.0000    XYZ      -0.0000
       YYZ      -0.0000    XZZ       2.7923    YZZ      -0.4581
       ZZZ      -0.0000
    Hexadecapole Moments (Debye-Ang^3)
      XXXX   -2157.6764   XXXY     -46.9283   XXYY    -408.7579
      XYYY     -12.0933   YYYY    -237.6200   XXXZ      -0.0000
      XXYZ       0.0000   XYYZ      -0.0000   YYYZ       0.0000
      XXZZ    -397.3351   XYZZ      -3.4909   YYZZ     -56.5482
      XZZZ      -0.0000   YZZZ       0.0000   ZZZZ    -109.1646
 -----------------------------------------------------------------
 DrvMan completing analytic gradient of the correlated energy
 Correlated dipole moment
            1
    1   0.1770490
    2  -0.0313792
    3  -0.0000000
 Energy read as -10171.407611656
 Full Analytical Gradient: (in a.u., or Hartree/Bohr)
             1             2             3             4
    1    0.00100770    0.00214245    0.00200282   -0.00515298
    2    0.00032665    0.00198899   -0.00383304    0.00151740
    3   -0.00000000    0.00000000   -0.00000000   -0.00000000
 Gradient time:  CPU 0.39 s  wall 6.12 s
 Geometry Optimization Parameters
   NAtoms,    NIC,     NZ,  NCons,   NDum,   NFix, NCnnct, MaxDiis
        4      14       4       0       0       0       0       0


** GEOMETRY OPTIMIZATION IN DELOCALIZED INTERNAL COORDINATES **
   Searching for a Minimum

   Optimization Cycle:   1

                       Coordinates (Angstroms)
     ATOM                X               Y               Z
      1  I         2.3373818491   -0.0615608682    0.0000000000
      2  P         0.0422733489    0.9268763676    0.0000000000
      3  P        -1.0163918091   -0.8289263995    0.0000000000
      4  Br       -3.1219846029    0.0512421855    0.0000000000
   Point Group: cs    Number of degrees of freedom:     5


   Energy is -10171.407611656


 Attempting to Generate Delocalized Internal Coordinates

  5 Hessian modes will be used to form the next step
  Hessian Eigenvalues:
     0.092731    0.153323    0.250000    0.250000    0.294150

 Minimum Search - Taking Simple RFO Step
 Searching for Lamda that Minimizes Along All modes
 Value Taken    Lamda =  -0.00030609
 Step Taken.  Stepsize is  0.041316

                             Maximum     Tolerance    Cnvgd?
         Gradient           0.005730      0.000300      NO
         Displacement       0.026983      0.001200      NO
         Energy change     *********      0.000001      NO


 New Cartesian Coordinates Obtained by Inverse Iteration

 Displacement from previous Coordinates is:  0.067142
 ----------------------------------------------------------------
             Standard Nuclear Orientation (Angstroms)
    I     Atom           X                Y                Z
 ----------------------------------------------------------------
    1      I       2.3170150371    -0.0672458137     0.0000000000
    2      P       0.0312864490     0.9314276510     0.0000000000
    3      P      -1.0101626383    -0.8271080010     0.0000000000
    4      Br     -3.0968600619     0.0505574491     0.0000000000
 ----------------------------------------------------------------
 Molecular Point Group                 Cs    NOp =  2
 Largest Abelian Subgroup              Cs    NOp =  2
 Nuclear Repulsion Energy =   739.6685104477 hartrees
 There are       59 alpha and       59 beta electrons
 Applying Cartesian multipole field
    Component          Value
    ---------          -----
     (2,0,0)        1.00000E-11
     (0,2,0)        2.00000E-11
     (0,0,2)       -3.00000E-11
 Nucleus-field energy     =     0.0000000244 hartrees
 Requested basis set is 6-311++G(d,p)
 There are 69 shells and 170 basis functions
 A cutoff of  1.0D-14 yielded   1838 shell pairs
 There are     11878 function pairs (     13315 Cartesian)
 Smallest overlap matrix eigenvalue = 7.99E-04
 Guess MOs from SCF MO coefficient file

 -----------------------------------------------------------------------
  General SCF calculation program by
  Eric Jon Sundstrom, Paul Horn, Yuezhi Mao, Dmitri Zuev, Alec White,
  David Stuck, Shaama M.S., Shane Yost, Joonho Lee, David Small,
  Daniel Levine, Susi Lehtola, Hugh Burton, Evgeny Epifanovsky
 -----------------------------------------------------------------------
 Hartree-Fock
 using 4 threads for integral computing
 -------------------------------------------------------
 OpenMP Integral computing Module                
 Release: version 2.0, May 2017, Q-Chem Inc. Pleasanton 
 -------------------------------------------------------
 A restricted SCF calculation will be
 performed using DIIS
 SCF converges when DIIS error is below 1.0e-08
 ---------------------------------------
  Cycle       Energy         DIIS error
 ---------------------------------------
    1  -10170.6836470107      1.21e-04  
    2  -10170.6837323906      3.23e-05  
    3  -10170.6837423447      1.48e-05  
    4  -10170.6837444203      5.87e-06  
    5  -10170.6837449344      2.66e-06  
    6  -10170.6837450316      9.61e-07  
    7  -10170.6837450466      3.85e-07  
    8  -10170.6837450489      1.79e-07  
    9  -10170.6837450494      9.30e-08  
   10  -10170.6837450496      3.25e-08  
   11  -10170.6837450496      1.16e-08  
   12  -10170.6837450494      4.40e-09  Convergence criterion met
 ---------------------------------------
 SCF time:   CPU 26.80s  wall 12.00s 
 SCF   energy in the final basis set =   -10170.6837450494
 Total energy in the final basis set =   -10170.6837450494


 ------------------------------------------------------------------------------

   CCMAN2: suite of methods based on coupled cluster
           and equation of motion theories.

   Components:
   * libvmm-1.3-trunk
     by Evgeny Epifanovsky, Ilya Kaliman.
   * libtensor-2.5-trunk
     by Evgeny Epifanovsky, Michael Wormit, Dmitry Zuev, Sam Manzer, 
        Ilya Kaliman.
   * libcc-2.5-trunk
     by Evgeny Epifanovsky, Arik Landau, Tomasz Kus, Kirill Khistyaev, 
        Dmitry Zuev, Prashant Manohar, Xintian Feng, Anna Krylov, 
        Matthew Goldey, Alec White, Thomas Jagau, Kaushik Nanda, 
        Anastasia Gunina, Alexander Kunitsa, Joonho Lee.

   CCMAN original authors:
   Anna I. Krylov, C. David Sherrill, Steven R. Gwaltney,
   Edward F. C. Byrd (2000)
   Sergey V. Levchenko, Lyudmila V. Slipchenko, Tao Wang,
   Ana-Maria C. Cristian (2003)
   Piotr A. Pieniazek, C. Melania Oana, Evgeny Epifanovsky (2007)
   Prashant Manohar (2009)

 ------------------------------------------------------------------------------


 Allocating and initializing 3808MB of RAM...
 Calculation will run on 4 cores.


 Alpha MOs, Restricted
 -- Occupied --                  
******* -490.04 -180.88 -169.69 -169.69 -169.69  -80.04  -80.03
  1 A'    2 A'    3 A'    4 A'    1 A"    5 A'    6 A'    7 A'                 
-65.177 -58.537 -58.536 -58.536 -37.935 -33.123 -33.119 -33.119
  8 A'    9 A'    2 A"   10 A'   11 A'   12 A'    3 A"   13 A'                 
-24.307 -24.306 -24.306 -24.302 -24.302  -9.857  -7.578  -7.571
 14 A'    4 A"   15 A'    5 A"   16 A'   17 A'   18 A'   19 A'                 
 -7.470  -7.462  -7.462  -7.252  -5.485  -5.474  -5.474  -5.470
 20 A'    6 A"   21 A'   22 A'   23 A'   24 A'    7 A"   25 A'                 
 -5.469  -5.469  -5.462  -5.461  -5.461  -3.209  -3.206  -3.206
 26 A'    8 A"   27 A'   28 A'    9 A"   29 A'   10 A"   30 A'                 
 -3.197  -3.197  -2.408  -2.403  -2.403  -2.391  -2.391  -1.052
 11 A"   31 A'   32 A'   12 A"   33 A'   34 A'   13 A"   35 A'                 
 -0.943  -0.835  -0.682  -0.513  -0.501  -0.471  -0.424  -0.420
 36 A'   37 A'   38 A'   39 A'   40 A'   14 A"   41 A'   15 A"                 
 -0.405  -0.378  -0.345
 42 A'   43 A'   16 A"                                                         
 -- Virtual --                   
 -0.032   0.025   0.055   0.064   0.073   0.082   0.095   0.103
 17 A"   44 A'   45 A'   46 A'   47 A'   18 A"   48 A'   49 A'                 
  0.108   0.116   0.118   0.128   0.141   0.156   0.174   0.192
 19 A"   50 A'   51 A'   20 A"   52 A'   53 A'   54 A'   55 A'                 
  0.277   0.326   0.327   0.358   0.384   0.390   0.406   0.419
 56 A'   57 A'   21 A"   58 A'   59 A'   22 A"   60 A'   23 A"                 
  0.425   0.516   0.535   0.539   0.568   0.573   0.579   0.590
 61 A'   62 A'   24 A"   63 A'   25 A"   64 A'   26 A"   65 A'                 
  0.619   0.649   0.668   0.702   0.720   0.724   0.758   0.774
 66 A'   67 A'   27 A"   68 A'   28 A"   69 A'   70 A'   29 A"                 
  0.792   0.822   0.871   0.899   0.916   0.925   1.003   1.083
 71 A'   72 A'   73 A'   74 A'   75 A'   30 A"   31 A"   32 A"                 
  1.109   1.134   1.284   1.400   1.541   1.585   1.624   1.773
 76 A'   77 A'   78 A'   79 A'   33 A"   80 A'   81 A'   34 A"                 
  1.830   1.897   1.934   1.936   1.982   2.299   2.325   2.402
 35 A"   82 A'   83 A'   84 A'   85 A'   36 A"   86 A'   87 A'                 
  4.476   4.485   4.488   4.511   4.533   4.541   4.548   4.571
 37 A"   88 A'   38 A"   89 A'   39 A"   90 A'   40 A"   91 A'                 
  4.629   4.733   4.779   6.529   6.561   6.566   7.138   7.220
 92 A'   93 A'   94 A'   41 A"   95 A'   96 A'   97 A'   98 A'                 
  7.404   8.204   8.223   8.281  14.722  14.748  14.766  14.806
 99 A'   42 A"  100 A'  101 A'   43 A"   44 A"  102 A'  103 A'                 
 14.834  14.878  28.881  29.525  29.553  29.557  29.870  29.874
104 A'  105 A'  106 A'   45 A"  107 A'  108 A'   46 A"  109 A'                 
 29.875  29.887  29.954  49.459 130.585 130.607 130.615 154.277
 47 A"  110 A'  111 A'  112 A'   48 A"  113 A'  114 A'  115 A'                 
165.788 166.032 293.888 293.906 293.9771028.3971912.195
116 A'  117 A'   49 A"  118 A'  119 A'  120 A'  121 A'                         

 Beta MOs, Restricted
 -- Occupied --                  
******* -490.04 -180.88 -169.69 -169.69 -169.69  -80.04  -80.03
  1 A'    2 A'    3 A'    4 A'    1 A"    5 A'    6 A'    7 A'                 
-65.177 -58.537 -58.536 -58.536 -37.935 -33.123 -33.119 -33.119
  8 A'    9 A'    2 A"   10 A'   11 A'   12 A'    3 A"   13 A'                 
-24.307 -24.306 -24.306 -24.302 -24.302  -9.857  -7.578  -7.571
 14 A'    4 A"   15 A'    5 A"   16 A'   17 A'   18 A'   19 A'                 
 -7.470  -7.462  -7.462  -7.252  -5.485  -5.474  -5.474  -5.470
 20 A'    6 A"   21 A'   22 A'   23 A'   24 A'    7 A"   25 A'                 
 -5.469  -5.469  -5.462  -5.461  -5.461  -3.209  -3.206  -3.206
 26 A'    8 A"   27 A'   28 A'    9 A"   29 A'   10 A"   30 A'                 
 -3.197  -3.197  -2.408  -2.403  -2.403  -2.391  -2.391  -1.052
 11 A"   31 A'   32 A'   12 A"   33 A'   34 A'   13 A"   35 A'                 
 -0.943  -0.835  -0.682  -0.513  -0.501  -0.471  -0.424  -0.420
 36 A'   37 A'   38 A'   39 A'   40 A'   14 A"   41 A'   15 A"                 
 -0.405  -0.378  -0.345
 42 A'   43 A'   16 A"                                                         
 -- Virtual --                   
 -0.032   0.025   0.055   0.064   0.073   0.082   0.095   0.103
 17 A"   44 A'   45 A'   46 A'   47 A'   18 A"   48 A'   49 A'                 
  0.108   0.116   0.118   0.128   0.141   0.156   0.174   0.192
 19 A"   50 A'   51 A'   20 A"   52 A'   53 A'   54 A'   55 A'                 
  0.277   0.326   0.327   0.358   0.384   0.390   0.406   0.419
 56 A'   57 A'   21 A"   58 A'   59 A'   22 A"   60 A'   23 A"                 
  0.425   0.516   0.535   0.539   0.568   0.573   0.579   0.590
 61 A'   62 A'   24 A"   63 A'   25 A"   64 A'   26 A"   65 A'                 
  0.619   0.649   0.668   0.702   0.720   0.724   0.758   0.774
 66 A'   67 A'   27 A"   68 A'   28 A"   69 A'   70 A'   29 A"                 
  0.792   0.822   0.871   0.899   0.916   0.925   1.003   1.083
 71 A'   72 A'   73 A'   74 A'   75 A'   30 A"   31 A"   32 A"                 
  1.109   1.134   1.284   1.400   1.541   1.585   1.624   1.773
 76 A'   77 A'   78 A'   79 A'   33 A"   80 A'   81 A'   34 A"                 
  1.830   1.897   1.934   1.936   1.982   2.299   2.325   2.402
 35 A"   82 A'   83 A'   84 A'   85 A'   36 A"   86 A'   87 A'                 
  4.476   4.485   4.488   4.511   4.533   4.541   4.548   4.571
 37 A"   88 A'   38 A"   89 A'   39 A"   90 A'   40 A"   91 A'                 
  4.629   4.733   4.779   6.529   6.561   6.566   7.138   7.220
 92 A'   93 A'   94 A'   41 A"   95 A'   96 A'   97 A'   98 A'                 
  7.404   8.204   8.223   8.281  14.722  14.748  14.766  14.806
 99 A'   42 A"  100 A'  101 A'   43 A"   44 A"  102 A'  103 A'                 
 14.834  14.878  28.881  29.525  29.553  29.557  29.870  29.874
104 A'  105 A'  106 A'   45 A"  107 A'  108 A'   46 A"  109 A'                 
 29.875  29.887  29.954  49.459 130.585 130.607 130.615 154.277
 47 A"  110 A'  111 A'  112 A'   48 A"  113 A'  114 A'  115 A'                 
165.788 166.032 293.888 293.906 293.9771028.3971912.195
116 A'  117 A'   49 A"  118 A'  119 A'  120 A'  121 A'                         

 Occupation and symmetry of molecular orbitals

 Point group: Cs (2 irreducible representations).

                           A'   A"    All 
 ------------------------------------------
 All molecular orbitals:
  - Alpha                  121  49    170 
  - Beta                   121  49    170 
 ------------------------------------------
 Alpha orbitals:
  - Frozen occupied        28   9     37  
  - Active occupied        15   7     22  
  - Active virtual         78   33    111 
  - Frozen virtual         0    0     0   
 ------------------------------------------
 Beta orbitals:
  - Frozen occupied        28   9     37  
  - Active occupied        15   7     22  
  - Active virtual         78   33    111 
  - Frozen virtual         0    0     0   
 ------------------------------------------

 Import integrals:   CPU 0.00 s  wall 0.00 s

 Import integrals:   CPU 168.61 s  wall 101.88 s

 MP2 amplitudes:   CPU 0.32 s  wall 0.39 s

Running a double precision version
           CCSD T amplitudes will be solved using DIIS.

           Start     Size      MaxIter   EConv     TConv     
           3         7         100       1.00e-07  1.00e-05  
 ------------------------------------------------------------------------------
           Energy (a.u.)   Ediff      Tdiff       Comment
 ------------------------------------------------------------------------------
         -1.0171392e+04                           
     1   -1.0171385e+04   6.88e-03   8.53e-01     
     2   -1.0171404e+04   1.89e-02   1.05e-01     
     3   -1.0171405e+04   7.89e-04   4.27e-02     
     4   -1.0171407e+04   1.92e-03   1.37e-02     Switched to DIIS steps.
     5   -1.0171408e+04   5.94e-04   1.22e-02     
     6   -1.0171408e+04   9.15e-06   2.57e-03     
     7   -1.0171408e+04   4.51e-06   1.10e-03     
     8   -1.0171408e+04   2.48e-06   2.09e-04     
     9   -1.0171408e+04   3.26e-07   9.47e-05     
    10   -1.0171408e+04   2.71e-08   3.52e-05     
    11   -1.0171408e+04   1.60e-07   2.03e-05     
    12   -1.0171408e+04   5.08e-08   7.28e-06     
 ------------------------------------------------------------------------------
         -1.0171408e+04                           CCSD T converged.

End of double precision
 SCF energy                 = -10170.68374505
 MP2 energy                 = -10171.39237820
 CCSD correlation energy     =     -0.72401765
 CCSD total energy           = -10171.40776269

 CCSD  T1^2 = 0.0102  T2^2 = 0.3162  Leading amplitudes:

 Amplitude    Orbitals with energies
  0.0174       15 (A") A                 ->    17 (A") A                  
              -0.4202                         -0.0318                     
  0.0174       15 (A") B                 ->    17 (A") B                  
              -0.4202                         -0.0318                     
 -0.0167       16 (A") A                 ->    22 (A") A                  
              -0.3452                          0.3897                     
 -0.0167       16 (A") B                 ->    22 (A") B                  
              -0.3452                          0.3897                     

 Amplitude    Orbitals with energies
 -0.1145       16 (A") A     16 (A") B   ->    17 (A") A     17 (A") B    
              -0.3452       -0.3452           -0.0318       -0.0318       
  0.1145       16 (A") A     16 (A") B   ->    17 (A") B     17 (A") A    
              -0.3452       -0.3452           -0.0318       -0.0318       
  0.1145       16 (A") B     16 (A") A   ->    17 (A") A     17 (A") B    
              -0.3452       -0.3452           -0.0318       -0.0318       
 -0.1145       16 (A") B     16 (A") A   ->    17 (A") B     17 (A") A    
              -0.3452       -0.3452           -0.0318       -0.0318       

 Computing CCSD intemediates for later calculations in double precision
 Finished.

Running a double precision version
           CCSD Lambda amplitudes will be solved using DIIS.
           Start     Size      MaxIter   EConv     LConv     
           3         7         100       1.00e-07  1.00e-05  
 ------------------------------------------------------------------------------
            Enorm      Ldiff       Comment
 ------------------------------------------------------------------------------
     1     6.31e-02   4.96e-02     
     2     1.40e-02   4.90e-03     
     3     5.74e-03   2.41e-03     
     4     2.96e-03   1.17e-03     Switched to DIIS steps.
     5     9.46e-04   5.45e-04     
     6     4.44e-04   1.51e-04     
     7     1.40e-04   3.87e-05     
     8     6.48e-05   4.45e-06     
     9     2.37e-05   5.06e-06     
    10     8.88e-06   1.92e-06     
    11     3.20e-06   6.61e-07     
    12     1.41e-06   1.42e-07     
    13     6.42e-07   1.14e-07     
    14     2.87e-07   1.12e-08     
    15     1.41e-07   1.57e-08     
    16     4.94e-08   1.46e-09     
 ------------------------------------------------------------------------------
                                   CCSD Lambda converged.

 Computing density matrices in double precision...
           Orbital response amplitudes will be solved using DIIS.
           Start     Size      MaxIter   EConv     LConv     
           3         7         100       1.00e-06  1.00e-06  
 ------------------------------------------------------------------------------
            Enorm      Ldiff       Comment
 ------------------------------------------------------------------------------
     1     1.15e-01   3.88e-03     
     2     1.10e-01   9.36e-03     
     3     1.29e-01   2.53e-02     
     4     1.11e-02   5.84e-02     Switched to DIIS steps.
     5     3.53e-03   1.19e-03     
     6     1.06e-03   2.80e-04     
     7     3.33e-04   1.33e-04     
     8     7.59e-05   5.45e-05     
     9     3.64e-05   1.75e-06     
    10     1.28e-05   4.64e-06     
    11     4.51e-06   1.08e-06     
    12     1.56e-06   4.31e-07     
    13     3.99e-07   6.10e-08     
 ------------------------------------------------------------------------------
                                   Orbital response converged.

 Computing density matrices... Done.
 CCSD calculation:   CPU 1778.37 s  wall 1982.99 s

Current path: /canmo/ccsd/grad/
/g1_bb_aa
/g1_bb_bb
/g1_o1o1
/g1_o1o2
/g1_o1v1
/g1_o2v1
/g1_v1v1
/g1p_bb_aa
/g1p_bb_bb
/g1s_bb_aa
/g1s_bb_bb
/g2_o1o1o1o1
/g2_o1o1o1v1
/g2_o1o1v1v1
/g2_o1v1o1v1
/g2_o1v1v1v1
/g2_v1v1v1v1
/w_bb_aa
/w_bb_bb
 Transferring MO TPDM to AO TPDM
 Transferring g2_o1o1o1o1
 Transferring g2_o1o1o1v1
 Transferring g2_o1o1v1v1
 Transferring g2_o1v1o1v1
 Transferring g2_o1v1v1v1
 Transferring g2_v1v1v1v1
 Adding separable TPDM
 Computing TPDM gradient
 --------------------------------------------------------
 2e gradient
  Atom          X               Y               Z
 --------------------------------------------------------
    1        -69.602642       10.955339        0.000000  
    2          9.855896      -37.119407       -0.000000  
    3          1.893068       34.312321        0.000000  
    4         57.853679       -8.148253       -0.000000  
 --------------------------------------------------------
 --------------------------------------------------------
 Final gradient
  Atom          X               Y               Z
 --------------------------------------------------------
    1        -69.602642       10.955339        0.000000  
    2          9.855896      -37.119407       -0.000000  
    3          1.893068       34.312321        0.000000  
    4         57.853679       -8.148253       -0.000000  
 --------------------------------------------------------
 Analytic gradient from two-electron contribution:   CPU 2699.71 s  wall 1176.71 s

 Total ccman2 time:   CPU 4653.63 s  wall 3289.80 s


 --------------------------------------------------------------
             Orbital Energies (a.u.) and Symmetries
 --------------------------------------------------------------

 Alpha MOs, Restricted
 -- Occupied --                  
******* -490.04 -180.88 -169.69 -169.69  -80.04  -80.03  -65.18
  1 A'    2 A'    3 A'    4 A'    5 A'    6 A'    7 A'    8 A'                 
-58.537 -58.536 -37.935 -33.123 -33.119 -24.307 -24.306 -24.302
  9 A'   10 A'   11 A'   12 A'   13 A'   14 A'   15 A'   16 A'                 
 -9.857  -7.578  -7.571  -7.470  -7.462  -7.252  -5.485  -5.474
 17 A'   18 A'   19 A'   20 A'   21 A'   22 A'   23 A'   24 A'                 
 -5.470  -5.469  -5.462  -5.461-169.687 -58.536 -33.119 -24.306
 25 A'   26 A'   27 A'   28 A'    1 A"    2 A"    3 A"    4 A"                 
-24.302  -7.462  -5.474  -5.469  -5.461  -3.209  -3.206  -3.197
  5 A"    6 A"    7 A"    8 A"    9 A"   29 A'   30 A'   31 A'                 
 -2.408  -2.403  -2.391  -1.052  -0.943  -0.835  -0.682  -0.513
 32 A'   33 A'   34 A'   35 A'   36 A'   37 A'   38 A'   39 A'                 
 -0.501  -0.424  -0.405  -0.378  -3.206  -3.197  -2.403  -2.391
 40 A'   41 A'   42 A'   43 A'   10 A"   11 A"   12 A"   13 A"                 
 -0.471  -0.420  -0.345
 14 A"   15 A"   16 A"                                                         
 -- Virtual --                   
  0.025   0.055   0.064   0.073   0.095   0.103   0.116   0.118
 44 A'   45 A'   46 A'   47 A'   48 A'   49 A'   50 A'   51 A'                 
  0.141   0.156   0.174   0.192   0.277   0.326   0.358   0.384
 52 A'   53 A'   54 A'   55 A'   56 A'   57 A'   58 A'   59 A'                 
  0.406   0.425   0.516   0.539   0.573   0.590   0.619   0.649
 60 A'   61 A'   62 A'   63 A'   64 A'   65 A'   66 A'   67 A'                 
  0.702   0.724   0.758   0.792   0.822   0.871   0.899   0.916
 68 A'   69 A'   70 A'   71 A'   72 A'   73 A'   74 A'   75 A'                 
  1.109   1.134   1.284   1.400   1.585   1.624   1.897   1.934
 76 A'   77 A'   78 A'   79 A'   80 A'   81 A'   82 A'   83 A'                 
  1.936   1.982   2.325   2.402   4.485   4.511   4.541   4.571
 84 A'   85 A'   86 A'   87 A'   88 A'   89 A'   90 A'   91 A'                 
  4.629   4.733   4.779   6.561   6.566   7.138   7.220   7.404
 92 A'   93 A'   94 A'   95 A'   96 A'   97 A'   98 A'   99 A'                 
  8.223   8.281  14.766  14.806  14.834  14.878  28.881  29.553
100 A'  101 A'  102 A'  103 A'  104 A'  105 A'  106 A'  107 A'                 
 29.557  29.874  29.887  29.954  49.459 130.607 130.615 154.277
108 A'  109 A'  110 A'  111 A'  112 A'  113 A'  114 A'  115 A'                 
165.788 166.032 293.906 293.9771028.3971912.195  -0.032   0.082
116 A'  117 A'  118 A'  119 A'  120 A'  121 A'   17 A"   18 A"                 
  0.108   0.128   0.327   0.390   0.419   0.535   0.568   0.579
 19 A"   20 A"   21 A"   22 A"   23 A"   24 A"   25 A"   26 A"                 
  0.668   0.720   0.774   0.925   1.003   1.083   1.541   1.773
 27 A"   28 A"   29 A"   30 A"   31 A"   32 A"   33 A"   34 A"                 
  1.830   2.299   4.476   4.488   4.533   4.548   6.529   8.204
 35 A"   36 A"   37 A"   38 A"   39 A"   40 A"   41 A"   42 A"                 
 14.722  14.748  29.525  29.870  29.875 130.585 293.888
 43 A"   44 A"   45 A"   46 A"   47 A"   48 A"   49 A"                         

 Beta MOs, Restricted
 -- Occupied --                  
******* -490.04 -180.88 -169.69 -169.69  -80.04  -80.03  -65.18
  1 A'    2 A'    3 A'    4 A'    5 A'    6 A'    7 A'    8 A'                 
-58.537 -58.536 -37.935 -33.123 -33.119 -24.307 -24.306 -24.302
  9 A'   10 A'   11 A'   12 A'   13 A'   14 A'   15 A'   16 A'                 
 -9.857  -7.578  -7.571  -7.470  -7.462  -7.252  -5.485  -5.474
 17 A'   18 A'   19 A'   20 A'   21 A'   22 A'   23 A'   24 A'                 
 -5.470  -5.469  -5.462  -5.461-169.687 -58.536 -33.119 -24.306
 25 A'   26 A'   27 A'   28 A'    1 A"    2 A"    3 A"    4 A"                 
-24.302  -7.462  -5.474  -5.469  -5.461  -3.209  -3.206  -3.197
  5 A"    6 A"    7 A"    8 A"    9 A"   29 A'   30 A'   31 A'                 
 -2.408  -2.403  -2.391  -1.052  -0.943  -0.835  -0.682  -0.513
 32 A'   33 A'   34 A'   35 A'   36 A'   37 A'   38 A'   39 A'                 
 -0.501  -0.424  -0.405  -0.378  -3.206  -3.197  -2.403  -2.391
 40 A'   41 A'   42 A'   43 A'   10 A"   11 A"   12 A"   13 A"                 
 -0.471  -0.420  -0.345
 14 A"   15 A"   16 A"                                                         
 -- Virtual --                   
  0.025   0.055   0.064   0.073   0.095   0.103   0.116   0.118
 44 A'   45 A'   46 A'   47 A'   48 A'   49 A'   50 A'   51 A'                 
  0.141   0.156   0.174   0.192   0.277   0.326   0.358   0.384
 52 A'   53 A'   54 A'   55 A'   56 A'   57 A'   58 A'   59 A'                 
  0.406   0.425   0.516   0.539   0.573   0.590   0.619   0.649
 60 A'   61 A'   62 A'   63 A'   64 A'   65 A'   66 A'   67 A'                 
  0.702   0.724   0.758   0.792   0.822   0.871   0.899   0.916
 68 A'   69 A'   70 A'   71 A'   72 A'   73 A'   74 A'   75 A'                 
  1.109   1.134   1.284   1.400   1.585   1.624   1.897   1.934
 76 A'   77 A'   78 A'   79 A'   80 A'   81 A'   82 A'   83 A'                 
  1.936   1.982   2.325   2.402   4.485   4.511   4.541   4.571
 84 A'   85 A'   86 A'   87 A'   88 A'   89 A'   90 A'   91 A'                 
  4.629   4.733   4.779   6.561   6.566   7.138   7.220   7.404
 92 A'   93 A'   94 A'   95 A'   96 A'   97 A'   98 A'   99 A'                 
  8.223   8.281  14.766  14.806  14.834  14.878  28.881  29.553
100 A'  101 A'  102 A'  103 A'  104 A'  105 A'  106 A'  107 A'                 
 29.557  29.874  29.887  29.954  49.459 130.607 130.615 154.277
108 A'  109 A'  110 A'  111 A'  112 A'  113 A'  114 A'  115 A'                 
165.788 166.032 293.906 293.9771028.3971912.195  -0.032   0.082
116 A'  117 A'  118 A'  119 A'  120 A'  121 A'   17 A"   18 A"                 
  0.108   0.128   0.327   0.390   0.419   0.535   0.568   0.579
 19 A"   20 A"   21 A"   22 A"   23 A"   24 A"   25 A"   26 A"                 
  0.668   0.720   0.774   0.925   1.003   1.083   1.541   1.773
 27 A"   28 A"   29 A"   30 A"   31 A"   32 A"   33 A"   34 A"                 
  1.830   2.299   4.476   4.488   4.533   4.548   6.529   8.204
 35 A"   36 A"   37 A"   38 A"   39 A"   40 A"   41 A"   42 A"                 
 14.722  14.748  29.525  29.870  29.875 130.585 293.888
 43 A"   44 A"   45 A"   46 A"   47 A"   48 A"   49 A"                         
 --------------------------------------------------------------

          Ground-State Mulliken Net Atomic Charges

     Atom                 Charge (a.u.)
  ----------------------------------------
      1 I                    -0.154765
      2 P                     0.152618
      3 P                     0.230082
      4 Br                   -0.227935
  ----------------------------------------
  Sum of atomic charges =    -0.000000

 -----------------------------------------------------------------
                    Cartesian Multipole Moments
 -----------------------------------------------------------------
    Charge (ESU x 10^10)
                 0.0000
    Dipole Moment (Debye)
         X       0.3615      Y      -0.0670      Z      -0.0000
       Tot       0.3677
    Quadrupole Moments (Debye-Ang)
        XX     -77.0834     XY      -0.4771     YY     -74.6879
        XZ       0.0000     YZ       0.0000     ZZ     -74.2650
    Octopole Moments (Debye-Ang^2)
       XXX      24.4594    XXY      -2.3842    XYY       3.7959
       YYY      -1.2010    XXZ      -0.0000    XYZ      -0.0000
       YYZ      -0.0000    XZZ       2.8140    YZZ      -0.3673
       ZZZ      -0.0000
    Hexadecapole Moments (Debye-Ang^3)
      XXXX   -2124.0604   XXXY     -45.3755   XXYY    -402.4128
      XYYY     -10.5218   YYYY    -237.9267   XXXZ       0.0000
      XXYZ       0.0000   XYYZ      -0.0000   YYYZ       0.0000
      XXZZ    -391.1306   XYZZ      -2.9752   YYZZ     -56.5623
      XZZZ       0.0000   YZZZ       0.0000   ZZZZ    -108.9678
 -----------------------------------------------------------------
 DrvMan completing analytic gradient of the correlated energy
 Correlated dipole moment
            1
    1   0.1422245
    2  -0.0263713
    3  -0.0000000
 Energy read as -10171.407762695
 Full Analytical Gradient: (in a.u., or Hartree/Bohr)
             1             2             3             4
    1   -0.00073147    0.00061864    0.00032681   -0.00021397
    2    0.00018453    0.00068142   -0.00133206    0.00046611
    3   -0.00000000    0.00000000   -0.00000000   -0.00000000
 Gradient time:  CPU 0.40 s  wall 6.33 s
 Geometry Optimization Parameters
   NAtoms,    NIC,     NZ,  NCons,   NDum,   NFix, NCnnct, MaxDiis
        4      14       4       0       0       0       0       0

 Cartesian Hessian Update
 Hessian Updated using BFGS Update


** GEOMETRY OPTIMIZATION IN DELOCALIZED INTERNAL COORDINATES **
   Searching for a Minimum

   Optimization Cycle:   2

                       Coordinates (Angstroms)
     ATOM                X               Y               Z
      1  I         2.3170150371   -0.0672458137    0.0000000000
      2  P         0.0312864490    0.9314276510    0.0000000000
      3  P        -1.0101626383   -0.8271080010    0.0000000000
      4  Br       -3.0968600619    0.0505574491    0.0000000000
   Point Group: cs    Number of degrees of freedom:     5


   Energy is -10171.407762695

 Hessian Updated using BFGS Update

  5 Hessian modes will be used to form the next step
  Hessian Eigenvalues:
     0.094485    0.136140    0.247061    0.281234    0.300215

 Minimum Search - Taking Simple RFO Step
 Searching for Lamda that Minimizes Along All modes
 Value Taken    Lamda =  -0.00001784
 Step Taken.  Stepsize is  0.010572

                             Maximum     Tolerance    Cnvgd?
         Gradient           0.001369      0.000300      NO
         Displacement       0.007870      0.001200      NO
         Energy change     -0.000151      0.000001      NO


 New Cartesian Coordinates Obtained by Inverse Iteration

 Displacement from previous Coordinates is:  0.014558
 ----------------------------------------------------------------
             Standard Nuclear Orientation (Angstroms)
    I     Atom           X                Y                Z
 ----------------------------------------------------------------
    1      I       2.3208496842    -0.0690251146     0.0000000000
    2      P       0.0320323292     0.9322659606     0.0000000000
    3      P      -1.0121238928    -0.8228250890     0.0000000000
    4      Br     -3.0994793346     0.0472155285     0.0000000000
 ----------------------------------------------------------------
 Molecular Point Group                 Cs    NOp =  2
 Largest Abelian Subgroup              Cs    NOp =  2
 Nuclear Repulsion Energy =   739.0936891998 hartrees
 There are       59 alpha and       59 beta electrons
 Applying Cartesian multipole field
    Component          Value
    ---------          -----
     (2,0,0)        1.00000E-11
     (0,2,0)        2.00000E-11
     (0,0,2)       -3.00000E-11
 Nucleus-field energy     =     0.0000000244 hartrees
 Requested basis set is 6-311++G(d,p)
 There are 69 shells and 170 basis functions
 A cutoff of  1.0D-14 yielded   1838 shell pairs
 There are     11878 function pairs (     13315 Cartesian)
 Smallest overlap matrix eigenvalue = 7.96E-04
 Guess MOs from SCF MO coefficient file

 -----------------------------------------------------------------------
  General SCF calculation program by
  Eric Jon Sundstrom, Paul Horn, Yuezhi Mao, Dmitri Zuev, Alec White,
  David Stuck, Shaama M.S., Shane Yost, Joonho Lee, David Small,
  Daniel Levine, Susi Lehtola, Hugh Burton, Evgeny Epifanovsky
 -----------------------------------------------------------------------
 Hartree-Fock
 using 4 threads for integral computing
 -------------------------------------------------------
 OpenMP Integral computing Module                
 Release: version 2.0, May 2017, Q-Chem Inc. Pleasanton 
 -------------------------------------------------------
 A restricted SCF calculation will be
 performed using DIIS
 SCF converges when DIIS error is below 1.0e-08
 ---------------------------------------
  Cycle       Energy         DIIS error
 ---------------------------------------
    1  -10170.6838441176      3.32e-05  
    2  -10170.6838512173      8.75e-06  
    3  -10170.6838521477      3.98e-06  
    4  -10170.6838522933      1.64e-06  
    5  -10170.6838523300      7.30e-07  
    6  -10170.6838523367      2.38e-07  
    7  -10170.6838523378      1.37e-07  
    8  -10170.6838523381      5.59e-08  
    9  -10170.6838523380      2.14e-08  
   10  -10170.6838523380      6.80e-09  Convergence criterion met
 ---------------------------------------
 SCF time:   CPU 21.47s  wall 12.00s 
 SCF   energy in the final basis set =   -10170.6838523380
 Total energy in the final basis set =   -10170.6838523380


 ------------------------------------------------------------------------------

   CCMAN2: suite of methods based on coupled cluster
           and equation of motion theories.

   Components:
   * libvmm-1.3-trunk
     by Evgeny Epifanovsky, Ilya Kaliman.
   * libtensor-2.5-trunk
     by Evgeny Epifanovsky, Michael Wormit, Dmitry Zuev, Sam Manzer, 
        Ilya Kaliman.
   * libcc-2.5-trunk
     by Evgeny Epifanovsky, Arik Landau, Tomasz Kus, Kirill Khistyaev, 
        Dmitry Zuev, Prashant Manohar, Xintian Feng, Anna Krylov, 
        Matthew Goldey, Alec White, Thomas Jagau, Kaushik Nanda, 
        Anastasia Gunina, Alexander Kunitsa, Joonho Lee.

   CCMAN original authors:
   Anna I. Krylov, C. David Sherrill, Steven R. Gwaltney,
   Edward F. C. Byrd (2000)
   Sergey V. Levchenko, Lyudmila V. Slipchenko, Tao Wang,
   Ana-Maria C. Cristian (2003)
   Piotr A. Pieniazek, C. Melania Oana, Evgeny Epifanovsky (2007)
   Prashant Manohar (2009)

 ------------------------------------------------------------------------------


 Allocating and initializing 3808MB of RAM...
 Calculation will run on 4 cores.


 Alpha MOs, Restricted
 -- Occupied --                  
******* -490.04 -180.88 -169.69 -169.69 -169.69  -80.04  -80.03
  1 A'    2 A'    3 A'    4 A'    1 A"    5 A'    6 A'    7 A'                 
-65.178 -58.538 -58.536 -58.536 -37.935 -33.123 -33.119 -33.119
  8 A'    9 A'    2 A"   10 A'   11 A'   12 A'    3 A"   13 A'                 
-24.307 -24.306 -24.306 -24.302 -24.302  -9.857  -7.578  -7.570
 14 A'    4 A"   15 A'    5 A"   16 A'   17 A'   18 A'   19 A'                 
 -7.471  -7.463  -7.463  -7.252  -5.485  -5.474  -5.474  -5.470
 20 A'    6 A"   21 A'   22 A'   23 A'   24 A'    7 A"   25 A'                 
 -5.469  -5.469  -5.462  -5.461  -5.461  -3.210  -3.206  -3.206
 26 A'    8 A"   27 A'   28 A'    9 A"   29 A'   10 A"   30 A'                 
 -3.197  -3.197  -2.408  -2.403  -2.403  -2.391  -2.391  -1.053
 11 A"   31 A'   32 A'   12 A"   33 A'   34 A'   13 A"   35 A'                 
 -0.943  -0.835  -0.682  -0.513  -0.501  -0.472  -0.424  -0.420
 36 A'   37 A'   38 A'   39 A'   40 A'   14 A"   41 A'   15 A"                 
 -0.404  -0.378  -0.345
 42 A'   43 A'   16 A"                                                         
 -- Virtual --                   
 -0.032   0.024   0.055   0.064   0.073   0.082   0.095   0.103
 17 A"   44 A'   45 A'   46 A'   47 A'   18 A"   48 A'   49 A'                 
  0.108   0.116   0.118   0.128   0.141   0.156   0.174   0.192
 19 A"   50 A'   51 A'   20 A"   52 A'   53 A'   54 A'   55 A'                 
  0.277   0.326   0.327   0.358   0.384   0.390   0.406   0.419
 56 A'   57 A'   21 A"   58 A'   59 A'   22 A"   60 A'   23 A"                 
  0.425   0.516   0.536   0.540   0.568   0.573   0.579   0.590
 61 A'   62 A'   24 A"   63 A'   25 A"   64 A'   26 A"   65 A'                 
  0.619   0.649   0.667   0.702   0.720   0.723   0.758   0.774
 66 A'   67 A'   27 A"   68 A'   28 A"   69 A'   70 A'   29 A"                 
  0.792   0.822   0.872   0.899   0.916   0.924   1.004   1.084
 71 A'   72 A'   73 A'   74 A'   75 A'   30 A"   31 A"   32 A"                 
  1.109   1.134   1.285   1.402   1.541   1.585   1.624   1.773
 76 A'   77 A'   78 A'   79 A'   33 A"   80 A'   81 A'   34 A"                 
  1.830   1.896   1.934   1.936   1.983   2.298   2.325   2.402
 35 A"   82 A'   83 A'   84 A'   85 A'   36 A"   86 A'   87 A'                 
  4.477   4.485   4.488   4.511   4.533   4.541   4.548   4.571
 37 A"   88 A'   38 A"   89 A'   39 A"   90 A'   40 A"   91 A'                 
  4.628   4.733   4.779   6.529   6.561   6.567   7.137   7.220
 92 A'   93 A'   94 A'   41 A"   95 A'   96 A'   97 A'   98 A'                 
  7.405   8.204   8.222   8.281  14.722  14.748  14.766  14.806
 99 A'   42 A"  100 A'  101 A'   43 A"   44 A"  102 A'  103 A'                 
 14.834  14.878  28.881  29.525  29.553  29.557  29.871  29.874
104 A'  105 A'  106 A'   45 A"  107 A'  108 A'   46 A"  109 A'                 
 29.875  29.888  29.954  49.458 130.585 130.607 130.615 154.277
 47 A"  110 A'  111 A'  112 A'   48 A"  113 A'  114 A'  115 A'                 
165.787 166.033 293.888 293.905 293.9771028.3971912.195
116 A'  117 A'   49 A"  118 A'  119 A'  120 A'  121 A'                         

 Beta MOs, Restricted
 -- Occupied --                  
******* -490.04 -180.88 -169.69 -169.69 -169.69  -80.04  -80.03
  1 A'    2 A'    3 A'    4 A'    1 A"    5 A'    6 A'    7 A'                 
-65.178 -58.538 -58.536 -58.536 -37.935 -33.123 -33.119 -33.119
  8 A'    9 A'    2 A"   10 A'   11 A'   12 A'    3 A"   13 A'                 
-24.307 -24.306 -24.306 -24.302 -24.302  -9.857  -7.578  -7.570
 14 A'    4 A"   15 A'    5 A"   16 A'   17 A'   18 A'   19 A'                 
 -7.471  -7.463  -7.463  -7.252  -5.485  -5.474  -5.474  -5.470
 20 A'    6 A"   21 A'   22 A'   23 A'   24 A'    7 A"   25 A'                 
 -5.469  -5.469  -5.462  -5.461  -5.461  -3.210  -3.206  -3.206
 26 A'    8 A"   27 A'   28 A'    9 A"   29 A'   10 A"   30 A'                 
 -3.197  -3.197  -2.408  -2.403  -2.403  -2.391  -2.391  -1.053
 11 A"   31 A'   32 A'   12 A"   33 A'   34 A'   13 A"   35 A'                 
 -0.943  -0.835  -0.682  -0.513  -0.501  -0.472  -0.424  -0.420
 36 A'   37 A'   38 A'   39 A'   40 A'   14 A"   41 A'   15 A"                 
 -0.404  -0.378  -0.345
 42 A'   43 A'   16 A"                                                         
 -- Virtual --                   
 -0.032   0.024   0.055   0.064   0.073   0.082   0.095   0.103
 17 A"   44 A'   45 A'   46 A'   47 A'   18 A"   48 A'   49 A'                 
  0.108   0.116   0.118   0.128   0.141   0.156   0.174   0.192
 19 A"   50 A'   51 A'   20 A"   52 A'   53 A'   54 A'   55 A'                 
  0.277   0.326   0.327   0.358   0.384   0.390   0.406   0.419
 56 A'   57 A'   21 A"   58 A'   59 A'   22 A"   60 A'   23 A"                 
  0.425   0.516   0.536   0.540   0.568   0.573   0.579   0.590
 61 A'   62 A'   24 A"   63 A'   25 A"   64 A'   26 A"   65 A'                 
  0.619   0.649   0.667   0.702   0.720   0.723   0.758   0.774
 66 A'   67 A'   27 A"   68 A'   28 A"   69 A'   70 A'   29 A"                 
  0.792   0.822   0.872   0.899   0.916   0.924   1.004   1.084
 71 A'   72 A'   73 A'   74 A'   75 A'   30 A"   31 A"   32 A"                 
  1.109   1.134   1.285   1.402   1.541   1.585   1.624   1.773
 76 A'   77 A'   78 A'   79 A'   33 A"   80 A'   81 A'   34 A"                 
  1.830   1.896   1.934   1.936   1.983   2.298   2.325   2.402
 35 A"   82 A'   83 A'   84 A'   85 A'   36 A"   86 A'   87 A'                 
  4.477   4.485   4.488   4.511   4.533   4.541   4.548   4.571
 37 A"   88 A'   38 A"   89 A'   39 A"   90 A'   40 A"   91 A'                 
  4.628   4.733   4.779   6.529   6.561   6.567   7.137   7.220
 92 A'   93 A'   94 A'   41 A"   95 A'   96 A'   97 A'   98 A'                 
  7.405   8.204   8.222   8.281  14.722  14.748  14.766  14.806
 99 A'   42 A"  100 A'  101 A'   43 A"   44 A"  102 A'  103 A'                 
 14.834  14.878  28.881  29.525  29.553  29.557  29.871  29.874
104 A'  105 A'  106 A'   45 A"  107 A'  108 A'   46 A"  109 A'                 
 29.875  29.888  29.954  49.458 130.585 130.607 130.615 154.277
 47 A"  110 A'  111 A'  112 A'   48 A"  113 A'  114 A'  115 A'                 
165.787 166.033 293.888 293.905 293.9771028.3971912.195
116 A'  117 A'   49 A"  118 A'  119 A'  120 A'  121 A'                         

 Occupation and symmetry of molecular orbitals

 Point group: Cs (2 irreducible representations).

                           A'   A"    All 
 ------------------------------------------
 All molecular orbitals:
  - Alpha                  121  49    170 
  - Beta                   121  49    170 
 ------------------------------------------
 Alpha orbitals:
  - Frozen occupied        28   9     37  
  - Active occupied        15   7     22  
  - Active virtual         78   33    111 
  - Frozen virtual         0    0     0   
 ------------------------------------------
 Beta orbitals:
  - Frozen occupied        28   9     37  
  - Active occupied        15   7     22  
  - Active virtual         78   33    111 
  - Frozen virtual         0    0     0   
 ------------------------------------------

 Import integrals:   CPU 0.00 s  wall 0.00 s

 Import integrals:   CPU 169.29 s  wall 107.08 s

 MP2 amplitudes:   CPU 0.33 s  wall 0.42 s

Running a double precision version
           CCSD T amplitudes will be solved using DIIS.

           Start     Size      MaxIter   EConv     TConv     
           3         7         100       1.00e-07  1.00e-05  
 ------------------------------------------------------------------------------
           Energy (a.u.)   Ediff      Tdiff       Comment
 ------------------------------------------------------------------------------
         -1.0171392e+04                           
     1   -1.0171386e+04   6.81e-03   8.53e-01     Step took 01.12.
     2   -1.0171404e+04   1.89e-02   1.05e-01     
     3   -1.0171405e+04   7.95e-04   4.27e-02     
     4   -1.0171407e+04   1.92e-03   1.37e-02     Switched to DIIS steps.
     5   -1.0171408e+04   5.93e-04   1.22e-02     
     6   -1.0171408e+04   9.09e-06   2.56e-03     
     7   -1.0171408e+04   4.41e-06   1.10e-03     
     8   -1.0171408e+04   2.49e-06   2.09e-04     
     9   -1.0171408e+04   3.41e-07   9.57e-05     
    10   -1.0171408e+04   3.38e-08   3.58e-05     
    11   -1.0171408e+04   1.61e-07   2.06e-05     
    12   -1.0171408e+04   5.22e-08   7.36e-06     
 ------------------------------------------------------------------------------
         -1.0171408e+04                           CCSD T converged.

End of double precision
 SCF energy                 = -10170.68385234
 MP2 energy                 = -10171.39233962
 CCSD correlation energy     =     -0.72391956
 CCSD total energy           = -10171.40777189

 CCSD  T1^2 = 0.0102  T2^2 = 0.3161  Leading amplitudes:

 Amplitude    Orbitals with energies
 -0.0172       15 (A") A                 ->    17 (A") A                  
              -0.4199                         -0.0315                     
 -0.0172       15 (A") B                 ->    17 (A") B                  
              -0.4199                         -0.0315                     
  0.0166       16 (A") A                 ->    22 (A") A                  
              -0.3454                          0.3895                     
  0.0166       16 (A") B                 ->    22 (A") B                  
              -0.3454                          0.3895                     

 Amplitude    Orbitals with energies
 -0.1139       16 (A") A     16 (A") B   ->    17 (A") A     17 (A") B    
              -0.3454       -0.3454           -0.0315       -0.0315       
  0.1139       16 (A") A     16 (A") B   ->    17 (A") B     17 (A") A    
              -0.3454       -0.3454           -0.0315       -0.0315       
  0.1139       16 (A") B     16 (A") A   ->    17 (A") A     17 (A") B    
              -0.3454       -0.3454           -0.0315       -0.0315       
 -0.1139       16 (A") B     16 (A") A   ->    17 (A") B     17 (A") A    
              -0.3454       -0.3454           -0.0315       -0.0315       

 Computing CCSD intemediates for later calculations in double precision
 Finished.

Running a double precision version
           CCSD Lambda amplitudes will be solved using DIIS.
           Start     Size      MaxIter   EConv     LConv     
           3         7         100       1.00e-07  1.00e-05  
 ------------------------------------------------------------------------------
            Enorm      Ldiff       Comment
 ------------------------------------------------------------------------------
     1     6.30e-02   4.96e-02     
     2     1.40e-02   4.90e-03     
     3     5.73e-03   2.41e-03     
     4     2.95e-03   1.17e-03     Switched to DIIS steps.
     5     9.45e-04   5.44e-04     
     6     4.44e-04   1.51e-04     
     7     1.40e-04   3.84e-05     
     8     6.49e-05   4.44e-06     
     9     2.37e-05   5.05e-06     
    10     8.90e-06   1.90e-06     
    11     3.22e-06   6.49e-07     
    12     1.42e-06   1.37e-07     
    13     6.47e-07   1.12e-07     
    14     2.88e-07   9.92e-09     
    15     1.41e-07   1.53e-08     
    16     4.96e-08   1.64e-09     
 ------------------------------------------------------------------------------
                                   CCSD Lambda converged.

 Computing density matrices in double precision...
           Orbital response amplitudes will be solved using DIIS.
           Start     Size      MaxIter   EConv     LConv     
           3         7         100       1.00e-06  1.00e-06  
 ------------------------------------------------------------------------------
            Enorm      Ldiff       Comment
 ------------------------------------------------------------------------------
     1     1.15e-01   3.91e-03     
     2     1.10e-01   9.36e-03     
     3     1.29e-01   2.52e-02     
     4     1.12e-02   5.83e-02     Switched to DIIS steps.
     5     3.66e-03   1.20e-03     
     6     1.04e-03   2.85e-04     
     7     3.32e-04   1.37e-04     
     8     7.66e-05   5.49e-05     
     9     3.66e-05   1.69e-06     
    10     1.29e-05   4.66e-06     
    11     4.48e-06   1.09e-06     
    12     1.56e-06   4.37e-07     
    13     3.94e-07   6.46e-08     
 ------------------------------------------------------------------------------
                                   Orbital response converged.

 Computing density matrices... Done.
 CCSD calculation:   CPU 1782.35 s  wall 1998.08 s

Current path: /canmo/ccsd/grad/
/g1_bb_aa
/g1_bb_bb
/g1_o1o1
/g1_o1o2
/g1_o1v1
/g1_o2v1
/g1_v1v1
/g1p_bb_aa
/g1p_bb_bb
/g1s_bb_aa
/g1s_bb_bb
/g2_o1o1o1o1
/g2_o1o1o1v1
/g2_o1o1v1v1
/g2_o1v1o1v1
/g2_o1v1v1v1
/g2_v1v1v1v1
/w_bb_aa
/w_bb_bb
 Transferring MO TPDM to AO TPDM
 Transferring g2_o1o1o1o1
 Transferring g2_o1o1o1v1
 Transferring g2_o1o1v1v1
 Transferring g2_o1v1o1v1
 Transferring g2_o1v1v1v1
 Transferring g2_v1v1v1v1
 Adding separable TPDM
 Computing TPDM gradient
 --------------------------------------------------------
 2e gradient
  Atom          X               Y               Z
 --------------------------------------------------------
    1        -69.463093       10.973941       -0.000000  
    2          9.745586      -37.074941       -0.000000  
    3          1.840573       34.154488        0.000000  
    4         57.876934       -8.053489       -0.000000  
 --------------------------------------------------------
 --------------------------------------------------------
 Final gradient
  Atom          X               Y               Z
 --------------------------------------------------------
    1        -69.463093       10.973941       -0.000000  
    2          9.745586      -37.074941       -0.000000  
    3          1.840573       34.154488        0.000000  
    4         57.876934       -8.053489       -0.000000  
 --------------------------------------------------------
 Analytic gradient from two-electron contribution:   CPU 2694.44 s  wall 1158.19 s

 Total ccman2 time:   CPU 4653.43 s  wall 3274.58 s


 --------------------------------------------------------------
             Orbital Energies (a.u.) and Symmetries
 --------------------------------------------------------------

 Alpha MOs, Restricted
 -- Occupied --                  
******* -490.04 -180.88 -169.69 -169.69  -80.04  -80.03  -65.18
  1 A'    2 A'    3 A'    4 A'    5 A'    6 A'    7 A'    8 A'                 
-58.538 -58.536 -37.935 -33.123 -33.119 -24.307 -24.306 -24.302
  9 A'   10 A'   11 A'   12 A'   13 A'   14 A'   15 A'   16 A'                 
 -9.857  -7.578  -7.570  -7.471  -7.463  -7.252  -5.485  -5.474
 17 A'   18 A'   19 A'   20 A'   21 A'   22 A'   23 A'   24 A'                 
 -5.470  -5.469  -5.462  -5.461-169.687 -58.536 -33.119 -24.306
 25 A'   26 A'   27 A'   28 A'    1 A"    2 A"    3 A"    4 A"                 
-24.302  -7.463  -5.474  -5.469  -5.461  -3.210  -3.206  -3.197
  5 A"    6 A"    7 A"    8 A"    9 A"   29 A'   30 A'   31 A'                 
 -2.408  -2.403  -2.391  -1.053  -0.943  -0.835  -0.682  -0.513
 32 A'   33 A'   34 A'   35 A'   36 A'   37 A'   38 A'   39 A'                 
 -0.501  -0.424  -0.404  -0.378  -3.206  -3.197  -2.403  -2.391
 40 A'   41 A'   42 A'   43 A'   10 A"   11 A"   12 A"   13 A"                 
 -0.472  -0.420  -0.345
 14 A"   15 A"   16 A"                                                         
 -- Virtual --                   
  0.024   0.055   0.064   0.073   0.095   0.103   0.116   0.118
 44 A'   45 A'   46 A'   47 A'   48 A'   49 A'   50 A'   51 A'                 
  0.141   0.156   0.174   0.192   0.277   0.326   0.358   0.384
 52 A'   53 A'   54 A'   55 A'   56 A'   57 A'   58 A'   59 A'                 
  0.406   0.425   0.516   0.540   0.573   0.590   0.619   0.649
 60 A'   61 A'   62 A'   63 A'   64 A'   65 A'   66 A'   67 A'                 
  0.702   0.723   0.758   0.792   0.822   0.872   0.899   0.916
 68 A'   69 A'   70 A'   71 A'   72 A'   73 A'   74 A'   75 A'                 
  1.109   1.134   1.285   1.402   1.585   1.624   1.896   1.934
 76 A'   77 A'   78 A'   79 A'   80 A'   81 A'   82 A'   83 A'                 
  1.936   1.983   2.325   2.402   4.485   4.511   4.541   4.571
 84 A'   85 A'   86 A'   87 A'   88 A'   89 A'   90 A'   91 A'                 
  4.628   4.733   4.779   6.561   6.567   7.137   7.220   7.405
 92 A'   93 A'   94 A'   95 A'   96 A'   97 A'   98 A'   99 A'                 
  8.222   8.281  14.766  14.806  14.834  14.878  28.881  29.553
100 A'  101 A'  102 A'  103 A'  104 A'  105 A'  106 A'  107 A'                 
 29.557  29.874  29.888  29.954  49.458 130.607 130.615 154.277
108 A'  109 A'  110 A'  111 A'  112 A'  113 A'  114 A'  115 A'                 
165.787 166.033 293.905 293.9771028.3971912.195  -0.032   0.082
116 A'  117 A'  118 A'  119 A'  120 A'  121 A'   17 A"   18 A"                 
  0.108   0.128   0.327   0.390   0.419   0.536   0.568   0.579
 19 A"   20 A"   21 A"   22 A"   23 A"   24 A"   25 A"   26 A"                 
  0.667   0.720   0.774   0.924   1.004   1.084   1.541   1.773
 27 A"   28 A"   29 A"   30 A"   31 A"   32 A"   33 A"   34 A"                 
  1.830   2.298   4.477   4.488   4.533   4.548   6.529   8.204
 35 A"   36 A"   37 A"   38 A"   39 A"   40 A"   41 A"   42 A"                 
 14.722  14.748  29.525  29.871  29.875 130.585 293.888
 43 A"   44 A"   45 A"   46 A"   47 A"   48 A"   49 A"                         

 Beta MOs, Restricted
 -- Occupied --                  
******* -490.04 -180.88 -169.69 -169.69  -80.04  -80.03  -65.18
  1 A'    2 A'    3 A'    4 A'    5 A'    6 A'    7 A'    8 A'                 
-58.538 -58.536 -37.935 -33.123 -33.119 -24.307 -24.306 -24.302
  9 A'   10 A'   11 A'   12 A'   13 A'   14 A'   15 A'   16 A'                 
 -9.857  -7.578  -7.570  -7.471  -7.463  -7.252  -5.485  -5.474
 17 A'   18 A'   19 A'   20 A'   21 A'   22 A'   23 A'   24 A'                 
 -5.470  -5.469  -5.462  -5.461-169.687 -58.536 -33.119 -24.306
 25 A'   26 A'   27 A'   28 A'    1 A"    2 A"    3 A"    4 A"                 
-24.302  -7.463  -5.474  -5.469  -5.461  -3.210  -3.206  -3.197
  5 A"    6 A"    7 A"    8 A"    9 A"   29 A'   30 A'   31 A'                 
 -2.408  -2.403  -2.391  -1.053  -0.943  -0.835  -0.682  -0.513
 32 A'   33 A'   34 A'   35 A'   36 A'   37 A'   38 A'   39 A'                 
 -0.501  -0.424  -0.404  -0.378  -3.206  -3.197  -2.403  -2.391
 40 A'   41 A'   42 A'   43 A'   10 A"   11 A"   12 A"   13 A"                 
 -0.472  -0.420  -0.345
 14 A"   15 A"   16 A"                                                         
 -- Virtual --                   
  0.024   0.055   0.064   0.073   0.095   0.103   0.116   0.118
 44 A'   45 A'   46 A'   47 A'   48 A'   49 A'   50 A'   51 A'                 
  0.141   0.156   0.174   0.192   0.277   0.326   0.358   0.384
 52 A'   53 A'   54 A'   55 A'   56 A'   57 A'   58 A'   59 A'                 
  0.406   0.425   0.516   0.540   0.573   0.590   0.619   0.649
 60 A'   61 A'   62 A'   63 A'   64 A'   65 A'   66 A'   67 A'                 
  0.702   0.723   0.758   0.792   0.822   0.872   0.899   0.916
 68 A'   69 A'   70 A'   71 A'   72 A'   73 A'   74 A'   75 A'                 
  1.109   1.134   1.285   1.402   1.585   1.624   1.896   1.934
 76 A'   77 A'   78 A'   79 A'   80 A'   81 A'   82 A'   83 A'                 
  1.936   1.983   2.325   2.402   4.485   4.511   4.541   4.571
 84 A'   85 A'   86 A'   87 A'   88 A'   89 A'   90 A'   91 A'                 
  4.628   4.733   4.779   6.561   6.567   7.137   7.220   7.405
 92 A'   93 A'   94 A'   95 A'   96 A'   97 A'   98 A'   99 A'                 
  8.222   8.281  14.766  14.806  14.834  14.878  28.881  29.553
100 A'  101 A'  102 A'  103 A'  104 A'  105 A'  106 A'  107 A'                 
 29.557  29.874  29.888  29.954  49.458 130.607 130.615 154.277
108 A'  109 A'  110 A'  111 A'  112 A'  113 A'  114 A'  115 A'                 
165.787 166.033 293.905 293.9771028.3971912.195  -0.032   0.082
116 A'  117 A'  118 A'  119 A'  120 A'  121 A'   17 A"   18 A"                 
  0.108   0.128   0.327   0.390   0.419   0.536   0.568   0.579
 19 A"   20 A"   21 A"   22 A"   23 A"   24 A"   25 A"   26 A"                 
  0.667   0.720   0.774   0.924   1.004   1.084   1.541   1.773
 27 A"   28 A"   29 A"   30 A"   31 A"   32 A"   33 A"   34 A"                 
  1.830   2.298   4.477   4.488   4.533   4.548   6.529   8.204
 35 A"   36 A"   37 A"   38 A"   39 A"   40 A"   41 A"   42 A"                 
 14.722  14.748  29.525  29.871  29.875 130.585 293.888
 43 A"   44 A"   45 A"   46 A"   47 A"   48 A"   49 A"                         
 --------------------------------------------------------------

          Ground-State Mulliken Net Atomic Charges

     Atom                 Charge (a.u.)
  ----------------------------------------
      1 I                    -0.154578
      2 P                     0.152064
      3 P                     0.228743
      4 Br                   -0.226228
  ----------------------------------------
  Sum of atomic charges =    -0.000000

 -----------------------------------------------------------------
                    Cartesian Multipole Moments
 -----------------------------------------------------------------
    Charge (ESU x 10^10)
                -0.0000
    Dipole Moment (Debye)
         X       0.3374      Y      -0.0589      Z      -0.0000
       Tot       0.3425
    Quadrupole Moments (Debye-Ang)
        XX     -77.0149     XY      -0.4874     YY     -74.7193
        XZ       0.0000     YZ       0.0000     ZZ     -74.2654
    Octopole Moments (Debye-Ang^2)
       XXX      24.0498    XXY      -2.3728    XYY       3.7504
       YYY      -1.0539    XXZ       0.0000    XYZ      -0.0000
       YYZ      -0.0000    XZZ       2.7211    YZZ      -0.3206
       ZZZ      -0.0000
    Hexadecapole Moments (Debye-Ang^3)
      XXXX   -2127.6637   XXXY     -45.4177   XXYY    -403.2757
      XYYY     -10.6733   YYYY    -237.6390   XXXZ      -0.0000
      XXYZ       0.0000   XYYZ       0.0000   YYYZ       0.0000
      XXZZ    -391.9489   XYZZ      -3.0146   YYZZ     -56.5108
      XZZZ       0.0000   YZZZ       0.0000   ZZZZ    -108.9748
 -----------------------------------------------------------------
 DrvMan completing analytic gradient of the correlated energy
 Correlated dipole moment
            1
    1   0.1327600
    2  -0.0231738
    3  -0.0000000
 Energy read as -10171.407771894
 Full Analytical Gradient: (in a.u., or Hartree/Bohr)
             1             2             3             4
    1    0.00013088   -0.00014637   -0.00002401    0.00003950
    2   -0.00003111    0.00011311   -0.00014507    0.00006307
    3   -0.00000000   -0.00000000    0.00000000   -0.00000000
 Gradient time:  CPU 0.37 s  wall 7.63 s
 Geometry Optimization Parameters
   NAtoms,    NIC,     NZ,  NCons,   NDum,   NFix, NCnnct, MaxDiis
        4      14       4       0       0       0       0       0

 Cartesian Hessian Update
 Hessian Updated using BFGS Update


** GEOMETRY OPTIMIZATION IN DELOCALIZED INTERNAL COORDINATES **
   Searching for a Minimum

   Optimization Cycle:   3

                       Coordinates (Angstroms)
     ATOM                X               Y               Z
      1  I         2.3208496842   -0.0690251146    0.0000000000
      2  P         0.0320323292    0.9322659606    0.0000000000
      3  P        -1.0121238928   -0.8228250890    0.0000000000
      4  Br       -3.0994793346    0.0472155285    0.0000000000
   Point Group: cs    Number of degrees of freedom:     5


   Energy is -10171.407771894

 Hessian Updated using BFGS Update

  5 Hessian modes will be used to form the next step
  Hessian Eigenvalues:
     0.107616    0.131078    0.225739    0.281127    0.288815

 Minimum Search - Taking Simple RFO Step
 Searching for Lamda that Minimizes Along All modes
 Value Taken    Lamda =   0.00000000
 Step Taken.  Stepsize is  0.002019

                             Maximum     Tolerance    Cnvgd?
         Gradient           0.000291      0.000300     YES
         Displacement       0.001311      0.001200      NO
         Energy change     -0.000009      0.000001      NO


 New Cartesian Coordinates Obtained by Inverse Iteration

 Displacement from previous Coordinates is:  0.004428
 ----------------------------------------------------------------
             Standard Nuclear Orientation (Angstroms)
    I     Atom           X                Y                Z
 ----------------------------------------------------------------
    1      I       2.3203072593    -0.0698198981     0.0000000000
    2      P       0.0328641862     0.9329811438     0.0000000000
    3      P      -1.0118135976    -0.8215805957     0.0000000000
    4      Br     -3.1000790619     0.0460506354     0.0000000000
 ----------------------------------------------------------------
 Molecular Point Group                 Cs    NOp =  2
 Largest Abelian Subgroup              Cs    NOp =  2
 Nuclear Repulsion Energy =   739.1427304500 hartrees
 There are       59 alpha and       59 beta electrons
 Applying Cartesian multipole field
    Component          Value
    ---------          -----
     (2,0,0)        1.00000E-11
     (0,2,0)        2.00000E-11
     (0,0,2)       -3.00000E-11
 Nucleus-field energy     =     0.0000000244 hartrees
 Requested basis set is 6-311++G(d,p)
 There are 69 shells and 170 basis functions
 A cutoff of  1.0D-14 yielded   1838 shell pairs
 There are     11878 function pairs (     13315 Cartesian)
 Smallest overlap matrix eigenvalue = 7.96E-04
 Guess MOs from SCF MO coefficient file

 -----------------------------------------------------------------------
  General SCF calculation program by
  Eric Jon Sundstrom, Paul Horn, Yuezhi Mao, Dmitri Zuev, Alec White,
  David Stuck, Shaama M.S., Shane Yost, Joonho Lee, David Small,
  Daniel Levine, Susi Lehtola, Hugh Burton, Evgeny Epifanovsky
 -----------------------------------------------------------------------
 Hartree-Fock
 using 4 threads for integral computing
 -------------------------------------------------------
 OpenMP Integral computing Module                
 Release: version 2.0, May 2017, Q-Chem Inc. Pleasanton 
 -------------------------------------------------------
 A restricted SCF calculation will be
 performed using DIIS
 SCF converges when DIIS error is below 1.0e-08
 ---------------------------------------
  Cycle       Energy         DIIS error
 ---------------------------------------
    1  -10170.6838696064      9.04e-06  
    2  -10170.6838702274      2.78e-06  
    3  -10170.6838703146      1.39e-06  
    4  -10170.6838703299      5.27e-07  
    5  -10170.6838703334      1.46e-07  
    6  -10170.6838703335      5.39e-08  
    7  -10170.6838703337      2.07e-08  
    8  -10170.6838703337      9.53e-09  Convergence criterion met
 ---------------------------------------
 SCF time:   CPU 16.72s  wall 13.00s 
 SCF   energy in the final basis set =   -10170.6838703337
 Total energy in the final basis set =   -10170.6838703337


 ------------------------------------------------------------------------------

   CCMAN2: suite of methods based on coupled cluster
           and equation of motion theories.

   Components:
   * libvmm-1.3-trunk
     by Evgeny Epifanovsky, Ilya Kaliman.
   * libtensor-2.5-trunk
     by Evgeny Epifanovsky, Michael Wormit, Dmitry Zuev, Sam Manzer, 
        Ilya Kaliman.
   * libcc-2.5-trunk
     by Evgeny Epifanovsky, Arik Landau, Tomasz Kus, Kirill Khistyaev, 
        Dmitry Zuev, Prashant Manohar, Xintian Feng, Anna Krylov, 
        Matthew Goldey, Alec White, Thomas Jagau, Kaushik Nanda, 
        Anastasia Gunina, Alexander Kunitsa, Joonho Lee.

   CCMAN original authors:
   Anna I. Krylov, C. David Sherrill, Steven R. Gwaltney,
   Edward F. C. Byrd (2000)
   Sergey V. Levchenko, Lyudmila V. Slipchenko, Tao Wang,
   Ana-Maria C. Cristian (2003)
   Piotr A. Pieniazek, C. Melania Oana, Evgeny Epifanovsky (2007)
   Prashant Manohar (2009)

 ------------------------------------------------------------------------------


 Allocating and initializing 3808MB of RAM...
 Calculation will run on 4 cores.


 Alpha MOs, Restricted
 -- Occupied --                  
******* -490.04 -180.88 -169.69 -169.69 -169.69  -80.04  -80.03
  1 A'    2 A'    3 A'    4 A'    1 A"    5 A'    6 A'    7 A'                 
-65.178 -58.538 -58.536 -58.536 -37.935 -33.123 -33.119 -33.119
  8 A'    9 A'    2 A"   10 A'   11 A'   12 A'    3 A"   13 A'                 
-24.307 -24.306 -24.306 -24.302 -24.302  -9.857  -7.578  -7.570
 14 A'    4 A"   15 A'    5 A"   16 A'   17 A'   18 A'   19 A'                 
 -7.471  -7.463  -7.463  -7.252  -5.485  -5.474  -5.474  -5.470
 20 A'    6 A"   21 A'   22 A'   23 A'   24 A'    7 A"   25 A'                 
 -5.469  -5.469  -5.462  -5.461  -5.461  -3.210  -3.206  -3.206
 26 A'    8 A"   27 A'   28 A'    9 A"   29 A'   10 A"   30 A'                 
 -3.197  -3.197  -2.408  -2.403  -2.403  -2.391  -2.391  -1.053
 11 A"   31 A'   32 A'   12 A"   33 A'   34 A'   13 A"   35 A'                 
 -0.943  -0.835  -0.682  -0.513  -0.501  -0.472  -0.424  -0.420
 36 A'   37 A'   38 A'   39 A'   40 A'   14 A"   41 A'   15 A"                 
 -0.404  -0.378  -0.345
 42 A'   43 A'   16 A"                                                         
 -- Virtual --                   
 -0.031   0.024   0.055   0.064   0.073   0.082   0.095   0.103
 17 A"   44 A'   45 A'   46 A'   47 A'   18 A"   48 A'   49 A'                 
  0.108   0.116   0.118   0.128   0.141   0.156   0.174   0.192
 19 A"   50 A'   51 A'   20 A"   52 A'   53 A'   54 A'   55 A'                 
  0.277   0.326   0.327   0.358   0.384   0.390   0.406   0.419
 56 A'   57 A'   21 A"   58 A'   59 A'   22 A"   60 A'   23 A"                 
  0.425   0.516   0.536   0.540   0.568   0.573   0.579   0.590
 61 A'   62 A'   24 A"   63 A'   25 A"   64 A'   26 A"   65 A'                 
  0.619   0.649   0.667   0.702   0.720   0.723   0.758   0.774
 66 A'   67 A'   27 A"   68 A'   28 A"   69 A'   70 A'   29 A"                 
  0.792   0.822   0.872   0.899   0.915   0.924   1.004   1.084
 71 A'   72 A'   73 A'   74 A'   75 A'   30 A"   31 A"   32 A"                 
  1.109   1.134   1.285   1.402   1.541   1.585   1.624   1.773
 76 A'   77 A'   78 A'   79 A'   33 A"   80 A'   81 A'   34 A"                 
  1.830   1.896   1.934   1.936   1.983   2.298   2.325   2.402
 35 A"   82 A'   83 A'   84 A'   85 A'   36 A"   86 A'   87 A'                 
  4.476   4.485   4.488   4.511   4.533   4.541   4.548   4.571
 37 A"   88 A'   38 A"   89 A'   39 A"   90 A'   40 A"   91 A'                 
  4.628   4.733   4.779   6.529   6.561   6.566   7.137   7.220
 92 A'   93 A'   94 A'   41 A"   95 A'   96 A'   97 A'   98 A'                 
  7.406   8.204   8.222   8.281  14.722  14.748  14.766  14.806
 99 A'   42 A"  100 A'  101 A'   43 A"   44 A"  102 A'  103 A'                 
 14.834  14.878  28.881  29.525  29.553  29.557  29.871  29.874
104 A'  105 A'  106 A'   45 A"  107 A'  108 A'   46 A"  109 A'                 
 29.875  29.888  29.954  49.458 130.585 130.607 130.615 154.277
 47 A"  110 A'  111 A'  112 A'   48 A"  113 A'  114 A'  115 A'                 
165.787 166.033 293.888 293.905 293.9771028.3971912.195
116 A'  117 A'   49 A"  118 A'  119 A'  120 A'  121 A'                         

 Beta MOs, Restricted
 -- Occupied --                  
******* -490.04 -180.88 -169.69 -169.69 -169.69  -80.04  -80.03
  1 A'    2 A'    3 A'    4 A'    1 A"    5 A'    6 A'    7 A'                 
-65.178 -58.538 -58.536 -58.536 -37.935 -33.123 -33.119 -33.119
  8 A'    9 A'    2 A"   10 A'   11 A'   12 A'    3 A"   13 A'                 
-24.307 -24.306 -24.306 -24.302 -24.302  -9.857  -7.578  -7.570
 14 A'    4 A"   15 A'    5 A"   16 A'   17 A'   18 A'   19 A'                 
 -7.471  -7.463  -7.463  -7.252  -5.485  -5.474  -5.474  -5.470
 20 A'    6 A"   21 A'   22 A'   23 A'   24 A'    7 A"   25 A'                 
 -5.469  -5.469  -5.462  -5.461  -5.461  -3.210  -3.206  -3.206
 26 A'    8 A"   27 A'   28 A'    9 A"   29 A'   10 A"   30 A'                 
 -3.197  -3.197  -2.408  -2.403  -2.403  -2.391  -2.391  -1.053
 11 A"   31 A'   32 A'   12 A"   33 A'   34 A'   13 A"   35 A'                 
 -0.943  -0.835  -0.682  -0.513  -0.501  -0.472  -0.424  -0.420
 36 A'   37 A'   38 A'   39 A'   40 A'   14 A"   41 A'   15 A"                 
 -0.404  -0.378  -0.345
 42 A'   43 A'   16 A"                                                         
 -- Virtual --                   
 -0.031   0.024   0.055   0.064   0.073   0.082   0.095   0.103
 17 A"   44 A'   45 A'   46 A'   47 A'   18 A"   48 A'   49 A'                 
  0.108   0.116   0.118   0.128   0.141   0.156   0.174   0.192
 19 A"   50 A'   51 A'   20 A"   52 A'   53 A'   54 A'   55 A'                 
  0.277   0.326   0.327   0.358   0.384   0.390   0.406   0.419
 56 A'   57 A'   21 A"   58 A'   59 A'   22 A"   60 A'   23 A"                 
  0.425   0.516   0.536   0.540   0.568   0.573   0.579   0.590
 61 A'   62 A'   24 A"   63 A'   25 A"   64 A'   26 A"   65 A'                 
  0.619   0.649   0.667   0.702   0.720   0.723   0.758   0.774
 66 A'   67 A'   27 A"   68 A'   28 A"   69 A'   70 A'   29 A"                 
  0.792   0.822   0.872   0.899   0.915   0.924   1.004   1.084
 71 A'   72 A'   73 A'   74 A'   75 A'   30 A"   31 A"   32 A"                 
  1.109   1.134   1.285   1.402   1.541   1.585   1.624   1.773
 76 A'   77 A'   78 A'   79 A'   33 A"   80 A'   81 A'   34 A"                 
  1.830   1.896   1.934   1.936   1.983   2.298   2.325   2.402
 35 A"   82 A'   83 A'   84 A'   85 A'   36 A"   86 A'   87 A'                 
  4.476   4.485   4.488   4.511   4.533   4.541   4.548   4.571
 37 A"   88 A'   38 A"   89 A'   39 A"   90 A'   40 A"   91 A'                 
  4.628   4.733   4.779   6.529   6.561   6.566   7.137   7.220
 92 A'   93 A'   94 A'   41 A"   95 A'   96 A'   97 A'   98 A'                 
  7.406   8.204   8.222   8.281  14.722  14.748  14.766  14.806
 99 A'   42 A"  100 A'  101 A'   43 A"   44 A"  102 A'  103 A'                 
 14.834  14.878  28.881  29.525  29.553  29.557  29.871  29.874
104 A'  105 A'  106 A'   45 A"  107 A'  108 A'   46 A"  109 A'                 
 29.875  29.888  29.954  49.458 130.585 130.607 130.615 154.277
 47 A"  110 A'  111 A'  112 A'   48 A"  113 A'  114 A'  115 A'                 
165.787 166.033 293.888 293.905 293.9771028.3971912.195
116 A'  117 A'   49 A"  118 A'  119 A'  120 A'  121 A'                         

 Occupation and symmetry of molecular orbitals

 Point group: Cs (2 irreducible representations).

                           A'   A"    All 
 ------------------------------------------
 All molecular orbitals:
  - Alpha                  121  49    170 
  - Beta                   121  49    170 
 ------------------------------------------
 Alpha orbitals:
  - Frozen occupied        28   9     37  
  - Active occupied        15   7     22  
  - Active virtual         78   33    111 
  - Frozen virtual         0    0     0   
 ------------------------------------------
 Beta orbitals:
  - Frozen occupied        28   9     37  
  - Active occupied        15   7     22  
  - Active virtual         78   33    111 
  - Frozen virtual         0    0     0   
 ------------------------------------------

 Import integrals:   CPU 0.00 s  wall 0.00 s

 Import integrals:   CPU 166.60 s  wall 103.03 s

 MP2 amplitudes:   CPU 0.32 s  wall 0.40 s

Running a double precision version
           CCSD T amplitudes will be solved using DIIS.

           Start     Size      MaxIter   EConv     TConv     
           3         7         100       1.00e-07  1.00e-05  
 ------------------------------------------------------------------------------
           Energy (a.u.)   Ediff      Tdiff       Comment
 ------------------------------------------------------------------------------
         -1.0171392e+04                           
     1   -1.0171386e+04   6.81e-03   8.53e-01     Step took 01.03.
     2   -1.0171404e+04   1.89e-02   1.05e-01     
     3   -1.0171405e+04   7.95e-04   4.26e-02     
     4   -1.0171407e+04   1.92e-03   1.37e-02     Switched to DIIS steps.
     5   -1.0171408e+04   5.93e-04   1.22e-02     
     6   -1.0171408e+04   9.06e-06   2.56e-03     
     7   -1.0171408e+04   4.40e-06   1.10e-03     
     8   -1.0171408e+04   2.49e-06   2.09e-04     
     9   -1.0171408e+04   3.41e-07   9.57e-05     
    10   -1.0171408e+04   3.48e-08   3.59e-05     
    11   -1.0171408e+04   1.61e-07   2.07e-05     
    12   -1.0171408e+04   5.23e-08   7.37e-06     
 ------------------------------------------------------------------------------
         -1.0171408e+04                           CCSD T converged.

End of double precision
 SCF energy                 = -10170.68387033
 MP2 energy                 = -10171.39234087
 CCSD correlation energy     =     -0.72390195
 CCSD total energy           = -10171.40777228

 CCSD  T1^2 = 0.0102  T2^2 = 0.3160  Leading amplitudes:

 Amplitude    Orbitals with energies
  0.0172       15 (A") A                 ->    17 (A") A                  
              -0.4200                         -0.0315                     
  0.0172       15 (A") B                 ->    17 (A") B                  
              -0.4200                         -0.0315                     
 -0.0166       16 (A") A                 ->    22 (A") A                  
              -0.3454                          0.3896                     
 -0.0166       16 (A") B                 ->    22 (A") B                  
              -0.3454                          0.3896                     

 Amplitude    Orbitals with energies
 -0.1138       16 (A") A     16 (A") B   ->    17 (A") A     17 (A") B    
              -0.3454       -0.3454           -0.0315       -0.0315       
  0.1138       16 (A") A     16 (A") B   ->    17 (A") B     17 (A") A    
              -0.3454       -0.3454           -0.0315       -0.0315       
  0.1138       16 (A") B     16 (A") A   ->    17 (A") A     17 (A") B    
              -0.3454       -0.3454           -0.0315       -0.0315       
 -0.1138       16 (A") B     16 (A") A   ->    17 (A") B     17 (A") A    
              -0.3454       -0.3454           -0.0315       -0.0315       

 Computing CCSD intemediates for later calculations in double precision
 Finished.

Running a double precision version
           CCSD Lambda amplitudes will be solved using DIIS.
           Start     Size      MaxIter   EConv     LConv     
           3         7         100       1.00e-07  1.00e-05  
 ------------------------------------------------------------------------------
            Enorm      Ldiff       Comment
 ------------------------------------------------------------------------------
     1     6.29e-02   4.95e-02     
     2     1.39e-02   4.90e-03     
     3     5.73e-03   2.40e-03     
     4     2.95e-03   1.16e-03     Switched to DIIS steps.
     5     9.44e-04   5.43e-04     
     6     4.43e-04   1.51e-04     
     7     1.40e-04   3.84e-05     
     8     6.48e-05   4.43e-06     
     9     2.37e-05   5.04e-06     
    10     8.89e-06   1.90e-06     
    11     3.21e-06   6.47e-07     
    12     1.42e-06   1.37e-07     
    13     6.47e-07   1.11e-07     
    14     2.87e-07   9.84e-09     
    15     1.41e-07   1.52e-08     
    16     4.95e-08   1.64e-09     
 ------------------------------------------------------------------------------
                                   CCSD Lambda converged.

 Computing density matrices in double precision...
           Orbital response amplitudes will be solved using DIIS.
           Start     Size      MaxIter   EConv     LConv     
           3         7         100       1.00e-06  1.00e-06  
 ------------------------------------------------------------------------------
            Enorm      Ldiff       Comment
 ------------------------------------------------------------------------------
     1     1.15e-01   3.92e-03     
     2     1.10e-01   9.35e-03     
     3     1.29e-01   2.52e-02     
     4     1.11e-02   5.83e-02     Switched to DIIS steps.
     5     3.64e-03   1.20e-03     
     6     1.04e-03   2.85e-04     
     7     3.33e-04   1.36e-04     
     8     7.66e-05   5.49e-05     
     9     3.66e-05   1.68e-06     
    10     1.29e-05   4.66e-06     
    11     4.47e-06   1.09e-06     
    12     1.56e-06   4.36e-07     
    13     3.94e-07   6.43e-08     
 ------------------------------------------------------------------------------
                                   Orbital response converged.

 Computing density matrices... Done.
 CCSD calculation:   CPU 1780.44 s  wall 1871.09 s

Current path: /canmo/ccsd/grad/
/g1_bb_aa
/g1_bb_bb
/g1_o1o1
/g1_o1o2
/g1_o1v1
/g1_o2v1
/g1_v1v1
/g1p_bb_aa
/g1p_bb_bb
/g1s_bb_aa
/g1s_bb_bb
/g2_o1o1o1o1
/g2_o1o1o1v1
/g2_o1o1v1v1
/g2_o1v1o1v1
/g2_o1v1v1v1
/g2_v1v1v1v1
/w_bb_aa
/w_bb_bb
 Transferring MO TPDM to AO TPDM
 Transferring g2_o1o1o1o1
 Transferring g2_o1o1o1v1
 Transferring g2_o1o1v1v1
 Transferring g2_o1v1o1v1
 Transferring g2_o1v1v1v1
 Transferring g2_v1v1v1v1
 Adding separable TPDM
 Computing TPDM gradient
 --------------------------------------------------------
 2e gradient
  Atom          X               Y               Z
 --------------------------------------------------------
    1        -69.479005       11.012938        0.000000  
    2          9.750611      -37.104764       -0.000000  
    3          1.847247       34.106530       -0.000000  
    4         57.881146       -8.014704        0.000000  
 --------------------------------------------------------
 --------------------------------------------------------
 Final gradient
  Atom          X               Y               Z
 --------------------------------------------------------
    1        -69.479005       11.012938        0.000000  
    2          9.750611      -37.104764       -0.000000  
    3          1.847247       34.106530       -0.000000  
    4         57.881146       -8.014704        0.000000  
 --------------------------------------------------------
 Analytic gradient from two-electron contribution:   CPU 2696.78 s  wall 1176.80 s

 Total ccman2 time:   CPU 4650.71 s  wall 3165.94 s


 --------------------------------------------------------------
             Orbital Energies (a.u.) and Symmetries
 --------------------------------------------------------------

 Alpha MOs, Restricted
 -- Occupied --                  
******* -490.04 -180.88 -169.69 -169.69  -80.04  -80.03  -65.18
  1 A'    2 A'    3 A'    4 A'    5 A'    6 A'    7 A'    8 A'                 
-58.538 -58.536 -37.935 -33.123 -33.119 -24.307 -24.306 -24.302
  9 A'   10 A'   11 A'   12 A'   13 A'   14 A'   15 A'   16 A'                 
 -9.857  -7.578  -7.570  -7.471  -7.463  -7.252  -5.485  -5.474
 17 A'   18 A'   19 A'   20 A'   21 A'   22 A'   23 A'   24 A'                 
 -5.470  -5.469  -5.462  -5.461-169.687 -58.536 -33.119 -24.306
 25 A'   26 A'   27 A'   28 A'    1 A"    2 A"    3 A"    4 A"                 
-24.302  -7.463  -5.474  -5.469  -5.461  -3.210  -3.206  -3.197
  5 A"    6 A"    7 A"    8 A"    9 A"   29 A'   30 A'   31 A'                 
 -2.408  -2.403  -2.391  -1.053  -0.943  -0.835  -0.682  -0.513
 32 A'   33 A'   34 A'   35 A'   36 A'   37 A'   38 A'   39 A'                 
 -0.501  -0.424  -0.404  -0.378  -3.206  -3.197  -2.403  -2.391
 40 A'   41 A'   42 A'   43 A'   10 A"   11 A"   12 A"   13 A"                 
 -0.472  -0.420  -0.345
 14 A"   15 A"   16 A"                                                         
 -- Virtual --                   
  0.024   0.055   0.064   0.073   0.095   0.103   0.116   0.118
 44 A'   45 A'   46 A'   47 A'   48 A'   49 A'   50 A'   51 A'                 
  0.141   0.156   0.174   0.192   0.277   0.326   0.358   0.384
 52 A'   53 A'   54 A'   55 A'   56 A'   57 A'   58 A'   59 A'                 
  0.406   0.425   0.516   0.540   0.573   0.590   0.619   0.649
 60 A'   61 A'   62 A'   63 A'   64 A'   65 A'   66 A'   67 A'                 
  0.702   0.723   0.758   0.792   0.822   0.872   0.899   0.915
 68 A'   69 A'   70 A'   71 A'   72 A'   73 A'   74 A'   75 A'                 
  1.109   1.134   1.285   1.402   1.585   1.624   1.896   1.934
 76 A'   77 A'   78 A'   79 A'   80 A'   81 A'   82 A'   83 A'                 
  1.936   1.983   2.325   2.402   4.485   4.511   4.541   4.571
 84 A'   85 A'   86 A'   87 A'   88 A'   89 A'   90 A'   91 A'                 
  4.628   4.733   4.779   6.561   6.566   7.137   7.220   7.406
 92 A'   93 A'   94 A'   95 A'   96 A'   97 A'   98 A'   99 A'                 
  8.222   8.281  14.766  14.806  14.834  14.878  28.881  29.553
100 A'  101 A'  102 A'  103 A'  104 A'  105 A'  106 A'  107 A'                 
 29.557  29.874  29.888  29.954  49.458 130.607 130.615 154.277
108 A'  109 A'  110 A'  111 A'  112 A'  113 A'  114 A'  115 A'                 
165.787 166.033 293.905 293.9771028.3971912.195  -0.031   0.082
116 A'  117 A'  118 A'  119 A'  120 A'  121 A'   17 A"   18 A"                 
  0.108   0.128   0.327   0.390   0.419   0.536   0.568   0.579
 19 A"   20 A"   21 A"   22 A"   23 A"   24 A"   25 A"   26 A"                 
  0.667   0.720   0.774   0.924   1.004   1.084   1.541   1.773
 27 A"   28 A"   29 A"   30 A"   31 A"   32 A"   33 A"   34 A"                 
  1.830   2.298   4.476   4.488   4.533   4.548   6.529   8.204
 35 A"   36 A"   37 A"   38 A"   39 A"   40 A"   41 A"   42 A"                 
 14.722  14.748  29.525  29.871  29.875 130.585 293.888
 43 A"   44 A"   45 A"   46 A"   47 A"   48 A"   49 A"                         

 Beta MOs, Restricted
 -- Occupied --                  
******* -490.04 -180.88 -169.69 -169.69  -80.04  -80.03  -65.18
  1 A'    2 A'    3 A'    4 A'    5 A'    6 A'    7 A'    8 A'                 
-58.538 -58.536 -37.935 -33.123 -33.119 -24.307 -24.306 -24.302
  9 A'   10 A'   11 A'   12 A'   13 A'   14 A'   15 A'   16 A'                 
 -9.857  -7.578  -7.570  -7.471  -7.463  -7.252  -5.485  -5.474
 17 A'   18 A'   19 A'   20 A'   21 A'   22 A'   23 A'   24 A'                 
 -5.470  -5.469  -5.462  -5.461-169.687 -58.536 -33.119 -24.306
 25 A'   26 A'   27 A'   28 A'    1 A"    2 A"    3 A"    4 A"                 
-24.302  -7.463  -5.474  -5.469  -5.461  -3.210  -3.206  -3.197
  5 A"    6 A"    7 A"    8 A"    9 A"   29 A'   30 A'   31 A'                 
 -2.408  -2.403  -2.391  -1.053  -0.943  -0.835  -0.682  -0.513
 32 A'   33 A'   34 A'   35 A'   36 A'   37 A'   38 A'   39 A'                 
 -0.501  -0.424  -0.404  -0.378  -3.206  -3.197  -2.403  -2.391
 40 A'   41 A'   42 A'   43 A'   10 A"   11 A"   12 A"   13 A"                 
 -0.472  -0.420  -0.345
 14 A"   15 A"   16 A"                                                         
 -- Virtual --                   
  0.024   0.055   0.064   0.073   0.095   0.103   0.116   0.118
 44 A'   45 A'   46 A'   47 A'   48 A'   49 A'   50 A'   51 A'                 
  0.141   0.156   0.174   0.192   0.277   0.326   0.358   0.384
 52 A'   53 A'   54 A'   55 A'   56 A'   57 A'   58 A'   59 A'                 
  0.406   0.425   0.516   0.540   0.573   0.590   0.619   0.649
 60 A'   61 A'   62 A'   63 A'   64 A'   65 A'   66 A'   67 A'                 
  0.702   0.723   0.758   0.792   0.822   0.872   0.899   0.915
 68 A'   69 A'   70 A'   71 A'   72 A'   73 A'   74 A'   75 A'                 
  1.109   1.134   1.285   1.402   1.585   1.624   1.896   1.934
 76 A'   77 A'   78 A'   79 A'   80 A'   81 A'   82 A'   83 A'                 
  1.936   1.983   2.325   2.402   4.485   4.511   4.541   4.571
 84 A'   85 A'   86 A'   87 A'   88 A'   89 A'   90 A'   91 A'                 
  4.628   4.733   4.779   6.561   6.566   7.137   7.220   7.406
 92 A'   93 A'   94 A'   95 A'   96 A'   97 A'   98 A'   99 A'                 
  8.222   8.281  14.766  14.806  14.834  14.878  28.881  29.553
100 A'  101 A'  102 A'  103 A'  104 A'  105 A'  106 A'  107 A'                 
 29.557  29.874  29.888  29.954  49.458 130.607 130.615 154.277
108 A'  109 A'  110 A'  111 A'  112 A'  113 A'  114 A'  115 A'                 
165.787 166.033 293.905 293.9771028.3971912.195  -0.031   0.082
116 A'  117 A'  118 A'  119 A'  120 A'  121 A'   17 A"   18 A"                 
  0.108   0.128   0.327   0.390   0.419   0.536   0.568   0.579
 19 A"   20 A"   21 A"   22 A"   23 A"   24 A"   25 A"   26 A"                 
  0.667   0.720   0.774   0.924   1.004   1.084   1.541   1.773
 27 A"   28 A"   29 A"   30 A"   31 A"   32 A"   33 A"   34 A"                 
  1.830   2.298   4.476   4.488   4.533   4.548   6.529   8.204
 35 A"   36 A"   37 A"   38 A"   39 A"   40 A"   41 A"   42 A"                 
 14.722  14.748  29.525  29.871  29.875 130.585 293.888
 43 A"   44 A"   45 A"   46 A"   47 A"   48 A"   49 A"                         
 --------------------------------------------------------------

          Ground-State Mulliken Net Atomic Charges

     Atom                 Charge (a.u.)
  ----------------------------------------
      1 I                    -0.154259
      2 P                     0.151823
      3 P                     0.228633
      4 Br                   -0.226196
  ----------------------------------------
  Sum of atomic charges =     0.000000

 -----------------------------------------------------------------
                    Cartesian Multipole Moments
 -----------------------------------------------------------------
    Charge (ESU x 10^10)
                 0.0000
    Dipole Moment (Debye)
         X       0.3413      Y      -0.0566      Z      -0.0000
       Tot       0.3459
    Quadrupole Moments (Debye-Ang)
        XX     -77.0058     XY      -0.4901     YY     -74.7237
        XZ       0.0000     YZ       0.0000     ZZ     -74.2638
    Octopole Moments (Debye-Ang^2)
       XXX      24.0925    XXY      -2.3636    XYY       3.7808
       YYY      -0.9955    XXZ      -0.0000    XYZ      -0.0000
       YYZ       0.0000    XZZ       2.7374    YZZ      -0.3001
       ZZZ       0.0000
    Hexadecapole Moments (Debye-Ang^3)
      XXXX   -2127.4651   XXXY     -45.4166   XXYY    -403.2594
      XYYY     -10.6959   YYYY    -237.6123   XXXZ       0.0000
      XXYZ       0.0000   XYYZ       0.0000   YYYZ       0.0000
      XXZZ    -391.9245   XYZZ      -3.0205   YYZZ     -56.5044
      XZZZ      -0.0000   YZZZ       0.0000   ZZZZ    -108.9695
 -----------------------------------------------------------------
 DrvMan completing analytic gradient of the correlated energy
 Correlated dipole moment
            1
    1   0.1342693
    2  -0.0222805
    3  -0.0000000
 Energy read as -10171.407772281
 Full Analytical Gradient: (in a.u., or Hartree/Bohr)
             1             2             3             4
    1    0.00001212   -0.00001974    0.00000795   -0.00000033
    2    0.00000884   -0.00002982    0.00001263    0.00000835
    3   -0.00000000    0.00000000   -0.00000000    0.00000000
 Gradient time:  CPU 0.42 s  wall 6.52 s
 Geometry Optimization Parameters
   NAtoms,    NIC,     NZ,  NCons,   NDum,   NFix, NCnnct, MaxDiis
        4      14       4       0       0       0       0       0

 Cartesian Hessian Update
 Hessian Updated using BFGS Update


** GEOMETRY OPTIMIZATION IN DELOCALIZED INTERNAL COORDINATES **
   Searching for a Minimum

   Optimization Cycle:   4

                       Coordinates (Angstroms)
     ATOM                X               Y               Z
      1  I         2.3203072593   -0.0698198981    0.0000000000
      2  P         0.0328641862    0.9329811438    0.0000000000
      3  P        -1.0118135976   -0.8215805957    0.0000000000
      4  Br       -3.1000790619    0.0460506354    0.0000000000
   Point Group: cs    Number of degrees of freedom:     5


   Energy is -10171.407772281

 Hessian Updated using BFGS Update

  5 Hessian modes will be used to form the next step
  Hessian Eigenvalues:
     0.109068    0.127817    0.196330    0.285141    0.293296

 Minimum Search - Taking Simple RFO Step
 Searching for Lamda that Minimizes Along All modes
 Value Taken    Lamda =   0.00000000
 Step Taken.  Stepsize is  0.000359

                             Maximum     Tolerance    Cnvgd?
         Gradient           0.000067      0.000300     YES
         Displacement       0.000342      0.001200     YES
         Energy change     -0.000000      0.000001     YES


                       Distance Matrix (Angstroms)
             I (  1)   P (  2)   P (  3)
   P (  2)  2.497600
   P (  3)  3.415871  2.042018
   Br(  4)  5.421625  3.256068  2.261335

 Final energy is   -10171.407772280669     


 ******************************
 **  OPTIMIZATION CONVERGED  **
 ******************************

                       Coordinates (Angstroms)
     ATOM                X               Y               Z
      1  I         2.3203072593   -0.0698198981    0.0000000000
      2  P         0.0328641862    0.9329811438    0.0000000000
      3  P        -1.0118135976   -0.8215805957    0.0000000000
      4  Br       -3.1000790619    0.0460506354    0.0000000000

Z-matrix Print:
$molecule
0 1
I 
P  1 2.497600
P  2 2.042018 1 97.097500
Br 3 2.261335 2 98.207974 1 -180.000000 0
$end


 --------------------------------------------------------------
             Orbital Energies (a.u.) and Symmetries
 --------------------------------------------------------------

 Alpha MOs, Restricted
 -- Occupied --                  
******* -490.04 -180.88 -169.69 -169.69  -80.04  -80.03  -65.18
  1 A'    2 A'    3 A'    4 A'    5 A'    6 A'    7 A'    8 A'                 
-58.538 -58.536 -37.935 -33.123 -33.119 -24.307 -24.306 -24.302
  9 A'   10 A'   11 A'   12 A'   13 A'   14 A'   15 A'   16 A'                 
 -9.857  -7.578  -7.570  -7.471  -7.463  -7.252  -5.485  -5.474
 17 A'   18 A'   19 A'   20 A'   21 A'   22 A'   23 A'   24 A'                 
 -5.470  -5.469  -5.462  -5.461-169.687 -58.536 -33.119 -24.306
 25 A'   26 A'   27 A'   28 A'    1 A"    2 A"    3 A"    4 A"                 
-24.302  -7.463  -5.474  -5.469  -5.461  -3.210  -3.206  -3.197
  5 A"    6 A"    7 A"    8 A"    9 A"   29 A'   30 A'   31 A'                 
 -2.408  -2.403  -2.391  -1.053  -0.943  -0.835  -0.682  -0.513
 32 A'   33 A'   34 A'   35 A'   36 A'   37 A'   38 A'   39 A'                 
 -0.501  -0.424  -0.404  -0.378  -3.206  -3.197  -2.403  -2.391
 40 A'   41 A'   42 A'   43 A'   10 A"   11 A"   12 A"   13 A"                 
 -0.472  -0.420  -0.345
 14 A"   15 A"   16 A"                                                         
 -- Virtual --                   
  0.024   0.055   0.064   0.073   0.095   0.103   0.116   0.118
 44 A'   45 A'   46 A'   47 A'   48 A'   49 A'   50 A'   51 A'                 
  0.141   0.156   0.174   0.192   0.277   0.326   0.358   0.384
 52 A'   53 A'   54 A'   55 A'   56 A'   57 A'   58 A'   59 A'                 
  0.406   0.425   0.516   0.540   0.573   0.590   0.619   0.649
 60 A'   61 A'   62 A'   63 A'   64 A'   65 A'   66 A'   67 A'                 
  0.702   0.723   0.758   0.792   0.822   0.872   0.899   0.915
 68 A'   69 A'   70 A'   71 A'   72 A'   73 A'   74 A'   75 A'                 
  1.109   1.134   1.285   1.402   1.585   1.624   1.896   1.934
 76 A'   77 A'   78 A'   79 A'   80 A'   81 A'   82 A'   83 A'                 
  1.936   1.983   2.325   2.402   4.485   4.511   4.541   4.571
 84 A'   85 A'   86 A'   87 A'   88 A'   89 A'   90 A'   91 A'                 
  4.628   4.733   4.779   6.561   6.566   7.137   7.220   7.406
 92 A'   93 A'   94 A'   95 A'   96 A'   97 A'   98 A'   99 A'                 
  8.222   8.281  14.766  14.806  14.834  14.878  28.881  29.553
100 A'  101 A'  102 A'  103 A'  104 A'  105 A'  106 A'  107 A'                 
 29.557  29.874  29.888  29.954  49.458 130.607 130.615 154.277
108 A'  109 A'  110 A'  111 A'  112 A'  113 A'  114 A'  115 A'                 
165.787 166.033 293.905 293.9771028.3971912.195  -0.031   0.082
116 A'  117 A'  118 A'  119 A'  120 A'  121 A'   17 A"   18 A"                 
  0.108   0.128   0.327   0.390   0.419   0.536   0.568   0.579
 19 A"   20 A"   21 A"   22 A"   23 A"   24 A"   25 A"   26 A"                 
  0.667   0.720   0.774   0.924   1.004   1.084   1.541   1.773
 27 A"   28 A"   29 A"   30 A"   31 A"   32 A"   33 A"   34 A"                 
  1.830   2.298   4.476   4.488   4.533   4.548   6.529   8.204
 35 A"   36 A"   37 A"   38 A"   39 A"   40 A"   41 A"   42 A"                 
 14.722  14.748  29.525  29.871  29.875 130.585 293.888
 43 A"   44 A"   45 A"   46 A"   47 A"   48 A"   49 A"                         

 Beta MOs, Restricted
 -- Occupied --                  
******* -490.04 -180.88 -169.69 -169.69  -80.04  -80.03  -65.18
  1 A'    2 A'    3 A'    4 A'    5 A'    6 A'    7 A'    8 A'                 
-58.538 -58.536 -37.935 -33.123 -33.119 -24.307 -24.306 -24.302
  9 A'   10 A'   11 A'   12 A'   13 A'   14 A'   15 A'   16 A'                 
 -9.857  -7.578  -7.570  -7.471  -7.463  -7.252  -5.485  -5.474
 17 A'   18 A'   19 A'   20 A'   21 A'   22 A'   23 A'   24 A'                 
 -5.470  -5.469  -5.462  -5.461-169.687 -58.536 -33.119 -24.306
 25 A'   26 A'   27 A'   28 A'    1 A"    2 A"    3 A"    4 A"                 
-24.302  -7.463  -5.474  -5.469  -5.461  -3.210  -3.206  -3.197
  5 A"    6 A"    7 A"    8 A"    9 A"   29 A'   30 A'   31 A'                 
 -2.408  -2.403  -2.391  -1.053  -0.943  -0.835  -0.682  -0.513
 32 A'   33 A'   34 A'   35 A'   36 A'   37 A'   38 A'   39 A'                 
 -0.501  -0.424  -0.404  -0.378  -3.206  -3.197  -2.403  -2.391
 40 A'   41 A'   42 A'   43 A'   10 A"   11 A"   12 A"   13 A"                 
 -0.472  -0.420  -0.345
 14 A"   15 A"   16 A"                                                         
 -- Virtual --                   
  0.024   0.055   0.064   0.073   0.095   0.103   0.116   0.118
 44 A'   45 A'   46 A'   47 A'   48 A'   49 A'   50 A'   51 A'                 
  0.141   0.156   0.174   0.192   0.277   0.326   0.358   0.384
 52 A'   53 A'   54 A'   55 A'   56 A'   57 A'   58 A'   59 A'                 
  0.406   0.425   0.516   0.540   0.573   0.590   0.619   0.649
 60 A'   61 A'   62 A'   63 A'   64 A'   65 A'   66 A'   67 A'                 
  0.702   0.723   0.758   0.792   0.822   0.872   0.899   0.915
 68 A'   69 A'   70 A'   71 A'   72 A'   73 A'   74 A'   75 A'                 
  1.109   1.134   1.285   1.402   1.585   1.624   1.896   1.934
 76 A'   77 A'   78 A'   79 A'   80 A'   81 A'   82 A'   83 A'                 
  1.936   1.983   2.325   2.402   4.485   4.511   4.541   4.571
 84 A'   85 A'   86 A'   87 A'   88 A'   89 A'   90 A'   91 A'                 
  4.628   4.733   4.779   6.561   6.566   7.137   7.220   7.406
 92 A'   93 A'   94 A'   95 A'   96 A'   97 A'   98 A'   99 A'                 
  8.222   8.281  14.766  14.806  14.834  14.878  28.881  29.553
100 A'  101 A'  102 A'  103 A'  104 A'  105 A'  106 A'  107 A'                 
 29.557  29.874  29.888  29.954  49.458 130.607 130.615 154.277
108 A'  109 A'  110 A'  111 A'  112 A'  113 A'  114 A'  115 A'                 
165.787 166.033 293.905 293.9771028.3971912.195  -0.031   0.082
116 A'  117 A'  118 A'  119 A'  120 A'  121 A'   17 A"   18 A"                 
  0.108   0.128   0.327   0.390   0.419   0.536   0.568   0.579
 19 A"   20 A"   21 A"   22 A"   23 A"   24 A"   25 A"   26 A"                 
  0.667   0.720   0.774   0.924   1.004   1.084   1.541   1.773
 27 A"   28 A"   29 A"   30 A"   31 A"   32 A"   33 A"   34 A"                 
  1.830   2.298   4.476   4.488   4.533   4.548   6.529   8.204
 35 A"   36 A"   37 A"   38 A"   39 A"   40 A"   41 A"   42 A"                 
 14.722  14.748  29.525  29.871  29.875 130.585 293.888
 43 A"   44 A"   45 A"   46 A"   47 A"   48 A"   49 A"                         
 --------------------------------------------------------------

          Ground-State Mulliken Net Atomic Charges

     Atom                 Charge (a.u.)
  ----------------------------------------
      1 I                    -0.154259
      2 P                     0.151823
      3 P                     0.228633
      4 Br                   -0.226196
  ----------------------------------------
  Sum of atomic charges =     0.000000

 -----------------------------------------------------------------
                    Cartesian Multipole Moments
 -----------------------------------------------------------------
    Charge (ESU x 10^10)
                 0.0000
    Dipole Moment (Debye)
         X       0.3413      Y      -0.0566      Z      -0.0000
       Tot       0.3459
    Quadrupole Moments (Debye-Ang)
        XX     -77.0058     XY      -0.4901     YY     -74.7237
        XZ       0.0000     YZ       0.0000     ZZ     -74.2638
    Octopole Moments (Debye-Ang^2)
       XXX      24.0925    XXY      -2.3636    XYY       3.7808
       YYY      -0.9955    XXZ      -0.0000    XYZ      -0.0000
       YYZ       0.0000    XZZ       2.7374    YZZ      -0.3001
       ZZZ       0.0000
    Hexadecapole Moments (Debye-Ang^3)
      XXXX   -2127.4651   XXXY     -45.4166   XXYY    -403.2594
      XYYY     -10.6959   YYYY    -237.6123   XXXZ       0.0000
      XXYZ       0.0000   XYYZ       0.0000   YYYZ       0.0000
      XXZZ    -391.9245   XYZZ      -3.0205   YYZZ     -56.5044
      XZZZ      -0.0000   YZZZ       0.0000   ZZZZ    -108.9695
 -----------------------------------------------------------------
Archival summary:
1\1\TWL01\OPT\ProcedureUnspecified\BasisUnspecified\1r12\taweetha\SunNov421:38:322018SunNov421:38:322018\0\\#,OPT,ProcedureUnspecified,BasisUnspecified,\\0,1\I\P,1,2.4976\P,2,2.04202,1,97.0975\Br,3,2.26134,2,98.208,1,-180,0\\HF=-10170.6839\\@

 Total job time:  13130.19s(wall), 18698.92s(cpu) 
 Sun Nov  4 21:38:32 2018

        *************************************************************
        *                                                           *
        *  Thank you very much for using Q-Chem.  Have a nice day.  *
        *                                                           *
        *************************************************************
