# Supplementary material for: Geometric and energetic data from ab initio calculations of haloethene, haloimine, halomethylenephosphine, haloiminophosphine, halodiazene, halodiphosphene and halocyclopropane
Source: Data Brief. 2019 Nov 2;27:104738. doi: 10.1016/j.dib.2019.104738 (PMC6861602; doi:10.1016/j.dib.2019.104738)
Supplement: Multimedia component 8 [file mmc8.zip › PP/CCSD/BrEPPIE.out]

Q-Chem Developer Version!
                  Welcome to Q-Chem
     A Quantum Leap Into The Future Of Chemistry


 Q-Chem 5.1, Q-Chem, Inc., Pleasanton, CA (2018)

 Yihan Shao,  Zhengting Gan,  E. Epifanovsky,  A. T. B. Gilbert,  M. Wormit,  
 J. Kussmann,  A. W. Lange,  A. Behn,  Jia Deng,  Xintian Feng,  D. Ghosh,  
 M. Goldey,  P. R. Horn,  L. D. Jacobson,  I. Kaliman,  T. Kus,  A. Landau,  
 Jie Liu,  E. I. Proynov,  R. M. Richard,  R. P. Steele,  E. J. Sundstrom,  
 H. L. Woodcock III,  P. M. Zimmerman,  D. Zuev,  B. Albrecht,  E. Alguire,  
 S. A. Baeppler,  D. Barton,  Z. Benda,  Y. A. Bernard,  E. J. Berquist,  
 K. B. Bravaya,  H. Burton,  D. Casanova,  Chun-Min Chang,  Yunqing Chen,  
 A. Chien,  K. D. Closser,  M. P. Coons,  S. Coriani,  S. Dasgupta,  
 A. L. Dempwolff,  M. Diedenhofen,  Hainam Do,  R. G. Edgar,  Po-Tung Fang,  
 S. Faraji,  S. Fatehi,  Qingguo Feng,  K. D. Fenk,  J. Fosso-Tande,  
 Qinghui Ge,  A. Ghysels,  G. Gidofalvi,  J. Gomes,  J. Gonthier,  A. Gunina,  
 D. Hait,  M. W. D. Hanson-Heine,  P. H. P. Harbach,  A. W. Hauser,  
 J. E. Herr,  E. G. Hohenstein,  Z. C. Holden,  Kerwin Hui,  B. C. Huynh,  
 T.-C. Jagau,  Hyunjun Ji,  B. Kaduk,  K. Khistyaev,  Jaehoon Kim,  
 P. Klunzinger,  K. Koh,  D. Kosenkov,  L. Koulias,  T. Kowalczyk,  
 C. M. Krauter,  A. Kunitsa,  Ka Un Lao,  A. Laurent,  K. V. Lawler,  
 Joonho Lee,  D. Lefrancois,  S. Lehtola,  D. S. Levine,  Yi-Pei Li,  
 You-Sheng Lin,  Fenglai Liu,  E. Livshits,  A. Luenser,  P. Manohar,  
 E. Mansoor,  S. F. Manzer,  Shan-Ping Mao,  Yuezhi Mao,  N. Mardirossian,  
 A. V. Marenich,  T. Markovich,  L. A. Martinez-Martinez,  S. A. Maurer,  
 N. J. Mayhall,  S. C. McKenzie,  J.-M. Mewes,  A. F. Morrison,  
 J. W. Mullinax,  K. Nanda,  T. S. Nguyen-Beck,  R. Olivares-Amaya,  
 J. A. Parkhill,  T. M. Perrine,  F. Plasser,  P. Pokhilko,  S. Prager,  
 A. Prociuk,  E. Ramos,  D. R. Rehn,  F. Rob,  M. Schneider,  N. Sergueev,  
 S. M. Sharada,  S. Sharma,  D. W. Small,  T. Stauch,  T. Stein,  
 Yu-Chuan Su,  A. J. W. Thom,  A. Tkatchenko,  T. Tsuchimochi,  N. M. Tubman,  
 L. Vogt,  M. L. Vidal,  O. Vydrov,  M. A. Watson,  J. Wenzel,  
 M. de Wergifosse,  T. A. Wesolowski,  A. White,  J. Witte,  A. Yamada,  
 Jun Yang,  K. Yao,  S. Yeganeh,  S. R. Yost,  Zhi-Qiang You,  A. Zech,  
 Igor Ying Zhang,  Xing Zhang,  Yan Zhao,  Ying Zhu,  B. R. Brooks,  
 G. K. L. Chan,  C. J. Cramer,  M. S. Gordon,  W. J. Hehre,  A. Klamt,  
 M. W. Schmidt,  C. D. Sherrill,  D. G. Truhlar,  A. Aspuru-Guzik,  R. Baer,  
 A. T. Bell,  N. A. Besley,  Jeng-Da Chai,  A. E. DePrince, III,  
 R. A. DiStasio Jr.,  A. Dreuw,  B. D. Dunietz,  T. R. Furlani,  
 Chao-Ping Hsu,  Yousung Jung,  Jing Kong,  D. S. Lambrecht,  WanZhen Liang,  
 C. Ochsenfeld,  V. A. Rassolov,  L. V. Slipchenko,  J. E. Subotnik,  
 T. Van Voorhis,  J. M. Herbert,  A. I. Krylov,  P. M. W. Gill,  M. Head-Gordon

 Contributors to earlier versions of Q-Chem not listed above: 
 R. D. Adamson,  B. Austin,  J. Baker,  G. J. O. Beran,  K. Brandhorst,  
 S. T. Brown,  E. F. C. Byrd,  A. K. Chakraborty,  C.-L. Cheng,  
 Siu Hung Chien,  D. M. Chipman,  D. L. Crittenden,  H. Dachsel,  
 R. J. Doerksen,  A. D. Dutoi,  L. Fusti-Molnar,  W. A. Goddard III,  
 A. Golubeva-Zadorozhnaya,  S. R. Gwaltney,  G. Hawkins,  A. Heyden,  
 S. Hirata,  G. Kedziora,  F. J. Keil,  C. Kelley,  Jihan Kim,  R. A. King,  
 R. Z. Khaliullin,  P. P. Korambath,  W. Kurlancheek,  A. M. Lee,  M. S. Lee,  
 S. V. Levchenko,  Ching Yeh Lin,  D. Liotard,  R. C. Lochan,  I. Lotan,  
 P. E. Maslen,  N. Nair,  D. P. O'Neill,  D. Neuhauser,  E. Neuscamman,  
 C. M. Oana,  R. Olson,  B. Peters,  R. Peverati,  P. A. Pieniazek,  
 Y. M. Rhee,  J. Ritchie,  M. A. Rohrdanz,  E. Rosta,  N. J. Russ,  
 H. F. Schaefer III,  N. E. Schultz,  N. Shenvi,  A. C. Simmonett,  A. Sodt,  
 D. Stuck,  K. S. Thanthiriwatte,  V. Vanovschi,  Tao Wang,  A. Warshel,  
 C. F. Williams,  Q. Wu,  X. Xu,  W. Zhang

 Please cite Q-Chem as follows:
 Y. Shao et al., Mol. Phys. 113, 184-215 (2015)
 DOI: 10.1080/00268976.2014.952696

 Q-Chem 5.1.1 for Intel X86 EM64T Linux

 Parts of Q-Chem use Armadillo 8.300.2 (Tropical Shenanigans).
 http://arma.sourceforge.net/

 Q-Chem begins on Sun Nov  4 19:17:39 2018  

Host: 
0

     Scratch files written to /scratch/taweetham/qchem45030//
Input Ideriv = 1
Curr. Ideriv = -1
Max.  Ideriv = 1

Checking the input file for inconsistencies... 	...done.

--------------------------------------------------------------
User input:
--------------------------------------------------------------
Br=I_c.out
$molecule
0 1
I 
P  1 2.472014
P  2 2.047922 1 113.038094
Br 3 2.254837 2 112.836941 1 -0.000000 0
$end

$rem
   JOB_TYPE	OPTIMIZATION
   BASIS	6-311++G**
   METHOD	ccsd
   MEM_TOTAL	4000
   N_FROZEN_CORE      FC
$end


--------------------------------------------------------------
 ----------------------------------------------------------------
             Standard Nuclear Orientation (Angstroms)
    I     Atom           X                Y                Z
 ----------------------------------------------------------------
    1      I       1.7365739686    -0.3821978507     0.0000000000
    2      P       0.4409665776     1.7230942204    -0.0000000000
    3      P      -1.5840880621     1.4179086632    -0.0000000000
    4      Br     -2.1397599448    -0.7673873477     0.0000000000
 ----------------------------------------------------------------
 Molecular Point Group                 Cs    NOp =  2
 Largest Abelian Subgroup              Cs    NOp =  2
 Nuclear Repulsion Energy =   792.3677354060 hartrees
 There are       59 alpha and       59 beta electrons
 Requested basis set is 6-311++G(d,p)
 There are 69 shells and 170 basis functions
 Total memory of 4000MB is distributed as follows: 
   QALLOC including MEM_STATIC uses 192MB
   MEM_STATIC is set to 192MB
   CCMAN JOB total memory use is  3808MB
 Warning: actual memory use might exceed 4000MB

 Total QAlloc Memory Limit    192 MB
 Mega-Array Size       188 MB
 MEM_STATIC part       192 MB
 A cutoff of  1.0D-14 yielded   1874 shell pairs
 There are     12170 function pairs (     13670 Cartesian)

 -------------------------------------------------------
 OpenMP Integral Computing Module                       
 Release: version 1.0, May 2013, Q-Chem Inc. Pittsburgh 
 -------------------------------------------------------
 Integral Job Info:
 Integral job number is                      11
 Integral operator is                         1
 short-range coefficients                     0
 long-range coefficients              100000000
 Omega coefficients                           0
 if combine SR and LR in K                    0
 Integral screening is                        0
 Integral computing path is                   2
 max size of driver memory is            800000
 size of driver memory is                593474
 size of scratch memory is             29623520
 max col of scratch BK array               1296
 max len of scratch array in speh3          155
 max len of scratch index in speh4           18
 max int batch size is                      520
 min int batch size is                       52
 fixed nKL is                                45
 max L of basis functions is                  2
 order of int derivative is                   0
 number of shells is                         69
 number of basis is                         180
 number of cartesian basis is               180
 number of contracted shell pairs          1874
 number of primitive shell pairs           4228
 maxK2 (contraction) of shell pair           36
 max number of K2 of shell pair               1
 max number of CS2 of shell pair            351
 max number of PS2 of shell pair            351
 mem total for path MDJ                  533020
 -------------------------------------------------------
 Smallest overlap matrix eigenvalue = 7.00E-04

 Scale SEOQF with 1.000000e-01/1.000000e-01/1.000000e-01

 Standard Electronic Orientation quadrupole field applied
 Nucleus-field energy     =     0.0000000202 hartrees
 Guess from superposition of atomic densities
 Warning:  Energy on first SCF cycle will be non-variational
 SAD guess density has 118.000000 electrons

 -----------------------------------------------------------------------
  General SCF calculation program by
  Eric Jon Sundstrom, Paul Horn, Yuezhi Mao, Dmitri Zuev, Alec White,
  David Stuck, Shaama M.S., Shane Yost, Joonho Lee, David Small,
  Daniel Levine, Susi Lehtola, Hugh Burton, Evgeny Epifanovsky
 -----------------------------------------------------------------------
 Hartree-Fock
 using 4 threads for integral computing
 -------------------------------------------------------
 OpenMP Integral computing Module                
 Release: version 2.0, May 2017, Q-Chem Inc. Pleasanton 
 -------------------------------------------------------
 A restricted SCF calculation will be
 performed using DIIS
 SCF converges when DIIS error is below 1.0e-08
 ---------------------------------------
  Cycle       Energy         DIIS error
 ---------------------------------------
    1  -10170.9364380786      3.17e-02  
    2  -10170.6257338943      3.02e-03  
    3  -10170.6631721126      1.73e-03  
    4  -10170.6773082999      3.68e-04  
    5  -10170.6783537647      1.90e-04  
    6  -10170.6785492646      4.56e-05  
    7  -10170.6785840055      1.47e-05  
    8  -10170.6785878537      5.95e-06  
    9  -10170.6785884039      2.88e-06  
   10  -10170.6785885150      7.71e-07  
   11  -10170.6785885244      3.51e-07  
   12  -10170.6785885260      1.46e-07  
   13  -10170.6785885265      3.63e-08  
   14  -10170.6785885264      1.00e-08  Convergence criterion met
 ---------------------------------------
 SCF time:   CPU 33.15s  wall 10.00s 
 SCF   energy in the final basis set =   -10170.6785885264
 Total energy in the final basis set =   -10170.6785885264


 ------------------------------------------------------------------------------

   CCMAN2: suite of methods based on coupled cluster
           and equation of motion theories.

   Components:
   * libvmm-1.3-trunk
     by Evgeny Epifanovsky, Ilya Kaliman.
   * libtensor-2.5-trunk
     by Evgeny Epifanovsky, Michael Wormit, Dmitry Zuev, Sam Manzer, 
        Ilya Kaliman.
   * libcc-2.5-trunk
     by Evgeny Epifanovsky, Arik Landau, Tomasz Kus, Kirill Khistyaev, 
        Dmitry Zuev, Prashant Manohar, Xintian Feng, Anna Krylov, 
        Matthew Goldey, Alec White, Thomas Jagau, Kaushik Nanda, 
        Anastasia Gunina, Alexander Kunitsa, Joonho Lee.

   CCMAN original authors:
   Anna I. Krylov, C. David Sherrill, Steven R. Gwaltney,
   Edward F. C. Byrd (2000)
   Sergey V. Levchenko, Lyudmila V. Slipchenko, Tao Wang,
   Ana-Maria C. Cristian (2003)
   Piotr A. Pieniazek, C. Melania Oana, Evgeny Epifanovsky (2007)
   Prashant Manohar (2009)

 ------------------------------------------------------------------------------


 Allocating and initializing 3808MB of RAM...
 Calculation will run on 4 cores.


 Alpha MOs, Restricted
 -- Occupied --                  
******* -490.05 -180.88 -169.69 -169.69 -169.69  -80.04  -80.03
  1 A'    2 A'    3 A'    4 A'    1 A"    5 A'    6 A'    7 A'                 
-65.180 -58.540 -58.539 -58.538 -37.937 -33.125 -33.121 -33.121
  8 A'    9 A'    2 A"   10 A'   11 A'   12 A'    3 A"   13 A'                 
-24.309 -24.308 -24.308 -24.304 -24.304  -9.860  -7.576  -7.567
 14 A'    4 A"   15 A'    5 A"   16 A'   17 A'   18 A'   19 A'                 
 -7.473  -7.465  -7.465  -7.254  -5.487  -5.477  -5.476  -5.468
 20 A'    6 A"   21 A'   22 A'   23 A'    7 A"   24 A'   25 A'                 
 -5.466  -5.466  -5.460  -5.458  -5.458  -3.212  -3.209  -3.208
  8 A"   26 A'   27 A'    9 A"   28 A'   29 A'   10 A"   30 A'                 
 -3.200  -3.200  -2.410  -2.406  -2.405  -2.393  -2.393  -1.050
 11 A"   31 A'   32 A'   12 A"   33 A'   13 A"   34 A'   35 A'                 
 -0.937  -0.844  -0.679  -0.525  -0.489  -0.470  -0.417  -0.416
 36 A'   37 A'   38 A'   39 A'   40 A'   14 A"   15 A"   41 A'                 
 -0.403  -0.375  -0.349
 42 A'   43 A'   16 A"                                                         
 -- Virtual --                   
 -0.026   0.004   0.060   0.065   0.078   0.082   0.099   0.109
 17 A"   44 A'   45 A'   46 A'   47 A'   18 A"   48 A'   49 A'                 
  0.110   0.121   0.129   0.129   0.142   0.153   0.177   0.191
 19 A"   50 A'   51 A'   20 A"   52 A'   53 A'   54 A'   55 A'                 
  0.276   0.328   0.335   0.362   0.386   0.388   0.402   0.426
 56 A'   57 A'   21 A"   58 A'   59 A'   22 A"   60 A'   61 A'                 
  0.428   0.473   0.534   0.539   0.570   0.571   0.576   0.584
 23 A"   62 A'   24 A"   63 A'   25 A"   64 A'   26 A"   65 A'                 
  0.630   0.664   0.677   0.679   0.729   0.735   0.774   0.787
 66 A'   27 A"   67 A'   68 A'   69 A'   28 A"   29 A"   70 A'                 
  0.805   0.828   0.863   0.886   0.906   0.922   1.006   1.084
 71 A'   72 A'   73 A'   74 A'   75 A'   30 A"   31 A"   32 A"                 
  1.099   1.149   1.310   1.394   1.545   1.588   1.629   1.776
 76 A'   77 A'   78 A'   79 A'   33 A"   80 A'   81 A'   34 A"                 
  1.832   1.848   1.932   1.986   2.005   2.297   2.326   2.398
 35 A"   82 A'   83 A'   84 A'   85 A'   36 A"   86 A'   87 A'                 
  4.474   4.484   4.488   4.508   4.530   4.542   4.547   4.570
 37 A"   88 A'   38 A"   89 A'   39 A"   90 A'   40 A"   91 A'                 
  4.632   4.742   4.774   6.530   6.560   6.572   7.130   7.219
 92 A'   93 A'   94 A'   41 A"   95 A'   96 A'   97 A'   98 A'                 
  7.410   8.202   8.225   8.275  14.725  14.750  14.768  14.774
 99 A'   42 A"  100 A'  101 A'   43 A"   44 A"  102 A'  103 A'                 
 14.860  14.894  28.876  29.526  29.552  29.558  29.868  29.873
104 A'  105 A'  106 A'   45 A"  107 A'  108 A'   46 A"  109 A'                 
 29.873  29.885  29.955  49.458 130.585 130.607 130.614 154.272
 47 A"  110 A'  111 A'  112 A'   48 A"  113 A'  114 A'  115 A'                 
165.777 166.038 293.885 293.905 293.9711028.3971912.190
116 A'  117 A'   49 A"  118 A'  119 A'  120 A'  121 A'                         

 Beta MOs, Restricted
 -- Occupied --                  
******* -490.05 -180.88 -169.69 -169.69 -169.69  -80.04  -80.03
  1 A'    2 A'    3 A'    4 A'    1 A"    5 A'    6 A'    7 A'                 
-65.180 -58.540 -58.539 -58.538 -37.937 -33.125 -33.121 -33.121
  8 A'    9 A'    2 A"   10 A'   11 A'   12 A'    3 A"   13 A'                 
-24.309 -24.308 -24.308 -24.304 -24.304  -9.860  -7.576  -7.567
 14 A'    4 A"   15 A'    5 A"   16 A'   17 A'   18 A'   19 A'                 
 -7.473  -7.465  -7.465  -7.254  -5.487  -5.477  -5.476  -5.468
 20 A'    6 A"   21 A'   22 A'   23 A'    7 A"   24 A'   25 A'                 
 -5.466  -5.466  -5.460  -5.458  -5.458  -3.212  -3.209  -3.208
  8 A"   26 A'   27 A'    9 A"   28 A'   29 A'   10 A"   30 A'                 
 -3.200  -3.200  -2.410  -2.406  -2.405  -2.393  -2.393  -1.050
 11 A"   31 A'   32 A'   12 A"   33 A'   13 A"   34 A'   35 A'                 
 -0.937  -0.844  -0.679  -0.525  -0.489  -0.470  -0.417  -0.416
 36 A'   37 A'   38 A'   39 A'   40 A'   14 A"   15 A"   41 A'                 
 -0.403  -0.375  -0.349
 42 A'   43 A'   16 A"                                                         
 -- Virtual --                   
 -0.026   0.004   0.060   0.065   0.078   0.082   0.099   0.109
 17 A"   44 A'   45 A'   46 A'   47 A'   18 A"   48 A'   49 A'                 
  0.110   0.121   0.129   0.129   0.142   0.153   0.177   0.191
 19 A"   50 A'   51 A'   20 A"   52 A'   53 A'   54 A'   55 A'                 
  0.276   0.328   0.335   0.362   0.386   0.388   0.402   0.426
 56 A'   57 A'   21 A"   58 A'   59 A'   22 A"   60 A'   61 A'                 
  0.428   0.473   0.534   0.539   0.570   0.571   0.576   0.584
 23 A"   62 A'   24 A"   63 A'   25 A"   64 A'   26 A"   65 A'                 
  0.630   0.664   0.677   0.679   0.729   0.735   0.774   0.787
 66 A'   27 A"   67 A'   68 A'   69 A'   28 A"   29 A"   70 A'                 
  0.805   0.828   0.863   0.886   0.906   0.922   1.006   1.084
 71 A'   72 A'   73 A'   74 A'   75 A'   30 A"   31 A"   32 A"                 
  1.099   1.149   1.310   1.394   1.545   1.588   1.629   1.776
 76 A'   77 A'   78 A'   79 A'   33 A"   80 A'   81 A'   34 A"                 
  1.832   1.848   1.932   1.986   2.005   2.297   2.326   2.398
 35 A"   82 A'   83 A'   84 A'   85 A'   36 A"   86 A'   87 A'                 
  4.474   4.484   4.488   4.508   4.530   4.542   4.547   4.570
 37 A"   88 A'   38 A"   89 A'   39 A"   90 A'   40 A"   91 A'                 
  4.632   4.742   4.774   6.530   6.560   6.572   7.130   7.219
 92 A'   93 A'   94 A'   41 A"   95 A'   96 A'   97 A'   98 A'                 
  7.410   8.202   8.225   8.275  14.725  14.750  14.768  14.774
 99 A'   42 A"  100 A'  101 A'   43 A"   44 A"  102 A'  103 A'                 
 14.860  14.894  28.876  29.526  29.552  29.558  29.868  29.873
104 A'  105 A'  106 A'   45 A"  107 A'  108 A'   46 A"  109 A'                 
 29.873  29.885  29.955  49.458 130.585 130.607 130.614 154.272
 47 A"  110 A'  111 A'  112 A'   48 A"  113 A'  114 A'  115 A'                 
165.777 166.038 293.885 293.905 293.9711028.3971912.190
116 A'  117 A'   49 A"  118 A'  119 A'  120 A'  121 A'                         

 Occupation and symmetry of molecular orbitals

 Point group: Cs (2 irreducible representations).

                           A'   A"    All 
 ------------------------------------------
 All molecular orbitals:
  - Alpha                  121  49    170 
  - Beta                   121  49    170 
 ------------------------------------------
 Alpha orbitals:
  - Frozen occupied        28   9     37  
  - Active occupied        15   7     22  
  - Active virtual         78   33    111 
  - Frozen virtual         0    0     0   
 ------------------------------------------
 Beta orbitals:
  - Frozen occupied        28   9     37  
  - Active occupied        15   7     22  
  - Active virtual         78   33    111 
  - Frozen virtual         0    0     0   
 ------------------------------------------

 Import integrals:   CPU 0.00 s  wall 0.00 s

 Import integrals:   CPU 172.32 s  wall 126.42 s

 MP2 amplitudes:   CPU 0.33 s  wall 0.60 s

Running a double precision version
           CCSD T amplitudes will be solved using DIIS.

           Start     Size      MaxIter   EConv     TConv     
           3         7         100       1.00e-07  1.00e-05  
 ------------------------------------------------------------------------------
           Energy (a.u.)   Ediff      Tdiff       Comment
 ------------------------------------------------------------------------------
         -1.0171389e+04                           
     1   -1.0171381e+04   7.79e-03   8.54e-01     Step took 01.02.
     2   -1.0171400e+04   1.94e-02   1.06e-01     
     3   -1.0171401e+04   5.21e-04   4.40e-02     
     4   -1.0171403e+04   1.92e-03   1.42e-02     Switched to DIIS steps.
     5   -1.0171403e+04   6.86e-04   1.29e-02     
     6   -1.0171403e+04   1.70e-05   2.59e-03     
     7   -1.0171403e+04   1.41e-06   1.11e-03     
     8   -1.0171403e+04   4.18e-06   2.55e-04     
     9   -1.0171403e+04   1.05e-06   1.38e-04     
    10   -1.0171403e+04   3.07e-07   5.72e-05     
    11   -1.0171403e+04   8.84e-08   3.46e-05     
    12   -1.0171403e+04   6.57e-08   1.02e-05     
    13   -1.0171403e+04   5.04e-08   4.56e-06     
 ------------------------------------------------------------------------------
         -1.0171403e+04                           CCSD T converged.

End of double precision
 SCF energy                 = -10170.67858853
 MP2 energy                 = -10171.38859528
 CCSD correlation energy     =     -0.72481205
 CCSD total energy           = -10171.40340057

 CCSD  T1^2 = 0.0125  T2^2 = 0.3164  Leading amplitudes:

 Amplitude    Orbitals with energies
  0.0248       15 (A") A                 ->    17 (A") A                  
              -0.4166                         -0.0257                     
  0.0248       15 (A") B                 ->    17 (A") B                  
              -0.4166                         -0.0257                     
 -0.0185       16 (A") A                 ->    22 (A") A                  
              -0.3486                          0.3880                     
 -0.0185       16 (A") B                 ->    22 (A") B                  
              -0.3486                          0.3880                     

 Amplitude    Orbitals with energies
 -0.1202       16 (A") A     16 (A") B   ->    17 (A") A     17 (A") B    
              -0.3486       -0.3486           -0.0257       -0.0257       
  0.1202       16 (A") A     16 (A") B   ->    17 (A") B     17 (A") A    
              -0.3486       -0.3486           -0.0257       -0.0257       
  0.1202       16 (A") B     16 (A") A   ->    17 (A") A     17 (A") B    
              -0.3486       -0.3486           -0.0257       -0.0257       
 -0.1202       16 (A") B     16 (A") A   ->    17 (A") B     17 (A") A    
              -0.3486       -0.3486           -0.0257       -0.0257       

 Computing CCSD intemediates for later calculations in double precision
 Finished.

Running a double precision version
           CCSD Lambda amplitudes will be solved using DIIS.
           Start     Size      MaxIter   EConv     LConv     
           3         7         100       1.00e-07  1.00e-05  
 ------------------------------------------------------------------------------
            Enorm      Ldiff       Comment
 ------------------------------------------------------------------------------
     1     6.44e-02   5.05e-02     
     2     1.48e-02   5.15e-03     
     3     6.21e-03   2.40e-03     
     4     3.42e-03   1.19e-03     Switched to DIIS steps.
     5     1.09e-03   6.07e-04     
     6     5.28e-04   1.72e-04     
     7     1.66e-04   4.32e-05     
     8     7.55e-05   5.94e-06     
     9     2.54e-05   5.66e-06     
    10     1.08e-05   1.89e-06     
    11     4.16e-06   6.36e-07     
    12     2.20e-06   8.31e-08     
    13     1.06e-06   9.80e-08     
    14     4.82e-07   3.05e-08     
    15     2.40e-07   5.45e-09     
    16     9.59e-08   9.68e-09     
 ------------------------------------------------------------------------------
                                   CCSD Lambda converged.

 Computing density matrices in double precision...
           Orbital response amplitudes will be solved using DIIS.
           Start     Size      MaxIter   EConv     LConv     
           3         7         100       1.00e-06  1.00e-06  
 ------------------------------------------------------------------------------
            Enorm      Ldiff       Comment
 ------------------------------------------------------------------------------
     1     1.18e-01   2.00e-03     
     2     1.18e-01   6.13e-03     
     3     1.49e-01   3.46e-02     
     4     1.47e-02   7.06e-02     Switched to DIIS steps.
     5     6.16e-03   1.05e-03     
     6     1.40e-03   4.85e-04     
     7     3.40e-04   2.48e-04     
     8     8.49e-05   4.30e-05     
     9     2.56e-05   8.45e-06     
    10     9.85e-06   3.60e-06     
    11     4.08e-06   1.18e-06     
    12     1.95e-06   6.39e-07     
    13     4.17e-07   1.72e-07     
 ------------------------------------------------------------------------------
                                   Orbital response converged.

 Computing density matrices... Done.
 CCSD calculation:   CPU 1859.61 s  wall 2074.70 s

Current path: /canmo/ccsd/grad/
/g1_bb_aa
/g1_bb_bb
/g1_o1o1
/g1_o1o2
/g1_o1v1
/g1_o2v1
/g1_v1v1
/g1p_bb_aa
/g1p_bb_bb
/g1s_bb_aa
/g1s_bb_bb
/g2_o1o1o1o1
/g2_o1o1o1v1
/g2_o1o1v1v1
/g2_o1v1o1v1
/g2_o1v1v1v1
/g2_v1v1v1v1
/w_bb_aa
/w_bb_bb
 Transferring MO TPDM to AO TPDM
 Transferring g2_o1o1o1o1
 Transferring g2_o1o1o1v1
 Transferring g2_o1o1v1v1
 Transferring g2_o1v1o1v1
 Transferring g2_o1v1v1v1
 Transferring g2_v1v1v1v1
 Adding separable TPDM
 Computing TPDM gradient
 --------------------------------------------------------
 2e gradient
  Atom          X               Y               Z
 --------------------------------------------------------
    1        -67.208298       36.377661       -0.000000  
    2         -9.112640      -43.462735        0.000000  
    3         26.888539      -33.521047        0.000000  
    4         49.432399       40.606120       -0.000000  
 --------------------------------------------------------
 --------------------------------------------------------
 Final gradient
  Atom          X               Y               Z
 --------------------------------------------------------
    1        -67.208298       36.377661       -0.000000  
    2         -9.112640      -43.462735        0.000000  
    3         26.888539      -33.521047        0.000000  
    4         49.432399       40.606120       -0.000000  
 --------------------------------------------------------
 Analytic gradient from two-electron contribution:   CPU 2762.11 s  wall 1362.71 s

 Total ccman2 time:   CPU 4801.15 s  wall 3575.73 s


 --------------------------------------------------------------
             Orbital Energies (a.u.) and Symmetries
 --------------------------------------------------------------

 Alpha MOs, Restricted
 -- Occupied --                  
******* -490.05 -180.88 -169.69 -169.69  -80.04  -80.03  -65.18
  1 A'    2 A'    3 A'    4 A'    5 A'    6 A'    7 A'    8 A'                 
-58.540 -58.538 -37.937 -33.125 -33.121 -24.309 -24.308 -24.304
  9 A'   10 A'   11 A'   12 A'   13 A'   14 A'   15 A'   16 A'                 
 -9.860  -7.576  -7.567  -7.473  -7.465  -7.254  -5.487  -5.476
 17 A'   18 A'   19 A'   20 A'   21 A'   22 A'   23 A'   24 A'                 
 -5.468  -5.466  -5.460  -5.458-169.689 -58.539 -33.121 -24.308
 25 A'   26 A'   27 A'   28 A'    1 A"    2 A"    3 A"    4 A"                 
-24.304  -7.465  -5.477  -5.466  -5.458  -3.212  -3.208  -3.200
  5 A"    6 A"    7 A"    8 A"    9 A"   29 A'   30 A'   31 A'                 
 -2.410  -2.405  -2.393  -1.050  -0.937  -0.844  -0.679  -0.525
 32 A'   33 A'   34 A'   35 A'   36 A'   37 A'   38 A'   39 A'                 
 -0.489  -0.416  -0.403  -0.375  -3.209  -3.200  -2.406  -2.393
 40 A'   41 A'   42 A'   43 A'   10 A"   11 A"   12 A"   13 A"                 
 -0.470  -0.417  -0.349
 14 A"   15 A"   16 A"                                                         
 -- Virtual --                   
  0.004   0.060   0.065   0.078   0.099   0.109   0.121   0.129
 44 A'   45 A'   46 A'   47 A'   48 A'   49 A'   50 A'   51 A'                 
  0.142   0.153   0.177   0.191   0.276   0.328   0.362   0.386
 52 A'   53 A'   54 A'   55 A'   56 A'   57 A'   58 A'   59 A'                 
  0.402   0.426   0.473   0.539   0.571   0.584   0.630   0.677
 60 A'   61 A'   62 A'   63 A'   64 A'   65 A'   66 A'   67 A'                 
  0.679   0.729   0.787   0.805   0.828   0.863   0.886   0.906
 68 A'   69 A'   70 A'   71 A'   72 A'   73 A'   74 A'   75 A'                 
  1.099   1.149   1.310   1.394   1.588   1.629   1.848   1.932
 76 A'   77 A'   78 A'   79 A'   80 A'   81 A'   82 A'   83 A'                 
  1.986   2.005   2.326   2.398   4.484   4.508   4.542   4.570
 84 A'   85 A'   86 A'   87 A'   88 A'   89 A'   90 A'   91 A'                 
  4.632   4.742   4.774   6.560   6.572   7.130   7.219   7.410
 92 A'   93 A'   94 A'   95 A'   96 A'   97 A'   98 A'   99 A'                 
  8.225   8.275  14.768  14.774  14.860  14.894  28.876  29.552
100 A'  101 A'  102 A'  103 A'  104 A'  105 A'  106 A'  107 A'                 
 29.558  29.873  29.885  29.955  49.458 130.607 130.614 154.272
108 A'  109 A'  110 A'  111 A'  112 A'  113 A'  114 A'  115 A'                 
165.777 166.038 293.905 293.9711028.3971912.190  -0.026   0.082
116 A'  117 A'  118 A'  119 A'  120 A'  121 A'   17 A"   18 A"                 
  0.110   0.129   0.335   0.388   0.428   0.534   0.570   0.576
 19 A"   20 A"   21 A"   22 A"   23 A"   24 A"   25 A"   26 A"                 
  0.664   0.735   0.774   0.922   1.006   1.084   1.545   1.776
 27 A"   28 A"   29 A"   30 A"   31 A"   32 A"   33 A"   34 A"                 
  1.832   2.297   4.474   4.488   4.530   4.547   6.530   8.202
 35 A"   36 A"   37 A"   38 A"   39 A"   40 A"   41 A"   42 A"                 
 14.725  14.750  29.526  29.868  29.873 130.585 293.885
 43 A"   44 A"   45 A"   46 A"   47 A"   48 A"   49 A"                         

 Beta MOs, Restricted
 -- Occupied --                  
******* -490.05 -180.88 -169.69 -169.69  -80.04  -80.03  -65.18
  1 A'    2 A'    3 A'    4 A'    5 A'    6 A'    7 A'    8 A'                 
-58.540 -58.538 -37.937 -33.125 -33.121 -24.309 -24.308 -24.304
  9 A'   10 A'   11 A'   12 A'   13 A'   14 A'   15 A'   16 A'                 
 -9.860  -7.576  -7.567  -7.473  -7.465  -7.254  -5.487  -5.476
 17 A'   18 A'   19 A'   20 A'   21 A'   22 A'   23 A'   24 A'                 
 -5.468  -5.466  -5.460  -5.458-169.689 -58.539 -33.121 -24.308
 25 A'   26 A'   27 A'   28 A'    1 A"    2 A"    3 A"    4 A"                 
-24.304  -7.465  -5.477  -5.466  -5.458  -3.212  -3.208  -3.200
  5 A"    6 A"    7 A"    8 A"    9 A"   29 A'   30 A'   31 A'                 
 -2.410  -2.405  -2.393  -1.050  -0.937  -0.844  -0.679  -0.525
 32 A'   33 A'   34 A'   35 A'   36 A'   37 A'   38 A'   39 A'                 
 -0.489  -0.416  -0.403  -0.375  -3.209  -3.200  -2.406  -2.393
 40 A'   41 A'   42 A'   43 A'   10 A"   11 A"   12 A"   13 A"                 
 -0.470  -0.417  -0.349
 14 A"   15 A"   16 A"                                                         
 -- Virtual --                   
  0.004   0.060   0.065   0.078   0.099   0.109   0.121   0.129
 44 A'   45 A'   46 A'   47 A'   48 A'   49 A'   50 A'   51 A'                 
  0.142   0.153   0.177   0.191   0.276   0.328   0.362   0.386
 52 A'   53 A'   54 A'   55 A'   56 A'   57 A'   58 A'   59 A'                 
  0.402   0.426   0.473   0.539   0.571   0.584   0.630   0.677
 60 A'   61 A'   62 A'   63 A'   64 A'   65 A'   66 A'   67 A'                 
  0.679   0.729   0.787   0.805   0.828   0.863   0.886   0.906
 68 A'   69 A'   70 A'   71 A'   72 A'   73 A'   74 A'   75 A'                 
  1.099   1.149   1.310   1.394   1.588   1.629   1.848   1.932
 76 A'   77 A'   78 A'   79 A'   80 A'   81 A'   82 A'   83 A'                 
  1.986   2.005   2.326   2.398   4.484   4.508   4.542   4.570
 84 A'   85 A'   86 A'   87 A'   88 A'   89 A'   90 A'   91 A'                 
  4.632   4.742   4.774   6.560   6.572   7.130   7.219   7.410
 92 A'   93 A'   94 A'   95 A'   96 A'   97 A'   98 A'   99 A'                 
  8.225   8.275  14.768  14.774  14.860  14.894  28.876  29.552
100 A'  101 A'  102 A'  103 A'  104 A'  105 A'  106 A'  107 A'                 
 29.558  29.873  29.885  29.955  49.458 130.607 130.614 154.272
108 A'  109 A'  110 A'  111 A'  112 A'  113 A'  114 A'  115 A'                 
165.777 166.038 293.905 293.9711028.3971912.190  -0.026   0.082
116 A'  117 A'  118 A'  119 A'  120 A'  121 A'   17 A"   18 A"                 
  0.110   0.129   0.335   0.388   0.428   0.534   0.570   0.576
 19 A"   20 A"   21 A"   22 A"   23 A"   24 A"   25 A"   26 A"                 
  0.664   0.735   0.774   0.922   1.006   1.084   1.545   1.776
 27 A"   28 A"   29 A"   30 A"   31 A"   32 A"   33 A"   34 A"                 
  1.832   2.297   4.474   4.488   4.530   4.547   6.530   8.202
 35 A"   36 A"   37 A"   38 A"   39 A"   40 A"   41 A"   42 A"                 
 14.725  14.750  29.526  29.868  29.873 130.585 293.885
 43 A"   44 A"   45 A"   46 A"   47 A"   48 A"   49 A"                         
 --------------------------------------------------------------

          Ground-State Mulliken Net Atomic Charges

     Atom                 Charge (a.u.)
  ----------------------------------------
      1 I                    -0.115092
      2 P                     0.105214
      3 P                     0.192173
      4 Br                   -0.182294
  ----------------------------------------
  Sum of atomic charges =    -0.000000

 -----------------------------------------------------------------
                    Cartesian Multipole Moments
 -----------------------------------------------------------------
    Charge (ESU x 10^10)
                -0.0000
    Dipole Moment (Debye)
         X       0.0950      Y       0.6360      Z       0.0000
       Tot       0.6431
    Quadrupole Moments (Debye-Ang)
        XX     -75.8982     XY      -1.6993     YY     -72.6429
        XZ      -0.0000     YZ       0.0000     ZZ     -74.3069
    Octopole Moments (Debye-Ang^2)
       XXX      19.9807    XXY     -21.8894    XYY       5.4040
       YYY     -57.2494    XXZ       0.0000    XYZ       0.0000
       YYZ       0.0000    XZZ       4.2585    YZZ     -15.5160
       ZZZ       0.0000
    Hexadecapole Moments (Debye-Ang^3)
      XXXX   -1368.0732   XXXY      15.5869   XXYY    -314.0170
      XYYY      24.3961   YYYY    -591.2094   XXXZ       0.0000
      XXYZ       0.0000   XYYZ      -0.0000   YYYZ      -0.0000
      XXZZ    -246.3965   XYZZ       7.7595   YYZZ    -118.3509
      XZZZ      -0.0000   YZZZ      -0.0000   ZZZZ    -109.0633
 -----------------------------------------------------------------
 DrvMan completing analytic gradient of the correlated energy
 Correlated dipole moment
            1
    1   0.0373901
    2   0.2502192
    3   0.0000000
 Energy read as -10171.403400574
 Full Analytical Gradient: (in a.u., or Hartree/Bohr)
             1             2             3             4
    1    0.00078260    0.00360943   -0.00216425   -0.00222778
    2    0.00030080    0.00059507    0.00334488   -0.00424075
    3   -0.00000000    0.00000000   -0.00000000    0.00000000
 Gradient time:  CPU 0.55 s  wall 6.84 s
 Geometry Optimization Parameters
   NAtoms,    NIC,     NZ,  NCons,   NDum,   NFix, NCnnct, MaxDiis
        4      14       4       0       0       0       0       0


** GEOMETRY OPTIMIZATION IN DELOCALIZED INTERNAL COORDINATES **
   Searching for a Minimum

   Optimization Cycle:   1

                       Coordinates (Angstroms)
     ATOM                X               Y               Z
      1  I         1.7365739686   -0.3821978507    0.0000000000
      2  P         0.4409665776    1.7230942204    0.0000000000
      3  P        -1.5840880621    1.4179086632    0.0000000000
      4  Br       -2.1397599448   -0.7673873477    0.0000000000
   Point Group: cs    Number of degrees of freedom:     5


   Energy is -10171.403400574


 Attempting to Generate Delocalized Internal Coordinates

  5 Hessian modes will be used to form the next step
  Hessian Eigenvalues:
     0.098268    0.164406    0.250000    0.250000    0.296330

 Minimum Search - Taking Simple RFO Step
 Searching for Lamda that Minimizes Along All modes
 Value Taken    Lamda =  -0.00034931
 Step Taken.  Stepsize is  0.040321

                             Maximum     Tolerance    Cnvgd?
         Gradient           0.006820      0.000300      NO
         Displacement       0.027088      0.001200      NO
         Energy change     *********      0.000001      NO


 New Cartesian Coordinates Obtained by Inverse Iteration

 Displacement from previous Coordinates is:  0.120588
 ----------------------------------------------------------------
             Standard Nuclear Orientation (Angstroms)
    I     Atom           X                Y                Z
 ----------------------------------------------------------------
    1      I       1.6979895844    -0.3950638354     0.0000000000
    2      P       0.4322168332     1.7273380877     0.0000000000
    3      P      -1.5844936401     1.4203794822     0.0000000000
    4      Br     -2.0920202382    -0.7612360492     0.0000000000
 ----------------------------------------------------------------
 Molecular Point Group                 Cs    NOp =  2
 Largest Abelian Subgroup              Cs    NOp =  2
 Nuclear Repulsion Energy =   800.9722847143 hartrees
 There are       59 alpha and       59 beta electrons
 Applying Cartesian multipole field
    Component          Value
    ---------          -----
     (2,0,0)        1.00000E-11
     (0,2,0)        2.00000E-11
     (0,0,2)       -3.00000E-11
 Nucleus-field energy     =     0.0000000198 hartrees
 Requested basis set is 6-311++G(d,p)
 There are 69 shells and 170 basis functions
 A cutoff of  1.0D-14 yielded   1879 shell pairs
 There are     12213 function pairs (     13724 Cartesian)
 Smallest overlap matrix eigenvalue = 6.84E-04
 Guess MOs from SCF MO coefficient file

 -----------------------------------------------------------------------
  General SCF calculation program by
  Eric Jon Sundstrom, Paul Horn, Yuezhi Mao, Dmitri Zuev, Alec White,
  David Stuck, Shaama M.S., Shane Yost, Joonho Lee, David Small,
  Daniel Levine, Susi Lehtola, Hugh Burton, Evgeny Epifanovsky
 -----------------------------------------------------------------------
 Hartree-Fock
 using 4 threads for integral computing
 -------------------------------------------------------
 OpenMP Integral computing Module                
 Release: version 2.0, May 2017, Q-Chem Inc. Pleasanton 
 -------------------------------------------------------
 A restricted SCF calculation will be
 performed using DIIS
 SCF converges when DIIS error is below 1.0e-08
 ---------------------------------------
  Cycle       Energy         DIIS error
 ---------------------------------------
    1  -10170.6788120085      1.76e-04  
    2  -10170.6790239754      4.96e-05  
    3  -10170.6790543174      2.36e-05  
    4  -10170.6790593575      9.51e-06  
    5  -10170.6790605075      3.02e-06  
    6  -10170.6790606102      1.08e-06  
    7  -10170.6790606249      4.38e-07  
    8  -10170.6790606275      2.01e-07  
    9  -10170.6790606283      8.05e-08  
   10  -10170.6790606283      2.60e-08  
   11  -10170.6790606282      9.01e-09  Convergence criterion met
 ---------------------------------------
 SCF time:   CPU 25.66s  wall 10.00s 
 SCF   energy in the final basis set =   -10170.6790606282
 Total energy in the final basis set =   -10170.6790606282


 ------------------------------------------------------------------------------

   CCMAN2: suite of methods based on coupled cluster
           and equation of motion theories.

   Components:
   * libvmm-1.3-trunk
     by Evgeny Epifanovsky, Ilya Kaliman.
   * libtensor-2.5-trunk
     by Evgeny Epifanovsky, Michael Wormit, Dmitry Zuev, Sam Manzer, 
        Ilya Kaliman.
   * libcc-2.5-trunk
     by Evgeny Epifanovsky, Arik Landau, Tomasz Kus, Kirill Khistyaev, 
        Dmitry Zuev, Prashant Manohar, Xintian Feng, Anna Krylov, 
        Matthew Goldey, Alec White, Thomas Jagau, Kaushik Nanda, 
        Anastasia Gunina, Alexander Kunitsa, Joonho Lee.

   CCMAN original authors:
   Anna I. Krylov, C. David Sherrill, Steven R. Gwaltney,
   Edward F. C. Byrd (2000)
   Sergey V. Levchenko, Lyudmila V. Slipchenko, Tao Wang,
   Ana-Maria C. Cristian (2003)
   Piotr A. Pieniazek, C. Melania Oana, Evgeny Epifanovsky (2007)
   Prashant Manohar (2009)

 ------------------------------------------------------------------------------


 Allocating and initializing 3808MB of RAM...
 Calculation will run on 4 cores.


 Alpha MOs, Restricted
 -- Occupied --                  
******* -490.05 -180.88 -169.69 -169.69 -169.69  -80.04  -80.03
  1 A'    2 A'    3 A'    4 A'    1 A"    5 A'    6 A'    7 A'                 
-65.181 -58.541 -58.539 -58.539 -37.936 -33.124 -33.120 -33.120
  8 A'    9 A'    2 A"   10 A'   11 A'   12 A'    3 A"   13 A'                 
-24.308 -24.307 -24.307 -24.303 -24.303  -9.860  -7.574  -7.566
 14 A'    4 A"   15 A'    5 A"   16 A'   17 A'   18 A'   19 A'                 
 -7.474  -7.466  -7.465  -7.253  -5.486  -5.476  -5.475  -5.467
 20 A'    6 A"   21 A'   22 A'   23 A'    7 A"   24 A'   25 A'                 
 -5.465  -5.465  -5.458  -5.457  -5.457  -3.213  -3.210  -3.209
  8 A"   26 A'   27 A'    9 A"   28 A'   29 A'   10 A"   30 A'                 
 -3.200  -3.200  -2.409  -2.405  -2.404  -2.392  -2.392  -1.053
 11 A"   31 A'   32 A'   12 A"   33 A'   13 A"   34 A'   35 A'                 
 -0.937  -0.844  -0.678  -0.526  -0.492  -0.472  -0.416  -0.415
 36 A'   37 A'   38 A'   39 A'   40 A'   14 A"   15 A"   41 A'                 
 -0.402  -0.375  -0.349
 42 A'   43 A'   16 A"                                                         
 -- Virtual --                   
 -0.024   0.005   0.061   0.065   0.078   0.082   0.099   0.108
 17 A"   44 A'   45 A'   46 A'   47 A'   18 A"   48 A'   49 A'                 
  0.110   0.121   0.129   0.131   0.142   0.153   0.177   0.192
 19 A"   50 A'   20 A"   51 A'   52 A'   53 A'   54 A'   55 A'                 
  0.276   0.330   0.336   0.361   0.386   0.388   0.403   0.428
 56 A'   57 A'   21 A"   58 A'   59 A'   22 A"   60 A'   61 A'                 
  0.428   0.469   0.534   0.538   0.568   0.571   0.580   0.584
 23 A"   62 A'   24 A"   63 A'   25 A"   64 A'   26 A"   65 A'                 
  0.630   0.661   0.679   0.684   0.727   0.733   0.773   0.791
 66 A'   27 A"   67 A'   68 A'   69 A'   28 A"   29 A"   70 A'                 
  0.805   0.826   0.871   0.890   0.907   0.924   1.011   1.088
 71 A'   72 A'   73 A'   74 A'   75 A'   30 A"   31 A"   32 A"                 
  1.105   1.152   1.314   1.402   1.546   1.591   1.631   1.778
 76 A'   77 A'   78 A'   79 A'   33 A"   80 A'   81 A'   34 A"                 
  1.833   1.851   1.934   1.986   2.008   2.297   2.330   2.400
 35 A"   82 A'   83 A'   84 A'   85 A'   36 A"   86 A'   87 A'                 
  4.475   4.485   4.489   4.508   4.530   4.543   4.547   4.573
 37 A"   88 A'   38 A"   89 A'   39 A"   90 A'   40 A"   91 A'                 
  4.634   4.747   4.779   6.531   6.562   6.574   7.129   7.223
 92 A'   93 A'   94 A'   41 A"   95 A'   96 A'   97 A'   98 A'                 
  7.416   8.201   8.228   8.277  14.727  14.752  14.772  14.776
 99 A'   42 A"  100 A'  101 A'   43 A"   44 A"  102 A'  103 A'                 
 14.863  14.891  28.879  29.527  29.554  29.560  29.869  29.874
104 A'  105 A'  106 A'   45 A"  107 A'  108 A'   46 A"   47 A"                 
 29.875  29.888  29.956  49.458 130.586 130.610 130.615 154.275
109 A'  110 A'  111 A'  112 A'   48 A"  113 A'  114 A'  115 A'                 
165.780 166.044 293.885 293.908 293.9731028.3981912.193
116 A'  117 A'   49 A"  118 A'  119 A'  120 A'  121 A'                         

 Beta MOs, Restricted
 -- Occupied --                  
******* -490.05 -180.88 -169.69 -169.69 -169.69  -80.04  -80.03
  1 A'    2 A'    3 A'    4 A'    1 A"    5 A'    6 A'    7 A'                 
-65.181 -58.541 -58.539 -58.539 -37.936 -33.124 -33.120 -33.120
  8 A'    9 A'    2 A"   10 A'   11 A'   12 A'    3 A"   13 A'                 
-24.308 -24.307 -24.307 -24.303 -24.303  -9.860  -7.574  -7.566
 14 A'    4 A"   15 A'    5 A"   16 A'   17 A'   18 A'   19 A'                 
 -7.474  -7.466  -7.465  -7.253  -5.486  -5.476  -5.475  -5.467
 20 A'    6 A"   21 A'   22 A'   23 A'    7 A"   24 A'   25 A'                 
 -5.465  -5.465  -5.458  -5.457  -5.457  -3.213  -3.210  -3.209
  8 A"   26 A'   27 A'    9 A"   28 A'   29 A'   10 A"   30 A'                 
 -3.200  -3.200  -2.409  -2.405  -2.404  -2.392  -2.392  -1.053
 11 A"   31 A'   32 A'   12 A"   33 A'   13 A"   34 A'   35 A'                 
 -0.937  -0.844  -0.678  -0.526  -0.492  -0.472  -0.416  -0.415
 36 A'   37 A'   38 A'   39 A'   40 A'   14 A"   15 A"   41 A'                 
 -0.402  -0.375  -0.349
 42 A'   43 A'   16 A"                                                         
 -- Virtual --                   
 -0.024   0.005   0.061   0.065   0.078   0.082   0.099   0.108
 17 A"   44 A'   45 A'   46 A'   47 A'   18 A"   48 A'   49 A'                 
  0.110   0.121   0.129   0.131   0.142   0.153   0.177   0.192
 19 A"   50 A'   20 A"   51 A'   52 A'   53 A'   54 A'   55 A'                 
  0.276   0.330   0.336   0.361   0.386   0.388   0.403   0.428
 56 A'   57 A'   21 A"   58 A'   59 A'   22 A"   60 A'   61 A'                 
  0.428   0.469   0.534   0.538   0.568   0.571   0.580   0.584
 23 A"   62 A'   24 A"   63 A'   25 A"   64 A'   26 A"   65 A'                 
  0.630   0.661   0.679   0.684   0.727   0.733   0.773   0.791
 66 A'   27 A"   67 A'   68 A'   69 A'   28 A"   29 A"   70 A'                 
  0.805   0.826   0.871   0.890   0.907   0.924   1.011   1.088
 71 A'   72 A'   73 A'   74 A'   75 A'   30 A"   31 A"   32 A"                 
  1.105   1.152   1.314   1.402   1.546   1.591   1.631   1.778
 76 A'   77 A'   78 A'   79 A'   33 A"   80 A'   81 A'   34 A"                 
  1.833   1.851   1.934   1.986   2.008   2.297   2.330   2.400
 35 A"   82 A'   83 A'   84 A'   85 A'   36 A"   86 A'   87 A'                 
  4.475   4.485   4.489   4.508   4.530   4.543   4.547   4.573
 37 A"   88 A'   38 A"   89 A'   39 A"   90 A'   40 A"   91 A'                 
  4.634   4.747   4.779   6.531   6.562   6.574   7.129   7.223
 92 A'   93 A'   94 A'   41 A"   95 A'   96 A'   97 A'   98 A'                 
  7.416   8.201   8.228   8.277  14.727  14.752  14.772  14.776
 99 A'   42 A"  100 A'  101 A'   43 A"   44 A"  102 A'  103 A'                 
 14.863  14.891  28.879  29.527  29.554  29.560  29.869  29.874
104 A'  105 A'  106 A'   45 A"  107 A'  108 A'   46 A"   47 A"                 
 29.875  29.888  29.956  49.458 130.586 130.610 130.615 154.275
109 A'  110 A'  111 A'  112 A'   48 A"  113 A'  114 A'  115 A'                 
165.780 166.044 293.885 293.908 293.9731028.3981912.193
116 A'  117 A'   49 A"  118 A'  119 A'  120 A'  121 A'                         

 Occupation and symmetry of molecular orbitals

 Point group: Cs (2 irreducible representations).

                           A'   A"    All 
 ------------------------------------------
 All molecular orbitals:
  - Alpha                  121  49    170 
  - Beta                   121  49    170 
 ------------------------------------------
 Alpha orbitals:
  - Frozen occupied        28   9     37  
  - Active occupied        15   7     22  
  - Active virtual         78   33    111 
  - Frozen virtual         0    0     0   
 ------------------------------------------
 Beta orbitals:
  - Frozen occupied        28   9     37  
  - Active occupied        15   7     22  
  - Active virtual         78   33    111 
  - Frozen virtual         0    0     0   
 ------------------------------------------

 Import integrals:   CPU 0.00 s  wall 0.00 s

 Import integrals:   CPU 172.22 s  wall 131.34 s

 MP2 amplitudes:   CPU 0.32 s  wall 0.50 s

Running a double precision version
           CCSD T amplitudes will be solved using DIIS.

           Start     Size      MaxIter   EConv     TConv     
           3         7         100       1.00e-07  1.00e-05  
 ------------------------------------------------------------------------------
           Energy (a.u.)   Ediff      Tdiff       Comment
 ------------------------------------------------------------------------------
         -1.0171389e+04                           
     1   -1.0171381e+04   7.71e-03   8.53e-01     
     2   -1.0171400e+04   1.93e-02   1.06e-01     
     3   -1.0171401e+04   5.49e-04   4.35e-02     
     4   -1.0171403e+04   1.89e-03   1.40e-02     Switched to DIIS steps.
     5   -1.0171404e+04   6.67e-04   1.26e-02     
     6   -1.0171404e+04   1.54e-05   2.53e-03     
     7   -1.0171404e+04   1.35e-06   1.08e-03     
     8   -1.0171404e+04   3.96e-06   2.48e-04     
     9   -1.0171404e+04   9.49e-07   1.32e-04     
    10   -1.0171404e+04   2.94e-07   5.47e-05     
    11   -1.0171404e+04   7.88e-08   3.24e-05     
    12   -1.0171404e+04   6.52e-08   9.72e-06     
 ------------------------------------------------------------------------------
         -1.0171404e+04                           CCSD T converged.

End of double precision
 SCF energy                 = -10170.67906063
 MP2 energy                 = -10171.38883912
 CCSD correlation energy     =     -0.72448405
 CCSD total energy           = -10171.40354468

 CCSD  T1^2 = 0.0122  T2^2 = 0.3148  Leading amplitudes:

 Amplitude    Orbitals with energies
 -0.0247       15 (A") A                 ->    17 (A") A                  
              -0.4158                         -0.0243                     
 -0.0247       15 (A") B                 ->    17 (A") B                  
              -0.4158                         -0.0243                     
  0.0182       39 (A') A                 ->    44 (A') A                  
              -0.5256                          0.0050                     
  0.0182       39 (A') B                 ->    44 (A') B                  
              -0.5256                          0.0050                     

 Amplitude    Orbitals with energies
 -0.1185       16 (A") A     16 (A") B   ->    17 (A") A     17 (A") B    
              -0.3485       -0.3485           -0.0243       -0.0243       
  0.1185       16 (A") A     16 (A") B   ->    17 (A") B     17 (A") A    
              -0.3485       -0.3485           -0.0243       -0.0243       
  0.1185       16 (A") B     16 (A") A   ->    17 (A") A     17 (A") B    
              -0.3485       -0.3485           -0.0243       -0.0243       
 -0.1185       16 (A") B     16 (A") A   ->    17 (A") B     17 (A") A    
              -0.3485       -0.3485           -0.0243       -0.0243       

 Computing CCSD intemediates for later calculations in double precision
 Finished.

Running a double precision version
           CCSD Lambda amplitudes will be solved using DIIS.
           Start     Size      MaxIter   EConv     LConv     
           3         7         100       1.00e-07  1.00e-05  
 ------------------------------------------------------------------------------
            Enorm      Ldiff       Comment
 ------------------------------------------------------------------------------
     1     6.35e-02   4.98e-02     
     2     1.46e-02   5.09e-03     
     3     6.12e-03   2.35e-03     
     4     3.36e-03   1.16e-03     Switched to DIIS steps.
     5     1.07e-03   5.93e-04     
     6     5.16e-04   1.66e-04     
     7     1.63e-04   4.07e-05     
     8     7.38e-05   6.03e-06     
     9     2.47e-05   5.53e-06     
    10     1.05e-05   1.81e-06     
    11     3.96e-06   5.98e-07     
    12     2.06e-06   7.99e-08     
    13     9.68e-07   9.44e-08     
    14     4.42e-07   2.26e-08     
    15     2.22e-07   7.24e-09     
    16     9.00e-08   7.84e-09     
 ------------------------------------------------------------------------------
                                   CCSD Lambda converged.

 Computing density matrices in double precision...
           Orbital response amplitudes will be solved using DIIS.
           Start     Size      MaxIter   EConv     LConv     
           3         7         100       1.00e-06  1.00e-06  
 ------------------------------------------------------------------------------
            Enorm      Ldiff       Comment
 ------------------------------------------------------------------------------
     1     1.17e-01   2.29e-03     
     2     1.17e-01   6.31e-03     
     3     1.47e-01   3.41e-02     
     4     1.49e-02   6.98e-02     Switched to DIIS steps.
     5     6.12e-03   1.12e-03     
     6     1.37e-03   4.68e-04     
     7     3.30e-04   2.49e-04     
     8     8.15e-05   4.15e-05     
     9     2.50e-05   7.92e-06     
    10     9.42e-06   3.56e-06     
    11     3.76e-06   1.19e-06     
    12     1.81e-06   6.11e-07     
    13     3.82e-07   1.63e-07     
 ------------------------------------------------------------------------------
                                   Orbital response converged.

 Computing density matrices... Done.
 CCSD calculation:   CPU 1778.68 s  wall 2044.43 s

Current path: /canmo/ccsd/grad/
/g1_bb_aa
/g1_bb_bb
/g1_o1o1
/g1_o1o2
/g1_o1v1
/g1_o2v1
/g1_v1v1
/g1p_bb_aa
/g1p_bb_bb
/g1s_bb_aa
/g1s_bb_bb
/g2_o1o1o1o1
/g2_o1o1o1v1
/g2_o1o1v1v1
/g2_o1v1o1v1
/g2_o1v1v1v1
/g2_v1v1v1v1
/w_bb_aa
/w_bb_bb
 Transferring MO TPDM to AO TPDM
 Transferring g2_o1o1o1o1
 Transferring g2_o1o1o1v1
 Transferring g2_o1o1v1v1
 Transferring g2_o1v1o1v1
 Transferring g2_o1v1v1v1
 Transferring g2_v1v1v1v1
 Adding separable TPDM
 Computing TPDM gradient
 --------------------------------------------------------
 2e gradient
  Atom          X               Y               Z
 --------------------------------------------------------
    1        -68.274845       36.867741        0.000000  
    2         -9.705623      -44.035302       -0.000000  
    3         27.644743      -34.222414        0.000000  
    4         50.335725       41.389976       -0.000000  
 --------------------------------------------------------
 --------------------------------------------------------
 Final gradient
  Atom          X               Y               Z
 --------------------------------------------------------
    1        -68.274845       36.867741        0.000000  
    2         -9.705623      -44.035302       -0.000000  
    3         27.644743      -34.222414        0.000000  
    4         50.335725       41.389976       -0.000000  
 --------------------------------------------------------
 Analytic gradient from two-electron contribution:   CPU 2774.20 s  wall 1327.49 s

 Total ccman2 time:   CPU 4732.23 s  wall 3516.49 s


 --------------------------------------------------------------
             Orbital Energies (a.u.) and Symmetries
 --------------------------------------------------------------

 Alpha MOs, Restricted
 -- Occupied --                  
******* -490.05 -180.88 -169.69 -169.69  -80.04  -80.03  -65.18
  1 A'    2 A'    3 A'    4 A'    5 A'    6 A'    7 A'    8 A'                 
-58.541 -58.539 -37.936 -33.124 -33.120 -24.308 -24.307 -24.303
  9 A'   10 A'   11 A'   12 A'   13 A'   14 A'   15 A'   16 A'                 
 -9.860  -7.574  -7.566  -7.474  -7.465  -7.253  -5.486  -5.475
 17 A'   18 A'   19 A'   20 A'   21 A'   22 A'   23 A'   24 A'                 
 -5.467  -5.465  -5.458  -5.457-169.688 -58.539 -33.120 -24.307
 25 A'   26 A'   27 A'   28 A'    1 A"    2 A"    3 A"    4 A"                 
-24.303  -7.466  -5.476  -5.465  -5.457  -3.213  -3.209  -3.200
  5 A"    6 A"    7 A"    8 A"    9 A"   29 A'   30 A'   31 A'                 
 -2.409  -2.404  -2.392  -1.053  -0.937  -0.844  -0.678  -0.526
 32 A'   33 A'   34 A'   35 A'   36 A'   37 A'   38 A'   39 A'                 
 -0.492  -0.415  -0.402  -0.375  -3.210  -3.200  -2.405  -2.392
 40 A'   41 A'   42 A'   43 A'   10 A"   11 A"   12 A"   13 A"                 
 -0.472  -0.416  -0.349
 14 A"   15 A"   16 A"                                                         
 -- Virtual --                   
  0.005   0.061   0.065   0.078   0.099   0.108   0.121   0.131
 44 A'   45 A'   46 A'   47 A'   48 A'   49 A'   50 A'   51 A'                 
  0.142   0.153   0.177   0.192   0.276   0.330   0.361   0.386
 52 A'   53 A'   54 A'   55 A'   56 A'   57 A'   58 A'   59 A'                 
  0.403   0.428   0.469   0.538   0.571   0.584   0.630   0.679
 60 A'   61 A'   62 A'   63 A'   64 A'   65 A'   66 A'   67 A'                 
  0.684   0.727   0.791   0.805   0.826   0.871   0.890   0.907
 68 A'   69 A'   70 A'   71 A'   72 A'   73 A'   74 A'   75 A'                 
  1.105   1.152   1.314   1.402   1.591   1.631   1.851   1.934
 76 A'   77 A'   78 A'   79 A'   80 A'   81 A'   82 A'   83 A'                 
  1.986   2.008   2.330   2.400   4.485   4.508   4.543   4.573
 84 A'   85 A'   86 A'   87 A'   88 A'   89 A'   90 A'   91 A'                 
  4.634   4.747   4.779   6.562   6.574   7.129   7.223   7.416
 92 A'   93 A'   94 A'   95 A'   96 A'   97 A'   98 A'   99 A'                 
  8.228   8.277  14.772  14.776  14.863  14.891  28.879  29.554
100 A'  101 A'  102 A'  103 A'  104 A'  105 A'  106 A'  107 A'                 
 29.560  29.875  29.888  29.956  49.458 130.610 130.615 154.275
108 A'  109 A'  110 A'  111 A'  112 A'  113 A'  114 A'  115 A'                 
165.780 166.044 293.908 293.9731028.3981912.193  -0.024   0.082
116 A'  117 A'  118 A'  119 A'  120 A'  121 A'   17 A"   18 A"                 
  0.110   0.129   0.336   0.388   0.428   0.534   0.568   0.580
 19 A"   20 A"   21 A"   22 A"   23 A"   24 A"   25 A"   26 A"                 
  0.661   0.733   0.773   0.924   1.011   1.088   1.546   1.778
 27 A"   28 A"   29 A"   30 A"   31 A"   32 A"   33 A"   34 A"                 
  1.833   2.297   4.475   4.489   4.530   4.547   6.531   8.201
 35 A"   36 A"   37 A"   38 A"   39 A"   40 A"   41 A"   42 A"                 
 14.727  14.752  29.527  29.869  29.874 130.586 293.885
 43 A"   44 A"   45 A"   46 A"   47 A"   48 A"   49 A"                         

 Beta MOs, Restricted
 -- Occupied --                  
******* -490.05 -180.88 -169.69 -169.69  -80.04  -80.03  -65.18
  1 A'    2 A'    3 A'    4 A'    5 A'    6 A'    7 A'    8 A'                 
-58.541 -58.539 -37.936 -33.124 -33.120 -24.308 -24.307 -24.303
  9 A'   10 A'   11 A'   12 A'   13 A'   14 A'   15 A'   16 A'                 
 -9.860  -7.574  -7.566  -7.474  -7.465  -7.253  -5.486  -5.475
 17 A'   18 A'   19 A'   20 A'   21 A'   22 A'   23 A'   24 A'                 
 -5.467  -5.465  -5.458  -5.457-169.688 -58.539 -33.120 -24.307
 25 A'   26 A'   27 A'   28 A'    1 A"    2 A"    3 A"    4 A"                 
-24.303  -7.466  -5.476  -5.465  -5.457  -3.213  -3.209  -3.200
  5 A"    6 A"    7 A"    8 A"    9 A"   29 A'   30 A'   31 A'                 
 -2.409  -2.404  -2.392  -1.053  -0.937  -0.844  -0.678  -0.526
 32 A'   33 A'   34 A'   35 A'   36 A'   37 A'   38 A'   39 A'                 
 -0.492  -0.415  -0.402  -0.375  -3.210  -3.200  -2.405  -2.392
 40 A'   41 A'   42 A'   43 A'   10 A"   11 A"   12 A"   13 A"                 
 -0.472  -0.416  -0.349
 14 A"   15 A"   16 A"                                                         
 -- Virtual --                   
  0.005   0.061   0.065   0.078   0.099   0.108   0.121   0.131
 44 A'   45 A'   46 A'   47 A'   48 A'   49 A'   50 A'   51 A'                 
  0.142   0.153   0.177   0.192   0.276   0.330   0.361   0.386
 52 A'   53 A'   54 A'   55 A'   56 A'   57 A'   58 A'   59 A'                 
  0.403   0.428   0.469   0.538   0.571   0.584   0.630   0.679
 60 A'   61 A'   62 A'   63 A'   64 A'   65 A'   66 A'   67 A'                 
  0.684   0.727   0.791   0.805   0.826   0.871   0.890   0.907
 68 A'   69 A'   70 A'   71 A'   72 A'   73 A'   74 A'   75 A'                 
  1.105   1.152   1.314   1.402   1.591   1.631   1.851   1.934
 76 A'   77 A'   78 A'   79 A'   80 A'   81 A'   82 A'   83 A'                 
  1.986   2.008   2.330   2.400   4.485   4.508   4.543   4.573
 84 A'   85 A'   86 A'   87 A'   88 A'   89 A'   90 A'   91 A'                 
  4.634   4.747   4.779   6.562   6.574   7.129   7.223   7.416
 92 A'   93 A'   94 A'   95 A'   96 A'   97 A'   98 A'   99 A'                 
  8.228   8.277  14.772  14.776  14.863  14.891  28.879  29.554
100 A'  101 A'  102 A'  103 A'  104 A'  105 A'  106 A'  107 A'                 
 29.560  29.875  29.888  29.956  49.458 130.610 130.615 154.275
108 A'  109 A'  110 A'  111 A'  112 A'  113 A'  114 A'  115 A'                 
165.780 166.044 293.908 293.9731028.3981912.193  -0.024   0.082
116 A'  117 A'  118 A'  119 A'  120 A'  121 A'   17 A"   18 A"                 
  0.110   0.129   0.336   0.388   0.428   0.534   0.568   0.580
 19 A"   20 A"   21 A"   22 A"   23 A"   24 A"   25 A"   26 A"                 
  0.661   0.733   0.773   0.924   1.011   1.088   1.546   1.778
 27 A"   28 A"   29 A"   30 A"   31 A"   32 A"   33 A"   34 A"                 
  1.833   2.297   4.475   4.489   4.530   4.547   6.531   8.201
 35 A"   36 A"   37 A"   38 A"   39 A"   40 A"   41 A"   42 A"                 
 14.727  14.752  29.527  29.869  29.874 130.586 293.885
 43 A"   44 A"   45 A"   46 A"   47 A"   48 A"   49 A"                         
 --------------------------------------------------------------

          Ground-State Mulliken Net Atomic Charges

     Atom                 Charge (a.u.)
  ----------------------------------------
      1 I                    -0.116894
      2 P                     0.106642
      3 P                     0.187286
      4 Br                   -0.177034
  ----------------------------------------
  Sum of atomic charges =     0.000000

 -----------------------------------------------------------------
                    Cartesian Multipole Moments
 -----------------------------------------------------------------
    Charge (ESU x 10^10)
                -0.0000
    Dipole Moment (Debye)
         X       0.0252      Y       0.6017      Z      -0.0000
       Tot       0.6022
    Quadrupole Moments (Debye-Ang)
        XX     -75.9293     XY      -1.6780     YY     -72.5438
        XZ       0.0000     YZ      -0.0000     ZZ     -74.2619
    Octopole Moments (Debye-Ang^2)
       XXX      20.3577    XXY     -21.5185    XYY       5.6921
       YYY     -56.8413    XXZ      -0.0000    XYZ      -0.0000
       YYZ      -0.0000    XZZ       4.4944    YZZ     -15.3403
       ZZZ      -0.0000
    Hexadecapole Moments (Debye-Ang^3)
      XXXX   -1323.1634   XXXY      20.1283   XXYY    -307.6117
      XYYY      27.8741   YYYY    -592.4183   XXXZ       0.0000
      XXYZ      -0.0000   XYYZ      -0.0000   YYYZ      -0.0000
      XXZZ    -238.5345   XYZZ       9.1527   YYZZ    -118.6585
      XZZZ       0.0000   YZZZ       0.0000   ZZZZ    -108.9312
 -----------------------------------------------------------------
 DrvMan completing analytic gradient of the correlated energy
 Correlated dipole moment
            1
    1   0.0099107
    2   0.2367335
    3  -0.0000000
 Energy read as -10171.403544681
 Full Analytical Gradient: (in a.u., or Hartree/Bohr)
             1             2             3             4
    1   -0.00057079    0.00006653    0.00005510    0.00044917
    2    0.00005993   -0.00029082    0.00114881   -0.00091793
    3   -0.00000000   -0.00000000   -0.00000000    0.00000000
 Gradient time:  CPU 0.45 s  wall 4.89 s
 Geometry Optimization Parameters
   NAtoms,    NIC,     NZ,  NCons,   NDum,   NFix, NCnnct, MaxDiis
        4      14       4       0       0       0       0       0

 Cartesian Hessian Update
 Hessian Updated using BFGS Update


** GEOMETRY OPTIMIZATION IN DELOCALIZED INTERNAL COORDINATES **
   Searching for a Minimum

   Optimization Cycle:   2

                       Coordinates (Angstroms)
     ATOM                X               Y               Z
      1  I         1.6979895844   -0.3950638354    0.0000000000
      2  P         0.4322168332    1.7273380877    0.0000000000
      3  P        -1.5844936401    1.4203794822    0.0000000000
      4  Br       -2.0920202382   -0.7612360492    0.0000000000
   Point Group: cs    Number of degrees of freedom:     5


   Energy is -10171.403544681

 Hessian Updated using BFGS Update

  5 Hessian modes will be used to form the next step
  Hessian Eigenvalues:
     0.098300    0.136536    0.249994    0.283956    0.378591

 Minimum Search - Taking Simple RFO Step
 Searching for Lamda that Minimizes Along All modes
 Value Taken    Lamda =  -0.00003948
 Step Taken.  Stepsize is  0.011801

                             Maximum     Tolerance    Cnvgd?
         Gradient           0.003464      0.000300      NO
         Displacement       0.009358      0.001200      NO
         Energy change     -0.000144      0.000001      NO


 New Cartesian Coordinates Obtained by Inverse Iteration

 Displacement from previous Coordinates is:  0.040962
 ----------------------------------------------------------------
             Standard Nuclear Orientation (Angstroms)
    I     Atom           X                Y                Z
 ----------------------------------------------------------------
    1      I       1.7124227942    -0.3910891799     0.0000000000
    2      P       0.4323019570     1.7244111753     0.0000000000
    3      P      -1.5844149440     1.4164249751     0.0000000000
    4      Br     -2.1066172678    -0.7583292852     0.0000000000
 ----------------------------------------------------------------
 Molecular Point Group                 Cs    NOp =  2
 Largest Abelian Subgroup              Cs    NOp =  2
 Nuclear Repulsion Energy =   798.6987922427 hartrees
 There are       59 alpha and       59 beta electrons
 Applying Cartesian multipole field
    Component          Value
    ---------          -----
     (2,0,0)        1.00000E-11
     (0,2,0)        2.00000E-11
     (0,0,2)       -3.00000E-11
 Nucleus-field energy     =     0.0000000199 hartrees
 Requested basis set is 6-311++G(d,p)
 There are 69 shells and 170 basis functions
 A cutoff of  1.0D-14 yielded   1877 shell pairs
 There are     12185 function pairs (     13685 Cartesian)
 Smallest overlap matrix eigenvalue = 6.82E-04
 Guess MOs from SCF MO coefficient file

 -----------------------------------------------------------------------
  General SCF calculation program by
  Eric Jon Sundstrom, Paul Horn, Yuezhi Mao, Dmitri Zuev, Alec White,
  David Stuck, Shaama M.S., Shane Yost, Joonho Lee, David Small,
  Daniel Levine, Susi Lehtola, Hugh Burton, Evgeny Epifanovsky
 -----------------------------------------------------------------------
 Hartree-Fock
 using 4 threads for integral computing
 -------------------------------------------------------
 OpenMP Integral computing Module                
 Release: version 2.0, May 2017, Q-Chem Inc. Pleasanton 
 -------------------------------------------------------
 A restricted SCF calculation will be
 performed using DIIS
 SCF converges when DIIS error is below 1.0e-08
 ---------------------------------------
  Cycle       Energy         DIIS error
 ---------------------------------------
    1  -10170.6790973066      6.08e-05  
    2  -10170.6791250378      1.72e-05  
    3  -10170.6791294508      6.92e-06  
    4  -10170.6791300059      3.30e-06  
    5  -10170.6791301265      9.05e-07  
    6  -10170.6791301369      3.11e-07  
    7  -10170.6791301381      1.49e-07  
    8  -10170.6791301383      6.19e-08  
    9  -10170.6791301385      2.68e-08  
   10  -10170.6791301385      8.21e-09  Convergence criterion met
 ---------------------------------------
 SCF time:   CPU 23.16s  wall 14.00s 
 SCF   energy in the final basis set =   -10170.6791301385
 Total energy in the final basis set =   -10170.6791301385


 ------------------------------------------------------------------------------

   CCMAN2: suite of methods based on coupled cluster
           and equation of motion theories.

   Components:
   * libvmm-1.3-trunk
     by Evgeny Epifanovsky, Ilya Kaliman.
   * libtensor-2.5-trunk
     by Evgeny Epifanovsky, Michael Wormit, Dmitry Zuev, Sam Manzer, 
        Ilya Kaliman.
   * libcc-2.5-trunk
     by Evgeny Epifanovsky, Arik Landau, Tomasz Kus, Kirill Khistyaev, 
        Dmitry Zuev, Prashant Manohar, Xintian Feng, Anna Krylov, 
        Matthew Goldey, Alec White, Thomas Jagau, Kaushik Nanda, 
        Anastasia Gunina, Alexander Kunitsa, Joonho Lee.

   CCMAN original authors:
   Anna I. Krylov, C. David Sherrill, Steven R. Gwaltney,
   Edward F. C. Byrd (2000)
   Sergey V. Levchenko, Lyudmila V. Slipchenko, Tao Wang,
   Ana-Maria C. Cristian (2003)
   Piotr A. Pieniazek, C. Melania Oana, Evgeny Epifanovsky (2007)
   Prashant Manohar (2009)

 ------------------------------------------------------------------------------


 Allocating and initializing 3808MB of RAM...
 Calculation will run on 4 cores.


 Alpha MOs, Restricted
 -- Occupied --                  
******* -490.05 -180.88 -169.69 -169.69 -169.69  -80.03  -80.03
  1 A'    2 A'    3 A'    4 A'    1 A"    5 A'    6 A'    7 A'                 
-65.181 -58.541 -58.540 -58.539 -37.936 -33.124 -33.121 -33.120
  8 A'    9 A'    2 A"   10 A'   11 A'   12 A'    3 A"   13 A'                 
-24.308 -24.307 -24.307 -24.303 -24.303  -9.861  -7.574  -7.566
 14 A'    4 A"   15 A'    5 A"   16 A'   17 A'   18 A'   19 A'                 
 -7.474  -7.466  -7.466  -7.253  -5.486  -5.476  -5.475  -5.467
 20 A'    6 A"   21 A'   22 A'   23 A'    7 A"   24 A'   25 A'                 
 -5.465  -5.465  -5.458  -5.457  -5.457  -3.213  -3.210  -3.209
  8 A"   26 A'   27 A'    9 A"   28 A'   29 A'   10 A"   30 A'                 
 -3.201  -3.201  -2.409  -2.405  -2.404  -2.392  -2.392  -1.054
 11 A"   31 A'   32 A'   12 A"   33 A'   13 A"   34 A'   35 A'                 
 -0.937  -0.844  -0.678  -0.526  -0.492  -0.472  -0.416  -0.416
 36 A'   37 A'   38 A'   39 A'   40 A'   14 A"   15 A"   41 A'                 
 -0.402  -0.375  -0.348
 42 A'   43 A'   16 A"                                                         
 -- Virtual --                   
 -0.024   0.005   0.061   0.065   0.078   0.082   0.099   0.109
 17 A"   44 A'   45 A'   46 A'   47 A'   18 A"   48 A'   49 A'                 
  0.110   0.121   0.129   0.131   0.142   0.153   0.177   0.191
 19 A"   50 A'   20 A"   51 A'   52 A'   53 A'   54 A'   55 A'                 
  0.277   0.329   0.336   0.361   0.386   0.388   0.403   0.427
 56 A'   57 A'   21 A"   58 A'   59 A'   22 A"   60 A'   61 A'                 
  0.428   0.470   0.535   0.538   0.569   0.571   0.579   0.584
 23 A"   62 A'   24 A"   63 A'   25 A"   64 A'   26 A"   65 A'                 
  0.629   0.660   0.679   0.682   0.728   0.733   0.773   0.789
 66 A'   27 A"   67 A'   68 A'   69 A'   28 A"   29 A"   70 A'                 
  0.805   0.827   0.870   0.890   0.908   0.924   1.012   1.088
 71 A'   72 A'   73 A'   74 A'   75 A'   30 A"   31 A"   32 A"                 
  1.104   1.151   1.316   1.402   1.546   1.590   1.630   1.778
 76 A'   77 A'   78 A'   79 A'   33 A"   80 A'   81 A'   34 A"                 
  1.833   1.850   1.933   1.987   2.009   2.296   2.328   2.400
 35 A"   82 A'   83 A'   84 A'   85 A'   36 A"   86 A'   87 A'                 
  4.475   4.485   4.489   4.508   4.529   4.542   4.547   4.572
 37 A"   88 A'   38 A"   89 A'   39 A"   90 A'   40 A"   91 A'                 
  4.633   4.747   4.778   6.531   6.561   6.574   7.129   7.223
 92 A'   93 A'   94 A'   41 A"   95 A'   96 A'   97 A'   98 A'                 
  7.416   8.201   8.226   8.277  14.727  14.752  14.772  14.776
 99 A'   42 A"  100 A'  101 A'   43 A"   44 A"  102 A'  103 A'                 
 14.863  14.892  28.878  29.527  29.553  29.560  29.869  29.874
104 A'  105 A'  106 A'   45 A"  107 A'  108 A'   46 A"   47 A"                 
 29.875  29.887  29.956  49.458 130.586 130.609 130.615 154.274
109 A'  110 A'  111 A'  112 A'   48 A"  113 A'  114 A'  115 A'                 
165.780 166.044 293.885 293.906 293.9731028.3981912.192
116 A'  117 A'   49 A"  118 A'  119 A'  120 A'  121 A'                         

 Beta MOs, Restricted
 -- Occupied --                  
******* -490.05 -180.88 -169.69 -169.69 -169.69  -80.03  -80.03
  1 A'    2 A'    3 A'    4 A'    1 A"    5 A'    6 A'    7 A'                 
-65.181 -58.541 -58.540 -58.539 -37.936 -33.124 -33.121 -33.120
  8 A'    9 A'    2 A"   10 A'   11 A'   12 A'    3 A"   13 A'                 
-24.308 -24.307 -24.307 -24.303 -24.303  -9.861  -7.574  -7.566
 14 A'    4 A"   15 A'    5 A"   16 A'   17 A'   18 A'   19 A'                 
 -7.474  -7.466  -7.466  -7.253  -5.486  -5.476  -5.475  -5.467
 20 A'    6 A"   21 A'   22 A'   23 A'    7 A"   24 A'   25 A'                 
 -5.465  -5.465  -5.458  -5.457  -5.457  -3.213  -3.210  -3.209
  8 A"   26 A'   27 A'    9 A"   28 A'   29 A'   10 A"   30 A'                 
 -3.201  -3.201  -2.409  -2.405  -2.404  -2.392  -2.392  -1.054
 11 A"   31 A'   32 A'   12 A"   33 A'   13 A"   34 A'   35 A'                 
 -0.937  -0.844  -0.678  -0.526  -0.492  -0.472  -0.416  -0.416
 36 A'   37 A'   38 A'   39 A'   40 A'   14 A"   15 A"   41 A'                 
 -0.402  -0.375  -0.348
 42 A'   43 A'   16 A"                                                         
 -- Virtual --                   
 -0.024   0.005   0.061   0.065   0.078   0.082   0.099   0.109
 17 A"   44 A'   45 A'   46 A'   47 A'   18 A"   48 A'   49 A'                 
  0.110   0.121   0.129   0.131   0.142   0.153   0.177   0.191
 19 A"   50 A'   20 A"   51 A'   52 A'   53 A'   54 A'   55 A'                 
  0.277   0.329   0.336   0.361   0.386   0.388   0.403   0.427
 56 A'   57 A'   21 A"   58 A'   59 A'   22 A"   60 A'   61 A'                 
  0.428   0.470   0.535   0.538   0.569   0.571   0.579   0.584
 23 A"   62 A'   24 A"   63 A'   25 A"   64 A'   26 A"   65 A'                 
  0.629   0.660   0.679   0.682   0.728   0.733   0.773   0.789
 66 A'   27 A"   67 A'   68 A'   69 A'   28 A"   29 A"   70 A'                 
  0.805   0.827   0.870   0.890   0.908   0.924   1.012   1.088
 71 A'   72 A'   73 A'   74 A'   75 A'   30 A"   31 A"   32 A"                 
  1.104   1.151   1.316   1.402   1.546   1.590   1.630   1.778
 76 A'   77 A'   78 A'   79 A'   33 A"   80 A'   81 A'   34 A"                 
  1.833   1.850   1.933   1.987   2.009   2.296   2.328   2.400
 35 A"   82 A'   83 A'   84 A'   85 A'   36 A"   86 A'   87 A'                 
  4.475   4.485   4.489   4.508   4.529   4.542   4.547   4.572
 37 A"   88 A'   38 A"   89 A'   39 A"   90 A'   40 A"   91 A'                 
  4.633   4.747   4.778   6.531   6.561   6.574   7.129   7.223
 92 A'   93 A'   94 A'   41 A"   95 A'   96 A'   97 A'   98 A'                 
  7.416   8.201   8.226   8.277  14.727  14.752  14.772  14.776
 99 A'   42 A"  100 A'  101 A'   43 A"   44 A"  102 A'  103 A'                 
 14.863  14.892  28.878  29.527  29.553  29.560  29.869  29.874
104 A'  105 A'  106 A'   45 A"  107 A'  108 A'   46 A"   47 A"                 
 29.875  29.887  29.956  49.458 130.586 130.609 130.615 154.274
109 A'  110 A'  111 A'  112 A'   48 A"  113 A'  114 A'  115 A'                 
165.780 166.044 293.885 293.906 293.9731028.3981912.192
116 A'  117 A'   49 A"  118 A'  119 A'  120 A'  121 A'                         

 Occupation and symmetry of molecular orbitals

 Point group: Cs (2 irreducible representations).

                           A'   A"    All 
 ------------------------------------------
 All molecular orbitals:
  - Alpha                  121  49    170 
  - Beta                   121  49    170 
 ------------------------------------------
 Alpha orbitals:
  - Frozen occupied        28   9     37  
  - Active occupied        15   7     22  
  - Active virtual         78   33    111 
  - Frozen virtual         0    0     0   
 ------------------------------------------
 Beta orbitals:
  - Frozen occupied        28   9     37  
  - Active occupied        15   7     22  
  - Active virtual         78   33    111 
  - Frozen virtual         0    0     0   
 ------------------------------------------

 Import integrals:   CPU 0.00 s  wall 0.00 s

 Import integrals:   CPU 173.15 s  wall 122.32 s

 MP2 amplitudes:   CPU 0.32 s  wall 0.46 s

Running a double precision version
           CCSD T amplitudes will be solved using DIIS.

           Start     Size      MaxIter   EConv     TConv     
           3         7         100       1.00e-07  1.00e-05  
 ------------------------------------------------------------------------------
           Energy (a.u.)   Ediff      Tdiff       Comment
 ------------------------------------------------------------------------------
         -1.0171389e+04                           
     1   -1.0171381e+04   7.71e-03   8.53e-01     Step took 01.10.
     2   -1.0171400e+04   1.93e-02   1.06e-01     
     3   -1.0171401e+04   5.44e-04   4.36e-02     
     4   -1.0171403e+04   1.89e-03   1.40e-02     Switched to DIIS steps.
     5   -1.0171404e+04   6.68e-04   1.26e-02     
     6   -1.0171404e+04   1.55e-05   2.54e-03     
     7   -1.0171404e+04   1.22e-06   1.08e-03     
     8   -1.0171404e+04   4.05e-06   2.51e-04     
     9   -1.0171404e+04   9.82e-07   1.35e-04     
    10   -1.0171404e+04   3.04e-07   5.59e-05     
    11   -1.0171404e+04   7.94e-08   3.29e-05     
    12   -1.0171404e+04   6.76e-08   9.95e-06     
 ------------------------------------------------------------------------------
         -1.0171404e+04                           CCSD T converged.

End of double precision
 SCF energy                 = -10170.67913014
 MP2 energy                 = -10171.38885383
 CCSD correlation energy     =     -0.72443391
 CCSD total energy           = -10171.40356404

 CCSD  T1^2 = 0.0123  T2^2 = 0.3148  Leading amplitudes:

 Amplitude    Orbitals with energies
 -0.0245       15 (A") A                 ->    17 (A") A                  
              -0.4159                         -0.0242                     
 -0.0245       15 (A") B                 ->    17 (A") B                  
              -0.4159                         -0.0242                     
  0.0182       39 (A') A                 ->    44 (A') A                  
              -0.5260                          0.0052                     
  0.0182       39 (A') B                 ->    44 (A') B                  
              -0.5260                          0.0052                     

 Amplitude    Orbitals with energies
 -0.1185       16 (A") A     16 (A") B   ->    17 (A") A     17 (A") B    
              -0.3484       -0.3484           -0.0242       -0.0242       
  0.1185       16 (A") A     16 (A") B   ->    17 (A") B     17 (A") A    
              -0.3484       -0.3484           -0.0242       -0.0242       
  0.1185       16 (A") B     16 (A") A   ->    17 (A") A     17 (A") B    
              -0.3484       -0.3484           -0.0242       -0.0242       
 -0.1185       16 (A") B     16 (A") A   ->    17 (A") B     17 (A") A    
              -0.3484       -0.3484           -0.0242       -0.0242       

 Computing CCSD intemediates for later calculations in double precision
 Finished.

Running a double precision version
           CCSD Lambda amplitudes will be solved using DIIS.
           Start     Size      MaxIter   EConv     LConv     
           3         7         100       1.00e-07  1.00e-05  
 ------------------------------------------------------------------------------
            Enorm      Ldiff       Comment
 ------------------------------------------------------------------------------
     1     6.35e-02   4.99e-02     
     2     1.46e-02   5.09e-03     
     3     6.11e-03   2.35e-03     
     4     3.35e-03   1.16e-03     Switched to DIIS steps.
     5     1.07e-03   5.92e-04     
     6     5.15e-04   1.66e-04     
     7     1.62e-04   4.11e-05     
     8     7.37e-05   5.85e-06     
     9     2.48e-05   5.41e-06     
    10     1.06e-05   1.78e-06     
    11     4.08e-06   5.85e-07     
    12     2.13e-06   7.43e-08     
    13     9.95e-07   9.12e-08     
    14     4.51e-07   2.50e-08     
    15     2.27e-07   6.87e-09     
    16     9.23e-08   8.00e-09     
 ------------------------------------------------------------------------------
                                   CCSD Lambda converged.

 Computing density matrices in double precision...
           Orbital response amplitudes will be solved using DIIS.
           Start     Size      MaxIter   EConv     LConv     
           3         7         100       1.00e-06  1.00e-06  
 ------------------------------------------------------------------------------
            Enorm      Ldiff       Comment
 ------------------------------------------------------------------------------
     1     1.17e-01   2.38e-03     
     2     1.17e-01   6.33e-03     
     3     1.47e-01   3.40e-02     
     4     1.50e-02   6.95e-02     Switched to DIIS steps.
     5     6.19e-03   1.17e-03     
     6     1.37e-03   4.59e-04     
     7     3.26e-04   2.51e-04     
     8     8.26e-05   4.09e-05     
     9     2.52e-05   8.09e-06     
    10     9.52e-06   3.51e-06     
    11     3.82e-06   1.18e-06     
    12     1.85e-06   6.17e-07     
    13     3.83e-07   1.64e-07     
 ------------------------------------------------------------------------------
                                   Orbital response converged.

 Computing density matrices... Done.
 CCSD calculation:   CPU 1781.45 s  wall 1980.45 s

Current path: /canmo/ccsd/grad/
/g1_bb_aa
/g1_bb_bb
/g1_o1o1
/g1_o1o2
/g1_o1v1
/g1_o2v1
/g1_v1v1
/g1p_bb_aa
/g1p_bb_bb
/g1s_bb_aa
/g1s_bb_bb
/g2_o1o1o1o1
/g2_o1o1o1v1
/g2_o1o1v1v1
/g2_o1v1o1v1
/g2_o1v1v1v1
/g2_v1v1v1v1
/w_bb_aa
/w_bb_bb
 Transferring MO TPDM to AO TPDM
 Transferring g2_o1o1o1o1
 Transferring g2_o1o1o1v1
 Transferring g2_o1o1v1v1
 Transferring g2_o1v1o1v1
 Transferring g2_o1v1v1v1
 Transferring g2_v1v1v1v1
 Adding separable TPDM
 Computing TPDM gradient
 --------------------------------------------------------
 2e gradient
  Atom          X               Y               Z
 --------------------------------------------------------
    1        -67.979638       36.671564        0.000000  
    2         -9.520908      -43.826813        0.000000  
    3         27.378656      -34.112580        0.000000  
    4         50.121891       41.267828       -0.000000  
 --------------------------------------------------------
 --------------------------------------------------------
 Final gradient
  Atom          X               Y               Z
 --------------------------------------------------------
    1        -67.979638       36.671564        0.000000  
    2         -9.520908      -43.826813        0.000000  
    3         27.378656      -34.112580        0.000000  
    4         50.121891       41.267828       -0.000000  
 --------------------------------------------------------
 Analytic gradient from two-electron contribution:   CPU 2766.83 s  wall 1344.76 s

 Total ccman2 time:   CPU 4729.19 s  wall 3466.90 s


 --------------------------------------------------------------
             Orbital Energies (a.u.) and Symmetries
 --------------------------------------------------------------

 Alpha MOs, Restricted
 -- Occupied --                  
******* -490.05 -180.88 -169.69 -169.69  -80.03  -80.03  -65.18
  1 A'    2 A'    3 A'    4 A'    5 A'    6 A'    7 A'    8 A'                 
-58.541 -58.539 -37.936 -33.124 -33.120 -24.308 -24.307 -24.303
  9 A'   10 A'   11 A'   12 A'   13 A'   14 A'   15 A'   16 A'                 
 -9.861  -7.574  -7.566  -7.474  -7.466  -7.253  -5.486  -5.475
 17 A'   18 A'   19 A'   20 A'   21 A'   22 A'   23 A'   24 A'                 
 -5.467  -5.465  -5.458  -5.457-169.688 -58.540 -33.121 -24.307
 25 A'   26 A'   27 A'   28 A'    1 A"    2 A"    3 A"    4 A"                 
-24.303  -7.466  -5.476  -5.465  -5.457  -3.213  -3.209  -3.201
  5 A"    6 A"    7 A"    8 A"    9 A"   29 A'   30 A'   31 A'                 
 -2.409  -2.404  -2.392  -1.054  -0.937  -0.844  -0.678  -0.526
 32 A'   33 A'   34 A'   35 A'   36 A'   37 A'   38 A'   39 A'                 
 -0.492  -0.416  -0.402  -0.375  -3.210  -3.201  -2.405  -2.392
 40 A'   41 A'   42 A'   43 A'   10 A"   11 A"   12 A"   13 A"                 
 -0.472  -0.416  -0.348
 14 A"   15 A"   16 A"                                                         
 -- Virtual --                   
  0.005   0.061   0.065   0.078   0.099   0.109   0.121   0.131
 44 A'   45 A'   46 A'   47 A'   48 A'   49 A'   50 A'   51 A'                 
  0.142   0.153   0.177   0.191   0.277   0.329   0.361   0.386
 52 A'   53 A'   54 A'   55 A'   56 A'   57 A'   58 A'   59 A'                 
  0.403   0.427   0.470   0.538   0.571   0.584   0.629   0.679
 60 A'   61 A'   62 A'   63 A'   64 A'   65 A'   66 A'   67 A'                 
  0.682   0.728   0.789   0.805   0.827   0.870   0.890   0.908
 68 A'   69 A'   70 A'   71 A'   72 A'   73 A'   74 A'   75 A'                 
  1.104   1.151   1.316   1.402   1.590   1.630   1.850   1.933
 76 A'   77 A'   78 A'   79 A'   80 A'   81 A'   82 A'   83 A'                 
  1.987   2.009   2.328   2.400   4.485   4.508   4.542   4.572
 84 A'   85 A'   86 A'   87 A'   88 A'   89 A'   90 A'   91 A'                 
  4.633   4.747   4.778   6.561   6.574   7.129   7.223   7.416
 92 A'   93 A'   94 A'   95 A'   96 A'   97 A'   98 A'   99 A'                 
  8.226   8.277  14.772  14.776  14.863  14.892  28.878  29.553
100 A'  101 A'  102 A'  103 A'  104 A'  105 A'  106 A'  107 A'                 
 29.560  29.875  29.887  29.956  49.458 130.609 130.615 154.274
108 A'  109 A'  110 A'  111 A'  112 A'  113 A'  114 A'  115 A'                 
165.780 166.044 293.906 293.9731028.3981912.192  -0.024   0.082
116 A'  117 A'  118 A'  119 A'  120 A'  121 A'   17 A"   18 A"                 
  0.110   0.129   0.336   0.388   0.428   0.535   0.569   0.579
 19 A"   20 A"   21 A"   22 A"   23 A"   24 A"   25 A"   26 A"                 
  0.660   0.733   0.773   0.924   1.012   1.088   1.546   1.778
 27 A"   28 A"   29 A"   30 A"   31 A"   32 A"   33 A"   34 A"                 
  1.833   2.296   4.475   4.489   4.529   4.547   6.531   8.201
 35 A"   36 A"   37 A"   38 A"   39 A"   40 A"   41 A"   42 A"                 
 14.727  14.752  29.527  29.869  29.874 130.586 293.885
 43 A"   44 A"   45 A"   46 A"   47 A"   48 A"   49 A"                         

 Beta MOs, Restricted
 -- Occupied --                  
******* -490.05 -180.88 -169.69 -169.69  -80.03  -80.03  -65.18
  1 A'    2 A'    3 A'    4 A'    5 A'    6 A'    7 A'    8 A'                 
-58.541 -58.539 -37.936 -33.124 -33.120 -24.308 -24.307 -24.303
  9 A'   10 A'   11 A'   12 A'   13 A'   14 A'   15 A'   16 A'                 
 -9.861  -7.574  -7.566  -7.474  -7.466  -7.253  -5.486  -5.475
 17 A'   18 A'   19 A'   20 A'   21 A'   22 A'   23 A'   24 A'                 
 -5.467  -5.465  -5.458  -5.457-169.688 -58.540 -33.121 -24.307
 25 A'   26 A'   27 A'   28 A'    1 A"    2 A"    3 A"    4 A"                 
-24.303  -7.466  -5.476  -5.465  -5.457  -3.213  -3.209  -3.201
  5 A"    6 A"    7 A"    8 A"    9 A"   29 A'   30 A'   31 A'                 
 -2.409  -2.404  -2.392  -1.054  -0.937  -0.844  -0.678  -0.526
 32 A'   33 A'   34 A'   35 A'   36 A'   37 A'   38 A'   39 A'                 
 -0.492  -0.416  -0.402  -0.375  -3.210  -3.201  -2.405  -2.392
 40 A'   41 A'   42 A'   43 A'   10 A"   11 A"   12 A"   13 A"                 
 -0.472  -0.416  -0.348
 14 A"   15 A"   16 A"                                                         
 -- Virtual --                   
  0.005   0.061   0.065   0.078   0.099   0.109   0.121   0.131
 44 A'   45 A'   46 A'   47 A'   48 A'   49 A'   50 A'   51 A'                 
  0.142   0.153   0.177   0.191   0.277   0.329   0.361   0.386
 52 A'   53 A'   54 A'   55 A'   56 A'   57 A'   58 A'   59 A'                 
  0.403   0.427   0.470   0.538   0.571   0.584   0.629   0.679
 60 A'   61 A'   62 A'   63 A'   64 A'   65 A'   66 A'   67 A'                 
  0.682   0.728   0.789   0.805   0.827   0.870   0.890   0.908
 68 A'   69 A'   70 A'   71 A'   72 A'   73 A'   74 A'   75 A'                 
  1.104   1.151   1.316   1.402   1.590   1.630   1.850   1.933
 76 A'   77 A'   78 A'   79 A'   80 A'   81 A'   82 A'   83 A'                 
  1.987   2.009   2.328   2.400   4.485   4.508   4.542   4.572
 84 A'   85 A'   86 A'   87 A'   88 A'   89 A'   90 A'   91 A'                 
  4.633   4.747   4.778   6.561   6.574   7.129   7.223   7.416
 92 A'   93 A'   94 A'   95 A'   96 A'   97 A'   98 A'   99 A'                 
  8.226   8.277  14.772  14.776  14.863  14.892  28.878  29.553
100 A'  101 A'  102 A'  103 A'  104 A'  105 A'  106 A'  107 A'                 
 29.560  29.875  29.887  29.956  49.458 130.609 130.615 154.274
108 A'  109 A'  110 A'  111 A'  112 A'  113 A'  114 A'  115 A'                 
165.780 166.044 293.906 293.9731028.3981912.192  -0.024   0.082
116 A'  117 A'  118 A'  119 A'  120 A'  121 A'   17 A"   18 A"                 
  0.110   0.129   0.336   0.388   0.428   0.535   0.569   0.579
 19 A"   20 A"   21 A"   22 A"   23 A"   24 A"   25 A"   26 A"                 
  0.660   0.733   0.773   0.924   1.012   1.088   1.546   1.778
 27 A"   28 A"   29 A"   30 A"   31 A"   32 A"   33 A"   34 A"                 
  1.833   2.296   4.475   4.489   4.529   4.547   6.531   8.201
 35 A"   36 A"   37 A"   38 A"   39 A"   40 A"   41 A"   42 A"                 
 14.727  14.752  29.527  29.869  29.874 130.586 293.885
 43 A"   44 A"   45 A"   46 A"   47 A"   48 A"   49 A"                         
 --------------------------------------------------------------

          Ground-State Mulliken Net Atomic Charges

     Atom                 Charge (a.u.)
  ----------------------------------------
      1 I                    -0.117718
      2 P                     0.106875
      3 P                     0.186612
      4 Br                   -0.175769
  ----------------------------------------
  Sum of atomic charges =    -0.000000

 -----------------------------------------------------------------
                    Cartesian Multipole Moments
 -----------------------------------------------------------------
    Charge (ESU x 10^10)
                -0.0000
    Dipole Moment (Debye)
         X       0.0174      Y       0.5838      Z       0.0000
       Tot       0.5840
    Quadrupole Moments (Debye-Ang)
        XX     -75.8656     XY      -1.6319     YY     -72.6246
        XZ      -0.0000     YZ       0.0000     ZZ     -74.2598
    Octopole Moments (Debye-Ang^2)
       XXX      19.8851    XXY     -21.7774    XYY       5.5677
       YYY     -57.1646    XXZ       0.0000    XYZ      -0.0000
       YYZ      -0.0000    XZZ       4.3162    YZZ     -15.4366
       ZZZ       0.0000
    Hexadecapole Moments (Debye-Ang^3)
      XXXX   -1337.3711   XXXY      19.6399   XXYY    -309.4958
      XYYY      27.6874   YYYY    -590.5131   XXXZ      -0.0000
      XXYZ       0.0000   XYYZ      -0.0000   YYYZ      -0.0000
      XXZZ    -241.0560   XYZZ       8.9854   YYZZ    -118.2412
      XZZZ      -0.0000   YZZZ      -0.0000   ZZZZ    -108.9220
 -----------------------------------------------------------------
 DrvMan completing analytic gradient of the correlated energy
 Correlated dipole moment
            1
    1   0.0068345
    2   0.2296752
    3   0.0000000
 Energy read as -10171.403564045
 Full Analytical Gradient: (in a.u., or Hartree/Bohr)
             1             2             3             4
    1    0.00004582    0.00015046   -0.00021959    0.00002331
    2    0.00003730   -0.00011310    0.00010869   -0.00003289
    3   -0.00000000    0.00000000   -0.00000000    0.00000000
 Gradient time:  CPU 0.50 s  wall 4.87 s
 Geometry Optimization Parameters
   NAtoms,    NIC,     NZ,  NCons,   NDum,   NFix, NCnnct, MaxDiis
        4      14       4       0       0       0       0       0

 Cartesian Hessian Update
 Hessian Updated using BFGS Update


** GEOMETRY OPTIMIZATION IN DELOCALIZED INTERNAL COORDINATES **
   Searching for a Minimum

   Optimization Cycle:   3

                       Coordinates (Angstroms)
     ATOM                X               Y               Z
      1  I         1.7124227942   -0.3910891799    0.0000000000
      2  P         0.4323019570    1.7244111753    0.0000000000
      3  P        -1.5844149440    1.4164249751    0.0000000000
      4  Br       -2.1066172678   -0.7583292852    0.0000000000
   Point Group: cs    Number of degrees of freedom:     5


   Energy is -10171.403564045

 Hessian Updated using BFGS Update

  5 Hessian modes will be used to form the next step
  Hessian Eigenvalues:
     0.098000    0.134087    0.246442    0.279430    0.403834

 Minimum Search - Taking Simple RFO Step
 Searching for Lamda that Minimizes Along All modes
 Value Taken    Lamda =   0.00000000
 Step Taken.  Stepsize is  0.001358

                             Maximum     Tolerance    Cnvgd?
         Gradient           0.000261      0.000300     YES
         Displacement       0.001005      0.001200     YES
         Energy change     -0.000019      0.000001      NO


                       Distance Matrix (Angstroms)
             I (  1)   P (  2)   P (  3)
   P (  2)  2.472661
   P (  3)  3.759820  2.040099
   Br(  4)  3.836656  3.551072  2.236571

 Final energy is   -10171.403564044826     


 ******************************
 **  OPTIMIZATION CONVERGED  **
 ******************************

                       Coordinates (Angstroms)
     ATOM                X               Y               Z
      1  I         1.7124227942   -0.3910891799    0.0000000000
      2  P         0.4323019570    1.7244111753    0.0000000000
      3  P        -1.5844149440    1.4164249751    0.0000000000
      4  Br       -2.1066172678   -0.7583292852    0.0000000000

Z-matrix Print:
$molecule
0 1
I 
P  1 2.472661
P  2 2.040099 1 112.495828
Br 3 2.236571 2 112.185173 1 -0.000000 0
$end


 --------------------------------------------------------------
             Orbital Energies (a.u.) and Symmetries
 --------------------------------------------------------------

 Alpha MOs, Restricted
 -- Occupied --                  
******* -490.05 -180.88 -169.69 -169.69  -80.03  -80.03  -65.18
  1 A'    2 A'    3 A'    4 A'    5 A'    6 A'    7 A'    8 A'                 
-58.541 -58.539 -37.936 -33.124 -33.120 -24.308 -24.307 -24.303
  9 A'   10 A'   11 A'   12 A'   13 A'   14 A'   15 A'   16 A'                 
 -9.861  -7.574  -7.566  -7.474  -7.466  -7.253  -5.486  -5.475
 17 A'   18 A'   19 A'   20 A'   21 A'   22 A'   23 A'   24 A'                 
 -5.467  -5.465  -5.458  -5.457-169.688 -58.540 -33.121 -24.307
 25 A'   26 A'   27 A'   28 A'    1 A"    2 A"    3 A"    4 A"                 
-24.303  -7.466  -5.476  -5.465  -5.457  -3.213  -3.209  -3.201
  5 A"    6 A"    7 A"    8 A"    9 A"   29 A'   30 A'   31 A'                 
 -2.409  -2.404  -2.392  -1.054  -0.937  -0.844  -0.678  -0.526
 32 A'   33 A'   34 A'   35 A'   36 A'   37 A'   38 A'   39 A'                 
 -0.492  -0.416  -0.402  -0.375  -3.210  -3.201  -2.405  -2.392
 40 A'   41 A'   42 A'   43 A'   10 A"   11 A"   12 A"   13 A"                 
 -0.472  -0.416  -0.348
 14 A"   15 A"   16 A"                                                         
 -- Virtual --                   
  0.005   0.061   0.065   0.078   0.099   0.109   0.121   0.131
 44 A'   45 A'   46 A'   47 A'   48 A'   49 A'   50 A'   51 A'                 
  0.142   0.153   0.177   0.191   0.277   0.329   0.361   0.386
 52 A'   53 A'   54 A'   55 A'   56 A'   57 A'   58 A'   59 A'                 
  0.403   0.427   0.470   0.538   0.571   0.584   0.629   0.679
 60 A'   61 A'   62 A'   63 A'   64 A'   65 A'   66 A'   67 A'                 
  0.682   0.728   0.789   0.805   0.827   0.870   0.890   0.908
 68 A'   69 A'   70 A'   71 A'   72 A'   73 A'   74 A'   75 A'                 
  1.104   1.151   1.316   1.402   1.590   1.630   1.850   1.933
 76 A'   77 A'   78 A'   79 A'   80 A'   81 A'   82 A'   83 A'                 
  1.987   2.009   2.328   2.400   4.485   4.508   4.542   4.572
 84 A'   85 A'   86 A'   87 A'   88 A'   89 A'   90 A'   91 A'                 
  4.633   4.747   4.778   6.561   6.574   7.129   7.223   7.416
 92 A'   93 A'   94 A'   95 A'   96 A'   97 A'   98 A'   99 A'                 
  8.226   8.277  14.772  14.776  14.863  14.892  28.878  29.553
100 A'  101 A'  102 A'  103 A'  104 A'  105 A'  106 A'  107 A'                 
 29.560  29.875  29.887  29.956  49.458 130.609 130.615 154.274
108 A'  109 A'  110 A'  111 A'  112 A'  113 A'  114 A'  115 A'                 
165.780 166.044 293.906 293.9731028.3981912.192  -0.024   0.082
116 A'  117 A'  118 A'  119 A'  120 A'  121 A'   17 A"   18 A"                 
  0.110   0.129   0.336   0.388   0.428   0.535   0.569   0.579
 19 A"   20 A"   21 A"   22 A"   23 A"   24 A"   25 A"   26 A"                 
  0.660   0.733   0.773   0.924   1.012   1.088   1.546   1.778
 27 A"   28 A"   29 A"   30 A"   31 A"   32 A"   33 A"   34 A"                 
  1.833   2.296   4.475   4.489   4.529   4.547   6.531   8.201
 35 A"   36 A"   37 A"   38 A"   39 A"   40 A"   41 A"   42 A"                 
 14.727  14.752  29.527  29.869  29.874 130.586 293.885
 43 A"   44 A"   45 A"   46 A"   47 A"   48 A"   49 A"                         

 Beta MOs, Restricted
 -- Occupied --                  
******* -490.05 -180.88 -169.69 -169.69  -80.03  -80.03  -65.18
  1 A'    2 A'    3 A'    4 A'    5 A'    6 A'    7 A'    8 A'                 
-58.541 -58.539 -37.936 -33.124 -33.120 -24.308 -24.307 -24.303
  9 A'   10 A'   11 A'   12 A'   13 A'   14 A'   15 A'   16 A'                 
 -9.861  -7.574  -7.566  -7.474  -7.466  -7.253  -5.486  -5.475
 17 A'   18 A'   19 A'   20 A'   21 A'   22 A'   23 A'   24 A'                 
 -5.467  -5.465  -5.458  -5.457-169.688 -58.540 -33.121 -24.307
 25 A'   26 A'   27 A'   28 A'    1 A"    2 A"    3 A"    4 A"                 
-24.303  -7.466  -5.476  -5.465  -5.457  -3.213  -3.209  -3.201
  5 A"    6 A"    7 A"    8 A"    9 A"   29 A'   30 A'   31 A'                 
 -2.409  -2.404  -2.392  -1.054  -0.937  -0.844  -0.678  -0.526
 32 A'   33 A'   34 A'   35 A'   36 A'   37 A'   38 A'   39 A'                 
 -0.492  -0.416  -0.402  -0.375  -3.210  -3.201  -2.405  -2.392
 40 A'   41 A'   42 A'   43 A'   10 A"   11 A"   12 A"   13 A"                 
 -0.472  -0.416  -0.348
 14 A"   15 A"   16 A"                                                         
 -- Virtual --                   
  0.005   0.061   0.065   0.078   0.099   0.109   0.121   0.131
 44 A'   45 A'   46 A'   47 A'   48 A'   49 A'   50 A'   51 A'                 
  0.142   0.153   0.177   0.191   0.277   0.329   0.361   0.386
 52 A'   53 A'   54 A'   55 A'   56 A'   57 A'   58 A'   59 A'                 
  0.403   0.427   0.470   0.538   0.571   0.584   0.629   0.679
 60 A'   61 A'   62 A'   63 A'   64 A'   65 A'   66 A'   67 A'                 
  0.682   0.728   0.789   0.805   0.827   0.870   0.890   0.908
 68 A'   69 A'   70 A'   71 A'   72 A'   73 A'   74 A'   75 A'                 
  1.104   1.151   1.316   1.402   1.590   1.630   1.850   1.933
 76 A'   77 A'   78 A'   79 A'   80 A'   81 A'   82 A'   83 A'                 
  1.987   2.009   2.328   2.400   4.485   4.508   4.542   4.572
 84 A'   85 A'   86 A'   87 A'   88 A'   89 A'   90 A'   91 A'                 
  4.633   4.747   4.778   6.561   6.574   7.129   7.223   7.416
 92 A'   93 A'   94 A'   95 A'   96 A'   97 A'   98 A'   99 A'                 
  8.226   8.277  14.772  14.776  14.863  14.892  28.878  29.553
100 A'  101 A'  102 A'  103 A'  104 A'  105 A'  106 A'  107 A'                 
 29.560  29.875  29.887  29.956  49.458 130.609 130.615 154.274
108 A'  109 A'  110 A'  111 A'  112 A'  113 A'  114 A'  115 A'                 
165.780 166.044 293.906 293.9731028.3981912.192  -0.024   0.082
116 A'  117 A'  118 A'  119 A'  120 A'  121 A'   17 A"   18 A"                 
  0.110   0.129   0.336   0.388   0.428   0.535   0.569   0.579
 19 A"   20 A"   21 A"   22 A"   23 A"   24 A"   25 A"   26 A"                 
  0.660   0.733   0.773   0.924   1.012   1.088   1.546   1.778
 27 A"   28 A"   29 A"   30 A"   31 A"   32 A"   33 A"   34 A"                 
  1.833   2.296   4.475   4.489   4.529   4.547   6.531   8.201
 35 A"   36 A"   37 A"   38 A"   39 A"   40 A"   41 A"   42 A"                 
 14.727  14.752  29.527  29.869  29.874 130.586 293.885
 43 A"   44 A"   45 A"   46 A"   47 A"   48 A"   49 A"                         
 --------------------------------------------------------------

          Ground-State Mulliken Net Atomic Charges

     Atom                 Charge (a.u.)
  ----------------------------------------
      1 I                    -0.117718
      2 P                     0.106875
      3 P                     0.186612
      4 Br                   -0.175769
  ----------------------------------------
  Sum of atomic charges =    -0.000000

 -----------------------------------------------------------------
                    Cartesian Multipole Moments
 -----------------------------------------------------------------
    Charge (ESU x 10^10)
                -0.0000
    Dipole Moment (Debye)
         X       0.0174      Y       0.5838      Z       0.0000
       Tot       0.5840
    Quadrupole Moments (Debye-Ang)
        XX     -75.8656     XY      -1.6319     YY     -72.6246
        XZ      -0.0000     YZ       0.0000     ZZ     -74.2598
    Octopole Moments (Debye-Ang^2)
       XXX      19.8851    XXY     -21.7774    XYY       5.5677
       YYY     -57.1646    XXZ       0.0000    XYZ      -0.0000
       YYZ      -0.0000    XZZ       4.3162    YZZ     -15.4366
       ZZZ       0.0000
    Hexadecapole Moments (Debye-Ang^3)
      XXXX   -1337.3711   XXXY      19.6399   XXYY    -309.4958
      XYYY      27.6874   YYYY    -590.5131   XXXZ      -0.0000
      XXYZ       0.0000   XYYZ      -0.0000   YYYZ      -0.0000
      XXZZ    -241.0560   XYZZ       8.9854   YYZZ    -118.2412
      XZZZ      -0.0000   YZZZ      -0.0000   ZZZZ    -108.9220
 -----------------------------------------------------------------
Archival summary:
1\1\TWL02\OPT\ProcedureUnspecified\BasisUnspecified\1r12\taweetha\SunNov422:15:242018SunNov422:15:242018\0\\#,OPT,ProcedureUnspecified,BasisUnspecified,\\0,1\I\P,1,2.47266\P,2,2.0401,1,112.496\Br,3,2.23657,2,112.185,1,-0,0\\HF=-10170.6791\\@

 Total job time:  10665.28s(wall), 14351.27s(cpu) 
 Sun Nov  4 22:15:25 2018

        *************************************************************
        *                                                           *
        *  Thank you very much for using Q-Chem.  Have a nice day.  *
        *                                                           *
        *************************************************************
