# Supplementary material for: Geometric and energetic data from ab initio calculations of haloethene, haloimine, halomethylenephosphine, haloiminophosphine, halodiazene, halodiphosphene and halocyclopropane
Source: Data Brief. 2019 Nov 2;27:104738. doi: 10.1016/j.dib.2019.104738 (PMC6861602; doi:10.1016/j.dib.2019.104738)
Supplement: Multimedia component 8 [file mmc8.zip › PP/CCSD/ClEPPBrE.out]

Q-Chem Developer Version!
                  Welcome to Q-Chem
     A Quantum Leap Into The Future Of Chemistry


 Q-Chem 5.1, Q-Chem, Inc., Pleasanton, CA (2018)

 Yihan Shao,  Zhengting Gan,  E. Epifanovsky,  A. T. B. Gilbert,  M. Wormit,  
 J. Kussmann,  A. W. Lange,  A. Behn,  Jia Deng,  Xintian Feng,  D. Ghosh,  
 M. Goldey,  P. R. Horn,  L. D. Jacobson,  I. Kaliman,  T. Kus,  A. Landau,  
 Jie Liu,  E. I. Proynov,  R. M. Richard,  R. P. Steele,  E. J. Sundstrom,  
 H. L. Woodcock III,  P. M. Zimmerman,  D. Zuev,  B. Albrecht,  E. Alguire,  
 S. A. Baeppler,  D. Barton,  Z. Benda,  Y. A. Bernard,  E. J. Berquist,  
 K. B. Bravaya,  H. Burton,  D. Casanova,  Chun-Min Chang,  Yunqing Chen,  
 A. Chien,  K. D. Closser,  M. P. Coons,  S. Coriani,  S. Dasgupta,  
 A. L. Dempwolff,  M. Diedenhofen,  Hainam Do,  R. G. Edgar,  Po-Tung Fang,  
 S. Faraji,  S. Fatehi,  Qingguo Feng,  K. D. Fenk,  J. Fosso-Tande,  
 Qinghui Ge,  A. Ghysels,  G. Gidofalvi,  J. Gomes,  J. Gonthier,  A. Gunina,  
 D. Hait,  M. W. D. Hanson-Heine,  P. H. P. Harbach,  A. W. Hauser,  
 J. E. Herr,  E. G. Hohenstein,  Z. C. Holden,  Kerwin Hui,  B. C. Huynh,  
 T.-C. Jagau,  Hyunjun Ji,  B. Kaduk,  K. Khistyaev,  Jaehoon Kim,  
 P. Klunzinger,  K. Koh,  D. Kosenkov,  L. Koulias,  T. Kowalczyk,  
 C. M. Krauter,  A. Kunitsa,  Ka Un Lao,  A. Laurent,  K. V. Lawler,  
 Joonho Lee,  D. Lefrancois,  S. Lehtola,  D. S. Levine,  Yi-Pei Li,  
 You-Sheng Lin,  Fenglai Liu,  E. Livshits,  A. Luenser,  P. Manohar,  
 E. Mansoor,  S. F. Manzer,  Shan-Ping Mao,  Yuezhi Mao,  N. Mardirossian,  
 A. V. Marenich,  T. Markovich,  L. A. Martinez-Martinez,  S. A. Maurer,  
 N. J. Mayhall,  S. C. McKenzie,  J.-M. Mewes,  A. F. Morrison,  
 J. W. Mullinax,  K. Nanda,  T. S. Nguyen-Beck,  R. Olivares-Amaya,  
 J. A. Parkhill,  T. M. Perrine,  F. Plasser,  P. Pokhilko,  S. Prager,  
 A. Prociuk,  E. Ramos,  D. R. Rehn,  F. Rob,  M. Schneider,  N. Sergueev,  
 S. M. Sharada,  S. Sharma,  D. W. Small,  T. Stauch,  T. Stein,  
 Yu-Chuan Su,  A. J. W. Thom,  A. Tkatchenko,  T. Tsuchimochi,  N. M. Tubman,  
 L. Vogt,  M. L. Vidal,  O. Vydrov,  M. A. Watson,  J. Wenzel,  
 M. de Wergifosse,  T. A. Wesolowski,  A. White,  J. Witte,  A. Yamada,  
 Jun Yang,  K. Yao,  S. Yeganeh,  S. R. Yost,  Zhi-Qiang You,  A. Zech,  
 Igor Ying Zhang,  Xing Zhang,  Yan Zhao,  Ying Zhu,  B. R. Brooks,  
 G. K. L. Chan,  C. J. Cramer,  M. S. Gordon,  W. J. Hehre,  A. Klamt,  
 M. W. Schmidt,  C. D. Sherrill,  D. G. Truhlar,  A. Aspuru-Guzik,  R. Baer,  
 A. T. Bell,  N. A. Besley,  Jeng-Da Chai,  A. E. DePrince, III,  
 R. A. DiStasio Jr.,  A. Dreuw,  B. D. Dunietz,  T. R. Furlani,  
 Chao-Ping Hsu,  Yousung Jung,  Jing Kong,  D. S. Lambrecht,  WanZhen Liang,  
 C. Ochsenfeld,  V. A. Rassolov,  L. V. Slipchenko,  J. E. Subotnik,  
 T. Van Voorhis,  J. M. Herbert,  A. I. Krylov,  P. M. W. Gill,  M. Head-Gordon

 Contributors to earlier versions of Q-Chem not listed above: 
 R. D. Adamson,  B. Austin,  J. Baker,  G. J. O. Beran,  K. Brandhorst,  
 S. T. Brown,  E. F. C. Byrd,  A. K. Chakraborty,  C.-L. Cheng,  
 Siu Hung Chien,  D. M. Chipman,  D. L. Crittenden,  H. Dachsel,  
 R. J. Doerksen,  A. D. Dutoi,  L. Fusti-Molnar,  W. A. Goddard III,  
 A. Golubeva-Zadorozhnaya,  S. R. Gwaltney,  G. Hawkins,  A. Heyden,  
 S. Hirata,  G. Kedziora,  F. J. Keil,  C. Kelley,  Jihan Kim,  R. A. King,  
 R. Z. Khaliullin,  P. P. Korambath,  W. Kurlancheek,  A. M. Lee,  M. S. Lee,  
 S. V. Levchenko,  Ching Yeh Lin,  D. Liotard,  R. C. Lochan,  I. Lotan,  
 P. E. Maslen,  N. Nair,  D. P. O'Neill,  D. Neuhauser,  E. Neuscamman,  
 C. M. Oana,  R. Olson,  B. Peters,  R. Peverati,  P. A. Pieniazek,  
 Y. M. Rhee,  J. Ritchie,  M. A. Rohrdanz,  E. Rosta,  N. J. Russ,  
 H. F. Schaefer III,  N. E. Schultz,  N. Shenvi,  A. C. Simmonett,  A. Sodt,  
 D. Stuck,  K. S. Thanthiriwatte,  V. Vanovschi,  Tao Wang,  A. Warshel,  
 C. F. Williams,  Q. Wu,  X. Xu,  W. Zhang

 Please cite Q-Chem as follows:
 Y. Shao et al., Mol. Phys. 113, 184-215 (2015)
 DOI: 10.1080/00268976.2014.952696

 Q-Chem 5.1.1 for Intel X86 EM64T Linux

 Parts of Q-Chem use Armadillo 8.300.2 (Tropical Shenanigans).
 http://arma.sourceforge.net/

 Q-Chem begins on Sun Nov  4 14:01:17 2018  

Host: 
0

     Scratch files written to /scratch/taweetham/qchem43845//
Input Ideriv = 1
Curr. Ideriv = -1
Max.  Ideriv = 1

Checking the input file for inconsistencies... 	...done.

--------------------------------------------------------------
User input:
--------------------------------------------------------------
Cl=Br_c.out
$molecule
0 1
Br
P  1 2.248355
P  2 2.052826 1 110.789124
Cl 3 2.083563 2 111.069262 1 -0.000000 0
$end

$rem
   JOB_TYPE	OPTIMIZATION
   BASIS	6-311++G**
   METHOD	ccsd
   MEM_TOTAL	4000
   N_FROZEN_CORE      FC
$end


--------------------------------------------------------------
 ----------------------------------------------------------------
             Standard Nuclear Orientation (Angstroms)
    I     Atom           X                Y                Z
 ----------------------------------------------------------------
    1      Br      1.5750565472    -0.4008993448     0.0000000000
    2      P       0.2514464600     1.4165594699    -0.0000000000
    3      P      -1.7288507329     0.8757104945    -0.0000000000
    4      Cl     -1.9391714741    -1.1972101409     0.0000000000
 ----------------------------------------------------------------
 Molecular Point Group                 Cs    NOp =  2
 Largest Abelian Subgroup              Cs    NOp =  2
 Nuclear Repulsion Energy =   451.7140330873 hartrees
 There are       41 alpha and       41 beta electrons
 Requested basis set is 6-311++G(d,p)
 There are 58 shells and 138 basis functions
 Total memory of 4000MB is distributed as follows: 
   QALLOC including MEM_STATIC uses 192MB
   MEM_STATIC is set to 192MB
   CCMAN JOB total memory use is  3808MB
 Warning: actual memory use might exceed 4000MB

 Total QAlloc Memory Limit    192 MB
 Mega-Array Size       188 MB
 MEM_STATIC part       192 MB
 A cutoff of  1.0D-14 yielded   1441 shell pairs
 There are      8797 function pairs (      9627 Cartesian)

 -------------------------------------------------------
 OpenMP Integral Computing Module                       
 Release: version 1.0, May 2013, Q-Chem Inc. Pittsburgh 
 -------------------------------------------------------
 Integral Job Info:
 Integral job number is                      11
 Integral operator is                         1
 short-range coefficients                     0
 long-range coefficients              100000000
 Omega coefficients                           0
 if combine SR and LR in K                    0
 Integral screening is                        0
 Integral computing path is                   2
 max size of driver memory is            800000
 size of driver memory is                593474
 size of scratch memory is             29634545
 max col of scratch BK array               1296
 max len of scratch array in speh3          155
 max len of scratch index in speh4           18
 max int batch size is                      520
 min int batch size is                       52
 fixed nKL is                                45
 max L of basis functions is                  2
 order of int derivative is                   0
 number of shells is                         58
 number of basis is                         144
 number of cartesian basis is               144
 number of contracted shell pairs          1441
 number of primitive shell pairs           3783
 maxK2 (contraction) of shell pair           36
 max number of K2 of shell pair               1
 max number of CS2 of shell pair            231
 max number of PS2 of shell pair            318
 mem total for path MDJ                  523036
 -------------------------------------------------------
 Smallest overlap matrix eigenvalue = 3.95E-04

 Scale SEOQF with 1.000000e-01/1.000000e-01/1.000000e-01

 Standard Electronic Orientation quadrupole field applied
 Nucleus-field energy     =     0.0000000121 hartrees
 Guess from superposition of atomic densities
 Warning:  Energy on first SCF cycle will be non-variational
 SAD guess density has 82.000000 electrons

 -----------------------------------------------------------------------
  General SCF calculation program by
  Eric Jon Sundstrom, Paul Horn, Yuezhi Mao, Dmitri Zuev, Alec White,
  David Stuck, Shaama M.S., Shane Yost, Joonho Lee, David Small,
  Daniel Levine, Susi Lehtola, Hugh Burton, Evgeny Epifanovsky
 -----------------------------------------------------------------------
 Hartree-Fock
 using 4 threads for integral computing
 -------------------------------------------------------
 OpenMP Integral computing Module                
 Release: version 2.0, May 2017, Q-Chem Inc. Pleasanton 
 -------------------------------------------------------
 A restricted SCF calculation will be
 performed using DIIS
 SCF converges when DIIS error is below 1.0e-08
 ---------------------------------------
  Cycle       Energy         DIIS error
 ---------------------------------------
    1   -3713.6846350649      3.65e-02  
    2   -3713.3136744336      3.78e-03  
    3   -3713.3543873365      2.06e-03  
    4   -3713.3668582360      4.14e-04  
    5   -3713.3677515310      1.93e-04  
    6   -3713.3678824857      4.68e-05  
    7   -3713.3678984121      1.46e-05  
    8   -3713.3679005449      6.03e-06  
    9   -3713.3679009164      2.72e-06  
   10   -3713.3679009779      8.32e-07  
   11   -3713.3679009839      2.88e-07  
   12   -3713.3679009850      9.44e-08  
   13   -3713.3679009852      2.42e-08  
   14   -3713.3679009851      6.34e-09  Convergence criterion met
 ---------------------------------------
 SCF time:   CPU 20.00s  wall 6.00s 
 SCF   energy in the final basis set =    -3713.3679009851
 Total energy in the final basis set =    -3713.3679009851


 ------------------------------------------------------------------------------

   CCMAN2: suite of methods based on coupled cluster
           and equation of motion theories.

   Components:
   * libvmm-1.3-trunk
     by Evgeny Epifanovsky, Ilya Kaliman.
   * libtensor-2.5-trunk
     by Evgeny Epifanovsky, Michael Wormit, Dmitry Zuev, Sam Manzer, 
        Ilya Kaliman.
   * libcc-2.5-trunk
     by Evgeny Epifanovsky, Arik Landau, Tomasz Kus, Kirill Khistyaev, 
        Dmitry Zuev, Prashant Manohar, Xintian Feng, Anna Krylov, 
        Matthew Goldey, Alec White, Thomas Jagau, Kaushik Nanda, 
        Anastasia Gunina, Alexander Kunitsa, Joonho Lee.

   CCMAN original authors:
   Anna I. Krylov, C. David Sherrill, Steven R. Gwaltney,
   Edward F. C. Byrd (2000)
   Sergey V. Levchenko, Lyudmila V. Slipchenko, Tao Wang,
   Ana-Maria C. Cristian (2003)
   Piotr A. Pieniazek, C. Melania Oana, Evgeny Epifanovsky (2007)
   Prashant Manohar (2009)

 ------------------------------------------------------------------------------


 Allocating and initializing 3808MB of RAM...
 Calculation will run on 4 cores.


 Alpha MOs, Restricted
 -- Occupied --                  
-490.05 -104.86  -80.04  -80.04  -65.18  -58.54  -58.54  -58.54
  1 A'    2 A'    3 A'    4 A'    5 A'    6 A'    1 A"    7 A'                 
-10.587  -9.861  -8.055  -8.052  -8.052  -7.580  -7.575  -7.475
  8 A'    9 A'   10 A'    2 A"   11 A'   12 A'   13 A'   14 A'                 
 -7.467  -7.466  -5.472  -5.470  -5.470  -5.467  -5.465  -5.465
  3 A"   15 A'   16 A'    4 A"   17 A'   18 A'    5 A"   19 A'                 
 -3.214  -3.211  -3.210  -3.201  -3.201  -1.133  -1.049  -0.901
 20 A'    6 A"   21 A'    7 A"   22 A'   23 A'   24 A'   25 A'                 
 -0.705  -0.561  -0.528  -0.512  -0.462  -0.457  -0.437  -0.394
 26 A'   27 A'   28 A'    8 A"    9 A"   29 A'   30 A'   31 A'                 
 -0.358
 10 A"                                                                         
 -- Virtual --                   
 -0.023   0.015   0.061   0.066   0.080   0.081   0.090   0.106
 11 A"   32 A'   33 A'   34 A'   12 A"   35 A'   36 A'   37 A'                 
  0.109   0.113   0.125   0.133   0.146   0.157   0.159   0.165
 13 A"   38 A'   14 A"   39 A'   40 A'   41 A'   42 A'   15 A"                 
  0.173   0.196   0.214   0.266   0.325   0.374   0.387   0.390
 43 A'   44 A'   45 A'   46 A'   47 A'   48 A'   16 A"   49 A'                 
  0.424   0.427   0.498   0.546   0.556   0.565   0.616   0.623
 17 A"   50 A'   51 A'   52 A'   18 A"   53 A'   19 A"   54 A'                 
  0.657   0.663   0.725   0.727   0.771   0.788   0.799   0.814
 20 A"   55 A'   56 A'   21 A"   22 A"   57 A'   58 A'   59 A'                 
  0.829   0.835   0.868   0.888   0.955   1.003   1.053   1.072
 23 A"   60 A'   61 A'   62 A'   63 A'   24 A"   64 A'   25 A"                 
  1.129   1.139   1.175   1.192   1.217   1.304   1.386   1.502
 26 A"   65 A'   66 A'   27 A"   67 A'   68 A'   69 A'   70 A'                 
  1.777   1.835   1.861   1.941   1.996   2.042   2.298   2.326
 28 A"   29 A"   71 A'   72 A'   73 A'   74 A'   30 A"   75 A'                 
  2.401   2.609   2.649   2.728   4.529   4.542   4.545   4.572
 76 A'   31 A"   77 A'   78 A'   32 A"   79 A'   33 A"   80 A'                 
  4.743   7.142   7.229   7.403   8.202   8.224   8.278  10.369
 81 A'   82 A'   83 A'   84 A'   34 A"   85 A'   86 A'   87 A'                 
 14.720  14.748  14.766  14.771  14.863  14.889  26.684  26.792
 35 A"   36 A"   88 A'   89 A'   90 A'   91 A'   37 A"   92 A'                 
 26.997  49.458 165.801 166.031 219.225 293.885 293.906 293.974
 93 A'   94 A'   95 A'   96 A'   97 A'   38 A"   98 A'   99 A'                 
*******
100 A'                                                                         

 Beta MOs, Restricted
 -- Occupied --                  
-490.05 -104.86  -80.04  -80.04  -65.18  -58.54  -58.54  -58.54
  1 A'    2 A'    3 A'    4 A'    5 A'    6 A'    1 A"    7 A'                 
-10.587  -9.861  -8.055  -8.052  -8.052  -7.580  -7.575  -7.475
  8 A'    9 A'   10 A'    2 A"   11 A'   12 A'   13 A'   14 A'                 
 -7.467  -7.466  -5.472  -5.470  -5.470  -5.467  -5.465  -5.465
  3 A"   15 A'   16 A'    4 A"   17 A'   18 A'    5 A"   19 A'                 
 -3.214  -3.211  -3.210  -3.201  -3.201  -1.133  -1.049  -0.901
 20 A'    6 A"   21 A'    7 A"   22 A'   23 A'   24 A'   25 A'                 
 -0.705  -0.561  -0.528  -0.512  -0.462  -0.457  -0.437  -0.394
 26 A'   27 A'   28 A'    8 A"    9 A"   29 A'   30 A'   31 A'                 
 -0.358
 10 A"                                                                         
 -- Virtual --                   
 -0.023   0.015   0.061   0.066   0.080   0.081   0.090   0.106
 11 A"   32 A'   33 A'   34 A'   12 A"   35 A'   36 A'   37 A'                 
  0.109   0.113   0.125   0.133   0.146   0.157   0.159   0.165
 13 A"   38 A'   14 A"   39 A'   40 A'   41 A'   42 A'   15 A"                 
  0.173   0.196   0.214   0.266   0.325   0.374   0.387   0.390
 43 A'   44 A'   45 A'   46 A'   47 A'   48 A'   16 A"   49 A'                 
  0.424   0.427   0.498   0.546   0.556   0.565   0.616   0.623
 17 A"   50 A'   51 A'   52 A'   18 A"   53 A'   19 A"   54 A'                 
  0.657   0.663   0.725   0.727   0.771   0.788   0.799   0.814
 20 A"   55 A'   56 A'   21 A"   22 A"   57 A'   58 A'   59 A'                 
  0.829   0.835   0.868   0.888   0.955   1.003   1.053   1.072
 23 A"   60 A'   61 A'   62 A'   63 A'   24 A"   64 A'   25 A"                 
  1.129   1.139   1.175   1.192   1.217   1.304   1.386   1.502
 26 A"   65 A'   66 A'   27 A"   67 A'   68 A'   69 A'   70 A'                 
  1.777   1.835   1.861   1.941   1.996   2.042   2.298   2.326
 28 A"   29 A"   71 A'   72 A'   73 A'   74 A'   30 A"   75 A'                 
  2.401   2.609   2.649   2.728   4.529   4.542   4.545   4.572
 76 A'   31 A"   77 A'   78 A'   32 A"   79 A'   33 A"   80 A'                 
  4.743   7.142   7.229   7.403   8.202   8.224   8.278  10.369
 81 A'   82 A'   83 A'   84 A'   34 A"   85 A'   86 A'   87 A'                 
 14.720  14.748  14.766  14.771  14.863  14.889  26.684  26.792
 35 A"   36 A"   88 A'   89 A'   90 A'   91 A'   37 A"   92 A'                 
 26.997  49.458 165.801 166.031 219.225 293.885 293.906 293.974
 93 A'   94 A'   95 A'   96 A'   97 A'   38 A"   98 A'   99 A'                 
*******
100 A'                                                                         

 Occupation and symmetry of molecular orbitals

 Point group: Cs (2 irreducible representations).

                           A'   A"    All 
 ------------------------------------------
 All molecular orbitals:
  - Alpha                  100  38    138 
  - Beta                   100  38    138 
 ------------------------------------------
 Alpha orbitals:
  - Frozen occupied        19   5     24  
  - Active occupied        12   5     17  
  - Active virtual         69   28    97  
  - Frozen virtual         0    0     0   
 ------------------------------------------
 Beta orbitals:
  - Frozen occupied        19   5     24  
  - Active occupied        12   5     17  
  - Active virtual         69   28    97  
  - Frozen virtual         0    0     0   
 ------------------------------------------

 Import integrals:   CPU 0.00 s  wall 0.01 s

 Import integrals:   CPU 64.53 s  wall 66.39 s

 MP2 amplitudes:   CPU 0.22 s  wall 0.53 s

Running a double precision version
           CCSD T amplitudes will be solved using DIIS.

           Start     Size      MaxIter   EConv     TConv     
           3         7         100       1.00e-07  1.00e-05  
 ------------------------------------------------------------------------------
           Energy (a.u.)   Ediff      Tdiff       Comment
 ------------------------------------------------------------------------------
         -3714.00571864                           
     1   -3714.01037341   4.65e-03   8.17e-01     
     2   -3714.02848516   1.81e-02   1.01e-01     
     3   -3714.02951742   1.03e-03   4.19e-02     
     4   -3714.03142257   1.91e-03   1.36e-02     Switched to DIIS steps.
     5   -3714.03206704   6.44e-04   1.22e-02     
     6   -3714.03207549   8.45e-06   2.45e-03     
     7   -3714.03207183   3.66e-06   9.72e-04     
     8   -3714.03207459   2.76e-06   2.11e-04     
     9   -3714.03207513   5.34e-07   9.72e-05     
    10   -3714.03207542   2.88e-07   4.37e-05     
    11   -3714.03207552   1.01e-07   3.05e-05     
    12   -3714.03207546   5.19e-08   8.33e-06     
 ------------------------------------------------------------------------------
         -3714.03207546                           CCSD T converged.

End of double precision
 SCF energy                 = -3713.36790099
 MP2 energy                 = -3714.00571864
 CCSD correlation energy     =    -0.66417448
 CCSD total energy           = -3714.03207546

 CCSD  T1^2 = 0.0112  T2^2 = 0.2976  Leading amplitudes:

 Amplitude    Orbitals with energies
  0.0220       9 (A") A                  ->    11 (A") A                  
              -0.4620                         -0.0235                     
  0.0220       9 (A") B                  ->    11 (A") B                  
              -0.4620                         -0.0235                     
 -0.0216       10 (A") A                 ->    16 (A") A                  
              -0.3584                          0.3875                     
 -0.0216       10 (A") B                 ->    16 (A") B                  
              -0.3584                          0.3875                     

 Amplitude    Orbitals with energies
 -0.1445       10 (A") A     10 (A") B   ->    11 (A") A     11 (A") B    
              -0.3584       -0.3584           -0.0235       -0.0235       
  0.1445       10 (A") A     10 (A") B   ->    11 (A") B     11 (A") A    
              -0.3584       -0.3584           -0.0235       -0.0235       
  0.1445       10 (A") B     10 (A") A   ->    11 (A") A     11 (A") B    
              -0.3584       -0.3584           -0.0235       -0.0235       
 -0.1445       10 (A") B     10 (A") A   ->    11 (A") B     11 (A") A    
              -0.3584       -0.3584           -0.0235       -0.0235       

 Computing CCSD intemediates for later calculations in double precision
 Finished.

Running a double precision version
           CCSD Lambda amplitudes will be solved using DIIS.
           Start     Size      MaxIter   EConv     LConv     
           3         7         100       1.00e-07  1.00e-05  
 ------------------------------------------------------------------------------
            Enorm      Ldiff       Comment
 ------------------------------------------------------------------------------
     1     6.14e-02   4.86e-02     
     2     1.38e-02   5.41e-03     
     3     5.79e-03   2.39e-03     
     4     2.96e-03   1.24e-03     Switched to DIIS steps.
     5     9.16e-04   5.28e-04     
     6     4.14e-04   1.42e-04     
     7     1.21e-04   3.49e-05     
     8     5.41e-05   3.67e-06     
     9     1.92e-05   3.92e-06     
    10     7.97e-06   1.47e-06     
    11     2.99e-06   5.70e-07     
    12     1.54e-06   1.19e-07     
    13     7.45e-07   8.51e-08     
    14     3.43e-07   6.57e-09     
    15     1.61e-07   4.04e-09     
    16     5.61e-08   8.92e-09     
 ------------------------------------------------------------------------------
                                   CCSD Lambda converged.

 Computing density matrices in double precision...
           Orbital response amplitudes will be solved using DIIS.
           Start     Size      MaxIter   EConv     LConv     
           3         7         100       1.00e-06  1.00e-06  
 ------------------------------------------------------------------------------
            Enorm      Ldiff       Comment
 ------------------------------------------------------------------------------
     1     1.10e-01   3.33e-03     
     2     1.15e-01   3.95e-03     
     3     1.47e-01   3.29e-02     
     4     2.04e-02   6.75e-02     Switched to DIIS steps.
     5     7.66e-03   3.81e-03     
     6     1.02e-03   4.12e-04     
     7     1.91e-04   1.91e-04     
     8     5.90e-05   4.38e-05     
     9     1.65e-05   2.87e-06     
    10     6.09e-06   1.18e-06     
    11     2.70e-06   6.72e-08     
    12     8.49e-07   3.67e-08     
 ------------------------------------------------------------------------------
                                   Orbital response converged.

 Computing density matrices... Done.
 CCSD calculation:   CPU 649.92 s  wall 492.04 s

Current path: /canmo/ccsd/grad/
/g1_bb_aa
/g1_bb_bb
/g1_o1o1
/g1_o1o2
/g1_o1v1
/g1_o2v1
/g1_v1v1
/g1p_bb_aa
/g1p_bb_bb
/g1s_bb_aa
/g1s_bb_bb
/g2_o1o1o1o1
/g2_o1o1o1v1
/g2_o1o1v1v1
/g2_o1v1o1v1
/g2_o1v1v1v1
/g2_v1v1v1v1
/w_bb_aa
/w_bb_bb
 Transferring MO TPDM to AO TPDM
 Transferring g2_o1o1o1o1
 Transferring g2_o1o1o1v1
 Transferring g2_o1o1v1v1
 Transferring g2_o1v1o1v1
 Transferring g2_o1v1v1v1
 Transferring g2_v1v1v1v1
 Adding separable TPDM
 Computing TPDM gradient
 --------------------------------------------------------
 2e gradient
  Atom          X               Y               Z
 --------------------------------------------------------
    1        -41.633154       26.017983       -0.000000  
    2         -4.161920      -34.191828       -0.000000  
    3         28.097975      -15.917887        0.000000  
    4         17.697099       24.091732       -0.000000  
 --------------------------------------------------------
 --------------------------------------------------------
 Final gradient
  Atom          X               Y               Z
 --------------------------------------------------------
    1        -41.633154       26.017983       -0.000000  
    2         -4.161920      -34.191828       -0.000000  
    3         28.097975      -15.917887        0.000000  
    4         17.697099       24.091732       -0.000000  
 --------------------------------------------------------
 Analytic gradient from two-electron contribution:   CPU 1097.11 s  wall 687.59 s

 Total ccman2 time:   CPU 1816.43 s  wall 1257.35 s


 --------------------------------------------------------------
             Orbital Energies (a.u.) and Symmetries
 --------------------------------------------------------------

 Alpha MOs, Restricted
 -- Occupied --                  
-490.05 -104.86  -80.04  -80.04  -65.18  -58.54  -58.54  -10.59
  1 A'    2 A'    3 A'    4 A'    5 A'    6 A'    7 A'    8 A'                 
 -9.861  -8.055  -8.052  -7.580  -7.575  -7.475  -7.466  -5.472
  9 A'   10 A'   11 A'   12 A'   13 A'   14 A'   15 A'   16 A'                 
 -5.470  -5.467  -5.465 -58.540  -8.052  -7.467  -5.470  -5.465
 17 A'   18 A'   19 A'    1 A"    2 A"    3 A"    4 A"    5 A"                 
 -3.214  -3.210  -3.201  -1.133  -1.049  -0.901  -0.705  -0.561
 20 A'   21 A'   22 A'   23 A'   24 A'   25 A'   26 A'   27 A'                 
 -0.528  -0.457  -0.437  -0.394  -3.211  -3.201  -0.512  -0.462
 28 A'   29 A'   30 A'   31 A'    6 A"    7 A"    8 A"    9 A"                 
 -0.358
 10 A"                                                                         
 -- Virtual --                   
  0.015   0.061   0.066   0.081   0.090   0.106   0.113   0.133
 32 A'   33 A'   34 A'   35 A'   36 A'   37 A'   38 A'   39 A'                 
  0.146   0.157   0.159   0.173   0.196   0.214   0.266   0.325
 40 A'   41 A'   42 A'   43 A'   44 A'   45 A'   46 A'   47 A'                 
  0.374   0.390   0.427   0.498   0.546   0.565   0.623   0.663
 48 A'   49 A'   50 A'   51 A'   52 A'   53 A'   54 A'   55 A'                 
  0.725   0.788   0.799   0.814   0.835   0.868   0.888   0.955
 56 A'   57 A'   58 A'   59 A'   60 A'   61 A'   62 A'   63 A'                 
  1.053   1.139   1.175   1.217   1.304   1.386   1.502   1.861
 64 A'   65 A'   66 A'   67 A'   68 A'   69 A'   70 A'   71 A'                 
  1.941   1.996   2.042   2.326   2.401   2.649   2.728   4.542
 72 A'   73 A'   74 A'   75 A'   76 A'   77 A'   78 A'   79 A'                 
  4.572   4.743   7.142   7.229   7.403   8.224   8.278  10.369
 80 A'   81 A'   82 A'   83 A'   84 A'   85 A'   86 A'   87 A'                 
 14.766  14.771  14.863  14.889  26.792  26.997  49.458 165.801
 88 A'   89 A'   90 A'   91 A'   92 A'   93 A'   94 A'   95 A'                 
166.031 219.225 293.906 293.9741028.397  -0.023   0.080   0.109
 96 A'   97 A'   98 A'   99 A'  100 A'   11 A"   12 A"   13 A"                 
  0.125   0.165   0.387   0.424   0.556   0.616   0.657   0.727
 14 A"   15 A"   16 A"   17 A"   18 A"   19 A"   20 A"   21 A"                 
  0.771   0.829   1.003   1.072   1.129   1.192   1.777   1.835
 22 A"   23 A"   24 A"   25 A"   26 A"   27 A"   28 A"   29 A"                 
  2.298   2.609   4.529   4.545   8.202  14.720  14.748  26.684
 30 A"   31 A"   32 A"   33 A"   34 A"   35 A"   36 A"   37 A"                 
293.885
 38 A"                                                                         

 Beta MOs, Restricted
 -- Occupied --                  
-490.05 -104.86  -80.04  -80.04  -65.18  -58.54  -58.54  -10.59
  1 A'    2 A'    3 A'    4 A'    5 A'    6 A'    7 A'    8 A'                 
 -9.861  -8.055  -8.052  -7.580  -7.575  -7.475  -7.466  -5.472
  9 A'   10 A'   11 A'   12 A'   13 A'   14 A'   15 A'   16 A'                 
 -5.470  -5.467  -5.465 -58.540  -8.052  -7.467  -5.470  -5.465
 17 A'   18 A'   19 A'    1 A"    2 A"    3 A"    4 A"    5 A"                 
 -3.214  -3.210  -3.201  -1.133  -1.049  -0.901  -0.705  -0.561
 20 A'   21 A'   22 A'   23 A'   24 A'   25 A'   26 A'   27 A'                 
 -0.528  -0.457  -0.437  -0.394  -3.211  -3.201  -0.512  -0.462
 28 A'   29 A'   30 A'   31 A'    6 A"    7 A"    8 A"    9 A"                 
 -0.358
 10 A"                                                                         
 -- Virtual --                   
  0.015   0.061   0.066   0.081   0.090   0.106   0.113   0.133
 32 A'   33 A'   34 A'   35 A'   36 A'   37 A'   38 A'   39 A'                 
  0.146   0.157   0.159   0.173   0.196   0.214   0.266   0.325
 40 A'   41 A'   42 A'   43 A'   44 A'   45 A'   46 A'   47 A'                 
  0.374   0.390   0.427   0.498   0.546   0.565   0.623   0.663
 48 A'   49 A'   50 A'   51 A'   52 A'   53 A'   54 A'   55 A'                 
  0.725   0.788   0.799   0.814   0.835   0.868   0.888   0.955
 56 A'   57 A'   58 A'   59 A'   60 A'   61 A'   62 A'   63 A'                 
  1.053   1.139   1.175   1.217   1.304   1.386   1.502   1.861
 64 A'   65 A'   66 A'   67 A'   68 A'   69 A'   70 A'   71 A'                 
  1.941   1.996   2.042   2.326   2.401   2.649   2.728   4.542
 72 A'   73 A'   74 A'   75 A'   76 A'   77 A'   78 A'   79 A'                 
  4.572   4.743   7.142   7.229   7.403   8.224   8.278  10.369
 80 A'   81 A'   82 A'   83 A'   84 A'   85 A'   86 A'   87 A'                 
 14.766  14.771  14.863  14.889  26.792  26.997  49.458 165.801
 88 A'   89 A'   90 A'   91 A'   92 A'   93 A'   94 A'   95 A'                 
166.031 219.225 293.906 293.9741028.397  -0.023   0.080   0.109
 96 A'   97 A'   98 A'   99 A'  100 A'   11 A"   12 A"   13 A"                 
  0.125   0.165   0.387   0.424   0.556   0.616   0.657   0.727
 14 A"   15 A"   16 A"   17 A"   18 A"   19 A"   20 A"   21 A"                 
  0.771   0.829   1.003   1.072   1.129   1.192   1.777   1.835
 22 A"   23 A"   24 A"   25 A"   26 A"   27 A"   28 A"   29 A"                 
  2.298   2.609   4.529   4.545   8.202  14.720  14.748  26.684
 30 A"   31 A"   32 A"   33 A"   34 A"   35 A"   36 A"   37 A"                 
293.885
 38 A"                                                                         
 --------------------------------------------------------------

          Ground-State Mulliken Net Atomic Charges

     Atom                 Charge (a.u.)
  ----------------------------------------
      1 Br                   -0.234886
      2 P                     0.319343
      3 P                    -0.065890
      4 Cl                   -0.018567
  ----------------------------------------
  Sum of atomic charges =    -0.000000

 -----------------------------------------------------------------
                    Cartesian Multipole Moments
 -----------------------------------------------------------------
    Charge (ESU x 10^10)
                -0.0000
    Dipole Moment (Debye)
         X      -0.2618      Y       1.1163      Z       0.0000
       Tot       1.1466
    Quadrupole Moments (Debye-Ang)
        XX     -59.5288     XY      -1.6501     YY     -57.9604
        XZ      -0.0000     YZ      -0.0000     ZZ     -57.7552
    Octopole Moments (Debye-Ang^2)
       XXX      49.2358    XXY      -8.6782    XYY      17.0675
       YYY     -26.5846    XXZ       0.0000    XYZ       0.0000
       YYZ       0.0000    XZZ      14.5767    YZZ      -7.0869
       ZZZ      -0.0000
    Hexadecapole Moments (Debye-Ang^3)
      XXXX    -897.0916   XXXY     -14.4416   XXYY    -218.5272
      XYYY     -10.5368   YYYY    -422.6144   XXXZ       0.0000
      XXYZ      -0.0000   XYYZ      -0.0000   YYYZ      -0.0000
      XXZZ    -162.1404   XYZZ      -2.4498   YYZZ     -86.9387
      XZZZ       0.0000   YZZZ      -0.0000   ZZZZ     -81.2561
 -----------------------------------------------------------------
 DrvMan completing analytic gradient of the correlated energy
 Correlated dipole moment
            1
    1  -0.1030157
    2   0.4391821
    3   0.0000000
 Energy read as -3714.032075464
 Full Analytical Gradient: (in a.u., or Hartree/Bohr)
             1             2             3             4
    1    0.00323982    0.00149129   -0.00284518   -0.00188593
    2   -0.00234135    0.00355564    0.00484979   -0.00606408
    3    0.00000000   -0.00000000    0.00000000    0.00000000
 Gradient time:  CPU 0.27 s  wall 2.02 s
 Geometry Optimization Parameters
   NAtoms,    NIC,     NZ,  NCons,   NDum,   NFix, NCnnct, MaxDiis
        4      14       4       0       0       0       0       0


** GEOMETRY OPTIMIZATION IN DELOCALIZED INTERNAL COORDINATES **
   Searching for a Minimum

   Optimization Cycle:   1

                       Coordinates (Angstroms)
     ATOM                X               Y               Z
      1  Br        1.5750565472   -0.4008993448    0.0000000000
      2  P         0.2514464600    1.4165594699    0.0000000000
      3  P        -1.7288507329    0.8757104945    0.0000000000
      4  Cl       -1.9391714741   -1.1972101409    0.0000000000
   Point Group: cs    Number of degrees of freedom:     5


   Energy is  -3714.032075464


 Attempting to Generate Delocalized Internal Coordinates

  5 Hessian modes will be used to form the next step
  Hessian Eigenvalues:
     0.167192    0.250000    0.250000    0.265441    0.291805

 Minimum Search - Taking Simple RFO Step
 Searching for Lamda that Minimizes Along All modes
 Value Taken    Lamda =  -0.00052310
 Step Taken.  Stepsize is  0.046663

                             Maximum     Tolerance    Cnvgd?
         Gradient           0.008299      0.000300      NO
         Displacement       0.032878      0.001200      NO
         Energy change     *********      0.000001      NO


 New Cartesian Coordinates Obtained by Inverse Iteration

 Displacement from previous Coordinates is:  0.134494
 ----------------------------------------------------------------
             Standard Nuclear Orientation (Angstroms)
    I     Atom           X                Y                Z
 ----------------------------------------------------------------
    1      Br      1.5270200230    -0.4146491858     0.0000000000
    2      P       0.2462396362     1.4186349099     0.0000000000
    3      P      -1.7247792985     0.8773774901     0.0000000000
    4      Cl     -1.8899995604    -1.1872027357     0.0000000000
 ----------------------------------------------------------------
 Molecular Point Group                 Cs    NOp =  2
 Largest Abelian Subgroup              Cs    NOp =  2
 Nuclear Repulsion Energy =   456.9508906523 hartrees
 There are       41 alpha and       41 beta electrons
 Applying Cartesian multipole field
    Component          Value
    ---------          -----
     (2,0,0)        1.00000E-11
     (0,2,0)        2.00000E-11
     (0,0,2)       -3.00000E-11
 Nucleus-field energy     =     0.0000000118 hartrees
 Requested basis set is 6-311++G(d,p)
 There are 58 shells and 138 basis functions
 A cutoff of  1.0D-14 yielded   1442 shell pairs
 There are      8800 function pairs (      9630 Cartesian)
 Smallest overlap matrix eigenvalue = 3.77E-04
 Guess MOs from SCF MO coefficient file

 -----------------------------------------------------------------------
  General SCF calculation program by
  Eric Jon Sundstrom, Paul Horn, Yuezhi Mao, Dmitri Zuev, Alec White,
  David Stuck, Shaama M.S., Shane Yost, Joonho Lee, David Small,
  Daniel Levine, Susi Lehtola, Hugh Burton, Evgeny Epifanovsky
 -----------------------------------------------------------------------
 Hartree-Fock
 using 4 threads for integral computing
 -------------------------------------------------------
 OpenMP Integral computing Module                
 Release: version 2.0, May 2017, Q-Chem Inc. Pleasanton 
 -------------------------------------------------------
 A restricted SCF calculation will be
 performed using DIIS
 SCF converges when DIIS error is below 1.0e-08
 ---------------------------------------
  Cycle       Energy         DIIS error
 ---------------------------------------
    1   -3713.3681961111      2.74e-04  
    2   -3713.3685321527      7.63e-05  
    3   -3713.3685770477      2.95e-05  
    4   -3713.3685826625      1.08e-05  
    5   -3713.3685835757      3.68e-06  
    6   -3713.3685836378      1.12e-06  
    7   -3713.3685836446      3.35e-07  
    8   -3713.3685836456      1.08e-07  
    9   -3713.3685836457      4.26e-08  
   10   -3713.3685836457      1.83e-08  
   11   -3713.3685836457      6.71e-09  Convergence criterion met
 ---------------------------------------
 SCF time:   CPU 15.83s  wall 8.00s 
 SCF   energy in the final basis set =    -3713.3685836457
 Total energy in the final basis set =    -3713.3685836457


 ------------------------------------------------------------------------------

   CCMAN2: suite of methods based on coupled cluster
           and equation of motion theories.

   Components:
   * libvmm-1.3-trunk
     by Evgeny Epifanovsky, Ilya Kaliman.
   * libtensor-2.5-trunk
     by Evgeny Epifanovsky, Michael Wormit, Dmitry Zuev, Sam Manzer, 
        Ilya Kaliman.
   * libcc-2.5-trunk
     by Evgeny Epifanovsky, Arik Landau, Tomasz Kus, Kirill Khistyaev, 
        Dmitry Zuev, Prashant Manohar, Xintian Feng, Anna Krylov, 
        Matthew Goldey, Alec White, Thomas Jagau, Kaushik Nanda, 
        Anastasia Gunina, Alexander Kunitsa, Joonho Lee.

   CCMAN original authors:
   Anna I. Krylov, C. David Sherrill, Steven R. Gwaltney,
   Edward F. C. Byrd (2000)
   Sergey V. Levchenko, Lyudmila V. Slipchenko, Tao Wang,
   Ana-Maria C. Cristian (2003)
   Piotr A. Pieniazek, C. Melania Oana, Evgeny Epifanovsky (2007)
   Prashant Manohar (2009)

 ------------------------------------------------------------------------------


 Allocating and initializing 3808MB of RAM...
 Calculation will run on 4 cores.


 Alpha MOs, Restricted
 -- Occupied --                  
-490.05 -104.86  -80.04  -80.03  -65.18  -58.54  -58.54  -58.54
  1 A'    2 A'    3 A'    4 A'    5 A'    6 A'    1 A"    7 A'                 
-10.587  -9.861  -8.055  -8.052  -8.052  -7.577  -7.572  -7.474
  8 A'    9 A'   10 A'    2 A"   11 A'   12 A'   13 A'   14 A'                 
 -7.466  -7.466  -5.470  -5.468  -5.468  -5.465  -5.463  -5.463
  3 A"   15 A'   16 A'    4 A"   17 A'   18 A'    5 A"   19 A'                 
 -3.213  -3.210  -3.209  -3.201  -3.201  -1.136  -1.051  -0.901
 20 A'    6 A"   21 A'    7 A"   22 A'   23 A'   24 A'   25 A'                 
 -0.704  -0.562  -0.531  -0.514  -0.462  -0.456  -0.436  -0.394
 26 A'   27 A'   28 A'    8 A"    9 A"   29 A'   30 A'   31 A'                 
 -0.358
 10 A"                                                                         
 -- Virtual --                   
 -0.022   0.017   0.061   0.066   0.080   0.082   0.091   0.106
 11 A"   32 A'   33 A'   34 A'   12 A"   35 A'   36 A'   37 A'                 
  0.109   0.113   0.125   0.134   0.147   0.158   0.162   0.165
 13 A"   38 A'   14 A"   39 A'   40 A'   41 A'   42 A'   15 A"                 
  0.174   0.197   0.214   0.266   0.325   0.373   0.387   0.390
 43 A'   44 A'   45 A'   46 A'   47 A'   48 A'   16 A"   49 A'                 
  0.424   0.429   0.498   0.546   0.556   0.565   0.617   0.620
 17 A"   50 A'   51 A'   52 A'   18 A"   53 A'   19 A"   54 A'                 
  0.656   0.661   0.723   0.725   0.772   0.787   0.805   0.817
 20 A"   55 A'   56 A'   21 A"   22 A"   57 A'   58 A'   59 A'                 
  0.827   0.842   0.868   0.893   0.961   1.008   1.055   1.076
 23 A"   60 A'   61 A'   62 A'   63 A'   24 A"   64 A'   25 A"                 
  1.130   1.142   1.175   1.196   1.225   1.309   1.393   1.510
 26 A"   65 A'   66 A'   27 A"   67 A'   68 A'   69 A'   70 A'                 
  1.779   1.836   1.865   1.944   1.997   2.044   2.298   2.329
 28 A"   29 A"   71 A'   72 A'   73 A'   74 A'   30 A"   75 A'                 
  2.404   2.610   2.656   2.733   4.530   4.544   4.547   4.577
 76 A'   31 A"   77 A'   78 A'   32 A"   79 A'   33 A"   80 A'                 
  4.747   7.142   7.233   7.409   8.202   8.227   8.281  10.370
 81 A'   82 A'   83 A'   84 A'   34 A"   85 A'   86 A'   87 A'                 
 14.723  14.750  14.770  14.774  14.867  14.887  26.686  26.807
 35 A"   36 A"   88 A'   89 A'   90 A'   91 A'   37 A"   92 A'                 
 27.011  49.460 165.805 166.039 219.227 293.886 293.909 293.978
 93 A'   94 A'   95 A'   96 A'   97 A'   38 A"   98 A'   99 A'                 
*******
100 A'                                                                         

 Beta MOs, Restricted
 -- Occupied --                  
-490.05 -104.86  -80.04  -80.03  -65.18  -58.54  -58.54  -58.54
  1 A'    2 A'    3 A'    4 A'    5 A'    6 A'    1 A"    7 A'                 
-10.587  -9.861  -8.055  -8.052  -8.052  -7.577  -7.572  -7.474
  8 A'    9 A'   10 A'    2 A"   11 A'   12 A'   13 A'   14 A'                 
 -7.466  -7.466  -5.470  -5.468  -5.468  -5.465  -5.463  -5.463
  3 A"   15 A'   16 A'    4 A"   17 A'   18 A'    5 A"   19 A'                 
 -3.213  -3.210  -3.209  -3.201  -3.201  -1.136  -1.051  -0.901
 20 A'    6 A"   21 A'    7 A"   22 A'   23 A'   24 A'   25 A'                 
 -0.704  -0.562  -0.531  -0.514  -0.462  -0.456  -0.436  -0.394
 26 A'   27 A'   28 A'    8 A"    9 A"   29 A'   30 A'   31 A'                 
 -0.358
 10 A"                                                                         
 -- Virtual --                   
 -0.022   0.017   0.061   0.066   0.080   0.082   0.091   0.106
 11 A"   32 A'   33 A'   34 A'   12 A"   35 A'   36 A'   37 A'                 
  0.109   0.113   0.125   0.134   0.147   0.158   0.162   0.165
 13 A"   38 A'   14 A"   39 A'   40 A'   41 A'   42 A'   15 A"                 
  0.174   0.197   0.214   0.266   0.325   0.373   0.387   0.390
 43 A'   44 A'   45 A'   46 A'   47 A'   48 A'   16 A"   49 A'                 
  0.424   0.429   0.498   0.546   0.556   0.565   0.617   0.620
 17 A"   50 A'   51 A'   52 A'   18 A"   53 A'   19 A"   54 A'                 
  0.656   0.661   0.723   0.725   0.772   0.787   0.805   0.817
 20 A"   55 A'   56 A'   21 A"   22 A"   57 A'   58 A'   59 A'                 
  0.827   0.842   0.868   0.893   0.961   1.008   1.055   1.076
 23 A"   60 A'   61 A'   62 A'   63 A'   24 A"   64 A'   25 A"                 
  1.130   1.142   1.175   1.196   1.225   1.309   1.393   1.510
 26 A"   65 A'   66 A'   27 A"   67 A'   68 A'   69 A'   70 A'                 
  1.779   1.836   1.865   1.944   1.997   2.044   2.298   2.329
 28 A"   29 A"   71 A'   72 A'   73 A'   74 A'   30 A"   75 A'                 
  2.404   2.610   2.656   2.733   4.530   4.544   4.547   4.577
 76 A'   31 A"   77 A'   78 A'   32 A"   79 A'   33 A"   80 A'                 
  4.747   7.142   7.233   7.409   8.202   8.227   8.281  10.370
 81 A'   82 A'   83 A'   84 A'   34 A"   85 A'   86 A'   87 A'                 
 14.723  14.750  14.770  14.774  14.867  14.887  26.686  26.807
 35 A"   36 A"   88 A'   89 A'   90 A'   91 A'   37 A"   92 A'                 
 27.011  49.460 165.805 166.039 219.227 293.886 293.909 293.978
 93 A'   94 A'   95 A'   96 A'   97 A'   38 A"   98 A'   99 A'                 
*******
100 A'                                                                         

 Occupation and symmetry of molecular orbitals

 Point group: Cs (2 irreducible representations).

                           A'   A"    All 
 ------------------------------------------
 All molecular orbitals:
  - Alpha                  100  38    138 
  - Beta                   100  38    138 
 ------------------------------------------
 Alpha orbitals:
  - Frozen occupied        19   5     24  
  - Active occupied        12   5     17  
  - Active virtual         69   28    97  
  - Frozen virtual         0    0     0   
 ------------------------------------------
 Beta orbitals:
  - Frozen occupied        19   5     24  
  - Active occupied        12   5     17  
  - Active virtual         69   28    97  
  - Frozen virtual         0    0     0   
 ------------------------------------------

 Import integrals:   CPU 0.00 s  wall 0.03 s

 Import integrals:   CPU 64.69 s  wall 54.90 s

 MP2 amplitudes:   CPU 0.23 s  wall 0.36 s

Running a double precision version
           CCSD T amplitudes will be solved using DIIS.

           Start     Size      MaxIter   EConv     TConv     
           3         7         100       1.00e-07  1.00e-05  
 ------------------------------------------------------------------------------
           Energy (a.u.)   Ediff      Tdiff       Comment
 ------------------------------------------------------------------------------
         -3714.00609258                           
     1   -3714.01085496   4.76e-03   8.16e-01     
     2   -3714.02876506   1.79e-02   1.00e-01     
     3   -3714.02982174   1.06e-03   4.13e-02     
     4   -3714.03169478   1.87e-03   1.34e-02     Switched to DIIS steps.
     5   -3714.03231441   6.20e-04   1.19e-02     
     6   -3714.03232097   6.57e-06   2.39e-03     
     7   -3714.03231753   3.44e-06   9.32e-04     
     8   -3714.03232007   2.54e-06   2.01e-04     
     9   -3714.03232050   4.24e-07   8.91e-05     
    10   -3714.03232077   2.67e-07   3.95e-05     
    11   -3714.03232085   8.71e-08   2.76e-05     
    12   -3714.03232081   4.57e-08   7.56e-06     
 ------------------------------------------------------------------------------
         -3714.03232081                           CCSD T converged.

End of double precision
 SCF energy                 = -3713.36858365
 MP2 energy                 = -3714.00609258
 CCSD correlation energy     =    -0.66373716
 CCSD total energy           = -3714.03232081

 CCSD  T1^2 = 0.0109  T2^2 = 0.2956  Leading amplitudes:

 Amplitude    Orbitals with energies
  0.0221       9 (A") A                  ->    11 (A") A                  
              -0.4623                         -0.0216                     
  0.0221       9 (A") B                  ->    11 (A") B                  
              -0.4623                         -0.0216                     
  0.0211       10 (A") A                 ->    16 (A") A                  
              -0.3579                          0.3873                     
  0.0211       10 (A") B                 ->    16 (A") B                  
              -0.3579                          0.3873                     

 Amplitude    Orbitals with energies
 -0.1425       10 (A") A     10 (A") B   ->    11 (A") A     11 (A") B    
              -0.3579       -0.3579           -0.0216       -0.0216       
  0.1425       10 (A") A     10 (A") B   ->    11 (A") B     11 (A") A    
              -0.3579       -0.3579           -0.0216       -0.0216       
  0.1425       10 (A") B     10 (A") A   ->    11 (A") A     11 (A") B    
              -0.3579       -0.3579           -0.0216       -0.0216       
 -0.1425       10 (A") B     10 (A") A   ->    11 (A") B     11 (A") A    
              -0.3579       -0.3579           -0.0216       -0.0216       

 Computing CCSD intemediates for later calculations in double precision
 Finished.

Running a double precision version
           CCSD Lambda amplitudes will be solved using DIIS.
           Start     Size      MaxIter   EConv     LConv     
           3         7         100       1.00e-07  1.00e-05  
 ------------------------------------------------------------------------------
            Enorm      Ldiff       Comment
 ------------------------------------------------------------------------------
     1     6.04e-02   4.78e-02     
     2     1.36e-02   5.31e-03     
     3     5.66e-03   2.33e-03     
     4     2.88e-03   1.20e-03     Switched to DIIS steps.
     5     8.87e-04   5.10e-04     
     6     3.97e-04   1.35e-04     
     7     1.16e-04   3.23e-05     
     8     5.12e-05   3.75e-06     
     9     1.80e-05   3.77e-06     
    10     7.26e-06   1.39e-06     
    11     2.58e-06   5.41e-07     
    12     1.29e-06   1.18e-07     
    13     6.24e-07   8.42e-08     
    14     2.96e-07   1.30e-09     
    15     1.40e-07   6.08e-09     
    16     4.95e-08   7.09e-09     
 ------------------------------------------------------------------------------
                                   CCSD Lambda converged.

 Computing density matrices in double precision...
           Orbital response amplitudes will be solved using DIIS.
           Start     Size      MaxIter   EConv     LConv     
           3         7         100       1.00e-06  1.00e-06  
 ------------------------------------------------------------------------------
            Enorm      Ldiff       Comment
 ------------------------------------------------------------------------------
     1     1.10e-01   3.08e-03     
     2     1.14e-01   4.18e-03     
     3     1.45e-01   3.21e-02     
     4     2.00e-02   6.65e-02     Switched to DIIS steps.
     5     7.37e-03   3.69e-03     
     6     9.99e-04   3.84e-04     
     7     1.81e-04   1.87e-04     
     8     5.59e-05   4.16e-05     
     9     1.51e-05   2.86e-06     
    10     5.47e-06   1.09e-06     
    11     2.38e-06   2.95e-08     
    12     7.44e-07   4.84e-08     
 ------------------------------------------------------------------------------
                                   Orbital response converged.

 Computing density matrices... Done.
 CCSD calculation:   CPU 649.68 s  wall 496.09 s

Current path: /canmo/ccsd/grad/
/g1_bb_aa
/g1_bb_bb
/g1_o1o1
/g1_o1o2
/g1_o1v1
/g1_o2v1
/g1_v1v1
/g1p_bb_aa
/g1p_bb_bb
/g1s_bb_aa
/g1s_bb_bb
/g2_o1o1o1o1
/g2_o1o1o1v1
/g2_o1o1v1v1
/g2_o1v1o1v1
/g2_o1v1v1v1
/g2_v1v1v1v1
/w_bb_aa
/w_bb_bb
 Transferring MO TPDM to AO TPDM
 Transferring g2_o1o1o1o1
 Transferring g2_o1o1o1v1
 Transferring g2_o1o1v1v1
 Transferring g2_o1v1o1v1
 Transferring g2_o1v1v1v1
 Transferring g2_v1v1v1v1
 Adding separable TPDM
 Computing TPDM gradient
 --------------------------------------------------------
 2e gradient
  Atom          X               Y               Z
 --------------------------------------------------------
    1        -42.110778       26.692002       -0.000000  
    2         -4.540761      -34.922855        0.000000  
    3         28.706214      -16.295693       -0.000000  
    4         17.945325       24.526546        0.000000  
 --------------------------------------------------------
 --------------------------------------------------------
 Final gradient
  Atom          X               Y               Z
 --------------------------------------------------------
    1        -42.110778       26.692002       -0.000000  
    2         -4.540761      -34.922855        0.000000  
    3         28.706214      -16.295693       -0.000000  
    4         17.945325       24.526546        0.000000  
 --------------------------------------------------------
 Analytic gradient from two-electron contribution:   CPU 1099.25 s  wall 666.78 s

 Total ccman2 time:   CPU 1818.71 s  wall 1232.39 s


 --------------------------------------------------------------
             Orbital Energies (a.u.) and Symmetries
 --------------------------------------------------------------

 Alpha MOs, Restricted
 -- Occupied --                  
-490.05 -104.86  -80.04  -80.03  -65.18  -58.54  -58.54  -10.59
  1 A'    2 A'    3 A'    4 A'    5 A'    6 A'    7 A'    8 A'                 
 -9.861  -8.055  -8.052  -7.577  -7.572  -7.474  -7.466  -5.470
  9 A'   10 A'   11 A'   12 A'   13 A'   14 A'   15 A'   16 A'                 
 -5.468  -5.465  -5.463 -58.540  -8.052  -7.466  -5.468  -5.463
 17 A'   18 A'   19 A'    1 A"    2 A"    3 A"    4 A"    5 A"                 
 -3.213  -3.209  -3.201  -1.136  -1.051  -0.901  -0.704  -0.562
 20 A'   21 A'   22 A'   23 A'   24 A'   25 A'   26 A'   27 A'                 
 -0.531  -0.456  -0.436  -0.394  -3.210  -3.201  -0.514  -0.462
 28 A'   29 A'   30 A'   31 A'    6 A"    7 A"    8 A"    9 A"                 
 -0.358
 10 A"                                                                         
 -- Virtual --                   
  0.017   0.061   0.066   0.082   0.091   0.106   0.113   0.134
 32 A'   33 A'   34 A'   35 A'   36 A'   37 A'   38 A'   39 A'                 
  0.147   0.158   0.162   0.174   0.197   0.214   0.266   0.325
 40 A'   41 A'   42 A'   43 A'   44 A'   45 A'   46 A'   47 A'                 
  0.373   0.390   0.429   0.498   0.546   0.565   0.620   0.661
 48 A'   49 A'   50 A'   51 A'   52 A'   53 A'   54 A'   55 A'                 
  0.723   0.787   0.805   0.817   0.842   0.868   0.893   0.961
 56 A'   57 A'   58 A'   59 A'   60 A'   61 A'   62 A'   63 A'                 
  1.055   1.142   1.175   1.225   1.309   1.393   1.510   1.865
 64 A'   65 A'   66 A'   67 A'   68 A'   69 A'   70 A'   71 A'                 
  1.944   1.997   2.044   2.329   2.404   2.656   2.733   4.544
 72 A'   73 A'   74 A'   75 A'   76 A'   77 A'   78 A'   79 A'                 
  4.577   4.747   7.142   7.233   7.409   8.227   8.281  10.370
 80 A'   81 A'   82 A'   83 A'   84 A'   85 A'   86 A'   87 A'                 
 14.770  14.774  14.867  14.887  26.807  27.011  49.460 165.805
 88 A'   89 A'   90 A'   91 A'   92 A'   93 A'   94 A'   95 A'                 
166.039 219.227 293.909 293.9781028.399  -0.022   0.080   0.109
 96 A'   97 A'   98 A'   99 A'  100 A'   11 A"   12 A"   13 A"                 
  0.125   0.165   0.387   0.424   0.556   0.617   0.656   0.725
 14 A"   15 A"   16 A"   17 A"   18 A"   19 A"   20 A"   21 A"                 
  0.772   0.827   1.008   1.076   1.130   1.196   1.779   1.836
 22 A"   23 A"   24 A"   25 A"   26 A"   27 A"   28 A"   29 A"                 
  2.298   2.610   4.530   4.547   8.202  14.723  14.750  26.686
 30 A"   31 A"   32 A"   33 A"   34 A"   35 A"   36 A"   37 A"                 
293.886
 38 A"                                                                         

 Beta MOs, Restricted
 -- Occupied --                  
-490.05 -104.86  -80.04  -80.03  -65.18  -58.54  -58.54  -10.59
  1 A'    2 A'    3 A'    4 A'    5 A'    6 A'    7 A'    8 A'                 
 -9.861  -8.055  -8.052  -7.577  -7.572  -7.474  -7.466  -5.470
  9 A'   10 A'   11 A'   12 A'   13 A'   14 A'   15 A'   16 A'                 
 -5.468  -5.465  -5.463 -58.540  -8.052  -7.466  -5.468  -5.463
 17 A'   18 A'   19 A'    1 A"    2 A"    3 A"    4 A"    5 A"                 
 -3.213  -3.209  -3.201  -1.136  -1.051  -0.901  -0.704  -0.562
 20 A'   21 A'   22 A'   23 A'   24 A'   25 A'   26 A'   27 A'                 
 -0.531  -0.456  -0.436  -0.394  -3.210  -3.201  -0.514  -0.462
 28 A'   29 A'   30 A'   31 A'    6 A"    7 A"    8 A"    9 A"                 
 -0.358
 10 A"                                                                         
 -- Virtual --                   
  0.017   0.061   0.066   0.082   0.091   0.106   0.113   0.134
 32 A'   33 A'   34 A'   35 A'   36 A'   37 A'   38 A'   39 A'                 
  0.147   0.158   0.162   0.174   0.197   0.214   0.266   0.325
 40 A'   41 A'   42 A'   43 A'   44 A'   45 A'   46 A'   47 A'                 
  0.373   0.390   0.429   0.498   0.546   0.565   0.620   0.661
 48 A'   49 A'   50 A'   51 A'   52 A'   53 A'   54 A'   55 A'                 
  0.723   0.787   0.805   0.817   0.842   0.868   0.893   0.961
 56 A'   57 A'   58 A'   59 A'   60 A'   61 A'   62 A'   63 A'                 
  1.055   1.142   1.175   1.225   1.309   1.393   1.510   1.865
 64 A'   65 A'   66 A'   67 A'   68 A'   69 A'   70 A'   71 A'                 
  1.944   1.997   2.044   2.329   2.404   2.656   2.733   4.544
 72 A'   73 A'   74 A'   75 A'   76 A'   77 A'   78 A'   79 A'                 
  4.577   4.747   7.142   7.233   7.409   8.227   8.281  10.370
 80 A'   81 A'   82 A'   83 A'   84 A'   85 A'   86 A'   87 A'                 
 14.770  14.774  14.867  14.887  26.807  27.011  49.460 165.805
 88 A'   89 A'   90 A'   91 A'   92 A'   93 A'   94 A'   95 A'                 
166.039 219.227 293.909 293.9781028.399  -0.022   0.080   0.109
 96 A'   97 A'   98 A'   99 A'  100 A'   11 A"   12 A"   13 A"                 
  0.125   0.165   0.387   0.424   0.556   0.617   0.656   0.725
 14 A"   15 A"   16 A"   17 A"   18 A"   19 A"   20 A"   21 A"                 
  0.772   0.827   1.008   1.076   1.130   1.196   1.779   1.836
 22 A"   23 A"   24 A"   25 A"   26 A"   27 A"   28 A"   29 A"                 
  2.298   2.610   4.530   4.547   8.202  14.723  14.750  26.686
 30 A"   31 A"   32 A"   33 A"   34 A"   35 A"   36 A"   37 A"                 
293.886
 38 A"                                                                         
 --------------------------------------------------------------

          Ground-State Mulliken Net Atomic Charges

     Atom                 Charge (a.u.)
  ----------------------------------------
      1 Br                   -0.236877
      2 P                     0.324897
      3 P                    -0.078792
      4 Cl                   -0.009227
  ----------------------------------------
  Sum of atomic charges =    -0.000000

 -----------------------------------------------------------------
                    Cartesian Multipole Moments
 -----------------------------------------------------------------
    Charge (ESU x 10^10)
                -0.0000
    Dipole Moment (Debye)
         X      -0.2688      Y       1.0672      Z      -0.0000
       Tot       1.1006
    Quadrupole Moments (Debye-Ang)
        XX     -59.4855     XY      -1.6065     YY     -57.8626
        XZ       0.0000     YZ       0.0000     ZZ     -57.6968
    Octopole Moments (Debye-Ang^2)
       XXX      49.8118    XXY      -8.6511    XYY      17.2763
       YYY     -26.4823    XXZ      -0.0000    XYZ      -0.0000
       YYZ      -0.0000    XZZ      14.8318    YZZ      -7.0331
       ZZZ      -0.0000
    Hexadecapole Moments (Debye-Ang^3)
      XXXX    -865.0905   XXXY     -10.0059   XXYY    -213.4631
      XYYY      -7.9217   YYYY    -421.9454   XXXZ       0.0000
      XXYZ       0.0000   XYYZ       0.0000   YYYZ       0.0000
      XXZZ    -156.5678   XYZZ      -1.2914   YYZZ     -86.8933
      XZZZ       0.0000   YZZZ      -0.0000   ZZZZ     -81.0899
 -----------------------------------------------------------------
 DrvMan completing analytic gradient of the correlated energy
 Correlated dipole moment
            1
    1  -0.1057563
    2   0.4198885
    3  -0.0000000
 Energy read as -3714.032320806
 Full Analytical Gradient: (in a.u., or Hartree/Bohr)
             1             2             3             4
    1   -0.00020475   -0.00053894    0.00025940    0.00048429
    2   -0.00060757    0.00028495    0.00267113   -0.00234851
    3    0.00000000   -0.00000000   -0.00000000    0.00000000
 Gradient time:  CPU 0.28 s  wall 1.63 s
 Geometry Optimization Parameters
   NAtoms,    NIC,     NZ,  NCons,   NDum,   NFix, NCnnct, MaxDiis
        4      14       4       0       0       0       0       0

 Cartesian Hessian Update
 Hessian Updated using BFGS Update


** GEOMETRY OPTIMIZATION IN DELOCALIZED INTERNAL COORDINATES **
   Searching for a Minimum

   Optimization Cycle:   2

                       Coordinates (Angstroms)
     ATOM                X               Y               Z
      1  Br        1.5270200230   -0.4146491858    0.0000000000
      2  P         0.2462396362    1.4186349099    0.0000000000
      3  P        -1.7247792985    0.8773774901    0.0000000000
      4  Cl       -1.8899995604   -1.1872027357    0.0000000000
   Point Group: cs    Number of degrees of freedom:     5


   Energy is  -3714.032320806

 Hessian Updated using BFGS Update

  5 Hessian modes will be used to form the next step
  Hessian Eigenvalues:
     0.152163    0.220888    0.250137    0.282513    0.373423

 Minimum Search - Taking Simple RFO Step
 Searching for Lamda that Minimizes Along All modes
 Value Taken    Lamda =  -0.00005853
 Step Taken.  Stepsize is  0.014759

                             Maximum     Tolerance    Cnvgd?
         Gradient           0.003392      0.000300      NO
         Displacement       0.008901      0.001200      NO
         Energy change     -0.000245      0.000001      NO


 New Cartesian Coordinates Obtained by Inverse Iteration

 Displacement from previous Coordinates is:  0.036771
 ----------------------------------------------------------------
             Standard Nuclear Orientation (Angstroms)
    I     Atom           X                Y                Z
 ----------------------------------------------------------------
    1      Br      1.5381889032    -0.4082819475     0.0000000000
    2      P       0.2472818738     1.4150066479     0.0000000000
    3      P      -1.7238669314     0.8726697384     0.0000000000
    4      Cl     -1.9031230454    -1.1852339602     0.0000000000
 ----------------------------------------------------------------
 Molecular Point Group                 Cs    NOp =  2
 Largest Abelian Subgroup              Cs    NOp =  2
 Nuclear Repulsion Energy =   456.4349764072 hartrees
 There are       41 alpha and       41 beta electrons
 Applying Cartesian multipole field
    Component          Value
    ---------          -----
     (2,0,0)        1.00000E-11
     (0,2,0)        2.00000E-11
     (0,0,2)       -3.00000E-11
 Nucleus-field energy     =     0.0000000119 hartrees
 Requested basis set is 6-311++G(d,p)
 There are 58 shells and 138 basis functions
 A cutoff of  1.0D-14 yielded   1442 shell pairs
 There are      8800 function pairs (      9630 Cartesian)
 Smallest overlap matrix eigenvalue = 3.77E-04
 Guess MOs from SCF MO coefficient file

 -----------------------------------------------------------------------
  General SCF calculation program by
  Eric Jon Sundstrom, Paul Horn, Yuezhi Mao, Dmitri Zuev, Alec White,
  David Stuck, Shaama M.S., Shane Yost, Joonho Lee, David Small,
  Daniel Levine, Susi Lehtola, Hugh Burton, Evgeny Epifanovsky
 -----------------------------------------------------------------------
 Hartree-Fock
 using 4 threads for integral computing
 -------------------------------------------------------
 OpenMP Integral computing Module                
 Release: version 2.0, May 2017, Q-Chem Inc. Pleasanton 
 -------------------------------------------------------
 A restricted SCF calculation will be
 performed using DIIS
 SCF converges when DIIS error is below 1.0e-08
 ---------------------------------------
  Cycle       Energy         DIIS error
 ---------------------------------------
    1   -3713.3686667972      9.12e-05  
    2   -3713.3687044174      2.52e-05  
    3   -3713.3687095676      8.94e-06  
    4   -3713.3687101320      3.45e-06  
    5   -3713.3687102270      1.22e-06  
    6   -3713.3687102346      3.31e-07  
    7   -3713.3687102354      1.26e-07  
    8   -3713.3687102355      5.37e-08  
    9   -3713.3687102356      3.01e-08  
   10   -3713.3687102356      8.60e-09  Convergence criterion met
 ---------------------------------------
 SCF time:   CPU 14.42s  wall 9.00s 
 SCF   energy in the final basis set =    -3713.3687102356
 Total energy in the final basis set =    -3713.3687102356


 ------------------------------------------------------------------------------

   CCMAN2: suite of methods based on coupled cluster
           and equation of motion theories.

   Components:
   * libvmm-1.3-trunk
     by Evgeny Epifanovsky, Ilya Kaliman.
   * libtensor-2.5-trunk
     by Evgeny Epifanovsky, Michael Wormit, Dmitry Zuev, Sam Manzer, 
        Ilya Kaliman.
   * libcc-2.5-trunk
     by Evgeny Epifanovsky, Arik Landau, Tomasz Kus, Kirill Khistyaev, 
        Dmitry Zuev, Prashant Manohar, Xintian Feng, Anna Krylov, 
        Matthew Goldey, Alec White, Thomas Jagau, Kaushik Nanda, 
        Anastasia Gunina, Alexander Kunitsa, Joonho Lee.

   CCMAN original authors:
   Anna I. Krylov, C. David Sherrill, Steven R. Gwaltney,
   Edward F. C. Byrd (2000)
   Sergey V. Levchenko, Lyudmila V. Slipchenko, Tao Wang,
   Ana-Maria C. Cristian (2003)
   Piotr A. Pieniazek, C. Melania Oana, Evgeny Epifanovsky (2007)
   Prashant Manohar (2009)

 ------------------------------------------------------------------------------


 Allocating and initializing 3808MB of RAM...
 Calculation will run on 4 cores.


 Alpha MOs, Restricted
 -- Occupied --                  
-490.05 -104.86  -80.04  -80.03  -65.18  -58.54  -58.54  -58.54
  1 A'    2 A'    3 A'    4 A'    5 A'    6 A'    1 A"    7 A'                 
-10.588  -9.861  -8.056  -8.053  -8.053  -7.577  -7.572  -7.475
  8 A'    9 A'   10 A'    2 A"   11 A'   12 A'   13 A'   14 A'                 
 -7.467  -7.466  -5.470  -5.468  -5.468  -5.464  -5.463  -5.463
  3 A"   15 A'   16 A'    4 A"   17 A'   18 A'    5 A"   19 A'                 
 -3.214  -3.210  -3.210  -3.201  -3.201  -1.137  -1.051  -0.901
 20 A'    6 A"   21 A'    7 A"   22 A'   23 A'   24 A'   25 A'                 
 -0.704  -0.563  -0.532  -0.515  -0.463  -0.457  -0.436  -0.393
 26 A'   27 A'   28 A'    8 A"    9 A"   29 A'   30 A'   31 A'                 
 -0.357
 10 A"                                                                         
 -- Virtual --                   
 -0.021   0.018   0.061   0.067   0.080   0.082   0.091   0.106
 11 A"   32 A'   33 A'   34 A'   12 A"   35 A'   36 A'   37 A'                 
  0.109   0.113   0.125   0.134   0.147   0.158   0.162   0.165
 13 A"   38 A'   14 A"   39 A'   40 A'   41 A'   42 A'   15 A"                 
  0.174   0.196   0.215   0.266   0.326   0.373   0.387   0.390
 43 A'   44 A'   45 A'   46 A'   47 A'   48 A'   16 A"   49 A'                 
  0.424   0.429   0.497   0.546   0.556   0.565   0.616   0.621
 17 A"   50 A'   51 A'   52 A'   18 A"   53 A'   19 A"   54 A'                 
  0.655   0.661   0.724   0.725   0.772   0.788   0.804   0.816
 20 A"   55 A'   56 A'   21 A"   22 A"   57 A'   58 A'   59 A'                 
  0.826   0.841   0.868   0.893   0.962   1.009   1.055   1.076
 23 A"   60 A'   61 A'   62 A'   63 A'   24 A"   64 A'   25 A"                 
  1.129   1.141   1.175   1.197   1.225   1.311   1.394   1.513
 26 A"   65 A'   66 A'   27 A"   67 A'   68 A'   69 A'   70 A'                 
  1.780   1.837   1.864   1.944   1.999   2.045   2.298   2.328
 28 A"   29 A"   71 A'   72 A'   73 A'   74 A'   30 A"   75 A'                 
  2.404   2.609   2.653   2.734   4.529   4.544   4.547   4.576
 76 A'   31 A"   77 A'   78 A'   32 A"   79 A'   33 A"   80 A'                 
  4.748   7.143   7.234   7.410   8.202   8.226   8.281  10.369
 81 A'   82 A'   83 A'   84 A'   34 A"   85 A'   86 A'   87 A'                 
 14.723  14.750  14.771  14.774  14.867  14.888  26.686  26.804
 35 A"   36 A"   88 A'   89 A'   90 A'   91 A'   37 A"   92 A'                 
 27.013  49.460 165.807 166.039 219.226 293.886 293.908 293.978
 93 A'   94 A'   95 A'   96 A'   97 A'   38 A"   98 A'   99 A'                 
*******
100 A'                                                                         

 Beta MOs, Restricted
 -- Occupied --                  
-490.05 -104.86  -80.04  -80.03  -65.18  -58.54  -58.54  -58.54
  1 A'    2 A'    3 A'    4 A'    5 A'    6 A'    1 A"    7 A'                 
-10.588  -9.861  -8.056  -8.053  -8.053  -7.577  -7.572  -7.475
  8 A'    9 A'   10 A'    2 A"   11 A'   12 A'   13 A'   14 A'                 
 -7.467  -7.466  -5.470  -5.468  -5.468  -5.464  -5.463  -5.463
  3 A"   15 A'   16 A'    4 A"   17 A'   18 A'    5 A"   19 A'                 
 -3.214  -3.210  -3.210  -3.201  -3.201  -1.137  -1.051  -0.901
 20 A'    6 A"   21 A'    7 A"   22 A'   23 A'   24 A'   25 A'                 
 -0.704  -0.563  -0.532  -0.515  -0.463  -0.457  -0.436  -0.393
 26 A'   27 A'   28 A'    8 A"    9 A"   29 A'   30 A'   31 A'                 
 -0.357
 10 A"                                                                         
 -- Virtual --                   
 -0.021   0.018   0.061   0.067   0.080   0.082   0.091   0.106
 11 A"   32 A'   33 A'   34 A'   12 A"   35 A'   36 A'   37 A'                 
  0.109   0.113   0.125   0.134   0.147   0.158   0.162   0.165
 13 A"   38 A'   14 A"   39 A'   40 A'   41 A'   42 A'   15 A"                 
  0.174   0.196   0.215   0.266   0.326   0.373   0.387   0.390
 43 A'   44 A'   45 A'   46 A'   47 A'   48 A'   16 A"   49 A'                 
  0.424   0.429   0.497   0.546   0.556   0.565   0.616   0.621
 17 A"   50 A'   51 A'   52 A'   18 A"   53 A'   19 A"   54 A'                 
  0.655   0.661   0.724   0.725   0.772   0.788   0.804   0.816
 20 A"   55 A'   56 A'   21 A"   22 A"   57 A'   58 A'   59 A'                 
  0.826   0.841   0.868   0.893   0.962   1.009   1.055   1.076
 23 A"   60 A'   61 A'   62 A'   63 A'   24 A"   64 A'   25 A"                 
  1.129   1.141   1.175   1.197   1.225   1.311   1.394   1.513
 26 A"   65 A'   66 A'   27 A"   67 A'   68 A'   69 A'   70 A'                 
  1.780   1.837   1.864   1.944   1.999   2.045   2.298   2.328
 28 A"   29 A"   71 A'   72 A'   73 A'   74 A'   30 A"   75 A'                 
  2.404   2.609   2.653   2.734   4.529   4.544   4.547   4.576
 76 A'   31 A"   77 A'   78 A'   32 A"   79 A'   33 A"   80 A'                 
  4.748   7.143   7.234   7.410   8.202   8.226   8.281  10.369
 81 A'   82 A'   83 A'   84 A'   34 A"   85 A'   86 A'   87 A'                 
 14.723  14.750  14.771  14.774  14.867  14.888  26.686  26.804
 35 A"   36 A"   88 A'   89 A'   90 A'   91 A'   37 A"   92 A'                 
 27.013  49.460 165.807 166.039 219.226 293.886 293.908 293.978
 93 A'   94 A'   95 A'   96 A'   97 A'   38 A"   98 A'   99 A'                 
*******
100 A'                                                                         

 Occupation and symmetry of molecular orbitals

 Point group: Cs (2 irreducible representations).

                           A'   A"    All 
 ------------------------------------------
 All molecular orbitals:
  - Alpha                  100  38    138 
  - Beta                   100  38    138 
 ------------------------------------------
 Alpha orbitals:
  - Frozen occupied        19   5     24  
  - Active occupied        12   5     17  
  - Active virtual         69   28    97  
  - Frozen virtual         0    0     0   
 ------------------------------------------
 Beta orbitals:
  - Frozen occupied        19   5     24  
  - Active occupied        12   5     17  
  - Active virtual         69   28    97  
  - Frozen virtual         0    0     0   
 ------------------------------------------

 Import integrals:   CPU 0.00 s  wall 0.00 s

 Import integrals:   CPU 64.42 s  wall 51.33 s

 MP2 amplitudes:   CPU 0.21 s  wall 0.42 s

Running a double precision version
           CCSD T amplitudes will be solved using DIIS.

           Start     Size      MaxIter   EConv     TConv     
           3         7         100       1.00e-07  1.00e-05  
 ------------------------------------------------------------------------------
           Energy (a.u.)   Ediff      Tdiff       Comment
 ------------------------------------------------------------------------------
         -3714.00616840                           
     1   -3714.01090614   4.74e-03   8.16e-01     
     2   -3714.02880613   1.79e-02   1.00e-01     
     3   -3714.02985852   1.05e-03   4.13e-02     
     4   -3714.03172934   1.87e-03   1.34e-02     Switched to DIIS steps.
     5   -3714.03234713   6.18e-04   1.19e-02     
     6   -3714.03235369   6.56e-06   2.39e-03     
     7   -3714.03235035   3.34e-06   9.30e-04     
     8   -3714.03235294   2.59e-06   2.03e-04     
     9   -3714.03235338   4.35e-07   9.05e-05     
    10   -3714.03235366   2.79e-07   4.05e-05     
    11   -3714.03235374   8.59e-08   2.80e-05     
    12   -3714.03235369   4.73e-08   7.63e-06     
 ------------------------------------------------------------------------------
         -3714.03235369                           CCSD T converged.

End of double precision
 SCF energy                 = -3713.36871024
 MP2 energy                 = -3714.00616840
 CCSD correlation energy     =    -0.66364346
 CCSD total energy           = -3714.03235369

 CCSD  T1^2 = 0.0109  T2^2 = 0.2954  Leading amplitudes:

 Amplitude    Orbitals with energies
 -0.0219       9 (A") A                  ->    11 (A") A                  
              -0.4628                         -0.0213                     
 -0.0219       9 (A") B                  ->    11 (A") B                  
              -0.4628                         -0.0213                     
 -0.0212       10 (A") A                 ->    16 (A") A                  
              -0.3575                          0.3875                     
 -0.0212       10 (A") B                 ->    16 (A") B                  
              -0.3575                          0.3875                     

 Amplitude    Orbitals with energies
 -0.1426       10 (A") A     10 (A") B   ->    11 (A") A     11 (A") B    
              -0.3575       -0.3575           -0.0213       -0.0213       
  0.1426       10 (A") A     10 (A") B   ->    11 (A") B     11 (A") A    
              -0.3575       -0.3575           -0.0213       -0.0213       
  0.1426       10 (A") B     10 (A") A   ->    11 (A") A     11 (A") B    
              -0.3575       -0.3575           -0.0213       -0.0213       
 -0.1426       10 (A") B     10 (A") A   ->    11 (A") B     11 (A") A    
              -0.3575       -0.3575           -0.0213       -0.0213       

 Computing CCSD intemediates for later calculations in double precision
 Finished.

Running a double precision version
           CCSD Lambda amplitudes will be solved using DIIS.
           Start     Size      MaxIter   EConv     LConv     
           3         7         100       1.00e-07  1.00e-05  
 ------------------------------------------------------------------------------
            Enorm      Ldiff       Comment
 ------------------------------------------------------------------------------
     1     6.03e-02   4.78e-02     
     2     1.35e-02   5.29e-03     
     3     5.64e-03   2.33e-03     
     4     2.86e-03   1.20e-03     Switched to DIIS steps.
     5     8.82e-04   5.06e-04     
     6     3.94e-04   1.35e-04     
     7     1.15e-04   3.24e-05     
     8     5.06e-05   3.54e-06     
     9     1.79e-05   3.61e-06     
    10     7.30e-06   1.34e-06     
    11     2.64e-06   5.24e-07     
    12     1.33e-06   1.14e-07     
    13     6.40e-07   8.11e-08     
    14     2.99e-07   1.08e-09     
    15     1.41e-07   5.15e-09     
    16     4.93e-08   7.36e-09     
 ------------------------------------------------------------------------------
                                   CCSD Lambda converged.

 Computing density matrices in double precision...
           Orbital response amplitudes will be solved using DIIS.
           Start     Size      MaxIter   EConv     LConv     
           3         7         100       1.00e-06  1.00e-06  
 ------------------------------------------------------------------------------
            Enorm      Ldiff       Comment
 ------------------------------------------------------------------------------
     1     1.10e-01   2.96e-03     
     2     1.13e-01   4.14e-03     
     3     1.45e-01   3.20e-02     
     4     2.02e-02   6.62e-02     Switched to DIIS steps.
     5     7.37e-03   3.80e-03     
     6     9.92e-04   3.85e-04     
     7     1.82e-04   1.85e-04     
     8     5.57e-05   4.10e-05     
     9     1.53e-05   2.80e-06     
    10     5.53e-06   1.08e-06     
    11     2.41e-06   3.56e-08     
    12     7.38e-07   3.74e-08     
 ------------------------------------------------------------------------------
                                   Orbital response converged.

 Computing density matrices... Done.
 CCSD calculation:   CPU 652.09 s  wall 515.93 s

Current path: /canmo/ccsd/grad/
/g1_bb_aa
/g1_bb_bb
/g1_o1o1
/g1_o1o2
/g1_o1v1
/g1_o2v1
/g1_v1v1
/g1p_bb_aa
/g1p_bb_bb
/g1s_bb_aa
/g1s_bb_bb
/g2_o1o1o1o1
/g2_o1o1o1v1
/g2_o1o1v1v1
/g2_o1v1o1v1
/g2_o1v1v1v1
/g2_v1v1v1v1
/w_bb_aa
/w_bb_bb
 Transferring MO TPDM to AO TPDM
 Transferring g2_o1o1o1o1
 Transferring g2_o1o1o1v1
 Transferring g2_o1o1v1v1
 Transferring g2_o1v1o1v1
 Transferring g2_o1v1v1v1
 Transferring g2_v1v1v1v1
 Adding separable TPDM
 Computing TPDM gradient
 --------------------------------------------------------
 2e gradient
  Atom          X               Y               Z
 --------------------------------------------------------
    1        -42.139581       26.581644        0.000000  
    2         -4.366458      -34.832098        0.000000  
    3         28.565324      -16.254627        0.000000  
    4         17.940715       24.505080       -0.000000  
 --------------------------------------------------------
 --------------------------------------------------------
 Final gradient
  Atom          X               Y               Z
 --------------------------------------------------------
    1        -42.139581       26.581644        0.000000  
    2         -4.366458      -34.832098        0.000000  
    3         28.565324      -16.254627        0.000000  
    4         17.940715       24.505080       -0.000000  
 --------------------------------------------------------
 Analytic gradient from two-electron contribution:   CPU 1101.38 s  wall 665.78 s

 Total ccman2 time:   CPU 1823.07 s  wall 1246.51 s


 --------------------------------------------------------------
             Orbital Energies (a.u.) and Symmetries
 --------------------------------------------------------------

 Alpha MOs, Restricted
 -- Occupied --                  
-490.05 -104.86  -80.04  -80.03  -65.18  -58.54  -58.54  -10.59
  1 A'    2 A'    3 A'    4 A'    5 A'    6 A'    7 A'    8 A'                 
 -9.861  -8.056  -8.053  -7.577  -7.572  -7.475  -7.466  -5.470
  9 A'   10 A'   11 A'   12 A'   13 A'   14 A'   15 A'   16 A'                 
 -5.468  -5.464  -5.463 -58.540  -8.053  -7.467  -5.468  -5.463
 17 A'   18 A'   19 A'    1 A"    2 A"    3 A"    4 A"    5 A"                 
 -3.214  -3.210  -3.201  -1.137  -1.051  -0.901  -0.704  -0.563
 20 A'   21 A'   22 A'   23 A'   24 A'   25 A'   26 A'   27 A'                 
 -0.532  -0.457  -0.436  -0.393  -3.210  -3.201  -0.515  -0.463
 28 A'   29 A'   30 A'   31 A'    6 A"    7 A"    8 A"    9 A"                 
 -0.357
 10 A"                                                                         
 -- Virtual --                   
  0.018   0.061   0.067   0.082   0.091   0.106   0.113   0.134
 32 A'   33 A'   34 A'   35 A'   36 A'   37 A'   38 A'   39 A'                 
  0.147   0.158   0.162   0.174   0.196   0.215   0.266   0.326
 40 A'   41 A'   42 A'   43 A'   44 A'   45 A'   46 A'   47 A'                 
  0.373   0.390   0.429   0.497   0.546   0.565   0.621   0.661
 48 A'   49 A'   50 A'   51 A'   52 A'   53 A'   54 A'   55 A'                 
  0.724   0.788   0.804   0.816   0.841   0.868   0.893   0.962
 56 A'   57 A'   58 A'   59 A'   60 A'   61 A'   62 A'   63 A'                 
  1.055   1.141   1.175   1.225   1.311   1.394   1.513   1.864
 64 A'   65 A'   66 A'   67 A'   68 A'   69 A'   70 A'   71 A'                 
  1.944   1.999   2.045   2.328   2.404   2.653   2.734   4.544
 72 A'   73 A'   74 A'   75 A'   76 A'   77 A'   78 A'   79 A'                 
  4.576   4.748   7.143   7.234   7.410   8.226   8.281  10.369
 80 A'   81 A'   82 A'   83 A'   84 A'   85 A'   86 A'   87 A'                 
 14.771  14.774  14.867  14.888  26.804  27.013  49.460 165.807
 88 A'   89 A'   90 A'   91 A'   92 A'   93 A'   94 A'   95 A'                 
166.039 219.226 293.908 293.9781028.399  -0.021   0.080   0.109
 96 A'   97 A'   98 A'   99 A'  100 A'   11 A"   12 A"   13 A"                 
  0.125   0.165   0.387   0.424   0.556   0.616   0.655   0.725
 14 A"   15 A"   16 A"   17 A"   18 A"   19 A"   20 A"   21 A"                 
  0.772   0.826   1.009   1.076   1.129   1.197   1.780   1.837
 22 A"   23 A"   24 A"   25 A"   26 A"   27 A"   28 A"   29 A"                 
  2.298   2.609   4.529   4.547   8.202  14.723  14.750  26.686
 30 A"   31 A"   32 A"   33 A"   34 A"   35 A"   36 A"   37 A"                 
293.886
 38 A"                                                                         

 Beta MOs, Restricted
 -- Occupied --                  
-490.05 -104.86  -80.04  -80.03  -65.18  -58.54  -58.54  -10.59
  1 A'    2 A'    3 A'    4 A'    5 A'    6 A'    7 A'    8 A'                 
 -9.861  -8.056  -8.053  -7.577  -7.572  -7.475  -7.466  -5.470
  9 A'   10 A'   11 A'   12 A'   13 A'   14 A'   15 A'   16 A'                 
 -5.468  -5.464  -5.463 -58.540  -8.053  -7.467  -5.468  -5.463
 17 A'   18 A'   19 A'    1 A"    2 A"    3 A"    4 A"    5 A"                 
 -3.214  -3.210  -3.201  -1.137  -1.051  -0.901  -0.704  -0.563
 20 A'   21 A'   22 A'   23 A'   24 A'   25 A'   26 A'   27 A'                 
 -0.532  -0.457  -0.436  -0.393  -3.210  -3.201  -0.515  -0.463
 28 A'   29 A'   30 A'   31 A'    6 A"    7 A"    8 A"    9 A"                 
 -0.357
 10 A"                                                                         
 -- Virtual --                   
  0.018   0.061   0.067   0.082   0.091   0.106   0.113   0.134
 32 A'   33 A'   34 A'   35 A'   36 A'   37 A'   38 A'   39 A'                 
  0.147   0.158   0.162   0.174   0.196   0.215   0.266   0.326
 40 A'   41 A'   42 A'   43 A'   44 A'   45 A'   46 A'   47 A'                 
  0.373   0.390   0.429   0.497   0.546   0.565   0.621   0.661
 48 A'   49 A'   50 A'   51 A'   52 A'   53 A'   54 A'   55 A'                 
  0.724   0.788   0.804   0.816   0.841   0.868   0.893   0.962
 56 A'   57 A'   58 A'   59 A'   60 A'   61 A'   62 A'   63 A'                 
  1.055   1.141   1.175   1.225   1.311   1.394   1.513   1.864
 64 A'   65 A'   66 A'   67 A'   68 A'   69 A'   70 A'   71 A'                 
  1.944   1.999   2.045   2.328   2.404   2.653   2.734   4.544
 72 A'   73 A'   74 A'   75 A'   76 A'   77 A'   78 A'   79 A'                 
  4.576   4.748   7.143   7.234   7.410   8.226   8.281  10.369
 80 A'   81 A'   82 A'   83 A'   84 A'   85 A'   86 A'   87 A'                 
 14.771  14.774  14.867  14.888  26.804  27.013  49.460 165.807
 88 A'   89 A'   90 A'   91 A'   92 A'   93 A'   94 A'   95 A'                 
166.039 219.226 293.908 293.9781028.399  -0.021   0.080   0.109
 96 A'   97 A'   98 A'   99 A'  100 A'   11 A"   12 A"   13 A"                 
  0.125   0.165   0.387   0.424   0.556   0.616   0.655   0.725
 14 A"   15 A"   16 A"   17 A"   18 A"   19 A"   20 A"   21 A"                 
  0.772   0.826   1.009   1.076   1.129   1.197   1.780   1.837
 22 A"   23 A"   24 A"   25 A"   26 A"   27 A"   28 A"   29 A"                 
  2.298   2.609   4.529   4.547   8.202  14.723  14.750  26.686
 30 A"   31 A"   32 A"   33 A"   34 A"   35 A"   36 A"   37 A"                 
293.886
 38 A"                                                                         
 --------------------------------------------------------------

          Ground-State Mulliken Net Atomic Charges

     Atom                 Charge (a.u.)
  ----------------------------------------
      1 Br                   -0.236439
      2 P                     0.323595
      3 P                    -0.080488
      4 Cl                   -0.006668
  ----------------------------------------
  Sum of atomic charges =    -0.000000

 -----------------------------------------------------------------
                    Cartesian Multipole Moments
 -----------------------------------------------------------------
    Charge (ESU x 10^10)
                 0.0000
    Dipole Moment (Debye)
         X      -0.2665      Y       1.0240      Z      -0.0000
       Tot       1.0581
    Quadrupole Moments (Debye-Ang)
        XX     -59.4530     XY      -1.5366     YY     -57.9299
        XZ       0.0000     YZ       0.0000     ZZ     -57.6872
    Octopole Moments (Debye-Ang^2)
       XXX      49.6444    XXY      -8.8564    XYY      17.2216
       YYY     -26.7451    XXZ      -0.0000    XYZ       0.0000
       YYZ      -0.0000    XZZ      14.7542    YZZ      -7.1108
       ZZZ       0.0000
    Hexadecapole Moments (Debye-Ang^3)
      XXXX    -871.8933   XXXY     -10.8764   XXYY    -214.2278
      XYYY      -8.5798   YYYY    -420.1307   XXXZ       0.0000
      XXYZ       0.0000   XYYZ       0.0000   YYYZ       0.0000
      XXZZ    -157.7483   XYZZ      -1.6082   YYZZ     -86.5196
      XZZZ       0.0000   YZZZ       0.0000   ZZZZ     -81.0695
 -----------------------------------------------------------------
 DrvMan completing analytic gradient of the correlated energy
 Correlated dipole moment
            1
    1  -0.1048466
    2   0.4028682
    3  -0.0000000
 Energy read as -3714.032353695
 Full Analytical Gradient: (in a.u., or Hartree/Bohr)
             1             2             3             4
    1   -0.00013876    0.00006785    0.00009445   -0.00002354
    2    0.00019627   -0.00025597    0.00077535   -0.00071565
    3   -0.00000000   -0.00000000    0.00000000    0.00000000
 Gradient time:  CPU 0.26 s  wall 1.46 s
 Geometry Optimization Parameters
   NAtoms,    NIC,     NZ,  NCons,   NDum,   NFix, NCnnct, MaxDiis
        4      14       4       0       0       0       0       0

 Cartesian Hessian Update
 Hessian Updated using BFGS Update


** GEOMETRY OPTIMIZATION IN DELOCALIZED INTERNAL COORDINATES **
   Searching for a Minimum

   Optimization Cycle:   3

                       Coordinates (Angstroms)
     ATOM                X               Y               Z
      1  Br        1.5381889032   -0.4082819475    0.0000000000
      2  P         0.2472818738    1.4150066479    0.0000000000
      3  P        -1.7238669314    0.8726697384    0.0000000000
      4  Cl       -1.9031230454   -1.1852339602    0.0000000000
   Point Group: cs    Number of degrees of freedom:     5


   Energy is  -3714.032353695

 Hessian Updated using BFGS Update

  5 Hessian modes will be used to form the next step
  Hessian Eigenvalues:
     0.151549    0.186239    0.250184    0.286207    0.382421

 Minimum Search - Taking Simple RFO Step
 Searching for Lamda that Minimizes Along All modes
 Value Taken    Lamda =  -0.00000324
 Step Taken.  Stepsize is  0.004210

                             Maximum     Tolerance    Cnvgd?
         Gradient           0.000679      0.000300      NO
         Displacement       0.003596      0.001200      NO
         Energy change     -0.000033      0.000001      NO


 New Cartesian Coordinates Obtained by Inverse Iteration

 Displacement from previous Coordinates is:  0.003446
 ----------------------------------------------------------------
             Standard Nuclear Orientation (Angstroms)
    I     Atom           X                Y                Z
 ----------------------------------------------------------------
    1      Br      1.5390167111    -0.4082565398     0.0000000000
    2      P       0.2469898011     1.4149220843     0.0000000000
    3      P      -1.7239477745     0.8716195717     0.0000000000
    4      Cl     -1.9035779375    -1.1841246377     0.0000000000
 ----------------------------------------------------------------
 Molecular Point Group                 Cs    NOp =  2
 Largest Abelian Subgroup              Cs    NOp =  2
 Nuclear Repulsion Energy =   456.4433359923 hartrees
 There are       41 alpha and       41 beta electrons
 Applying Cartesian multipole field
    Component          Value
    ---------          -----
     (2,0,0)        1.00000E-11
     (0,2,0)        2.00000E-11
     (0,0,2)       -3.00000E-11
 Nucleus-field energy     =     0.0000000119 hartrees
 Requested basis set is 6-311++G(d,p)
 There are 58 shells and 138 basis functions
 A cutoff of  1.0D-14 yielded   1442 shell pairs
 There are      8800 function pairs (      9630 Cartesian)
 Smallest overlap matrix eigenvalue = 3.77E-04
 Guess MOs from SCF MO coefficient file

 -----------------------------------------------------------------------
  General SCF calculation program by
  Eric Jon Sundstrom, Paul Horn, Yuezhi Mao, Dmitri Zuev, Alec White,
  David Stuck, Shaama M.S., Shane Yost, Joonho Lee, David Small,
  Daniel Levine, Susi Lehtola, Hugh Burton, Evgeny Epifanovsky
 -----------------------------------------------------------------------
 Hartree-Fock
 using 4 threads for integral computing
 -------------------------------------------------------
 OpenMP Integral computing Module                
 Release: version 2.0, May 2017, Q-Chem Inc. Pleasanton 
 -------------------------------------------------------
 A restricted SCF calculation will be
 performed using DIIS
 SCF converges when DIIS error is below 1.0e-08
 ---------------------------------------
  Cycle       Energy         DIIS error
 ---------------------------------------
    1   -3713.3687243875      1.85e-05  
    2   -3713.3687255744      4.66e-06  
    3   -3713.3687256792      2.27e-06  
    4   -3713.3687256983      6.64e-07  
    5   -3713.3687257014      2.99e-07  
    6   -3713.3687257023      1.20e-07  
    7   -3713.3687257025      5.01e-08  
    8   -3713.3687257025      1.90e-08  
    9   -3713.3687257025      7.88e-09  Convergence criterion met
 ---------------------------------------
 SCF time:   CPU 12.88s  wall 8.00s 
 SCF   energy in the final basis set =    -3713.3687257025
 Total energy in the final basis set =    -3713.3687257025


 ------------------------------------------------------------------------------

   CCMAN2: suite of methods based on coupled cluster
           and equation of motion theories.

   Components:
   * libvmm-1.3-trunk
     by Evgeny Epifanovsky, Ilya Kaliman.
   * libtensor-2.5-trunk
     by Evgeny Epifanovsky, Michael Wormit, Dmitry Zuev, Sam Manzer, 
        Ilya Kaliman.
   * libcc-2.5-trunk
     by Evgeny Epifanovsky, Arik Landau, Tomasz Kus, Kirill Khistyaev, 
        Dmitry Zuev, Prashant Manohar, Xintian Feng, Anna Krylov, 
        Matthew Goldey, Alec White, Thomas Jagau, Kaushik Nanda, 
        Anastasia Gunina, Alexander Kunitsa, Joonho Lee.

   CCMAN original authors:
   Anna I. Krylov, C. David Sherrill, Steven R. Gwaltney,
   Edward F. C. Byrd (2000)
   Sergey V. Levchenko, Lyudmila V. Slipchenko, Tao Wang,
   Ana-Maria C. Cristian (2003)
   Piotr A. Pieniazek, C. Melania Oana, Evgeny Epifanovsky (2007)
   Prashant Manohar (2009)

 ------------------------------------------------------------------------------


 Allocating and initializing 3808MB of RAM...
 Calculation will run on 4 cores.


 Alpha MOs, Restricted
 -- Occupied --                  
-490.05 -104.86  -80.04  -80.03  -65.18  -58.54  -58.54  -58.54
  1 A'    2 A'    3 A'    4 A'    5 A'    6 A'    1 A"    7 A'                 
-10.588  -9.861  -8.056  -8.053  -8.053  -7.577  -7.572  -7.474
  8 A'    9 A'   10 A'    2 A"   11 A'   12 A'   13 A'   14 A'                 
 -7.467  -7.466  -5.470  -5.468  -5.468  -5.464  -5.463  -5.463
  3 A"   15 A'   16 A'    4 A"   17 A'   18 A'    5 A"   19 A'                 
 -3.214  -3.210  -3.210  -3.201  -3.201  -1.138  -1.051  -0.901
 20 A'    6 A"   21 A'    7 A"   22 A'   23 A'   24 A'   25 A'                 
 -0.705  -0.563  -0.532  -0.515  -0.463  -0.457  -0.436  -0.393
 26 A'   27 A'   28 A'    8 A"    9 A"   29 A'   30 A'   31 A'                 
 -0.357
 10 A"                                                                         
 -- Virtual --                   
 -0.021   0.018   0.061   0.067   0.080   0.082   0.091   0.106
 11 A"   32 A'   33 A'   34 A'   12 A"   35 A'   36 A'   37 A'                 
  0.109   0.113   0.125   0.134   0.147   0.158   0.162   0.165
 13 A"   38 A'   14 A"   39 A'   40 A'   41 A'   42 A'   15 A"                 
  0.174   0.196   0.215   0.266   0.326   0.373   0.387   0.390
 43 A'   44 A'   45 A'   46 A'   47 A'   48 A'   16 A"   49 A'                 
  0.424   0.429   0.497   0.546   0.556   0.565   0.616   0.621
 17 A"   50 A'   51 A'   52 A'   18 A"   53 A'   19 A"   54 A'                 
  0.655   0.661   0.724   0.725   0.772   0.788   0.804   0.816
 20 A"   55 A'   56 A'   21 A"   22 A"   57 A'   58 A'   59 A'                 
  0.825   0.841   0.868   0.893   0.963   1.008   1.055   1.076
 23 A"   60 A'   61 A'   62 A'   63 A'   24 A"   64 A'   25 A"                 
  1.129   1.140   1.174   1.198   1.226   1.311   1.394   1.514
 26 A"   65 A'   66 A'   27 A"   67 A'   68 A'   69 A'   70 A'                 
  1.780   1.837   1.864   1.944   1.999   2.045   2.298   2.328
 28 A"   29 A"   71 A'   72 A'   73 A'   74 A'   30 A"   75 A'                 
  2.404   2.609   2.653   2.734   4.529   4.544   4.547   4.576
 76 A'   31 A"   77 A'   78 A'   32 A"   79 A'   33 A"   80 A'                 
  4.748   7.143   7.234   7.410   8.202   8.226   8.281  10.369
 81 A'   82 A'   83 A'   84 A'   34 A"   85 A'   86 A'   87 A'                 
 14.723  14.751  14.771  14.774  14.867  14.889  26.686  26.803
 35 A"   36 A"   88 A'   89 A'   90 A'   91 A'   37 A"   92 A'                 
 27.015  49.460 165.807 166.040 219.226 293.886 293.908 293.978
 93 A'   94 A'   95 A'   96 A'   97 A'   38 A"   98 A'   99 A'                 
*******
100 A'                                                                         

 Beta MOs, Restricted
 -- Occupied --                  
-490.05 -104.86  -80.04  -80.03  -65.18  -58.54  -58.54  -58.54
  1 A'    2 A'    3 A'    4 A'    5 A'    6 A'    1 A"    7 A'                 
-10.588  -9.861  -8.056  -8.053  -8.053  -7.577  -7.572  -7.474
  8 A'    9 A'   10 A'    2 A"   11 A'   12 A'   13 A'   14 A'                 
 -7.467  -7.466  -5.470  -5.468  -5.468  -5.464  -5.463  -5.463
  3 A"   15 A'   16 A'    4 A"   17 A'   18 A'    5 A"   19 A'                 
 -3.214  -3.210  -3.210  -3.201  -3.201  -1.138  -1.051  -0.901
 20 A'    6 A"   21 A'    7 A"   22 A'   23 A'   24 A'   25 A'                 
 -0.705  -0.563  -0.532  -0.515  -0.463  -0.457  -0.436  -0.393
 26 A'   27 A'   28 A'    8 A"    9 A"   29 A'   30 A'   31 A'                 
 -0.357
 10 A"                                                                         
 -- Virtual --                   
 -0.021   0.018   0.061   0.067   0.080   0.082   0.091   0.106
 11 A"   32 A'   33 A'   34 A'   12 A"   35 A'   36 A'   37 A'                 
  0.109   0.113   0.125   0.134   0.147   0.158   0.162   0.165
 13 A"   38 A'   14 A"   39 A'   40 A'   41 A'   42 A'   15 A"                 
  0.174   0.196   0.215   0.266   0.326   0.373   0.387   0.390
 43 A'   44 A'   45 A'   46 A'   47 A'   48 A'   16 A"   49 A'                 
  0.424   0.429   0.497   0.546   0.556   0.565   0.616   0.621
 17 A"   50 A'   51 A'   52 A'   18 A"   53 A'   19 A"   54 A'                 
  0.655   0.661   0.724   0.725   0.772   0.788   0.804   0.816
 20 A"   55 A'   56 A'   21 A"   22 A"   57 A'   58 A'   59 A'                 
  0.825   0.841   0.868   0.893   0.963   1.008   1.055   1.076
 23 A"   60 A'   61 A'   62 A'   63 A'   24 A"   64 A'   25 A"                 
  1.129   1.140   1.174   1.198   1.226   1.311   1.394   1.514
 26 A"   65 A'   66 A'   27 A"   67 A'   68 A'   69 A'   70 A'                 
  1.780   1.837   1.864   1.944   1.999   2.045   2.298   2.328
 28 A"   29 A"   71 A'   72 A'   73 A'   74 A'   30 A"   75 A'                 
  2.404   2.609   2.653   2.734   4.529   4.544   4.547   4.576
 76 A'   31 A"   77 A'   78 A'   32 A"   79 A'   33 A"   80 A'                 
  4.748   7.143   7.234   7.410   8.202   8.226   8.281  10.369
 81 A'   82 A'   83 A'   84 A'   34 A"   85 A'   86 A'   87 A'                 
 14.723  14.751  14.771  14.774  14.867  14.889  26.686  26.803
 35 A"   36 A"   88 A'   89 A'   90 A'   91 A'   37 A"   92 A'                 
 27.015  49.460 165.807 166.040 219.226 293.886 293.908 293.978
 93 A'   94 A'   95 A'   96 A'   97 A'   38 A"   98 A'   99 A'                 
*******
100 A'                                                                         

 Occupation and symmetry of molecular orbitals

 Point group: Cs (2 irreducible representations).

                           A'   A"    All 
 ------------------------------------------
 All molecular orbitals:
  - Alpha                  100  38    138 
  - Beta                   100  38    138 
 ------------------------------------------
 Alpha orbitals:
  - Frozen occupied        19   5     24  
  - Active occupied        12   5     17  
  - Active virtual         69   28    97  
  - Frozen virtual         0    0     0   
 ------------------------------------------
 Beta orbitals:
  - Frozen occupied        19   5     24  
  - Active occupied        12   5     17  
  - Active virtual         69   28    97  
  - Frozen virtual         0    0     0   
 ------------------------------------------

 Import integrals:   CPU 0.00 s  wall 0.00 s

 Import integrals:   CPU 65.29 s  wall 52.35 s

 MP2 amplitudes:   CPU 0.22 s  wall 0.44 s

Running a double precision version
           CCSD T amplitudes will be solved using DIIS.

           Start     Size      MaxIter   EConv     TConv     
           3         7         100       1.00e-07  1.00e-05  
 ------------------------------------------------------------------------------
           Energy (a.u.)   Ediff      Tdiff       Comment
 ------------------------------------------------------------------------------
         -3714.00617914                           
     1   -3714.01091458   4.74e-03   8.16e-01     
     2   -3714.02880971   1.79e-02   1.00e-01     
     3   -3714.02986193   1.05e-03   4.13e-02     
     4   -3714.03173199   1.87e-03   1.34e-02     Switched to DIIS steps.
     5   -3714.03234903   6.17e-04   1.19e-02     
     6   -3714.03235555   6.52e-06   2.39e-03     
     7   -3714.03235222   3.33e-06   9.29e-04     
     8   -3714.03235481   2.59e-06   2.03e-04     
     9   -3714.03235525   4.36e-07   9.06e-05     
    10   -3714.03235553   2.80e-07   4.06e-05     
    11   -3714.03235561   8.65e-08   2.80e-05     
    12   -3714.03235556   4.79e-08   7.66e-06     
 ------------------------------------------------------------------------------
         -3714.03235556                           CCSD T converged.

End of double precision
 SCF energy                 = -3713.36872570
 MP2 energy                 = -3714.00617914
 CCSD correlation energy     =    -0.66362986
 CCSD total energy           = -3714.03235556

 CCSD  T1^2 = 0.0109  T2^2 = 0.2953  Leading amplitudes:

 Amplitude    Orbitals with energies
 -0.0218       9 (A") A                  ->    11 (A") A                  
              -0.4627                         -0.0212                     
 -0.0218       9 (A") B                  ->    11 (A") B                  
              -0.4627                         -0.0212                     
 -0.0212       10 (A") A                 ->    16 (A") A                  
              -0.3574                          0.3875                     
 -0.0212       10 (A") B                 ->    16 (A") B                  
              -0.3574                          0.3875                     

 Amplitude    Orbitals with energies
 -0.1426       10 (A") A     10 (A") B   ->    11 (A") A     11 (A") B    
              -0.3574       -0.3574           -0.0212       -0.0212       
  0.1426       10 (A") A     10 (A") B   ->    11 (A") B     11 (A") A    
              -0.3574       -0.3574           -0.0212       -0.0212       
  0.1426       10 (A") B     10 (A") A   ->    11 (A") A     11 (A") B    
              -0.3574       -0.3574           -0.0212       -0.0212       
 -0.1426       10 (A") B     10 (A") A   ->    11 (A") B     11 (A") A    
              -0.3574       -0.3574           -0.0212       -0.0212       

 Computing CCSD intemediates for later calculations in double precision
 Finished.

Running a double precision version
           CCSD Lambda amplitudes will be solved using DIIS.
           Start     Size      MaxIter   EConv     LConv     
           3         7         100       1.00e-07  1.00e-05  
 ------------------------------------------------------------------------------
            Enorm      Ldiff       Comment
 ------------------------------------------------------------------------------
     1     6.02e-02   4.78e-02     
     2     1.35e-02   5.29e-03     
     3     5.64e-03   2.33e-03     
     4     2.85e-03   1.20e-03     Switched to DIIS steps.
     5     8.81e-04   5.06e-04     
     6     3.93e-04   1.34e-04     
     7     1.15e-04   3.24e-05     
     8     5.05e-05   3.50e-06     
     9     1.79e-05   3.59e-06     
    10     7.31e-06   1.34e-06     
    11     2.65e-06   5.21e-07     
    12     1.33e-06   1.14e-07     
    13     6.39e-07   8.07e-08     
    14     2.98e-07   1.09e-09     
    15     1.41e-07   5.14e-09     
    16     4.93e-08   7.32e-09     
 ------------------------------------------------------------------------------
                                   CCSD Lambda converged.

 Computing density matrices in double precision...
           Orbital response amplitudes will be solved using DIIS.
           Start     Size      MaxIter   EConv     LConv     
           3         7         100       1.00e-06  1.00e-06  
 ------------------------------------------------------------------------------
            Enorm      Ldiff       Comment
 ------------------------------------------------------------------------------
     1     1.10e-01   2.96e-03     
     2     1.13e-01   4.13e-03     
     3     1.45e-01   3.20e-02     
     4     2.02e-02   6.63e-02     Switched to DIIS steps.
     5     7.38e-03   3.79e-03     
     6     9.92e-04   3.88e-04     
     7     1.82e-04   1.84e-04     
     8     5.57e-05   4.10e-05     
     9     1.54e-05   2.80e-06     
    10     5.56e-06   1.08e-06     
    11     2.43e-06   3.66e-08     
    12     7.37e-07   3.40e-08     
 ------------------------------------------------------------------------------
                                   Orbital response converged.

 Computing density matrices... Done.
 CCSD calculation:   CPU 650.99 s  wall 522.87 s

Current path: /canmo/ccsd/grad/
/g1_bb_aa
/g1_bb_bb
/g1_o1o1
/g1_o1o2
/g1_o1v1
/g1_o2v1
/g1_v1v1
/g1p_bb_aa
/g1p_bb_bb
/g1s_bb_aa
/g1s_bb_bb
/g2_o1o1o1o1
/g2_o1o1o1v1
/g2_o1o1v1v1
/g2_o1v1o1v1
/g2_o1v1v1v1
/g2_v1v1v1v1
/w_bb_aa
/w_bb_bb
 Transferring MO TPDM to AO TPDM
 Transferring g2_o1o1o1o1
 Transferring g2_o1o1o1v1
 Transferring g2_o1o1v1v1
 Transferring g2_o1v1o1v1
 Transferring g2_o1v1v1v1
 Transferring g2_v1v1v1v1
 Adding separable TPDM
 Computing TPDM gradient
 --------------------------------------------------------
 2e gradient
  Atom          X               Y               Z
 --------------------------------------------------------
    1        -42.138562       26.563054       -0.000000  
    2         -4.360774      -34.824067        0.000000  
    3         28.556148      -16.260051        0.000000  
    4         17.943189       24.521065       -0.000000  
 --------------------------------------------------------
 --------------------------------------------------------
 Final gradient
  Atom          X               Y               Z
 --------------------------------------------------------
    1        -42.138562       26.563054       -0.000000  
    2         -4.360774      -34.824067        0.000000  
    3         28.556148      -16.260051        0.000000  
    4         17.943189       24.521065       -0.000000  
 --------------------------------------------------------
 Analytic gradient from two-electron contribution:   CPU 1101.90 s  wall 657.47 s

 Total ccman2 time:   CPU 1823.48 s  wall 1248.24 s


 --------------------------------------------------------------
             Orbital Energies (a.u.) and Symmetries
 --------------------------------------------------------------

 Alpha MOs, Restricted
 -- Occupied --                  
-490.05 -104.86  -80.04  -80.03  -65.18  -58.54  -58.54  -10.59
  1 A'    2 A'    3 A'    4 A'    5 A'    6 A'    7 A'    8 A'                 
 -9.861  -8.056  -8.053  -7.577  -7.572  -7.474  -7.466  -5.470
  9 A'   10 A'   11 A'   12 A'   13 A'   14 A'   15 A'   16 A'                 
 -5.468  -5.464  -5.463 -58.540  -8.053  -7.467  -5.468  -5.463
 17 A'   18 A'   19 A'    1 A"    2 A"    3 A"    4 A"    5 A"                 
 -3.214  -3.210  -3.201  -1.138  -1.051  -0.901  -0.705  -0.563
 20 A'   21 A'   22 A'   23 A'   24 A'   25 A'   26 A'   27 A'                 
 -0.532  -0.457  -0.436  -0.393  -3.210  -3.201  -0.515  -0.463
 28 A'   29 A'   30 A'   31 A'    6 A"    7 A"    8 A"    9 A"                 
 -0.357
 10 A"                                                                         
 -- Virtual --                   
  0.018   0.061   0.067   0.082   0.091   0.106   0.113   0.134
 32 A'   33 A'   34 A'   35 A'   36 A'   37 A'   38 A'   39 A'                 
  0.147   0.158   0.162   0.174   0.196   0.215   0.266   0.326
 40 A'   41 A'   42 A'   43 A'   44 A'   45 A'   46 A'   47 A'                 
  0.373   0.390   0.429   0.497   0.546   0.565   0.621   0.661
 48 A'   49 A'   50 A'   51 A'   52 A'   53 A'   54 A'   55 A'                 
  0.724   0.788   0.804   0.816   0.841   0.868   0.893   0.963
 56 A'   57 A'   58 A'   59 A'   60 A'   61 A'   62 A'   63 A'                 
  1.055   1.140   1.174   1.226   1.311   1.394   1.514   1.864
 64 A'   65 A'   66 A'   67 A'   68 A'   69 A'   70 A'   71 A'                 
  1.944   1.999   2.045   2.328   2.404   2.653   2.734   4.544
 72 A'   73 A'   74 A'   75 A'   76 A'   77 A'   78 A'   79 A'                 
  4.576   4.748   7.143   7.234   7.410   8.226   8.281  10.369
 80 A'   81 A'   82 A'   83 A'   84 A'   85 A'   86 A'   87 A'                 
 14.771  14.774  14.867  14.889  26.803  27.015  49.460 165.807
 88 A'   89 A'   90 A'   91 A'   92 A'   93 A'   94 A'   95 A'                 
166.040 219.226 293.908 293.9781028.399  -0.021   0.080   0.109
 96 A'   97 A'   98 A'   99 A'  100 A'   11 A"   12 A"   13 A"                 
  0.125   0.165   0.387   0.424   0.556   0.616   0.655   0.725
 14 A"   15 A"   16 A"   17 A"   18 A"   19 A"   20 A"   21 A"                 
  0.772   0.825   1.008   1.076   1.129   1.198   1.780   1.837
 22 A"   23 A"   24 A"   25 A"   26 A"   27 A"   28 A"   29 A"                 
  2.298   2.609   4.529   4.547   8.202  14.723  14.751  26.686
 30 A"   31 A"   32 A"   33 A"   34 A"   35 A"   36 A"   37 A"                 
293.886
 38 A"                                                                         

 Beta MOs, Restricted
 -- Occupied --                  
-490.05 -104.86  -80.04  -80.03  -65.18  -58.54  -58.54  -10.59
  1 A'    2 A'    3 A'    4 A'    5 A'    6 A'    7 A'    8 A'                 
 -9.861  -8.056  -8.053  -7.577  -7.572  -7.474  -7.466  -5.470
  9 A'   10 A'   11 A'   12 A'   13 A'   14 A'   15 A'   16 A'                 
 -5.468  -5.464  -5.463 -58.540  -8.053  -7.467  -5.468  -5.463
 17 A'   18 A'   19 A'    1 A"    2 A"    3 A"    4 A"    5 A"                 
 -3.214  -3.210  -3.201  -1.138  -1.051  -0.901  -0.705  -0.563
 20 A'   21 A'   22 A'   23 A'   24 A'   25 A'   26 A'   27 A'                 
 -0.532  -0.457  -0.436  -0.393  -3.210  -3.201  -0.515  -0.463
 28 A'   29 A'   30 A'   31 A'    6 A"    7 A"    8 A"    9 A"                 
 -0.357
 10 A"                                                                         
 -- Virtual --                   
  0.018   0.061   0.067   0.082   0.091   0.106   0.113   0.134
 32 A'   33 A'   34 A'   35 A'   36 A'   37 A'   38 A'   39 A'                 
  0.147   0.158   0.162   0.174   0.196   0.215   0.266   0.326
 40 A'   41 A'   42 A'   43 A'   44 A'   45 A'   46 A'   47 A'                 
  0.373   0.390   0.429   0.497   0.546   0.565   0.621   0.661
 48 A'   49 A'   50 A'   51 A'   52 A'   53 A'   54 A'   55 A'                 
  0.724   0.788   0.804   0.816   0.841   0.868   0.893   0.963
 56 A'   57 A'   58 A'   59 A'   60 A'   61 A'   62 A'   63 A'                 
  1.055   1.140   1.174   1.226   1.311   1.394   1.514   1.864
 64 A'   65 A'   66 A'   67 A'   68 A'   69 A'   70 A'   71 A'                 
  1.944   1.999   2.045   2.328   2.404   2.653   2.734   4.544
 72 A'   73 A'   74 A'   75 A'   76 A'   77 A'   78 A'   79 A'                 
  4.576   4.748   7.143   7.234   7.410   8.226   8.281  10.369
 80 A'   81 A'   82 A'   83 A'   84 A'   85 A'   86 A'   87 A'                 
 14.771  14.774  14.867  14.889  26.803  27.015  49.460 165.807
 88 A'   89 A'   90 A'   91 A'   92 A'   93 A'   94 A'   95 A'                 
166.040 219.226 293.908 293.9781028.399  -0.021   0.080   0.109
 96 A'   97 A'   98 A'   99 A'  100 A'   11 A"   12 A"   13 A"                 
  0.125   0.165   0.387   0.424   0.556   0.616   0.655   0.725
 14 A"   15 A"   16 A"   17 A"   18 A"   19 A"   20 A"   21 A"                 
  0.772   0.825   1.008   1.076   1.129   1.198   1.780   1.837
 22 A"   23 A"   24 A"   25 A"   26 A"   27 A"   28 A"   29 A"                 
  2.298   2.609   4.529   4.547   8.202  14.723  14.751  26.686
 30 A"   31 A"   32 A"   33 A"   34 A"   35 A"   36 A"   37 A"                 
293.886
 38 A"                                                                         
 --------------------------------------------------------------

          Ground-State Mulliken Net Atomic Charges

     Atom                 Charge (a.u.)
  ----------------------------------------
      1 Br                   -0.236971
      2 P                     0.324039
      3 P                    -0.081843
      4 Cl                   -0.005226
  ----------------------------------------
  Sum of atomic charges =    -0.000000

 -----------------------------------------------------------------
                    Cartesian Multipole Moments
 -----------------------------------------------------------------
    Charge (ESU x 10^10)
                 0.0000
    Dipole Moment (Debye)
         X      -0.2741      Y       1.0151      Z       0.0000
       Tot       1.0514
    Quadrupole Moments (Debye-Ang)
        XX     -59.4467     XY      -1.5156     YY     -57.9315
        XZ      -0.0000     YZ       0.0000     ZZ     -57.6857
    Octopole Moments (Debye-Ang^2)
       XXX      49.5812    XXY      -8.9000    XYY      17.2072
       YYY     -26.7722    XXZ       0.0000    XYZ      -0.0000
       YYZ      -0.0000    XZZ      14.7347    YZZ      -7.1209
       ZZZ      -0.0000
    Hexadecapole Moments (Debye-Ang^3)
      XXXX    -872.2186   XXXY     -10.7326   XXYY    -214.2227
      XYYY      -8.4817   YYYY    -419.7934   XXXZ      -0.0000
      XXYZ       0.0000   XYYZ       0.0000   YYYZ       0.0000
      XXZZ    -157.8044   XYZZ      -1.5814   YYZZ     -86.4595
      XZZZ       0.0000   YZZZ       0.0000   ZZZZ     -81.0687
 -----------------------------------------------------------------
 DrvMan completing analytic gradient of the correlated energy
 Correlated dipole moment
            1
    1  -0.1078580
    2   0.3993572
    3   0.0000000
 Energy read as -3714.032355565
 Full Analytical Gradient: (in a.u., or Hartree/Bohr)
             1             2             3             4
    1   -0.00005138    0.00000951    0.00004575   -0.00000388
    2    0.00011337   -0.00015514    0.00012954   -0.00008777
    3   -0.00000000    0.00000000   -0.00000000   -0.00000000
 Gradient time:  CPU 0.28 s  wall 3.53 s
 Geometry Optimization Parameters
   NAtoms,    NIC,     NZ,  NCons,   NDum,   NFix, NCnnct, MaxDiis
        4      14       4       0       0       0       0       0

 Cartesian Hessian Update
 Hessian Updated using BFGS Update


** GEOMETRY OPTIMIZATION IN DELOCALIZED INTERNAL COORDINATES **
   Searching for a Minimum

   Optimization Cycle:   4

                       Coordinates (Angstroms)
     ATOM                X               Y               Z
      1  Br        1.5390167111   -0.4082565398    0.0000000000
      2  P         0.2469898011    1.4149220843    0.0000000000
      3  P        -1.7239477745    0.8716195717    0.0000000000
      4  Cl       -1.9035779375   -1.1841246377    0.0000000000
   Point Group: cs    Number of degrees of freedom:     5


   Energy is  -3714.032355565

 Hessian Updated using BFGS Update

  5 Hessian modes will be used to form the next step
  Hessian Eigenvalues:
     0.143369    0.163599    0.253700    0.284192    0.386441

 Minimum Search - Taking Simple RFO Step
 Searching for Lamda that Minimizes Along All modes
 Value Taken    Lamda =   0.00000000
 Step Taken.  Stepsize is  0.001185

                             Maximum     Tolerance    Cnvgd?
         Gradient           0.000165      0.000300     YES
         Displacement       0.001138      0.001200     YES
         Energy change     -0.000002      0.000001      NO


                       Distance Matrix (Angstroms)
             Br(  1)   P (  2)   P (  3)
   P (  2)  2.234572
   P (  3)  3.504999  2.044449
   Cl(  4)  3.528942  3.373423  2.063577

 Final energy is   -3714.0323555645045     


 ******************************
 **  OPTIMIZATION CONVERGED  **
 ******************************

                       Coordinates (Angstroms)
     ATOM                X               Y               Z
      1  Br        1.5390167111   -0.4082565398    0.0000000000
      2  P         0.2469898011    1.4149220843    0.0000000000
      3  P        -1.7239477745    0.8716195717    0.0000000000
      4  Cl       -1.9035779375   -1.1841246377    0.0000000000

Z-matrix Print:
$molecule
0 1
Br
P  1 2.234572
P  2 2.044449 1 109.912714
Cl 3 2.063577 2 110.405036 1 -0.000000 0
$end


 --------------------------------------------------------------
             Orbital Energies (a.u.) and Symmetries
 --------------------------------------------------------------

 Alpha MOs, Restricted
 -- Occupied --                  
-490.05 -104.86  -80.04  -80.03  -65.18  -58.54  -58.54  -10.59
  1 A'    2 A'    3 A'    4 A'    5 A'    6 A'    7 A'    8 A'                 
 -9.861  -8.056  -8.053  -7.577  -7.572  -7.474  -7.466  -5.470
  9 A'   10 A'   11 A'   12 A'   13 A'   14 A'   15 A'   16 A'                 
 -5.468  -5.464  -5.463 -58.540  -8.053  -7.467  -5.468  -5.463
 17 A'   18 A'   19 A'    1 A"    2 A"    3 A"    4 A"    5 A"                 
 -3.214  -3.210  -3.201  -1.138  -1.051  -0.901  -0.705  -0.563
 20 A'   21 A'   22 A'   23 A'   24 A'   25 A'   26 A'   27 A'                 
 -0.532  -0.457  -0.436  -0.393  -3.210  -3.201  -0.515  -0.463
 28 A'   29 A'   30 A'   31 A'    6 A"    7 A"    8 A"    9 A"                 
 -0.357
 10 A"                                                                         
 -- Virtual --                   
  0.018   0.061   0.067   0.082   0.091   0.106   0.113   0.134
 32 A'   33 A'   34 A'   35 A'   36 A'   37 A'   38 A'   39 A'                 
  0.147   0.158   0.162   0.174   0.196   0.215   0.266   0.326
 40 A'   41 A'   42 A'   43 A'   44 A'   45 A'   46 A'   47 A'                 
  0.373   0.390   0.429   0.497   0.546   0.565   0.621   0.661
 48 A'   49 A'   50 A'   51 A'   52 A'   53 A'   54 A'   55 A'                 
  0.724   0.788   0.804   0.816   0.841   0.868   0.893   0.963
 56 A'   57 A'   58 A'   59 A'   60 A'   61 A'   62 A'   63 A'                 
  1.055   1.140   1.174   1.226   1.311   1.394   1.514   1.864
 64 A'   65 A'   66 A'   67 A'   68 A'   69 A'   70 A'   71 A'                 
  1.944   1.999   2.045   2.328   2.404   2.653   2.734   4.544
 72 A'   73 A'   74 A'   75 A'   76 A'   77 A'   78 A'   79 A'                 
  4.576   4.748   7.143   7.234   7.410   8.226   8.281  10.369
 80 A'   81 A'   82 A'   83 A'   84 A'   85 A'   86 A'   87 A'                 
 14.771  14.774  14.867  14.889  26.803  27.015  49.460 165.807
 88 A'   89 A'   90 A'   91 A'   92 A'   93 A'   94 A'   95 A'                 
166.040 219.226 293.908 293.9781028.399  -0.021   0.080   0.109
 96 A'   97 A'   98 A'   99 A'  100 A'   11 A"   12 A"   13 A"                 
  0.125   0.165   0.387   0.424   0.556   0.616   0.655   0.725
 14 A"   15 A"   16 A"   17 A"   18 A"   19 A"   20 A"   21 A"                 
  0.772   0.825   1.008   1.076   1.129   1.198   1.780   1.837
 22 A"   23 A"   24 A"   25 A"   26 A"   27 A"   28 A"   29 A"                 
  2.298   2.609   4.529   4.547   8.202  14.723  14.751  26.686
 30 A"   31 A"   32 A"   33 A"   34 A"   35 A"   36 A"   37 A"                 
293.886
 38 A"                                                                         

 Beta MOs, Restricted
 -- Occupied --                  
-490.05 -104.86  -80.04  -80.03  -65.18  -58.54  -58.54  -10.59
  1 A'    2 A'    3 A'    4 A'    5 A'    6 A'    7 A'    8 A'                 
 -9.861  -8.056  -8.053  -7.577  -7.572  -7.474  -7.466  -5.470
  9 A'   10 A'   11 A'   12 A'   13 A'   14 A'   15 A'   16 A'                 
 -5.468  -5.464  -5.463 -58.540  -8.053  -7.467  -5.468  -5.463
 17 A'   18 A'   19 A'    1 A"    2 A"    3 A"    4 A"    5 A"                 
 -3.214  -3.210  -3.201  -1.138  -1.051  -0.901  -0.705  -0.563
 20 A'   21 A'   22 A'   23 A'   24 A'   25 A'   26 A'   27 A'                 
 -0.532  -0.457  -0.436  -0.393  -3.210  -3.201  -0.515  -0.463
 28 A'   29 A'   30 A'   31 A'    6 A"    7 A"    8 A"    9 A"                 
 -0.357
 10 A"                                                                         
 -- Virtual --                   
  0.018   0.061   0.067   0.082   0.091   0.106   0.113   0.134
 32 A'   33 A'   34 A'   35 A'   36 A'   37 A'   38 A'   39 A'                 
  0.147   0.158   0.162   0.174   0.196   0.215   0.266   0.326
 40 A'   41 A'   42 A'   43 A'   44 A'   45 A'   46 A'   47 A'                 
  0.373   0.390   0.429   0.497   0.546   0.565   0.621   0.661
 48 A'   49 A'   50 A'   51 A'   52 A'   53 A'   54 A'   55 A'                 
  0.724   0.788   0.804   0.816   0.841   0.868   0.893   0.963
 56 A'   57 A'   58 A'   59 A'   60 A'   61 A'   62 A'   63 A'                 
  1.055   1.140   1.174   1.226   1.311   1.394   1.514   1.864
 64 A'   65 A'   66 A'   67 A'   68 A'   69 A'   70 A'   71 A'                 
  1.944   1.999   2.045   2.328   2.404   2.653   2.734   4.544
 72 A'   73 A'   74 A'   75 A'   76 A'   77 A'   78 A'   79 A'                 
  4.576   4.748   7.143   7.234   7.410   8.226   8.281  10.369
 80 A'   81 A'   82 A'   83 A'   84 A'   85 A'   86 A'   87 A'                 
 14.771  14.774  14.867  14.889  26.803  27.015  49.460 165.807
 88 A'   89 A'   90 A'   91 A'   92 A'   93 A'   94 A'   95 A'                 
166.040 219.226 293.908 293.9781028.399  -0.021   0.080   0.109
 96 A'   97 A'   98 A'   99 A'  100 A'   11 A"   12 A"   13 A"                 
  0.125   0.165   0.387   0.424   0.556   0.616   0.655   0.725
 14 A"   15 A"   16 A"   17 A"   18 A"   19 A"   20 A"   21 A"                 
  0.772   0.825   1.008   1.076   1.129   1.198   1.780   1.837
 22 A"   23 A"   24 A"   25 A"   26 A"   27 A"   28 A"   29 A"                 
  2.298   2.609   4.529   4.547   8.202  14.723  14.751  26.686
 30 A"   31 A"   32 A"   33 A"   34 A"   35 A"   36 A"   37 A"                 
293.886
 38 A"                                                                         
 --------------------------------------------------------------

          Ground-State Mulliken Net Atomic Charges

     Atom                 Charge (a.u.)
  ----------------------------------------
      1 Br                   -0.236971
      2 P                     0.324039
      3 P                    -0.081843
      4 Cl                   -0.005226
  ----------------------------------------
  Sum of atomic charges =    -0.000000

 -----------------------------------------------------------------
                    Cartesian Multipole Moments
 -----------------------------------------------------------------
    Charge (ESU x 10^10)
                 0.0000
    Dipole Moment (Debye)
         X      -0.2741      Y       1.0151      Z       0.0000
       Tot       1.0514
    Quadrupole Moments (Debye-Ang)
        XX     -59.4467     XY      -1.5156     YY     -57.9315
        XZ      -0.0000     YZ       0.0000     ZZ     -57.6857
    Octopole Moments (Debye-Ang^2)
       XXX      49.5812    XXY      -8.9000    XYY      17.2072
       YYY     -26.7722    XXZ       0.0000    XYZ      -0.0000
       YYZ      -0.0000    XZZ      14.7347    YZZ      -7.1209
       ZZZ      -0.0000
    Hexadecapole Moments (Debye-Ang^3)
      XXXX    -872.2186   XXXY     -10.7326   XXYY    -214.2227
      XYYY      -8.4817   YYYY    -419.7934   XXXZ      -0.0000
      XXYZ       0.0000   XYYZ       0.0000   YYYZ       0.0000
      XXZZ    -157.8044   XYZZ      -1.5814   YYZZ     -86.4595
      XZZZ       0.0000   YZZZ       0.0000   ZZZZ     -81.0687
 -----------------------------------------------------------------
Archival summary:
1\1\TWL02\OPT\ProcedureUnspecified\BasisUnspecified\r1l12\taweetha\SunNov415:26:052018SunNov415:26:052018\0\\#,OPT,ProcedureUnspecified,BasisUnspecified,\\0,1\Br\P,1,2.23457\P,2,2.04445,1,109.913\Cl,3,2.06358,2,110.405,1,-0,0\\HF=-3713.36873\\@

 Total job time:  5087.76s(wall), 7352.33s(cpu) 
 Sun Nov  4 15:26:05 2018

        *************************************************************
        *                                                           *
        *  Thank you very much for using Q-Chem.  Have a nice day.  *
        *                                                           *
        *************************************************************
