# Supplementary material for: Geometric and energetic data from ab initio calculations of haloethene, haloimine, halomethylenephosphine, haloiminophosphine, halodiazene, halodiphosphene and halocyclopropane
Source: Data Brief. 2019 Nov 2;27:104738. doi: 10.1016/j.dib.2019.104738 (PMC6861602; doi:10.1016/j.dib.2019.104738)
Supplement: Multimedia component 8 [file mmc8.zip › PP/CCSD/ClEPPClE.out]

Q-Chem Developer Version!
                  Welcome to Q-Chem
     A Quantum Leap Into The Future Of Chemistry


 Q-Chem 5.1, Q-Chem, Inc., Pleasanton, CA (2018)

 Yihan Shao,  Zhengting Gan,  E. Epifanovsky,  A. T. B. Gilbert,  M. Wormit,  
 J. Kussmann,  A. W. Lange,  A. Behn,  Jia Deng,  Xintian Feng,  D. Ghosh,  
 M. Goldey,  P. R. Horn,  L. D. Jacobson,  I. Kaliman,  T. Kus,  A. Landau,  
 Jie Liu,  E. I. Proynov,  R. M. Richard,  R. P. Steele,  E. J. Sundstrom,  
 H. L. Woodcock III,  P. M. Zimmerman,  D. Zuev,  B. Albrecht,  E. Alguire,  
 S. A. Baeppler,  D. Barton,  Z. Benda,  Y. A. Bernard,  E. J. Berquist,  
 K. B. Bravaya,  H. Burton,  D. Casanova,  Chun-Min Chang,  Yunqing Chen,  
 A. Chien,  K. D. Closser,  M. P. Coons,  S. Coriani,  S. Dasgupta,  
 A. L. Dempwolff,  M. Diedenhofen,  Hainam Do,  R. G. Edgar,  Po-Tung Fang,  
 S. Faraji,  S. Fatehi,  Qingguo Feng,  K. D. Fenk,  J. Fosso-Tande,  
 Qinghui Ge,  A. Ghysels,  G. Gidofalvi,  J. Gomes,  J. Gonthier,  A. Gunina,  
 D. Hait,  M. W. D. Hanson-Heine,  P. H. P. Harbach,  A. W. Hauser,  
 J. E. Herr,  E. G. Hohenstein,  Z. C. Holden,  Kerwin Hui,  B. C. Huynh,  
 T.-C. Jagau,  Hyunjun Ji,  B. Kaduk,  K. Khistyaev,  Jaehoon Kim,  
 P. Klunzinger,  K. Koh,  D. Kosenkov,  L. Koulias,  T. Kowalczyk,  
 C. M. Krauter,  A. Kunitsa,  Ka Un Lao,  A. Laurent,  K. V. Lawler,  
 Joonho Lee,  D. Lefrancois,  S. Lehtola,  D. S. Levine,  Yi-Pei Li,  
 You-Sheng Lin,  Fenglai Liu,  E. Livshits,  A. Luenser,  P. Manohar,  
 E. Mansoor,  S. F. Manzer,  Shan-Ping Mao,  Yuezhi Mao,  N. Mardirossian,  
 A. V. Marenich,  T. Markovich,  L. A. Martinez-Martinez,  S. A. Maurer,  
 N. J. Mayhall,  S. C. McKenzie,  J.-M. Mewes,  A. F. Morrison,  
 J. W. Mullinax,  K. Nanda,  T. S. Nguyen-Beck,  R. Olivares-Amaya,  
 J. A. Parkhill,  T. M. Perrine,  F. Plasser,  P. Pokhilko,  S. Prager,  
 A. Prociuk,  E. Ramos,  D. R. Rehn,  F. Rob,  M. Schneider,  N. Sergueev,  
 S. M. Sharada,  S. Sharma,  D. W. Small,  T. Stauch,  T. Stein,  
 Yu-Chuan Su,  A. J. W. Thom,  A. Tkatchenko,  T. Tsuchimochi,  N. M. Tubman,  
 L. Vogt,  M. L. Vidal,  O. Vydrov,  M. A. Watson,  J. Wenzel,  
 M. de Wergifosse,  T. A. Wesolowski,  A. White,  J. Witte,  A. Yamada,  
 Jun Yang,  K. Yao,  S. Yeganeh,  S. R. Yost,  Zhi-Qiang You,  A. Zech,  
 Igor Ying Zhang,  Xing Zhang,  Yan Zhao,  Ying Zhu,  B. R. Brooks,  
 G. K. L. Chan,  C. J. Cramer,  M. S. Gordon,  W. J. Hehre,  A. Klamt,  
 M. W. Schmidt,  C. D. Sherrill,  D. G. Truhlar,  A. Aspuru-Guzik,  R. Baer,  
 A. T. Bell,  N. A. Besley,  Jeng-Da Chai,  A. E. DePrince, III,  
 R. A. DiStasio Jr.,  A. Dreuw,  B. D. Dunietz,  T. R. Furlani,  
 Chao-Ping Hsu,  Yousung Jung,  Jing Kong,  D. S. Lambrecht,  WanZhen Liang,  
 C. Ochsenfeld,  V. A. Rassolov,  L. V. Slipchenko,  J. E. Subotnik,  
 T. Van Voorhis,  J. M. Herbert,  A. I. Krylov,  P. M. W. Gill,  M. Head-Gordon

 Contributors to earlier versions of Q-Chem not listed above: 
 R. D. Adamson,  B. Austin,  J. Baker,  G. J. O. Beran,  K. Brandhorst,  
 S. T. Brown,  E. F. C. Byrd,  A. K. Chakraborty,  C.-L. Cheng,  
 Siu Hung Chien,  D. M. Chipman,  D. L. Crittenden,  H. Dachsel,  
 R. J. Doerksen,  A. D. Dutoi,  L. Fusti-Molnar,  W. A. Goddard III,  
 A. Golubeva-Zadorozhnaya,  S. R. Gwaltney,  G. Hawkins,  A. Heyden,  
 S. Hirata,  G. Kedziora,  F. J. Keil,  C. Kelley,  Jihan Kim,  R. A. King,  
 R. Z. Khaliullin,  P. P. Korambath,  W. Kurlancheek,  A. M. Lee,  M. S. Lee,  
 S. V. Levchenko,  Ching Yeh Lin,  D. Liotard,  R. C. Lochan,  I. Lotan,  
 P. E. Maslen,  N. Nair,  D. P. O'Neill,  D. Neuhauser,  E. Neuscamman,  
 C. M. Oana,  R. Olson,  B. Peters,  R. Peverati,  P. A. Pieniazek,  
 Y. M. Rhee,  J. Ritchie,  M. A. Rohrdanz,  E. Rosta,  N. J. Russ,  
 H. F. Schaefer III,  N. E. Schultz,  N. Shenvi,  A. C. Simmonett,  A. Sodt,  
 D. Stuck,  K. S. Thanthiriwatte,  V. Vanovschi,  Tao Wang,  A. Warshel,  
 C. F. Williams,  Q. Wu,  X. Xu,  W. Zhang

 Please cite Q-Chem as follows:
 Y. Shao et al., Mol. Phys. 113, 184-215 (2015)
 DOI: 10.1080/00268976.2014.952696

 Q-Chem 5.1.1 for Intel X86 EM64T Linux

 Parts of Q-Chem use Armadillo 8.300.2 (Tropical Shenanigans).
 http://arma.sourceforge.net/

 Q-Chem begins on Sun Nov  4 13:28:03 2018  

Host: 
0

     Scratch files written to /scratch/taweetham/qchem43718//
Input Ideriv = 1
Curr. Ideriv = -1
Max.  Ideriv = 1

Checking the input file for inconsistencies... 	...done.

--------------------------------------------------------------
User input:
--------------------------------------------------------------
Cl=Cl_c.out
$molecule
0 1
P 
P  1 2.056103
Cl 1 2.081971 2 109.928696
Cl 2 2.081971 1 109.928696 3 -0.000000 0
$end

$rem
   JOB_TYPE	OPTIMIZATION
   BASIS	6-311++G**
   METHOD	ccsd
   MEM_TOTAL	4000
   N_FROZEN_CORE      FC
$end


--------------------------------------------------------------
 ----------------------------------------------------------------
             Standard Nuclear Orientation (Angstroms)
    I     Atom           X                Y                Z
 ----------------------------------------------------------------
    1      P       1.0280515000     0.0000000000     1.0398142657
    2      P      -1.0280515000    -0.0000000000     1.0398142657
    3      Cl      1.7376922337     0.0000000000    -0.9174831756
    4      Cl     -1.7376922337    -0.0000000000    -0.9174831756
 ----------------------------------------------------------------
 Molecular Point Group                 C2v   NOp =  4
 Largest Abelian Subgroup              C2v   NOp =  4
 Nuclear Repulsion Energy =   311.1912327960 hartrees
 There are       32 alpha and       32 beta electrons
 Requested basis set is 6-311++G(d,p)
 There are 52 shells and 120 basis functions
 Total memory of 4000MB is distributed as follows: 
   QALLOC including MEM_STATIC uses 192MB
   MEM_STATIC is set to 192MB
   CCMAN JOB total memory use is  3808MB
 Warning: actual memory use might exceed 4000MB

 Total QAlloc Memory Limit    192 MB
 Mega-Array Size       188 MB
 MEM_STATIC part       192 MB
 A cutoff of  1.0D-14 yielded   1198 shell pairs
 There are      6888 function pairs (      7398 Cartesian)

 -------------------------------------------------------
 OpenMP Integral Computing Module                       
 Release: version 1.0, May 2013, Q-Chem Inc. Pittsburgh 
 -------------------------------------------------------
 Integral Job Info:
 Integral job number is                      11
 Integral operator is                         1
 short-range coefficients                     0
 long-range coefficients              100000000
 Omega coefficients                           0
 if combine SR and LR in K                    0
 Integral screening is                        0
 Integral computing path is                   2
 max size of driver memory is            800000
 size of driver memory is                593474
 size of scratch memory is              8114252
 max col of scratch BK array               1296
 max len of scratch array in speh3          155
 max len of scratch index in speh4           18
 max int batch size is                      520
 min int batch size is                       52
 fixed nKL is                                52
 max L of basis functions is                  2
 order of int derivative is                   0
 number of shells is                         52
 number of basis is                         124
 number of cartesian basis is               124
 number of contracted shell pairs          1198
 number of primitive shell pairs           3213
 maxK2 (contraction) of shell pair           36
 max number of K2 of shell pair               1
 max number of CS2 of shell pair            194
 max number of PS2 of shell pair            312
 mem total for path MDJ                  514716
 -------------------------------------------------------
 Smallest overlap matrix eigenvalue = 3.77E-04

 Scale SEOQF with 1.000000e-01/1.000000e-01/1.000000e-01

 Standard Electronic Orientation quadrupole field applied
 Nucleus-field energy     =    -0.0000000017 hartrees
 Guess from superposition of atomic densities
 Warning:  Energy on first SCF cycle will be non-variational
 SAD guess density has 64.000000 electrons

 -----------------------------------------------------------------------
  General SCF calculation program by
  Eric Jon Sundstrom, Paul Horn, Yuezhi Mao, Dmitri Zuev, Alec White,
  David Stuck, Shaama M.S., Shane Yost, Joonho Lee, David Small,
  Daniel Levine, Susi Lehtola, Hugh Burton, Evgeny Epifanovsky
 -----------------------------------------------------------------------
 Hartree-Fock
 using 4 threads for integral computing
 -------------------------------------------------------
 OpenMP Integral computing Module                
 Release: version 2.0, May 2017, Q-Chem Inc. Pleasanton 
 -------------------------------------------------------
 A restricted SCF calculation will be
 performed using DIIS
 SCF converges when DIIS error is below 1.0e-08
 ---------------------------------------
  Cycle       Energy         DIIS error
 ---------------------------------------
    1   -1600.8553843275      3.93e-02  
    2   -1600.4453738181      4.45e-03  
    3   -1600.4887821239      2.35e-03  
    4   -1600.5005955289      4.31e-04  
    5   -1600.5014629873      1.38e-04  
    6   -1600.5015543136      3.25e-05  
    7   -1600.5015618360      1.03e-05  
    8   -1600.5015627546      3.29e-06  
    9   -1600.5015628636      7.84e-07  
   10   -1600.5015628694      2.53e-07  
   11   -1600.5015628701      8.44e-08  
   12   -1600.5015628702      1.32e-08  
   13   -1600.5015628702      2.40e-09  Convergence criterion met
 ---------------------------------------
 SCF time:   CPU 6.21s  wall 3.00s 
 SCF   energy in the final basis set =    -1600.5015628702
 Total energy in the final basis set =    -1600.5015628702


 ------------------------------------------------------------------------------

   CCMAN2: suite of methods based on coupled cluster
           and equation of motion theories.

   Components:
   * libvmm-1.3-trunk
     by Evgeny Epifanovsky, Ilya Kaliman.
   * libtensor-2.5-trunk
     by Evgeny Epifanovsky, Michael Wormit, Dmitry Zuev, Sam Manzer, 
        Ilya Kaliman.
   * libcc-2.5-trunk
     by Evgeny Epifanovsky, Arik Landau, Tomasz Kus, Kirill Khistyaev, 
        Dmitry Zuev, Prashant Manohar, Xintian Feng, Anna Krylov, 
        Matthew Goldey, Alec White, Thomas Jagau, Kaushik Nanda, 
        Anastasia Gunina, Alexander Kunitsa, Joonho Lee.

   CCMAN original authors:
   Anna I. Krylov, C. David Sherrill, Steven R. Gwaltney,
   Edward F. C. Byrd (2000)
   Sergey V. Levchenko, Lyudmila V. Slipchenko, Tao Wang,
   Ana-Maria C. Cristian (2003)
   Piotr A. Pieniazek, C. Melania Oana, Evgeny Epifanovsky (2007)
   Prashant Manohar (2009)

 ------------------------------------------------------------------------------


 Allocating and initializing 3808MB of RAM...
 Calculation will run on 4 cores.


 Alpha MOs, Restricted
 -- Occupied --                  
-104.86 -104.86  -80.04  -80.04  -10.59  -10.59   -8.06   -8.06
  1 B1    1 A1    2 A1    2 B1    3 B1    3 A1    4 B1    4 A1                 
 -8.052  -8.052  -8.052  -8.052  -7.579  -7.579  -5.472  -5.472
  1 B2    1 A2    5 B1    5 A1    6 A1    6 B1    7 A1    7 B1                 
 -5.470  -5.470  -5.470  -5.470  -1.142  -1.123  -0.906  -0.714
  8 A1    2 B2    2 A2    8 B1    9 A1    9 B1   10 A1   10 B1                 
 -0.578  -0.541  -0.522  -0.497  -0.485  -0.454  -0.400  -0.362
 11 A1   12 A1    3 B2    3 A2   11 B1   12 B1   13 A1    4 B2                 
 -- Virtual --                   
 -0.023   0.022   0.060   0.066   0.078   0.088   0.092   0.107
  4 A2   14 A1   15 A1   13 B1    5 B2   14 B1   16 A1   17 A1                 
  0.108   0.122   0.138   0.139   0.159   0.165   0.167   0.173
  5 A2   18 A1   15 B1    6 B2   16 B1   17 B1   19 A1    6 A2                 
  0.176   0.218   0.225   0.292   0.328   0.375   0.385   0.395
 18 B1   19 B1   20 A1   20 B1   21 A1   22 A1    7 B2   21 B1                 
  0.420   0.436   0.514   0.568   0.574   0.575   0.632   0.648
  7 A2   22 B1   23 A1   24 A1   23 B1    8 B2    8 A2   25 A1                 
  0.696   0.708   0.775   0.785   0.809   0.853   0.853   0.907
 24 B1    9 B2   26 A1   25 B1   10 B2    9 A2   27 A1   28 A1                 
  0.963   0.971   1.064   1.126   1.127   1.131   1.134   1.165
 26 B1   27 B1   10 A2   11 B2   29 A1   11 A2   28 B1   30 A1                 
  1.176   1.182   1.191   1.201   1.237   1.380   1.473   1.522
 31 A1   12 B2   29 B1   12 A2   30 B1   31 B1   32 A1   32 B1                 
  1.777   1.835   1.867   1.948   2.005   2.065   2.591   2.624
 13 B2   13 A2   33 A1   33 B1   34 A1   34 B1   14 B2   14 A2                 
  2.637   2.638   2.708   2.753   7.184   7.401  10.339  10.386
 35 B1   35 A1   36 A1   36 B1   37 A1   37 B1   38 A1   38 B1                 
 14.717  14.743  14.762  14.767  14.860  14.883  26.634  26.728
 15 B2   15 A2   39 B1   39 A1   40 B1   40 A1   16 B2   16 A2                 
 26.746  26.778  26.959  27.049 165.793 166.027 219.194 219.243
 41 A1   41 B1   42 A1   42 B1   43 A1   43 B1   44 A1   44 B1                 

 Beta MOs, Restricted
 -- Occupied --                  
-104.86 -104.86  -80.04  -80.04  -10.59  -10.59   -8.06   -8.06
  1 B1    1 A1    2 A1    2 B1    3 B1    3 A1    4 B1    4 A1                 
 -8.052  -8.052  -8.052  -8.052  -7.579  -7.579  -5.472  -5.472
  1 B2    1 A2    5 B1    5 A1    6 A1    6 B1    7 A1    7 B1                 
 -5.470  -5.470  -5.470  -5.470  -1.142  -1.123  -0.906  -0.714
  8 A1    2 B2    2 A2    8 B1    9 A1    9 B1   10 A1   10 B1                 
 -0.578  -0.541  -0.522  -0.497  -0.485  -0.454  -0.400  -0.362
 11 A1   12 A1    3 B2    3 A2   11 B1   12 B1   13 A1    4 B2                 
 -- Virtual --                   
 -0.023   0.022   0.060   0.066   0.078   0.088   0.092   0.107
  4 A2   14 A1   15 A1   13 B1    5 B2   14 B1   16 A1   17 A1                 
  0.108   0.122   0.138   0.139   0.159   0.165   0.167   0.173
  5 A2   18 A1   15 B1    6 B2   16 B1   17 B1   19 A1    6 A2                 
  0.176   0.218   0.225   0.292   0.328   0.375   0.385   0.395
 18 B1   19 B1   20 A1   20 B1   21 A1   22 A1    7 B2   21 B1                 
  0.420   0.436   0.514   0.568   0.574   0.575   0.632   0.648
  7 A2   22 B1   23 A1   24 A1   23 B1    8 B2    8 A2   25 A1                 
  0.696   0.708   0.775   0.785   0.809   0.853   0.853   0.907
 24 B1    9 B2   26 A1   25 B1   10 B2    9 A2   27 A1   28 A1                 
  0.963   0.971   1.064   1.126   1.127   1.131   1.134   1.165
 26 B1   27 B1   10 A2   11 B2   29 A1   11 A2   28 B1   30 A1                 
  1.176   1.182   1.191   1.201   1.237   1.380   1.473   1.522
 31 A1   12 B2   29 B1   12 A2   30 B1   31 B1   32 A1   32 B1                 
  1.777   1.835   1.867   1.948   2.005   2.065   2.591   2.624
 13 B2   13 A2   33 A1   33 B1   34 A1   34 B1   14 B2   14 A2                 
  2.637   2.638   2.708   2.753   7.184   7.401  10.339  10.386
 35 B1   35 A1   36 A1   36 B1   37 A1   37 B1   38 A1   38 B1                 
 14.717  14.743  14.762  14.767  14.860  14.883  26.634  26.728
 15 B2   15 A2   39 B1   39 A1   40 B1   40 A1   16 B2   16 A2                 
 26.746  26.778  26.959  27.049 165.793 166.027 219.194 219.243
 41 A1   41 B1   42 A1   42 B1   43 A1   43 B1   44 A1   44 B1                 

 Occupation and symmetry of molecular orbitals

 Point group: C2v (4 irreducible representations).

                           A1   A2   B1   B2    All 
 ----------------------------------------------------
 All molecular orbitals:
  - Alpha                  44   16   44   16    120 
  - Beta                   44   16   44   16    120 
 ----------------------------------------------------
 Alpha orbitals:
  - Frozen occupied        8    2    8    2     20  
  - Active occupied        5    1    4    2     12  
  - Active virtual         31   13   32   12    88  
  - Frozen virtual         0    0    0    0     0   
 ----------------------------------------------------
 Beta orbitals:
  - Frozen occupied        8    2    8    2     20  
  - Active occupied        5    1    4    2     12  
  - Active virtual         31   13   32   12    88  
  - Frozen virtual         0    0    0    0     0   
 ----------------------------------------------------

 Import integrals:   CPU 0.00 s  wall 0.02 s

 Import integrals:   CPU 33.77 s  wall 37.43 s

 MP2 amplitudes:   CPU 0.49 s  wall 0.84 s

Running a double precision version
           CCSD T amplitudes will be solved using DIIS.

           Start     Size      MaxIter   EConv     TConv     
           3         7         100       1.00e-07  1.00e-05  
 ------------------------------------------------------------------------------
           Energy (a.u.)   Ediff      Tdiff       Comment
 ------------------------------------------------------------------------------
         -1600.99694486                           
     1   -1601.02020631   2.33e-02   7.81e-01     
     2   -1601.03519641   1.50e-02   9.63e-02     
     3   -1601.03693413   1.74e-03   4.08e-02     
     4   -1601.03876199   1.83e-03   1.35e-02     Switched to DIIS steps.
     5   -1601.03939800   6.36e-04   1.20e-02     
     6   -1601.03941836   2.04e-05   2.42e-03     
     7   -1601.03940961   8.75e-06   8.95e-04     
     8   -1601.03941029   6.88e-07   2.01e-04     
     9   -1601.03941119   8.97e-07   8.02e-05     
    10   -1601.03941138   1.93e-07   3.80e-05     
    11   -1601.03941147   8.74e-08   2.87e-05     
    12   -1601.03941148   3.02e-09   7.09e-06     
 ------------------------------------------------------------------------------
         -1601.03941148                           CCSD T converged.

End of double precision
 SCF energy                 = -1600.50156287
 MP2 energy                 = -1600.99694486
 CCSD correlation energy     =    -0.53784860
 CCSD total energy           = -1601.03941148

 CCSD  T1^2 = 0.0108  T2^2 = 0.2822  Leading amplitudes:

 Amplitude    Orbitals with energies
 -0.0266       3 (A2) A                  ->    4 (A2) A                   
              -0.4973                         -0.0230                     
 -0.0266       3 (A2) B                  ->    4 (A2) B                   
              -0.4973                         -0.0230                     
 -0.0223       4 (B2) A                  ->    7 (B2) A                   
              -0.3617                          0.3853                     
 -0.0223       4 (B2) B                  ->    7 (B2) B                   
              -0.3617                          0.3853                     

 Amplitude    Orbitals with energies
 -0.1527       4 (B2) A      4 (B2) B    ->    4 (A2) A      4 (A2) B     
              -0.3617       -0.3617           -0.0230       -0.0230       
  0.1527       4 (B2) A      4 (B2) B    ->    4 (A2) B      4 (A2) A     
              -0.3617       -0.3617           -0.0230       -0.0230       
  0.1527       4 (B2) B      4 (B2) A    ->    4 (A2) A      4 (A2) B     
              -0.3617       -0.3617           -0.0230       -0.0230       
 -0.1527       4 (B2) B      4 (B2) A    ->    4 (A2) B      4 (A2) A     
              -0.3617       -0.3617           -0.0230       -0.0230       

 Computing CCSD intemediates for later calculations in double precision
 Finished.

Running a double precision version
           CCSD Lambda amplitudes will be solved using DIIS.
           Start     Size      MaxIter   EConv     LConv     
           3         7         100       1.00e-07  1.00e-05  
 ------------------------------------------------------------------------------
            Enorm      Ldiff       Comment
 ------------------------------------------------------------------------------
     1     5.99e-02   4.83e-02     
     2     1.33e-02   5.63e-03     
     3     5.63e-03   2.51e-03     
     4     2.62e-03   1.35e-03     Switched to DIIS steps.
     5     8.47e-04   4.59e-04     
     6     3.63e-04   1.33e-04     
     7     1.06e-04   2.94e-05     
     8     4.42e-05   3.47e-06     
     9     1.65e-05   3.17e-06     
    10     6.71e-06   1.30e-06     
    11     2.26e-06   5.38e-07     
    12     1.16e-06   1.33e-07     
    13     5.63e-07   8.61e-08     
    14     2.60e-07   3.34e-09     
    15     1.22e-07   4.44e-09     
    16     3.97e-08   8.78e-09     
 ------------------------------------------------------------------------------
                                   CCSD Lambda converged.

 Computing density matrices in double precision...
           Orbital response amplitudes will be solved using DIIS.
           Start     Size      MaxIter   EConv     LConv     
           3         7         100       1.00e-06  1.00e-06  
 ------------------------------------------------------------------------------
            Enorm      Ldiff       Comment
 ------------------------------------------------------------------------------
     1     7.49e-02   5.81e-03     
     2     3.94e-02   2.24e-02     
     3     2.74e-02   1.25e-02     
     4     4.25e-03   9.41e-03     Switched to DIIS steps.
     5     5.72e-04   7.92e-04     
     6     1.33e-04   7.94e-05     
     7     3.22e-05   1.23e-05     
     8     5.87e-06   2.93e-06     
     9     1.25e-06   7.50e-08     
    10     3.93e-07   7.57e-08     
 ------------------------------------------------------------------------------
                                   Orbital response converged.

 Computing density matrices... Done.
 CCSD calculation:   CPU 98.41 s  wall 31.29 s

Current path: /canmo/ccsd/grad/
/g1_bb_aa
/g1_bb_bb
/g1_o1o1
/g1_o1o2
/g1_o1v1
/g1_o2v1
/g1_v1v1
/g1p_bb_aa
/g1p_bb_bb
/g1s_bb_aa
/g1s_bb_bb
/g2_o1o1o1o1
/g2_o1o1o1v1
/g2_o1o1v1v1
/g2_o1v1o1v1
/g2_o1v1v1v1
/g2_v1v1v1v1
/w_bb_aa
/w_bb_bb
 Transferring MO TPDM to AO TPDM
 Transferring g2_o1o1o1o1
 Transferring g2_o1o1o1v1
 Transferring g2_o1o1v1v1
 Transferring g2_o1v1o1v1
 Transferring g2_o1v1v1v1
 Transferring g2_v1v1v1v1
 Adding separable TPDM
 Computing TPDM gradient
 --------------------------------------------------------
 2e gradient
  Atom          X               Y               Z
 --------------------------------------------------------
    1        -17.349104        0.000000      -19.581114  
    2         17.349104       -0.000000      -19.581114  
    3        -17.482041       -0.000000       19.581114  
    4         17.482041        0.000000       19.581114  
 --------------------------------------------------------
 --------------------------------------------------------
 Final gradient
  Atom          X               Y               Z
 --------------------------------------------------------
    1        -17.349104        0.000000      -19.581114  
    2         17.349104       -0.000000      -19.581114  
    3        -17.482041       -0.000000       19.581114  
    4         17.482041        0.000000       19.581114  
 --------------------------------------------------------
 Analytic gradient from two-electron contribution:   CPU 598.59 s  wall 401.41 s

 Total ccman2 time:   CPU 735.69 s  wall 480.81 s


 --------------------------------------------------------------
             Orbital Energies (a.u.) and Symmetries
 --------------------------------------------------------------

 Alpha MOs, Restricted
 -- Occupied --                  
-104.86  -80.04  -10.59   -8.06   -8.05   -7.58   -5.47   -5.47
  1 A1    2 A1    3 A1    4 A1    5 A1    6 A1    7 A1    8 A1                 
 -8.052  -5.470-104.862 -80.040 -10.587  -8.055  -8.052  -7.579
  1 A2    2 A2    1 B1    2 B1    3 B1    4 B1    5 B1    6 B1                 
 -5.472  -5.470  -8.052  -5.470  -1.142  -0.906  -0.578  -0.541
  7 B1    8 B1    1 B2    2 B2    9 A1   10 A1   11 A1   12 A1                 
 -0.400  -0.497  -1.123  -0.714  -0.485  -0.454  -0.522  -0.362
 13 A1    3 A2    9 B1   10 B1   11 B1   12 B1    3 B2    4 B2                 
 -- Virtual --                   
  0.022   0.060   0.092   0.107   0.122   0.167   0.225   0.328
 14 A1   15 A1   16 A1   17 A1   18 A1   19 A1   20 A1   21 A1                 
  0.375   0.514   0.568   0.648   0.775   0.853   0.907   1.127
 22 A1   23 A1   24 A1   25 A1   26 A1   27 A1   28 A1   29 A1                 
  1.165   1.176   1.473   1.867   2.005   2.638   2.708   7.184
 30 A1   31 A1   32 A1   33 A1   34 A1   35 A1   36 A1   37 A1                 
 10.339  14.767  14.883  26.746  26.959 165.793 219.194  -0.023
 38 A1   39 A1   40 A1   41 A1   42 A1   43 A1   44 A1    4 A2                 
  0.108   0.173   0.420   0.632   0.853   1.064   1.131   1.201
  5 A2    6 A2    7 A2    8 A2    9 A2   10 A2   11 A2   12 A2                 
  1.835   2.624  14.743  26.728   0.066   0.088   0.138   0.159
 13 A2   14 A2   15 A2   16 A2   13 B1   14 B1   15 B1   16 B1                 
  0.165   0.176   0.218   0.292   0.395   0.436   0.574   0.696
 17 B1   18 B1   19 B1   20 B1   21 B1   22 B1   23 B1   24 B1                 
  0.785   0.963   0.971   1.134   1.191   1.237   1.380   1.522
 25 B1   26 B1   27 B1   28 B1   29 B1   30 B1   31 B1   32 B1                 
  1.948   2.065   2.637   2.753   7.401  10.386  14.762  14.860
 33 B1   34 B1   35 B1   36 B1   37 B1   38 B1   39 B1   40 B1                 
 26.778  27.049 166.027 219.243   0.078   0.139   0.385   0.575
 41 B1   42 B1   43 B1   44 B1    5 B2    6 B2    7 B2    8 B2                 
  0.708   0.809   1.126   1.182   1.777   2.591  14.717  26.634
  9 B2   10 B2   11 B2   12 B2   13 B2   14 B2   15 B2   16 B2                 

 Beta MOs, Restricted
 -- Occupied --                  
-104.86  -80.04  -10.59   -8.06   -8.05   -7.58   -5.47   -5.47
  1 A1    2 A1    3 A1    4 A1    5 A1    6 A1    7 A1    8 A1                 
 -8.052  -5.470-104.862 -80.040 -10.587  -8.055  -8.052  -7.579
  1 A2    2 A2    1 B1    2 B1    3 B1    4 B1    5 B1    6 B1                 
 -5.472  -5.470  -8.052  -5.470  -1.142  -0.906  -0.578  -0.541
  7 B1    8 B1    1 B2    2 B2    9 A1   10 A1   11 A1   12 A1                 
 -0.400  -0.497  -1.123  -0.714  -0.485  -0.454  -0.522  -0.362
 13 A1    3 A2    9 B1   10 B1   11 B1   12 B1    3 B2    4 B2                 
 -- Virtual --                   
  0.022   0.060   0.092   0.107   0.122   0.167   0.225   0.328
 14 A1   15 A1   16 A1   17 A1   18 A1   19 A1   20 A1   21 A1                 
  0.375   0.514   0.568   0.648   0.775   0.853   0.907   1.127
 22 A1   23 A1   24 A1   25 A1   26 A1   27 A1   28 A1   29 A1                 
  1.165   1.176   1.473   1.867   2.005   2.638   2.708   7.184
 30 A1   31 A1   32 A1   33 A1   34 A1   35 A1   36 A1   37 A1                 
 10.339  14.767  14.883  26.746  26.959 165.793 219.194  -0.023
 38 A1   39 A1   40 A1   41 A1   42 A1   43 A1   44 A1    4 A2                 
  0.108   0.173   0.420   0.632   0.853   1.064   1.131   1.201
  5 A2    6 A2    7 A2    8 A2    9 A2   10 A2   11 A2   12 A2                 
  1.835   2.624  14.743  26.728   0.066   0.088   0.138   0.159
 13 A2   14 A2   15 A2   16 A2   13 B1   14 B1   15 B1   16 B1                 
  0.165   0.176   0.218   0.292   0.395   0.436   0.574   0.696
 17 B1   18 B1   19 B1   20 B1   21 B1   22 B1   23 B1   24 B1                 
  0.785   0.963   0.971   1.134   1.191   1.237   1.380   1.522
 25 B1   26 B1   27 B1   28 B1   29 B1   30 B1   31 B1   32 B1                 
  1.948   2.065   2.637   2.753   7.401  10.386  14.762  14.860
 33 B1   34 B1   35 B1   36 B1   37 B1   38 B1   39 B1   40 B1                 
 26.778  27.049 166.027 219.243   0.078   0.139   0.385   0.575
 41 B1   42 B1   43 B1   44 B1    5 B2    6 B2    7 B2    8 B2                 
  0.708   0.809   1.126   1.182   1.777   2.591  14.717  26.634
  9 B2   10 B2   11 B2   12 B2   13 B2   14 B2   15 B2   16 B2                 
 --------------------------------------------------------------

          Ground-State Mulliken Net Atomic Charges

     Atom                 Charge (a.u.)
  ----------------------------------------
      1 P                     0.066449
      2 P                     0.066449
      3 Cl                   -0.066449
      4 Cl                   -0.066449
  ----------------------------------------
  Sum of atomic charges =    -0.000000

 -----------------------------------------------------------------
                    Cartesian Multipole Moments
 -----------------------------------------------------------------
    Charge (ESU x 10^10)
                -0.0000
    Dipole Moment (Debye)
         X       0.0000      Y       0.0000      Z       1.3422
       Tot       1.3422
    Quadrupole Moments (Debye-Ang)
        XX     -54.4283     XY       0.0000     YY     -51.8127
        XZ      -0.0000     YZ       0.0000     ZZ     -52.6250
    Octopole Moments (Debye-Ang^2)
       XXX       0.0000    XXY       0.0000    XYY       0.0000
       YYY       0.0000    XXZ      -3.8256    XYZ      -0.0000
       YYZ      -3.6760    XZZ       0.0000    YZZ      -0.0000
       ZZZ     -15.4155
    Hexadecapole Moments (Debye-Ang^3)
      XXXX    -713.5804   XXXY       0.0000   XXYY    -129.7496
      XYYY      -0.0000   YYYY     -73.0923   XXXZ      -0.0000
      XXYZ       0.0000   XYYZ      -0.0000   YYYZ       0.0000
      XXZZ    -181.1244   XYZZ       0.0000   YYZZ     -76.9037
      XZZZ      -0.0000   YZZZ       0.0000   ZZZZ    -364.7406
 -----------------------------------------------------------------
 DrvMan completing analytic gradient of the correlated energy
 Correlated dipole moment
            1
    1   0.0000000
    2   0.0000000
    3   0.5280660
 Energy read as -1601.039411475
 Full Analytical Gradient: (in a.u., or Hartree/Bohr)
             1             2             3             4
    1    0.00229442   -0.00229442    0.00298247   -0.00298247
    2    0.00000000   -0.00000000   -0.00000000    0.00000000
    3    0.00484796    0.00484796   -0.00484796   -0.00484796
 Gradient time:  CPU 0.25 s  wall 1.58 s
 Geometry Optimization Parameters
   NAtoms,    NIC,     NZ,  NCons,   NDum,   NFix, NCnnct, MaxDiis
        4      14       4       0       0       0       0       0


** GEOMETRY OPTIMIZATION IN DELOCALIZED INTERNAL COORDINATES **
   Searching for a Minimum

   Optimization Cycle:   1

                       Coordinates (Angstroms)
     ATOM                X               Y               Z
      1  P         1.0280515000    0.0000000000    1.0398142657
      2  P        -1.0280515000    0.0000000000    1.0398142657
      3  Cl        1.7376922337    0.0000000000   -0.9174831756
      4  Cl       -1.7376922337    0.0000000000   -0.9174831756
   Point Group: c2v   Number of degrees of freedom:     3


   Energy is  -1601.039411475


 Attempting to Generate Delocalized Internal Coordinates

  3 Hessian modes will be used to form the next step
  Hessian Eigenvalues:
     0.250000    0.266727    0.288833

 Minimum Search - Taking Simple RFO Step
 Searching for Lamda that Minimizes Along All modes
 Value Taken    Lamda =  -0.00049358
 Step Taken.  Stepsize is  0.043094

                             Maximum     Tolerance    Cnvgd?
         Gradient           0.008241      0.000300      NO
         Displacement       0.029800      0.001200      NO
         Energy change     *********      0.000001      NO


 New Cartesian Coordinates Obtained by Inverse Iteration

 Displacement from previous Coordinates is:  0.118125
 ----------------------------------------------------------------
             Standard Nuclear Orientation (Angstroms)
    I     Atom           X                Y                Z
 ----------------------------------------------------------------
    1      P       1.0232257905     0.0000000000     1.0408488124
    2      P      -1.0232257905     0.0000000000     1.0408488124
    3      Cl      1.6937804057     0.0000000000    -0.9185177223
    4      Cl     -1.6937804057     0.0000000000    -0.9185177223
 ----------------------------------------------------------------
 Molecular Point Group                 C2v   NOp =  4
 Largest Abelian Subgroup              C2v   NOp =  4
 Nuclear Repulsion Energy =   314.2104925411 hartrees
 There are       32 alpha and       32 beta electrons
 Applying Cartesian multipole field
    Component          Value
    ---------          -----
     (2,0,0)        1.00000E-11
     (0,2,0)        2.00000E-11
     (0,0,2)       -3.00000E-11
 Nucleus-field energy     =    -0.0000000020 hartrees
 Requested basis set is 6-311++G(d,p)
 There are 52 shells and 120 basis functions
 A cutoff of  1.0D-14 yielded   1198 shell pairs
 There are      6888 function pairs (      7398 Cartesian)
 Smallest overlap matrix eigenvalue = 3.61E-04
 Guess MOs from SCF MO coefficient file

 -----------------------------------------------------------------------
  General SCF calculation program by
  Eric Jon Sundstrom, Paul Horn, Yuezhi Mao, Dmitri Zuev, Alec White,
  David Stuck, Shaama M.S., Shane Yost, Joonho Lee, David Small,
  Daniel Levine, Susi Lehtola, Hugh Burton, Evgeny Epifanovsky
 -----------------------------------------------------------------------
 Hartree-Fock
 using 4 threads for integral computing
 -------------------------------------------------------
 OpenMP Integral computing Module                
 Release: version 2.0, May 2017, Q-Chem Inc. Pleasanton 
 -------------------------------------------------------
 A restricted SCF calculation will be
 performed using DIIS
 SCF converges when DIIS error is below 1.0e-08
 ---------------------------------------
  Cycle       Energy         DIIS error
 ---------------------------------------
    1   -1600.5019372861      2.97e-04  
    2   -1600.5022261292      8.25e-05  
    3   -1600.5022633315      3.11e-05  
    4   -1600.5022678178      1.02e-05  
    5   -1600.5022684622      2.85e-06  
    6   -1600.5022685004      7.02e-07  
    7   -1600.5022685031      1.78e-07  
    8   -1600.5022685033      3.65e-08  
    9   -1600.5022685033      7.52e-09  Convergence criterion met
 ---------------------------------------
 SCF time:   CPU 7.41s  wall 6.00s 
 SCF   energy in the final basis set =    -1600.5022685033
 Total energy in the final basis set =    -1600.5022685033


 ------------------------------------------------------------------------------

   CCMAN2: suite of methods based on coupled cluster
           and equation of motion theories.

   Components:
   * libvmm-1.3-trunk
     by Evgeny Epifanovsky, Ilya Kaliman.
   * libtensor-2.5-trunk
     by Evgeny Epifanovsky, Michael Wormit, Dmitry Zuev, Sam Manzer, 
        Ilya Kaliman.
   * libcc-2.5-trunk
     by Evgeny Epifanovsky, Arik Landau, Tomasz Kus, Kirill Khistyaev, 
        Dmitry Zuev, Prashant Manohar, Xintian Feng, Anna Krylov, 
        Matthew Goldey, Alec White, Thomas Jagau, Kaushik Nanda, 
        Anastasia Gunina, Alexander Kunitsa, Joonho Lee.

   CCMAN original authors:
   Anna I. Krylov, C. David Sherrill, Steven R. Gwaltney,
   Edward F. C. Byrd (2000)
   Sergey V. Levchenko, Lyudmila V. Slipchenko, Tao Wang,
   Ana-Maria C. Cristian (2003)
   Piotr A. Pieniazek, C. Melania Oana, Evgeny Epifanovsky (2007)
   Prashant Manohar (2009)

 ------------------------------------------------------------------------------


 Allocating and initializing 3808MB of RAM...
 Calculation will run on 4 cores.


 Alpha MOs, Restricted
 -- Occupied --                  
-104.86 -104.86  -80.04  -80.04  -10.59  -10.59   -8.06   -8.06
  1 B1    1 A1    2 A1    2 B1    3 B1    3 A1    4 B1    4 A1                 
 -8.052  -8.052  -8.052  -8.052  -7.577  -7.577  -5.470  -5.469
  1 A2    1 B2    5 B1    5 A1    6 A1    6 B1    7 A1    7 B1                 
 -5.468  -5.468  -5.468  -5.468  -1.145  -1.124  -0.907  -0.713
  8 A1    2 B2    2 A2    8 B1    9 A1    9 B1   10 A1   10 B1                 
 -0.579  -0.545  -0.524  -0.497  -0.483  -0.453  -0.400  -0.361
 11 A1   12 A1    3 B2    3 A2   11 B1   12 B1   13 A1    4 B2                 
 -- Virtual --                   
 -0.021   0.024   0.060   0.066   0.078   0.089   0.093   0.107
  4 A2   14 A1   15 A1   13 B1    5 B2   14 B1   16 A1   17 A1                 
  0.108   0.122   0.139   0.139   0.159   0.168   0.168   0.174
  5 A2   18 A1   15 B1    6 B2   16 B1   19 A1   17 B1    6 A2                 
  0.177   0.218   0.227   0.292   0.328   0.373   0.385   0.395
 18 B1   19 B1   20 A1   20 B1   21 A1   22 A1    7 B2   21 B1                 
  0.421   0.438   0.514   0.570   0.573   0.575   0.634   0.649
  7 A2   22 B1   23 A1   24 A1   23 B1    8 B2    8 A2   25 A1                 
  0.689   0.706   0.774   0.786   0.807   0.851   0.856   0.912
 24 B1    9 B2   26 A1   25 B1   10 B2    9 A2   27 A1   28 A1                 
  0.965   0.975   1.069   1.126   1.130   1.132   1.139   1.161
 26 B1   27 B1   10 A2   11 B2   29 A1   11 A2   28 B1   30 A1                 
  1.178   1.185   1.192   1.205   1.248   1.387   1.478   1.531
 31 A1   12 B2   29 B1   12 A2   30 B1   31 B1   32 A1   32 B1                 
  1.779   1.837   1.870   1.952   2.005   2.068   2.591   2.624
 13 B2   13 A2   33 A1   33 B1   34 A1   34 B1   14 B2   14 A2                 
  2.629   2.650   2.716   2.757   7.187   7.408  10.334  10.392
 35 B1   35 A1   36 A1   36 B1   37 A1   37 B1   38 A1   38 B1                 
 14.720  14.746  14.767  14.770  14.864  14.881  26.636  26.729
 15 B2   15 A2   39 B1   39 A1   40 B1   40 A1   16 B2   16 A2                 
 26.752  26.778  26.983  27.062 165.796 166.036 219.190 219.250
 41 B1   41 A1   42 A1   42 B1   43 A1   43 B1   44 A1   44 B1                 

 Beta MOs, Restricted
 -- Occupied --                  
-104.86 -104.86  -80.04  -80.04  -10.59  -10.59   -8.06   -8.06
  1 B1    1 A1    2 A1    2 B1    3 B1    3 A1    4 B1    4 A1                 
 -8.052  -8.052  -8.052  -8.052  -7.577  -7.577  -5.470  -5.469
  1 A2    1 B2    5 B1    5 A1    6 A1    6 B1    7 A1    7 B1                 
 -5.468  -5.468  -5.468  -5.468  -1.145  -1.124  -0.907  -0.713
  8 A1    2 B2    2 A2    8 B1    9 A1    9 B1   10 A1   10 B1                 
 -0.579  -0.545  -0.524  -0.497  -0.483  -0.453  -0.400  -0.361
 11 A1   12 A1    3 B2    3 A2   11 B1   12 B1   13 A1    4 B2                 
 -- Virtual --                   
 -0.021   0.024   0.060   0.066   0.078   0.089   0.093   0.107
  4 A2   14 A1   15 A1   13 B1    5 B2   14 B1   16 A1   17 A1                 
  0.108   0.122   0.139   0.139   0.159   0.168   0.168   0.174
  5 A2   18 A1   15 B1    6 B2   16 B1   19 A1   17 B1    6 A2                 
  0.177   0.218   0.227   0.292   0.328   0.373   0.385   0.395
 18 B1   19 B1   20 A1   20 B1   21 A1   22 A1    7 B2   21 B1                 
  0.421   0.438   0.514   0.570   0.573   0.575   0.634   0.649
  7 A2   22 B1   23 A1   24 A1   23 B1    8 B2    8 A2   25 A1                 
  0.689   0.706   0.774   0.786   0.807   0.851   0.856   0.912
 24 B1    9 B2   26 A1   25 B1   10 B2    9 A2   27 A1   28 A1                 
  0.965   0.975   1.069   1.126   1.130   1.132   1.139   1.161
 26 B1   27 B1   10 A2   11 B2   29 A1   11 A2   28 B1   30 A1                 
  1.178   1.185   1.192   1.205   1.248   1.387   1.478   1.531
 31 A1   12 B2   29 B1   12 A2   30 B1   31 B1   32 A1   32 B1                 
  1.779   1.837   1.870   1.952   2.005   2.068   2.591   2.624
 13 B2   13 A2   33 A1   33 B1   34 A1   34 B1   14 B2   14 A2                 
  2.629   2.650   2.716   2.757   7.187   7.408  10.334  10.392
 35 B1   35 A1   36 A1   36 B1   37 A1   37 B1   38 A1   38 B1                 
 14.720  14.746  14.767  14.770  14.864  14.881  26.636  26.729
 15 B2   15 A2   39 B1   39 A1   40 B1   40 A1   16 B2   16 A2                 
 26.752  26.778  26.983  27.062 165.796 166.036 219.190 219.250
 41 B1   41 A1   42 A1   42 B1   43 A1   43 B1   44 A1   44 B1                 

 Occupation and symmetry of molecular orbitals

 Point group: C2v (4 irreducible representations).

                           A1   A2   B1   B2    All 
 ----------------------------------------------------
 All molecular orbitals:
  - Alpha                  44   16   44   16    120 
  - Beta                   44   16   44   16    120 
 ----------------------------------------------------
 Alpha orbitals:
  - Frozen occupied        8    2    8    2     20  
  - Active occupied        5    1    4    2     12  
  - Active virtual         31   13   32   12    88  
  - Frozen virtual         0    0    0    0     0   
 ----------------------------------------------------
 Beta orbitals:
  - Frozen occupied        8    2    8    2     20  
  - Active occupied        5    1    4    2     12  
  - Active virtual         31   13   32   12    88  
  - Frozen virtual         0    0    0    0     0   
 ----------------------------------------------------

 Import integrals:   CPU 0.00 s  wall 0.00 s

 Import integrals:   CPU 33.76 s  wall 37.08 s

 MP2 amplitudes:   CPU 0.49 s  wall 0.67 s

Running a double precision version
           CCSD T amplitudes will be solved using DIIS.

           Start     Size      MaxIter   EConv     TConv     
           3         7         100       1.00e-07  1.00e-05  
 ------------------------------------------------------------------------------
           Energy (a.u.)   Ediff      Tdiff       Comment
 ------------------------------------------------------------------------------
         -1600.99727440                           
     1   -1601.02069060   2.34e-02   7.80e-01     
     2   -1601.03548005   1.48e-02   9.60e-02     
     3   -1601.03724011   1.76e-03   4.02e-02     
     4   -1601.03903706   1.80e-03   1.34e-02     Switched to DIIS steps.
     5   -1601.03964936   6.12e-04   1.17e-02     
     6   -1601.03966785   1.85e-05   2.36e-03     
     7   -1601.03965936   8.49e-06   8.55e-04     
     8   -1601.03965998   6.16e-07   1.93e-04     
     9   -1601.03966078   8.06e-07   7.39e-05     
    10   -1601.03966095   1.70e-07   3.47e-05     
    11   -1601.03966103   7.98e-08   2.63e-05     
    12   -1601.03966103   2.28e-09   6.51e-06     
 ------------------------------------------------------------------------------
         -1601.03966103                           CCSD T converged.

End of double precision
 SCF energy                 = -1600.50226850
 MP2 energy                 = -1600.99727440
 CCSD correlation energy     =    -0.53739253
 CCSD total energy           = -1601.03966103

 CCSD  T1^2 = 0.0105  T2^2 = 0.2802  Leading amplitudes:

 Amplitude    Orbitals with energies
  0.0265       3 (A2) A                  ->    4 (A2) A                   
              -0.4974                         -0.0209                     
  0.0265       3 (A2) B                  ->    4 (A2) B                   
              -0.4974                         -0.0209                     
  0.0218       4 (B2) A                  ->    7 (B2) A                   
              -0.3613                          0.3850                     
  0.0218       4 (B2) B                  ->    7 (B2) B                   
              -0.3613                          0.3850                     

 Amplitude    Orbitals with energies
 -0.1505       4 (B2) A      4 (B2) B    ->    4 (A2) A      4 (A2) B     
              -0.3613       -0.3613           -0.0209       -0.0209       
  0.1505       4 (B2) A      4 (B2) B    ->    4 (A2) B      4 (A2) A     
              -0.3613       -0.3613           -0.0209       -0.0209       
  0.1505       4 (B2) B      4 (B2) A    ->    4 (A2) A      4 (A2) B     
              -0.3613       -0.3613           -0.0209       -0.0209       
 -0.1505       4 (B2) B      4 (B2) A    ->    4 (A2) B      4 (A2) A     
              -0.3613       -0.3613           -0.0209       -0.0209       

 Computing CCSD intemediates for later calculations in double precision
 Finished.

Running a double precision version
           CCSD Lambda amplitudes will be solved using DIIS.
           Start     Size      MaxIter   EConv     LConv     
           3         7         100       1.00e-07  1.00e-05  
 ------------------------------------------------------------------------------
            Enorm      Ldiff       Comment
 ------------------------------------------------------------------------------
     1     5.88e-02   4.75e-02     
     2     1.31e-02   5.54e-03     
     3     5.51e-03   2.45e-03     
     4     2.54e-03   1.32e-03     Switched to DIIS steps.
     5     8.20e-04   4.40e-04     
     6     3.47e-04   1.26e-04     
     7     1.01e-04   2.71e-05     
     8     4.18e-05   3.49e-06     
     9     1.54e-05   3.03e-06     
    10     6.13e-06   1.22e-06     
    11     1.96e-06   5.05e-07     
    12     9.78e-07   1.28e-07     
    13     4.75e-07   8.25e-08     
    14     2.26e-07   1.95e-09     
    15     1.07e-07   5.89e-09     
    16     3.55e-08   6.90e-09     
 ------------------------------------------------------------------------------
                                   CCSD Lambda converged.

 Computing density matrices in double precision...
           Orbital response amplitudes will be solved using DIIS.
           Start     Size      MaxIter   EConv     LConv     
           3         7         100       1.00e-06  1.00e-06  
 ------------------------------------------------------------------------------
            Enorm      Ldiff       Comment
 ------------------------------------------------------------------------------
     1     7.40e-02   6.06e-03     
     2     3.89e-02   2.20e-02     
     3     2.70e-02   1.22e-02     
     4     4.12e-03   9.25e-03     Switched to DIIS steps.
     5     5.75e-04   7.74e-04     
     6     1.29e-04   8.31e-05     
     7     3.15e-05   1.16e-05     
     8     5.94e-06   2.62e-06     
     9     1.24e-06   6.08e-08     
    10     4.10e-07   5.54e-08     
 ------------------------------------------------------------------------------
                                   Orbital response converged.

 Computing density matrices... Done.
 CCSD calculation:   CPU 98.29 s  wall 31.17 s

Current path: /canmo/ccsd/grad/
/g1_bb_aa
/g1_bb_bb
/g1_o1o1
/g1_o1o2
/g1_o1v1
/g1_o2v1
/g1_v1v1
/g1p_bb_aa
/g1p_bb_bb
/g1s_bb_aa
/g1s_bb_bb
/g2_o1o1o1o1
/g2_o1o1o1v1
/g2_o1o1v1v1
/g2_o1v1o1v1
/g2_o1v1v1v1
/g2_v1v1v1v1
/w_bb_aa
/w_bb_bb
 Transferring MO TPDM to AO TPDM
 Transferring g2_o1o1o1o1
 Transferring g2_o1o1o1v1
 Transferring g2_o1o1v1v1
 Transferring g2_o1v1o1v1
 Transferring g2_o1v1v1v1
 Transferring g2_v1v1v1v1
 Adding separable TPDM
 Computing TPDM gradient
 --------------------------------------------------------
 2e gradient
  Atom          X               Y               Z
 --------------------------------------------------------
    1        -17.709420        0.000000      -19.941263  
    2         17.709420       -0.000000      -19.941263  
    3        -17.566247        0.000000       19.941263  
    4         17.566247       -0.000000       19.941263  
 --------------------------------------------------------
 --------------------------------------------------------
 Final gradient
  Atom          X               Y               Z
 --------------------------------------------------------
    1        -17.709420        0.000000      -19.941263  
    2         17.709420       -0.000000      -19.941263  
    3        -17.566247        0.000000       19.941263  
    4         17.566247       -0.000000       19.941263  
 --------------------------------------------------------
 Analytic gradient from two-electron contribution:   CPU 597.07 s  wall 395.03 s

 Total ccman2 time:   CPU 733.67 s  wall 473.83 s


 --------------------------------------------------------------
             Orbital Energies (a.u.) and Symmetries
 --------------------------------------------------------------

 Alpha MOs, Restricted
 -- Occupied --                  
-104.86  -80.04  -10.59   -8.06   -8.05   -7.58   -5.47   -5.47
  1 A1    2 A1    3 A1    4 A1    5 A1    6 A1    7 A1    8 A1                 
 -8.052  -5.468-104.861 -80.038 -10.587  -8.055  -8.052  -7.577
  1 A2    2 A2    1 B1    2 B1    3 B1    4 B1    5 B1    6 B1                 
 -5.469  -5.468  -8.052  -5.468  -1.145  -0.907  -0.579  -0.545
  7 B1    8 B1    1 B2    2 B2    9 A1   10 A1   11 A1   12 A1                 
 -0.400  -0.497  -1.124  -0.713  -0.483  -0.453  -0.524  -0.361
 13 A1    3 A2    9 B1   10 B1   11 B1   12 B1    3 B2    4 B2                 
 -- Virtual --                   
  0.024   0.060   0.093   0.107   0.122   0.168   0.227   0.328
 14 A1   15 A1   16 A1   17 A1   18 A1   19 A1   20 A1   21 A1                 
  0.373   0.514   0.570   0.649   0.774   0.856   0.912   1.130
 22 A1   23 A1   24 A1   25 A1   26 A1   27 A1   28 A1   29 A1                 
  1.161   1.178   1.478   1.870   2.005   2.650   2.716   7.187
 30 A1   31 A1   32 A1   33 A1   34 A1   35 A1   36 A1   37 A1                 
 10.334  14.770  14.881  26.778  26.983 165.796 219.190  -0.021
 38 A1   39 A1   40 A1   41 A1   42 A1   43 A1   44 A1    4 A2                 
  0.108   0.174   0.421   0.634   0.851   1.069   1.132   1.205
  5 A2    6 A2    7 A2    8 A2    9 A2   10 A2   11 A2   12 A2                 
  1.837   2.624  14.746  26.729   0.066   0.089   0.139   0.159
 13 A2   14 A2   15 A2   16 A2   13 B1   14 B1   15 B1   16 B1                 
  0.168   0.177   0.218   0.292   0.395   0.438   0.573   0.689
 17 B1   18 B1   19 B1   20 B1   21 B1   22 B1   23 B1   24 B1                 
  0.786   0.965   0.975   1.139   1.192   1.248   1.387   1.531
 25 B1   26 B1   27 B1   28 B1   29 B1   30 B1   31 B1   32 B1                 
  1.952   2.068   2.629   2.757   7.408  10.392  14.767  14.864
 33 B1   34 B1   35 B1   36 B1   37 B1   38 B1   39 B1   40 B1                 
 26.752  27.062 166.036 219.250   0.078   0.139   0.385   0.575
 41 B1   42 B1   43 B1   44 B1    5 B2    6 B2    7 B2    8 B2                 
  0.706   0.807   1.126   1.185   1.779   2.591  14.720  26.636
  9 B2   10 B2   11 B2   12 B2   13 B2   14 B2   15 B2   16 B2                 

 Beta MOs, Restricted
 -- Occupied --                  
-104.86  -80.04  -10.59   -8.06   -8.05   -7.58   -5.47   -5.47
  1 A1    2 A1    3 A1    4 A1    5 A1    6 A1    7 A1    8 A1                 
 -8.052  -5.468-104.861 -80.038 -10.587  -8.055  -8.052  -7.577
  1 A2    2 A2    1 B1    2 B1    3 B1    4 B1    5 B1    6 B1                 
 -5.469  -5.468  -8.052  -5.468  -1.145  -0.907  -0.579  -0.545
  7 B1    8 B1    1 B2    2 B2    9 A1   10 A1   11 A1   12 A1                 
 -0.400  -0.497  -1.124  -0.713  -0.483  -0.453  -0.524  -0.361
 13 A1    3 A2    9 B1   10 B1   11 B1   12 B1    3 B2    4 B2                 
 -- Virtual --                   
  0.024   0.060   0.093   0.107   0.122   0.168   0.227   0.328
 14 A1   15 A1   16 A1   17 A1   18 A1   19 A1   20 A1   21 A1                 
  0.373   0.514   0.570   0.649   0.774   0.856   0.912   1.130
 22 A1   23 A1   24 A1   25 A1   26 A1   27 A1   28 A1   29 A1                 
  1.161   1.178   1.478   1.870   2.005   2.650   2.716   7.187
 30 A1   31 A1   32 A1   33 A1   34 A1   35 A1   36 A1   37 A1                 
 10.334  14.770  14.881  26.778  26.983 165.796 219.190  -0.021
 38 A1   39 A1   40 A1   41 A1   42 A1   43 A1   44 A1    4 A2                 
  0.108   0.174   0.421   0.634   0.851   1.069   1.132   1.205
  5 A2    6 A2    7 A2    8 A2    9 A2   10 A2   11 A2   12 A2                 
  1.837   2.624  14.746  26.729   0.066   0.089   0.139   0.159
 13 A2   14 A2   15 A2   16 A2   13 B1   14 B1   15 B1   16 B1                 
  0.168   0.177   0.218   0.292   0.395   0.438   0.573   0.689
 17 B1   18 B1   19 B1   20 B1   21 B1   22 B1   23 B1   24 B1                 
  0.786   0.965   0.975   1.139   1.192   1.248   1.387   1.531
 25 B1   26 B1   27 B1   28 B1   29 B1   30 B1   31 B1   32 B1                 
  1.952   2.068   2.629   2.757   7.408  10.392  14.767  14.864
 33 B1   34 B1   35 B1   36 B1   37 B1   38 B1   39 B1   40 B1                 
 26.752  27.062 166.036 219.250   0.078   0.139   0.385   0.575
 41 B1   42 B1   43 B1   44 B1    5 B2    6 B2    7 B2    8 B2                 
  0.706   0.807   1.126   1.185   1.779   2.591  14.720  26.636
  9 B2   10 B2   11 B2   12 B2   13 B2   14 B2   15 B2   16 B2                 
 --------------------------------------------------------------

          Ground-State Mulliken Net Atomic Charges

     Atom                 Charge (a.u.)
  ----------------------------------------
      1 P                     0.061612
      2 P                     0.061612
      3 Cl                   -0.061612
      4 Cl                   -0.061612
  ----------------------------------------
  Sum of atomic charges =     0.000000

 -----------------------------------------------------------------
                    Cartesian Multipole Moments
 -----------------------------------------------------------------
    Charge (ESU x 10^10)
                 0.0000
    Dipole Moment (Debye)
         X      -0.0000      Y       0.0000      Z       1.2966
       Tot       1.2966
    Quadrupole Moments (Debye-Ang)
        XX     -54.3379     XY       0.0000     YY     -51.7564
        XZ      -0.0000     YZ       0.0000     ZZ     -52.5564
    Octopole Moments (Debye-Ang^2)
       XXX      -0.0000    XXY       0.0000    XYY      -0.0000
       YYY       0.0000    XXZ      -3.9602    XYZ       0.0000
       YYZ      -3.7030    XZZ      -0.0000    YZZ       0.0000
       ZZZ     -15.4985
    Hexadecapole Moments (Debye-Ang^3)
      XXXX    -688.2297   XXXY       0.0000   XXYY    -125.4791
      XYYY       0.0000   YYYY     -72.9323   XXXZ      -0.0000
      XXYZ       0.0000   XYYZ      -0.0000   YYYZ       0.0000
      XXZZ    -177.7478   XYZZ       0.0000   YYZZ     -76.9638
      XZZZ      -0.0000   YZZZ       0.0000   ZZZZ    -364.4602
 -----------------------------------------------------------------
 DrvMan completing analytic gradient of the correlated energy
 Correlated dipole moment
            1
    1  -0.0000000
    2   0.0000000
    3   0.5101404
 Energy read as -1601.039661034
 Full Analytical Gradient: (in a.u., or Hartree/Bohr)
             1             2             3             4
    1   -0.00055719    0.00055719    0.00010419   -0.00010419
    2    0.00000000   -0.00000000   -0.00000000    0.00000000
    3    0.00203596    0.00203596   -0.00203596   -0.00203596
 Gradient time:  CPU 0.27 s  wall 1.31 s
 Geometry Optimization Parameters
   NAtoms,    NIC,     NZ,  NCons,   NDum,   NFix, NCnnct, MaxDiis
        4      14       4       0       0       0       0       0

 Cartesian Hessian Update
 Hessian Updated using BFGS Update


** GEOMETRY OPTIMIZATION IN DELOCALIZED INTERNAL COORDINATES **
   Searching for a Minimum

   Optimization Cycle:   2

                       Coordinates (Angstroms)
     ATOM                X               Y               Z
      1  P         1.0232257905    0.0000000000    1.0408488124
      2  P        -1.0232257905    0.0000000000    1.0408488124
      3  Cl        1.6937804057    0.0000000000   -0.9185177223
      4  Cl       -1.6937804057    0.0000000000   -0.9185177223
   Point Group: c2v   Number of degrees of freedom:     3


   Energy is  -1601.039661034

 Hessian Updated using BFGS Update

  3 Hessian modes will be used to form the next step
  Hessian Eigenvalues:
     0.187204    0.279838    0.372706

 Minimum Search - Taking Simple RFO Step
 Searching for Lamda that Minimizes Along All modes
 Value Taken    Lamda =  -0.00006644
 Step Taken.  Stepsize is  0.016774

                             Maximum     Tolerance    Cnvgd?
         Gradient           0.003004      0.000300      NO
         Displacement       0.012349      0.001200      NO
         Energy change     -0.000250      0.000001      NO


 New Cartesian Coordinates Obtained by Inverse Iteration

 Displacement from previous Coordinates is:  0.032404
 ----------------------------------------------------------------
             Standard Nuclear Orientation (Angstroms)
    I     Atom           X                Y                Z
 ----------------------------------------------------------------
    1      P       1.0229857898     0.0000000000     1.0362239179
    2      P      -1.0229857898     0.0000000000     1.0362239179
    3      Cl      1.7039871380     0.0000000000    -0.9138928278
    4      Cl     -1.7039871380     0.0000000000    -0.9138928278
 ----------------------------------------------------------------
 Molecular Point Group                 C2v   NOp =  4
 Largest Abelian Subgroup              C2v   NOp =  4
 Nuclear Repulsion Energy =   314.2250285289 hartrees
 There are       32 alpha and       32 beta electrons
 Applying Cartesian multipole field
    Component          Value
    ---------          -----
     (2,0,0)        1.00000E-11
     (0,2,0)        2.00000E-11
     (0,0,2)       -3.00000E-11
 Nucleus-field energy     =    -0.0000000018 hartrees
 Requested basis set is 6-311++G(d,p)
 There are 52 shells and 120 basis functions
 A cutoff of  1.0D-14 yielded   1198 shell pairs
 There are      6888 function pairs (      7398 Cartesian)
 Smallest overlap matrix eigenvalue = 3.59E-04
 Guess MOs from SCF MO coefficient file

 -----------------------------------------------------------------------
  General SCF calculation program by
  Eric Jon Sundstrom, Paul Horn, Yuezhi Mao, Dmitri Zuev, Alec White,
  David Stuck, Shaama M.S., Shane Yost, Joonho Lee, David Small,
  Daniel Levine, Susi Lehtola, Hugh Burton, Evgeny Epifanovsky
 -----------------------------------------------------------------------
 Hartree-Fock
 using 4 threads for integral computing
 -------------------------------------------------------
 OpenMP Integral computing Module                
 Release: version 2.0, May 2017, Q-Chem Inc. Pleasanton 
 -------------------------------------------------------
 A restricted SCF calculation will be
 performed using DIIS
 SCF converges when DIIS error is below 1.0e-08
 ---------------------------------------
  Cycle       Energy         DIIS error
 ---------------------------------------
    1   -1600.5024119784      1.12e-04  
    2   -1600.5024521863      3.03e-05  
    3   -1600.5024572787      1.00e-05  
    4   -1600.5024578337      3.33e-06  
    5   -1600.5024579184      6.50e-07  
    6   -1600.5024579216      1.86e-07  
    7   -1600.5024579219      7.18e-08  
    8   -1600.5024579219      3.07e-08  
    9   -1600.5024579219      8.78e-09  Convergence criterion met
 ---------------------------------------
 SCF time:   CPU 7.49s  wall 4.00s 
 SCF   energy in the final basis set =    -1600.5024579219
 Total energy in the final basis set =    -1600.5024579219


 ------------------------------------------------------------------------------

   CCMAN2: suite of methods based on coupled cluster
           and equation of motion theories.

   Components:
   * libvmm-1.3-trunk
     by Evgeny Epifanovsky, Ilya Kaliman.
   * libtensor-2.5-trunk
     by Evgeny Epifanovsky, Michael Wormit, Dmitry Zuev, Sam Manzer, 
        Ilya Kaliman.
   * libcc-2.5-trunk
     by Evgeny Epifanovsky, Arik Landau, Tomasz Kus, Kirill Khistyaev, 
        Dmitry Zuev, Prashant Manohar, Xintian Feng, Anna Krylov, 
        Matthew Goldey, Alec White, Thomas Jagau, Kaushik Nanda, 
        Anastasia Gunina, Alexander Kunitsa, Joonho Lee.

   CCMAN original authors:
   Anna I. Krylov, C. David Sherrill, Steven R. Gwaltney,
   Edward F. C. Byrd (2000)
   Sergey V. Levchenko, Lyudmila V. Slipchenko, Tao Wang,
   Ana-Maria C. Cristian (2003)
   Piotr A. Pieniazek, C. Melania Oana, Evgeny Epifanovsky (2007)
   Prashant Manohar (2009)

 ------------------------------------------------------------------------------


 Allocating and initializing 3808MB of RAM...
 Calculation will run on 4 cores.


 Alpha MOs, Restricted
 -- Occupied --                  
-104.86 -104.86  -80.04  -80.04  -10.59  -10.59   -8.06   -8.06
  1 B1    1 A1    2 A1    2 B1    3 B1    3 A1    4 B1    4 A1                 
 -8.053  -8.053  -8.053  -8.053  -7.577  -7.576  -5.469  -5.469
  1 A2    1 B2    5 B1    5 A1    6 A1    6 B1    7 A1    7 B1                 
 -5.468  -5.467  -5.467  -5.467  -1.146  -1.126  -0.906  -0.714
  8 A1    2 B2    2 A2    8 B1    9 A1    9 B1   10 A1   10 B1                 
 -0.580  -0.545  -0.524  -0.498  -0.485  -0.453  -0.399  -0.361
 11 A1   12 A1    3 B2    3 A2   11 B1   12 B1   13 A1    4 B2                 
 -- Virtual --                   
 -0.020   0.025   0.060   0.066   0.078   0.089   0.093   0.107
  4 A2   14 A1   15 A1   13 B1    5 B2   14 B1   16 A1   17 A1                 
  0.108   0.121   0.139   0.139   0.159   0.168   0.168   0.174
  5 A2   18 A1    6 B2   15 B1   16 B1   19 A1   17 B1    6 A2                 
  0.178   0.219   0.226   0.292   0.328   0.374   0.385   0.396
 18 B1   19 B1   20 A1   20 B1   21 A1   22 A1    7 B2   21 B1                 
  0.421   0.438   0.513   0.570   0.573   0.575   0.634   0.649
  7 A2   22 B1   23 A1   24 A1   23 B1    8 B2    8 A2   25 A1                 
  0.690   0.706   0.774   0.786   0.806   0.850   0.857   0.913
 24 B1    9 B2   26 A1   25 B1   10 B2    9 A2   27 A1   28 A1                 
  0.964   0.976   1.069   1.125   1.129   1.132   1.137   1.162
 26 B1   27 B1   10 A2   11 B2   29 A1   11 A2   28 B1   30 A1                 
  1.178   1.186   1.192   1.206   1.247   1.389   1.481   1.533
 31 A1   12 B2   29 B1   12 A2   30 B1   31 B1   32 A1   32 B1                 
  1.779   1.838   1.869   1.952   2.007   2.069   2.591   2.623
 13 B2   13 A2   33 A1   33 B1   34 A1   34 B1   14 B2   14 A2                 
  2.630   2.647   2.716   2.757   7.189   7.409  10.335  10.391
 35 B1   35 A1   36 A1   36 B1   37 A1   37 B1   38 A1   38 B1                 
 14.720  14.746  14.768  14.770  14.864  14.882  26.635  26.729
 15 B2   15 A2   39 B1   39 A1   40 B1   40 A1   16 B2   16 A2                 
 26.759  26.771  26.983  27.064 165.798 166.037 219.191 219.248
 41 B1   41 A1   42 A1   42 B1   43 A1   43 B1   44 A1   44 B1                 

 Beta MOs, Restricted
 -- Occupied --                  
-104.86 -104.86  -80.04  -80.04  -10.59  -10.59   -8.06   -8.06
  1 B1    1 A1    2 A1    2 B1    3 B1    3 A1    4 B1    4 A1                 
 -8.053  -8.053  -8.053  -8.053  -7.577  -7.576  -5.469  -5.469
  1 A2    1 B2    5 B1    5 A1    6 A1    6 B1    7 A1    7 B1                 
 -5.468  -5.467  -5.467  -5.467  -1.146  -1.126  -0.906  -0.714
  8 A1    2 B2    2 A2    8 B1    9 A1    9 B1   10 A1   10 B1                 
 -0.580  -0.545  -0.524  -0.498  -0.485  -0.453  -0.399  -0.361
 11 A1   12 A1    3 B2    3 A2   11 B1   12 B1   13 A1    4 B2                 
 -- Virtual --                   
 -0.020   0.025   0.060   0.066   0.078   0.089   0.093   0.107
  4 A2   14 A1   15 A1   13 B1    5 B2   14 B1   16 A1   17 A1                 
  0.108   0.121   0.139   0.139   0.159   0.168   0.168   0.174
  5 A2   18 A1    6 B2   15 B1   16 B1   19 A1   17 B1    6 A2                 
  0.178   0.219   0.226   0.292   0.328   0.374   0.385   0.396
 18 B1   19 B1   20 A1   20 B1   21 A1   22 A1    7 B2   21 B1                 
  0.421   0.438   0.513   0.570   0.573   0.575   0.634   0.649
  7 A2   22 B1   23 A1   24 A1   23 B1    8 B2    8 A2   25 A1                 
  0.690   0.706   0.774   0.786   0.806   0.850   0.857   0.913
 24 B1    9 B2   26 A1   25 B1   10 B2    9 A2   27 A1   28 A1                 
  0.964   0.976   1.069   1.125   1.129   1.132   1.137   1.162
 26 B1   27 B1   10 A2   11 B2   29 A1   11 A2   28 B1   30 A1                 
  1.178   1.186   1.192   1.206   1.247   1.389   1.481   1.533
 31 A1   12 B2   29 B1   12 A2   30 B1   31 B1   32 A1   32 B1                 
  1.779   1.838   1.869   1.952   2.007   2.069   2.591   2.623
 13 B2   13 A2   33 A1   33 B1   34 A1   34 B1   14 B2   14 A2                 
  2.630   2.647   2.716   2.757   7.189   7.409  10.335  10.391
 35 B1   35 A1   36 A1   36 B1   37 A1   37 B1   38 A1   38 B1                 
 14.720  14.746  14.768  14.770  14.864  14.882  26.635  26.729
 15 B2   15 A2   39 B1   39 A1   40 B1   40 A1   16 B2   16 A2                 
 26.759  26.771  26.983  27.064 165.798 166.037 219.191 219.248
 41 B1   41 A1   42 A1   42 B1   43 A1   43 B1   44 A1   44 B1                 

 Occupation and symmetry of molecular orbitals

 Point group: C2v (4 irreducible representations).

                           A1   A2   B1   B2    All 
 ----------------------------------------------------
 All molecular orbitals:
  - Alpha                  44   16   44   16    120 
  - Beta                   44   16   44   16    120 
 ----------------------------------------------------
 Alpha orbitals:
  - Frozen occupied        8    2    8    2     20  
  - Active occupied        5    1    4    2     12  
  - Active virtual         31   13   32   12    88  
  - Frozen virtual         0    0    0    0     0   
 ----------------------------------------------------
 Beta orbitals:
  - Frozen occupied        8    2    8    2     20  
  - Active occupied        5    1    4    2     12  
  - Active virtual         31   13   32   12    88  
  - Frozen virtual         0    0    0    0     0   
 ----------------------------------------------------

 Import integrals:   CPU 0.00 s  wall 0.00 s

 Import integrals:   CPU 33.34 s  wall 39.09 s

 MP2 amplitudes:   CPU 0.49 s  wall 0.72 s

Running a double precision version
           CCSD T amplitudes will be solved using DIIS.

           Start     Size      MaxIter   EConv     TConv     
           3         7         100       1.00e-07  1.00e-05  
 ------------------------------------------------------------------------------
           Energy (a.u.)   Ediff      Tdiff       Comment
 ------------------------------------------------------------------------------
         -1600.99737023                           
     1   -1601.02077148   2.34e-02   7.79e-01     
     2   -1601.03553002   1.48e-02   9.59e-02     
     3   -1601.03728743   1.76e-03   4.02e-02     
     4   -1601.03907888   1.79e-03   1.33e-02     Switched to DIIS steps.
     5   -1601.03968690   6.08e-04   1.16e-02     
     6   -1601.03970521   1.83e-05   2.35e-03     
     7   -1601.03969682   8.39e-06   8.47e-04     
     8   -1601.03969749   6.65e-07   1.93e-04     
     9   -1601.03969830   8.15e-07   7.46e-05     
    10   -1601.03969848   1.78e-07   3.54e-05     
    11   -1601.03969856   7.97e-08   2.65e-05     
    12   -1601.03969856   1.31e-09   6.46e-06     
 ------------------------------------------------------------------------------
         -1601.03969856                           CCSD T converged.

End of double precision
 SCF energy                 = -1600.50245792
 MP2 energy                 = -1600.99737023
 CCSD correlation energy     =    -0.53724064
 CCSD total energy           = -1601.03969856

 CCSD  T1^2 = 0.0105  T2^2 = 0.2798  Leading amplitudes:

 Amplitude    Orbitals with energies
 -0.0264       3 (A2) A                  ->    4 (A2) A                   
              -0.4985                         -0.0203                     
 -0.0264       3 (A2) B                  ->    4 (A2) B                   
              -0.4985                         -0.0203                     
 -0.0218       4 (B2) A                  ->    7 (B2) A                   
              -0.3608                          0.3852                     
 -0.0218       4 (B2) B                  ->    7 (B2) B                   
              -0.3608                          0.3852                     

 Amplitude    Orbitals with energies
 -0.1503       4 (B2) A      4 (B2) B    ->    4 (A2) A      4 (A2) B     
              -0.3608       -0.3608           -0.0203       -0.0203       
  0.1503       4 (B2) A      4 (B2) B    ->    4 (A2) B      4 (A2) A     
              -0.3608       -0.3608           -0.0203       -0.0203       
  0.1503       4 (B2) B      4 (B2) A    ->    4 (A2) A      4 (A2) B     
              -0.3608       -0.3608           -0.0203       -0.0203       
 -0.1503       4 (B2) B      4 (B2) A    ->    4 (A2) B      4 (A2) A     
              -0.3608       -0.3608           -0.0203       -0.0203       

 Computing CCSD intemediates for later calculations in double precision
 Finished.

Running a double precision version
           CCSD Lambda amplitudes will be solved using DIIS.
           Start     Size      MaxIter   EConv     LConv     
           3         7         100       1.00e-07  1.00e-05  
 ------------------------------------------------------------------------------
            Enorm      Ldiff       Comment
 ------------------------------------------------------------------------------
     1     5.86e-02   4.74e-02     
     2     1.30e-02   5.51e-03     
     3     5.48e-03   2.44e-03     
     4     2.50e-03   1.31e-03     Switched to DIIS steps.
     5     8.11e-04   4.34e-04     
     6     3.42e-04   1.25e-04     
     7     9.96e-05   2.69e-05     
     8     4.08e-05   3.28e-06     
     9     1.52e-05   2.86e-06     
    10     6.10e-06   1.16e-06     
    11     1.99e-06   4.82e-07     
    12     1.00e-06   1.23e-07     
    13     4.85e-07   7.85e-08     
    14     2.26e-07   5.69e-10     
    15     1.06e-07   4.71e-09     
    16     3.45e-08   7.25e-09     
 ------------------------------------------------------------------------------
                                   CCSD Lambda converged.

 Computing density matrices in double precision...
           Orbital response amplitudes will be solved using DIIS.
           Start     Size      MaxIter   EConv     LConv     
           3         7         100       1.00e-06  1.00e-06  
 ------------------------------------------------------------------------------
            Enorm      Ldiff       Comment
 ------------------------------------------------------------------------------
     1     7.39e-02   6.15e-03     
     2     3.88e-02   2.19e-02     
     3     2.68e-02   1.20e-02     
     4     4.05e-03   9.11e-03     Switched to DIIS steps.
     5     5.74e-04   7.56e-04     
     6     1.27e-04   8.36e-05     
     7     3.11e-05   1.13e-05     
     8     5.92e-06   2.60e-06     
     9     1.24e-06   6.14e-08     
    10     4.10e-07   5.38e-08     
 ------------------------------------------------------------------------------
                                   Orbital response converged.

 Computing density matrices... Done.
 CCSD calculation:   CPU 97.97 s  wall 31.15 s

Current path: /canmo/ccsd/grad/
/g1_bb_aa
/g1_bb_bb
/g1_o1o1
/g1_o1o2
/g1_o1v1
/g1_o2v1
/g1_v1v1
/g1p_bb_aa
/g1p_bb_bb
/g1s_bb_aa
/g1s_bb_bb
/g2_o1o1o1o1
/g2_o1o1o1v1
/g2_o1o1v1v1
/g2_o1v1o1v1
/g2_o1v1v1v1
/g2_v1v1v1v1
/w_bb_aa
/w_bb_bb
 Transferring MO TPDM to AO TPDM
 Transferring g2_o1o1o1o1
 Transferring g2_o1o1o1v1
 Transferring g2_o1o1v1v1
 Transferring g2_o1v1o1v1
 Transferring g2_o1v1v1v1
 Transferring g2_v1v1v1v1
 Adding separable TPDM
 Computing TPDM gradient
 --------------------------------------------------------
 2e gradient
  Atom          X               Y               Z
 --------------------------------------------------------
    1        -17.608092        0.000000      -19.929380  
    2         17.608092       -0.000000      -19.929380  
    3        -17.638308       -0.000000       19.929380  
    4         17.638308        0.000000       19.929380  
 --------------------------------------------------------
 --------------------------------------------------------
 Final gradient
  Atom          X               Y               Z
 --------------------------------------------------------
    1        -17.608092        0.000000      -19.929380  
    2         17.608092       -0.000000      -19.929380  
    3        -17.638308       -0.000000       19.929380  
    4         17.638308        0.000000       19.929380  
 --------------------------------------------------------
 Analytic gradient from two-electron contribution:   CPU 598.73 s  wall 381.46 s

 Total ccman2 time:   CPU 734.98 s  wall 462.74 s


 --------------------------------------------------------------
             Orbital Energies (a.u.) and Symmetries
 --------------------------------------------------------------

 Alpha MOs, Restricted
 -- Occupied --                  
-104.86  -80.04  -10.59   -8.06   -8.05   -7.58   -5.47   -5.47
  1 A1    2 A1    3 A1    4 A1    5 A1    6 A1    7 A1    8 A1                 
 -8.053  -5.467-104.862 -80.037 -10.588  -8.056  -8.053  -7.576
  1 A2    2 A2    1 B1    2 B1    3 B1    4 B1    5 B1    6 B1                 
 -5.469  -5.467  -8.053  -5.467  -1.146  -0.906  -0.580  -0.545
  7 B1    8 B1    1 B2    2 B2    9 A1   10 A1   11 A1   12 A1                 
 -0.399  -0.498  -1.126  -0.714  -0.485  -0.453  -0.524  -0.361
 13 A1    3 A2    9 B1   10 B1   11 B1   12 B1    3 B2    4 B2                 
 -- Virtual --                   
  0.025   0.060   0.093   0.107   0.121   0.168   0.226   0.328
 14 A1   15 A1   16 A1   17 A1   18 A1   19 A1   20 A1   21 A1                 
  0.374   0.513   0.570   0.649   0.774   0.857   0.913   1.129
 22 A1   23 A1   24 A1   25 A1   26 A1   27 A1   28 A1   29 A1                 
  1.162   1.178   1.481   1.869   2.007   2.647   2.716   7.189
 30 A1   31 A1   32 A1   33 A1   34 A1   35 A1   36 A1   37 A1                 
 10.335  14.770  14.882  26.771  26.983 165.798 219.191  -0.020
 38 A1   39 A1   40 A1   41 A1   42 A1   43 A1   44 A1    4 A2                 
  0.108   0.174   0.421   0.634   0.850   1.069   1.132   1.206
  5 A2    6 A2    7 A2    8 A2    9 A2   10 A2   11 A2   12 A2                 
  1.838   2.623  14.746  26.729   0.066   0.089   0.139   0.159
 13 A2   14 A2   15 A2   16 A2   13 B1   14 B1   15 B1   16 B1                 
  0.168   0.178   0.219   0.292   0.396   0.438   0.573   0.690
 17 B1   18 B1   19 B1   20 B1   21 B1   22 B1   23 B1   24 B1                 
  0.786   0.964   0.976   1.137   1.192   1.247   1.389   1.533
 25 B1   26 B1   27 B1   28 B1   29 B1   30 B1   31 B1   32 B1                 
  1.952   2.069   2.630   2.757   7.409  10.391  14.768  14.864
 33 B1   34 B1   35 B1   36 B1   37 B1   38 B1   39 B1   40 B1                 
 26.759  27.064 166.037 219.248   0.078   0.139   0.385   0.575
 41 B1   42 B1   43 B1   44 B1    5 B2    6 B2    7 B2    8 B2                 
  0.706   0.806   1.125   1.186   1.779   2.591  14.720  26.635
  9 B2   10 B2   11 B2   12 B2   13 B2   14 B2   15 B2   16 B2                 

 Beta MOs, Restricted
 -- Occupied --                  
-104.86  -80.04  -10.59   -8.06   -8.05   -7.58   -5.47   -5.47
  1 A1    2 A1    3 A1    4 A1    5 A1    6 A1    7 A1    8 A1                 
 -8.053  -5.467-104.862 -80.037 -10.588  -8.056  -8.053  -7.576
  1 A2    2 A2    1 B1    2 B1    3 B1    4 B1    5 B1    6 B1                 
 -5.469  -5.467  -8.053  -5.467  -1.146  -0.906  -0.580  -0.545
  7 B1    8 B1    1 B2    2 B2    9 A1   10 A1   11 A1   12 A1                 
 -0.399  -0.498  -1.126  -0.714  -0.485  -0.453  -0.524  -0.361
 13 A1    3 A2    9 B1   10 B1   11 B1   12 B1    3 B2    4 B2                 
 -- Virtual --                   
  0.025   0.060   0.093   0.107   0.121   0.168   0.226   0.328
 14 A1   15 A1   16 A1   17 A1   18 A1   19 A1   20 A1   21 A1                 
  0.374   0.513   0.570   0.649   0.774   0.857   0.913   1.129
 22 A1   23 A1   24 A1   25 A1   26 A1   27 A1   28 A1   29 A1                 
  1.162   1.178   1.481   1.869   2.007   2.647   2.716   7.189
 30 A1   31 A1   32 A1   33 A1   34 A1   35 A1   36 A1   37 A1                 
 10.335  14.770  14.882  26.771  26.983 165.798 219.191  -0.020
 38 A1   39 A1   40 A1   41 A1   42 A1   43 A1   44 A1    4 A2                 
  0.108   0.174   0.421   0.634   0.850   1.069   1.132   1.206
  5 A2    6 A2    7 A2    8 A2    9 A2   10 A2   11 A2   12 A2                 
  1.838   2.623  14.746  26.729   0.066   0.089   0.139   0.159
 13 A2   14 A2   15 A2   16 A2   13 B1   14 B1   15 B1   16 B1                 
  0.168   0.178   0.219   0.292   0.396   0.438   0.573   0.690
 17 B1   18 B1   19 B1   20 B1   21 B1   22 B1   23 B1   24 B1                 
  0.786   0.964   0.976   1.137   1.192   1.247   1.389   1.533
 25 B1   26 B1   27 B1   28 B1   29 B1   30 B1   31 B1   32 B1                 
  1.952   2.069   2.630   2.757   7.409  10.391  14.768  14.864
 33 B1   34 B1   35 B1   36 B1   37 B1   38 B1   39 B1   40 B1                 
 26.759  27.064 166.037 219.248   0.078   0.139   0.385   0.575
 41 B1   42 B1   43 B1   44 B1    5 B2    6 B2    7 B2    8 B2                 
  0.706   0.806   1.125   1.186   1.779   2.591  14.720  26.635
  9 B2   10 B2   11 B2   12 B2   13 B2   14 B2   15 B2   16 B2                 
 --------------------------------------------------------------

          Ground-State Mulliken Net Atomic Charges

     Atom                 Charge (a.u.)
  ----------------------------------------
      1 P                     0.059322
      2 P                     0.059322
      3 Cl                   -0.059322
      4 Cl                   -0.059322
  ----------------------------------------
  Sum of atomic charges =    -0.000000

 -----------------------------------------------------------------
                    Cartesian Multipole Moments
 -----------------------------------------------------------------
    Charge (ESU x 10^10)
                -0.0000
    Dipole Moment (Debye)
         X      -0.0000      Y      -0.0000      Z       1.2402
       Tot       1.2402
    Quadrupole Moments (Debye-Ang)
        XX     -54.2879     XY      -0.0000     YY     -51.7409
        XZ       0.0000     YZ      -0.0000     ZZ     -52.6292
    Octopole Moments (Debye-Ang^2)
       XXX      -0.0000    XXY      -0.0000    XYY      -0.0000
       YYY      -0.0000    XXZ      -4.0875    XYZ      -0.0000
       YYZ      -3.7513    XZZ      -0.0000    YZZ      -0.0000
       ZZZ     -15.6817
    Hexadecapole Moments (Debye-Ang^3)
      XXXX    -692.8378   XXXY      -0.0000   XXYY    -126.2760
      XYYY       0.0000   YYYY     -72.9001   XXXZ      -0.0000
      XXYZ      -0.0000   XYYZ       0.0000   YYYZ      -0.0000
      XXZZ    -178.0227   XYZZ      -0.0000   YYZZ     -76.5221
      XZZZ       0.0000   YZZZ      -0.0000   ZZZZ    -362.3612
 -----------------------------------------------------------------
 DrvMan completing analytic gradient of the correlated energy
 Correlated dipole moment
            1
    1  -0.0000000
    2  -0.0000000
    3   0.4879194
 Energy read as -1601.039698559
 Full Analytical Gradient: (in a.u., or Hartree/Bohr)
             1             2             3             4
    1   -0.00024312    0.00024312    0.00006347   -0.00006347
    2   -0.00000000    0.00000000    0.00000000    0.00000000
    3    0.00032613    0.00032613   -0.00032613   -0.00032613
 Gradient time:  CPU 0.28 s  wall 1.86 s
 Geometry Optimization Parameters
   NAtoms,    NIC,     NZ,  NCons,   NDum,   NFix, NCnnct, MaxDiis
        4      14       4       0       0       0       0       0

 Cartesian Hessian Update
 Hessian Updated using BFGS Update


** GEOMETRY OPTIMIZATION IN DELOCALIZED INTERNAL COORDINATES **
   Searching for a Minimum

   Optimization Cycle:   3

                       Coordinates (Angstroms)
     ATOM                X               Y               Z
      1  P         1.0229857898    0.0000000000    1.0362239179
      2  P        -1.0229857898    0.0000000000    1.0362239179
      3  Cl        1.7039871380    0.0000000000   -0.9138928278
      4  Cl       -1.7039871380    0.0000000000   -0.9138928278
   Point Group: c2v   Number of degrees of freedom:     3


   Energy is  -1601.039698559

 Hessian Updated using BFGS Update

  3 Hessian modes will be used to form the next step
  Hessian Eigenvalues:
     0.166126    0.283092    0.360415

 Minimum Search - Taking Simple RFO Step
 Searching for Lamda that Minimizes Along All modes
 Value Taken    Lamda =  -0.00000156
 Step Taken.  Stepsize is  0.002894

                             Maximum     Tolerance    Cnvgd?
         Gradient           0.000421      0.000300      NO
         Displacement       0.002057      0.001200      NO
         Energy change     -0.000038      0.000001      NO


 New Cartesian Coordinates Obtained by Inverse Iteration

 Displacement from previous Coordinates is:  0.003509
 ----------------------------------------------------------------
             Standard Nuclear Orientation (Angstroms)
    I     Atom           X                Y                Z
 ----------------------------------------------------------------
    1      P       1.0230787078     0.0000000000     1.0355401096
    2      P      -1.0230787078     0.0000000000     1.0355401096
    3      Cl      1.7048701862     0.0000000000    -0.9132090196
    4      Cl     -1.7048701862     0.0000000000    -0.9132090196
 ----------------------------------------------------------------
 Molecular Point Group                 C2v   NOp =  4
 Largest Abelian Subgroup              C2v   NOp =  4
 Nuclear Repulsion Energy =   314.2617320756 hartrees
 There are       32 alpha and       32 beta electrons
 Applying Cartesian multipole field
    Component          Value
    ---------          -----
     (2,0,0)        1.00000E-11
     (0,2,0)        2.00000E-11
     (0,0,2)       -3.00000E-11
 Nucleus-field energy     =    -0.0000000018 hartrees
 Requested basis set is 6-311++G(d,p)
 There are 52 shells and 120 basis functions
 A cutoff of  1.0D-14 yielded   1198 shell pairs
 There are      6888 function pairs (      7398 Cartesian)
 Smallest overlap matrix eigenvalue = 3.59E-04
 Guess MOs from SCF MO coefficient file

 -----------------------------------------------------------------------
  General SCF calculation program by
  Eric Jon Sundstrom, Paul Horn, Yuezhi Mao, Dmitri Zuev, Alec White,
  David Stuck, Shaama M.S., Shane Yost, Joonho Lee, David Small,
  Daniel Levine, Susi Lehtola, Hugh Burton, Evgeny Epifanovsky
 -----------------------------------------------------------------------
 Hartree-Fock
 using 4 threads for integral computing
 -------------------------------------------------------
 OpenMP Integral computing Module                
 Release: version 2.0, May 2017, Q-Chem Inc. Pleasanton 
 -------------------------------------------------------
 A restricted SCF calculation will be
 performed using DIIS
 SCF converges when DIIS error is below 1.0e-08
 ---------------------------------------
  Cycle       Energy         DIIS error
 ---------------------------------------
    1   -1600.5024739472      1.59e-05  
    2   -1600.5024746524      4.03e-06  
    3   -1600.5024747241      1.37e-06  
    4   -1600.5024747327      4.12e-07  
    5   -1600.5024747340      1.04e-07  
    6   -1600.5024747341      3.21e-08  
    7   -1600.5024747341      1.12e-08  
    8   -1600.5024747341      3.88e-09  Convergence criterion met
 ---------------------------------------
 SCF time:   CPU 6.74s  wall 6.00s 
 SCF   energy in the final basis set =    -1600.5024747341
 Total energy in the final basis set =    -1600.5024747341


 ------------------------------------------------------------------------------

   CCMAN2: suite of methods based on coupled cluster
           and equation of motion theories.

   Components:
   * libvmm-1.3-trunk
     by Evgeny Epifanovsky, Ilya Kaliman.
   * libtensor-2.5-trunk
     by Evgeny Epifanovsky, Michael Wormit, Dmitry Zuev, Sam Manzer, 
        Ilya Kaliman.
   * libcc-2.5-trunk
     by Evgeny Epifanovsky, Arik Landau, Tomasz Kus, Kirill Khistyaev, 
        Dmitry Zuev, Prashant Manohar, Xintian Feng, Anna Krylov, 
        Matthew Goldey, Alec White, Thomas Jagau, Kaushik Nanda, 
        Anastasia Gunina, Alexander Kunitsa, Joonho Lee.

   CCMAN original authors:
   Anna I. Krylov, C. David Sherrill, Steven R. Gwaltney,
   Edward F. C. Byrd (2000)
   Sergey V. Levchenko, Lyudmila V. Slipchenko, Tao Wang,
   Ana-Maria C. Cristian (2003)
   Piotr A. Pieniazek, C. Melania Oana, Evgeny Epifanovsky (2007)
   Prashant Manohar (2009)

 ------------------------------------------------------------------------------


 Allocating and initializing 3808MB of RAM...
 Calculation will run on 4 cores.


 Alpha MOs, Restricted
 -- Occupied --                  
-104.86 -104.86  -80.04  -80.04  -10.59  -10.59   -8.06   -8.06
  1 B1    1 A1    2 A1    2 B1    3 B1    3 A1    4 B1    4 A1                 
 -8.053  -8.053  -8.053  -8.053  -7.577  -7.576  -5.469  -5.469
  1 A2    1 B2    5 B1    5 A1    6 A1    6 B1    7 A1    7 B1                 
 -5.467  -5.467  -5.467  -5.467  -1.146  -1.126  -0.906  -0.714
  8 A1    2 B2    2 A2    8 B1    9 A1    9 B1   10 A1   10 B1                 
 -0.581  -0.545  -0.525  -0.499  -0.485  -0.453  -0.399  -0.361
 11 A1   12 A1    3 B2    3 A2   11 B1   12 B1   13 A1    4 B2                 
 -- Virtual --                   
 -0.020   0.025   0.060   0.066   0.078   0.089   0.093   0.107
  4 A2   14 A1   15 A1   13 B1    5 B2   14 B1   16 A1   17 A1                 
  0.108   0.121   0.139   0.139   0.159   0.168   0.169   0.174
  5 A2   18 A1    6 B2   15 B1   16 B1   19 A1   17 B1    6 A2                 
  0.178   0.219   0.226   0.292   0.329   0.374   0.385   0.396
 18 B1   19 B1   20 A1   20 B1   21 A1   22 A1    7 B2   21 B1                 
  0.421   0.438   0.512   0.569   0.573   0.575   0.634   0.649
  7 A2   22 B1   23 A1   24 A1   23 B1    8 B2    8 A2   25 A1                 
  0.690   0.706   0.774   0.786   0.806   0.849   0.857   0.913
 24 B1    9 B2   26 A1   25 B1   10 B2    9 A2   27 A1   28 A1                 
  0.964   0.976   1.069   1.125   1.128   1.132   1.137   1.162
 26 B1   27 B1   10 A2   11 B2   29 A1   11 A2   28 B1   30 A1                 
  1.178   1.186   1.192   1.206   1.248   1.389   1.482   1.534
 31 A1   12 B2   29 B1   12 A2   30 B1   31 B1   32 A1   32 B1                 
  1.779   1.838   1.869   1.952   2.007   2.069   2.591   2.623
 13 B2   13 A2   33 A1   33 B1   34 A1   34 B1   14 B2   14 A2                 
  2.631   2.646   2.716   2.758   7.189   7.409  10.335  10.390
 35 B1   35 A1   36 A1   36 B1   37 A1   37 B1   38 A1   38 B1                 
 14.720  14.746  14.768  14.770  14.864  14.882  26.635  26.729
 15 B2   15 A2   39 B1   39 A1   40 B1   40 A1   16 B2   16 A2                 
 26.759  26.770  26.984  27.065 165.799 166.037 219.191 219.248
 41 B1   41 A1   42 A1   42 B1   43 A1   43 B1   44 A1   44 B1                 

 Beta MOs, Restricted
 -- Occupied --                  
-104.86 -104.86  -80.04  -80.04  -10.59  -10.59   -8.06   -8.06
  1 B1    1 A1    2 A1    2 B1    3 B1    3 A1    4 B1    4 A1                 
 -8.053  -8.053  -8.053  -8.053  -7.577  -7.576  -5.469  -5.469
  1 A2    1 B2    5 B1    5 A1    6 A1    6 B1    7 A1    7 B1                 
 -5.467  -5.467  -5.467  -5.467  -1.146  -1.126  -0.906  -0.714
  8 A1    2 B2    2 A2    8 B1    9 A1    9 B1   10 A1   10 B1                 
 -0.581  -0.545  -0.525  -0.499  -0.485  -0.453  -0.399  -0.361
 11 A1   12 A1    3 B2    3 A2   11 B1   12 B1   13 A1    4 B2                 
 -- Virtual --                   
 -0.020   0.025   0.060   0.066   0.078   0.089   0.093   0.107
  4 A2   14 A1   15 A1   13 B1    5 B2   14 B1   16 A1   17 A1                 
  0.108   0.121   0.139   0.139   0.159   0.168   0.169   0.174
  5 A2   18 A1    6 B2   15 B1   16 B1   19 A1   17 B1    6 A2                 
  0.178   0.219   0.226   0.292   0.329   0.374   0.385   0.396
 18 B1   19 B1   20 A1   20 B1   21 A1   22 A1    7 B2   21 B1                 
  0.421   0.438   0.512   0.569   0.573   0.575   0.634   0.649
  7 A2   22 B1   23 A1   24 A1   23 B1    8 B2    8 A2   25 A1                 
  0.690   0.706   0.774   0.786   0.806   0.849   0.857   0.913
 24 B1    9 B2   26 A1   25 B1   10 B2    9 A2   27 A1   28 A1                 
  0.964   0.976   1.069   1.125   1.128   1.132   1.137   1.162
 26 B1   27 B1   10 A2   11 B2   29 A1   11 A2   28 B1   30 A1                 
  1.178   1.186   1.192   1.206   1.248   1.389   1.482   1.534
 31 A1   12 B2   29 B1   12 A2   30 B1   31 B1   32 A1   32 B1                 
  1.779   1.838   1.869   1.952   2.007   2.069   2.591   2.623
 13 B2   13 A2   33 A1   33 B1   34 A1   34 B1   14 B2   14 A2                 
  2.631   2.646   2.716   2.758   7.189   7.409  10.335  10.390
 35 B1   35 A1   36 A1   36 B1   37 A1   37 B1   38 A1   38 B1                 
 14.720  14.746  14.768  14.770  14.864  14.882  26.635  26.729
 15 B2   15 A2   39 B1   39 A1   40 B1   40 A1   16 B2   16 A2                 
 26.759  26.770  26.984  27.065 165.799 166.037 219.191 219.248
 41 B1   41 A1   42 A1   42 B1   43 A1   43 B1   44 A1   44 B1                 

 Occupation and symmetry of molecular orbitals

 Point group: C2v (4 irreducible representations).

                           A1   A2   B1   B2    All 
 ----------------------------------------------------
 All molecular orbitals:
  - Alpha                  44   16   44   16    120 
  - Beta                   44   16   44   16    120 
 ----------------------------------------------------
 Alpha orbitals:
  - Frozen occupied        8    2    8    2     20  
  - Active occupied        5    1    4    2     12  
  - Active virtual         31   13   32   12    88  
  - Frozen virtual         0    0    0    0     0   
 ----------------------------------------------------
 Beta orbitals:
  - Frozen occupied        8    2    8    2     20  
  - Active occupied        5    1    4    2     12  
  - Active virtual         31   13   32   12    88  
  - Frozen virtual         0    0    0    0     0   
 ----------------------------------------------------

 Import integrals:   CPU 0.00 s  wall 0.11 s

 Import integrals:   CPU 33.52 s  wall 38.79 s

 MP2 amplitudes:   CPU 0.49 s  wall 0.70 s

Running a double precision version
           CCSD T amplitudes will be solved using DIIS.

           Start     Size      MaxIter   EConv     TConv     
           3         7         100       1.00e-07  1.00e-05  
 ------------------------------------------------------------------------------
           Energy (a.u.)   Ediff      Tdiff       Comment
 ------------------------------------------------------------------------------
         -1600.99738405                           
     1   -1601.02077912   2.34e-02   7.79e-01     
     2   -1601.03553296   1.48e-02   9.59e-02     
     3   -1601.03728983   1.76e-03   4.01e-02     
     4   -1601.03908048   1.79e-03   1.33e-02     Switched to DIIS steps.
     5   -1601.03968773   6.07e-04   1.16e-02     
     6   -1601.03970600   1.83e-05   2.35e-03     
     7   -1601.03969761   8.39e-06   8.46e-04     
     8   -1601.03969828   6.69e-07   1.93e-04     
     9   -1601.03969910   8.13e-07   7.45e-05     
    10   -1601.03969927   1.78e-07   3.54e-05     
    11   -1601.03969935   7.97e-08   2.65e-05     
    12   -1601.03969935   1.27e-09   6.45e-06     
 ------------------------------------------------------------------------------
         -1601.03969935                           CCSD T converged.

End of double precision
 SCF energy                 = -1600.50247473
 MP2 energy                 = -1600.99738405
 CCSD correlation energy     =    -0.53722462
 CCSD total energy           = -1601.03969935

 CCSD  T1^2 = 0.0105  T2^2 = 0.2798  Leading amplitudes:

 Amplitude    Orbitals with energies
  0.0264       3 (A2) A                  ->    4 (A2) A                   
              -0.4986                         -0.0203                     
  0.0264       3 (A2) B                  ->    4 (A2) B                   
              -0.4986                         -0.0203                     
 -0.0218       4 (B2) A                  ->    7 (B2) A                   
              -0.3607                          0.3852                     
 -0.0218       4 (B2) B                  ->    7 (B2) B                   
              -0.3607                          0.3852                     

 Amplitude    Orbitals with energies
 -0.1503       4 (B2) A      4 (B2) B    ->    4 (A2) A      4 (A2) B     
              -0.3607       -0.3607           -0.0203       -0.0203       
  0.1503       4 (B2) A      4 (B2) B    ->    4 (A2) B      4 (A2) A     
              -0.3607       -0.3607           -0.0203       -0.0203       
  0.1503       4 (B2) B      4 (B2) A    ->    4 (A2) A      4 (A2) B     
              -0.3607       -0.3607           -0.0203       -0.0203       
 -0.1503       4 (B2) B      4 (B2) A    ->    4 (A2) B      4 (A2) A     
              -0.3607       -0.3607           -0.0203       -0.0203       

 Computing CCSD intemediates for later calculations in double precision
 Finished.

Running a double precision version
           CCSD Lambda amplitudes will be solved using DIIS.
           Start     Size      MaxIter   EConv     LConv     
           3         7         100       1.00e-07  1.00e-05  
 ------------------------------------------------------------------------------
            Enorm      Ldiff       Comment
 ------------------------------------------------------------------------------
     1     5.86e-02   4.74e-02     
     2     1.30e-02   5.50e-03     
     3     5.47e-03   2.44e-03     
     4     2.49e-03   1.31e-03     Switched to DIIS steps.
     5     8.10e-04   4.33e-04     
     6     3.41e-04   1.25e-04     
     7     9.92e-05   2.69e-05     
     8     4.06e-05   3.25e-06     
     9     1.52e-05   2.84e-06     
    10     6.08e-06   1.15e-06     
    11     1.99e-06   4.80e-07     
    12     9.98e-07   1.23e-07     
    13     4.83e-07   7.81e-08     
    14     2.25e-07   5.93e-10     
    15     1.05e-07   4.68e-09     
    16     3.43e-08   7.22e-09     
 ------------------------------------------------------------------------------
                                   CCSD Lambda converged.

 Computing density matrices in double precision...
           Orbital response amplitudes will be solved using DIIS.
           Start     Size      MaxIter   EConv     LConv     
           3         7         100       1.00e-06  1.00e-06  
 ------------------------------------------------------------------------------
            Enorm      Ldiff       Comment
 ------------------------------------------------------------------------------
     1     7.38e-02   6.16e-03     
     2     3.88e-02   2.19e-02     
     3     2.68e-02   1.20e-02     
     4     4.04e-03   9.09e-03     Switched to DIIS steps.
     5     5.74e-04   7.53e-04     
     6     1.27e-04   8.37e-05     
     7     3.11e-05   1.12e-05     
     8     5.91e-06   2.60e-06     
     9     1.24e-06   6.10e-08     
    10     4.10e-07   5.30e-08     
 ------------------------------------------------------------------------------
                                   Orbital response converged.

 Computing density matrices... Done.
 CCSD calculation:   CPU 97.38 s  wall 31.10 s

Current path: /canmo/ccsd/grad/
/g1_bb_aa
/g1_bb_bb
/g1_o1o1
/g1_o1o2
/g1_o1v1
/g1_o2v1
/g1_v1v1
/g1p_bb_aa
/g1p_bb_bb
/g1s_bb_aa
/g1s_bb_bb
/g2_o1o1o1o1
/g2_o1o1o1v1
/g2_o1o1v1v1
/g2_o1v1o1v1
/g2_o1v1v1v1
/g2_v1v1v1v1
/w_bb_aa
/w_bb_bb
 Transferring MO TPDM to AO TPDM
 Transferring g2_o1o1o1o1
 Transferring g2_o1o1o1v1
 Transferring g2_o1o1v1v1
 Transferring g2_o1v1o1v1
 Transferring g2_o1v1v1v1
 Transferring g2_v1v1v1v1
 Adding separable TPDM
 Computing TPDM gradient
 --------------------------------------------------------
 2e gradient
  Atom          X               Y               Z
 --------------------------------------------------------
    1        -17.593750        0.000000      -19.933316  
    2         17.593750       -0.000000      -19.933316  
    3        -17.648657       -0.000000       19.933316  
    4         17.648657       -0.000000       19.933316  
 --------------------------------------------------------
 --------------------------------------------------------
 Final gradient
  Atom          X               Y               Z
 --------------------------------------------------------
    1        -17.593750        0.000000      -19.933316  
    2         17.593750       -0.000000      -19.933316  
    3        -17.648657       -0.000000       19.933316  
    4         17.648657       -0.000000       19.933316  
 --------------------------------------------------------
 Analytic gradient from two-electron contribution:   CPU 597.71 s  wall 400.98 s

 Total ccman2 time:   CPU 733.24 s  wall 484.81 s


 --------------------------------------------------------------
             Orbital Energies (a.u.) and Symmetries
 --------------------------------------------------------------

 Alpha MOs, Restricted
 -- Occupied --                  
-104.86  -80.04  -10.59   -8.06   -8.05   -7.58   -5.47   -5.47
  1 A1    2 A1    3 A1    4 A1    5 A1    6 A1    7 A1    8 A1                 
 -8.053  -5.467-104.862 -80.037 -10.588  -8.056  -8.053  -7.576
  1 A2    2 A2    1 B1    2 B1    3 B1    4 B1    5 B1    6 B1                 
 -5.469  -5.467  -8.053  -5.467  -1.146  -0.906  -0.581  -0.545
  7 B1    8 B1    1 B2    2 B2    9 A1   10 A1   11 A1   12 A1                 
 -0.399  -0.499  -1.126  -0.714  -0.485  -0.453  -0.525  -0.361
 13 A1    3 A2    9 B1   10 B1   11 B1   12 B1    3 B2    4 B2                 
 -- Virtual --                   
  0.025   0.060   0.093   0.107   0.121   0.168   0.226   0.329
 14 A1   15 A1   16 A1   17 A1   18 A1   19 A1   20 A1   21 A1                 
  0.374   0.512   0.569   0.649   0.774   0.857   0.913   1.128
 22 A1   23 A1   24 A1   25 A1   26 A1   27 A1   28 A1   29 A1                 
  1.162   1.178   1.482   1.869   2.007   2.646   2.716   7.189
 30 A1   31 A1   32 A1   33 A1   34 A1   35 A1   36 A1   37 A1                 
 10.335  14.770  14.882  26.770  26.984 165.799 219.191  -0.020
 38 A1   39 A1   40 A1   41 A1   42 A1   43 A1   44 A1    4 A2                 
  0.108   0.174   0.421   0.634   0.849   1.069   1.132   1.206
  5 A2    6 A2    7 A2    8 A2    9 A2   10 A2   11 A2   12 A2                 
  1.838   2.623  14.746  26.729   0.066   0.089   0.139   0.159
 13 A2   14 A2   15 A2   16 A2   13 B1   14 B1   15 B1   16 B1                 
  0.169   0.178   0.219   0.292   0.396   0.438   0.573   0.690
 17 B1   18 B1   19 B1   20 B1   21 B1   22 B1   23 B1   24 B1                 
  0.786   0.964   0.976   1.137   1.192   1.248   1.389   1.534
 25 B1   26 B1   27 B1   28 B1   29 B1   30 B1   31 B1   32 B1                 
  1.952   2.069   2.631   2.758   7.409  10.390  14.768  14.864
 33 B1   34 B1   35 B1   36 B1   37 B1   38 B1   39 B1   40 B1                 
 26.759  27.065 166.037 219.248   0.078   0.139   0.385   0.575
 41 B1   42 B1   43 B1   44 B1    5 B2    6 B2    7 B2    8 B2                 
  0.706   0.806   1.125   1.186   1.779   2.591  14.720  26.635
  9 B2   10 B2   11 B2   12 B2   13 B2   14 B2   15 B2   16 B2                 

 Beta MOs, Restricted
 -- Occupied --                  
-104.86  -80.04  -10.59   -8.06   -8.05   -7.58   -5.47   -5.47
  1 A1    2 A1    3 A1    4 A1    5 A1    6 A1    7 A1    8 A1                 
 -8.053  -5.467-104.862 -80.037 -10.588  -8.056  -8.053  -7.576
  1 A2    2 A2    1 B1    2 B1    3 B1    4 B1    5 B1    6 B1                 
 -5.469  -5.467  -8.053  -5.467  -1.146  -0.906  -0.581  -0.545
  7 B1    8 B1    1 B2    2 B2    9 A1   10 A1   11 A1   12 A1                 
 -0.399  -0.499  -1.126  -0.714  -0.485  -0.453  -0.525  -0.361
 13 A1    3 A2    9 B1   10 B1   11 B1   12 B1    3 B2    4 B2                 
 -- Virtual --                   
  0.025   0.060   0.093   0.107   0.121   0.168   0.226   0.329
 14 A1   15 A1   16 A1   17 A1   18 A1   19 A1   20 A1   21 A1                 
  0.374   0.512   0.569   0.649   0.774   0.857   0.913   1.128
 22 A1   23 A1   24 A1   25 A1   26 A1   27 A1   28 A1   29 A1                 
  1.162   1.178   1.482   1.869   2.007   2.646   2.716   7.189
 30 A1   31 A1   32 A1   33 A1   34 A1   35 A1   36 A1   37 A1                 
 10.335  14.770  14.882  26.770  26.984 165.799 219.191  -0.020
 38 A1   39 A1   40 A1   41 A1   42 A1   43 A1   44 A1    4 A2                 
  0.108   0.174   0.421   0.634   0.849   1.069   1.132   1.206
  5 A2    6 A2    7 A2    8 A2    9 A2   10 A2   11 A2   12 A2                 
  1.838   2.623  14.746  26.729   0.066   0.089   0.139   0.159
 13 A2   14 A2   15 A2   16 A2   13 B1   14 B1   15 B1   16 B1                 
  0.169   0.178   0.219   0.292   0.396   0.438   0.573   0.690
 17 B1   18 B1   19 B1   20 B1   21 B1   22 B1   23 B1   24 B1                 
  0.786   0.964   0.976   1.137   1.192   1.248   1.389   1.534
 25 B1   26 B1   27 B1   28 B1   29 B1   30 B1   31 B1   32 B1                 
  1.952   2.069   2.631   2.758   7.409  10.390  14.768  14.864
 33 B1   34 B1   35 B1   36 B1   37 B1   38 B1   39 B1   40 B1                 
 26.759  27.065 166.037 219.248   0.078   0.139   0.385   0.575
 41 B1   42 B1   43 B1   44 B1    5 B2    6 B2    7 B2    8 B2                 
  0.706   0.806   1.125   1.186   1.779   2.591  14.720  26.635
  9 B2   10 B2   11 B2   12 B2   13 B2   14 B2   15 B2   16 B2                 
 --------------------------------------------------------------

          Ground-State Mulliken Net Atomic Charges

     Atom                 Charge (a.u.)
  ----------------------------------------
      1 P                     0.058850
      2 P                     0.058850
      3 Cl                   -0.058850
      4 Cl                   -0.058850
  ----------------------------------------
  Sum of atomic charges =    -0.000000

 -----------------------------------------------------------------
                    Cartesian Multipole Moments
 -----------------------------------------------------------------
    Charge (ESU x 10^10)
                -0.0000
    Dipole Moment (Debye)
         X       0.0000      Y      -0.0000      Z       1.2308
       Tot       1.2308
    Quadrupole Moments (Debye-Ang)
        XX     -54.2787     XY      -0.0000     YY     -51.7389
        XZ      -0.0000     YZ      -0.0000     ZZ     -52.6389
    Octopole Moments (Debye-Ang^2)
       XXX       0.0000    XXY      -0.0000    XYY      -0.0000
       YYY       0.0000    XXZ      -4.1095    XYZ       0.0000
       YYZ      -3.7608    XZZ      -0.0000    YZZ      -0.0000
       ZZZ     -15.7103
    Hexadecapole Moments (Debye-Ang^3)
      XXXX    -693.2201   XXXY      -0.0000   XXYY    -126.3447
      XYYY      -0.0000   YYYY     -72.8984   XXXZ      -0.0000
      XXYZ      -0.0000   XYYZ      -0.0000   YYYZ       0.0000
      XXZZ    -178.0288   XYZZ      -0.0000   YYZZ     -76.4590
      XZZZ      -0.0000   YZZZ      -0.0000   ZZZZ    -362.0364
 -----------------------------------------------------------------
 DrvMan completing analytic gradient of the correlated energy
 Correlated dipole moment
            1
    1   0.0000000
    2  -0.0000000
    3   0.4842380
 Energy read as -1601.039699355
 Full Analytical Gradient: (in a.u., or Hartree/Bohr)
             1             2             3             4
    1   -0.00008268    0.00008268    0.00000408   -0.00000408
    2    0.00000000   -0.00000000   -0.00000000   -0.00000000
    3    0.00000595    0.00000595   -0.00000595   -0.00000595
 Gradient time:  CPU 0.26 s  wall 1.50 s
 Geometry Optimization Parameters
   NAtoms,    NIC,     NZ,  NCons,   NDum,   NFix, NCnnct, MaxDiis
        4      14       4       0       0       0       0       0

 Cartesian Hessian Update
 Hessian Updated using BFGS Update


** GEOMETRY OPTIMIZATION IN DELOCALIZED INTERNAL COORDINATES **
   Searching for a Minimum

   Optimization Cycle:   4

                       Coordinates (Angstroms)
     ATOM                X               Y               Z
      1  P         1.0230787078    0.0000000000    1.0355401096
      2  P        -1.0230787078    0.0000000000    1.0355401096
      3  Cl        1.7048701862    0.0000000000   -0.9132090196
      4  Cl       -1.7048701862    0.0000000000   -0.9132090196
   Point Group: c2v   Number of degrees of freedom:     3


   Energy is  -1601.039699355

 Hessian Updated using BFGS Update

  3 Hessian modes will be used to form the next step
  Hessian Eigenvalues:
     0.167671    0.276443    0.354852

 Minimum Search - Taking Simple RFO Step
 Searching for Lamda that Minimizes Along All modes
 Value Taken    Lamda =   0.00000000
 Step Taken.  Stepsize is  0.000294

                             Maximum     Tolerance    Cnvgd?
         Gradient           0.000064      0.000300     YES
         Displacement       0.000254      0.001200     YES
         Energy change     -0.000001      0.000001     YES


                       Distance Matrix (Angstroms)
             P (  1)   P (  2)   Cl(  3)
   P (  2)  2.046157
   Cl(  3)  2.064573  3.352511
   Cl(  4)  3.352511  2.064573  3.409740

 Final energy is   -1601.0396993549393     


 ******************************
 **  OPTIMIZATION CONVERGED  **
 ******************************

                       Coordinates (Angstroms)
     ATOM                X               Y               Z
      1  P         1.0230787078    0.0000000000    1.0355401096
      2  P        -1.0230787078    0.0000000000    1.0355401096
      3  Cl        1.7048701862    0.0000000000   -0.9132090196
      4  Cl       -1.7048701862    0.0000000000   -0.9132090196

Z-matrix Print:
$molecule
0 1
P 
P  1 2.046157
Cl 2 2.064573 1 109.282955
Cl 1 2.064573 2 109.282955 3 -0.000000 0
$end


 --------------------------------------------------------------
             Orbital Energies (a.u.) and Symmetries
 --------------------------------------------------------------

 Alpha MOs, Restricted
 -- Occupied --                  
-104.86  -80.04  -10.59   -8.06   -8.05   -7.58   -5.47   -5.47
  1 A1    2 A1    3 A1    4 A1    5 A1    6 A1    7 A1    8 A1                 
 -8.053  -5.467-104.862 -80.037 -10.588  -8.056  -8.053  -7.576
  1 A2    2 A2    1 B1    2 B1    3 B1    4 B1    5 B1    6 B1                 
 -5.469  -5.467  -8.053  -5.467  -1.146  -0.906  -0.581  -0.545
  7 B1    8 B1    1 B2    2 B2    9 A1   10 A1   11 A1   12 A1                 
 -0.399  -0.499  -1.126  -0.714  -0.485  -0.453  -0.525  -0.361
 13 A1    3 A2    9 B1   10 B1   11 B1   12 B1    3 B2    4 B2                 
 -- Virtual --                   
  0.025   0.060   0.093   0.107   0.121   0.168   0.226   0.329
 14 A1   15 A1   16 A1   17 A1   18 A1   19 A1   20 A1   21 A1                 
  0.374   0.512   0.569   0.649   0.774   0.857   0.913   1.128
 22 A1   23 A1   24 A1   25 A1   26 A1   27 A1   28 A1   29 A1                 
  1.162   1.178   1.482   1.869   2.007   2.646   2.716   7.189
 30 A1   31 A1   32 A1   33 A1   34 A1   35 A1   36 A1   37 A1                 
 10.335  14.770  14.882  26.770  26.984 165.799 219.191  -0.020
 38 A1   39 A1   40 A1   41 A1   42 A1   43 A1   44 A1    4 A2                 
  0.108   0.174   0.421   0.634   0.849   1.069   1.132   1.206
  5 A2    6 A2    7 A2    8 A2    9 A2   10 A2   11 A2   12 A2                 
  1.838   2.623  14.746  26.729   0.066   0.089   0.139   0.159
 13 A2   14 A2   15 A2   16 A2   13 B1   14 B1   15 B1   16 B1                 
  0.169   0.178   0.219   0.292   0.396   0.438   0.573   0.690
 17 B1   18 B1   19 B1   20 B1   21 B1   22 B1   23 B1   24 B1                 
  0.786   0.964   0.976   1.137   1.192   1.248   1.389   1.534
 25 B1   26 B1   27 B1   28 B1   29 B1   30 B1   31 B1   32 B1                 
  1.952   2.069   2.631   2.758   7.409  10.390  14.768  14.864
 33 B1   34 B1   35 B1   36 B1   37 B1   38 B1   39 B1   40 B1                 
 26.759  27.065 166.037 219.248   0.078   0.139   0.385   0.575
 41 B1   42 B1   43 B1   44 B1    5 B2    6 B2    7 B2    8 B2                 
  0.706   0.806   1.125   1.186   1.779   2.591  14.720  26.635
  9 B2   10 B2   11 B2   12 B2   13 B2   14 B2   15 B2   16 B2                 

 Beta MOs, Restricted
 -- Occupied --                  
-104.86  -80.04  -10.59   -8.06   -8.05   -7.58   -5.47   -5.47
  1 A1    2 A1    3 A1    4 A1    5 A1    6 A1    7 A1    8 A1                 
 -8.053  -5.467-104.862 -80.037 -10.588  -8.056  -8.053  -7.576
  1 A2    2 A2    1 B1    2 B1    3 B1    4 B1    5 B1    6 B1                 
 -5.469  -5.467  -8.053  -5.467  -1.146  -0.906  -0.581  -0.545
  7 B1    8 B1    1 B2    2 B2    9 A1   10 A1   11 A1   12 A1                 
 -0.399  -0.499  -1.126  -0.714  -0.485  -0.453  -0.525  -0.361
 13 A1    3 A2    9 B1   10 B1   11 B1   12 B1    3 B2    4 B2                 
 -- Virtual --                   
  0.025   0.060   0.093   0.107   0.121   0.168   0.226   0.329
 14 A1   15 A1   16 A1   17 A1   18 A1   19 A1   20 A1   21 A1                 
  0.374   0.512   0.569   0.649   0.774   0.857   0.913   1.128
 22 A1   23 A1   24 A1   25 A1   26 A1   27 A1   28 A1   29 A1                 
  1.162   1.178   1.482   1.869   2.007   2.646   2.716   7.189
 30 A1   31 A1   32 A1   33 A1   34 A1   35 A1   36 A1   37 A1                 
 10.335  14.770  14.882  26.770  26.984 165.799 219.191  -0.020
 38 A1   39 A1   40 A1   41 A1   42 A1   43 A1   44 A1    4 A2                 
  0.108   0.174   0.421   0.634   0.849   1.069   1.132   1.206
  5 A2    6 A2    7 A2    8 A2    9 A2   10 A2   11 A2   12 A2                 
  1.838   2.623  14.746  26.729   0.066   0.089   0.139   0.159
 13 A2   14 A2   15 A2   16 A2   13 B1   14 B1   15 B1   16 B1                 
  0.169   0.178   0.219   0.292   0.396   0.438   0.573   0.690
 17 B1   18 B1   19 B1   20 B1   21 B1   22 B1   23 B1   24 B1                 
  0.786   0.964   0.976   1.137   1.192   1.248   1.389   1.534
 25 B1   26 B1   27 B1   28 B1   29 B1   30 B1   31 B1   32 B1                 
  1.952   2.069   2.631   2.758   7.409  10.390  14.768  14.864
 33 B1   34 B1   35 B1   36 B1   37 B1   38 B1   39 B1   40 B1                 
 26.759  27.065 166.037 219.248   0.078   0.139   0.385   0.575
 41 B1   42 B1   43 B1   44 B1    5 B2    6 B2    7 B2    8 B2                 
  0.706   0.806   1.125   1.186   1.779   2.591  14.720  26.635
  9 B2   10 B2   11 B2   12 B2   13 B2   14 B2   15 B2   16 B2                 
 --------------------------------------------------------------

          Ground-State Mulliken Net Atomic Charges

     Atom                 Charge (a.u.)
  ----------------------------------------
      1 P                     0.058850
      2 P                     0.058850
      3 Cl                   -0.058850
      4 Cl                   -0.058850
  ----------------------------------------
  Sum of atomic charges =    -0.000000

 -----------------------------------------------------------------
                    Cartesian Multipole Moments
 -----------------------------------------------------------------
    Charge (ESU x 10^10)
                -0.0000
    Dipole Moment (Debye)
         X       0.0000      Y      -0.0000      Z       1.2308
       Tot       1.2308
    Quadrupole Moments (Debye-Ang)
        XX     -54.2787     XY      -0.0000     YY     -51.7389
        XZ      -0.0000     YZ      -0.0000     ZZ     -52.6389
    Octopole Moments (Debye-Ang^2)
       XXX       0.0000    XXY      -0.0000    XYY      -0.0000
       YYY       0.0000    XXZ      -4.1095    XYZ       0.0000
       YYZ      -3.7608    XZZ      -0.0000    YZZ      -0.0000
       ZZZ     -15.7103
    Hexadecapole Moments (Debye-Ang^3)
      XXXX    -693.2201   XXXY      -0.0000   XXYY    -126.3447
      XYYY      -0.0000   YYYY     -72.8984   XXXZ      -0.0000
      XXYZ      -0.0000   XYYZ      -0.0000   YYYZ       0.0000
      XXZZ    -178.0288   XYZZ      -0.0000   YYZZ     -76.4590
      XZZZ      -0.0000   YZZZ      -0.0000   ZZZZ    -362.0364
 -----------------------------------------------------------------
Archival summary:
1\1\TWL02\OPT\ProcedureUnspecified\BasisUnspecified\l22\taweetha\SunNov414:01:122018SunNov414:01:122018\0\\#,OPT,ProcedureUnspecified,BasisUnspecified,\\0,1\P\P,1,2.04616\Cl,2,2.06457,1,109.283\Cl,1,2.06457,2,109.283,3,-0,0\\HF=-1600.50247\\@

 Total job time:  1989.66s(wall), 2972.74s(cpu) 
 Sun Nov  4 14:01:13 2018

        *************************************************************
        *                                                           *
        *  Thank you very much for using Q-Chem.  Have a nice day.  *
        *                                                           *
        *************************************************************
