# Supplementary material for: Geometric and energetic data from ab initio calculations of haloethene, haloimine, halomethylenephosphine, haloiminophosphine, halodiazene, halodiphosphene and halocyclopropane
Source: Data Brief. 2019 Nov 2;27:104738. doi: 10.1016/j.dib.2019.104738 (PMC6861602; doi:10.1016/j.dib.2019.104738)
Supplement: Multimedia component 8 [file mmc8.zip › PP/CCSD/ClEPPEBr.out]

Q-Chem Developer Version!
                  Welcome to Q-Chem
     A Quantum Leap Into The Future Of Chemistry


 Q-Chem 5.1, Q-Chem, Inc., Pleasanton, CA (2018)

 Yihan Shao,  Zhengting Gan,  E. Epifanovsky,  A. T. B. Gilbert,  M. Wormit,  
 J. Kussmann,  A. W. Lange,  A. Behn,  Jia Deng,  Xintian Feng,  D. Ghosh,  
 M. Goldey,  P. R. Horn,  L. D. Jacobson,  I. Kaliman,  T. Kus,  A. Landau,  
 Jie Liu,  E. I. Proynov,  R. M. Richard,  R. P. Steele,  E. J. Sundstrom,  
 H. L. Woodcock III,  P. M. Zimmerman,  D. Zuev,  B. Albrecht,  E. Alguire,  
 S. A. Baeppler,  D. Barton,  Z. Benda,  Y. A. Bernard,  E. J. Berquist,  
 K. B. Bravaya,  H. Burton,  D. Casanova,  Chun-Min Chang,  Yunqing Chen,  
 A. Chien,  K. D. Closser,  M. P. Coons,  S. Coriani,  S. Dasgupta,  
 A. L. Dempwolff,  M. Diedenhofen,  Hainam Do,  R. G. Edgar,  Po-Tung Fang,  
 S. Faraji,  S. Fatehi,  Qingguo Feng,  K. D. Fenk,  J. Fosso-Tande,  
 Qinghui Ge,  A. Ghysels,  G. Gidofalvi,  J. Gomes,  J. Gonthier,  A. Gunina,  
 D. Hait,  M. W. D. Hanson-Heine,  P. H. P. Harbach,  A. W. Hauser,  
 J. E. Herr,  E. G. Hohenstein,  Z. C. Holden,  Kerwin Hui,  B. C. Huynh,  
 T.-C. Jagau,  Hyunjun Ji,  B. Kaduk,  K. Khistyaev,  Jaehoon Kim,  
 P. Klunzinger,  K. Koh,  D. Kosenkov,  L. Koulias,  T. Kowalczyk,  
 C. M. Krauter,  A. Kunitsa,  Ka Un Lao,  A. Laurent,  K. V. Lawler,  
 Joonho Lee,  D. Lefrancois,  S. Lehtola,  D. S. Levine,  Yi-Pei Li,  
 You-Sheng Lin,  Fenglai Liu,  E. Livshits,  A. Luenser,  P. Manohar,  
 E. Mansoor,  S. F. Manzer,  Shan-Ping Mao,  Yuezhi Mao,  N. Mardirossian,  
 A. V. Marenich,  T. Markovich,  L. A. Martinez-Martinez,  S. A. Maurer,  
 N. J. Mayhall,  S. C. McKenzie,  J.-M. Mewes,  A. F. Morrison,  
 J. W. Mullinax,  K. Nanda,  T. S. Nguyen-Beck,  R. Olivares-Amaya,  
 J. A. Parkhill,  T. M. Perrine,  F. Plasser,  P. Pokhilko,  S. Prager,  
 A. Prociuk,  E. Ramos,  D. R. Rehn,  F. Rob,  M. Schneider,  N. Sergueev,  
 S. M. Sharada,  S. Sharma,  D. W. Small,  T. Stauch,  T. Stein,  
 Yu-Chuan Su,  A. J. W. Thom,  A. Tkatchenko,  T. Tsuchimochi,  N. M. Tubman,  
 L. Vogt,  M. L. Vidal,  O. Vydrov,  M. A. Watson,  J. Wenzel,  
 M. de Wergifosse,  T. A. Wesolowski,  A. White,  J. Witte,  A. Yamada,  
 Jun Yang,  K. Yao,  S. Yeganeh,  S. R. Yost,  Zhi-Qiang You,  A. Zech,  
 Igor Ying Zhang,  Xing Zhang,  Yan Zhao,  Ying Zhu,  B. R. Brooks,  
 G. K. L. Chan,  C. J. Cramer,  M. S. Gordon,  W. J. Hehre,  A. Klamt,  
 M. W. Schmidt,  C. D. Sherrill,  D. G. Truhlar,  A. Aspuru-Guzik,  R. Baer,  
 A. T. Bell,  N. A. Besley,  Jeng-Da Chai,  A. E. DePrince, III,  
 R. A. DiStasio Jr.,  A. Dreuw,  B. D. Dunietz,  T. R. Furlani,  
 Chao-Ping Hsu,  Yousung Jung,  Jing Kong,  D. S. Lambrecht,  WanZhen Liang,  
 C. Ochsenfeld,  V. A. Rassolov,  L. V. Slipchenko,  J. E. Subotnik,  
 T. Van Voorhis,  J. M. Herbert,  A. I. Krylov,  P. M. W. Gill,  M. Head-Gordon

 Contributors to earlier versions of Q-Chem not listed above: 
 R. D. Adamson,  B. Austin,  J. Baker,  G. J. O. Beran,  K. Brandhorst,  
 S. T. Brown,  E. F. C. Byrd,  A. K. Chakraborty,  C.-L. Cheng,  
 Siu Hung Chien,  D. M. Chipman,  D. L. Crittenden,  H. Dachsel,  
 R. J. Doerksen,  A. D. Dutoi,  L. Fusti-Molnar,  W. A. Goddard III,  
 A. Golubeva-Zadorozhnaya,  S. R. Gwaltney,  G. Hawkins,  A. Heyden,  
 S. Hirata,  G. Kedziora,  F. J. Keil,  C. Kelley,  Jihan Kim,  R. A. King,  
 R. Z. Khaliullin,  P. P. Korambath,  W. Kurlancheek,  A. M. Lee,  M. S. Lee,  
 S. V. Levchenko,  Ching Yeh Lin,  D. Liotard,  R. C. Lochan,  I. Lotan,  
 P. E. Maslen,  N. Nair,  D. P. O'Neill,  D. Neuhauser,  E. Neuscamman,  
 C. M. Oana,  R. Olson,  B. Peters,  R. Peverati,  P. A. Pieniazek,  
 Y. M. Rhee,  J. Ritchie,  M. A. Rohrdanz,  E. Rosta,  N. J. Russ,  
 H. F. Schaefer III,  N. E. Schultz,  N. Shenvi,  A. C. Simmonett,  A. Sodt,  
 D. Stuck,  K. S. Thanthiriwatte,  V. Vanovschi,  Tao Wang,  A. Warshel,  
 C. F. Williams,  Q. Wu,  X. Xu,  W. Zhang

 Please cite Q-Chem as follows:
 Y. Shao et al., Mol. Phys. 113, 184-215 (2015)
 DOI: 10.1080/00268976.2014.952696

 Q-Chem 5.1.1 for Intel X86 EM64T Linux

 Parts of Q-Chem use Armadillo 8.300.2 (Tropical Shenanigans).
 http://arma.sourceforge.net/

 Q-Chem begins on Sun Nov  4 13:43:58 2018  

Host: 
0

     Scratch files written to /scratch/taweetham/qchem52644//
Input Ideriv = 1
Curr. Ideriv = -1
Max.  Ideriv = 1

Checking the input file for inconsistencies... 	...done.

--------------------------------------------------------------
User input:
--------------------------------------------------------------
Cl=Br_t.out
$molecule
0 1
Br
P  1 2.272882
P  2 2.054959 1 97.318548
Cl 3 2.107551 2 98.948787 1 -180.000000 0
$end

$rem
   JOB_TYPE	OPTIMIZATION
   BASIS	6-311++G**
   METHOD	ccsd
   MEM_TOTAL	4000
   N_FROZEN_CORE      FC
$end


--------------------------------------------------------------
 ----------------------------------------------------------------
             Standard Nuclear Orientation (Angstroms)
    I     Atom           X                Y                Z
 ----------------------------------------------------------------
    1      Br      2.0080458923    -0.1097845980     0.0000000000
    2      P      -0.0204504702     0.9154934585    -0.0000000000
    3      P      -1.1734994670    -0.7854869948     0.0000000000
    4      Cl     -3.0807268926     0.1113155279    -0.0000000000
 ----------------------------------------------------------------
 Molecular Point Group                 Cs    NOp =  2
 Largest Abelian Subgroup              Cs    NOp =  2
 Nuclear Repulsion Energy =   434.0769613941 hartrees
 There are       41 alpha and       41 beta electrons
 Requested basis set is 6-311++G(d,p)
 There are 58 shells and 138 basis functions
 Total memory of 4000MB is distributed as follows: 
   QALLOC including MEM_STATIC uses 192MB
   MEM_STATIC is set to 192MB
   CCMAN JOB total memory use is  3808MB
 Warning: actual memory use might exceed 4000MB

 Total QAlloc Memory Limit    192 MB
 Mega-Array Size       188 MB
 MEM_STATIC part       192 MB
 A cutoff of  1.0D-14 yielded   1402 shell pairs
 There are      8538 function pairs (      9314 Cartesian)

 -------------------------------------------------------
 OpenMP Integral Computing Module                       
 Release: version 1.0, May 2013, Q-Chem Inc. Pittsburgh 
 -------------------------------------------------------
 Integral Job Info:
 Integral job number is                      11
 Integral operator is                         1
 short-range coefficients                     0
 long-range coefficients              100000000
 Omega coefficients                           0
 if combine SR and LR in K                    0
 Integral screening is                        0
 Integral computing path is                   2
 max size of driver memory is            800000
 size of driver memory is                593474
 size of scratch memory is             29634545
 max col of scratch BK array               1296
 max len of scratch array in speh3          155
 max len of scratch index in speh4           18
 max int batch size is                      520
 min int batch size is                       52
 fixed nKL is                                45
 max L of basis functions is                  2
 order of int derivative is                   0
 number of shells is                         58
 number of basis is                         144
 number of cartesian basis is               144
 number of contracted shell pairs          1402
 number of primitive shell pairs           3688
 maxK2 (contraction) of shell pair           36
 max number of K2 of shell pair               1
 max number of CS2 of shell pair            229
 max number of PS2 of shell pair            318
 mem total for path MDJ                  523036
 -------------------------------------------------------
 Smallest overlap matrix eigenvalue = 5.16E-04

 Scale SEOQF with 1.000000e-01/1.000000e-01/1.000000e-01

 Standard Electronic Orientation quadrupole field applied
 Nucleus-field energy     =     0.0000000131 hartrees
 Guess from superposition of atomic densities
 Warning:  Energy on first SCF cycle will be non-variational
 SAD guess density has 82.000000 electrons

 -----------------------------------------------------------------------
  General SCF calculation program by
  Eric Jon Sundstrom, Paul Horn, Yuezhi Mao, Dmitri Zuev, Alec White,
  David Stuck, Shaama M.S., Shane Yost, Joonho Lee, David Small,
  Daniel Levine, Susi Lehtola, Hugh Burton, Evgeny Epifanovsky
 -----------------------------------------------------------------------
 Hartree-Fock
 using 4 threads for integral computing
 -------------------------------------------------------
 OpenMP Integral computing Module                
 Release: version 2.0, May 2017, Q-Chem Inc. Pleasanton 
 -------------------------------------------------------
 A restricted SCF calculation will be
 performed using DIIS
 SCF converges when DIIS error is below 1.0e-08
 ---------------------------------------
  Cycle       Energy         DIIS error
 ---------------------------------------
    1   -3713.6593054925      3.65e-02  
    2   -3713.3174476616      3.83e-03  
    3   -3713.3592208907      2.01e-03  
    4   -3713.3704485714      3.65e-04  
    5   -3713.3711863203      1.67e-04  
    6   -3713.3712832020      4.50e-05  
    7   -3713.3712978702      1.50e-05  
    8   -3713.3713001918      6.38e-06  
    9   -3713.3713005123      2.58e-06  
   10   -3713.3713005575      5.91e-07  
   11   -3713.3713005598      1.86e-07  
   12   -3713.3713005601      5.79e-08  
   13   -3713.3713005603      1.67e-08  
   14   -3713.3713005602      5.52e-09  Convergence criterion met
 ---------------------------------------
 SCF time:   CPU 18.68s  wall 7.00s 
 SCF   energy in the final basis set =    -3713.3713005602
 Total energy in the final basis set =    -3713.3713005602


 ------------------------------------------------------------------------------

   CCMAN2: suite of methods based on coupled cluster
           and equation of motion theories.

   Components:
   * libvmm-1.3-trunk
     by Evgeny Epifanovsky, Ilya Kaliman.
   * libtensor-2.5-trunk
     by Evgeny Epifanovsky, Michael Wormit, Dmitry Zuev, Sam Manzer, 
        Ilya Kaliman.
   * libcc-2.5-trunk
     by Evgeny Epifanovsky, Arik Landau, Tomasz Kus, Kirill Khistyaev, 
        Dmitry Zuev, Prashant Manohar, Xintian Feng, Anna Krylov, 
        Matthew Goldey, Alec White, Thomas Jagau, Kaushik Nanda, 
        Anastasia Gunina, Alexander Kunitsa, Joonho Lee.

   CCMAN original authors:
   Anna I. Krylov, C. David Sherrill, Steven R. Gwaltney,
   Edward F. C. Byrd (2000)
   Sergey V. Levchenko, Lyudmila V. Slipchenko, Tao Wang,
   Ana-Maria C. Cristian (2003)
   Piotr A. Pieniazek, C. Melania Oana, Evgeny Epifanovsky (2007)
   Prashant Manohar (2009)

 ------------------------------------------------------------------------------


 Allocating and initializing 3808MB of RAM...
 Calculation will run on 4 cores.


 Alpha MOs, Restricted
 -- Occupied --                  
-490.05 -104.86  -80.04  -80.04  -65.18  -58.54  -58.54  -58.54
  1 A'    2 A'    3 A'    4 A'    5 A'    6 A'    1 A"    7 A'                 
-10.584  -9.860  -8.052  -8.049  -8.049  -7.583  -7.578  -7.473
  8 A'    9 A'   10 A'    2 A"   11 A'   12 A'   13 A'   14 A'                 
 -7.465  -7.465  -5.475  -5.473  -5.473  -5.470  -5.469  -5.468
  3 A"   15 A'   16 A'   17 A'    4 A"   18 A'   19 A'    5 A"                 
 -3.212  -3.209  -3.209  -3.200  -3.200  -1.130  -1.050  -0.900
 20 A'    6 A"   21 A'   22 A'    7 A"   23 A'   24 A'   25 A'                 
 -0.705  -0.544  -0.535  -0.511  -0.468  -0.465  -0.444  -0.395
 26 A'   27 A'   28 A'    8 A"   29 A'    9 A"   30 A'   31 A'                 
 -0.357
 10 A"                                                                         
 -- Virtual --                   
 -0.031   0.030   0.062   0.063   0.078   0.080   0.096   0.103
 11 A"   32 A'   33 A'   34 A'   35 A'   12 A"   36 A'   37 A'                 
  0.107   0.111   0.119   0.124   0.129   0.149   0.160   0.160
 13 A"   38 A'   39 A'   14 A"   40 A'   41 A'   42 A'   15 A"                 
  0.175   0.194   0.213   0.265   0.328   0.379   0.387   0.392
 43 A'   44 A'   45 A'   46 A'   47 A'   48 A'   16 A"   49 A'                 
  0.416   0.426   0.510   0.556   0.558   0.580   0.610   0.619
 17 A"   50 A'   51 A'   18 A"   52 A'   53 A'   19 A"   54 A'                 
  0.667   0.679   0.711   0.713   0.752   0.771   0.781   0.807
 20 A"   55 A'   56 A'   21 A"   57 A'   22 A"   58 A'   59 A'                 
  0.832   0.834   0.869   0.904   0.958   0.996   1.053   1.073
 60 A'   23 A"   61 A'   62 A'   63 A'   24 A"   64 A'   25 A"                 
  1.130   1.139   1.171   1.185   1.211   1.279   1.379   1.488
 26 A"   65 A'   66 A'   27 A"   67 A'   68 A'   69 A'   70 A'                 
  1.774   1.832   1.907   1.933   1.958   2.022   2.297   2.324
 28 A"   29 A"   71 A'   72 A'   73 A'   74 A'   30 A"   75 A'                 
  2.401   2.608   2.643   2.724   4.530   4.539   4.544   4.566
 76 A'   31 A"   77 A'   78 A'   32 A"   79 A'   33 A"   80 A'                 
  4.733   7.144   7.224   7.393   8.202   8.221   8.279  10.366
 81 A'   82 A'   83 A'   84 A'   34 A"   85 A'   86 A'   87 A'                 
 14.718  14.744  14.761  14.805  14.830  14.884  26.678  26.768
 35 A"   36 A"   88 A'   89 A'   90 A'   91 A'   37 A"   92 A'                 
 26.993  49.459 165.800 166.022 219.223 293.886 293.904 293.975
 93 A'   94 A'   95 A'   96 A'   97 A'   38 A"   98 A'   99 A'                 
*******
100 A'                                                                         

 Beta MOs, Restricted
 -- Occupied --                  
-490.05 -104.86  -80.04  -80.04  -65.18  -58.54  -58.54  -58.54
  1 A'    2 A'    3 A'    4 A'    5 A'    6 A'    1 A"    7 A'                 
-10.584  -9.860  -8.052  -8.049  -8.049  -7.583  -7.578  -7.473
  8 A'    9 A'   10 A'    2 A"   11 A'   12 A'   13 A'   14 A'                 
 -7.465  -7.465  -5.475  -5.473  -5.473  -5.470  -5.469  -5.468
  3 A"   15 A'   16 A'   17 A'    4 A"   18 A'   19 A'    5 A"                 
 -3.212  -3.209  -3.209  -3.200  -3.200  -1.130  -1.050  -0.900
 20 A'    6 A"   21 A'   22 A'    7 A"   23 A'   24 A'   25 A'                 
 -0.705  -0.544  -0.535  -0.511  -0.468  -0.465  -0.444  -0.395
 26 A'   27 A'   28 A'    8 A"   29 A'    9 A"   30 A'   31 A'                 
 -0.357
 10 A"                                                                         
 -- Virtual --                   
 -0.031   0.030   0.062   0.063   0.078   0.080   0.096   0.103
 11 A"   32 A'   33 A'   34 A'   35 A'   12 A"   36 A'   37 A'                 
  0.107   0.111   0.119   0.124   0.129   0.149   0.160   0.160
 13 A"   38 A'   39 A'   14 A"   40 A'   41 A'   42 A'   15 A"                 
  0.175   0.194   0.213   0.265   0.328   0.379   0.387   0.392
 43 A'   44 A'   45 A'   46 A'   47 A'   48 A'   16 A"   49 A'                 
  0.416   0.426   0.510   0.556   0.558   0.580   0.610   0.619
 17 A"   50 A'   51 A'   18 A"   52 A'   53 A'   19 A"   54 A'                 
  0.667   0.679   0.711   0.713   0.752   0.771   0.781   0.807
 20 A"   55 A'   56 A'   21 A"   57 A'   22 A"   58 A'   59 A'                 
  0.832   0.834   0.869   0.904   0.958   0.996   1.053   1.073
 60 A'   23 A"   61 A'   62 A'   63 A'   24 A"   64 A'   25 A"                 
  1.130   1.139   1.171   1.185   1.211   1.279   1.379   1.488
 26 A"   65 A'   66 A'   27 A"   67 A'   68 A'   69 A'   70 A'                 
  1.774   1.832   1.907   1.933   1.958   2.022   2.297   2.324
 28 A"   29 A"   71 A'   72 A'   73 A'   74 A'   30 A"   75 A'                 
  2.401   2.608   2.643   2.724   4.530   4.539   4.544   4.566
 76 A'   31 A"   77 A'   78 A'   32 A"   79 A'   33 A"   80 A'                 
  4.733   7.144   7.224   7.393   8.202   8.221   8.279  10.366
 81 A'   82 A'   83 A'   84 A'   34 A"   85 A'   86 A'   87 A'                 
 14.718  14.744  14.761  14.805  14.830  14.884  26.678  26.768
 35 A"   36 A"   88 A'   89 A'   90 A'   91 A'   37 A"   92 A'                 
 26.993  49.459 165.800 166.022 219.223 293.886 293.904 293.975
 93 A'   94 A'   95 A'   96 A'   97 A'   38 A"   98 A'   99 A'                 
*******
100 A'                                                                         

 Occupation and symmetry of molecular orbitals

 Point group: Cs (2 irreducible representations).

                           A'   A"    All 
 ------------------------------------------
 All molecular orbitals:
  - Alpha                  100  38    138 
  - Beta                   100  38    138 
 ------------------------------------------
 Alpha orbitals:
  - Frozen occupied        19   5     24  
  - Active occupied        12   5     17  
  - Active virtual         69   28    97  
  - Frozen virtual         0    0     0   
 ------------------------------------------
 Beta orbitals:
  - Frozen occupied        19   5     24  
  - Active occupied        12   5     17  
  - Active virtual         69   28    97  
  - Frozen virtual         0    0     0   
 ------------------------------------------

 Import integrals:   CPU 0.00 s  wall 0.00 s

 Import integrals:   CPU 62.40 s  wall 40.00 s

 MP2 amplitudes:   CPU 0.21 s  wall 0.60 s

Running a double precision version
           CCSD T amplitudes will be solved using DIIS.

           Start     Size      MaxIter   EConv     TConv     
           3         7         100       1.00e-07  1.00e-05  
 ------------------------------------------------------------------------------
           Energy (a.u.)   Ediff      Tdiff       Comment
 ------------------------------------------------------------------------------
         -3714.00815057                           
     1   -3714.01353338   5.38e-03   8.18e-01     
     2   -3714.03137179   1.78e-02   9.99e-02     
     3   -3714.03260770   1.24e-03   4.12e-02     
     4   -3714.03455405   1.95e-03   1.37e-02     Switched to DIIS steps.
     5   -3714.03513697   5.83e-04   1.19e-02     
     6   -3714.03514048   3.52e-06   2.52e-03     
     7   -3714.03513378   6.70e-06   1.01e-03     
     8   -3714.03513538   1.60e-06   1.96e-04     
     9   -3714.03513541   2.40e-08   7.91e-05     
    10   -3714.03513539   1.82e-08   2.74e-05     
    11   -3714.03513550   1.08e-07   1.61e-05     
    12   -3714.03513546   4.11e-08   5.62e-06     
 ------------------------------------------------------------------------------
         -3714.03513546                           CCSD T converged.

End of double precision
 SCF energy                 = -3713.37130056
 MP2 energy                 = -3714.00815057
 CCSD correlation energy     =    -0.66383490
 CCSD total energy           = -3714.03513546

 CCSD  T1^2 = 0.0097  T2^2 = 0.2995  Leading amplitudes:

 Amplitude    Orbitals with energies
  0.0206       10 (A") A                 ->    16 (A") A                  
              -0.3570                          0.3869                     
  0.0206       10 (A") B                 ->    16 (A") B                  
              -0.3570                          0.3869                     
 -0.0165       28 (A') A                 ->    32 (A') A                  
              -0.5348                          0.0301                     
 -0.0165       28 (A') B                 ->    32 (A') B                  
              -0.5348                          0.0301                     

 Amplitude    Orbitals with energies
 -0.1446       10 (A") A     10 (A") B   ->    11 (A") A     11 (A") B    
              -0.3570       -0.3570           -0.0312       -0.0312       
  0.1446       10 (A") A     10 (A") B   ->    11 (A") B     11 (A") A    
              -0.3570       -0.3570           -0.0312       -0.0312       
  0.1446       10 (A") B     10 (A") A   ->    11 (A") A     11 (A") B    
              -0.3570       -0.3570           -0.0312       -0.0312       
 -0.1446       10 (A") B     10 (A") A   ->    11 (A") B     11 (A") A    
              -0.3570       -0.3570           -0.0312       -0.0312       

 Computing CCSD intemediates for later calculations in double precision
 Finished.

Running a double precision version
           CCSD Lambda amplitudes will be solved using DIIS.
           Start     Size      MaxIter   EConv     LConv     
           3         7         100       1.00e-07  1.00e-05  
 ------------------------------------------------------------------------------
            Enorm      Ldiff       Comment
 ------------------------------------------------------------------------------
     1     6.14e-02   4.87e-02     
     2     1.34e-02   5.24e-03     
     3     5.58e-03   2.47e-03     
     4     2.67e-03   1.25e-03     Switched to DIIS steps.
     5     8.54e-04   5.09e-04     
     6     3.75e-04   1.38e-04     
     7     1.08e-04   3.63e-05     
     8     4.74e-05   2.51e-06     
     9     1.81e-05   3.60e-06     
    10     6.75e-06   1.49e-06     
    11     2.16e-06   6.17e-07     
    12     8.61e-07   1.64e-07     
    13     3.63e-07   1.02e-07     
    14     1.73e-07   2.24e-08     
    15     8.92e-08   1.38e-08     
 ------------------------------------------------------------------------------
                                   CCSD Lambda converged.

 Computing density matrices in double precision...
           Orbital response amplitudes will be solved using DIIS.
           Start     Size      MaxIter   EConv     LConv     
           3         7         100       1.00e-06  1.00e-06  
 ------------------------------------------------------------------------------
            Enorm      Ldiff       Comment
 ------------------------------------------------------------------------------
     1     1.09e-01   1.98e-03     
     2     1.09e-01   6.36e-03     
     3     1.31e-01   2.47e-02     
     4     1.53e-02   5.80e-02     Switched to DIIS steps.
     5     7.38e-03   2.49e-03     
     6     7.71e-04   5.94e-04     
     7     1.67e-04   8.67e-05     
     8     6.19e-05   2.99e-05     
     9     2.44e-05   5.41e-06     
    10     9.87e-06   2.80e-06     
    11     3.09e-06   8.45e-08     
    12     7.14e-07   1.40e-07     
 ------------------------------------------------------------------------------
                                   Orbital response converged.

 Computing density matrices... Done.
 CCSD calculation:   CPU 631.39 s  wall 474.10 s

Current path: /canmo/ccsd/grad/
/g1_bb_aa
/g1_bb_bb
/g1_o1o1
/g1_o1o2
/g1_o1v1
/g1_o2v1
/g1_v1v1
/g1p_bb_aa
/g1p_bb_bb
/g1s_bb_aa
/g1s_bb_bb
/g2_o1o1o1o1
/g2_o1o1o1v1
/g2_o1o1v1v1
/g2_o1v1o1v1
/g2_o1v1v1v1
/g2_v1v1v1v1
/w_bb_aa
/w_bb_bb
 Transferring MO TPDM to AO TPDM
 Transferring g2_o1o1o1o1
 Transferring g2_o1o1o1v1
 Transferring g2_o1o1v1v1
 Transferring g2_o1v1o1v1
 Transferring g2_o1v1v1v1
 Transferring g2_v1v1v1v1
 Adding separable TPDM
 Computing TPDM gradient
 --------------------------------------------------------
 2e gradient
  Atom          X               Y               Z
 --------------------------------------------------------
    1        -46.361208       10.648810       -0.000000  
    2          9.158656      -31.189847        0.000000  
    3          9.826487       26.070927       -0.000000  
    4         27.376064       -5.529890        0.000000  
 --------------------------------------------------------
 --------------------------------------------------------
 Final gradient
  Atom          X               Y               Z
 --------------------------------------------------------
    1        -46.361208       10.648810       -0.000000  
    2          9.158656      -31.189847        0.000000  
    3          9.826487       26.070927       -0.000000  
    4         27.376064       -5.529890        0.000000  
 --------------------------------------------------------
 Analytic gradient from two-electron contribution:   CPU 1071.27 s  wall 488.64 s

 Total ccman2 time:   CPU 1769.95 s  wall 1011.43 s


 --------------------------------------------------------------
             Orbital Energies (a.u.) and Symmetries
 --------------------------------------------------------------

 Alpha MOs, Restricted
 -- Occupied --                  
-490.05 -104.86  -80.04  -80.04  -65.18  -58.54  -58.54  -10.58
  1 A'    2 A'    3 A'    4 A'    5 A'    6 A'    7 A'    8 A'                 
 -9.860  -8.052  -8.049  -7.583  -7.578  -7.473  -7.465  -5.475
  9 A'   10 A'   11 A'   12 A'   13 A'   14 A'   15 A'   16 A'                 
 -5.473  -5.470  -5.469 -58.539  -8.049  -7.465  -5.473  -5.468
 17 A'   18 A'   19 A'    1 A"    2 A"    3 A"    4 A"    5 A"                 
 -3.212  -3.209  -3.200  -1.130  -1.050  -0.900  -0.705  -0.544
 20 A'   21 A'   22 A'   23 A'   24 A'   25 A'   26 A'   27 A'                 
 -0.535  -0.468  -0.444  -0.395  -3.209  -3.200  -0.511  -0.465
 28 A'   29 A'   30 A'   31 A'    6 A"    7 A"    8 A"    9 A"                 
 -0.357
 10 A"                                                                         
 -- Virtual --                   
  0.030   0.062   0.063   0.078   0.096   0.103   0.111   0.119
 32 A'   33 A'   34 A'   35 A'   36 A'   37 A'   38 A'   39 A'                 
  0.129   0.149   0.160   0.175   0.194   0.213   0.265   0.328
 40 A'   41 A'   42 A'   43 A'   44 A'   45 A'   46 A'   47 A'                 
  0.379   0.392   0.426   0.510   0.558   0.580   0.619   0.679
 48 A'   49 A'   50 A'   51 A'   52 A'   53 A'   54 A'   55 A'                 
  0.711   0.752   0.781   0.807   0.832   0.869   0.904   0.958
 56 A'   57 A'   58 A'   59 A'   60 A'   61 A'   62 A'   63 A'                 
  1.053   1.139   1.171   1.211   1.279   1.379   1.488   1.907
 64 A'   65 A'   66 A'   67 A'   68 A'   69 A'   70 A'   71 A'                 
  1.933   1.958   2.022   2.324   2.401   2.643   2.724   4.539
 72 A'   73 A'   74 A'   75 A'   76 A'   77 A'   78 A'   79 A'                 
  4.566   4.733   7.144   7.224   7.393   8.221   8.279  10.366
 80 A'   81 A'   82 A'   83 A'   84 A'   85 A'   86 A'   87 A'                 
 14.761  14.805  14.830  14.884  26.768  26.993  49.459 165.800
 88 A'   89 A'   90 A'   91 A'   92 A'   93 A'   94 A'   95 A'                 
166.022 219.223 293.904 293.9751028.398  -0.031   0.080   0.107
 96 A'   97 A'   98 A'   99 A'  100 A'   11 A"   12 A"   13 A"                 
  0.124   0.160   0.387   0.416   0.556   0.610   0.667   0.713
 14 A"   15 A"   16 A"   17 A"   18 A"   19 A"   20 A"   21 A"                 
  0.771   0.834   0.996   1.073   1.130   1.185   1.774   1.832
 22 A"   23 A"   24 A"   25 A"   26 A"   27 A"   28 A"   29 A"                 
  2.297   2.608   4.530   4.544   8.202  14.718  14.744  26.678
 30 A"   31 A"   32 A"   33 A"   34 A"   35 A"   36 A"   37 A"                 
293.886
 38 A"                                                                         

 Beta MOs, Restricted
 -- Occupied --                  
-490.05 -104.86  -80.04  -80.04  -65.18  -58.54  -58.54  -10.58
  1 A'    2 A'    3 A'    4 A'    5 A'    6 A'    7 A'    8 A'                 
 -9.860  -8.052  -8.049  -7.583  -7.578  -7.473  -7.465  -5.475
  9 A'   10 A'   11 A'   12 A'   13 A'   14 A'   15 A'   16 A'                 
 -5.473  -5.470  -5.469 -58.539  -8.049  -7.465  -5.473  -5.468
 17 A'   18 A'   19 A'    1 A"    2 A"    3 A"    4 A"    5 A"                 
 -3.212  -3.209  -3.200  -1.130  -1.050  -0.900  -0.705  -0.544
 20 A'   21 A'   22 A'   23 A'   24 A'   25 A'   26 A'   27 A'                 
 -0.535  -0.468  -0.444  -0.395  -3.209  -3.200  -0.511  -0.465
 28 A'   29 A'   30 A'   31 A'    6 A"    7 A"    8 A"    9 A"                 
 -0.357
 10 A"                                                                         
 -- Virtual --                   
  0.030   0.062   0.063   0.078   0.096   0.103   0.111   0.119
 32 A'   33 A'   34 A'   35 A'   36 A'   37 A'   38 A'   39 A'                 
  0.129   0.149   0.160   0.175   0.194   0.213   0.265   0.328
 40 A'   41 A'   42 A'   43 A'   44 A'   45 A'   46 A'   47 A'                 
  0.379   0.392   0.426   0.510   0.558   0.580   0.619   0.679
 48 A'   49 A'   50 A'   51 A'   52 A'   53 A'   54 A'   55 A'                 
  0.711   0.752   0.781   0.807   0.832   0.869   0.904   0.958
 56 A'   57 A'   58 A'   59 A'   60 A'   61 A'   62 A'   63 A'                 
  1.053   1.139   1.171   1.211   1.279   1.379   1.488   1.907
 64 A'   65 A'   66 A'   67 A'   68 A'   69 A'   70 A'   71 A'                 
  1.933   1.958   2.022   2.324   2.401   2.643   2.724   4.539
 72 A'   73 A'   74 A'   75 A'   76 A'   77 A'   78 A'   79 A'                 
  4.566   4.733   7.144   7.224   7.393   8.221   8.279  10.366
 80 A'   81 A'   82 A'   83 A'   84 A'   85 A'   86 A'   87 A'                 
 14.761  14.805  14.830  14.884  26.768  26.993  49.459 165.800
 88 A'   89 A'   90 A'   91 A'   92 A'   93 A'   94 A'   95 A'                 
166.022 219.223 293.904 293.9751028.398  -0.031   0.080   0.107
 96 A'   97 A'   98 A'   99 A'  100 A'   11 A"   12 A"   13 A"                 
  0.124   0.160   0.387   0.416   0.556   0.610   0.667   0.713
 14 A"   15 A"   16 A"   17 A"   18 A"   19 A"   20 A"   21 A"                 
  0.771   0.834   0.996   1.073   1.130   1.185   1.774   1.832
 22 A"   23 A"   24 A"   25 A"   26 A"   27 A"   28 A"   29 A"                 
  2.297   2.608   4.530   4.544   8.202  14.718  14.744  26.678
 30 A"   31 A"   32 A"   33 A"   34 A"   35 A"   36 A"   37 A"                 
293.886
 38 A"                                                                         
 --------------------------------------------------------------

          Ground-State Mulliken Net Atomic Charges

     Atom                 Charge (a.u.)
  ----------------------------------------
      1 Br                   -0.246736
      2 P                     0.319164
      3 P                    -0.019670
      4 Cl                   -0.052758
  ----------------------------------------
  Sum of atomic charges =     0.000000

 -----------------------------------------------------------------
                    Cartesian Multipole Moments
 -----------------------------------------------------------------
    Charge (ESU x 10^10)
                 0.0000
    Dipole Moment (Debye)
         X       0.1759      Y      -0.0091      Z       0.0000
       Tot       0.1761
    Quadrupole Moments (Debye-Ang)
        XX     -63.0471     XY       0.3101     YY     -58.2453
        XZ      -0.0000     YZ      -0.0000     ZZ     -57.7115
    Octopole Moments (Debye-Ang^2)
       XXX      69.0453    XXY      -3.4884    XYY      18.2439
       YYY      -3.1535    XXZ       0.0000    XYZ       0.0000
       YYZ       0.0000    XZZ      17.2940    YZZ      -1.0569
       ZZZ       0.0000
    Hexadecapole Moments (Debye-Ang^3)
      XXXX   -1382.5491   XXXY     -24.6279   XXYY    -258.4115
      XYYY      -9.0662   YYYY    -204.3761   XXXZ      -0.0000
      XXYZ      -0.0000   XYYZ       0.0000   YYYZ      -0.0000
      XXZZ    -246.0703   XYZZ      -2.0934   YYZZ     -46.4812
      XZZZ      -0.0000   YZZZ      -0.0000   ZZZZ     -81.0554
 -----------------------------------------------------------------
 DrvMan completing analytic gradient of the correlated energy
 Correlated dipole moment
            1
    1   0.0692086
    2  -0.0035779
    3   0.0000000
 Energy read as -3714.035135458
 Full Analytical Gradient: (in a.u., or Hartree/Bohr)
             1             2             3             4
    1    0.00414512   -0.00046277    0.00223032   -0.00591267
    2   -0.00131877    0.00385737   -0.00439391    0.00185532
    3    0.00000000    0.00000000   -0.00000000   -0.00000000
 Gradient time:  CPU 0.27 s  wall 2.47 s
 Geometry Optimization Parameters
   NAtoms,    NIC,     NZ,  NCons,   NDum,   NFix, NCnnct, MaxDiis
        4      14       4       0       0       0       0       0


** GEOMETRY OPTIMIZATION IN DELOCALIZED INTERNAL COORDINATES **
   Searching for a Minimum

   Optimization Cycle:   1

                       Coordinates (Angstroms)
     ATOM                X               Y               Z
      1  Br        2.0080458923   -0.1097845980    0.0000000000
      2  P        -0.0204504702    0.9154934585    0.0000000000
      3  P        -1.1734994670   -0.7854869948    0.0000000000
      4  Cl       -3.0807268926    0.1113155279    0.0000000000
   Point Group: cs    Number of degrees of freedom:     5


   Energy is  -3714.035135458


 Attempting to Generate Delocalized Internal Coordinates

  5 Hessian modes will be used to form the next step
  Hessian Eigenvalues:
     0.156970    0.247031    0.250000    0.250000    0.289866

 Minimum Search - Taking Simple RFO Step
 Searching for Lamda that Minimizes Along All modes
 Value Taken    Lamda =  -0.00040982
 Step Taken.  Stepsize is  0.043412

                             Maximum     Tolerance    Cnvgd?
         Gradient           0.007132      0.000300      NO
         Displacement       0.030096      0.001200      NO
         Energy change     *********      0.000001      NO


 New Cartesian Coordinates Obtained by Inverse Iteration

 Displacement from previous Coordinates is:  0.072885
 ----------------------------------------------------------------
             Standard Nuclear Orientation (Angstroms)
    I     Atom           X                Y                Z
 ----------------------------------------------------------------
    1      Br      1.9822808417    -0.1111028206     0.0000000000
    2      P      -0.0290979174     0.9159884266     0.0000000000
    3      P      -1.1647289438    -0.7875473434     0.0000000000
    4      Cl     -3.0550849180     0.1141991310     0.0000000000
 ----------------------------------------------------------------
 Molecular Point Group                 Cs    NOp =  2
 Largest Abelian Subgroup              Cs    NOp =  2
 Nuclear Repulsion Energy =   437.4542962717 hartrees
 There are       41 alpha and       41 beta electrons
 Applying Cartesian multipole field
    Component          Value
    ---------          -----
     (2,0,0)        1.00000E-11
     (0,2,0)        2.00000E-11
     (0,0,2)       -3.00000E-11
 Nucleus-field energy     =     0.0000000129 hartrees
 Requested basis set is 6-311++G(d,p)
 There are 58 shells and 138 basis functions
 A cutoff of  1.0D-14 yielded   1406 shell pairs
 There are      8560 function pairs (      9339 Cartesian)
 Smallest overlap matrix eigenvalue = 5.03E-04
 Guess MOs from SCF MO coefficient file

 -----------------------------------------------------------------------
  General SCF calculation program by
  Eric Jon Sundstrom, Paul Horn, Yuezhi Mao, Dmitri Zuev, Alec White,
  David Stuck, Shaama M.S., Shane Yost, Joonho Lee, David Small,
  Daniel Levine, Susi Lehtola, Hugh Burton, Evgeny Epifanovsky
 -----------------------------------------------------------------------
 Hartree-Fock
 using 4 threads for integral computing
 -------------------------------------------------------
 OpenMP Integral computing Module                
 Release: version 2.0, May 2017, Q-Chem Inc. Pleasanton 
 -------------------------------------------------------
 A restricted SCF calculation will be
 performed using DIIS
 SCF converges when DIIS error is below 1.0e-08
 ---------------------------------------
  Cycle       Energy         DIIS error
 ---------------------------------------
    1   -3713.3717432120      1.64e-04  
    2   -3713.3718436164      4.34e-05  
    3   -3713.3718545457      1.73e-05  
    4   -3713.3718565458      6.54e-06  
    5   -3713.3718569503      2.34e-06  
    6   -3713.3718570022      9.50e-07  
    7   -3713.3718570069      2.53e-07  
    8   -3713.3718570074      7.35e-08  
    9   -3713.3718570075      2.68e-08  
   10   -3713.3718570074      1.26e-08  
   11   -3713.3718570075      4.38e-09  Convergence criterion met
 ---------------------------------------
 SCF time:   CPU 14.45s  wall 9.00s 
 SCF   energy in the final basis set =    -3713.3718570075
 Total energy in the final basis set =    -3713.3718570075


 ------------------------------------------------------------------------------

   CCMAN2: suite of methods based on coupled cluster
           and equation of motion theories.

   Components:
   * libvmm-1.3-trunk
     by Evgeny Epifanovsky, Ilya Kaliman.
   * libtensor-2.5-trunk
     by Evgeny Epifanovsky, Michael Wormit, Dmitry Zuev, Sam Manzer, 
        Ilya Kaliman.
   * libcc-2.5-trunk
     by Evgeny Epifanovsky, Arik Landau, Tomasz Kus, Kirill Khistyaev, 
        Dmitry Zuev, Prashant Manohar, Xintian Feng, Anna Krylov, 
        Matthew Goldey, Alec White, Thomas Jagau, Kaushik Nanda, 
        Anastasia Gunina, Alexander Kunitsa, Joonho Lee.

   CCMAN original authors:
   Anna I. Krylov, C. David Sherrill, Steven R. Gwaltney,
   Edward F. C. Byrd (2000)
   Sergey V. Levchenko, Lyudmila V. Slipchenko, Tao Wang,
   Ana-Maria C. Cristian (2003)
   Piotr A. Pieniazek, C. Melania Oana, Evgeny Epifanovsky (2007)
   Prashant Manohar (2009)

 ------------------------------------------------------------------------------


 Allocating and initializing 3808MB of RAM...
 Calculation will run on 4 cores.


 Alpha MOs, Restricted
 -- Occupied --                  
-490.05 -104.86  -80.04  -80.04  -65.18  -58.54  -58.54  -58.54
  1 A'    2 A'    3 A'    4 A'    5 A'    6 A'    1 A"    7 A'                 
-10.584  -9.860  -8.052  -8.049  -8.049  -7.581  -7.576  -7.473
  8 A'    9 A'   10 A'    2 A"   11 A'   12 A'   13 A'   14 A'                 
 -7.465  -7.465  -5.473  -5.472  -5.471  -5.468  -5.467  -5.466
  3 A"   15 A'   16 A'   17 A'    4 A"   18 A'   19 A'    5 A"                 
 -3.212  -3.209  -3.209  -3.200  -3.200  -1.133  -1.052  -0.900
 20 A'    6 A"   21 A'   22 A'    7 A"   23 A'   24 A'   25 A'                 
 -0.705  -0.545  -0.537  -0.513  -0.468  -0.466  -0.443  -0.395
 26 A'   27 A'   28 A'    8 A"   29 A'    9 A"   30 A'   31 A'                 
 -0.356
 10 A"                                                                         
 -- Virtual --                   
 -0.030   0.033   0.062   0.063   0.080   0.080   0.099   0.103
 11 A"   32 A'   33 A'   34 A'   12 A"   35 A'   36 A'   37 A'                 
  0.107   0.111   0.120   0.124   0.130   0.149   0.160   0.160
 13 A"   38 A'   39 A'   14 A"   40 A'   41 A'   42 A'   15 A"                 
  0.176   0.194   0.213   0.265   0.328   0.378   0.387   0.392
 43 A'   44 A'   45 A'   46 A'   47 A'   48 A'   16 A"   49 A'                 
  0.415   0.428   0.508   0.555   0.559   0.581   0.611   0.617
 17 A"   50 A'   51 A'   18 A"   52 A'   53 A'   19 A"   54 A'                 
  0.665   0.680   0.710   0.711   0.750   0.772   0.782   0.808
 20 A"   55 A'   56 A'   21 A"   57 A'   22 A"   58 A'   59 A'                 
  0.832   0.833   0.871   0.909   0.965   1.001   1.057   1.077
 23 A"   60 A'   61 A'   62 A'   63 A'   24 A"   64 A'   25 A"                 
  1.130   1.140   1.172   1.189   1.216   1.284   1.387   1.496
 26 A"   65 A'   66 A'   27 A"   67 A'   68 A'   69 A'   70 A'                 
  1.776   1.833   1.912   1.937   1.959   2.022   2.297   2.325
 28 A"   29 A"   71 A'   72 A'   73 A'   74 A'   30 A"   75 A'                 
  2.403   2.608   2.644   2.727   4.531   4.539   4.545   4.567
 76 A'   31 A"   77 A'   78 A'   32 A"   79 A'   33 A"   80 A'                 
  4.738   7.147   7.227   7.400   8.203   8.222   8.282  10.366
 81 A'   82 A'   83 A'   84 A'   34 A"   85 A'   86 A'   87 A'                 
 14.720  14.746  14.765  14.808  14.833  14.882  26.680  26.774
 35 A"   36 A"   88 A'   89 A'   90 A'   91 A'   37 A"   92 A'                 
 27.005  49.461 165.804 166.029 219.223 293.886 293.905 293.978
 93 A'   94 A'   95 A'   96 A'   97 A'   38 A"   98 A'   99 A'                 
*******
100 A'                                                                         

 Beta MOs, Restricted
 -- Occupied --                  
-490.05 -104.86  -80.04  -80.04  -65.18  -58.54  -58.54  -58.54
  1 A'    2 A'    3 A'    4 A'    5 A'    6 A'    1 A"    7 A'                 
-10.584  -9.860  -8.052  -8.049  -8.049  -7.581  -7.576  -7.473
  8 A'    9 A'   10 A'    2 A"   11 A'   12 A'   13 A'   14 A'                 
 -7.465  -7.465  -5.473  -5.472  -5.471  -5.468  -5.467  -5.466
  3 A"   15 A'   16 A'   17 A'    4 A"   18 A'   19 A'    5 A"                 
 -3.212  -3.209  -3.209  -3.200  -3.200  -1.133  -1.052  -0.900
 20 A'    6 A"   21 A'   22 A'    7 A"   23 A'   24 A'   25 A'                 
 -0.705  -0.545  -0.537  -0.513  -0.468  -0.466  -0.443  -0.395
 26 A'   27 A'   28 A'    8 A"   29 A'    9 A"   30 A'   31 A'                 
 -0.356
 10 A"                                                                         
 -- Virtual --                   
 -0.030   0.033   0.062   0.063   0.080   0.080   0.099   0.103
 11 A"   32 A'   33 A'   34 A'   12 A"   35 A'   36 A'   37 A'                 
  0.107   0.111   0.120   0.124   0.130   0.149   0.160   0.160
 13 A"   38 A'   39 A'   14 A"   40 A'   41 A'   42 A'   15 A"                 
  0.176   0.194   0.213   0.265   0.328   0.378   0.387   0.392
 43 A'   44 A'   45 A'   46 A'   47 A'   48 A'   16 A"   49 A'                 
  0.415   0.428   0.508   0.555   0.559   0.581   0.611   0.617
 17 A"   50 A'   51 A'   18 A"   52 A'   53 A'   19 A"   54 A'                 
  0.665   0.680   0.710   0.711   0.750   0.772   0.782   0.808
 20 A"   55 A'   56 A'   21 A"   57 A'   22 A"   58 A'   59 A'                 
  0.832   0.833   0.871   0.909   0.965   1.001   1.057   1.077
 23 A"   60 A'   61 A'   62 A'   63 A'   24 A"   64 A'   25 A"                 
  1.130   1.140   1.172   1.189   1.216   1.284   1.387   1.496
 26 A"   65 A'   66 A'   27 A"   67 A'   68 A'   69 A'   70 A'                 
  1.776   1.833   1.912   1.937   1.959   2.022   2.297   2.325
 28 A"   29 A"   71 A'   72 A'   73 A'   74 A'   30 A"   75 A'                 
  2.403   2.608   2.644   2.727   4.531   4.539   4.545   4.567
 76 A'   31 A"   77 A'   78 A'   32 A"   79 A'   33 A"   80 A'                 
  4.738   7.147   7.227   7.400   8.203   8.222   8.282  10.366
 81 A'   82 A'   83 A'   84 A'   34 A"   85 A'   86 A'   87 A'                 
 14.720  14.746  14.765  14.808  14.833  14.882  26.680  26.774
 35 A"   36 A"   88 A'   89 A'   90 A'   91 A'   37 A"   92 A'                 
 27.005  49.461 165.804 166.029 219.223 293.886 293.905 293.978
 93 A'   94 A'   95 A'   96 A'   97 A'   38 A"   98 A'   99 A'                 
*******
100 A'                                                                         

 Occupation and symmetry of molecular orbitals

 Point group: Cs (2 irreducible representations).

                           A'   A"    All 
 ------------------------------------------
 All molecular orbitals:
  - Alpha                  100  38    138 
  - Beta                   100  38    138 
 ------------------------------------------
 Alpha orbitals:
  - Frozen occupied        19   5     24  
  - Active occupied        12   5     17  
  - Active virtual         69   28    97  
  - Frozen virtual         0    0     0   
 ------------------------------------------
 Beta orbitals:
  - Frozen occupied        19   5     24  
  - Active occupied        12   5     17  
  - Active virtual         69   28    97  
  - Frozen virtual         0    0     0   
 ------------------------------------------

 Import integrals:   CPU 0.00 s  wall 0.01 s

 Import integrals:   CPU 63.22 s  wall 44.37 s

 MP2 amplitudes:   CPU 0.22 s  wall 0.39 s

Running a double precision version
           CCSD T amplitudes will be solved using DIIS.

           Start     Size      MaxIter   EConv     TConv     
           3         7         100       1.00e-07  1.00e-05  
 ------------------------------------------------------------------------------
           Energy (a.u.)   Ediff      Tdiff       Comment
 ------------------------------------------------------------------------------
         -3714.00856784                           
     1   -3714.01392843   5.36e-03   8.17e-01     
     2   -3714.03162216   1.77e-02   9.96e-02     
     3   -3714.03286257   1.24e-03   4.08e-02     
     4   -3714.03478388   1.92e-03   1.36e-02     Switched to DIIS steps.
     5   -3714.03534772   5.64e-04   1.16e-02     
     6   -3714.03534981   2.09e-06   2.47e-03     
     7   -3714.03534339   6.42e-06   9.83e-04     
     8   -3714.03534491   1.52e-06   1.91e-04     
     9   -3714.03534488   3.60e-08   7.47e-05     
    10   -3714.03534487   1.17e-08   2.58e-05     
    11   -3714.03534496   9.52e-08   1.52e-05     
    12   -3714.03534492   3.88e-08   5.18e-06     
 ------------------------------------------------------------------------------
         -3714.03534492                           CCSD T converged.

End of double precision
 SCF energy                 = -3713.37185701
 MP2 energy                 = -3714.00856784
 CCSD correlation energy     =    -0.66348791
 CCSD total energy           = -3714.03534492

 CCSD  T1^2 = 0.0095  T2^2 = 0.2977  Leading amplitudes:

 Amplitude    Orbitals with energies
  0.0202       10 (A") A                 ->    16 (A") A                  
              -0.3557                          0.3868                     
  0.0202       10 (A") B                 ->    16 (A") B                  
              -0.3557                          0.3868                     
 -0.0160       9 (A") A                  ->    11 (A") A                  
              -0.4661                         -0.0298                     
 -0.0160       9 (A") B                  ->    11 (A") B                  
              -0.4661                         -0.0298                     

 Amplitude    Orbitals with energies
 -0.1429       10 (A") A     10 (A") B   ->    11 (A") A     11 (A") B    
              -0.3557       -0.3557           -0.0298       -0.0298       
  0.1429       10 (A") A     10 (A") B   ->    11 (A") B     11 (A") A    
              -0.3557       -0.3557           -0.0298       -0.0298       
  0.1429       10 (A") B     10 (A") A   ->    11 (A") A     11 (A") B    
              -0.3557       -0.3557           -0.0298       -0.0298       
 -0.1429       10 (A") B     10 (A") A   ->    11 (A") B     11 (A") A    
              -0.3557       -0.3557           -0.0298       -0.0298       

 Computing CCSD intemediates for later calculations in double precision
 Finished.

Running a double precision version
           CCSD Lambda amplitudes will be solved using DIIS.
           Start     Size      MaxIter   EConv     LConv     
           3         7         100       1.00e-07  1.00e-05  
 ------------------------------------------------------------------------------
            Enorm      Ldiff       Comment
 ------------------------------------------------------------------------------
     1     6.05e-02   4.81e-02     
     2     1.31e-02   5.15e-03     
     3     5.47e-03   2.42e-03     
     4     2.58e-03   1.23e-03     Switched to DIIS steps.
     5     8.30e-04   4.91e-04     
     6     3.61e-04   1.33e-04     
     7     1.03e-04   3.47e-05     
     8     4.47e-05   2.38e-06     
     9     1.71e-05   3.32e-06     
    10     6.37e-06   1.38e-06     
    11     2.00e-06   5.79e-07     
    12     7.99e-07   1.54e-07     
    13     3.31e-07   9.67e-08     
    14     1.57e-07   2.16e-08     
    15     8.06e-08   1.32e-08     
 ------------------------------------------------------------------------------
                                   CCSD Lambda converged.

 Computing density matrices in double precision...
           Orbital response amplitudes will be solved using DIIS.
           Start     Size      MaxIter   EConv     LConv     
           3         7         100       1.00e-06  1.00e-06  
 ------------------------------------------------------------------------------
            Enorm      Ldiff       Comment
 ------------------------------------------------------------------------------
     1     1.08e-01   1.52e-03     
     2     1.08e-01   6.51e-03     
     3     1.29e-01   2.39e-02     
     4     1.58e-02   5.65e-02     Switched to DIIS steps.
     5     7.25e-03   2.67e-03     
     6     7.40e-04   5.82e-04     
     7     1.63e-04   8.22e-05     
     8     5.92e-05   2.79e-05     
     9     2.36e-05   5.03e-06     
    10     9.58e-06   2.65e-06     
    11     2.87e-06   1.06e-07     
    12     6.71e-07   1.37e-07     
 ------------------------------------------------------------------------------
                                   Orbital response converged.

 Computing density matrices... Done.
 CCSD calculation:   CPU 632.42 s  wall 463.97 s

Current path: /canmo/ccsd/grad/
/g1_bb_aa
/g1_bb_bb
/g1_o1o1
/g1_o1o2
/g1_o1v1
/g1_o2v1
/g1_v1v1
/g1p_bb_aa
/g1p_bb_bb
/g1s_bb_aa
/g1s_bb_bb
/g2_o1o1o1o1
/g2_o1o1o1v1
/g2_o1o1v1v1
/g2_o1v1o1v1
/g2_o1v1v1v1
/g2_v1v1v1v1
/w_bb_aa
/w_bb_bb
 Transferring MO TPDM to AO TPDM
 Transferring g2_o1o1o1o1
 Transferring g2_o1o1o1v1
 Transferring g2_o1o1v1v1
 Transferring g2_o1v1o1v1
 Transferring g2_o1v1v1v1
 Transferring g2_v1v1v1v1
 Adding separable TPDM
 Computing TPDM gradient
 --------------------------------------------------------
 2e gradient
  Atom          X               Y               Z
 --------------------------------------------------------
    1        -46.863052       10.827366        0.000000  
    2          9.361185      -31.707093       -0.000000  
    3          9.884971       26.542974       -0.000000  
    4         27.616897       -5.663247        0.000000  
 --------------------------------------------------------
 --------------------------------------------------------
 Final gradient
  Atom          X               Y               Z
 --------------------------------------------------------
    1        -46.863052       10.827366        0.000000  
    2          9.361185      -31.707093       -0.000000  
    3          9.884971       26.542974       -0.000000  
    4         27.616897       -5.663247        0.000000  
 --------------------------------------------------------
 Analytic gradient from two-electron contribution:   CPU 1068.06 s  wall 498.31 s

 Total ccman2 time:   CPU 1768.64 s  wall 1018.68 s


 --------------------------------------------------------------
             Orbital Energies (a.u.) and Symmetries
 --------------------------------------------------------------

 Alpha MOs, Restricted
 -- Occupied --                  
-490.05 -104.86  -80.04  -80.04  -65.18  -58.54  -58.54  -10.58
  1 A'    2 A'    3 A'    4 A'    5 A'    6 A'    7 A'    8 A'                 
 -9.860  -8.052  -8.049  -7.581  -7.576  -7.473  -7.465  -5.473
  9 A'   10 A'   11 A'   12 A'   13 A'   14 A'   15 A'   16 A'                 
 -5.472  -5.468  -5.467 -58.538  -8.049  -7.465  -5.471  -5.466
 17 A'   18 A'   19 A'    1 A"    2 A"    3 A"    4 A"    5 A"                 
 -3.212  -3.209  -3.200  -1.133  -1.052  -0.900  -0.705  -0.545
 20 A'   21 A'   22 A'   23 A'   24 A'   25 A'   26 A'   27 A'                 
 -0.537  -0.468  -0.443  -0.395  -3.209  -3.200  -0.513  -0.466
 28 A'   29 A'   30 A'   31 A'    6 A"    7 A"    8 A"    9 A"                 
 -0.356
 10 A"                                                                         
 -- Virtual --                   
  0.033   0.062   0.063   0.080   0.099   0.103   0.111   0.120
 32 A'   33 A'   34 A'   35 A'   36 A'   37 A'   38 A'   39 A'                 
  0.130   0.149   0.160   0.176   0.194   0.213   0.265   0.328
 40 A'   41 A'   42 A'   43 A'   44 A'   45 A'   46 A'   47 A'                 
  0.378   0.392   0.428   0.508   0.559   0.581   0.617   0.680
 48 A'   49 A'   50 A'   51 A'   52 A'   53 A'   54 A'   55 A'                 
  0.710   0.750   0.782   0.808   0.833   0.871   0.909   0.965
 56 A'   57 A'   58 A'   59 A'   60 A'   61 A'   62 A'   63 A'                 
  1.057   1.140   1.172   1.216   1.284   1.387   1.496   1.912
 64 A'   65 A'   66 A'   67 A'   68 A'   69 A'   70 A'   71 A'                 
  1.937   1.959   2.022   2.325   2.403   2.644   2.727   4.539
 72 A'   73 A'   74 A'   75 A'   76 A'   77 A'   78 A'   79 A'                 
  4.567   4.738   7.147   7.227   7.400   8.222   8.282  10.366
 80 A'   81 A'   82 A'   83 A'   84 A'   85 A'   86 A'   87 A'                 
 14.765  14.808  14.833  14.882  26.774  27.005  49.461 165.804
 88 A'   89 A'   90 A'   91 A'   92 A'   93 A'   94 A'   95 A'                 
166.029 219.223 293.905 293.9781028.400  -0.030   0.080   0.107
 96 A'   97 A'   98 A'   99 A'  100 A'   11 A"   12 A"   13 A"                 
  0.124   0.160   0.387   0.415   0.555   0.611   0.665   0.711
 14 A"   15 A"   16 A"   17 A"   18 A"   19 A"   20 A"   21 A"                 
  0.772   0.832   1.001   1.077   1.130   1.189   1.776   1.833
 22 A"   23 A"   24 A"   25 A"   26 A"   27 A"   28 A"   29 A"                 
  2.297   2.608   4.531   4.545   8.203  14.720  14.746  26.680
 30 A"   31 A"   32 A"   33 A"   34 A"   35 A"   36 A"   37 A"                 
293.886
 38 A"                                                                         

 Beta MOs, Restricted
 -- Occupied --                  
-490.05 -104.86  -80.04  -80.04  -65.18  -58.54  -58.54  -10.58
  1 A'    2 A'    3 A'    4 A'    5 A'    6 A'    7 A'    8 A'                 
 -9.860  -8.052  -8.049  -7.581  -7.576  -7.473  -7.465  -5.473
  9 A'   10 A'   11 A'   12 A'   13 A'   14 A'   15 A'   16 A'                 
 -5.472  -5.468  -5.467 -58.538  -8.049  -7.465  -5.471  -5.466
 17 A'   18 A'   19 A'    1 A"    2 A"    3 A"    4 A"    5 A"                 
 -3.212  -3.209  -3.200  -1.133  -1.052  -0.900  -0.705  -0.545
 20 A'   21 A'   22 A'   23 A'   24 A'   25 A'   26 A'   27 A'                 
 -0.537  -0.468  -0.443  -0.395  -3.209  -3.200  -0.513  -0.466
 28 A'   29 A'   30 A'   31 A'    6 A"    7 A"    8 A"    9 A"                 
 -0.356
 10 A"                                                                         
 -- Virtual --                   
  0.033   0.062   0.063   0.080   0.099   0.103   0.111   0.120
 32 A'   33 A'   34 A'   35 A'   36 A'   37 A'   38 A'   39 A'                 
  0.130   0.149   0.160   0.176   0.194   0.213   0.265   0.328
 40 A'   41 A'   42 A'   43 A'   44 A'   45 A'   46 A'   47 A'                 
  0.378   0.392   0.428   0.508   0.559   0.581   0.617   0.680
 48 A'   49 A'   50 A'   51 A'   52 A'   53 A'   54 A'   55 A'                 
  0.710   0.750   0.782   0.808   0.833   0.871   0.909   0.965
 56 A'   57 A'   58 A'   59 A'   60 A'   61 A'   62 A'   63 A'                 
  1.057   1.140   1.172   1.216   1.284   1.387   1.496   1.912
 64 A'   65 A'   66 A'   67 A'   68 A'   69 A'   70 A'   71 A'                 
  1.937   1.959   2.022   2.325   2.403   2.644   2.727   4.539
 72 A'   73 A'   74 A'   75 A'   76 A'   77 A'   78 A'   79 A'                 
  4.567   4.738   7.147   7.227   7.400   8.222   8.282  10.366
 80 A'   81 A'   82 A'   83 A'   84 A'   85 A'   86 A'   87 A'                 
 14.765  14.808  14.833  14.882  26.774  27.005  49.461 165.804
 88 A'   89 A'   90 A'   91 A'   92 A'   93 A'   94 A'   95 A'                 
166.029 219.223 293.905 293.9781028.400  -0.030   0.080   0.107
 96 A'   97 A'   98 A'   99 A'  100 A'   11 A"   12 A"   13 A"                 
  0.124   0.160   0.387   0.415   0.555   0.611   0.665   0.711
 14 A"   15 A"   16 A"   17 A"   18 A"   19 A"   20 A"   21 A"                 
  0.772   0.832   1.001   1.077   1.130   1.189   1.776   1.833
 22 A"   23 A"   24 A"   25 A"   26 A"   27 A"   28 A"   29 A"                 
  2.297   2.608   4.531   4.545   8.203  14.720  14.746  26.680
 30 A"   31 A"   32 A"   33 A"   34 A"   35 A"   36 A"   37 A"                 
293.886
 38 A"                                                                         
 --------------------------------------------------------------

          Ground-State Mulliken Net Atomic Charges

     Atom                 Charge (a.u.)
  ----------------------------------------
      1 Br                   -0.248022
      2 P                     0.319318
      3 P                    -0.021589
      4 Cl                   -0.049707
  ----------------------------------------
  Sum of atomic charges =    -0.000000

 -----------------------------------------------------------------
                    Cartesian Multipole Moments
 -----------------------------------------------------------------
    Charge (ESU x 10^10)
                -0.0000
    Dipole Moment (Debye)
         X       0.1650      Y      -0.0134      Z      -0.0000
       Tot       0.1655
    Quadrupole Moments (Debye-Ang)
        XX     -62.8724     XY       0.3233     YY     -58.1853
        XZ      -0.0000     YZ      -0.0000     ZZ     -57.6427
    Octopole Moments (Debye-Ang^2)
       XXX      68.9281    XXY      -3.4804    XYY      18.3691
       YYY      -3.1280    XXZ       0.0000    XYZ       0.0000
       YYZ       0.0000    XZZ      17.4030    YZZ      -1.0503
       ZZZ       0.0000
    Hexadecapole Moments (Debye-Ang^3)
      XXXX   -1356.7988   XXXY     -23.7446   XXYY    -253.7904
      XYYY      -8.2904   YYYY    -204.6805   XXXZ      -0.0000
      XXYZ      -0.0000   XYYZ      -0.0000   YYYZ      -0.0000
      XXZZ    -241.5180   XYZZ      -1.8475   YYZZ     -46.4851
      XZZZ      -0.0000   YZZZ      -0.0000   ZZZZ     -80.8281
 -----------------------------------------------------------------
 DrvMan completing analytic gradient of the correlated energy
 Correlated dipole moment
            1
    1   0.0649035
    2  -0.0052903
    3  -0.0000000
 Energy read as -3714.035344922
 Full Analytical Gradient: (in a.u., or Hartree/Bohr)
             1             2             3             4
    1   -0.00020789   -0.00012377    0.00158227   -0.00125060
    2   -0.00036265    0.00156098   -0.00231364    0.00111530
    3    0.00000000   -0.00000000    0.00000000    0.00000000
 Gradient time:  CPU 0.26 s  wall 1.91 s
 Geometry Optimization Parameters
   NAtoms,    NIC,     NZ,  NCons,   NDum,   NFix, NCnnct, MaxDiis
        4      14       4       0       0       0       0       0

 Cartesian Hessian Update
 Hessian Updated using BFGS Update


** GEOMETRY OPTIMIZATION IN DELOCALIZED INTERNAL COORDINATES **
   Searching for a Minimum

   Optimization Cycle:   2

                       Coordinates (Angstroms)
     ATOM                X               Y               Z
      1  Br        1.9822808417   -0.1111028206    0.0000000000
      2  P        -0.0290979174    0.9159884266    0.0000000000
      3  P        -1.1647289438   -0.7875473434    0.0000000000
      4  Cl       -3.0550849180    0.1141991310    0.0000000000
   Point Group: cs    Number of degrees of freedom:     5


   Energy is  -3714.035344922

 Hessian Updated using BFGS Update

  5 Hessian modes will be used to form the next step
  Hessian Eigenvalues:
     0.145610    0.204334    0.249999    0.282004    0.331278

 Minimum Search - Taking Simple RFO Step
 Searching for Lamda that Minimizes Along All modes
 Value Taken    Lamda =  -0.00004026
 Step Taken.  Stepsize is  0.013467

                             Maximum     Tolerance    Cnvgd?
         Gradient           0.002045      0.000300      NO
         Displacement       0.009192      0.001200      NO
         Energy change     -0.000209      0.000001      NO


 New Cartesian Coordinates Obtained by Inverse Iteration

 Displacement from previous Coordinates is:  0.014286
 ----------------------------------------------------------------
             Standard Nuclear Orientation (Angstroms)
    I     Atom           X                Y                Z
 ----------------------------------------------------------------
    1      Br      1.9851172922    -0.1098155406     0.0000000000
    2      P      -0.0269190907     0.9130127834     0.0000000000
    3      P      -1.1685130923    -0.7838231495     0.0000000000
    4      Cl     -3.0563160466     0.1121633003     0.0000000000
 ----------------------------------------------------------------
 Molecular Point Group                 Cs    NOp =  2
 Largest Abelian Subgroup              Cs    NOp =  2
 Nuclear Repulsion Energy =   437.4890768782 hartrees
 There are       41 alpha and       41 beta electrons
 Applying Cartesian multipole field
    Component          Value
    ---------          -----
     (2,0,0)        1.00000E-11
     (0,2,0)        2.00000E-11
     (0,0,2)       -3.00000E-11
 Nucleus-field energy     =     0.0000000129 hartrees
 Requested basis set is 6-311++G(d,p)
 There are 58 shells and 138 basis functions
 A cutoff of  1.0D-14 yielded   1404 shell pairs
 There are      8542 function pairs (      9318 Cartesian)
 Smallest overlap matrix eigenvalue = 4.98E-04
 Guess MOs from SCF MO coefficient file

 -----------------------------------------------------------------------
  General SCF calculation program by
  Eric Jon Sundstrom, Paul Horn, Yuezhi Mao, Dmitri Zuev, Alec White,
  David Stuck, Shaama M.S., Shane Yost, Joonho Lee, David Small,
  Daniel Levine, Susi Lehtola, Hugh Burton, Evgeny Epifanovsky
 -----------------------------------------------------------------------
 Hartree-Fock
 using 4 threads for integral computing
 -------------------------------------------------------
 OpenMP Integral computing Module                
 Release: version 2.0, May 2017, Q-Chem Inc. Pleasanton 
 -------------------------------------------------------
 A restricted SCF calculation will be
 performed using DIIS
 SCF converges when DIIS error is below 1.0e-08
 ---------------------------------------
  Cycle       Energy         DIIS error
 ---------------------------------------
    1   -3713.3720616675      5.67e-05  
    2   -3713.3720749076      1.49e-05  
    3   -3713.3720763126      5.55e-06  
    4   -3713.3720764879      2.06e-06  
    5   -3713.3720765224      9.37e-07  
    6   -3713.3720765278      2.97e-07  
    7   -3713.3720765288      1.12e-07  
    8   -3713.3720765289      5.04e-08  
    9   -3713.3720765290      2.66e-08  
   10   -3713.3720765290      9.94e-09  Convergence criterion met
 ---------------------------------------
 SCF time:   CPU 13.11s  wall 6.00s 
 SCF   energy in the final basis set =    -3713.3720765290
 Total energy in the final basis set =    -3713.3720765290


 ------------------------------------------------------------------------------

   CCMAN2: suite of methods based on coupled cluster
           and equation of motion theories.

   Components:
   * libvmm-1.3-trunk
     by Evgeny Epifanovsky, Ilya Kaliman.
   * libtensor-2.5-trunk
     by Evgeny Epifanovsky, Michael Wormit, Dmitry Zuev, Sam Manzer, 
        Ilya Kaliman.
   * libcc-2.5-trunk
     by Evgeny Epifanovsky, Arik Landau, Tomasz Kus, Kirill Khistyaev, 
        Dmitry Zuev, Prashant Manohar, Xintian Feng, Anna Krylov, 
        Matthew Goldey, Alec White, Thomas Jagau, Kaushik Nanda, 
        Anastasia Gunina, Alexander Kunitsa, Joonho Lee.

   CCMAN original authors:
   Anna I. Krylov, C. David Sherrill, Steven R. Gwaltney,
   Edward F. C. Byrd (2000)
   Sergey V. Levchenko, Lyudmila V. Slipchenko, Tao Wang,
   Ana-Maria C. Cristian (2003)
   Piotr A. Pieniazek, C. Melania Oana, Evgeny Epifanovsky (2007)
   Prashant Manohar (2009)

 ------------------------------------------------------------------------------


 Allocating and initializing 3808MB of RAM...
 Calculation will run on 4 cores.


 Alpha MOs, Restricted
 -- Occupied --                  
-490.05 -104.86  -80.04  -80.04  -65.18  -58.54  -58.54  -58.54
  1 A'    2 A'    3 A'    4 A'    5 A'    6 A'    1 A"    7 A'                 
-10.585  -9.860  -8.053  -8.050  -8.050  -7.580  -7.575  -7.473
  8 A'    9 A'   10 A'    2 A"   11 A'   12 A'   13 A'   14 A'                 
 -7.465  -7.465  -5.472  -5.471  -5.471  -5.467  -5.466  -5.466
  3 A"   15 A'   16 A'   17 A'    4 A"   18 A'   19 A'    5 A"                 
 -3.212  -3.209  -3.209  -3.200  -3.200  -1.134  -1.053  -0.900
 20 A'    6 A"   21 A'   22 A'    7 A"   23 A'   24 A'   25 A'                 
 -0.705  -0.546  -0.538  -0.513  -0.468  -0.466  -0.443  -0.395
 26 A'   27 A'   28 A'    8 A"   29 A'    9 A"   30 A'   31 A'                 
 -0.356
 10 A"                                                                         
 -- Virtual --                   
 -0.029   0.033   0.062   0.063   0.080   0.080   0.099   0.103
 11 A"   32 A'   33 A'   34 A'   12 A"   35 A'   36 A'   37 A'                 
  0.107   0.111   0.120   0.124   0.130   0.149   0.160   0.160
 13 A"   38 A'   39 A'   14 A"   40 A'   41 A'   42 A'   15 A"                 
  0.177   0.194   0.213   0.265   0.328   0.379   0.387   0.392
 43 A'   44 A'   45 A'   46 A'   47 A'   48 A'   16 A"   49 A'                 
  0.416   0.428   0.508   0.555   0.559   0.581   0.611   0.617
 17 A"   50 A'   51 A'   18 A"   52 A'   53 A'   19 A"   54 A'                 
  0.665   0.679   0.710   0.711   0.750   0.772   0.782   0.808
 20 A"   55 A'   56 A'   21 A"   57 A'   22 A"   58 A'   59 A'                 
  0.831   0.834   0.871   0.909   0.966   1.002   1.057   1.078
 23 A"   60 A'   61 A'   62 A'   63 A'   24 A"   64 A'   25 A"                 
  1.130   1.139   1.171   1.190   1.217   1.285   1.388   1.499
 26 A"   65 A'   66 A'   27 A"   67 A'   68 A'   69 A'   70 A'                 
  1.776   1.834   1.911   1.937   1.960   2.023   2.297   2.325
 28 A"   29 A"   71 A'   72 A'   73 A'   74 A'   30 A"   75 A'                 
  2.404   2.608   2.644   2.728   4.530   4.539   4.546   4.567
 76 A'   31 A"   77 A'   78 A'   32 A"   79 A'   33 A"   80 A'                 
  4.738   7.147   7.228   7.401   8.202   8.222   8.282  10.366
 81 A'   82 A'   83 A'   84 A'   34 A"   85 A'   86 A'   87 A'                 
 14.721  14.746  14.766  14.809  14.832  14.883  26.679  26.773
 35 A"   36 A"   88 A'   89 A'   90 A'   91 A'   37 A"   92 A'                 
 27.008  49.460 165.805 166.031 219.223 293.886 293.905 293.979
 93 A'   94 A'   95 A'   96 A'   97 A'   38 A"   98 A'   99 A'                 
*******
100 A'                                                                         

 Beta MOs, Restricted
 -- Occupied --                  
-490.05 -104.86  -80.04  -80.04  -65.18  -58.54  -58.54  -58.54
  1 A'    2 A'    3 A'    4 A'    5 A'    6 A'    1 A"    7 A'                 
-10.585  -9.860  -8.053  -8.050  -8.050  -7.580  -7.575  -7.473
  8 A'    9 A'   10 A'    2 A"   11 A'   12 A'   13 A'   14 A'                 
 -7.465  -7.465  -5.472  -5.471  -5.471  -5.467  -5.466  -5.466
  3 A"   15 A'   16 A'   17 A'    4 A"   18 A'   19 A'    5 A"                 
 -3.212  -3.209  -3.209  -3.200  -3.200  -1.134  -1.053  -0.900
 20 A'    6 A"   21 A'   22 A'    7 A"   23 A'   24 A'   25 A'                 
 -0.705  -0.546  -0.538  -0.513  -0.468  -0.466  -0.443  -0.395
 26 A'   27 A'   28 A'    8 A"   29 A'    9 A"   30 A'   31 A'                 
 -0.356
 10 A"                                                                         
 -- Virtual --                   
 -0.029   0.033   0.062   0.063   0.080   0.080   0.099   0.103
 11 A"   32 A'   33 A'   34 A'   12 A"   35 A'   36 A'   37 A'                 
  0.107   0.111   0.120   0.124   0.130   0.149   0.160   0.160
 13 A"   38 A'   39 A'   14 A"   40 A'   41 A'   42 A'   15 A"                 
  0.177   0.194   0.213   0.265   0.328   0.379   0.387   0.392
 43 A'   44 A'   45 A'   46 A'   47 A'   48 A'   16 A"   49 A'                 
  0.416   0.428   0.508   0.555   0.559   0.581   0.611   0.617
 17 A"   50 A'   51 A'   18 A"   52 A'   53 A'   19 A"   54 A'                 
  0.665   0.679   0.710   0.711   0.750   0.772   0.782   0.808
 20 A"   55 A'   56 A'   21 A"   57 A'   22 A"   58 A'   59 A'                 
  0.831   0.834   0.871   0.909   0.966   1.002   1.057   1.078
 23 A"   60 A'   61 A'   62 A'   63 A'   24 A"   64 A'   25 A"                 
  1.130   1.139   1.171   1.190   1.217   1.285   1.388   1.499
 26 A"   65 A'   66 A'   27 A"   67 A'   68 A'   69 A'   70 A'                 
  1.776   1.834   1.911   1.937   1.960   2.023   2.297   2.325
 28 A"   29 A"   71 A'   72 A'   73 A'   74 A'   30 A"   75 A'                 
  2.404   2.608   2.644   2.728   4.530   4.539   4.546   4.567
 76 A'   31 A"   77 A'   78 A'   32 A"   79 A'   33 A"   80 A'                 
  4.738   7.147   7.228   7.401   8.202   8.222   8.282  10.366
 81 A'   82 A'   83 A'   84 A'   34 A"   85 A'   86 A'   87 A'                 
 14.721  14.746  14.766  14.809  14.832  14.883  26.679  26.773
 35 A"   36 A"   88 A'   89 A'   90 A'   91 A'   37 A"   92 A'                 
 27.008  49.460 165.805 166.031 219.223 293.886 293.905 293.979
 93 A'   94 A'   95 A'   96 A'   97 A'   38 A"   98 A'   99 A'                 
*******
100 A'                                                                         

 Occupation and symmetry of molecular orbitals

 Point group: Cs (2 irreducible representations).

                           A'   A"    All 
 ------------------------------------------
 All molecular orbitals:
  - Alpha                  100  38    138 
  - Beta                   100  38    138 
 ------------------------------------------
 Alpha orbitals:
  - Frozen occupied        19   5     24  
  - Active occupied        12   5     17  
  - Active virtual         69   28    97  
  - Frozen virtual         0    0     0   
 ------------------------------------------
 Beta orbitals:
  - Frozen occupied        19   5     24  
  - Active occupied        12   5     17  
  - Active virtual         69   28    97  
  - Frozen virtual         0    0     0   
 ------------------------------------------

 Import integrals:   CPU 0.00 s  wall 0.00 s

 Import integrals:   CPU 62.81 s  wall 42.97 s

 MP2 amplitudes:   CPU 0.22 s  wall 0.45 s

Running a double precision version
           CCSD T amplitudes will be solved using DIIS.

           Start     Size      MaxIter   EConv     TConv     
           3         7         100       1.00e-07  1.00e-05  
 ------------------------------------------------------------------------------
           Energy (a.u.)   Ediff      Tdiff       Comment
 ------------------------------------------------------------------------------
         -3714.00858581                           
     1   -3714.01400846   5.42e-03   8.17e-01     
     2   -3714.03165600   1.76e-02   9.95e-02     
     3   -3714.03290019   1.24e-03   4.07e-02     
     4   -3714.03481297   1.91e-03   1.35e-02     Switched to DIIS steps.
     5   -3714.03537225   5.59e-04   1.15e-02     
     6   -3714.03537407   1.82e-06   2.45e-03     
     7   -3714.03536781   6.26e-06   9.72e-04     
     8   -3714.03536932   1.51e-06   1.89e-04     
     9   -3714.03536929   3.10e-08   7.44e-05     
    10   -3714.03536929   4.09e-09   2.59e-05     
    11   -3714.03536938   9.54e-08   1.53e-05     
    12   -3714.03536935   3.91e-08   5.17e-06     
 ------------------------------------------------------------------------------
         -3714.03536935                           CCSD T converged.

End of double precision
 SCF energy                 = -3713.37207653
 MP2 energy                 = -3714.00858581
 CCSD correlation energy     =    -0.66329282
 CCSD total energy           = -3714.03536935

 CCSD  T1^2 = 0.0095  T2^2 = 0.2972  Leading amplitudes:

 Amplitude    Orbitals with energies
  0.0201       10 (A") A                 ->    16 (A") A                  
              -0.3558                          0.3867                     
  0.0201       10 (A") B                 ->    16 (A") B                  
              -0.3558                          0.3867                     
  0.0160       9 (A") A                  ->    11 (A") A                  
              -0.4662                         -0.0291                     
  0.0160       9 (A") B                  ->    11 (A") B                  
              -0.4662                         -0.0291                     

 Amplitude    Orbitals with energies
 -0.1423       10 (A") A     10 (A") B   ->    11 (A") A     11 (A") B    
              -0.3558       -0.3558           -0.0291       -0.0291       
  0.1423       10 (A") A     10 (A") B   ->    11 (A") B     11 (A") A    
              -0.3558       -0.3558           -0.0291       -0.0291       
  0.1423       10 (A") B     10 (A") A   ->    11 (A") A     11 (A") B    
              -0.3558       -0.3558           -0.0291       -0.0291       
 -0.1423       10 (A") B     10 (A") A   ->    11 (A") B     11 (A") A    
              -0.3558       -0.3558           -0.0291       -0.0291       

 Computing CCSD intemediates for later calculations in double precision
 Finished.

Running a double precision version
           CCSD Lambda amplitudes will be solved using DIIS.
           Start     Size      MaxIter   EConv     LConv     
           3         7         100       1.00e-07  1.00e-05  
 ------------------------------------------------------------------------------
            Enorm      Ldiff       Comment
 ------------------------------------------------------------------------------
     1     6.03e-02   4.79e-02     
     2     1.31e-02   5.13e-03     
     3     5.44e-03   2.41e-03     
     4     2.56e-03   1.22e-03     Switched to DIIS steps.
     5     8.24e-04   4.86e-04     
     6     3.58e-04   1.31e-04     
     7     1.02e-04   3.41e-05     
     8     4.44e-05   2.37e-06     
     9     1.70e-05   3.28e-06     
    10     6.32e-06   1.35e-06     
    11     1.99e-06   5.63e-07     
    12     8.04e-07   1.49e-07     
    13     3.37e-07   9.39e-08     
    14     1.61e-07   2.07e-08     
    15     8.23e-08   1.26e-08     
 ------------------------------------------------------------------------------
                                   CCSD Lambda converged.

 Computing density matrices in double precision...
           Orbital response amplitudes will be solved using DIIS.
           Start     Size      MaxIter   EConv     LConv     
           3         7         100       1.00e-06  1.00e-06  
 ------------------------------------------------------------------------------
            Enorm      Ldiff       Comment
 ------------------------------------------------------------------------------
     1     1.08e-01   1.47e-03     
     2     1.08e-01   6.49e-03     
     3     1.29e-01   2.39e-02     
     4     1.57e-02   5.65e-02     Switched to DIIS steps.
     5     7.18e-03   2.64e-03     
     6     7.40e-04   5.73e-04     
     7     1.63e-04   8.28e-05     
     8     5.91e-05   2.81e-05     
     9     2.34e-05   4.97e-06     
    10     9.48e-06   2.60e-06     
    11     2.81e-06   9.65e-08     
    12     6.59e-07   1.36e-07     
 ------------------------------------------------------------------------------
                                   Orbital response converged.

 Computing density matrices... Done.
 CCSD calculation:   CPU 631.46 s  wall 480.98 s

Current path: /canmo/ccsd/grad/
/g1_bb_aa
/g1_bb_bb
/g1_o1o1
/g1_o1o2
/g1_o1v1
/g1_o2v1
/g1_v1v1
/g1p_bb_aa
/g1p_bb_bb
/g1s_bb_aa
/g1s_bb_bb
/g2_o1o1o1o1
/g2_o1o1o1v1
/g2_o1o1v1v1
/g2_o1v1o1v1
/g2_o1v1v1v1
/g2_v1v1v1v1
/w_bb_aa
/w_bb_bb
 Transferring MO TPDM to AO TPDM
 Transferring g2_o1o1o1o1
 Transferring g2_o1o1o1v1
 Transferring g2_o1o1v1v1
 Transferring g2_o1v1o1v1
 Transferring g2_o1v1v1v1
 Transferring g2_v1v1v1v1
 Adding separable TPDM
 Computing TPDM gradient
 --------------------------------------------------------
 2e gradient
  Atom          X               Y               Z
 --------------------------------------------------------
    1        -46.892600       10.809608       -0.000000  
    2          9.338924      -31.606761       -0.000000  
    3          9.881982       26.454051        0.000000  
    4         27.671694       -5.656898       -0.000000  
 --------------------------------------------------------
 --------------------------------------------------------
 Final gradient
  Atom          X               Y               Z
 --------------------------------------------------------
    1        -46.892600       10.809608       -0.000000  
    2          9.338924      -31.606761       -0.000000  
    3          9.881982       26.454051        0.000000  
    4         27.671694       -5.656898       -0.000000  
 --------------------------------------------------------
 Analytic gradient from two-electron contribution:   CPU 1061.28 s  wall 468.56 s

 Total ccman2 time:   CPU 1760.60 s  wall 1002.69 s


 --------------------------------------------------------------
             Orbital Energies (a.u.) and Symmetries
 --------------------------------------------------------------

 Alpha MOs, Restricted
 -- Occupied --                  
-490.05 -104.86  -80.04  -80.04  -65.18  -58.54  -58.54  -10.58
  1 A'    2 A'    3 A'    4 A'    5 A'    6 A'    7 A'    8 A'                 
 -9.860  -8.053  -8.050  -7.580  -7.575  -7.473  -7.465  -5.472
  9 A'   10 A'   11 A'   12 A'   13 A'   14 A'   15 A'   16 A'                 
 -5.471  -5.467  -5.466 -58.539  -8.050  -7.465  -5.471  -5.466
 17 A'   18 A'   19 A'    1 A"    2 A"    3 A"    4 A"    5 A"                 
 -3.212  -3.209  -3.200  -1.134  -1.053  -0.900  -0.705  -0.546
 20 A'   21 A'   22 A'   23 A'   24 A'   25 A'   26 A'   27 A'                 
 -0.538  -0.468  -0.443  -0.395  -3.209  -3.200  -0.513  -0.466
 28 A'   29 A'   30 A'   31 A'    6 A"    7 A"    8 A"    9 A"                 
 -0.356
 10 A"                                                                         
 -- Virtual --                   
  0.033   0.062   0.063   0.080   0.099   0.103   0.111   0.120
 32 A'   33 A'   34 A'   35 A'   36 A'   37 A'   38 A'   39 A'                 
  0.130   0.149   0.160   0.177   0.194   0.213   0.265   0.328
 40 A'   41 A'   42 A'   43 A'   44 A'   45 A'   46 A'   47 A'                 
  0.379   0.392   0.428   0.508   0.559   0.581   0.617   0.679
 48 A'   49 A'   50 A'   51 A'   52 A'   53 A'   54 A'   55 A'                 
  0.710   0.750   0.782   0.808   0.834   0.871   0.909   0.966
 56 A'   57 A'   58 A'   59 A'   60 A'   61 A'   62 A'   63 A'                 
  1.057   1.139   1.171   1.217   1.285   1.388   1.499   1.911
 64 A'   65 A'   66 A'   67 A'   68 A'   69 A'   70 A'   71 A'                 
  1.937   1.960   2.023   2.325   2.404   2.644   2.728   4.539
 72 A'   73 A'   74 A'   75 A'   76 A'   77 A'   78 A'   79 A'                 
  4.567   4.738   7.147   7.228   7.401   8.222   8.282  10.366
 80 A'   81 A'   82 A'   83 A'   84 A'   85 A'   86 A'   87 A'                 
 14.766  14.809  14.832  14.883  26.773  27.008  49.460 165.805
 88 A'   89 A'   90 A'   91 A'   92 A'   93 A'   94 A'   95 A'                 
166.031 219.223 293.905 293.9791028.400  -0.029   0.080   0.107
 96 A'   97 A'   98 A'   99 A'  100 A'   11 A"   12 A"   13 A"                 
  0.124   0.160   0.387   0.416   0.555   0.611   0.665   0.711
 14 A"   15 A"   16 A"   17 A"   18 A"   19 A"   20 A"   21 A"                 
  0.772   0.831   1.002   1.078   1.130   1.190   1.776   1.834
 22 A"   23 A"   24 A"   25 A"   26 A"   27 A"   28 A"   29 A"                 
  2.297   2.608   4.530   4.546   8.202  14.721  14.746  26.679
 30 A"   31 A"   32 A"   33 A"   34 A"   35 A"   36 A"   37 A"                 
293.886
 38 A"                                                                         

 Beta MOs, Restricted
 -- Occupied --                  
-490.05 -104.86  -80.04  -80.04  -65.18  -58.54  -58.54  -10.58
  1 A'    2 A'    3 A'    4 A'    5 A'    6 A'    7 A'    8 A'                 
 -9.860  -8.053  -8.050  -7.580  -7.575  -7.473  -7.465  -5.472
  9 A'   10 A'   11 A'   12 A'   13 A'   14 A'   15 A'   16 A'                 
 -5.471  -5.467  -5.466 -58.539  -8.050  -7.465  -5.471  -5.466
 17 A'   18 A'   19 A'    1 A"    2 A"    3 A"    4 A"    5 A"                 
 -3.212  -3.209  -3.200  -1.134  -1.053  -0.900  -0.705  -0.546
 20 A'   21 A'   22 A'   23 A'   24 A'   25 A'   26 A'   27 A'                 
 -0.538  -0.468  -0.443  -0.395  -3.209  -3.200  -0.513  -0.466
 28 A'   29 A'   30 A'   31 A'    6 A"    7 A"    8 A"    9 A"                 
 -0.356
 10 A"                                                                         
 -- Virtual --                   
  0.033   0.062   0.063   0.080   0.099   0.103   0.111   0.120
 32 A'   33 A'   34 A'   35 A'   36 A'   37 A'   38 A'   39 A'                 
  0.130   0.149   0.160   0.177   0.194   0.213   0.265   0.328
 40 A'   41 A'   42 A'   43 A'   44 A'   45 A'   46 A'   47 A'                 
  0.379   0.392   0.428   0.508   0.559   0.581   0.617   0.679
 48 A'   49 A'   50 A'   51 A'   52 A'   53 A'   54 A'   55 A'                 
  0.710   0.750   0.782   0.808   0.834   0.871   0.909   0.966
 56 A'   57 A'   58 A'   59 A'   60 A'   61 A'   62 A'   63 A'                 
  1.057   1.139   1.171   1.217   1.285   1.388   1.499   1.911
 64 A'   65 A'   66 A'   67 A'   68 A'   69 A'   70 A'   71 A'                 
  1.937   1.960   2.023   2.325   2.404   2.644   2.728   4.539
 72 A'   73 A'   74 A'   75 A'   76 A'   77 A'   78 A'   79 A'                 
  4.567   4.738   7.147   7.228   7.401   8.222   8.282  10.366
 80 A'   81 A'   82 A'   83 A'   84 A'   85 A'   86 A'   87 A'                 
 14.766  14.809  14.832  14.883  26.773  27.008  49.460 165.805
 88 A'   89 A'   90 A'   91 A'   92 A'   93 A'   94 A'   95 A'                 
166.031 219.223 293.905 293.9791028.400  -0.029   0.080   0.107
 96 A'   97 A'   98 A'   99 A'  100 A'   11 A"   12 A"   13 A"                 
  0.124   0.160   0.387   0.416   0.555   0.611   0.665   0.711
 14 A"   15 A"   16 A"   17 A"   18 A"   19 A"   20 A"   21 A"                 
  0.772   0.831   1.002   1.078   1.130   1.190   1.776   1.834
 22 A"   23 A"   24 A"   25 A"   26 A"   27 A"   28 A"   29 A"                 
  2.297   2.608   4.530   4.546   8.202  14.721  14.746  26.679
 30 A"   31 A"   32 A"   33 A"   34 A"   35 A"   36 A"   37 A"                 
293.886
 38 A"                                                                         
 --------------------------------------------------------------

          Ground-State Mulliken Net Atomic Charges

     Atom                 Charge (a.u.)
  ----------------------------------------
      1 Br                   -0.246707
      2 P                     0.318716
      3 P                    -0.026638
      4 Cl                   -0.045371
  ----------------------------------------
  Sum of atomic charges =     0.000000

 -----------------------------------------------------------------
                    Cartesian Multipole Moments
 -----------------------------------------------------------------
    Charge (ESU x 10^10)
                 0.0000
    Dipole Moment (Debye)
         X       0.1450      Y      -0.0102      Z      -0.0000
       Tot       0.1453
    Quadrupole Moments (Debye-Ang)
        XX     -62.7229     XY       0.3044     YY     -58.2470
        XZ       0.0000     YZ      -0.0000     ZZ     -57.6324
    Octopole Moments (Debye-Ang^2)
       XXX      68.5107    XXY      -3.4623    XYY      18.3631
       YYY      -3.1532    XXZ      -0.0000    XYZ       0.0000
       YYZ      -0.0000    XZZ      17.3544    YZZ      -1.0585
       ZZZ      -0.0000
    Hexadecapole Moments (Debye-Ang^3)
      XXXX   -1357.0332   XXXY     -24.0827   XXYY    -254.0854
      XYYY      -8.7414   YYYY    -204.0244   XXXZ       0.0000
      XXYZ      -0.0000   XYYZ       0.0000   YYYZ      -0.0000
      XXZZ    -241.7782   XYZZ      -1.9871   YYZZ     -46.3623
      XZZZ       0.0000   YZZZ      -0.0000   ZZZZ     -80.8132
 -----------------------------------------------------------------
 DrvMan completing analytic gradient of the correlated energy
 Correlated dipole moment
            1
    1   0.0570377
    2  -0.0040020
    3  -0.0000000
 Energy read as -3714.035369346
 Full Analytical Gradient: (in a.u., or Hartree/Bohr)
             1             2             3             4
    1   -0.00011391   -0.00014147    0.00070119   -0.00044580
    2   -0.00003050    0.00000293   -0.00030147    0.00032903
    3    0.00000000    0.00000000    0.00000000   -0.00000000
 Gradient time:  CPU 0.27 s  wall 1.84 s
 Geometry Optimization Parameters
   NAtoms,    NIC,     NZ,  NCons,   NDum,   NFix, NCnnct, MaxDiis
        4      14       4       0       0       0       0       0

 Cartesian Hessian Update
 Hessian Updated using BFGS Update


** GEOMETRY OPTIMIZATION IN DELOCALIZED INTERNAL COORDINATES **
   Searching for a Minimum

   Optimization Cycle:   3

                       Coordinates (Angstroms)
     ATOM                X               Y               Z
      1  Br        1.9851172922   -0.1098155406    0.0000000000
      2  P        -0.0269190907    0.9130127834    0.0000000000
      3  P        -1.1685130923   -0.7838231495    0.0000000000
      4  Cl       -3.0563160466    0.1121633003    0.0000000000
   Point Group: cs    Number of degrees of freedom:     5


   Energy is  -3714.035369346

 Hessian Updated using BFGS Update

  5 Hessian modes will be used to form the next step
  Hessian Eigenvalues:
     0.136340    0.176547    0.250053    0.291128    0.311493

 Minimum Search - Taking Simple RFO Step
 Searching for Lamda that Minimizes Along All modes
 Value Taken    Lamda =  -0.00000335
 Step Taken.  Stepsize is  0.004426

                             Maximum     Tolerance    Cnvgd?
         Gradient           0.000470      0.000300      NO
         Displacement       0.003071      0.001200      NO
         Energy change     -0.000024      0.000001      NO


 New Cartesian Coordinates Obtained by Inverse Iteration

 Displacement from previous Coordinates is:  0.004630
 ----------------------------------------------------------------
             Standard Nuclear Orientation (Angstroms)
    I     Atom           X                Y                Z
 ----------------------------------------------------------------
    1      Br      1.9860969906    -0.1096765115     0.0000000000
    2      P      -0.0261195093     0.9126947284     0.0000000000
    3      P      -1.1700122417    -0.7827485143     0.0000000000
    4      Cl     -3.0565961770     0.1112676910     0.0000000000
 ----------------------------------------------------------------
 Molecular Point Group                 Cs    NOp =  2
 Largest Abelian Subgroup              Cs    NOp =  2
 Nuclear Repulsion Energy =   437.4572466561 hartrees
 There are       41 alpha and       41 beta electrons
 Applying Cartesian multipole field
    Component          Value
    ---------          -----
     (2,0,0)        1.00000E-11
     (0,2,0)        2.00000E-11
     (0,0,2)       -3.00000E-11
 Nucleus-field energy     =     0.0000000129 hartrees
 Requested basis set is 6-311++G(d,p)
 There are 58 shells and 138 basis functions
 A cutoff of  1.0D-14 yielded   1404 shell pairs
 There are      8542 function pairs (      9318 Cartesian)
 Smallest overlap matrix eigenvalue = 4.98E-04
 Guess MOs from SCF MO coefficient file

 -----------------------------------------------------------------------
  General SCF calculation program by
  Eric Jon Sundstrom, Paul Horn, Yuezhi Mao, Dmitri Zuev, Alec White,
  David Stuck, Shaama M.S., Shane Yost, Joonho Lee, David Small,
  Daniel Levine, Susi Lehtola, Hugh Burton, Evgeny Epifanovsky
 -----------------------------------------------------------------------
 Hartree-Fock
 using 4 threads for integral computing
 -------------------------------------------------------
 OpenMP Integral computing Module                
 Release: version 2.0, May 2017, Q-Chem Inc. Pleasanton 
 -------------------------------------------------------
 A restricted SCF calculation will be
 performed using DIIS
 SCF converges when DIIS error is below 1.0e-08
 ---------------------------------------
  Cycle       Energy         DIIS error
 ---------------------------------------
    1   -3713.3721038671      1.94e-05  
    2   -3713.3721053604      4.95e-06  
    3   -3713.3721055055      1.82e-06  
    4   -3713.3721055224      6.87e-07  
    5   -3713.3721055258      3.35e-07  
    6   -3713.3721055266      1.01e-07  
    7   -3713.3721055268      4.46e-08  
    8   -3713.3721055268      2.23e-08  
    9   -3713.3721055268      1.04e-08  
   10   -3713.3721055268      3.22e-09  Convergence criterion met
 ---------------------------------------
 SCF time:   CPU 13.20s  wall 8.00s 
 SCF   energy in the final basis set =    -3713.3721055268
 Total energy in the final basis set =    -3713.3721055268


 ------------------------------------------------------------------------------

   CCMAN2: suite of methods based on coupled cluster
           and equation of motion theories.

   Components:
   * libvmm-1.3-trunk
     by Evgeny Epifanovsky, Ilya Kaliman.
   * libtensor-2.5-trunk
     by Evgeny Epifanovsky, Michael Wormit, Dmitry Zuev, Sam Manzer, 
        Ilya Kaliman.
   * libcc-2.5-trunk
     by Evgeny Epifanovsky, Arik Landau, Tomasz Kus, Kirill Khistyaev, 
        Dmitry Zuev, Prashant Manohar, Xintian Feng, Anna Krylov, 
        Matthew Goldey, Alec White, Thomas Jagau, Kaushik Nanda, 
        Anastasia Gunina, Alexander Kunitsa, Joonho Lee.

   CCMAN original authors:
   Anna I. Krylov, C. David Sherrill, Steven R. Gwaltney,
   Edward F. C. Byrd (2000)
   Sergey V. Levchenko, Lyudmila V. Slipchenko, Tao Wang,
   Ana-Maria C. Cristian (2003)
   Piotr A. Pieniazek, C. Melania Oana, Evgeny Epifanovsky (2007)
   Prashant Manohar (2009)

 ------------------------------------------------------------------------------


 Allocating and initializing 3808MB of RAM...
 Calculation will run on 4 cores.


 Alpha MOs, Restricted
 -- Occupied --                  
-490.05 -104.86  -80.04  -80.04  -65.18  -58.54  -58.54  -58.54
  1 A'    2 A'    3 A'    4 A'    5 A'    6 A'    1 A"    7 A'                 
-10.585  -9.860  -8.053  -8.050  -8.050  -7.580  -7.575  -7.473
  8 A'    9 A'   10 A'    2 A"   11 A'   12 A'   13 A'   14 A'                 
 -7.465  -7.465  -5.472  -5.471  -5.471  -5.467  -5.466  -5.466
  3 A"   15 A'   16 A'   17 A'    4 A"   18 A'   19 A'    5 A"                 
 -3.212  -3.209  -3.209  -3.200  -3.200  -1.135  -1.053  -0.900
 20 A'    6 A"   21 A'   22 A'    7 A"   23 A'   24 A'   25 A'                 
 -0.705  -0.546  -0.538  -0.514  -0.468  -0.466  -0.443  -0.394
 26 A'   27 A'   28 A'    8 A"   29 A'    9 A"   30 A'   31 A'                 
 -0.356
 10 A"                                                                         
 -- Virtual --                   
 -0.029   0.034   0.062   0.063   0.080   0.080   0.099   0.103
 11 A"   32 A'   33 A'   34 A'   12 A"   35 A'   36 A'   37 A'                 
  0.108   0.111   0.120   0.124   0.130   0.149   0.160   0.160
 13 A"   38 A'   39 A'   14 A"   40 A'   41 A'   42 A'   15 A"                 
  0.177   0.194   0.213   0.265   0.328   0.379   0.387   0.392
 43 A'   44 A'   45 A'   46 A'   47 A'   48 A'   16 A"   49 A'                 
  0.416   0.427   0.508   0.555   0.559   0.581   0.611   0.617
 17 A"   50 A'   51 A'   18 A"   52 A'   53 A'   19 A"   54 A'                 
  0.665   0.680   0.709   0.712   0.751   0.772   0.782   0.809
 20 A"   55 A'   56 A'   21 A"   57 A'   22 A"   58 A'   59 A'                 
  0.830   0.834   0.870   0.909   0.966   1.002   1.057   1.078
 23 A"   60 A'   61 A'   62 A'   63 A'   24 A"   64 A'   25 A"                 
  1.129   1.138   1.171   1.190   1.218   1.285   1.388   1.500
 26 A"   65 A'   66 A'   27 A"   67 A'   68 A'   69 A'   70 A'                 
  1.776   1.834   1.910   1.937   1.961   2.024   2.297   2.325
 28 A"   29 A"   71 A'   72 A'   73 A'   74 A'   30 A"   75 A'                 
  2.404   2.607   2.643   2.728   4.530   4.539   4.546   4.567
 76 A'   31 A"   77 A'   78 A'   32 A"   79 A'   33 A"   80 A'                 
  4.738   7.147   7.228   7.402   8.202   8.222   8.282  10.366
 81 A'   82 A'   83 A'   84 A'   34 A"   85 A'   86 A'   87 A'                 
 14.721  14.746  14.767  14.809  14.832  14.884  26.679  26.773
 35 A"   36 A"   88 A'   89 A'   90 A'   91 A'   37 A"   92 A'                 
 27.010  49.460 165.805 166.031 219.223 293.886 293.905 293.979
 93 A'   94 A'   95 A'   96 A'   97 A'   38 A"   98 A'   99 A'                 
*******
100 A'                                                                         

 Beta MOs, Restricted
 -- Occupied --                  
-490.05 -104.86  -80.04  -80.04  -65.18  -58.54  -58.54  -58.54
  1 A'    2 A'    3 A'    4 A'    5 A'    6 A'    1 A"    7 A'                 
-10.585  -9.860  -8.053  -8.050  -8.050  -7.580  -7.575  -7.473
  8 A'    9 A'   10 A'    2 A"   11 A'   12 A'   13 A'   14 A'                 
 -7.465  -7.465  -5.472  -5.471  -5.471  -5.467  -5.466  -5.466
  3 A"   15 A'   16 A'   17 A'    4 A"   18 A'   19 A'    5 A"                 
 -3.212  -3.209  -3.209  -3.200  -3.200  -1.135  -1.053  -0.900
 20 A'    6 A"   21 A'   22 A'    7 A"   23 A'   24 A'   25 A'                 
 -0.705  -0.546  -0.538  -0.514  -0.468  -0.466  -0.443  -0.394
 26 A'   27 A'   28 A'    8 A"   29 A'    9 A"   30 A'   31 A'                 
 -0.356
 10 A"                                                                         
 -- Virtual --                   
 -0.029   0.034   0.062   0.063   0.080   0.080   0.099   0.103
 11 A"   32 A'   33 A'   34 A'   12 A"   35 A'   36 A'   37 A'                 
  0.108   0.111   0.120   0.124   0.130   0.149   0.160   0.160
 13 A"   38 A'   39 A'   14 A"   40 A'   41 A'   42 A'   15 A"                 
  0.177   0.194   0.213   0.265   0.328   0.379   0.387   0.392
 43 A'   44 A'   45 A'   46 A'   47 A'   48 A'   16 A"   49 A'                 
  0.416   0.427   0.508   0.555   0.559   0.581   0.611   0.617
 17 A"   50 A'   51 A'   18 A"   52 A'   53 A'   19 A"   54 A'                 
  0.665   0.680   0.709   0.712   0.751   0.772   0.782   0.809
 20 A"   55 A'   56 A'   21 A"   57 A'   22 A"   58 A'   59 A'                 
  0.830   0.834   0.870   0.909   0.966   1.002   1.057   1.078
 23 A"   60 A'   61 A'   62 A'   63 A'   24 A"   64 A'   25 A"                 
  1.129   1.138   1.171   1.190   1.218   1.285   1.388   1.500
 26 A"   65 A'   66 A'   27 A"   67 A'   68 A'   69 A'   70 A'                 
  1.776   1.834   1.910   1.937   1.961   2.024   2.297   2.325
 28 A"   29 A"   71 A'   72 A'   73 A'   74 A'   30 A"   75 A'                 
  2.404   2.607   2.643   2.728   4.530   4.539   4.546   4.567
 76 A'   31 A"   77 A'   78 A'   32 A"   79 A'   33 A"   80 A'                 
  4.738   7.147   7.228   7.402   8.202   8.222   8.282  10.366
 81 A'   82 A'   83 A'   84 A'   34 A"   85 A'   86 A'   87 A'                 
 14.721  14.746  14.767  14.809  14.832  14.884  26.679  26.773
 35 A"   36 A"   88 A'   89 A'   90 A'   91 A'   37 A"   92 A'                 
 27.010  49.460 165.805 166.031 219.223 293.886 293.905 293.979
 93 A'   94 A'   95 A'   96 A'   97 A'   38 A"   98 A'   99 A'                 
*******
100 A'                                                                         

 Occupation and symmetry of molecular orbitals

 Point group: Cs (2 irreducible representations).

                           A'   A"    All 
 ------------------------------------------
 All molecular orbitals:
  - Alpha                  100  38    138 
  - Beta                   100  38    138 
 ------------------------------------------
 Alpha orbitals:
  - Frozen occupied        19   5     24  
  - Active occupied        12   5     17  
  - Active virtual         69   28    97  
  - Frozen virtual         0    0     0   
 ------------------------------------------
 Beta orbitals:
  - Frozen occupied        19   5     24  
  - Active occupied        12   5     17  
  - Active virtual         69   28    97  
  - Frozen virtual         0    0     0   
 ------------------------------------------

 Import integrals:   CPU 0.00 s  wall 0.00 s

 Import integrals:   CPU 62.48 s  wall 45.38 s

 MP2 amplitudes:   CPU 0.21 s  wall 0.41 s

Running a double precision version
           CCSD T amplitudes will be solved using DIIS.

           Start     Size      MaxIter   EConv     TConv     
           3         7         100       1.00e-07  1.00e-05  
 ------------------------------------------------------------------------------
           Energy (a.u.)   Ediff      Tdiff       Comment
 ------------------------------------------------------------------------------
         -3714.00859213                           
     1   -3714.01401885   5.43e-03   8.16e-01     
     2   -3714.03165990   1.76e-02   9.95e-02     
     3   -3714.03290406   1.24e-03   4.07e-02     
     4   -3714.03481561   1.91e-03   1.35e-02     Switched to DIIS steps.
     5   -3714.03537409   5.58e-04   1.15e-02     
     6   -3714.03537587   1.78e-06   2.45e-03     
     7   -3714.03536962   6.25e-06   9.71e-04     
     8   -3714.03537114   1.52e-06   1.89e-04     
     9   -3714.03537111   3.01e-08   7.44e-05     
    10   -3714.03537110   2.28e-09   2.60e-05     
    11   -3714.03537120   9.56e-08   1.54e-05     
    12   -3714.03537116   3.93e-08   5.19e-06     
 ------------------------------------------------------------------------------
         -3714.03537116                           CCSD T converged.

End of double precision
 SCF energy                 = -3713.37210553
 MP2 energy                 = -3714.00859213
 CCSD correlation energy     =    -0.66326563
 CCSD total energy           = -3714.03537116

 CCSD  T1^2 = 0.0095  T2^2 = 0.2971  Leading amplitudes:

 Amplitude    Orbitals with energies
  0.0201       10 (A") A                 ->    16 (A") A                  
              -0.3557                          0.3868                     
  0.0201       10 (A") B                 ->    16 (A") B                  
              -0.3557                          0.3868                     
  0.0159       9 (A") A                  ->    11 (A") A                  
              -0.4662                         -0.0290                     
  0.0159       9 (A") B                  ->    11 (A") B                  
              -0.4662                         -0.0290                     

 Amplitude    Orbitals with energies
 -0.1423       10 (A") A     10 (A") B   ->    11 (A") A     11 (A") B    
              -0.3557       -0.3557           -0.0290       -0.0290       
  0.1423       10 (A") A     10 (A") B   ->    11 (A") B     11 (A") A    
              -0.3557       -0.3557           -0.0290       -0.0290       
  0.1423       10 (A") B     10 (A") A   ->    11 (A") A     11 (A") B    
              -0.3557       -0.3557           -0.0290       -0.0290       
 -0.1423       10 (A") B     10 (A") A   ->    11 (A") B     11 (A") A    
              -0.3557       -0.3557           -0.0290       -0.0290       

 Computing CCSD intemediates for later calculations in double precision
 Finished.

Running a double precision version
           CCSD Lambda amplitudes will be solved using DIIS.
           Start     Size      MaxIter   EConv     LConv     
           3         7         100       1.00e-07  1.00e-05  
 ------------------------------------------------------------------------------
            Enorm      Ldiff       Comment
 ------------------------------------------------------------------------------
     1     6.02e-02   4.79e-02     
     2     1.31e-02   5.13e-03     
     3     5.44e-03   2.41e-03     
     4     2.56e-03   1.22e-03     Switched to DIIS steps.
     5     8.24e-04   4.86e-04     
     6     3.57e-04   1.31e-04     
     7     1.02e-04   3.40e-05     
     8     4.44e-05   2.34e-06     
     9     1.70e-05   3.26e-06     
    10     6.33e-06   1.34e-06     
    11     2.00e-06   5.60e-07     
    12     8.13e-07   1.48e-07     
    13     3.42e-07   9.34e-08     
    14     1.64e-07   2.04e-08     
    15     8.36e-08   1.25e-08     
 ------------------------------------------------------------------------------
                                   CCSD Lambda converged.

 Computing density matrices in double precision...
           Orbital response amplitudes will be solved using DIIS.
           Start     Size      MaxIter   EConv     LConv     
           3         7         100       1.00e-06  1.00e-06  
 ------------------------------------------------------------------------------
            Enorm      Ldiff       Comment
 ------------------------------------------------------------------------------
     1     1.08e-01   1.46e-03     
     2     1.08e-01   6.48e-03     
     3     1.29e-01   2.39e-02     
     4     1.57e-02   5.65e-02     Switched to DIIS steps.
     5     7.18e-03   2.65e-03     
     6     7.41e-04   5.75e-04     
     7     1.64e-04   8.30e-05     
     8     5.95e-05   2.81e-05     
     9     2.36e-05   4.94e-06     
    10     9.55e-06   2.60e-06     
    11     2.81e-06   9.42e-08     
    12     6.59e-07   1.37e-07     
 ------------------------------------------------------------------------------
                                   Orbital response converged.

 Computing density matrices... Done.
 CCSD calculation:   CPU 634.70 s  wall 472.88 s

Current path: /canmo/ccsd/grad/
/g1_bb_aa
/g1_bb_bb
/g1_o1o1
/g1_o1o2
/g1_o1v1
/g1_o2v1
/g1_v1v1
/g1p_bb_aa
/g1p_bb_bb
/g1s_bb_aa
/g1s_bb_bb
/g2_o1o1o1o1
/g2_o1o1o1v1
/g2_o1o1v1v1
/g2_o1v1o1v1
/g2_o1v1v1v1
/g2_v1v1v1v1
/w_bb_aa
/w_bb_bb
 Transferring MO TPDM to AO TPDM
 Transferring g2_o1o1o1o1
 Transferring g2_o1o1o1v1
 Transferring g2_o1o1v1v1
 Transferring g2_o1v1o1v1
 Transferring g2_o1v1v1v1
 Transferring g2_v1v1v1v1
 Adding separable TPDM
 Computing TPDM gradient
 --------------------------------------------------------
 2e gradient
  Atom          X               Y               Z
 --------------------------------------------------------
    1        -46.886529       10.812062       -0.000000  
    2          9.327620      -31.575169        0.000000  
    3          9.869447       26.419006       -0.000000  
    4         27.689461       -5.655899       -0.000000  
 --------------------------------------------------------
 --------------------------------------------------------
 Final gradient
  Atom          X               Y               Z
 --------------------------------------------------------
    1        -46.886529       10.812062       -0.000000  
    2          9.327620      -31.575169        0.000000  
    3          9.869447       26.419006       -0.000000  
    4         27.689461       -5.655899       -0.000000  
 --------------------------------------------------------
 Analytic gradient from two-electron contribution:   CPU 1065.68 s  wall 493.74 s

 Total ccman2 time:   CPU 1767.90 s  wall 1026.95 s


 --------------------------------------------------------------
             Orbital Energies (a.u.) and Symmetries
 --------------------------------------------------------------

 Alpha MOs, Restricted
 -- Occupied --                  
-490.05 -104.86  -80.04  -80.04  -65.18  -58.54  -58.54  -10.58
  1 A'    2 A'    3 A'    4 A'    5 A'    6 A'    7 A'    8 A'                 
 -9.860  -8.053  -8.050  -7.580  -7.575  -7.473  -7.465  -5.472
  9 A'   10 A'   11 A'   12 A'   13 A'   14 A'   15 A'   16 A'                 
 -5.471  -5.467  -5.466 -58.539  -8.050  -7.465  -5.471  -5.466
 17 A'   18 A'   19 A'    1 A"    2 A"    3 A"    4 A"    5 A"                 
 -3.212  -3.209  -3.200  -1.135  -1.053  -0.900  -0.705  -0.546
 20 A'   21 A'   22 A'   23 A'   24 A'   25 A'   26 A'   27 A'                 
 -0.538  -0.468  -0.443  -0.394  -3.209  -3.200  -0.514  -0.466
 28 A'   29 A'   30 A'   31 A'    6 A"    7 A"    8 A"    9 A"                 
 -0.356
 10 A"                                                                         
 -- Virtual --                   
  0.034   0.062   0.063   0.080   0.099   0.103   0.111   0.120
 32 A'   33 A'   34 A'   35 A'   36 A'   37 A'   38 A'   39 A'                 
  0.130   0.149   0.160   0.177   0.194   0.213   0.265   0.328
 40 A'   41 A'   42 A'   43 A'   44 A'   45 A'   46 A'   47 A'                 
  0.379   0.392   0.427   0.508   0.559   0.581   0.617   0.680
 48 A'   49 A'   50 A'   51 A'   52 A'   53 A'   54 A'   55 A'                 
  0.709   0.751   0.782   0.809   0.834   0.870   0.909   0.966
 56 A'   57 A'   58 A'   59 A'   60 A'   61 A'   62 A'   63 A'                 
  1.057   1.138   1.171   1.218   1.285   1.388   1.500   1.910
 64 A'   65 A'   66 A'   67 A'   68 A'   69 A'   70 A'   71 A'                 
  1.937   1.961   2.024   2.325   2.404   2.643   2.728   4.539
 72 A'   73 A'   74 A'   75 A'   76 A'   77 A'   78 A'   79 A'                 
  4.567   4.738   7.147   7.228   7.402   8.222   8.282  10.366
 80 A'   81 A'   82 A'   83 A'   84 A'   85 A'   86 A'   87 A'                 
 14.767  14.809  14.832  14.884  26.773  27.010  49.460 165.805
 88 A'   89 A'   90 A'   91 A'   92 A'   93 A'   94 A'   95 A'                 
166.031 219.223 293.905 293.9791028.400  -0.029   0.080   0.108
 96 A'   97 A'   98 A'   99 A'  100 A'   11 A"   12 A"   13 A"                 
  0.124   0.160   0.387   0.416   0.555   0.611   0.665   0.712
 14 A"   15 A"   16 A"   17 A"   18 A"   19 A"   20 A"   21 A"                 
  0.772   0.830   1.002   1.078   1.129   1.190   1.776   1.834
 22 A"   23 A"   24 A"   25 A"   26 A"   27 A"   28 A"   29 A"                 
  2.297   2.607   4.530   4.546   8.202  14.721  14.746  26.679
 30 A"   31 A"   32 A"   33 A"   34 A"   35 A"   36 A"   37 A"                 
293.886
 38 A"                                                                         

 Beta MOs, Restricted
 -- Occupied --                  
-490.05 -104.86  -80.04  -80.04  -65.18  -58.54  -58.54  -10.58
  1 A'    2 A'    3 A'    4 A'    5 A'    6 A'    7 A'    8 A'                 
 -9.860  -8.053  -8.050  -7.580  -7.575  -7.473  -7.465  -5.472
  9 A'   10 A'   11 A'   12 A'   13 A'   14 A'   15 A'   16 A'                 
 -5.471  -5.467  -5.466 -58.539  -8.050  -7.465  -5.471  -5.466
 17 A'   18 A'   19 A'    1 A"    2 A"    3 A"    4 A"    5 A"                 
 -3.212  -3.209  -3.200  -1.135  -1.053  -0.900  -0.705  -0.546
 20 A'   21 A'   22 A'   23 A'   24 A'   25 A'   26 A'   27 A'                 
 -0.538  -0.468  -0.443  -0.394  -3.209  -3.200  -0.514  -0.466
 28 A'   29 A'   30 A'   31 A'    6 A"    7 A"    8 A"    9 A"                 
 -0.356
 10 A"                                                                         
 -- Virtual --                   
  0.034   0.062   0.063   0.080   0.099   0.103   0.111   0.120
 32 A'   33 A'   34 A'   35 A'   36 A'   37 A'   38 A'   39 A'                 
  0.130   0.149   0.160   0.177   0.194   0.213   0.265   0.328
 40 A'   41 A'   42 A'   43 A'   44 A'   45 A'   46 A'   47 A'                 
  0.379   0.392   0.427   0.508   0.559   0.581   0.617   0.680
 48 A'   49 A'   50 A'   51 A'   52 A'   53 A'   54 A'   55 A'                 
  0.709   0.751   0.782   0.809   0.834   0.870   0.909   0.966
 56 A'   57 A'   58 A'   59 A'   60 A'   61 A'   62 A'   63 A'                 
  1.057   1.138   1.171   1.218   1.285   1.388   1.500   1.910
 64 A'   65 A'   66 A'   67 A'   68 A'   69 A'   70 A'   71 A'                 
  1.937   1.961   2.024   2.325   2.404   2.643   2.728   4.539
 72 A'   73 A'   74 A'   75 A'   76 A'   77 A'   78 A'   79 A'                 
  4.567   4.738   7.147   7.228   7.402   8.222   8.282  10.366
 80 A'   81 A'   82 A'   83 A'   84 A'   85 A'   86 A'   87 A'                 
 14.767  14.809  14.832  14.884  26.773  27.010  49.460 165.805
 88 A'   89 A'   90 A'   91 A'   92 A'   93 A'   94 A'   95 A'                 
166.031 219.223 293.905 293.9791028.400  -0.029   0.080   0.108
 96 A'   97 A'   98 A'   99 A'  100 A'   11 A"   12 A"   13 A"                 
  0.124   0.160   0.387   0.416   0.555   0.611   0.665   0.712
 14 A"   15 A"   16 A"   17 A"   18 A"   19 A"   20 A"   21 A"                 
  0.772   0.830   1.002   1.078   1.129   1.190   1.776   1.834
 22 A"   23 A"   24 A"   25 A"   26 A"   27 A"   28 A"   29 A"                 
  2.297   2.607   4.530   4.546   8.202  14.721  14.746  26.679
 30 A"   31 A"   32 A"   33 A"   34 A"   35 A"   36 A"   37 A"                 
293.886
 38 A"                                                                         
 --------------------------------------------------------------

          Ground-State Mulliken Net Atomic Charges

     Atom                 Charge (a.u.)
  ----------------------------------------
      1 Br                   -0.246508
      2 P                     0.318615
      3 P                    -0.028369
      4 Cl                   -0.043738
  ----------------------------------------
  Sum of atomic charges =    -0.000000

 -----------------------------------------------------------------
                    Cartesian Multipole Moments
 -----------------------------------------------------------------
    Charge (ESU x 10^10)
                 0.0000
    Dipole Moment (Debye)
         X       0.1341      Y      -0.0080      Z       0.0000
       Tot       0.1343
    Quadrupole Moments (Debye-Ang)
        XX     -62.6732     XY       0.2981     YY     -58.2637
        XZ      -0.0000     YZ      -0.0000     ZZ     -57.6317
    Octopole Moments (Debye-Ang^2)
       XXX      68.3363    XXY      -3.4574    XYY      18.3559
       YYY      -3.1547    XXZ       0.0000    XYZ      -0.0000
       YYZ       0.0000    XZZ      17.3334    YZZ      -1.0600
       ZZZ       0.0000
    Hexadecapole Moments (Debye-Ang^3)
      XXXX   -1357.1219   XXXY     -24.2121   XXYY    -254.1889
      XYYY      -8.9022   YYYY    -203.9134   XXXZ      -0.0000
      XXYZ       0.0000   XYYZ      -0.0000   YYYZ      -0.0000
      XXZZ    -241.8634   XYZZ      -2.0370   YYZZ     -46.3430
      XZZZ      -0.0000   YZZZ      -0.0000   ZZZZ     -80.8190
 -----------------------------------------------------------------
 DrvMan completing analytic gradient of the correlated energy
 Correlated dipole moment
            1
    1   0.0527546
    2  -0.0031566
    3   0.0000000
 Energy read as -3714.035371161
 Full Analytical Gradient: (in a.u., or Hartree/Bohr)
             1             2             3             4
    1   -0.00001351   -0.00005971    0.00014200   -0.00006878
    2    0.00001923   -0.00013836    0.00008102    0.00003812
    3    0.00000000   -0.00000000    0.00000000   -0.00000000
 Gradient time:  CPU 0.26 s  wall 1.56 s
 Geometry Optimization Parameters
   NAtoms,    NIC,     NZ,  NCons,   NDum,   NFix, NCnnct, MaxDiis
        4      14       4       0       0       0       0       0

 Cartesian Hessian Update
 Hessian Updated using BFGS Update


** GEOMETRY OPTIMIZATION IN DELOCALIZED INTERNAL COORDINATES **
   Searching for a Minimum

   Optimization Cycle:   4

                       Coordinates (Angstroms)
     ATOM                X               Y               Z
      1  Br        1.9860969906   -0.1096765115    0.0000000000
      2  P        -0.0261195093    0.9126947284    0.0000000000
      3  P        -1.1700122417   -0.7827485143    0.0000000000
      4  Cl       -3.0565961770    0.1112676910    0.0000000000
   Point Group: cs    Number of degrees of freedom:     5


   Energy is  -3714.035371161

 Hessian Updated using BFGS Update

  5 Hessian modes will be used to form the next step
  Hessian Eigenvalues:
     0.134006    0.164506    0.249720    0.273732    0.330640

 Minimum Search - Taking Simple RFO Step
 Searching for Lamda that Minimizes Along All modes
 Value Taken    Lamda =   0.00000000
 Step Taken.  Stepsize is  0.000762

                             Maximum     Tolerance    Cnvgd?
         Gradient           0.000116      0.000300     YES
         Displacement       0.000536      0.001200     YES
         Energy change     -0.000002      0.000001      NO


                       Distance Matrix (Angstroms)
             Br(  1)   P (  2)   P (  3)
   P (  2)  2.257046
   P (  3)  3.227081  2.045243
   Cl(  4)  5.047531  3.134657  2.087693

 Final energy is   -3714.0353711608213     


 ******************************
 **  OPTIMIZATION CONVERGED  **
 ******************************

                       Coordinates (Angstroms)
     ATOM                X               Y               Z
      1  Br        1.9860969906   -0.1096765115    0.0000000000
      2  P        -0.0261195093    0.9126947284    0.0000000000
      3  P        -1.1700122417   -0.7827485143    0.0000000000
      4  Cl       -3.0565961770    0.1112676910    0.0000000000

Z-matrix Print:
$molecule
0 1
Br
P  1 2.257046
P  2 2.045243 1 97.072700
Cl 3 2.087693 2 98.651628 1 -180.000000 0
$end


 --------------------------------------------------------------
             Orbital Energies (a.u.) and Symmetries
 --------------------------------------------------------------

 Alpha MOs, Restricted
 -- Occupied --                  
-490.05 -104.86  -80.04  -80.04  -65.18  -58.54  -58.54  -10.58
  1 A'    2 A'    3 A'    4 A'    5 A'    6 A'    7 A'    8 A'                 
 -9.860  -8.053  -8.050  -7.580  -7.575  -7.473  -7.465  -5.472
  9 A'   10 A'   11 A'   12 A'   13 A'   14 A'   15 A'   16 A'                 
 -5.471  -5.467  -5.466 -58.539  -8.050  -7.465  -5.471  -5.466
 17 A'   18 A'   19 A'    1 A"    2 A"    3 A"    4 A"    5 A"                 
 -3.212  -3.209  -3.200  -1.135  -1.053  -0.900  -0.705  -0.546
 20 A'   21 A'   22 A'   23 A'   24 A'   25 A'   26 A'   27 A'                 
 -0.538  -0.468  -0.443  -0.394  -3.209  -3.200  -0.514  -0.466
 28 A'   29 A'   30 A'   31 A'    6 A"    7 A"    8 A"    9 A"                 
 -0.356
 10 A"                                                                         
 -- Virtual --                   
  0.034   0.062   0.063   0.080   0.099   0.103   0.111   0.120
 32 A'   33 A'   34 A'   35 A'   36 A'   37 A'   38 A'   39 A'                 
  0.130   0.149   0.160   0.177   0.194   0.213   0.265   0.328
 40 A'   41 A'   42 A'   43 A'   44 A'   45 A'   46 A'   47 A'                 
  0.379   0.392   0.427   0.508   0.559   0.581   0.617   0.680
 48 A'   49 A'   50 A'   51 A'   52 A'   53 A'   54 A'   55 A'                 
  0.709   0.751   0.782   0.809   0.834   0.870   0.909   0.966
 56 A'   57 A'   58 A'   59 A'   60 A'   61 A'   62 A'   63 A'                 
  1.057   1.138   1.171   1.218   1.285   1.388   1.500   1.910
 64 A'   65 A'   66 A'   67 A'   68 A'   69 A'   70 A'   71 A'                 
  1.937   1.961   2.024   2.325   2.404   2.643   2.728   4.539
 72 A'   73 A'   74 A'   75 A'   76 A'   77 A'   78 A'   79 A'                 
  4.567   4.738   7.147   7.228   7.402   8.222   8.282  10.366
 80 A'   81 A'   82 A'   83 A'   84 A'   85 A'   86 A'   87 A'                 
 14.767  14.809  14.832  14.884  26.773  27.010  49.460 165.805
 88 A'   89 A'   90 A'   91 A'   92 A'   93 A'   94 A'   95 A'                 
166.031 219.223 293.905 293.9791028.400  -0.029   0.080   0.108
 96 A'   97 A'   98 A'   99 A'  100 A'   11 A"   12 A"   13 A"                 
  0.124   0.160   0.387   0.416   0.555   0.611   0.665   0.712
 14 A"   15 A"   16 A"   17 A"   18 A"   19 A"   20 A"   21 A"                 
  0.772   0.830   1.002   1.078   1.129   1.190   1.776   1.834
 22 A"   23 A"   24 A"   25 A"   26 A"   27 A"   28 A"   29 A"                 
  2.297   2.607   4.530   4.546   8.202  14.721  14.746  26.679
 30 A"   31 A"   32 A"   33 A"   34 A"   35 A"   36 A"   37 A"                 
293.886
 38 A"                                                                         

 Beta MOs, Restricted
 -- Occupied --                  
-490.05 -104.86  -80.04  -80.04  -65.18  -58.54  -58.54  -10.58
  1 A'    2 A'    3 A'    4 A'    5 A'    6 A'    7 A'    8 A'                 
 -9.860  -8.053  -8.050  -7.580  -7.575  -7.473  -7.465  -5.472
  9 A'   10 A'   11 A'   12 A'   13 A'   14 A'   15 A'   16 A'                 
 -5.471  -5.467  -5.466 -58.539  -8.050  -7.465  -5.471  -5.466
 17 A'   18 A'   19 A'    1 A"    2 A"    3 A"    4 A"    5 A"                 
 -3.212  -3.209  -3.200  -1.135  -1.053  -0.900  -0.705  -0.546
 20 A'   21 A'   22 A'   23 A'   24 A'   25 A'   26 A'   27 A'                 
 -0.538  -0.468  -0.443  -0.394  -3.209  -3.200  -0.514  -0.466
 28 A'   29 A'   30 A'   31 A'    6 A"    7 A"    8 A"    9 A"                 
 -0.356
 10 A"                                                                         
 -- Virtual --                   
  0.034   0.062   0.063   0.080   0.099   0.103   0.111   0.120
 32 A'   33 A'   34 A'   35 A'   36 A'   37 A'   38 A'   39 A'                 
  0.130   0.149   0.160   0.177   0.194   0.213   0.265   0.328
 40 A'   41 A'   42 A'   43 A'   44 A'   45 A'   46 A'   47 A'                 
  0.379   0.392   0.427   0.508   0.559   0.581   0.617   0.680
 48 A'   49 A'   50 A'   51 A'   52 A'   53 A'   54 A'   55 A'                 
  0.709   0.751   0.782   0.809   0.834   0.870   0.909   0.966
 56 A'   57 A'   58 A'   59 A'   60 A'   61 A'   62 A'   63 A'                 
  1.057   1.138   1.171   1.218   1.285   1.388   1.500   1.910
 64 A'   65 A'   66 A'   67 A'   68 A'   69 A'   70 A'   71 A'                 
  1.937   1.961   2.024   2.325   2.404   2.643   2.728   4.539
 72 A'   73 A'   74 A'   75 A'   76 A'   77 A'   78 A'   79 A'                 
  4.567   4.738   7.147   7.228   7.402   8.222   8.282  10.366
 80 A'   81 A'   82 A'   83 A'   84 A'   85 A'   86 A'   87 A'                 
 14.767  14.809  14.832  14.884  26.773  27.010  49.460 165.805
 88 A'   89 A'   90 A'   91 A'   92 A'   93 A'   94 A'   95 A'                 
166.031 219.223 293.905 293.9791028.400  -0.029   0.080   0.108
 96 A'   97 A'   98 A'   99 A'  100 A'   11 A"   12 A"   13 A"                 
  0.124   0.160   0.387   0.416   0.555   0.611   0.665   0.712
 14 A"   15 A"   16 A"   17 A"   18 A"   19 A"   20 A"   21 A"                 
  0.772   0.830   1.002   1.078   1.129   1.190   1.776   1.834
 22 A"   23 A"   24 A"   25 A"   26 A"   27 A"   28 A"   29 A"                 
  2.297   2.607   4.530   4.546   8.202  14.721  14.746  26.679
 30 A"   31 A"   32 A"   33 A"   34 A"   35 A"   36 A"   37 A"                 
293.886
 38 A"                                                                         
 --------------------------------------------------------------

          Ground-State Mulliken Net Atomic Charges

     Atom                 Charge (a.u.)
  ----------------------------------------
      1 Br                   -0.246508
      2 P                     0.318615
      3 P                    -0.028369
      4 Cl                   -0.043738
  ----------------------------------------
  Sum of atomic charges =    -0.000000

 -----------------------------------------------------------------
                    Cartesian Multipole Moments
 -----------------------------------------------------------------
    Charge (ESU x 10^10)
                 0.0000
    Dipole Moment (Debye)
         X       0.1341      Y      -0.0080      Z       0.0000
       Tot       0.1343
    Quadrupole Moments (Debye-Ang)
        XX     -62.6732     XY       0.2981     YY     -58.2637
        XZ      -0.0000     YZ      -0.0000     ZZ     -57.6317
    Octopole Moments (Debye-Ang^2)
       XXX      68.3363    XXY      -3.4574    XYY      18.3559
       YYY      -3.1547    XXZ       0.0000    XYZ      -0.0000
       YYZ       0.0000    XZZ      17.3334    YZZ      -1.0600
       ZZZ       0.0000
    Hexadecapole Moments (Debye-Ang^3)
      XXXX   -1357.1219   XXXY     -24.2121   XXYY    -254.1889
      XYYY      -8.9022   YYYY    -203.9134   XXXZ      -0.0000
      XXYZ       0.0000   XYYZ      -0.0000   YYYZ      -0.0000
      XXZZ    -241.8634   XYZZ      -2.0370   YYZZ     -46.3430
      XZZZ      -0.0000   YZZZ      -0.0000   ZZZZ     -80.8190
 -----------------------------------------------------------------
Archival summary:
1\1\TWL01\OPT\ProcedureUnspecified\BasisUnspecified\r1l12\taweetha\SunNov414:53:032018SunNov414:53:032018\0\\#,OPT,ProcedureUnspecified,BasisUnspecified,\\0,1\Br\P,1,2.25705\P,2,2.04524,1,97.0727\Cl,3,2.08769,2,98.6516,1,-180,0\\HF=-3713.37211\\@

 Total job time:  4144.78s(wall), 7133.44s(cpu) 
 Sun Nov  4 14:53:03 2018

        *************************************************************
        *                                                           *
        *  Thank you very much for using Q-Chem.  Have a nice day.  *
        *                                                           *
        *************************************************************
