# Supplementary material for: Geometric and energetic data from ab initio calculations of haloethene, haloimine, halomethylenephosphine, haloiminophosphine, halodiazene, halodiphosphene and halocyclopropane
Source: Data Brief. 2019 Nov 2;27:104738. doi: 10.1016/j.dib.2019.104738 (PMC6861602; doi:10.1016/j.dib.2019.104738)
Supplement: Multimedia component 8 [file mmc8.zip › PP/CCSD/ClEPPECl.out]

Q-Chem Developer Version!
                  Welcome to Q-Chem
     A Quantum Leap Into The Future Of Chemistry


 Q-Chem 5.1, Q-Chem, Inc., Pleasanton, CA (2018)

 Yihan Shao,  Zhengting Gan,  E. Epifanovsky,  A. T. B. Gilbert,  M. Wormit,  
 J. Kussmann,  A. W. Lange,  A. Behn,  Jia Deng,  Xintian Feng,  D. Ghosh,  
 M. Goldey,  P. R. Horn,  L. D. Jacobson,  I. Kaliman,  T. Kus,  A. Landau,  
 Jie Liu,  E. I. Proynov,  R. M. Richard,  R. P. Steele,  E. J. Sundstrom,  
 H. L. Woodcock III,  P. M. Zimmerman,  D. Zuev,  B. Albrecht,  E. Alguire,  
 S. A. Baeppler,  D. Barton,  Z. Benda,  Y. A. Bernard,  E. J. Berquist,  
 K. B. Bravaya,  H. Burton,  D. Casanova,  Chun-Min Chang,  Yunqing Chen,  
 A. Chien,  K. D. Closser,  M. P. Coons,  S. Coriani,  S. Dasgupta,  
 A. L. Dempwolff,  M. Diedenhofen,  Hainam Do,  R. G. Edgar,  Po-Tung Fang,  
 S. Faraji,  S. Fatehi,  Qingguo Feng,  K. D. Fenk,  J. Fosso-Tande,  
 Qinghui Ge,  A. Ghysels,  G. Gidofalvi,  J. Gomes,  J. Gonthier,  A. Gunina,  
 D. Hait,  M. W. D. Hanson-Heine,  P. H. P. Harbach,  A. W. Hauser,  
 J. E. Herr,  E. G. Hohenstein,  Z. C. Holden,  Kerwin Hui,  B. C. Huynh,  
 T.-C. Jagau,  Hyunjun Ji,  B. Kaduk,  K. Khistyaev,  Jaehoon Kim,  
 P. Klunzinger,  K. Koh,  D. Kosenkov,  L. Koulias,  T. Kowalczyk,  
 C. M. Krauter,  A. Kunitsa,  Ka Un Lao,  A. Laurent,  K. V. Lawler,  
 Joonho Lee,  D. Lefrancois,  S. Lehtola,  D. S. Levine,  Yi-Pei Li,  
 You-Sheng Lin,  Fenglai Liu,  E. Livshits,  A. Luenser,  P. Manohar,  
 E. Mansoor,  S. F. Manzer,  Shan-Ping Mao,  Yuezhi Mao,  N. Mardirossian,  
 A. V. Marenich,  T. Markovich,  L. A. Martinez-Martinez,  S. A. Maurer,  
 N. J. Mayhall,  S. C. McKenzie,  J.-M. Mewes,  A. F. Morrison,  
 J. W. Mullinax,  K. Nanda,  T. S. Nguyen-Beck,  R. Olivares-Amaya,  
 J. A. Parkhill,  T. M. Perrine,  F. Plasser,  P. Pokhilko,  S. Prager,  
 A. Prociuk,  E. Ramos,  D. R. Rehn,  F. Rob,  M. Schneider,  N. Sergueev,  
 S. M. Sharada,  S. Sharma,  D. W. Small,  T. Stauch,  T. Stein,  
 Yu-Chuan Su,  A. J. W. Thom,  A. Tkatchenko,  T. Tsuchimochi,  N. M. Tubman,  
 L. Vogt,  M. L. Vidal,  O. Vydrov,  M. A. Watson,  J. Wenzel,  
 M. de Wergifosse,  T. A. Wesolowski,  A. White,  J. Witte,  A. Yamada,  
 Jun Yang,  K. Yao,  S. Yeganeh,  S. R. Yost,  Zhi-Qiang You,  A. Zech,  
 Igor Ying Zhang,  Xing Zhang,  Yan Zhao,  Ying Zhu,  B. R. Brooks,  
 G. K. L. Chan,  C. J. Cramer,  M. S. Gordon,  W. J. Hehre,  A. Klamt,  
 M. W. Schmidt,  C. D. Sherrill,  D. G. Truhlar,  A. Aspuru-Guzik,  R. Baer,  
 A. T. Bell,  N. A. Besley,  Jeng-Da Chai,  A. E. DePrince, III,  
 R. A. DiStasio Jr.,  A. Dreuw,  B. D. Dunietz,  T. R. Furlani,  
 Chao-Ping Hsu,  Yousung Jung,  Jing Kong,  D. S. Lambrecht,  WanZhen Liang,  
 C. Ochsenfeld,  V. A. Rassolov,  L. V. Slipchenko,  J. E. Subotnik,  
 T. Van Voorhis,  J. M. Herbert,  A. I. Krylov,  P. M. W. Gill,  M. Head-Gordon

 Contributors to earlier versions of Q-Chem not listed above: 
 R. D. Adamson,  B. Austin,  J. Baker,  G. J. O. Beran,  K. Brandhorst,  
 S. T. Brown,  E. F. C. Byrd,  A. K. Chakraborty,  C.-L. Cheng,  
 Siu Hung Chien,  D. M. Chipman,  D. L. Crittenden,  H. Dachsel,  
 R. J. Doerksen,  A. D. Dutoi,  L. Fusti-Molnar,  W. A. Goddard III,  
 A. Golubeva-Zadorozhnaya,  S. R. Gwaltney,  G. Hawkins,  A. Heyden,  
 S. Hirata,  G. Kedziora,  F. J. Keil,  C. Kelley,  Jihan Kim,  R. A. King,  
 R. Z. Khaliullin,  P. P. Korambath,  W. Kurlancheek,  A. M. Lee,  M. S. Lee,  
 S. V. Levchenko,  Ching Yeh Lin,  D. Liotard,  R. C. Lochan,  I. Lotan,  
 P. E. Maslen,  N. Nair,  D. P. O'Neill,  D. Neuhauser,  E. Neuscamman,  
 C. M. Oana,  R. Olson,  B. Peters,  R. Peverati,  P. A. Pieniazek,  
 Y. M. Rhee,  J. Ritchie,  M. A. Rohrdanz,  E. Rosta,  N. J. Russ,  
 H. F. Schaefer III,  N. E. Schultz,  N. Shenvi,  A. C. Simmonett,  A. Sodt,  
 D. Stuck,  K. S. Thanthiriwatte,  V. Vanovschi,  Tao Wang,  A. Warshel,  
 C. F. Williams,  Q. Wu,  X. Xu,  W. Zhang

 Please cite Q-Chem as follows:
 Y. Shao et al., Mol. Phys. 113, 184-215 (2015)
 DOI: 10.1080/00268976.2014.952696

 Q-Chem 5.1.1 for Intel X86 EM64T Linux

 Parts of Q-Chem use Armadillo 8.300.2 (Tropical Shenanigans).
 http://arma.sourceforge.net/

 Q-Chem begins on Sun Nov  4 13:18:18 2018  

Host: 
0

     Scratch files written to /scratch/taweetham/qchem52521//
Input Ideriv = 1
Curr. Ideriv = -1
Max.  Ideriv = 1

Checking the input file for inconsistencies... 	...done.

--------------------------------------------------------------
User input:
--------------------------------------------------------------
Cl=Cl_t.out
$molecule
0 1
P 
P  1 2.056862
Cl 1 2.105482 2 98.328830
Cl 2 2.105482 1 98.328830 3 -180.000000 0
$end

$rem
   JOB_TYPE	OPTIMIZATION
   BASIS	6-311++G**
   METHOD	ccsd
   MEM_TOTAL	4000
   N_FROZEN_CORE      FC
$end


--------------------------------------------------------------
 ----------------------------------------------------------------
             Standard Nuclear Orientation (Angstroms)
    I     Atom           X                Y                Z
 ----------------------------------------------------------------
    1      P      -0.6164879342    -0.8231724903     0.0000000000
    2      P       0.6164879342     0.8231724903     0.0000000000
    3      Cl     -2.4667981035     0.1815198655    -0.0000000000
    4      Cl      2.4667981035    -0.1815198655     0.0000000000
 ----------------------------------------------------------------
 Molecular Point Group                 C2h   NOp =  4
 Largest Abelian Subgroup              C2h   NOp =  4
 Nuclear Repulsion Energy =   302.6751945970 hartrees
 There are       32 alpha and       32 beta electrons
 Requested basis set is 6-311++G(d,p)
 There are 52 shells and 120 basis functions
 Total memory of 4000MB is distributed as follows: 
   QALLOC including MEM_STATIC uses 192MB
   MEM_STATIC is set to 192MB
   CCMAN JOB total memory use is  3808MB
 Warning: actual memory use might exceed 4000MB

 Total QAlloc Memory Limit    192 MB
 Mega-Array Size       188 MB
 MEM_STATIC part       192 MB
 A cutoff of  1.0D-14 yielded   1170 shell pairs
 There are      6704 function pairs (      7177 Cartesian)

 -------------------------------------------------------
 OpenMP Integral Computing Module                       
 Release: version 1.0, May 2013, Q-Chem Inc. Pittsburgh 
 -------------------------------------------------------
 Integral Job Info:
 Integral job number is                      11
 Integral operator is                         1
 short-range coefficients                     0
 long-range coefficients              100000000
 Omega coefficients                           0
 if combine SR and LR in K                    0
 Integral screening is                        0
 Integral computing path is                   2
 max size of driver memory is            800000
 size of driver memory is                593474
 size of scratch memory is              8114252
 max col of scratch BK array               1296
 max len of scratch array in speh3          155
 max len of scratch index in speh4           18
 max int batch size is                      520
 min int batch size is                       52
 fixed nKL is                                52
 max L of basis functions is                  2
 order of int derivative is                   0
 number of shells is                         52
 number of basis is                         124
 number of cartesian basis is               124
 number of contracted shell pairs          1170
 number of primitive shell pairs           3133
 maxK2 (contraction) of shell pair           36
 max number of K2 of shell pair               1
 max number of CS2 of shell pair            196
 max number of PS2 of shell pair            300
 mem total for path MDJ                  514300
 -------------------------------------------------------
 Smallest overlap matrix eigenvalue = 5.18E-04

 Scale SEOQF with 1.000000e-01/1.000000e-01/1.000000e-01

 Standard Electronic Orientation quadrupole field applied
 Nucleus-field energy     =     0.0000000093 hartrees
 Guess from superposition of atomic densities
 Warning:  Energy on first SCF cycle will be non-variational
 SAD guess density has 64.000000 electrons

 -----------------------------------------------------------------------
  General SCF calculation program by
  Eric Jon Sundstrom, Paul Horn, Yuezhi Mao, Dmitri Zuev, Alec White,
  David Stuck, Shaama M.S., Shane Yost, Joonho Lee, David Small,
  Daniel Levine, Susi Lehtola, Hugh Burton, Evgeny Epifanovsky
 -----------------------------------------------------------------------
 Hartree-Fock
 using 4 threads for integral computing
 -------------------------------------------------------
 OpenMP Integral computing Module                
 Release: version 2.0, May 2017, Q-Chem Inc. Pleasanton 
 -------------------------------------------------------
 A restricted SCF calculation will be
 performed using DIIS
 SCF converges when DIIS error is below 1.0e-08
 ---------------------------------------
  Cycle       Energy         DIIS error
 ---------------------------------------
    1   -1600.8266095406      3.91e-02  
    2   -1600.4485022032      4.50e-03  
    3   -1600.4929337969      2.28e-03  
    4   -1600.5034874827      3.85e-04  
    5   -1600.5042121117      1.16e-04  
    6   -1600.5042805935      3.02e-05  
    7   -1600.5042879464      1.03e-05  
    8   -1600.5042887756      2.60e-06  
    9   -1600.5042888312      5.06e-07  
   10   -1600.5042888331      1.15e-07  
   11   -1600.5042888333      2.86e-08  
   12   -1600.5042888332      7.02e-09  Convergence criterion met
 ---------------------------------------
 SCF time:   CPU 5.38s  wall 3.00s 
 SCF   energy in the final basis set =    -1600.5042888332
 Total energy in the final basis set =    -1600.5042888332


 ------------------------------------------------------------------------------

   CCMAN2: suite of methods based on coupled cluster
           and equation of motion theories.

   Components:
   * libvmm-1.3-trunk
     by Evgeny Epifanovsky, Ilya Kaliman.
   * libtensor-2.5-trunk
     by Evgeny Epifanovsky, Michael Wormit, Dmitry Zuev, Sam Manzer, 
        Ilya Kaliman.
   * libcc-2.5-trunk
     by Evgeny Epifanovsky, Arik Landau, Tomasz Kus, Kirill Khistyaev, 
        Dmitry Zuev, Prashant Manohar, Xintian Feng, Anna Krylov, 
        Matthew Goldey, Alec White, Thomas Jagau, Kaushik Nanda, 
        Anastasia Gunina, Alexander Kunitsa, Joonho Lee.

   CCMAN original authors:
   Anna I. Krylov, C. David Sherrill, Steven R. Gwaltney,
   Edward F. C. Byrd (2000)
   Sergey V. Levchenko, Lyudmila V. Slipchenko, Tao Wang,
   Ana-Maria C. Cristian (2003)
   Piotr A. Pieniazek, C. Melania Oana, Evgeny Epifanovsky (2007)
   Prashant Manohar (2009)

 ------------------------------------------------------------------------------


 Allocating and initializing 3808MB of RAM...
 Calculation will run on 4 cores.


 Alpha MOs, Restricted
 -- Occupied --                  
-104.86 -104.86  -80.04  -80.04  -10.59  -10.59   -8.05   -8.05
  1 Ag    1 Bu    2 Ag    2 Bu    3 Bu    3 Ag    4 Bu    4 Ag                 
 -8.051  -8.051  -8.051  -8.051  -7.582  -7.582  -5.474  -5.474
  1 Au    1 Bg    5 Ag    5 Bu    6 Ag    6 Bu    7 Ag    7 Bu                 
 -5.473  -5.473  -5.473  -5.473  -1.138  -1.124  -0.907  -0.714
  8 Ag    2 Au    2 Bg    8 Bu    9 Ag    9 Bu   10 Ag   10 Bu                 
 -0.561  -0.547  -0.519  -0.501  -0.488  -0.471  -0.400  -0.361
 11 Ag   11 Bu    3 Au    3 Bg   12 Ag   12 Bu   13 Ag    4 Au                 
 -- Virtual --                   
 -0.031   0.036   0.061   0.063   0.079   0.085   0.102   0.102
  4 Bg   13 Bu   14 Ag   14 Bu    5 Au   15 Ag   16 Ag   15 Bu                 
  0.107   0.118   0.127   0.134   0.137   0.159   0.164   0.169
  5 Bg   17 Ag   16 Bu   18 Ag    6 Bg   17 Bu   18 Bu    6 Au                 
  0.179   0.203   0.249   0.275   0.329   0.384   0.391   0.392
 19 Bu   19 Ag   20 Ag   20 Bu   21 Ag    7 Au   22 Ag   21 Bu                 
  0.414   0.434   0.526   0.568   0.576   0.594   0.622   0.665
  7 Bg   22 Bu   23 Bu   23 Ag    8 Bg   24 Bu    8 Au   24 Ag                 
  0.676   0.707   0.755   0.778   0.814   0.841   0.851   0.913
 25 Ag    9 Au   25 Bu   26 Bu    9 Bg   26 Ag   10 Au   27 Ag                 
  0.975   0.975   1.069   1.127   1.130   1.133   1.141   1.152
 28 Ag   27 Bu   10 Bg   11 Au   11 Bg   29 Ag   28 Bu   30 Ag                 
  1.164   1.179   1.182   1.190   1.235   1.352   1.484   1.491
 29 Bu   12 Bg   30 Bu   12 Au   31 Ag   31 Bu   32 Ag   32 Bu                 
  1.773   1.833   1.913   1.935   1.990   2.030   2.593   2.618
 13 Au   13 Bg   33 Bu   33 Ag   34 Bu   34 Ag   14 Bg   14 Au                 
  2.626   2.655   2.721   2.723   7.180   7.394  10.345  10.373
 35 Bu   35 Ag   36 Bu   36 Ag   37 Ag   37 Bu   38 Ag   38 Bu                 
 14.714  14.740  14.757  14.807  14.824  14.877  26.641  26.709
 15 Au   15 Bg   39 Bu   40 Bu   39 Ag   40 Ag   16 Bg   16 Au                 
 26.719  26.811  26.984  26.995 165.791 166.019 219.200 219.230
 41 Bu   41 Ag   42 Ag   42 Bu   43 Ag   43 Bu   44 Ag   44 Bu                 

 Beta MOs, Restricted
 -- Occupied --                  
-104.86 -104.86  -80.04  -80.04  -10.59  -10.59   -8.05   -8.05
  1 Ag    1 Bu    2 Ag    2 Bu    3 Bu    3 Ag    4 Bu    4 Ag                 
 -8.051  -8.051  -8.051  -8.051  -7.582  -7.582  -5.474  -5.474
  1 Au    1 Bg    5 Ag    5 Bu    6 Ag    6 Bu    7 Ag    7 Bu                 
 -5.473  -5.473  -5.473  -5.473  -1.138  -1.124  -0.907  -0.714
  8 Ag    2 Au    2 Bg    8 Bu    9 Ag    9 Bu   10 Ag   10 Bu                 
 -0.561  -0.547  -0.519  -0.501  -0.488  -0.471  -0.400  -0.361
 11 Ag   11 Bu    3 Au    3 Bg   12 Ag   12 Bu   13 Ag    4 Au                 
 -- Virtual --                   
 -0.031   0.036   0.061   0.063   0.079   0.085   0.102   0.102
  4 Bg   13 Bu   14 Ag   14 Bu    5 Au   15 Ag   16 Ag   15 Bu                 
  0.107   0.118   0.127   0.134   0.137   0.159   0.164   0.169
  5 Bg   17 Ag   16 Bu   18 Ag    6 Bg   17 Bu   18 Bu    6 Au                 
  0.179   0.203   0.249   0.275   0.329   0.384   0.391   0.392
 19 Bu   19 Ag   20 Ag   20 Bu   21 Ag    7 Au   22 Ag   21 Bu                 
  0.414   0.434   0.526   0.568   0.576   0.594   0.622   0.665
  7 Bg   22 Bu   23 Bu   23 Ag    8 Bg   24 Bu    8 Au   24 Ag                 
  0.676   0.707   0.755   0.778   0.814   0.841   0.851   0.913
 25 Ag    9 Au   25 Bu   26 Bu    9 Bg   26 Ag   10 Au   27 Ag                 
  0.975   0.975   1.069   1.127   1.130   1.133   1.141   1.152
 28 Ag   27 Bu   10 Bg   11 Au   11 Bg   29 Ag   28 Bu   30 Ag                 
  1.164   1.179   1.182   1.190   1.235   1.352   1.484   1.491
 29 Bu   12 Bg   30 Bu   12 Au   31 Ag   31 Bu   32 Ag   32 Bu                 
  1.773   1.833   1.913   1.935   1.990   2.030   2.593   2.618
 13 Au   13 Bg   33 Bu   33 Ag   34 Bu   34 Ag   14 Bg   14 Au                 
  2.626   2.655   2.721   2.723   7.180   7.394  10.345  10.373
 35 Bu   35 Ag   36 Bu   36 Ag   37 Ag   37 Bu   38 Ag   38 Bu                 
 14.714  14.740  14.757  14.807  14.824  14.877  26.641  26.709
 15 Au   15 Bg   39 Bu   40 Bu   39 Ag   40 Ag   16 Bg   16 Au                 
 26.719  26.811  26.984  26.995 165.791 166.019 219.200 219.230
 41 Bu   41 Ag   42 Ag   42 Bu   43 Ag   43 Bu   44 Ag   44 Bu                 

 Occupation and symmetry of molecular orbitals

 Point group: C2h (4 irreducible representations).

                           Ag   Bg   Au   Bu    All 
 ----------------------------------------------------
 All molecular orbitals:
  - Alpha                  44   16   16   44    120 
  - Beta                   44   16   16   44    120 
 ----------------------------------------------------
 Alpha orbitals:
  - Frozen occupied        8    2    2    8     20  
  - Active occupied        5    1    2    4     12  
  - Active virtual         31   13   12   32    88  
  - Frozen virtual         0    0    0    0     0   
 ----------------------------------------------------
 Beta orbitals:
  - Frozen occupied        8    2    2    8     20  
  - Active occupied        5    1    2    4     12  
  - Active virtual         31   13   12   32    88  
  - Frozen virtual         0    0    0    0     0   
 ----------------------------------------------------

 Import integrals:   CPU 0.00 s  wall 0.01 s

 Import integrals:   CPU 32.52 s  wall 28.63 s

 MP2 amplitudes:   CPU 0.49 s  wall 0.76 s

Running a double precision version
           CCSD T amplitudes will be solved using DIIS.

           Start     Size      MaxIter   EConv     TConv     
           3         7         100       1.00e-07  1.00e-05  
 ------------------------------------------------------------------------------
           Energy (a.u.)   Ediff      Tdiff       Comment
 ------------------------------------------------------------------------------
         -1600.99851854                           
     1   -1601.02252505   2.40e-02   7.81e-01     
     2   -1601.03727612   1.48e-02   9.57e-02     
     3   -1601.03920563   1.93e-03   4.02e-02     
     4   -1601.04107952   1.87e-03   1.38e-02     Switched to DIIS steps.
     5   -1601.04166409   5.85e-04   1.16e-02     
     6   -1601.04167969   1.56e-05   2.50e-03     
     7   -1601.04166827   1.14e-05   9.39e-04     
     8   -1601.04166798   2.91e-07   1.94e-04     
     9   -1601.04166838   4.04e-07   7.03e-05     
    10   -1601.04166837   6.82e-09   2.42e-05     
    11   -1601.04166841   3.07e-08   1.40e-05     
    12   -1601.04166841   1.16e-09   4.23e-06     
 ------------------------------------------------------------------------------
         -1601.04166841                           CCSD T converged.

End of double precision
 SCF energy                 = -1600.50428883
 MP2 energy                 = -1600.99851854
 CCSD correlation energy     =    -0.53737957
 CCSD total energy           = -1601.04166841

 CCSD  T1^2 = 0.0095  T2^2 = 0.2842  Leading amplitudes:

 Amplitude    Orbitals with energies
 -0.0213       4 (Au) A                  ->    7 (Au) A                   
              -0.3609                          0.3841                     
 -0.0213       4 (Au) B                  ->    7 (Au) B                   
              -0.3609                          0.3841                     
  0.0212       3 (Bg) A                  ->    4 (Bg) A                   
              -0.5008                         -0.0307                     
  0.0212       3 (Bg) B                  ->    4 (Bg) B                   
              -0.5008                         -0.0307                     

 Amplitude    Orbitals with energies
 -0.1544       4 (Au) A      4 (Au) B    ->    4 (Bg) A      4 (Bg) B     
              -0.3609       -0.3609           -0.0307       -0.0307       
  0.1544       4 (Au) A      4 (Au) B    ->    4 (Bg) B      4 (Bg) A     
              -0.3609       -0.3609           -0.0307       -0.0307       
  0.1544       4 (Au) B      4 (Au) A    ->    4 (Bg) A      4 (Bg) B     
              -0.3609       -0.3609           -0.0307       -0.0307       
 -0.1544       4 (Au) B      4 (Au) A    ->    4 (Bg) B      4 (Bg) A     
              -0.3609       -0.3609           -0.0307       -0.0307       

 Computing CCSD intemediates for later calculations in double precision
 Finished.

Running a double precision version
           CCSD Lambda amplitudes will be solved using DIIS.
           Start     Size      MaxIter   EConv     LConv     
           3         7         100       1.00e-07  1.00e-05  
 ------------------------------------------------------------------------------
            Enorm      Ldiff       Comment
 ------------------------------------------------------------------------------
     1     6.00e-02   4.86e-02     
     2     1.30e-02   5.47e-03     
     3     5.50e-03   2.60e-03     
     4     2.35e-03   1.37e-03     Switched to DIIS steps.
     5     8.01e-04   4.50e-04     
     6     3.35e-04   1.31e-04     
     7     9.65e-05   3.13e-05     
     8     3.91e-05   2.46e-06     
     9     1.57e-05   3.00e-06     
    10     5.85e-06   1.29e-06     
    11     1.72e-06   5.67e-07     
    12     6.74e-07   1.67e-07     
    13     2.53e-07   9.90e-08     
    14     1.08e-07   2.22e-08     
    15     5.59e-08   1.32e-08     
 ------------------------------------------------------------------------------
                                   CCSD Lambda converged.

 Computing density matrices in double precision...
           Orbital response amplitudes will be solved using DIIS.
           Start     Size      MaxIter   EConv     LConv     
           3         7         100       1.00e-06  1.00e-06  
 ------------------------------------------------------------------------------
            Enorm      Ldiff       Comment
 ------------------------------------------------------------------------------
     1     7.25e-02   7.35e-03     
     2     3.66e-02   2.13e-02     
     3     2.39e-02   1.06e-02     
     4     3.41e-03   7.69e-03     Switched to DIIS steps.
     5     3.91e-04   6.03e-04     
     6     7.92e-05   6.52e-05     
     7     1.87e-05   9.95e-06     
     8     3.27e-06   1.49e-06     
     9     9.43e-07   1.77e-07     
 ------------------------------------------------------------------------------
                                   Orbital response converged.

 Computing density matrices... Done.
 CCSD calculation:   CPU 95.36 s  wall 30.84 s

Current path: /canmo/ccsd/grad/
/g1_bb_aa
/g1_bb_bb
/g1_o1o1
/g1_o1o2
/g1_o1v1
/g1_o2v1
/g1_v1v1
/g1p_bb_aa
/g1p_bb_bb
/g1s_bb_aa
/g1s_bb_bb
/g2_o1o1o1o1
/g2_o1o1o1v1
/g2_o1o1v1v1
/g2_o1v1o1v1
/g2_o1v1v1v1
/g2_v1v1v1v1
/w_bb_aa
/w_bb_bb
 Transferring MO TPDM to AO TPDM
 Transferring g2_o1o1o1o1
 Transferring g2_o1o1o1v1
 Transferring g2_o1o1v1v1
 Transferring g2_o1v1o1v1
 Transferring g2_o1v1v1v1
 Transferring g2_v1v1v1v1
 Adding separable TPDM
 Computing TPDM gradient
 --------------------------------------------------------
 2e gradient
  Atom          X               Y               Z
 --------------------------------------------------------
    1          3.408288       24.192744       -0.000000  
    2         -3.408288      -24.192744        0.000000  
    3         24.491941       -6.695524        0.000000  
    4        -24.491941        6.695524       -0.000000  
 --------------------------------------------------------
 --------------------------------------------------------
 Final gradient
  Atom          X               Y               Z
 --------------------------------------------------------
    1          3.408288       24.192744       -0.000000  
    2         -3.408288      -24.192744        0.000000  
    3         24.491941       -6.695524        0.000000  
    4        -24.491941        6.695524       -0.000000  
 --------------------------------------------------------
 Analytic gradient from two-electron contribution:   CPU 577.58 s  wall 303.18 s

 Total ccman2 time:   CPU 710.12 s  wall 371.86 s


 --------------------------------------------------------------
             Orbital Energies (a.u.) and Symmetries
 --------------------------------------------------------------

 Alpha MOs, Restricted
 -- Occupied --                  
-104.86  -80.04  -10.59   -8.05   -8.05   -7.58   -5.47   -5.47
  1 Ag    2 Ag    3 Ag    4 Ag    5 Ag    6 Ag    7 Ag    8 Ag                 
 -8.051  -5.473  -8.051  -5.473-104.860 -80.043 -10.586  -8.054
  1 Bg    2 Bg    1 Au    2 Au    1 Bu    2 Bu    3 Bu    4 Bu                 
 -8.051  -7.582  -5.474  -5.473  -1.138  -0.907  -0.561  -0.488
  5 Bu    6 Bu    7 Bu    8 Bu    9 Ag   10 Ag   11 Ag   12 Ag                 
 -0.400  -0.501  -0.519  -0.361  -1.124  -0.714  -0.547  -0.471
 13 Ag    3 Bg    3 Au    4 Au    9 Bu   10 Bu   11 Bu   12 Bu                 
 -- Virtual --                   
  0.061   0.085   0.102   0.118   0.134   0.203   0.249   0.329
 14 Ag   15 Ag   16 Ag   17 Ag   18 Ag   19 Ag   20 Ag   21 Ag                 
  0.391   0.568   0.665   0.676   0.841   0.913   0.975   1.133
 22 Ag   23 Ag   24 Ag   25 Ag   26 Ag   27 Ag   28 Ag   29 Ag                 
  1.152   1.235   1.484   1.935   2.030   2.655   2.723   7.180
 30 Ag   31 Ag   32 Ag   33 Ag   34 Ag   35 Ag   36 Ag   37 Ag                 
 10.345  14.824  14.877  26.811  26.984 165.791 219.200  -0.031
 38 Ag   39 Ag   40 Ag   41 Ag   42 Ag   43 Ag   44 Ag    4 Bg                 
  0.107   0.137   0.414   0.576   0.814   1.069   1.130   1.179
  5 Bg    6 Bg    7 Bg    8 Bg    9 Bg   10 Bg   11 Bg   12 Bg                 
  1.833   2.593  14.740  26.641   0.079   0.169   0.384   0.622
 13 Bg   14 Bg   15 Bg   16 Bg    5 Au    6 Au    7 Au    8 Au                 
  0.707   0.851   1.127   1.190   1.773   2.618  14.714  26.709
  9 Au   10 Au   11 Au   12 Au   13 Au   14 Au   15 Au   16 Au                 
  0.036   0.063   0.102   0.127   0.159   0.164   0.179   0.275
 13 Bu   14 Bu   15 Bu   16 Bu   17 Bu   18 Bu   19 Bu   20 Bu                 
  0.392   0.434   0.526   0.594   0.755   0.778   0.975   1.141
 21 Bu   22 Bu   23 Bu   24 Bu   25 Bu   26 Bu   27 Bu   28 Bu                 
  1.164   1.182   1.352   1.491   1.913   1.990   2.626   2.721
 29 Bu   30 Bu   31 Bu   32 Bu   33 Bu   34 Bu   35 Bu   36 Bu                 
  7.394  10.373  14.757  14.807  26.719  26.995 166.019 219.230
 37 Bu   38 Bu   39 Bu   40 Bu   41 Bu   42 Bu   43 Bu   44 Bu                 

 Beta MOs, Restricted
 -- Occupied --                  
-104.86  -80.04  -10.59   -8.05   -8.05   -7.58   -5.47   -5.47
  1 Ag    2 Ag    3 Ag    4 Ag    5 Ag    6 Ag    7 Ag    8 Ag                 
 -8.051  -5.473  -8.051  -5.473-104.860 -80.043 -10.586  -8.054
  1 Bg    2 Bg    1 Au    2 Au    1 Bu    2 Bu    3 Bu    4 Bu                 
 -8.051  -7.582  -5.474  -5.473  -1.138  -0.907  -0.561  -0.488
  5 Bu    6 Bu    7 Bu    8 Bu    9 Ag   10 Ag   11 Ag   12 Ag                 
 -0.400  -0.501  -0.519  -0.361  -1.124  -0.714  -0.547  -0.471
 13 Ag    3 Bg    3 Au    4 Au    9 Bu   10 Bu   11 Bu   12 Bu                 
 -- Virtual --                   
  0.061   0.085   0.102   0.118   0.134   0.203   0.249   0.329
 14 Ag   15 Ag   16 Ag   17 Ag   18 Ag   19 Ag   20 Ag   21 Ag                 
  0.391   0.568   0.665   0.676   0.841   0.913   0.975   1.133
 22 Ag   23 Ag   24 Ag   25 Ag   26 Ag   27 Ag   28 Ag   29 Ag                 
  1.152   1.235   1.484   1.935   2.030   2.655   2.723   7.180
 30 Ag   31 Ag   32 Ag   33 Ag   34 Ag   35 Ag   36 Ag   37 Ag                 
 10.345  14.824  14.877  26.811  26.984 165.791 219.200  -0.031
 38 Ag   39 Ag   40 Ag   41 Ag   42 Ag   43 Ag   44 Ag    4 Bg                 
  0.107   0.137   0.414   0.576   0.814   1.069   1.130   1.179
  5 Bg    6 Bg    7 Bg    8 Bg    9 Bg   10 Bg   11 Bg   12 Bg                 
  1.833   2.593  14.740  26.641   0.079   0.169   0.384   0.622
 13 Bg   14 Bg   15 Bg   16 Bg    5 Au    6 Au    7 Au    8 Au                 
  0.707   0.851   1.127   1.190   1.773   2.618  14.714  26.709
  9 Au   10 Au   11 Au   12 Au   13 Au   14 Au   15 Au   16 Au                 
  0.036   0.063   0.102   0.127   0.159   0.164   0.179   0.275
 13 Bu   14 Bu   15 Bu   16 Bu   17 Bu   18 Bu   19 Bu   20 Bu                 
  0.392   0.434   0.526   0.594   0.755   0.778   0.975   1.141
 21 Bu   22 Bu   23 Bu   24 Bu   25 Bu   26 Bu   27 Bu   28 Bu                 
  1.164   1.182   1.352   1.491   1.913   1.990   2.626   2.721
 29 Bu   30 Bu   31 Bu   32 Bu   33 Bu   34 Bu   35 Bu   36 Bu                 
  7.394  10.373  14.757  14.807  26.719  26.995 166.019 219.230
 37 Bu   38 Bu   39 Bu   40 Bu   41 Bu   42 Bu   43 Bu   44 Bu                 
 --------------------------------------------------------------

          Ground-State Mulliken Net Atomic Charges

     Atom                 Charge (a.u.)
  ----------------------------------------
      1 P                     0.084466
      2 P                     0.084466
      3 Cl                   -0.084466
      4 Cl                   -0.084466
  ----------------------------------------
  Sum of atomic charges =     0.000000

 -----------------------------------------------------------------
                    Cartesian Multipole Moments
 -----------------------------------------------------------------
    Charge (ESU x 10^10)
                -0.0000
    Dipole Moment (Debye)
         X       0.0000      Y       0.0000      Z       0.0000
       Tot       0.0000
    Quadrupole Moments (Debye-Ang)
        XX     -57.8868     XY       0.8638     YY     -52.5051
        XZ       0.0000     YZ      -0.0000     ZZ     -51.7554
    Octopole Moments (Debye-Ang^2)
       XXX       0.0000    XXY       0.0000    XYY      -0.0000
       YYY       0.0000    XXZ       0.0000    XYZ      -0.0000
       YYZ      -0.0000    XZZ      -0.0000    YZZ       0.0000
       ZZZ      -0.0000
    Hexadecapole Moments (Debye-Ang^3)
      XXXX   -1084.4592   XXXY     -15.3485   XXYY    -205.2352
      XYYY      -4.9789   YYYY    -191.9646   XXXZ       0.0000
      XXYZ       0.0000   XYYZ       0.0000   YYYZ      -0.0000
      XXZZ    -193.8904   XYZZ      -0.3774   YYZZ     -43.1496
      XZZZ       0.0000   YZZZ      -0.0000   ZZZZ     -72.8675
 -----------------------------------------------------------------
 DrvMan completing analytic gradient of the correlated energy
 Correlated dipole moment
            1
    1   0.0000000
    2   0.0000000
    3   0.0000000
 Energy read as -1601.041668406
 Full Analytical Gradient: (in a.u., or Hartree/Bohr)
             1             2             3             4
    1    0.00199159   -0.00199159   -0.00552749    0.00552749
    2   -0.00472835    0.00472835    0.00225267   -0.00225267
    3    0.00000000    0.00000000   -0.00000000   -0.00000000
 Gradient time:  CPU 0.26 s  wall 2.02 s
 Geometry Optimization Parameters
   NAtoms,    NIC,     NZ,  NCons,   NDum,   NFix, NCnnct, MaxDiis
        4      14       4       0       0       0       0       0


** GEOMETRY OPTIMIZATION IN DELOCALIZED INTERNAL COORDINATES **
   Searching for a Minimum

   Optimization Cycle:   1

                       Coordinates (Angstroms)
     ATOM                X               Y               Z
      1  P        -0.6164879342   -0.8231724903    0.0000000000
      2  P         0.6164879342    0.8231724903    0.0000000000
      3  Cl       -2.4667981035    0.1815198655    0.0000000000
      4  Cl        2.4667981035   -0.1815198655    0.0000000000
   Point Group: c2h   Number of degrees of freedom:     3


   Energy is  -1601.041668406


 Attempting to Generate Delocalized Internal Coordinates

  3 Hessian modes will be used to form the next step
  Hessian Eigenvalues:
     0.248550    0.250000    0.288150

 Minimum Search - Taking Simple RFO Step
 Searching for Lamda that Minimizes Along All modes
 Value Taken    Lamda =  -0.00039635
 Step Taken.  Stepsize is  0.039449

                             Maximum     Tolerance    Cnvgd?
         Gradient           0.006742      0.000300      NO
         Displacement       0.026517      0.001200      NO
         Energy change     *********      0.000001      NO


 New Cartesian Coordinates Obtained by Inverse Iteration

 Displacement from previous Coordinates is:  0.063845
 ----------------------------------------------------------------
             Standard Nuclear Orientation (Angstroms)
    I     Atom           X                Y                Z
 ----------------------------------------------------------------
    1      P      -0.6091285298    -0.8239613193     0.0000000000
    2      P       0.6091285298     0.8239613193     0.0000000000
    3      Cl     -2.4441052116     0.1825029816     0.0000000000
    4      Cl      2.4441052116    -0.1825029816     0.0000000000
 ----------------------------------------------------------------
 Molecular Point Group                 C2h   NOp =  4
 Largest Abelian Subgroup              C2h   NOp =  4
 Nuclear Repulsion Energy =   304.7535951904 hartrees
 There are       32 alpha and       32 beta electrons
 Applying Cartesian multipole field
    Component          Value
    ---------          -----
     (2,0,0)        1.00000E-11
     (0,2,0)        2.00000E-11
     (0,0,2)       -3.00000E-11
 Nucleus-field energy     =     0.0000000092 hartrees
 Requested basis set is 6-311++G(d,p)
 There are 52 shells and 120 basis functions
 A cutoff of  1.0D-14 yielded   1173 shell pairs
 There are      6735 function pairs (      7219 Cartesian)
 Smallest overlap matrix eigenvalue = 5.05E-04
 Guess MOs from SCF MO coefficient file

 -----------------------------------------------------------------------
  General SCF calculation program by
  Eric Jon Sundstrom, Paul Horn, Yuezhi Mao, Dmitri Zuev, Alec White,
  David Stuck, Shaama M.S., Shane Yost, Joonho Lee, David Small,
  Daniel Levine, Susi Lehtola, Hugh Burton, Evgeny Epifanovsky
 -----------------------------------------------------------------------
 Hartree-Fock
 using 4 threads for integral computing
 -------------------------------------------------------
 OpenMP Integral computing Module                
 Release: version 2.0, May 2017, Q-Chem Inc. Pleasanton 
 -------------------------------------------------------
 A restricted SCF calculation will be
 performed using DIIS
 SCF converges when DIIS error is below 1.0e-08
 ---------------------------------------
  Cycle       Energy         DIIS error
 ---------------------------------------
    1   -1600.5047995287      1.81e-04  
    2   -1600.5048872170      4.73e-05  
    3   -1600.5048961892      1.79e-05  
    4   -1600.5048977145      6.31e-06  
    5   -1600.5048979815      2.21e-06  
    6   -1600.5048980179      6.16e-07  
    7   -1600.5048980206      1.30e-07  
    8   -1600.5048980207      2.88e-08  
    9   -1600.5048980207      7.66e-09  Convergence criterion met
 ---------------------------------------
 SCF time:   CPU 7.05s  wall 8.00s 
 SCF   energy in the final basis set =    -1600.5048980207
 Total energy in the final basis set =    -1600.5048980207


 ------------------------------------------------------------------------------

   CCMAN2: suite of methods based on coupled cluster
           and equation of motion theories.

   Components:
   * libvmm-1.3-trunk
     by Evgeny Epifanovsky, Ilya Kaliman.
   * libtensor-2.5-trunk
     by Evgeny Epifanovsky, Michael Wormit, Dmitry Zuev, Sam Manzer, 
        Ilya Kaliman.
   * libcc-2.5-trunk
     by Evgeny Epifanovsky, Arik Landau, Tomasz Kus, Kirill Khistyaev, 
        Dmitry Zuev, Prashant Manohar, Xintian Feng, Anna Krylov, 
        Matthew Goldey, Alec White, Thomas Jagau, Kaushik Nanda, 
        Anastasia Gunina, Alexander Kunitsa, Joonho Lee.

   CCMAN original authors:
   Anna I. Krylov, C. David Sherrill, Steven R. Gwaltney,
   Edward F. C. Byrd (2000)
   Sergey V. Levchenko, Lyudmila V. Slipchenko, Tao Wang,
   Ana-Maria C. Cristian (2003)
   Piotr A. Pieniazek, C. Melania Oana, Evgeny Epifanovsky (2007)
   Prashant Manohar (2009)

 ------------------------------------------------------------------------------


 Allocating and initializing 3808MB of RAM...
 Calculation will run on 4 cores.


 Alpha MOs, Restricted
 -- Occupied --                  
-104.86 -104.86  -80.04  -80.04  -10.59  -10.59   -8.05   -8.05
  1 Ag    1 Bu    2 Ag    2 Bu    3 Bu    3 Ag    4 Bu    4 Ag                 
 -8.051  -8.051  -8.051  -8.051  -7.580  -7.580  -5.472  -5.472
  1 Au    1 Bg    5 Ag    5 Bu    6 Ag    6 Bu    7 Ag    7 Bu                 
 -5.471  -5.471  -5.471  -5.471  -1.141  -1.126  -0.907  -0.714
  8 Ag    2 Au    2 Bg    8 Bu    9 Ag    9 Bu   10 Ag   10 Bu                 
 -0.562  -0.549  -0.521  -0.502  -0.488  -0.470  -0.400  -0.360
 11 Ag   11 Bu    3 Au    3 Bg   12 Ag   12 Bu   13 Ag    4 Au                 
 -- Virtual --                   
 -0.029   0.039   0.061   0.063   0.079   0.086   0.102   0.105
  4 Bg   13 Bu   14 Ag   14 Bu    5 Au   15 Ag   16 Ag   15 Bu                 
  0.107   0.118   0.128   0.135   0.137   0.159   0.165   0.169
  5 Bg   17 Ag   16 Bu   18 Ag    6 Bg   17 Bu   18 Bu    6 Au                 
  0.180   0.204   0.250   0.274   0.329   0.384   0.391   0.392
 19 Bu   19 Ag   20 Ag   20 Bu   21 Ag    7 Au   21 Bu   22 Ag                 
  0.414   0.436   0.524   0.569   0.575   0.595   0.623   0.665
  7 Bg   22 Bu   23 Bu   23 Ag    8 Bg   24 Bu    8 Au   24 Ag                 
  0.676   0.706   0.756   0.775   0.812   0.842   0.849   0.917
 25 Ag    9 Au   25 Bu   26 Bu    9 Bg   26 Ag   10 Au   27 Ag                 
  0.976   0.981   1.072   1.127   1.130   1.133   1.141   1.151
 28 Ag   27 Bu   10 Bg   11 Au   11 Bg   29 Ag   28 Bu   30 Ag                 
  1.166   1.182   1.184   1.194   1.239   1.357   1.493   1.498
 29 Bu   12 Bg   30 Bu   12 Au   31 Ag   31 Bu   32 Ag   32 Bu                 
  1.775   1.835   1.915   1.938   1.991   2.030   2.593   2.619
 13 Au   13 Bg   33 Bu   33 Ag   34 Bu   34 Ag   14 Bg   14 Au                 
  2.626   2.658   2.725   2.726   7.184   7.401  10.345  10.373
 35 Bu   35 Ag   36 Bu   36 Ag   37 Ag   37 Bu   38 Ag   38 Bu                 
 14.717  14.742  14.761  14.810  14.826  14.876  26.641  26.712
 15 Au   15 Bg   39 Bu   40 Bu   39 Ag   40 Ag   16 Bg   16 Au                 
 26.722  26.817  26.995  27.006 165.795 166.027 219.200 219.230
 41 Bu   41 Ag   42 Ag   42 Bu   43 Ag   43 Bu   44 Ag   44 Bu                 

 Beta MOs, Restricted
 -- Occupied --                  
-104.86 -104.86  -80.04  -80.04  -10.59  -10.59   -8.05   -8.05
  1 Ag    1 Bu    2 Ag    2 Bu    3 Bu    3 Ag    4 Bu    4 Ag                 
 -8.051  -8.051  -8.051  -8.051  -7.580  -7.580  -5.472  -5.472
  1 Au    1 Bg    5 Ag    5 Bu    6 Ag    6 Bu    7 Ag    7 Bu                 
 -5.471  -5.471  -5.471  -5.471  -1.141  -1.126  -0.907  -0.714
  8 Ag    2 Au    2 Bg    8 Bu    9 Ag    9 Bu   10 Ag   10 Bu                 
 -0.562  -0.549  -0.521  -0.502  -0.488  -0.470  -0.400  -0.360
 11 Ag   11 Bu    3 Au    3 Bg   12 Ag   12 Bu   13 Ag    4 Au                 
 -- Virtual --                   
 -0.029   0.039   0.061   0.063   0.079   0.086   0.102   0.105
  4 Bg   13 Bu   14 Ag   14 Bu    5 Au   15 Ag   16 Ag   15 Bu                 
  0.107   0.118   0.128   0.135   0.137   0.159   0.165   0.169
  5 Bg   17 Ag   16 Bu   18 Ag    6 Bg   17 Bu   18 Bu    6 Au                 
  0.180   0.204   0.250   0.274   0.329   0.384   0.391   0.392
 19 Bu   19 Ag   20 Ag   20 Bu   21 Ag    7 Au   21 Bu   22 Ag                 
  0.414   0.436   0.524   0.569   0.575   0.595   0.623   0.665
  7 Bg   22 Bu   23 Bu   23 Ag    8 Bg   24 Bu    8 Au   24 Ag                 
  0.676   0.706   0.756   0.775   0.812   0.842   0.849   0.917
 25 Ag    9 Au   25 Bu   26 Bu    9 Bg   26 Ag   10 Au   27 Ag                 
  0.976   0.981   1.072   1.127   1.130   1.133   1.141   1.151
 28 Ag   27 Bu   10 Bg   11 Au   11 Bg   29 Ag   28 Bu   30 Ag                 
  1.166   1.182   1.184   1.194   1.239   1.357   1.493   1.498
 29 Bu   12 Bg   30 Bu   12 Au   31 Ag   31 Bu   32 Ag   32 Bu                 
  1.775   1.835   1.915   1.938   1.991   2.030   2.593   2.619
 13 Au   13 Bg   33 Bu   33 Ag   34 Bu   34 Ag   14 Bg   14 Au                 
  2.626   2.658   2.725   2.726   7.184   7.401  10.345  10.373
 35 Bu   35 Ag   36 Bu   36 Ag   37 Ag   37 Bu   38 Ag   38 Bu                 
 14.717  14.742  14.761  14.810  14.826  14.876  26.641  26.712
 15 Au   15 Bg   39 Bu   40 Bu   39 Ag   40 Ag   16 Bg   16 Au                 
 26.722  26.817  26.995  27.006 165.795 166.027 219.200 219.230
 41 Bu   41 Ag   42 Ag   42 Bu   43 Ag   43 Bu   44 Ag   44 Bu                 

 Occupation and symmetry of molecular orbitals

 Point group: C2h (4 irreducible representations).

                           Ag   Bg   Au   Bu    All 
 ----------------------------------------------------
 All molecular orbitals:
  - Alpha                  44   16   16   44    120 
  - Beta                   44   16   16   44    120 
 ----------------------------------------------------
 Alpha orbitals:
  - Frozen occupied        8    2    2    8     20  
  - Active occupied        5    1    2    4     12  
  - Active virtual         31   13   12   32    88  
  - Frozen virtual         0    0    0    0     0   
 ----------------------------------------------------
 Beta orbitals:
  - Frozen occupied        8    2    2    8     20  
  - Active occupied        5    1    2    4     12  
  - Active virtual         31   13   12   32    88  
  - Frozen virtual         0    0    0    0     0   
 ----------------------------------------------------

 Import integrals:   CPU 0.00 s  wall 0.00 s

 Import integrals:   CPU 32.44 s  wall 31.22 s

 MP2 amplitudes:   CPU 0.48 s  wall 0.63 s

Running a double precision version
           CCSD T amplitudes will be solved using DIIS.

           Start     Size      MaxIter   EConv     TConv     
           3         7         100       1.00e-07  1.00e-05  
 ------------------------------------------------------------------------------
           Energy (a.u.)   Ediff      Tdiff       Comment
 ------------------------------------------------------------------------------
         -1600.99889182                           
     1   -1601.02293705   2.40e-02   7.80e-01     
     2   -1601.03753849   1.46e-02   9.54e-02     
     3   -1601.03947426   1.94e-03   3.98e-02     
     4   -1601.04132430   1.85e-03   1.37e-02     Switched to DIIS steps.
     5   -1601.04189002   5.66e-04   1.14e-02     
     6   -1601.04190412   1.41e-05   2.46e-03     
     7   -1601.04189296   1.12e-05   9.08e-04     
     8   -1601.04189268   2.82e-07   1.90e-04     
     9   -1601.04189304   3.65e-07   6.65e-05     
    10   -1601.04189303   9.98e-09   2.30e-05     
    11   -1601.04189306   2.78e-08   1.33e-05     
    12   -1601.04189306   2.63e-10   3.92e-06     
 ------------------------------------------------------------------------------
         -1601.04189306                           CCSD T converged.

End of double precision
 SCF energy                 = -1600.50489802
 MP2 energy                 = -1600.99889182
 CCSD correlation energy     =    -0.53699504
 CCSD total energy           = -1601.04189306

 CCSD  T1^2 = 0.0093  T2^2 = 0.2825  Leading amplitudes:

 Amplitude    Orbitals with energies
  0.0210       3 (Bg) A                  ->    4 (Bg) A                   
              -0.5018                         -0.0292                     
  0.0210       3 (Bg) B                  ->    4 (Bg) B                   
              -0.5018                         -0.0292                     
  0.0209       4 (Au) A                  ->    7 (Au) A                   
              -0.3599                          0.3840                     
  0.0209       4 (Au) B                  ->    7 (Au) B                   
              -0.3599                          0.3840                     

 Amplitude    Orbitals with energies
 -0.1526       4 (Au) A      4 (Au) B    ->    4 (Bg) A      4 (Bg) B     
              -0.3599       -0.3599           -0.0292       -0.0292       
  0.1526       4 (Au) A      4 (Au) B    ->    4 (Bg) B      4 (Bg) A     
              -0.3599       -0.3599           -0.0292       -0.0292       
  0.1526       4 (Au) B      4 (Au) A    ->    4 (Bg) A      4 (Bg) B     
              -0.3599       -0.3599           -0.0292       -0.0292       
 -0.1526       4 (Au) B      4 (Au) A    ->    4 (Bg) B      4 (Bg) A     
              -0.3599       -0.3599           -0.0292       -0.0292       

 Computing CCSD intemediates for later calculations in double precision
 Finished.

Running a double precision version
           CCSD Lambda amplitudes will be solved using DIIS.
           Start     Size      MaxIter   EConv     LConv     
           3         7         100       1.00e-07  1.00e-05  
 ------------------------------------------------------------------------------
            Enorm      Ldiff       Comment
 ------------------------------------------------------------------------------
     1     5.91e-02   4.80e-02     
     2     1.27e-02   5.38e-03     
     3     5.39e-03   2.56e-03     
     4     2.26e-03   1.35e-03     Switched to DIIS steps.
     5     7.77e-04   4.33e-04     
     6     3.21e-04   1.27e-04     
     7     9.23e-05   2.96e-05     
     8     3.67e-05   2.33e-06     
     9     1.48e-05   2.76e-06     
    10     5.48e-06   1.18e-06     
    11     1.58e-06   5.27e-07     
    12     6.20e-07   1.58e-07     
    13     2.27e-07   9.26e-08     
    14     9.52e-08   2.11e-08     
 ------------------------------------------------------------------------------
                                   CCSD Lambda converged.

 Computing density matrices in double precision...
           Orbital response amplitudes will be solved using DIIS.
           Start     Size      MaxIter   EConv     LConv     
           3         7         100       1.00e-06  1.00e-06  
 ------------------------------------------------------------------------------
            Enorm      Ldiff       Comment
 ------------------------------------------------------------------------------
     1     7.17e-02   7.70e-03     
     2     3.59e-02   2.08e-02     
     3     2.33e-02   1.01e-02     
     4     3.26e-03   7.34e-03     Switched to DIIS steps.
     5     3.89e-04   5.72e-04     
     6     7.50e-05   6.63e-05     
     7     1.79e-05   9.27e-06     
     8     3.19e-06   1.31e-06     
     9     9.58e-07   1.76e-07     
 ------------------------------------------------------------------------------
                                   Orbital response converged.

 Computing density matrices... Done.
 CCSD calculation:   CPU 92.54 s  wall 29.46 s

Current path: /canmo/ccsd/grad/
/g1_bb_aa
/g1_bb_bb
/g1_o1o1
/g1_o1o2
/g1_o1v1
/g1_o2v1
/g1_v1v1
/g1p_bb_aa
/g1p_bb_bb
/g1s_bb_aa
/g1s_bb_bb
/g2_o1o1o1o1
/g2_o1o1o1v1
/g2_o1o1v1v1
/g2_o1v1o1v1
/g2_o1v1v1v1
/g2_v1v1v1v1
/w_bb_aa
/w_bb_bb
 Transferring MO TPDM to AO TPDM
 Transferring g2_o1o1o1o1
 Transferring g2_o1o1o1v1
 Transferring g2_o1o1v1v1
 Transferring g2_o1v1o1v1
 Transferring g2_o1v1v1v1
 Transferring g2_v1v1v1v1
 Adding separable TPDM
 Computing TPDM gradient
 --------------------------------------------------------
 2e gradient
  Atom          X               Y               Z
 --------------------------------------------------------
    1          3.363476       24.554254       -0.000000  
    2         -3.363476      -24.554254        0.000000  
    3         24.689854       -6.806663        0.000000  
    4        -24.689854        6.806663       -0.000000  
 --------------------------------------------------------
 --------------------------------------------------------
 Final gradient
  Atom          X               Y               Z
 --------------------------------------------------------
    1          3.363476       24.554254       -0.000000  
    2         -3.363476      -24.554254        0.000000  
    3         24.689854       -6.806663        0.000000  
    4        -24.689854        6.806663       -0.000000  
 --------------------------------------------------------
 Analytic gradient from two-electron contribution:   CPU 577.92 s  wall 310.75 s

 Total ccman2 time:   CPU 707.52 s  wall 380.03 s


 --------------------------------------------------------------
             Orbital Energies (a.u.) and Symmetries
 --------------------------------------------------------------

 Alpha MOs, Restricted
 -- Occupied --                  
-104.86  -80.04  -10.59   -8.05   -8.05   -7.58   -5.47   -5.47
  1 Ag    2 Ag    3 Ag    4 Ag    5 Ag    6 Ag    7 Ag    8 Ag                 
 -8.051  -5.471  -8.051  -5.471-104.860 -80.041 -10.586  -8.054
  1 Bg    2 Bg    1 Au    2 Au    1 Bu    2 Bu    3 Bu    4 Bu                 
 -8.051  -7.580  -5.472  -5.471  -1.141  -0.907  -0.562  -0.488
  5 Bu    6 Bu    7 Bu    8 Bu    9 Ag   10 Ag   11 Ag   12 Ag                 
 -0.400  -0.502  -0.521  -0.360  -1.126  -0.714  -0.549  -0.470
 13 Ag    3 Bg    3 Au    4 Au    9 Bu   10 Bu   11 Bu   12 Bu                 
 -- Virtual --                   
  0.061   0.086   0.102   0.118   0.135   0.204   0.250   0.329
 14 Ag   15 Ag   16 Ag   17 Ag   18 Ag   19 Ag   20 Ag   21 Ag                 
  0.392   0.569   0.665   0.676   0.842   0.917   0.976   1.133
 22 Ag   23 Ag   24 Ag   25 Ag   26 Ag   27 Ag   28 Ag   29 Ag                 
  1.151   1.239   1.493   1.938   2.030   2.658   2.726   7.184
 30 Ag   31 Ag   32 Ag   33 Ag   34 Ag   35 Ag   36 Ag   37 Ag                 
 10.345  14.826  14.876  26.817  26.995 165.795 219.200  -0.029
 38 Ag   39 Ag   40 Ag   41 Ag   42 Ag   43 Ag   44 Ag    4 Bg                 
  0.107   0.137   0.414   0.575   0.812   1.072   1.130   1.182
  5 Bg    6 Bg    7 Bg    8 Bg    9 Bg   10 Bg   11 Bg   12 Bg                 
  1.835   2.593  14.742  26.641   0.079   0.169   0.384   0.623
 13 Bg   14 Bg   15 Bg   16 Bg    5 Au    6 Au    7 Au    8 Au                 
  0.706   0.849   1.127   1.194   1.775   2.619  14.717  26.712
  9 Au   10 Au   11 Au   12 Au   13 Au   14 Au   15 Au   16 Au                 
  0.039   0.063   0.105   0.128   0.159   0.165   0.180   0.274
 13 Bu   14 Bu   15 Bu   16 Bu   17 Bu   18 Bu   19 Bu   20 Bu                 
  0.391   0.436   0.524   0.595   0.756   0.775   0.981   1.141
 21 Bu   22 Bu   23 Bu   24 Bu   25 Bu   26 Bu   27 Bu   28 Bu                 
  1.166   1.184   1.357   1.498   1.915   1.991   2.626   2.725
 29 Bu   30 Bu   31 Bu   32 Bu   33 Bu   34 Bu   35 Bu   36 Bu                 
  7.401  10.373  14.761  14.810  26.722  27.006 166.027 219.230
 37 Bu   38 Bu   39 Bu   40 Bu   41 Bu   42 Bu   43 Bu   44 Bu                 

 Beta MOs, Restricted
 -- Occupied --                  
-104.86  -80.04  -10.59   -8.05   -8.05   -7.58   -5.47   -5.47
  1 Ag    2 Ag    3 Ag    4 Ag    5 Ag    6 Ag    7 Ag    8 Ag                 
 -8.051  -5.471  -8.051  -5.471-104.860 -80.041 -10.586  -8.054
  1 Bg    2 Bg    1 Au    2 Au    1 Bu    2 Bu    3 Bu    4 Bu                 
 -8.051  -7.580  -5.472  -5.471  -1.141  -0.907  -0.562  -0.488
  5 Bu    6 Bu    7 Bu    8 Bu    9 Ag   10 Ag   11 Ag   12 Ag                 
 -0.400  -0.502  -0.521  -0.360  -1.126  -0.714  -0.549  -0.470
 13 Ag    3 Bg    3 Au    4 Au    9 Bu   10 Bu   11 Bu   12 Bu                 
 -- Virtual --                   
  0.061   0.086   0.102   0.118   0.135   0.204   0.250   0.329
 14 Ag   15 Ag   16 Ag   17 Ag   18 Ag   19 Ag   20 Ag   21 Ag                 
  0.392   0.569   0.665   0.676   0.842   0.917   0.976   1.133
 22 Ag   23 Ag   24 Ag   25 Ag   26 Ag   27 Ag   28 Ag   29 Ag                 
  1.151   1.239   1.493   1.938   2.030   2.658   2.726   7.184
 30 Ag   31 Ag   32 Ag   33 Ag   34 Ag   35 Ag   36 Ag   37 Ag                 
 10.345  14.826  14.876  26.817  26.995 165.795 219.200  -0.029
 38 Ag   39 Ag   40 Ag   41 Ag   42 Ag   43 Ag   44 Ag    4 Bg                 
  0.107   0.137   0.414   0.575   0.812   1.072   1.130   1.182
  5 Bg    6 Bg    7 Bg    8 Bg    9 Bg   10 Bg   11 Bg   12 Bg                 
  1.835   2.593  14.742  26.641   0.079   0.169   0.384   0.623
 13 Bg   14 Bg   15 Bg   16 Bg    5 Au    6 Au    7 Au    8 Au                 
  0.706   0.849   1.127   1.194   1.775   2.619  14.717  26.712
  9 Au   10 Au   11 Au   12 Au   13 Au   14 Au   15 Au   16 Au                 
  0.039   0.063   0.105   0.128   0.159   0.165   0.180   0.274
 13 Bu   14 Bu   15 Bu   16 Bu   17 Bu   18 Bu   19 Bu   20 Bu                 
  0.391   0.436   0.524   0.595   0.756   0.775   0.981   1.141
 21 Bu   22 Bu   23 Bu   24 Bu   25 Bu   26 Bu   27 Bu   28 Bu                 
  1.166   1.184   1.357   1.498   1.915   1.991   2.626   2.725
 29 Bu   30 Bu   31 Bu   32 Bu   33 Bu   34 Bu   35 Bu   36 Bu                 
  7.401  10.373  14.761  14.810  26.722  27.006 166.027 219.230
 37 Bu   38 Bu   39 Bu   40 Bu   41 Bu   42 Bu   43 Bu   44 Bu                 
 --------------------------------------------------------------

          Ground-State Mulliken Net Atomic Charges

     Atom                 Charge (a.u.)
  ----------------------------------------
      1 P                     0.081684
      2 P                     0.081684
      3 Cl                   -0.081684
      4 Cl                   -0.081684
  ----------------------------------------
  Sum of atomic charges =    -0.000000

 -----------------------------------------------------------------
                    Cartesian Multipole Moments
 -----------------------------------------------------------------
    Charge (ESU x 10^10)
                -0.0000
    Dipole Moment (Debye)
         X       0.0000      Y      -0.0000      Z      -0.0000
       Tot       0.0000
    Quadrupole Moments (Debye-Ang)
        XX     -57.6844     XY       0.8664     YY     -52.4688
        XZ      -0.0000     YZ      -0.0000     ZZ     -51.6936
    Octopole Moments (Debye-Ang^2)
       XXX       0.0000    XXY       0.0000    XYY      -0.0000
       YYY      -0.0000    XXZ      -0.0000    XYZ      -0.0000
       YYZ       0.0000    XZZ       0.0000    YZZ      -0.0000
       ZZZ      -0.0000
    Hexadecapole Moments (Debye-Ang^3)
      XXXX   -1064.9558   XXXY     -14.9047   XXYY    -201.7898
      XYYY      -4.6585   YYYY    -192.2396   XXXZ      -0.0000
      XXYZ      -0.0000   XYYZ      -0.0000   YYYZ      -0.0000
      XXZZ    -190.4835   XYZZ      -0.2752   YYZZ     -43.1537
      XZZZ      -0.0000   YZZZ      -0.0000   ZZZZ     -72.6789
 -----------------------------------------------------------------
 DrvMan completing analytic gradient of the correlated energy
 Correlated dipole moment
            1
    1   0.0000000
    2  -0.0000000
    3  -0.0000000
 Energy read as -1601.041893059
 Full Analytical Gradient: (in a.u., or Hartree/Bohr)
             1             2             3             4
    1    0.00151821   -0.00151821   -0.00121118    0.00121118
    2   -0.00242047    0.00242047    0.00120514   -0.00120514
    3   -0.00000000   -0.00000000    0.00000000   -0.00000000
 Gradient time:  CPU 0.25 s  wall 1.65 s
 Geometry Optimization Parameters
   NAtoms,    NIC,     NZ,  NCons,   NDum,   NFix, NCnnct, MaxDiis
        4      14       4       0       0       0       0       0

 Cartesian Hessian Update
 Hessian Updated using BFGS Update


** GEOMETRY OPTIMIZATION IN DELOCALIZED INTERNAL COORDINATES **
   Searching for a Minimum

   Optimization Cycle:   2

                       Coordinates (Angstroms)
     ATOM                X               Y               Z
      1  P        -0.6091285298   -0.8239613193    0.0000000000
      2  P         0.6091285298    0.8239613193    0.0000000000
      3  Cl       -2.4441052116    0.1825029816    0.0000000000
      4  Cl        2.4441052116   -0.1825029816    0.0000000000
   Point Group: c2h   Number of degrees of freedom:     3


   Energy is  -1601.041893059

 Hessian Updated using BFGS Update

  3 Hessian modes will be used to form the next step
  Hessian Eigenvalues:
     0.161378    0.282282    0.343610

 Minimum Search - Taking Simple RFO Step
 Searching for Lamda that Minimizes Along All modes
 Value Taken    Lamda =  -0.00006723
 Step Taken.  Stepsize is  0.019388

                             Maximum     Tolerance    Cnvgd?
         Gradient           0.002704      0.000300      NO
         Displacement       0.015566      0.001200      NO
         Energy change     -0.000225      0.000001      NO


 New Cartesian Coordinates Obtained by Inverse Iteration

 Displacement from previous Coordinates is:  0.015514
 ----------------------------------------------------------------
             Standard Nuclear Orientation (Angstroms)
    I     Atom           X                Y                Z
 ----------------------------------------------------------------
    1      P      -0.6124625501    -0.8197346147     0.0000000000
    2      P       0.6124625501     0.8197346147     0.0000000000
    3      Cl     -2.4442053986     0.1803330815     0.0000000000
    4      Cl      2.4442053986    -0.1803330815     0.0000000000
 ----------------------------------------------------------------
 Molecular Point Group                 C2h   NOp =  4
 Largest Abelian Subgroup              C2h   NOp =  4
 Nuclear Repulsion Energy =   305.1176736253 hartrees
 There are       32 alpha and       32 beta electrons
 Applying Cartesian multipole field
    Component          Value
    ---------          -----
     (2,0,0)        1.00000E-11
     (0,2,0)        2.00000E-11
     (0,0,2)       -3.00000E-11
 Nucleus-field energy     =     0.0000000092 hartrees
 Requested basis set is 6-311++G(d,p)
 There are 52 shells and 120 basis functions
 A cutoff of  1.0D-14 yielded   1171 shell pairs
 There are      6729 function pairs (      7213 Cartesian)
 Smallest overlap matrix eigenvalue = 4.98E-04
 Guess MOs from SCF MO coefficient file

 -----------------------------------------------------------------------
  General SCF calculation program by
  Eric Jon Sundstrom, Paul Horn, Yuezhi Mao, Dmitri Zuev, Alec White,
  David Stuck, Shaama M.S., Shane Yost, Joonho Lee, David Small,
  Daniel Levine, Susi Lehtola, Hugh Burton, Evgeny Epifanovsky
 -----------------------------------------------------------------------
 Hartree-Fock
 using 4 threads for integral computing
 -------------------------------------------------------
 OpenMP Integral computing Module                
 Release: version 2.0, May 2017, Q-Chem Inc. Pleasanton 
 -------------------------------------------------------
 A restricted SCF calculation will be
 performed using DIIS
 SCF converges when DIIS error is below 1.0e-08
 ---------------------------------------
  Cycle       Energy         DIIS error
 ---------------------------------------
    1   -1600.5051596302      9.19e-05  
    2   -1600.5051841478      2.37e-05  
    3   -1600.5051864924      7.67e-06  
    4   -1600.5051867347      2.34e-06  
    5   -1600.5051867651      7.98e-07  
    6   -1600.5051867689      2.48e-07  
    7   -1600.5051867694      5.69e-08  
    8   -1600.5051867694      1.19e-08  
    9   -1600.5051867694      3.43e-09  Convergence criterion met
 ---------------------------------------
 SCF time:   CPU 7.03s  wall 4.00s 
 SCF   energy in the final basis set =    -1600.5051867694
 Total energy in the final basis set =    -1600.5051867694


 ------------------------------------------------------------------------------

   CCMAN2: suite of methods based on coupled cluster
           and equation of motion theories.

   Components:
   * libvmm-1.3-trunk
     by Evgeny Epifanovsky, Ilya Kaliman.
   * libtensor-2.5-trunk
     by Evgeny Epifanovsky, Michael Wormit, Dmitry Zuev, Sam Manzer, 
        Ilya Kaliman.
   * libcc-2.5-trunk
     by Evgeny Epifanovsky, Arik Landau, Tomasz Kus, Kirill Khistyaev, 
        Dmitry Zuev, Prashant Manohar, Xintian Feng, Anna Krylov, 
        Matthew Goldey, Alec White, Thomas Jagau, Kaushik Nanda, 
        Anastasia Gunina, Alexander Kunitsa, Joonho Lee.

   CCMAN original authors:
   Anna I. Krylov, C. David Sherrill, Steven R. Gwaltney,
   Edward F. C. Byrd (2000)
   Sergey V. Levchenko, Lyudmila V. Slipchenko, Tao Wang,
   Ana-Maria C. Cristian (2003)
   Piotr A. Pieniazek, C. Melania Oana, Evgeny Epifanovsky (2007)
   Prashant Manohar (2009)

 ------------------------------------------------------------------------------


 Allocating and initializing 3808MB of RAM...
 Calculation will run on 4 cores.


 Alpha MOs, Restricted
 -- Occupied --                  
-104.86 -104.86  -80.04  -80.04  -10.59  -10.59   -8.05   -8.05
  1 Ag    1 Bu    2 Ag    2 Bu    3 Bu    3 Ag    4 Bu    4 Ag                 
 -8.051  -8.051  -8.051  -8.051  -7.580  -7.579  -5.472  -5.471
  1 Au    1 Bg    5 Ag    5 Bu    6 Ag    6 Bu    7 Ag    7 Bu                 
 -5.471  -5.470  -5.470  -5.470  -1.142  -1.127  -0.907  -0.714
  8 Ag    2 Au    2 Bg    8 Bu    9 Ag    9 Bu   10 Ag   10 Bu                 
 -0.564  -0.549  -0.522  -0.503  -0.489  -0.470  -0.399  -0.360
 11 Ag   11 Bu    3 Au    3 Bg   12 Ag   12 Bu   13 Ag    4 Au                 
 -- Virtual --                   
 -0.028   0.039   0.061   0.063   0.079   0.087   0.103   0.105
  4 Bg   13 Bu   14 Ag   14 Bu    5 Au   15 Ag   16 Ag   15 Bu                 
  0.107   0.118   0.128   0.136   0.137   0.159   0.165   0.169
  5 Bg   17 Ag   16 Bu   18 Ag    6 Bg   17 Bu   18 Bu    6 Au                 
  0.180   0.204   0.250   0.275   0.329   0.384   0.392   0.392
 19 Bu   19 Ag   20 Ag   20 Bu   21 Ag    7 Au   21 Bu   22 Ag                 
  0.414   0.436   0.524   0.569   0.575   0.596   0.623   0.665
  7 Bg   22 Bu   23 Bu   23 Ag    8 Bg   24 Bu    8 Au   24 Ag                 
  0.676   0.706   0.755   0.775   0.811   0.843   0.848   0.918
 25 Ag    9 Au   25 Bu   26 Bu    9 Bg   26 Ag   10 Au   27 Ag                 
  0.975   0.983   1.073   1.126   1.130   1.133   1.140   1.152
 28 Ag   27 Bu   10 Bg   11 Au   11 Bg   29 Ag   28 Bu   30 Ag                 
  1.166   1.183   1.184   1.195   1.242   1.360   1.496   1.502
 29 Bu   12 Bg   30 Bu   12 Au   31 Ag   31 Bu   32 Ag   32 Bu                 
  1.776   1.836   1.914   1.939   1.994   2.032   2.593   2.618
 13 Au   13 Bg   33 Bu   33 Ag   34 Bu   34 Ag   14 Bg   14 Au                 
  2.626   2.657   2.727   2.727   7.185   7.403  10.345  10.373
 35 Bu   35 Ag   36 Ag   36 Bu   37 Ag   37 Bu   38 Ag   38 Bu                 
 14.718  14.743  14.763  14.811  14.826  14.877  26.641  26.712
 15 Au   15 Bg   39 Bu   40 Bu   39 Ag   40 Ag   16 Bg   16 Au                 
 26.722  26.817  26.999  27.011 165.797 166.030 219.201 219.230
 41 Bu   41 Ag   42 Ag   42 Bu   43 Ag   43 Bu   44 Ag   44 Bu                 

 Beta MOs, Restricted
 -- Occupied --                  
-104.86 -104.86  -80.04  -80.04  -10.59  -10.59   -8.05   -8.05
  1 Ag    1 Bu    2 Ag    2 Bu    3 Bu    3 Ag    4 Bu    4 Ag                 
 -8.051  -8.051  -8.051  -8.051  -7.580  -7.579  -5.472  -5.471
  1 Au    1 Bg    5 Ag    5 Bu    6 Ag    6 Bu    7 Ag    7 Bu                 
 -5.471  -5.470  -5.470  -5.470  -1.142  -1.127  -0.907  -0.714
  8 Ag    2 Au    2 Bg    8 Bu    9 Ag    9 Bu   10 Ag   10 Bu                 
 -0.564  -0.549  -0.522  -0.503  -0.489  -0.470  -0.399  -0.360
 11 Ag   11 Bu    3 Au    3 Bg   12 Ag   12 Bu   13 Ag    4 Au                 
 -- Virtual --                   
 -0.028   0.039   0.061   0.063   0.079   0.087   0.103   0.105
  4 Bg   13 Bu   14 Ag   14 Bu    5 Au   15 Ag   16 Ag   15 Bu                 
  0.107   0.118   0.128   0.136   0.137   0.159   0.165   0.169
  5 Bg   17 Ag   16 Bu   18 Ag    6 Bg   17 Bu   18 Bu    6 Au                 
  0.180   0.204   0.250   0.275   0.329   0.384   0.392   0.392
 19 Bu   19 Ag   20 Ag   20 Bu   21 Ag    7 Au   21 Bu   22 Ag                 
  0.414   0.436   0.524   0.569   0.575   0.596   0.623   0.665
  7 Bg   22 Bu   23 Bu   23 Ag    8 Bg   24 Bu    8 Au   24 Ag                 
  0.676   0.706   0.755   0.775   0.811   0.843   0.848   0.918
 25 Ag    9 Au   25 Bu   26 Bu    9 Bg   26 Ag   10 Au   27 Ag                 
  0.975   0.983   1.073   1.126   1.130   1.133   1.140   1.152
 28 Ag   27 Bu   10 Bg   11 Au   11 Bg   29 Ag   28 Bu   30 Ag                 
  1.166   1.183   1.184   1.195   1.242   1.360   1.496   1.502
 29 Bu   12 Bg   30 Bu   12 Au   31 Ag   31 Bu   32 Ag   32 Bu                 
  1.776   1.836   1.914   1.939   1.994   2.032   2.593   2.618
 13 Au   13 Bg   33 Bu   33 Ag   34 Bu   34 Ag   14 Bg   14 Au                 
  2.626   2.657   2.727   2.727   7.185   7.403  10.345  10.373
 35 Bu   35 Ag   36 Ag   36 Bu   37 Ag   37 Bu   38 Ag   38 Bu                 
 14.718  14.743  14.763  14.811  14.826  14.877  26.641  26.712
 15 Au   15 Bg   39 Bu   40 Bu   39 Ag   40 Ag   16 Bg   16 Au                 
 26.722  26.817  26.999  27.011 165.797 166.030 219.201 219.230
 41 Bu   41 Ag   42 Ag   42 Bu   43 Ag   43 Bu   44 Ag   44 Bu                 

 Occupation and symmetry of molecular orbitals

 Point group: C2h (4 irreducible representations).

                           Ag   Bg   Au   Bu    All 
 ----------------------------------------------------
 All molecular orbitals:
  - Alpha                  44   16   16   44    120 
  - Beta                   44   16   16   44    120 
 ----------------------------------------------------
 Alpha orbitals:
  - Frozen occupied        8    2    2    8     20  
  - Active occupied        5    1    2    4     12  
  - Active virtual         31   13   12   32    88  
  - Frozen virtual         0    0    0    0     0   
 ----------------------------------------------------
 Beta orbitals:
  - Frozen occupied        8    2    2    8     20  
  - Active occupied        5    1    2    4     12  
  - Active virtual         31   13   12   32    88  
  - Frozen virtual         0    0    0    0     0   
 ----------------------------------------------------

 Import integrals:   CPU 0.00 s  wall 0.00 s

 Import integrals:   CPU 32.60 s  wall 26.40 s

 MP2 amplitudes:   CPU 0.49 s  wall 0.70 s

Running a double precision version
           CCSD T amplitudes will be solved using DIIS.

           Start     Size      MaxIter   EConv     TConv     
           3         7         100       1.00e-07  1.00e-05  
 ------------------------------------------------------------------------------
           Energy (a.u.)   Ediff      Tdiff       Comment
 ------------------------------------------------------------------------------
         -1600.99896623                           
     1   -1601.02306030   2.41e-02   7.80e-01     
     2   -1601.03759574   1.45e-02   9.53e-02     
     3   -1601.03953286   1.94e-03   3.96e-02     
     4   -1601.04137002   1.84e-03   1.36e-02     Switched to DIIS steps.
     5   -1601.04192840   5.58e-04   1.13e-02     
     6   -1601.04194200   1.36e-05   2.44e-03     
     7   -1601.04193101   1.10e-05   8.93e-04     
     8   -1601.04193074   2.71e-07   1.88e-04     
     9   -1601.04193110   3.61e-07   6.54e-05     
    10   -1601.04193110   6.65e-09   2.27e-05     
    11   -1601.04193112   2.83e-08   1.32e-05     
    12   -1601.04193112   5.82e-11   3.84e-06     
 ------------------------------------------------------------------------------
         -1601.04193112                           CCSD T converged.

End of double precision
 SCF energy                 = -1600.50518677
 MP2 energy                 = -1600.99896623
 CCSD correlation energy     =    -0.53674435
 CCSD total energy           = -1601.04193112

 CCSD  T1^2 = 0.0092  T2^2 = 0.2817  Leading amplitudes:

 Amplitude    Orbitals with energies
  0.0211       3 (Bg) A                  ->    4 (Bg) A                   
              -0.5027                         -0.0282                     
  0.0211       3 (Bg) B                  ->    4 (Bg) B                   
              -0.5027                         -0.0282                     
  0.0208       4 (Au) A                  ->    7 (Au) A                   
              -0.3597                          0.3840                     
  0.0208       4 (Au) B                  ->    7 (Au) B                   
              -0.3597                          0.3840                     

 Amplitude    Orbitals with energies
 -0.1518       4 (Au) A      4 (Au) B    ->    4 (Bg) A      4 (Bg) B     
              -0.3597       -0.3597           -0.0282       -0.0282       
  0.1518       4 (Au) A      4 (Au) B    ->    4 (Bg) B      4 (Bg) A     
              -0.3597       -0.3597           -0.0282       -0.0282       
  0.1518       4 (Au) B      4 (Au) A    ->    4 (Bg) A      4 (Bg) B     
              -0.3597       -0.3597           -0.0282       -0.0282       
 -0.1518       4 (Au) B      4 (Au) A    ->    4 (Bg) B      4 (Bg) A     
              -0.3597       -0.3597           -0.0282       -0.0282       

 Computing CCSD intemediates for later calculations in double precision
 Finished.

Running a double precision version
           CCSD Lambda amplitudes will be solved using DIIS.
           Start     Size      MaxIter   EConv     LConv     
           3         7         100       1.00e-07  1.00e-05  
 ------------------------------------------------------------------------------
            Enorm      Ldiff       Comment
 ------------------------------------------------------------------------------
     1     5.87e-02   4.77e-02     
     2     1.26e-02   5.35e-03     
     3     5.35e-03   2.53e-03     
     4     2.22e-03   1.33e-03     Switched to DIIS steps.
     5     7.67e-04   4.24e-04     
     6     3.16e-04   1.24e-04     
     7     9.09e-05   2.87e-05     
     8     3.60e-05   2.29e-06     
     9     1.45e-05   2.68e-06     
    10     5.35e-06   1.13e-06     
    11     1.54e-06   5.06e-07     
    12     6.04e-07   1.52e-07     
    13     2.21e-07   8.91e-08     
    14     9.26e-08   2.02e-08     
 ------------------------------------------------------------------------------
                                   CCSD Lambda converged.

 Computing density matrices in double precision...
           Orbital response amplitudes will be solved using DIIS.
           Start     Size      MaxIter   EConv     LConv     
           3         7         100       1.00e-06  1.00e-06  
 ------------------------------------------------------------------------------
            Enorm      Ldiff       Comment
 ------------------------------------------------------------------------------
     1     7.14e-02   7.78e-03     
     2     3.58e-02   2.07e-02     
     3     2.32e-02   1.00e-02     
     4     3.25e-03   7.30e-03     Switched to DIIS steps.
     5     3.89e-04   5.67e-04     
     6     7.40e-05   6.60e-05     
     7     1.77e-05   9.02e-06     
     8     3.14e-06   1.29e-06     
     9     9.41e-07   1.67e-07     
 ------------------------------------------------------------------------------
                                   Orbital response converged.

 Computing density matrices... Done.
 CCSD calculation:   CPU 93.39 s  wall 30.52 s

Current path: /canmo/ccsd/grad/
/g1_bb_aa
/g1_bb_bb
/g1_o1o1
/g1_o1o2
/g1_o1v1
/g1_o2v1
/g1_v1v1
/g1p_bb_aa
/g1p_bb_bb
/g1s_bb_aa
/g1s_bb_bb
/g2_o1o1o1o1
/g2_o1o1o1v1
/g2_o1o1v1v1
/g2_o1v1o1v1
/g2_o1v1v1v1
/g2_v1v1v1v1
/w_bb_aa
/w_bb_bb
 Transferring MO TPDM to AO TPDM
 Transferring g2_o1o1o1o1
 Transferring g2_o1o1o1v1
 Transferring g2_o1o1v1v1
 Transferring g2_o1v1o1v1
 Transferring g2_o1v1v1v1
 Transferring g2_v1v1v1v1
 Adding separable TPDM
 Computing TPDM gradient
 --------------------------------------------------------
 2e gradient
  Atom          X               Y               Z
 --------------------------------------------------------
    1          3.378693       24.489719        0.000000  
    2         -3.378693      -24.489719        0.000000  
    3         24.772358       -6.817902       -0.000000  
    4        -24.772358        6.817902       -0.000000  
 --------------------------------------------------------
 --------------------------------------------------------
 Final gradient
  Atom          X               Y               Z
 --------------------------------------------------------
    1          3.378693       24.489719        0.000000  
    2         -3.378693      -24.489719        0.000000  
    3         24.772358       -6.817902       -0.000000  
    4        -24.772358        6.817902       -0.000000  
 --------------------------------------------------------
 Analytic gradient from two-electron contribution:   CPU 578.46 s  wall 272.51 s

 Total ccman2 time:   CPU 709.11 s  wall 339.05 s


 --------------------------------------------------------------
             Orbital Energies (a.u.) and Symmetries
 --------------------------------------------------------------

 Alpha MOs, Restricted
 -- Occupied --                  
-104.86  -80.04  -10.59   -8.05   -8.05   -7.58   -5.47   -5.47
  1 Ag    2 Ag    3 Ag    4 Ag    5 Ag    6 Ag    7 Ag    8 Ag                 
 -8.051  -5.470  -8.051  -5.470-104.860 -80.040 -10.586  -8.054
  1 Bg    2 Bg    1 Au    2 Au    1 Bu    2 Bu    3 Bu    4 Bu                 
 -8.051  -7.579  -5.471  -5.470  -1.142  -0.907  -0.564  -0.489
  5 Bu    6 Bu    7 Bu    8 Bu    9 Ag   10 Ag   11 Ag   12 Ag                 
 -0.399  -0.503  -0.522  -0.360  -1.127  -0.714  -0.549  -0.470
 13 Ag    3 Bg    3 Au    4 Au    9 Bu   10 Bu   11 Bu   12 Bu                 
 -- Virtual --                   
  0.061   0.087   0.103   0.118   0.136   0.204   0.250   0.329
 14 Ag   15 Ag   16 Ag   17 Ag   18 Ag   19 Ag   20 Ag   21 Ag                 
  0.392   0.569   0.665   0.676   0.843   0.918   0.975   1.133
 22 Ag   23 Ag   24 Ag   25 Ag   26 Ag   27 Ag   28 Ag   29 Ag                 
  1.152   1.242   1.496   1.939   2.032   2.657   2.727   7.185
 30 Ag   31 Ag   32 Ag   33 Ag   34 Ag   35 Ag   36 Ag   37 Ag                 
 10.345  14.826  14.877  26.817  26.999 165.797 219.201  -0.028
 38 Ag   39 Ag   40 Ag   41 Ag   42 Ag   43 Ag   44 Ag    4 Bg                 
  0.107   0.137   0.414   0.575   0.811   1.073   1.130   1.183
  5 Bg    6 Bg    7 Bg    8 Bg    9 Bg   10 Bg   11 Bg   12 Bg                 
  1.836   2.593  14.743  26.641   0.079   0.169   0.384   0.623
 13 Bg   14 Bg   15 Bg   16 Bg    5 Au    6 Au    7 Au    8 Au                 
  0.706   0.848   1.126   1.195   1.776   2.618  14.718  26.712
  9 Au   10 Au   11 Au   12 Au   13 Au   14 Au   15 Au   16 Au                 
  0.039   0.063   0.105   0.128   0.159   0.165   0.180   0.275
 13 Bu   14 Bu   15 Bu   16 Bu   17 Bu   18 Bu   19 Bu   20 Bu                 
  0.392   0.436   0.524   0.596   0.755   0.775   0.983   1.140
 21 Bu   22 Bu   23 Bu   24 Bu   25 Bu   26 Bu   27 Bu   28 Bu                 
  1.166   1.184   1.360   1.502   1.914   1.994   2.626   2.727
 29 Bu   30 Bu   31 Bu   32 Bu   33 Bu   34 Bu   35 Bu   36 Bu                 
  7.403  10.373  14.763  14.811  26.722  27.011 166.030 219.230
 37 Bu   38 Bu   39 Bu   40 Bu   41 Bu   42 Bu   43 Bu   44 Bu                 

 Beta MOs, Restricted
 -- Occupied --                  
-104.86  -80.04  -10.59   -8.05   -8.05   -7.58   -5.47   -5.47
  1 Ag    2 Ag    3 Ag    4 Ag    5 Ag    6 Ag    7 Ag    8 Ag                 
 -8.051  -5.470  -8.051  -5.470-104.860 -80.040 -10.586  -8.054
  1 Bg    2 Bg    1 Au    2 Au    1 Bu    2 Bu    3 Bu    4 Bu                 
 -8.051  -7.579  -5.471  -5.470  -1.142  -0.907  -0.564  -0.489
  5 Bu    6 Bu    7 Bu    8 Bu    9 Ag   10 Ag   11 Ag   12 Ag                 
 -0.399  -0.503  -0.522  -0.360  -1.127  -0.714  -0.549  -0.470
 13 Ag    3 Bg    3 Au    4 Au    9 Bu   10 Bu   11 Bu   12 Bu                 
 -- Virtual --                   
  0.061   0.087   0.103   0.118   0.136   0.204   0.250   0.329
 14 Ag   15 Ag   16 Ag   17 Ag   18 Ag   19 Ag   20 Ag   21 Ag                 
  0.392   0.569   0.665   0.676   0.843   0.918   0.975   1.133
 22 Ag   23 Ag   24 Ag   25 Ag   26 Ag   27 Ag   28 Ag   29 Ag                 
  1.152   1.242   1.496   1.939   2.032   2.657   2.727   7.185
 30 Ag   31 Ag   32 Ag   33 Ag   34 Ag   35 Ag   36 Ag   37 Ag                 
 10.345  14.826  14.877  26.817  26.999 165.797 219.201  -0.028
 38 Ag   39 Ag   40 Ag   41 Ag   42 Ag   43 Ag   44 Ag    4 Bg                 
  0.107   0.137   0.414   0.575   0.811   1.073   1.130   1.183
  5 Bg    6 Bg    7 Bg    8 Bg    9 Bg   10 Bg   11 Bg   12 Bg                 
  1.836   2.593  14.743  26.641   0.079   0.169   0.384   0.623
 13 Bg   14 Bg   15 Bg   16 Bg    5 Au    6 Au    7 Au    8 Au                 
  0.706   0.848   1.126   1.195   1.776   2.618  14.718  26.712
  9 Au   10 Au   11 Au   12 Au   13 Au   14 Au   15 Au   16 Au                 
  0.039   0.063   0.105   0.128   0.159   0.165   0.180   0.275
 13 Bu   14 Bu   15 Bu   16 Bu   17 Bu   18 Bu   19 Bu   20 Bu                 
  0.392   0.436   0.524   0.596   0.755   0.775   0.983   1.140
 21 Bu   22 Bu   23 Bu   24 Bu   25 Bu   26 Bu   27 Bu   28 Bu                 
  1.166   1.184   1.360   1.502   1.914   1.994   2.626   2.727
 29 Bu   30 Bu   31 Bu   32 Bu   33 Bu   34 Bu   35 Bu   36 Bu                 
  7.403  10.373  14.763  14.811  26.722  27.011 166.030 219.230
 37 Bu   38 Bu   39 Bu   40 Bu   41 Bu   42 Bu   43 Bu   44 Bu                 
 --------------------------------------------------------------

          Ground-State Mulliken Net Atomic Charges

     Atom                 Charge (a.u.)
  ----------------------------------------
      1 P                     0.077446
      2 P                     0.077446
      3 Cl                   -0.077446
      4 Cl                   -0.077446
  ----------------------------------------
  Sum of atomic charges =     0.000000

 -----------------------------------------------------------------
                    Cartesian Multipole Moments
 -----------------------------------------------------------------
    Charge (ESU x 10^10)
                 0.0000
    Dipole Moment (Debye)
         X      -0.0000      Y      -0.0000      Z       0.0000
       Tot       0.0000
    Quadrupole Moments (Debye-Ang)
        XX     -57.4985     XY       0.8327     YY     -52.5442
        XZ       0.0000     YZ      -0.0000     ZZ     -51.6757
    Octopole Moments (Debye-Ang^2)
       XXX      -0.0000    XXY      -0.0000    XYY      -0.0000
       YYY      -0.0000    XXZ       0.0000    XYZ       0.0000
       YYZ       0.0000    XZZ      -0.0000    YZZ      -0.0000
       ZZZ       0.0000
    Hexadecapole Moments (Debye-Ang^3)
      XXXX   -1063.5672   XXXY     -15.3035   XXYY    -201.7044
      XYYY      -5.1827   YYYY    -191.4130   XXXZ       0.0000
      XXYZ      -0.0000   XYYZ       0.0000   YYYZ       0.0000
      XXZZ    -190.4043   XYZZ      -0.4387   YYZZ     -42.9980
      XZZZ       0.0000   YZZZ       0.0000   ZZZZ     -72.6531
 -----------------------------------------------------------------
 DrvMan completing analytic gradient of the correlated energy
 Correlated dipole moment
            1
    1  -0.0000000
    2  -0.0000000
    3   0.0000000
 Energy read as -1601.041931123
 Full Analytical Gradient: (in a.u., or Hartree/Bohr)
             1             2             3             4
    1    0.00061033   -0.00061033   -0.00016989    0.00016989
    2    0.00002735   -0.00002735    0.00021001   -0.00021001
    3   -0.00000000    0.00000000    0.00000000   -0.00000000
 Gradient time:  CPU 0.24 s  wall 1.94 s
 Geometry Optimization Parameters
   NAtoms,    NIC,     NZ,  NCons,   NDum,   NFix, NCnnct, MaxDiis
        4      14       4       0       0       0       0       0

 Cartesian Hessian Update
 Hessian Updated using BFGS Update


** GEOMETRY OPTIMIZATION IN DELOCALIZED INTERNAL COORDINATES **
   Searching for a Minimum

   Optimization Cycle:   3

                       Coordinates (Angstroms)
     ATOM                X               Y               Z
      1  P        -0.6124625501   -0.8197346147    0.0000000000
      2  P         0.6124625501    0.8197346147    0.0000000000
      3  Cl       -2.4442053986    0.1803330815    0.0000000000
      4  Cl        2.4442053986   -0.1803330815    0.0000000000
   Point Group: c2h   Number of degrees of freedom:     3


   Energy is  -1601.041931123

 Hessian Updated using BFGS Update

  3 Hessian modes will be used to form the next step
  Hessian Eigenvalues:
     0.142930    0.295740    0.321480

 Minimum Search - Taking Simple RFO Step
 Searching for Lamda that Minimizes Along All modes
 Value Taken    Lamda =  -0.00000298
 Step Taken.  Stepsize is  0.003939

                             Maximum     Tolerance    Cnvgd?
         Gradient           0.000615      0.000300      NO
         Displacement       0.003350      0.001200      NO
         Energy change     -0.000038      0.000001      NO


 New Cartesian Coordinates Obtained by Inverse Iteration

 Displacement from previous Coordinates is:  0.004535
 ----------------------------------------------------------------
             Standard Nuclear Orientation (Angstroms)
    I     Atom           X                Y                Z
 ----------------------------------------------------------------
    1      P      -0.6137940517    -0.8191776744     0.0000000000
    2      P       0.6137940517     0.8191776744     0.0000000000
    3      Cl     -2.4449211725     0.1797997767     0.0000000000
    4      Cl      2.4449211725    -0.1797997767     0.0000000000
 ----------------------------------------------------------------
 Molecular Point Group                 C2h   NOp =  4
 Largest Abelian Subgroup              C2h   NOp =  4
 Nuclear Repulsion Energy =   305.0996944982 hartrees
 There are       32 alpha and       32 beta electrons
 Applying Cartesian multipole field
    Component          Value
    ---------          -----
     (2,0,0)        1.00000E-11
     (0,2,0)        2.00000E-11
     (0,0,2)       -3.00000E-11
 Nucleus-field energy     =     0.0000000092 hartrees
 Requested basis set is 6-311++G(d,p)
 There are 52 shells and 120 basis functions
 A cutoff of  1.0D-14 yielded   1171 shell pairs
 There are      6729 function pairs (      7213 Cartesian)
 Smallest overlap matrix eigenvalue = 4.98E-04
 Guess MOs from SCF MO coefficient file

 -----------------------------------------------------------------------
  General SCF calculation program by
  Eric Jon Sundstrom, Paul Horn, Yuezhi Mao, Dmitri Zuev, Alec White,
  David Stuck, Shaama M.S., Shane Yost, Joonho Lee, David Small,
  Daniel Levine, Susi Lehtola, Hugh Burton, Evgeny Epifanovsky
 -----------------------------------------------------------------------
 Hartree-Fock
 using 4 threads for integral computing
 -------------------------------------------------------
 OpenMP Integral computing Module                
 Release: version 2.0, May 2017, Q-Chem Inc. Pleasanton 
 -------------------------------------------------------
 A restricted SCF calculation will be
 performed using DIIS
 SCF converges when DIIS error is below 1.0e-08
 ---------------------------------------
  Cycle       Energy         DIIS error
 ---------------------------------------
    1   -1600.5051888762      1.97e-05  
    2   -1600.5051900909      5.19e-06  
    3   -1600.5051902087      1.50e-06  
    4   -1600.5051902195      5.23e-07  
    5   -1600.5051902210      1.72e-07  
    6   -1600.5051902212      4.84e-08  
    7   -1600.5051902213      1.25e-08  
    8   -1600.5051902212      2.98e-09  Convergence criterion met
 ---------------------------------------
 SCF time:   CPU 6.26s  wall 5.00s 
 SCF   energy in the final basis set =    -1600.5051902212
 Total energy in the final basis set =    -1600.5051902212


 ------------------------------------------------------------------------------

   CCMAN2: suite of methods based on coupled cluster
           and equation of motion theories.

   Components:
   * libvmm-1.3-trunk
     by Evgeny Epifanovsky, Ilya Kaliman.
   * libtensor-2.5-trunk
     by Evgeny Epifanovsky, Michael Wormit, Dmitry Zuev, Sam Manzer, 
        Ilya Kaliman.
   * libcc-2.5-trunk
     by Evgeny Epifanovsky, Arik Landau, Tomasz Kus, Kirill Khistyaev, 
        Dmitry Zuev, Prashant Manohar, Xintian Feng, Anna Krylov, 
        Matthew Goldey, Alec White, Thomas Jagau, Kaushik Nanda, 
        Anastasia Gunina, Alexander Kunitsa, Joonho Lee.

   CCMAN original authors:
   Anna I. Krylov, C. David Sherrill, Steven R. Gwaltney,
   Edward F. C. Byrd (2000)
   Sergey V. Levchenko, Lyudmila V. Slipchenko, Tao Wang,
   Ana-Maria C. Cristian (2003)
   Piotr A. Pieniazek, C. Melania Oana, Evgeny Epifanovsky (2007)
   Prashant Manohar (2009)

 ------------------------------------------------------------------------------


 Allocating and initializing 3808MB of RAM...
 Calculation will run on 4 cores.


 Alpha MOs, Restricted
 -- Occupied --                  
-104.86 -104.86  -80.04  -80.04  -10.59  -10.59   -8.05   -8.05
  1 Ag    1 Bu    2 Ag    2 Bu    3 Bu    3 Ag    4 Bu    4 Ag                 
 -8.051  -8.051  -8.051  -8.051  -7.579  -7.579  -5.471  -5.471
  1 Au    1 Bg    5 Ag    5 Bu    6 Ag    6 Bu    7 Ag    7 Bu                 
 -5.470  -5.470  -5.470  -5.470  -1.142  -1.128  -0.907  -0.714
  8 Ag    2 Au    2 Bg    8 Bu    9 Ag    9 Bu   10 Ag   10 Bu                 
 -0.564  -0.549  -0.522  -0.503  -0.489  -0.470  -0.399  -0.359
 11 Ag   11 Bu    3 Au    3 Bg   12 Ag   12 Bu   13 Ag    4 Au                 
 -- Virtual --                   
 -0.028   0.040   0.061   0.063   0.079   0.087   0.103   0.105
  4 Bg   13 Bu   14 Ag   14 Bu    5 Au   15 Ag   16 Ag   15 Bu                 
  0.107   0.118   0.128   0.136   0.137   0.159   0.165   0.169
  5 Bg   17 Ag   16 Bu   18 Ag    6 Bg   17 Bu   18 Bu    6 Au                 
  0.180   0.204   0.250   0.275   0.329   0.384   0.392   0.392
 19 Bu   19 Ag   20 Ag   20 Bu   21 Ag    7 Au   21 Bu   22 Ag                 
  0.414   0.436   0.524   0.569   0.575   0.596   0.623   0.664
  7 Bg   22 Bu   23 Bu   23 Ag    8 Bg   24 Bu    8 Au   24 Ag                 
  0.676   0.706   0.755   0.775   0.811   0.844   0.848   0.918
 25 Ag    9 Au   25 Bu   26 Bu    9 Bg   26 Ag   10 Au   27 Ag                 
  0.974   0.983   1.073   1.126   1.130   1.133   1.140   1.152
 28 Ag   27 Bu   10 Bg   11 Au   11 Bg   29 Ag   28 Bu   30 Ag                 
  1.166   1.183   1.184   1.195   1.242   1.360   1.496   1.502
 29 Bu   12 Bg   30 Bu   12 Au   31 Ag   31 Bu   32 Ag   32 Bu                 
  1.776   1.836   1.914   1.938   1.994   2.032   2.592   2.618
 13 Au   13 Bg   33 Bu   33 Ag   34 Bu   34 Ag   14 Bg   14 Au                 
  2.626   2.657   2.727   2.727   7.186   7.403  10.345  10.373
 35 Bu   35 Ag   36 Ag   36 Bu   37 Ag   37 Bu   38 Ag   38 Bu                 
 14.718  14.743  14.763  14.811  14.826  14.878  26.641  26.712
 15 Au   15 Bg   39 Bu   40 Bu   39 Ag   40 Ag   16 Bg   16 Au                 
 26.722  26.816  26.999  27.012 165.797 166.029 219.201 219.230
 41 Bu   41 Ag   42 Ag   42 Bu   43 Ag   43 Bu   44 Ag   44 Bu                 

 Beta MOs, Restricted
 -- Occupied --                  
-104.86 -104.86  -80.04  -80.04  -10.59  -10.59   -8.05   -8.05
  1 Ag    1 Bu    2 Ag    2 Bu    3 Bu    3 Ag    4 Bu    4 Ag                 
 -8.051  -8.051  -8.051  -8.051  -7.579  -7.579  -5.471  -5.471
  1 Au    1 Bg    5 Ag    5 Bu    6 Ag    6 Bu    7 Ag    7 Bu                 
 -5.470  -5.470  -5.470  -5.470  -1.142  -1.128  -0.907  -0.714
  8 Ag    2 Au    2 Bg    8 Bu    9 Ag    9 Bu   10 Ag   10 Bu                 
 -0.564  -0.549  -0.522  -0.503  -0.489  -0.470  -0.399  -0.359
 11 Ag   11 Bu    3 Au    3 Bg   12 Ag   12 Bu   13 Ag    4 Au                 
 -- Virtual --                   
 -0.028   0.040   0.061   0.063   0.079   0.087   0.103   0.105
  4 Bg   13 Bu   14 Ag   14 Bu    5 Au   15 Ag   16 Ag   15 Bu                 
  0.107   0.118   0.128   0.136   0.137   0.159   0.165   0.169
  5 Bg   17 Ag   16 Bu   18 Ag    6 Bg   17 Bu   18 Bu    6 Au                 
  0.180   0.204   0.250   0.275   0.329   0.384   0.392   0.392
 19 Bu   19 Ag   20 Ag   20 Bu   21 Ag    7 Au   21 Bu   22 Ag                 
  0.414   0.436   0.524   0.569   0.575   0.596   0.623   0.664
  7 Bg   22 Bu   23 Bu   23 Ag    8 Bg   24 Bu    8 Au   24 Ag                 
  0.676   0.706   0.755   0.775   0.811   0.844   0.848   0.918
 25 Ag    9 Au   25 Bu   26 Bu    9 Bg   26 Ag   10 Au   27 Ag                 
  0.974   0.983   1.073   1.126   1.130   1.133   1.140   1.152
 28 Ag   27 Bu   10 Bg   11 Au   11 Bg   29 Ag   28 Bu   30 Ag                 
  1.166   1.183   1.184   1.195   1.242   1.360   1.496   1.502
 29 Bu   12 Bg   30 Bu   12 Au   31 Ag   31 Bu   32 Ag   32 Bu                 
  1.776   1.836   1.914   1.938   1.994   2.032   2.592   2.618
 13 Au   13 Bg   33 Bu   33 Ag   34 Bu   34 Ag   14 Bg   14 Au                 
  2.626   2.657   2.727   2.727   7.186   7.403  10.345  10.373
 35 Bu   35 Ag   36 Ag   36 Bu   37 Ag   37 Bu   38 Ag   38 Bu                 
 14.718  14.743  14.763  14.811  14.826  14.878  26.641  26.712
 15 Au   15 Bg   39 Bu   40 Bu   39 Ag   40 Ag   16 Bg   16 Au                 
 26.722  26.816  26.999  27.012 165.797 166.029 219.201 219.230
 41 Bu   41 Ag   42 Ag   42 Bu   43 Ag   43 Bu   44 Ag   44 Bu                 

 Occupation and symmetry of molecular orbitals

 Point group: C2h (4 irreducible representations).

                           Ag   Bg   Au   Bu    All 
 ----------------------------------------------------
 All molecular orbitals:
  - Alpha                  44   16   16   44    120 
  - Beta                   44   16   16   44    120 
 ----------------------------------------------------
 Alpha orbitals:
  - Frozen occupied        8    2    2    8     20  
  - Active occupied        5    1    2    4     12  
  - Active virtual         31   13   12   32    88  
  - Frozen virtual         0    0    0    0     0   
 ----------------------------------------------------
 Beta orbitals:
  - Frozen occupied        8    2    2    8     20  
  - Active occupied        5    1    2    4     12  
  - Active virtual         31   13   12   32    88  
  - Frozen virtual         0    0    0    0     0   
 ----------------------------------------------------

 Import integrals:   CPU 0.00 s  wall 0.00 s

 Import integrals:   CPU 32.34 s  wall 28.57 s

 MP2 amplitudes:   CPU 0.48 s  wall 0.63 s

Running a double precision version
           CCSD T amplitudes will be solved using DIIS.

           Start     Size      MaxIter   EConv     TConv     
           3         7         100       1.00e-07  1.00e-05  
 ------------------------------------------------------------------------------
           Energy (a.u.)   Ediff      Tdiff       Comment
 ------------------------------------------------------------------------------
         -1600.99898024                           
     1   -1601.02306468   2.41e-02   7.80e-01     
     2   -1601.03759936   1.45e-02   9.53e-02     
     3   -1601.03953528   1.94e-03   3.96e-02     
     4   -1601.04137202   1.84e-03   1.36e-02     Switched to DIIS steps.
     5   -1601.04193013   5.58e-04   1.13e-02     
     6   -1601.04194371   1.36e-05   2.44e-03     
     7   -1601.04193271   1.10e-05   8.93e-04     
     8   -1601.04193244   2.67e-07   1.88e-04     
     9   -1601.04193280   3.61e-07   6.54e-05     
    10   -1601.04193279   6.75e-09   2.27e-05     
    11   -1601.04193282   2.84e-08   1.32e-05     
    12   -1601.04193282   5.65e-11   3.84e-06     
 ------------------------------------------------------------------------------
         -1601.04193282                           CCSD T converged.

End of double precision
 SCF energy                 = -1600.50519022
 MP2 energy                 = -1600.99898024
 CCSD correlation energy     =    -0.53674260
 CCSD total energy           = -1601.04193282

 CCSD  T1^2 = 0.0092  T2^2 = 0.2817  Leading amplitudes:

 Amplitude    Orbitals with energies
 -0.0211       3 (Bg) A                  ->    4 (Bg) A                   
              -0.5028                         -0.0282                     
 -0.0211       3 (Bg) B                  ->    4 (Bg) B                   
              -0.5028                         -0.0282                     
  0.0209       4 (Au) A                  ->    7 (Au) A                   
              -0.3595                          0.3841                     
  0.0209       4 (Au) B                  ->    7 (Au) B                   
              -0.3595                          0.3841                     

 Amplitude    Orbitals with energies
 -0.1519       4 (Au) A      4 (Au) B    ->    4 (Bg) A      4 (Bg) B     
              -0.3595       -0.3595           -0.0282       -0.0282       
  0.1519       4 (Au) A      4 (Au) B    ->    4 (Bg) B      4 (Bg) A     
              -0.3595       -0.3595           -0.0282       -0.0282       
  0.1519       4 (Au) B      4 (Au) A    ->    4 (Bg) A      4 (Bg) B     
              -0.3595       -0.3595           -0.0282       -0.0282       
 -0.1519       4 (Au) B      4 (Au) A    ->    4 (Bg) B      4 (Bg) A     
              -0.3595       -0.3595           -0.0282       -0.0282       

 Computing CCSD intemediates for later calculations in double precision
 Finished.

Running a double precision version
           CCSD Lambda amplitudes will be solved using DIIS.
           Start     Size      MaxIter   EConv     LConv     
           3         7         100       1.00e-07  1.00e-05  
 ------------------------------------------------------------------------------
            Enorm      Ldiff       Comment
 ------------------------------------------------------------------------------
     1     5.88e-02   4.77e-02     
     2     1.26e-02   5.34e-03     
     3     5.35e-03   2.53e-03     
     4     2.22e-03   1.33e-03     Switched to DIIS steps.
     5     7.66e-04   4.24e-04     
     6     3.16e-04   1.24e-04     
     7     9.08e-05   2.87e-05     
     8     3.59e-05   2.27e-06     
     9     1.45e-05   2.66e-06     
    10     5.35e-06   1.13e-06     
    11     1.54e-06   5.05e-07     
    12     6.03e-07   1.52e-07     
    13     2.21e-07   8.89e-08     
    14     9.26e-08   2.01e-08     
 ------------------------------------------------------------------------------
                                   CCSD Lambda converged.

 Computing density matrices in double precision...
           Orbital response amplitudes will be solved using DIIS.
           Start     Size      MaxIter   EConv     LConv     
           3         7         100       1.00e-06  1.00e-06  
 ------------------------------------------------------------------------------
            Enorm      Ldiff       Comment
 ------------------------------------------------------------------------------
     1     7.14e-02   7.78e-03     
     2     3.58e-02   2.07e-02     
     3     2.32e-02   1.00e-02     
     4     3.25e-03   7.31e-03     Switched to DIIS steps.
     5     3.89e-04   5.66e-04     
     6     7.39e-05   6.59e-05     
     7     1.77e-05   8.98e-06     
     8     3.13e-06   1.29e-06     
     9     9.38e-07   1.64e-07     
 ------------------------------------------------------------------------------
                                   Orbital response converged.

 Computing density matrices... Done.
 CCSD calculation:   CPU 93.59 s  wall 29.72 s

Current path: /canmo/ccsd/grad/
/g1_bb_aa
/g1_bb_bb
/g1_o1o1
/g1_o1o2
/g1_o1v1
/g1_o2v1
/g1_v1v1
/g1p_bb_aa
/g1p_bb_bb
/g1s_bb_aa
/g1s_bb_bb
/g2_o1o1o1o1
/g2_o1o1o1v1
/g2_o1o1v1v1
/g2_o1v1o1v1
/g2_o1v1v1v1
/g2_v1v1v1v1
/w_bb_aa
/w_bb_bb
 Transferring MO TPDM to AO TPDM
 Transferring g2_o1o1o1o1
 Transferring g2_o1o1o1v1
 Transferring g2_o1o1v1v1
 Transferring g2_o1v1o1v1
 Transferring g2_o1v1v1v1
 Transferring g2_v1v1v1v1
 Adding separable TPDM
 Computing TPDM gradient
 --------------------------------------------------------
 2e gradient
  Atom          X               Y               Z
 --------------------------------------------------------
    1          3.375044       24.457848       -0.000000  
    2         -3.375044      -24.457848        0.000000  
    3         24.780531       -6.820885        0.000000  
    4        -24.780531        6.820885       -0.000000  
 --------------------------------------------------------
 --------------------------------------------------------
 Final gradient
  Atom          X               Y               Z
 --------------------------------------------------------
    1          3.375044       24.457848       -0.000000  
    2         -3.375044      -24.457848        0.000000  
    3         24.780531       -6.820885        0.000000  
    4        -24.780531        6.820885       -0.000000  
 --------------------------------------------------------
 Analytic gradient from two-electron contribution:   CPU 577.67 s  wall 296.76 s

 Total ccman2 time:   CPU 708.61 s  wall 366.13 s


 --------------------------------------------------------------
             Orbital Energies (a.u.) and Symmetries
 --------------------------------------------------------------

 Alpha MOs, Restricted
 -- Occupied --                  
-104.86  -80.04  -10.59   -8.05   -8.05   -7.58   -5.47   -5.47
  1 Ag    2 Ag    3 Ag    4 Ag    5 Ag    6 Ag    7 Ag    8 Ag                 
 -8.051  -5.470  -8.051  -5.470-104.860 -80.040 -10.586  -8.054
  1 Bg    2 Bg    1 Au    2 Au    1 Bu    2 Bu    3 Bu    4 Bu                 
 -8.051  -7.579  -5.471  -5.470  -1.142  -0.907  -0.564  -0.489
  5 Bu    6 Bu    7 Bu    8 Bu    9 Ag   10 Ag   11 Ag   12 Ag                 
 -0.399  -0.503  -0.522  -0.359  -1.128  -0.714  -0.549  -0.470
 13 Ag    3 Bg    3 Au    4 Au    9 Bu   10 Bu   11 Bu   12 Bu                 
 -- Virtual --                   
  0.061   0.087   0.103   0.118   0.136   0.204   0.250   0.329
 14 Ag   15 Ag   16 Ag   17 Ag   18 Ag   19 Ag   20 Ag   21 Ag                 
  0.392   0.569   0.664   0.676   0.844   0.918   0.974   1.133
 22 Ag   23 Ag   24 Ag   25 Ag   26 Ag   27 Ag   28 Ag   29 Ag                 
  1.152   1.242   1.496   1.938   2.032   2.657   2.727   7.186
 30 Ag   31 Ag   32 Ag   33 Ag   34 Ag   35 Ag   36 Ag   37 Ag                 
 10.345  14.826  14.878  26.816  26.999 165.797 219.201  -0.028
 38 Ag   39 Ag   40 Ag   41 Ag   42 Ag   43 Ag   44 Ag    4 Bg                 
  0.107   0.137   0.414   0.575   0.811   1.073   1.130   1.183
  5 Bg    6 Bg    7 Bg    8 Bg    9 Bg   10 Bg   11 Bg   12 Bg                 
  1.836   2.592  14.743  26.641   0.079   0.169   0.384   0.623
 13 Bg   14 Bg   15 Bg   16 Bg    5 Au    6 Au    7 Au    8 Au                 
  0.706   0.848   1.126   1.195   1.776   2.618  14.718  26.712
  9 Au   10 Au   11 Au   12 Au   13 Au   14 Au   15 Au   16 Au                 
  0.040   0.063   0.105   0.128   0.159   0.165   0.180   0.275
 13 Bu   14 Bu   15 Bu   16 Bu   17 Bu   18 Bu   19 Bu   20 Bu                 
  0.392   0.436   0.524   0.596   0.755   0.775   0.983   1.140
 21 Bu   22 Bu   23 Bu   24 Bu   25 Bu   26 Bu   27 Bu   28 Bu                 
  1.166   1.184   1.360   1.502   1.914   1.994   2.626   2.727
 29 Bu   30 Bu   31 Bu   32 Bu   33 Bu   34 Bu   35 Bu   36 Bu                 
  7.403  10.373  14.763  14.811  26.722  27.012 166.029 219.230
 37 Bu   38 Bu   39 Bu   40 Bu   41 Bu   42 Bu   43 Bu   44 Bu                 

 Beta MOs, Restricted
 -- Occupied --                  
-104.86  -80.04  -10.59   -8.05   -8.05   -7.58   -5.47   -5.47
  1 Ag    2 Ag    3 Ag    4 Ag    5 Ag    6 Ag    7 Ag    8 Ag                 
 -8.051  -5.470  -8.051  -5.470-104.860 -80.040 -10.586  -8.054
  1 Bg    2 Bg    1 Au    2 Au    1 Bu    2 Bu    3 Bu    4 Bu                 
 -8.051  -7.579  -5.471  -5.470  -1.142  -0.907  -0.564  -0.489
  5 Bu    6 Bu    7 Bu    8 Bu    9 Ag   10 Ag   11 Ag   12 Ag                 
 -0.399  -0.503  -0.522  -0.359  -1.128  -0.714  -0.549  -0.470
 13 Ag    3 Bg    3 Au    4 Au    9 Bu   10 Bu   11 Bu   12 Bu                 
 -- Virtual --                   
  0.061   0.087   0.103   0.118   0.136   0.204   0.250   0.329
 14 Ag   15 Ag   16 Ag   17 Ag   18 Ag   19 Ag   20 Ag   21 Ag                 
  0.392   0.569   0.664   0.676   0.844   0.918   0.974   1.133
 22 Ag   23 Ag   24 Ag   25 Ag   26 Ag   27 Ag   28 Ag   29 Ag                 
  1.152   1.242   1.496   1.938   2.032   2.657   2.727   7.186
 30 Ag   31 Ag   32 Ag   33 Ag   34 Ag   35 Ag   36 Ag   37 Ag                 
 10.345  14.826  14.878  26.816  26.999 165.797 219.201  -0.028
 38 Ag   39 Ag   40 Ag   41 Ag   42 Ag   43 Ag   44 Ag    4 Bg                 
  0.107   0.137   0.414   0.575   0.811   1.073   1.130   1.183
  5 Bg    6 Bg    7 Bg    8 Bg    9 Bg   10 Bg   11 Bg   12 Bg                 
  1.836   2.592  14.743  26.641   0.079   0.169   0.384   0.623
 13 Bg   14 Bg   15 Bg   16 Bg    5 Au    6 Au    7 Au    8 Au                 
  0.706   0.848   1.126   1.195   1.776   2.618  14.718  26.712
  9 Au   10 Au   11 Au   12 Au   13 Au   14 Au   15 Au   16 Au                 
  0.040   0.063   0.105   0.128   0.159   0.165   0.180   0.275
 13 Bu   14 Bu   15 Bu   16 Bu   17 Bu   18 Bu   19 Bu   20 Bu                 
  0.392   0.436   0.524   0.596   0.755   0.775   0.983   1.140
 21 Bu   22 Bu   23 Bu   24 Bu   25 Bu   26 Bu   27 Bu   28 Bu                 
  1.166   1.184   1.360   1.502   1.914   1.994   2.626   2.727
 29 Bu   30 Bu   31 Bu   32 Bu   33 Bu   34 Bu   35 Bu   36 Bu                 
  7.403  10.373  14.763  14.811  26.722  27.012 166.029 219.230
 37 Bu   38 Bu   39 Bu   40 Bu   41 Bu   42 Bu   43 Bu   44 Bu                 
 --------------------------------------------------------------

          Ground-State Mulliken Net Atomic Charges

     Atom                 Charge (a.u.)
  ----------------------------------------
      1 P                     0.076546
      2 P                     0.076546
      3 Cl                   -0.076546
      4 Cl                   -0.076546
  ----------------------------------------
  Sum of atomic charges =    -0.000000

 -----------------------------------------------------------------
                    Cartesian Multipole Moments
 -----------------------------------------------------------------
    Charge (ESU x 10^10)
                 0.0000
    Dipole Moment (Debye)
         X       0.0000      Y       0.0000      Z       0.0000
       Tot       0.0000
    Quadrupole Moments (Debye-Ang)
        XX     -57.4639     XY       0.8264     YY     -52.5599
        XZ      -0.0000     YZ      -0.0000     ZZ     -51.6766
    Octopole Moments (Debye-Ang^2)
       XXX       0.0000    XXY       0.0000    XYY      -0.0000
       YYY      -0.0000    XXZ       0.0000    XYZ       0.0000
       YYZ       0.0000    XZZ       0.0000    YZZ       0.0000
       ZZZ       0.0000
    Hexadecapole Moments (Debye-Ang^3)
      XXXX   -1063.9568   XXXY     -15.4495   XXYY    -201.8095
      XYYY      -5.3561   YYYY    -191.3201   XXXZ       0.0000
      XXYZ      -0.0000   XYYZ      -0.0000   YYYZ      -0.0000
      XXZZ    -190.5012   XYZZ      -0.4939   YYZZ     -42.9836
      XZZZ      -0.0000   YZZZ      -0.0000   ZZZZ     -72.6656
 -----------------------------------------------------------------
 DrvMan completing analytic gradient of the correlated energy
 Correlated dipole moment
            1
    1   0.0000000
    2   0.0000000
    3   0.0000000
 Energy read as -1601.041932822
 Full Analytical Gradient: (in a.u., or Hartree/Bohr)
             1             2             3             4
    1    0.00014740   -0.00014740   -0.00003005    0.00003005
    2    0.00013205   -0.00013205    0.00001808   -0.00001808
    3   -0.00000000    0.00000000    0.00000000   -0.00000000
 Gradient time:  CPU 0.23 s  wall 1.80 s
 Geometry Optimization Parameters
   NAtoms,    NIC,     NZ,  NCons,   NDum,   NFix, NCnnct, MaxDiis
        4      14       4       0       0       0       0       0

 Cartesian Hessian Update
 Hessian Updated using BFGS Update


** GEOMETRY OPTIMIZATION IN DELOCALIZED INTERNAL COORDINATES **
   Searching for a Minimum

   Optimization Cycle:   4

                       Coordinates (Angstroms)
     ATOM                X               Y               Z
      1  P        -0.6137940517   -0.8191776744    0.0000000000
      2  P         0.6137940517    0.8191776744    0.0000000000
      3  Cl       -2.4449211725    0.1797997767    0.0000000000
      4  Cl        2.4449211725   -0.1797997767    0.0000000000
   Point Group: c2h   Number of degrees of freedom:     3


   Energy is  -1601.041932822

 Hessian Updated using BFGS Update

  3 Hessian modes will be used to form the next step
  Hessian Eigenvalues:
     0.138223    0.251062    0.336601

 Minimum Search - Taking Simple RFO Step
 Searching for Lamda that Minimizes Along All modes
 Value Taken    Lamda =   0.00000000
 Step Taken.  Stepsize is  0.000897

                             Maximum     Tolerance    Cnvgd?
         Gradient           0.000150      0.000300     YES
         Displacement       0.000799      0.001200     YES
         Energy change     -0.000002      0.000001      NO


                       Distance Matrix (Angstroms)
             P (  1)   P (  2)   Cl(  3)
   P (  2)  2.047237
   Cl(  3)  2.085901  3.124827
   Cl(  4)  3.124827  2.085901  4.903047

 Final energy is   -1601.0419328222417     


 ******************************
 **  OPTIMIZATION CONVERGED  **
 ******************************

                       Coordinates (Angstroms)
     ATOM                X               Y               Z
      1  P        -0.6137940517   -0.8191776744    0.0000000000
      2  P         0.6137940517    0.8191776744    0.0000000000
      3  Cl       -2.4449211725    0.1797997767    0.0000000000
      4  Cl        2.4449211725   -0.1797997767    0.0000000000

Z-matrix Print:
$molecule
0 1
P 
P  1 2.047237
Cl 2 2.085901 1 98.228693
Cl 1 2.085901 2 98.228693 3 -180.000000 0
$end


 --------------------------------------------------------------
             Orbital Energies (a.u.) and Symmetries
 --------------------------------------------------------------

 Alpha MOs, Restricted
 -- Occupied --                  
-104.86  -80.04  -10.59   -8.05   -8.05   -7.58   -5.47   -5.47
  1 Ag    2 Ag    3 Ag    4 Ag    5 Ag    6 Ag    7 Ag    8 Ag                 
 -8.051  -5.470  -8.051  -5.470-104.860 -80.040 -10.586  -8.054
  1 Bg    2 Bg    1 Au    2 Au    1 Bu    2 Bu    3 Bu    4 Bu                 
 -8.051  -7.579  -5.471  -5.470  -1.142  -0.907  -0.564  -0.489
  5 Bu    6 Bu    7 Bu    8 Bu    9 Ag   10 Ag   11 Ag   12 Ag                 
 -0.399  -0.503  -0.522  -0.359  -1.128  -0.714  -0.549  -0.470
 13 Ag    3 Bg    3 Au    4 Au    9 Bu   10 Bu   11 Bu   12 Bu                 
 -- Virtual --                   
  0.061   0.087   0.103   0.118   0.136   0.204   0.250   0.329
 14 Ag   15 Ag   16 Ag   17 Ag   18 Ag   19 Ag   20 Ag   21 Ag                 
  0.392   0.569   0.664   0.676   0.844   0.918   0.974   1.133
 22 Ag   23 Ag   24 Ag   25 Ag   26 Ag   27 Ag   28 Ag   29 Ag                 
  1.152   1.242   1.496   1.938   2.032   2.657   2.727   7.186
 30 Ag   31 Ag   32 Ag   33 Ag   34 Ag   35 Ag   36 Ag   37 Ag                 
 10.345  14.826  14.878  26.816  26.999 165.797 219.201  -0.028
 38 Ag   39 Ag   40 Ag   41 Ag   42 Ag   43 Ag   44 Ag    4 Bg                 
  0.107   0.137   0.414   0.575   0.811   1.073   1.130   1.183
  5 Bg    6 Bg    7 Bg    8 Bg    9 Bg   10 Bg   11 Bg   12 Bg                 
  1.836   2.592  14.743  26.641   0.079   0.169   0.384   0.623
 13 Bg   14 Bg   15 Bg   16 Bg    5 Au    6 Au    7 Au    8 Au                 
  0.706   0.848   1.126   1.195   1.776   2.618  14.718  26.712
  9 Au   10 Au   11 Au   12 Au   13 Au   14 Au   15 Au   16 Au                 
  0.040   0.063   0.105   0.128   0.159   0.165   0.180   0.275
 13 Bu   14 Bu   15 Bu   16 Bu   17 Bu   18 Bu   19 Bu   20 Bu                 
  0.392   0.436   0.524   0.596   0.755   0.775   0.983   1.140
 21 Bu   22 Bu   23 Bu   24 Bu   25 Bu   26 Bu   27 Bu   28 Bu                 
  1.166   1.184   1.360   1.502   1.914   1.994   2.626   2.727
 29 Bu   30 Bu   31 Bu   32 Bu   33 Bu   34 Bu   35 Bu   36 Bu                 
  7.403  10.373  14.763  14.811  26.722  27.012 166.029 219.230
 37 Bu   38 Bu   39 Bu   40 Bu   41 Bu   42 Bu   43 Bu   44 Bu                 

 Beta MOs, Restricted
 -- Occupied --                  
-104.86  -80.04  -10.59   -8.05   -8.05   -7.58   -5.47   -5.47
  1 Ag    2 Ag    3 Ag    4 Ag    5 Ag    6 Ag    7 Ag    8 Ag                 
 -8.051  -5.470  -8.051  -5.470-104.860 -80.040 -10.586  -8.054
  1 Bg    2 Bg    1 Au    2 Au    1 Bu    2 Bu    3 Bu    4 Bu                 
 -8.051  -7.579  -5.471  -5.470  -1.142  -0.907  -0.564  -0.489
  5 Bu    6 Bu    7 Bu    8 Bu    9 Ag   10 Ag   11 Ag   12 Ag                 
 -0.399  -0.503  -0.522  -0.359  -1.128  -0.714  -0.549  -0.470
 13 Ag    3 Bg    3 Au    4 Au    9 Bu   10 Bu   11 Bu   12 Bu                 
 -- Virtual --                   
  0.061   0.087   0.103   0.118   0.136   0.204   0.250   0.329
 14 Ag   15 Ag   16 Ag   17 Ag   18 Ag   19 Ag   20 Ag   21 Ag                 
  0.392   0.569   0.664   0.676   0.844   0.918   0.974   1.133
 22 Ag   23 Ag   24 Ag   25 Ag   26 Ag   27 Ag   28 Ag   29 Ag                 
  1.152   1.242   1.496   1.938   2.032   2.657   2.727   7.186
 30 Ag   31 Ag   32 Ag   33 Ag   34 Ag   35 Ag   36 Ag   37 Ag                 
 10.345  14.826  14.878  26.816  26.999 165.797 219.201  -0.028
 38 Ag   39 Ag   40 Ag   41 Ag   42 Ag   43 Ag   44 Ag    4 Bg                 
  0.107   0.137   0.414   0.575   0.811   1.073   1.130   1.183
  5 Bg    6 Bg    7 Bg    8 Bg    9 Bg   10 Bg   11 Bg   12 Bg                 
  1.836   2.592  14.743  26.641   0.079   0.169   0.384   0.623
 13 Bg   14 Bg   15 Bg   16 Bg    5 Au    6 Au    7 Au    8 Au                 
  0.706   0.848   1.126   1.195   1.776   2.618  14.718  26.712
  9 Au   10 Au   11 Au   12 Au   13 Au   14 Au   15 Au   16 Au                 
  0.040   0.063   0.105   0.128   0.159   0.165   0.180   0.275
 13 Bu   14 Bu   15 Bu   16 Bu   17 Bu   18 Bu   19 Bu   20 Bu                 
  0.392   0.436   0.524   0.596   0.755   0.775   0.983   1.140
 21 Bu   22 Bu   23 Bu   24 Bu   25 Bu   26 Bu   27 Bu   28 Bu                 
  1.166   1.184   1.360   1.502   1.914   1.994   2.626   2.727
 29 Bu   30 Bu   31 Bu   32 Bu   33 Bu   34 Bu   35 Bu   36 Bu                 
  7.403  10.373  14.763  14.811  26.722  27.012 166.029 219.230
 37 Bu   38 Bu   39 Bu   40 Bu   41 Bu   42 Bu   43 Bu   44 Bu                 
 --------------------------------------------------------------

          Ground-State Mulliken Net Atomic Charges

     Atom                 Charge (a.u.)
  ----------------------------------------
      1 P                     0.076546
      2 P                     0.076546
      3 Cl                   -0.076546
      4 Cl                   -0.076546
  ----------------------------------------
  Sum of atomic charges =    -0.000000

 -----------------------------------------------------------------
                    Cartesian Multipole Moments
 -----------------------------------------------------------------
    Charge (ESU x 10^10)
                 0.0000
    Dipole Moment (Debye)
         X       0.0000      Y       0.0000      Z       0.0000
       Tot       0.0000
    Quadrupole Moments (Debye-Ang)
        XX     -57.4639     XY       0.8264     YY     -52.5599
        XZ      -0.0000     YZ      -0.0000     ZZ     -51.6766
    Octopole Moments (Debye-Ang^2)
       XXX       0.0000    XXY       0.0000    XYY      -0.0000
       YYY      -0.0000    XXZ       0.0000    XYZ       0.0000
       YYZ       0.0000    XZZ       0.0000    YZZ       0.0000
       ZZZ       0.0000
    Hexadecapole Moments (Debye-Ang^3)
      XXXX   -1063.9568   XXXY     -15.4495   XXYY    -201.8095
      XYYY      -5.3561   YYYY    -191.3201   XXXZ       0.0000
      XXYZ      -0.0000   XYYZ      -0.0000   YYYZ      -0.0000
      XXZZ    -190.5012   XYZZ      -0.4939   YYZZ     -42.9836
      XZZZ      -0.0000   YZZZ      -0.0000   ZZZZ     -72.6656
 -----------------------------------------------------------------
Archival summary:
1\1\TWL01\OPT\ProcedureUnspecified\BasisUnspecified\l22\taweetha\SunNov413:43:552018SunNov413:43:552018\0\\#,OPT,ProcedureUnspecified,BasisUnspecified,\\0,1\P\P,1,2.04724\Cl,2,2.0859,1,98.2287\Cl,1,2.0859,2,98.2287,3,-180,0\\HF=-1600.50519\\@

 Total job time:  1537.51s(wall), 2868.00s(cpu) 
 Sun Nov  4 13:43:55 2018

        *************************************************************
        *                                                           *
        *  Thank you very much for using Q-Chem.  Have a nice day.  *
        *                                                           *
        *************************************************************
