# Supplementary material for: Geometric and energetic data from ab initio calculations of haloethene, haloimine, halomethylenephosphine, haloiminophosphine, halodiazene, halodiphosphene and halocyclopropane
Source: Data Brief. 2019 Nov 2;27:104738. doi: 10.1016/j.dib.2019.104738 (PMC6861602; doi:10.1016/j.dib.2019.104738)
Supplement: Multimedia component 8 [file mmc8.zip › PP/CCSD/ClEPPEI.out]

Q-Chem Developer Version!
                  Welcome to Q-Chem
     A Quantum Leap Into The Future Of Chemistry


 Q-Chem 5.1, Q-Chem, Inc., Pleasanton, CA (2018)

 Yihan Shao,  Zhengting Gan,  E. Epifanovsky,  A. T. B. Gilbert,  M. Wormit,  
 J. Kussmann,  A. W. Lange,  A. Behn,  Jia Deng,  Xintian Feng,  D. Ghosh,  
 M. Goldey,  P. R. Horn,  L. D. Jacobson,  I. Kaliman,  T. Kus,  A. Landau,  
 Jie Liu,  E. I. Proynov,  R. M. Richard,  R. P. Steele,  E. J. Sundstrom,  
 H. L. Woodcock III,  P. M. Zimmerman,  D. Zuev,  B. Albrecht,  E. Alguire,  
 S. A. Baeppler,  D. Barton,  Z. Benda,  Y. A. Bernard,  E. J. Berquist,  
 K. B. Bravaya,  H. Burton,  D. Casanova,  Chun-Min Chang,  Yunqing Chen,  
 A. Chien,  K. D. Closser,  M. P. Coons,  S. Coriani,  S. Dasgupta,  
 A. L. Dempwolff,  M. Diedenhofen,  Hainam Do,  R. G. Edgar,  Po-Tung Fang,  
 S. Faraji,  S. Fatehi,  Qingguo Feng,  K. D. Fenk,  J. Fosso-Tande,  
 Qinghui Ge,  A. Ghysels,  G. Gidofalvi,  J. Gomes,  J. Gonthier,  A. Gunina,  
 D. Hait,  M. W. D. Hanson-Heine,  P. H. P. Harbach,  A. W. Hauser,  
 J. E. Herr,  E. G. Hohenstein,  Z. C. Holden,  Kerwin Hui,  B. C. Huynh,  
 T.-C. Jagau,  Hyunjun Ji,  B. Kaduk,  K. Khistyaev,  Jaehoon Kim,  
 P. Klunzinger,  K. Koh,  D. Kosenkov,  L. Koulias,  T. Kowalczyk,  
 C. M. Krauter,  A. Kunitsa,  Ka Un Lao,  A. Laurent,  K. V. Lawler,  
 Joonho Lee,  D. Lefrancois,  S. Lehtola,  D. S. Levine,  Yi-Pei Li,  
 You-Sheng Lin,  Fenglai Liu,  E. Livshits,  A. Luenser,  P. Manohar,  
 E. Mansoor,  S. F. Manzer,  Shan-Ping Mao,  Yuezhi Mao,  N. Mardirossian,  
 A. V. Marenich,  T. Markovich,  L. A. Martinez-Martinez,  S. A. Maurer,  
 N. J. Mayhall,  S. C. McKenzie,  J.-M. Mewes,  A. F. Morrison,  
 J. W. Mullinax,  K. Nanda,  T. S. Nguyen-Beck,  R. Olivares-Amaya,  
 J. A. Parkhill,  T. M. Perrine,  F. Plasser,  P. Pokhilko,  S. Prager,  
 A. Prociuk,  E. Ramos,  D. R. Rehn,  F. Rob,  M. Schneider,  N. Sergueev,  
 S. M. Sharada,  S. Sharma,  D. W. Small,  T. Stauch,  T. Stein,  
 Yu-Chuan Su,  A. J. W. Thom,  A. Tkatchenko,  T. Tsuchimochi,  N. M. Tubman,  
 L. Vogt,  M. L. Vidal,  O. Vydrov,  M. A. Watson,  J. Wenzel,  
 M. de Wergifosse,  T. A. Wesolowski,  A. White,  J. Witte,  A. Yamada,  
 Jun Yang,  K. Yao,  S. Yeganeh,  S. R. Yost,  Zhi-Qiang You,  A. Zech,  
 Igor Ying Zhang,  Xing Zhang,  Yan Zhao,  Ying Zhu,  B. R. Brooks,  
 G. K. L. Chan,  C. J. Cramer,  M. S. Gordon,  W. J. Hehre,  A. Klamt,  
 M. W. Schmidt,  C. D. Sherrill,  D. G. Truhlar,  A. Aspuru-Guzik,  R. Baer,  
 A. T. Bell,  N. A. Besley,  Jeng-Da Chai,  A. E. DePrince, III,  
 R. A. DiStasio Jr.,  A. Dreuw,  B. D. Dunietz,  T. R. Furlani,  
 Chao-Ping Hsu,  Yousung Jung,  Jing Kong,  D. S. Lambrecht,  WanZhen Liang,  
 C. Ochsenfeld,  V. A. Rassolov,  L. V. Slipchenko,  J. E. Subotnik,  
 T. Van Voorhis,  J. M. Herbert,  A. I. Krylov,  P. M. W. Gill,  M. Head-Gordon

 Contributors to earlier versions of Q-Chem not listed above: 
 R. D. Adamson,  B. Austin,  J. Baker,  G. J. O. Beran,  K. Brandhorst,  
 S. T. Brown,  E. F. C. Byrd,  A. K. Chakraborty,  C.-L. Cheng,  
 Siu Hung Chien,  D. M. Chipman,  D. L. Crittenden,  H. Dachsel,  
 R. J. Doerksen,  A. D. Dutoi,  L. Fusti-Molnar,  W. A. Goddard III,  
 A. Golubeva-Zadorozhnaya,  S. R. Gwaltney,  G. Hawkins,  A. Heyden,  
 S. Hirata,  G. Kedziora,  F. J. Keil,  C. Kelley,  Jihan Kim,  R. A. King,  
 R. Z. Khaliullin,  P. P. Korambath,  W. Kurlancheek,  A. M. Lee,  M. S. Lee,  
 S. V. Levchenko,  Ching Yeh Lin,  D. Liotard,  R. C. Lochan,  I. Lotan,  
 P. E. Maslen,  N. Nair,  D. P. O'Neill,  D. Neuhauser,  E. Neuscamman,  
 C. M. Oana,  R. Olson,  B. Peters,  R. Peverati,  P. A. Pieniazek,  
 Y. M. Rhee,  J. Ritchie,  M. A. Rohrdanz,  E. Rosta,  N. J. Russ,  
 H. F. Schaefer III,  N. E. Schultz,  N. Shenvi,  A. C. Simmonett,  A. Sodt,  
 D. Stuck,  K. S. Thanthiriwatte,  V. Vanovschi,  Tao Wang,  A. Warshel,  
 C. F. Williams,  Q. Wu,  X. Xu,  W. Zhang

 Please cite Q-Chem as follows:
 Y. Shao et al., Mol. Phys. 113, 184-215 (2015)
 DOI: 10.1080/00268976.2014.952696

 Q-Chem 5.1.1 for Intel X86 EM64T Linux

 Parts of Q-Chem use Armadillo 8.300.2 (Tropical Shenanigans).
 http://arma.sourceforge.net/

 Q-Chem begins on Sun Nov  4 14:53:05 2018  

Host: 
0

     Scratch files written to /scratch/taweetham/qchem52839//
Input Ideriv = 1
Curr. Ideriv = -1
Max.  Ideriv = 1

Checking the input file for inconsistencies... 	...done.

--------------------------------------------------------------
User input:
--------------------------------------------------------------
Cl=I_t.out
$molecule
0 1
I 
P  1 2.492388
P  2 2.052905 1 97.051767
Cl 3 2.110966 2 99.503995 1 -180.000000 0
$end

$rem
   JOB_TYPE	OPTIMIZATION
   BASIS	6-311++G**
   METHOD	ccsd
   MEM_TOTAL	4000
   N_FROZEN_CORE      FC
$end


--------------------------------------------------------------
 ----------------------------------------------------------------
             Standard Nuclear Orientation (Angstroms)
    I     Atom           X                Y                Z
 ----------------------------------------------------------------
    1      I       1.7415368188    -0.0800766207     0.0000000000
    2      P      -0.5147886525     0.9786930948    -0.0000000000
    3      P      -1.6084254304    -0.7586547509     0.0000000000
    4      Cl     -3.5560729501     0.0554991611    -0.0000000000
 ----------------------------------------------------------------
 Molecular Point Group                 Cs    NOp =  2
 Largest Abelian Subgroup              Cs    NOp =  2
 Nuclear Repulsion Energy =   546.2242278076 hartrees
 There are       50 alpha and       50 beta electrons
 Requested basis set is 6-311++G(d,p)
 There are 63 shells and 152 basis functions
 Total memory of 4000MB is distributed as follows: 
   QALLOC including MEM_STATIC uses 192MB
   MEM_STATIC is set to 192MB
   CCMAN JOB total memory use is  3808MB
 Warning: actual memory use might exceed 4000MB

 Total QAlloc Memory Limit    192 MB
 Mega-Array Size       188 MB
 MEM_STATIC part       192 MB
 A cutoff of  1.0D-14 yielded   1582 shell pairs
 There are      9910 function pairs (     11016 Cartesian)

 -------------------------------------------------------
 OpenMP Integral Computing Module                       
 Release: version 1.0, May 2013, Q-Chem Inc. Pittsburgh 
 -------------------------------------------------------
 Integral Job Info:
 Integral job number is                      11
 Integral operator is                         1
 short-range coefficients                     0
 long-range coefficients              100000000
 Omega coefficients                           0
 if combine SR and LR in K                    0
 Integral screening is                        0
 Integral computing path is                   2
 max size of driver memory is            800000
 size of driver memory is                593474
 size of scratch memory is             11933652
 max col of scratch BK array               1296
 max len of scratch array in speh3          155
 max len of scratch index in speh4           18
 max int batch size is                      520
 min int batch size is                       52
 fixed nKL is                                52
 max L of basis functions is                  2
 order of int derivative is                   0
 number of shells is                         63
 number of basis is                         160
 number of cartesian basis is               160
 number of contracted shell pairs          1582
 number of primitive shell pairs           3567
 maxK2 (contraction) of shell pair           36
 max number of K2 of shell pair               1
 max number of CS2 of shell pair            303
 max number of PS2 of shell pair            303
 mem total for path MDJ                  528028
 -------------------------------------------------------
 Smallest overlap matrix eigenvalue = 8.11E-04

 Scale SEOQF with 1.000000e-01/1.000000e-01/1.000000e-01

 Standard Electronic Orientation quadrupole field applied
 Nucleus-field energy     =     0.0000000166 hartrees
 Guess from superposition of atomic densities
 Warning:  Energy on first SCF cycle will be non-variational
 SAD guess density has 100.000000 electrons

 -----------------------------------------------------------------------
  General SCF calculation program by
  Eric Jon Sundstrom, Paul Horn, Yuezhi Mao, Dmitri Zuev, Alec White,
  David Stuck, Shaama M.S., Shane Yost, Joonho Lee, David Small,
  Daniel Levine, Susi Lehtola, Hugh Burton, Evgeny Epifanovsky
 -----------------------------------------------------------------------
 Hartree-Fock
 using 4 threads for integral computing
 -------------------------------------------------------
 OpenMP Integral computing Module                
 Release: version 2.0, May 2017, Q-Chem Inc. Pleasanton 
 -------------------------------------------------------
 A restricted SCF calculation will be
 performed using DIIS
 SCF converges when DIIS error is below 1.0e-08
 ---------------------------------------
  Cycle       Energy         DIIS error
 ---------------------------------------
    1   -8058.0911277013      3.37e-02  
    2   -8057.7618105129      3.52e-03  
    3   -8057.8035817844      1.88e-03  
    4   -8057.8156684243      3.25e-04  
    5   -8057.8165027730      1.47e-04  
    6   -8057.8166111521      4.83e-05  
    7   -8057.8166328715      1.73e-05  
    8   -8057.8166368763      8.15e-06  
    9   -8057.8166374468      2.93e-06  
   10   -8057.8166375476      6.37e-07  
   11   -8057.8166375527      2.46e-07  
   12   -8057.8166375536      1.25e-07  
   13   -8057.8166375537      4.59e-08  
   14   -8057.8166375539      1.54e-08  
   15   -8057.8166375539      4.64e-09  Convergence criterion met
 ---------------------------------------
 SCF time:   CPU 21.28s  wall 7.00s 
 SCF   energy in the final basis set =    -8057.8166375539
 Total energy in the final basis set =    -8057.8166375539


 ------------------------------------------------------------------------------

   CCMAN2: suite of methods based on coupled cluster
           and equation of motion theories.

   Components:
   * libvmm-1.3-trunk
     by Evgeny Epifanovsky, Ilya Kaliman.
   * libtensor-2.5-trunk
     by Evgeny Epifanovsky, Michael Wormit, Dmitry Zuev, Sam Manzer, 
        Ilya Kaliman.
   * libcc-2.5-trunk
     by Evgeny Epifanovsky, Arik Landau, Tomasz Kus, Kirill Khistyaev, 
        Dmitry Zuev, Prashant Manohar, Xintian Feng, Anna Krylov, 
        Matthew Goldey, Alec White, Thomas Jagau, Kaushik Nanda, 
        Anastasia Gunina, Alexander Kunitsa, Joonho Lee.

   CCMAN original authors:
   Anna I. Krylov, C. David Sherrill, Steven R. Gwaltney,
   Edward F. C. Byrd (2000)
   Sergey V. Levchenko, Lyudmila V. Slipchenko, Tao Wang,
   Ana-Maria C. Cristian (2003)
   Piotr A. Pieniazek, C. Melania Oana, Evgeny Epifanovsky (2007)
   Prashant Manohar (2009)

 ------------------------------------------------------------------------------


 Allocating and initializing 3808MB of RAM...
 Calculation will run on 4 cores.


 Alpha MOs, Restricted
 -- Occupied --                  
******* -180.88 -169.69 -169.69 -169.69 -104.86  -80.04  -80.03
  1 A'    2 A'    3 A'    1 A"    4 A'    5 A'    6 A'    7 A'                 
-37.938 -33.126 -33.122 -33.121 -24.310 -24.308 -24.308 -24.305
  8 A'    9 A'    2 A"   10 A'   11 A'    3 A"   12 A'    4 A"                 
-24.305 -10.582  -8.050  -8.047  -8.047  -7.583  -7.571  -7.254
 13 A'   14 A'   15 A'    5 A"   16 A'   17 A'   18 A'   19 A'                 
 -5.487  -5.477  -5.477  -5.475  -5.474  -5.474  -5.463  -5.462
 20 A'   21 A'    6 A"   22 A'   23 A'    7 A"   24 A'   25 A'                 
 -5.461  -2.410  -2.406  -2.406  -2.394  -2.394  -1.127  -0.950
  8 A"   26 A'   27 A'    9 A"   28 A'   10 A"   29 A'   30 A'                 
 -0.839  -0.692  -0.535  -0.523  -0.508  -0.446  -0.427  -0.413
 31 A'   32 A'   33 A'   34 A'   11 A"   35 A'   12 A"   36 A'                 
 -0.380  -0.348
 37 A'   13 A"                                                                 
 -- Virtual --                   
 -0.032   0.025   0.060   0.067   0.074   0.081   0.099   0.102
 14 A"   38 A'   39 A'   40 A'   41 A'   15 A"   42 A'   43 A'                 
  0.107   0.121   0.131   0.145   0.149   0.167   0.184   0.233
 16 A"   44 A'   45 A'   46 A'   17 A"   47 A'   48 A'   49 A'                 
  0.283   0.327   0.328   0.362   0.385   0.386   0.410   0.418
 50 A'   18 A"   51 A'   52 A'   53 A'   19 A"   54 A'   20 A"                 
  0.425   0.532   0.540   0.549   0.573   0.581   0.592   0.601
 55 A'   56 A'   21 A"   57 A'   22 A"   58 A'   59 A'   23 A"                 
  0.662   0.669   0.708   0.715   0.766   0.809   0.832   0.881
 60 A'   61 A'   62 A'   24 A"   63 A'   64 A'   25 A"   65 A'                 
  0.931   0.936   1.031   1.075   1.132   1.132   1.140   1.159
 26 A"   66 A'   67 A'   27 A"   68 A'   28 A"   69 A'   70 A'                 
  1.186   1.212   1.369   1.487   1.539   1.581   1.620   1.771
 29 A"   71 A'   72 A'   73 A'   30 A"   74 A'   75 A'   31 A"                 
  1.831   1.896   1.936   1.944   2.015   2.607   2.638   2.720
 32 A"   76 A'   77 A'   78 A'   79 A'   33 A"   80 A'   81 A'                 
  4.474   4.483   4.486   4.514   4.626   4.772   6.526   6.554
 34 A"   82 A'   35 A"   83 A'   84 A'   85 A'   36 A"   86 A'                 
  6.564   7.174   7.399  10.357  14.717  14.744  14.758  14.802
 87 A'   88 A'   89 A'   90 A'   37 A"   38 A"   91 A'   92 A'                 
 14.829  14.876  26.673  26.750  26.975  28.879  29.523  29.548
 93 A'   94 A'   39 A"   95 A'   96 A'   97 A'   40 A"   98 A'                 
 29.554  29.868  29.872  29.872  29.886  29.952 130.583 130.603
 99 A'   41 A"  100 A'   42 A"  101 A'  102 A'   43 A"  103 A'                 
130.611 154.275 165.783 166.023 219.2121912.193
104 A'  105 A'  106 A'  107 A'  108 A'  109 A'                                 

 Beta MOs, Restricted
 -- Occupied --                  
******* -180.88 -169.69 -169.69 -169.69 -104.86  -80.04  -80.03
  1 A'    2 A'    3 A'    1 A"    4 A'    5 A'    6 A'    7 A'                 
-37.938 -33.126 -33.122 -33.121 -24.310 -24.308 -24.308 -24.305
  8 A'    9 A'    2 A"   10 A'   11 A'    3 A"   12 A'    4 A"                 
-24.305 -10.582  -8.050  -8.047  -8.047  -7.583  -7.571  -7.254
 13 A'   14 A'   15 A'    5 A"   16 A'   17 A'   18 A'   19 A'                 
 -5.487  -5.477  -5.477  -5.475  -5.474  -5.474  -5.463  -5.462
 20 A'   21 A'    6 A"   22 A'   23 A'    7 A"   24 A'   25 A'                 
 -5.461  -2.410  -2.406  -2.406  -2.394  -2.394  -1.127  -0.950
  8 A"   26 A'   27 A'    9 A"   28 A'   10 A"   29 A'   30 A'                 
 -0.839  -0.692  -0.535  -0.523  -0.508  -0.446  -0.427  -0.413
 31 A'   32 A'   33 A'   34 A'   11 A"   35 A'   12 A"   36 A'                 
 -0.380  -0.348
 37 A'   13 A"                                                                 
 -- Virtual --                   
 -0.032   0.025   0.060   0.067   0.074   0.081   0.099   0.102
 14 A"   38 A'   39 A'   40 A'   41 A'   15 A"   42 A'   43 A'                 
  0.107   0.121   0.131   0.145   0.149   0.167   0.184   0.233
 16 A"   44 A'   45 A'   46 A'   17 A"   47 A'   48 A'   49 A'                 
  0.283   0.327   0.328   0.362   0.385   0.386   0.410   0.418
 50 A'   18 A"   51 A'   52 A'   53 A'   19 A"   54 A'   20 A"                 
  0.425   0.532   0.540   0.549   0.573   0.581   0.592   0.601
 55 A'   56 A'   21 A"   57 A'   22 A"   58 A'   59 A'   23 A"                 
  0.662   0.669   0.708   0.715   0.766   0.809   0.832   0.881
 60 A'   61 A'   62 A'   24 A"   63 A'   64 A'   25 A"   65 A'                 
  0.931   0.936   1.031   1.075   1.132   1.132   1.140   1.159
 26 A"   66 A'   67 A'   27 A"   68 A'   28 A"   69 A'   70 A'                 
  1.186   1.212   1.369   1.487   1.539   1.581   1.620   1.771
 29 A"   71 A'   72 A'   73 A'   30 A"   74 A'   75 A'   31 A"                 
  1.831   1.896   1.936   1.944   2.015   2.607   2.638   2.720
 32 A"   76 A'   77 A'   78 A'   79 A'   33 A"   80 A'   81 A'                 
  4.474   4.483   4.486   4.514   4.626   4.772   6.526   6.554
 34 A"   82 A'   35 A"   83 A'   84 A'   85 A'   36 A"   86 A'                 
  6.564   7.174   7.399  10.357  14.717  14.744  14.758  14.802
 87 A'   88 A'   89 A'   90 A'   37 A"   38 A"   91 A'   92 A'                 
 14.829  14.876  26.673  26.750  26.975  28.879  29.523  29.548
 93 A'   94 A'   39 A"   95 A'   96 A'   97 A'   40 A"   98 A'                 
 29.554  29.868  29.872  29.872  29.886  29.952 130.583 130.603
 99 A'   41 A"  100 A'   42 A"  101 A'  102 A'   43 A"  103 A'                 
130.611 154.275 165.783 166.023 219.2121912.193
104 A'  105 A'  106 A'  107 A'  108 A'  109 A'                                 

 Occupation and symmetry of molecular orbitals

 Point group: Cs (2 irreducible representations).

                           A'   A"    All 
 ------------------------------------------
 All molecular orbitals:
  - Alpha                  109  43    152 
  - Beta                   109  43    152 
 ------------------------------------------
 Alpha orbitals:
  - Frozen occupied        25   8     33  
  - Active occupied        12   5     17  
  - Active virtual         72   30    102 
  - Frozen virtual         0    0     0   
 ------------------------------------------
 Beta orbitals:
  - Frozen occupied        25   8     33  
  - Active occupied        12   5     17  
  - Active virtual         72   30    102 
  - Frozen virtual         0    0     0   
 ------------------------------------------

 Import integrals:   CPU 0.00 s  wall 0.00 s

 Import integrals:   CPU 99.32 s  wall 60.22 s

 MP2 amplitudes:   CPU 0.22 s  wall 0.48 s

Running a double precision version
           CCSD T amplitudes will be solved using DIIS.

           Start     Size      MaxIter   EConv     TConv     
           3         7         100       1.00e-07  1.00e-05  
 ------------------------------------------------------------------------------
           Energy (a.u.)   Ediff      Tdiff       Comment
 ------------------------------------------------------------------------------
         -8058.38268861                           
     1   -8058.39448663   1.18e-02   8.19e-01     
     2   -8058.41040878   1.59e-02   1.01e-01     
     3   -8058.41189446   1.49e-03   4.20e-02     
     4   -8058.41376047   1.87e-03   1.38e-02     Switched to DIIS steps.
     5   -8058.41436387   6.03e-04   1.21e-02     
     6   -8058.41438560   2.17e-05   2.54e-03     
     7   -8058.41437671   8.89e-06   1.06e-03     
     8   -8058.41437719   4.78e-07   2.05e-04     
     9   -8058.41437782   6.29e-07   8.81e-05     
    10   -8058.41437786   4.37e-08   3.30e-05     
    11   -8058.41437794   8.06e-08   1.99e-05     
    12   -8058.41437794   2.76e-09   7.14e-06     
 ------------------------------------------------------------------------------
         -8058.41437794                           CCSD T converged.

End of double precision
 SCF energy                 = -8057.81663755
 MP2 energy                 = -8058.38268861
 CCSD correlation energy     =    -0.59774039
 CCSD total energy           = -8058.41437794

 CCSD  T1^2 = 0.0100  T2^2 = 0.3021  Leading amplitudes:

 Amplitude    Orbitals with energies
  0.0176       13 (A") A                 ->    19 (A") A                  
              -0.3482                          0.3858                     
  0.0176       13 (A") B                 ->    19 (A") B                  
              -0.3482                          0.3858                     
 -0.0154       34 (A') A                 ->    38 (A') A                  
              -0.5234                          0.0247                     
 -0.0154       34 (A') B                 ->    38 (A') B                  
              -0.5234                          0.0247                     

 Amplitude    Orbitals with energies
 -0.1197       13 (A") A     13 (A") B   ->    14 (A") A     14 (A") B    
              -0.3482       -0.3482           -0.0319       -0.0319       
  0.1197       13 (A") A     13 (A") B   ->    14 (A") B     14 (A") A    
              -0.3482       -0.3482           -0.0319       -0.0319       
  0.1197       13 (A") B     13 (A") A   ->    14 (A") A     14 (A") B    
              -0.3482       -0.3482           -0.0319       -0.0319       
 -0.1197       13 (A") B     13 (A") A   ->    14 (A") B     14 (A") A    
              -0.3482       -0.3482           -0.0319       -0.0319       

 Computing CCSD intemediates for later calculations in double precision
 Finished.

Running a double precision version
           CCSD Lambda amplitudes will be solved using DIIS.
           Start     Size      MaxIter   EConv     LConv     
           3         7         100       1.00e-07  1.00e-05  
 ------------------------------------------------------------------------------
            Enorm      Ldiff       Comment
 ------------------------------------------------------------------------------
     1     6.23e-02   4.99e-02     
     2     1.38e-02   5.16e-03     
     3     5.72e-03   2.56e-03     
     4     2.81e-03   1.25e-03     Switched to DIIS steps.
     5     9.19e-04   5.32e-04     
     6     4.15e-04   1.48e-04     
     7     1.30e-04   3.66e-05     
     8     5.85e-05   3.98e-06     
     9     2.26e-05   4.55e-06     
    10     8.68e-06   1.85e-06     
    11     2.96e-06   6.45e-07     
    12     1.39e-06   1.46e-07     
    13     6.17e-07   1.03e-07     
    14     2.82e-07   7.46e-09     
    15     1.34e-07   1.26e-08     
    16     4.70e-08   2.91e-09     
 ------------------------------------------------------------------------------
                                   CCSD Lambda converged.

 Computing density matrices in double precision...
           Orbital response amplitudes will be solved using DIIS.
           Start     Size      MaxIter   EConv     LConv     
           3         7         100       1.00e-06  1.00e-06  
 ------------------------------------------------------------------------------
            Enorm      Ldiff       Comment
 ------------------------------------------------------------------------------
     1     8.43e-02   1.13e-02     
     2     5.53e-02   1.90e-02     
     3     5.18e-02   1.45e-02     
     4     5.72e-03   1.88e-02     Switched to DIIS steps.
     5     2.94e-03   2.37e-04     
     6     7.58e-04   1.09e-04     
     7     1.92e-04   1.30e-04     
     8     1.06e-04   2.60e-05     
     9     3.33e-05   7.35e-06     
    10     1.08e-05   1.07e-06     
    11     4.16e-06   1.92e-07     
    12     1.12e-06   8.96e-08     
    13     4.82e-07   8.32e-08     
 ------------------------------------------------------------------------------
                                   Orbital response converged.

 Computing density matrices... Done.
 CCSD calculation:   CPU 752.12 s  wall 661.41 s

Current path: /canmo/ccsd/grad/
/g1_bb_aa
/g1_bb_bb
/g1_o1o1
/g1_o1o2
/g1_o1v1
/g1_o2v1
/g1_v1v1
/g1p_bb_aa
/g1p_bb_bb
/g1s_bb_aa
/g1s_bb_bb
/g2_o1o1o1o1
/g2_o1o1o1v1
/g2_o1o1v1v1
/g2_o1v1o1v1
/g2_o1v1v1v1
/g2_v1v1v1v1
/w_bb_aa
/w_bb_bb
 Transferring MO TPDM to AO TPDM
 Transferring g2_o1o1o1o1
 Transferring g2_o1o1o1v1
 Transferring g2_o1o1v1v1
 Transferring g2_o1v1o1v1
 Transferring g2_o1v1v1v1
 Transferring g2_v1v1v1v1
 Adding separable TPDM
 Computing TPDM gradient
 --------------------------------------------------------
 2e gradient
  Atom          X               Y               Z
 --------------------------------------------------------
    1        -60.731979       12.199333       -0.000000  
    2         16.019299      -35.044131        0.000000  
    3         14.495353       27.533958       -0.000000  
    4         30.217326       -4.689159        0.000000  
 --------------------------------------------------------
 --------------------------------------------------------
 Final gradient
  Atom          X               Y               Z
 --------------------------------------------------------
    1        -60.731979       12.199333       -0.000000  
    2         16.019299      -35.044131        0.000000  
    3         14.495353       27.533958       -0.000000  
    4         30.217326       -4.689159        0.000000  
 --------------------------------------------------------
 Analytic gradient from two-electron contribution:   CPU 1503.85 s  wall 656.88 s

 Total ccman2 time:   CPU 2360.99 s  wall 1387.90 s


 --------------------------------------------------------------
             Orbital Energies (a.u.) and Symmetries
 --------------------------------------------------------------

 Alpha MOs, Restricted
 -- Occupied --                  
******* -180.88 -169.69 -169.69 -104.86  -80.04  -80.03  -37.94
  1 A'    2 A'    3 A'    4 A'    5 A'    6 A'    7 A'    8 A'                 
-33.126 -33.121 -24.310 -24.308 -24.305 -10.582  -8.050  -8.047
  9 A'   10 A'   11 A'   12 A'   13 A'   14 A'   15 A'   16 A'                 
 -7.583  -7.571  -7.254  -5.487  -5.477  -5.475  -5.474  -5.463
 17 A'   18 A'   19 A'   20 A'   21 A'   22 A'   23 A'   24 A'                 
 -5.462-169.689 -33.122 -24.308 -24.305  -8.047  -5.477  -5.474
 25 A'    1 A"    2 A"    3 A"    4 A"    5 A"    6 A"    7 A"                 
 -5.461  -2.410  -2.406  -2.394  -1.127  -0.950  -0.839  -0.692
  8 A"   26 A'   27 A'   28 A'   29 A'   30 A'   31 A'   32 A'                 
 -0.535  -0.523  -0.446  -0.413  -0.380  -2.406  -2.394  -0.508
 33 A'   34 A'   35 A'   36 A'   37 A'    9 A"   10 A"   11 A"                 
 -0.427  -0.348
 12 A"   13 A"                                                                 
 -- Virtual --                   
  0.025   0.060   0.067   0.074   0.099   0.102   0.121   0.131
 38 A'   39 A'   40 A'   41 A'   42 A'   43 A'   44 A'   45 A'                 
  0.145   0.167   0.184   0.233   0.283   0.328   0.362   0.385
 46 A'   47 A'   48 A'   49 A'   50 A'   51 A'   52 A'   53 A'                 
  0.410   0.425   0.532   0.549   0.581   0.592   0.662   0.669
 54 A'   55 A'   56 A'   57 A'   58 A'   59 A'   60 A'   61 A'                 
  0.708   0.766   0.809   0.881   0.936   1.031   1.132   1.140
 62 A'   63 A'   64 A'   65 A'   66 A'   67 A'   68 A'   69 A'                 
  1.159   1.212   1.369   1.487   1.581   1.620   1.896   1.936
 70 A'   71 A'   72 A'   73 A'   74 A'   75 A'   76 A'   77 A'                 
  1.944   2.015   2.638   2.720   4.483   4.514   4.626   4.772
 78 A'   79 A'   80 A'   81 A'   82 A'   83 A'   84 A'   85 A'                 
  6.554   6.564   7.174   7.399  10.357  14.758  14.802  14.829
 86 A'   87 A'   88 A'   89 A'   90 A'   91 A'   92 A'   93 A'                 
 14.876  26.750  26.975  28.879  29.548  29.554  29.872  29.886
 94 A'   95 A'   96 A'   97 A'   98 A'   99 A'  100 A'  101 A'                 
 29.952 130.603 130.611 154.275 165.783 166.023 219.2121912.193
102 A'  103 A'  104 A'  105 A'  106 A'  107 A'  108 A'  109 A'                 
 -0.032   0.081   0.107   0.149   0.327   0.386   0.418   0.540
 14 A"   15 A"   16 A"   17 A"   18 A"   19 A"   20 A"   21 A"                 
  0.573   0.601   0.715   0.832   0.931   1.075   1.132   1.186
 22 A"   23 A"   24 A"   25 A"   26 A"   27 A"   28 A"   29 A"                 
  1.539   1.771   1.831   2.607   4.474   4.486   6.526  14.717
 30 A"   31 A"   32 A"   33 A"   34 A"   35 A"   36 A"   37 A"                 
 14.744  26.673  29.523  29.868  29.872 130.583
 38 A"   39 A"   40 A"   41 A"   42 A"   43 A"                                 

 Beta MOs, Restricted
 -- Occupied --                  
******* -180.88 -169.69 -169.69 -104.86  -80.04  -80.03  -37.94
  1 A'    2 A'    3 A'    4 A'    5 A'    6 A'    7 A'    8 A'                 
-33.126 -33.121 -24.310 -24.308 -24.305 -10.582  -8.050  -8.047
  9 A'   10 A'   11 A'   12 A'   13 A'   14 A'   15 A'   16 A'                 
 -7.583  -7.571  -7.254  -5.487  -5.477  -5.475  -5.474  -5.463
 17 A'   18 A'   19 A'   20 A'   21 A'   22 A'   23 A'   24 A'                 
 -5.462-169.689 -33.122 -24.308 -24.305  -8.047  -5.477  -5.474
 25 A'    1 A"    2 A"    3 A"    4 A"    5 A"    6 A"    7 A"                 
 -5.461  -2.410  -2.406  -2.394  -1.127  -0.950  -0.839  -0.692
  8 A"   26 A'   27 A'   28 A'   29 A'   30 A'   31 A'   32 A'                 
 -0.535  -0.523  -0.446  -0.413  -0.380  -2.406  -2.394  -0.508
 33 A'   34 A'   35 A'   36 A'   37 A'    9 A"   10 A"   11 A"                 
 -0.427  -0.348
 12 A"   13 A"                                                                 
 -- Virtual --                   
  0.025   0.060   0.067   0.074   0.099   0.102   0.121   0.131
 38 A'   39 A'   40 A'   41 A'   42 A'   43 A'   44 A'   45 A'                 
  0.145   0.167   0.184   0.233   0.283   0.328   0.362   0.385
 46 A'   47 A'   48 A'   49 A'   50 A'   51 A'   52 A'   53 A'                 
  0.410   0.425   0.532   0.549   0.581   0.592   0.662   0.669
 54 A'   55 A'   56 A'   57 A'   58 A'   59 A'   60 A'   61 A'                 
  0.708   0.766   0.809   0.881   0.936   1.031   1.132   1.140
 62 A'   63 A'   64 A'   65 A'   66 A'   67 A'   68 A'   69 A'                 
  1.159   1.212   1.369   1.487   1.581   1.620   1.896   1.936
 70 A'   71 A'   72 A'   73 A'   74 A'   75 A'   76 A'   77 A'                 
  1.944   2.015   2.638   2.720   4.483   4.514   4.626   4.772
 78 A'   79 A'   80 A'   81 A'   82 A'   83 A'   84 A'   85 A'                 
  6.554   6.564   7.174   7.399  10.357  14.758  14.802  14.829
 86 A'   87 A'   88 A'   89 A'   90 A'   91 A'   92 A'   93 A'                 
 14.876  26.750  26.975  28.879  29.548  29.554  29.872  29.886
 94 A'   95 A'   96 A'   97 A'   98 A'   99 A'  100 A'  101 A'                 
 29.952 130.603 130.611 154.275 165.783 166.023 219.2121912.193
102 A'  103 A'  104 A'  105 A'  106 A'  107 A'  108 A'  109 A'                 
 -0.032   0.081   0.107   0.149   0.327   0.386   0.418   0.540
 14 A"   15 A"   16 A"   17 A"   18 A"   19 A"   20 A"   21 A"                 
  0.573   0.601   0.715   0.832   0.931   1.075   1.132   1.186
 22 A"   23 A"   24 A"   25 A"   26 A"   27 A"   28 A"   29 A"                 
  1.539   1.771   1.831   2.607   4.474   4.486   6.526  14.717
 30 A"   31 A"   32 A"   33 A"   34 A"   35 A"   36 A"   37 A"                 
 14.744  26.673  29.523  29.868  29.872 130.583
 38 A"   39 A"   40 A"   41 A"   42 A"   43 A"                                 
 --------------------------------------------------------------

          Ground-State Mulliken Net Atomic Charges

     Atom                 Charge (a.u.)
  ----------------------------------------
      1 I                    -0.149995
      2 P                     0.188048
      3 P                     0.063819
      4 Cl                   -0.101872
  ----------------------------------------
  Sum of atomic charges =     0.000000

 -----------------------------------------------------------------
                    Cartesian Multipole Moments
 -----------------------------------------------------------------
    Charge (ESU x 10^10)
                -0.0000
    Dipole Moment (Debye)
         X       0.6111      Y      -0.0885      Z       0.0000
       Tot       0.6175
    Quadrupole Moments (Debye-Ang)
        XX     -73.0425     XY      -0.1150     YY     -68.9183
        XZ      -0.0000     YZ       0.0000     ZZ     -68.3494
    Octopole Moments (Debye-Ang^2)
       XXX      99.8138    XXY      -5.3642    XYY      24.1045
       YYY      -3.9123    XXZ       0.0000    XYZ      -0.0000
       YYZ       0.0000    XZZ      22.1763    YZZ      -1.2513
       ZZZ       0.0000
    Hexadecapole Moments (Debye-Ang^3)
      XXXX   -1858.2290   XXXY     -26.3600   XXYY    -339.7226
      XYYY      -7.4228   YYYY    -229.5296   XXXZ      -0.0000
      XXYZ       0.0000   XYYZ      -0.0000   YYYZ       0.0000
      XXZZ    -325.6861   XYZZ      -1.8052   YYZZ     -53.8448
      XZZZ      -0.0000   YZZZ       0.0000   ZZZZ    -100.8501
 -----------------------------------------------------------------
 DrvMan completing analytic gradient of the correlated energy
 Correlated dipole moment
            1
    1   0.2404324
    2  -0.0348299
    3   0.0000000
 Energy read as -8058.414377942
 Full Analytical Gradient: (in a.u., or Hartree/Bohr)
             1             2             3             4
    1    0.00017492    0.00298099    0.00317426   -0.00633017
    2    0.00039583    0.00214560   -0.00435010    0.00180867
    3   -0.00000000   -0.00000000    0.00000000   -0.00000000
 Gradient time:  CPU 0.30 s  wall 4.47 s
 Geometry Optimization Parameters
   NAtoms,    NIC,     NZ,  NCons,   NDum,   NFix, NCnnct, MaxDiis
        4      14       4       0       0       0       0       0


** GEOMETRY OPTIMIZATION IN DELOCALIZED INTERNAL COORDINATES **
   Searching for a Minimum

   Optimization Cycle:   1

                       Coordinates (Angstroms)
     ATOM                X               Y               Z
      1  I         1.7415368188   -0.0800766207    0.0000000000
      2  P        -0.5147886525    0.9786930948    0.0000000000
      3  P        -1.6084254304   -0.7586547509    0.0000000000
      4  Cl       -3.5560729501    0.0554991611    0.0000000000
   Point Group: cs    Number of degrees of freedom:     5


   Energy is  -8058.414377942


 Attempting to Generate Delocalized Internal Coordinates

  5 Hessian modes will be used to form the next step
  Hessian Eigenvalues:
     0.094034    0.244550    0.250000    0.250000    0.291733

 Minimum Search - Taking Simple RFO Step
 Searching for Lamda that Minimizes Along All modes
 Value Taken    Lamda =  -0.00027958
 Step Taken.  Stepsize is  0.033207

                             Maximum     Tolerance    Cnvgd?
         Gradient           0.006182      0.000300      NO
         Displacement       0.023906      0.001200      NO
         Energy change     *********      0.000001      NO


 New Cartesian Coordinates Obtained by Inverse Iteration

 Displacement from previous Coordinates is:  0.053431
 ----------------------------------------------------------------
             Standard Nuclear Orientation (Angstroms)
    I     Atom           X                Y                Z
 ----------------------------------------------------------------
    1      I       1.7284289976    -0.0821012888     0.0000000000
    2      P      -0.5268451599     0.9790300405     0.0000000000
    3      P      -1.6044840760    -0.7601237167     0.0000000000
    4      Cl     -3.5348499760     0.0586558492     0.0000000000
 ----------------------------------------------------------------
 Molecular Point Group                 Cs    NOp =  2
 Largest Abelian Subgroup              Cs    NOp =  2
 Nuclear Repulsion Energy =   548.4818173200 hartrees
 There are       50 alpha and       50 beta electrons
 Applying Cartesian multipole field
    Component          Value
    ---------          -----
     (2,0,0)        1.00000E-11
     (0,2,0)        2.00000E-11
     (0,0,2)       -3.00000E-11
 Nucleus-field energy     =     0.0000000164 hartrees
 Requested basis set is 6-311++G(d,p)
 There are 63 shells and 152 basis functions
 A cutoff of  1.0D-14 yielded   1584 shell pairs
 There are      9934 function pairs (     11043 Cartesian)
 Smallest overlap matrix eigenvalue = 7.93E-04
 Guess MOs from SCF MO coefficient file

 -----------------------------------------------------------------------
  General SCF calculation program by
  Eric Jon Sundstrom, Paul Horn, Yuezhi Mao, Dmitri Zuev, Alec White,
  David Stuck, Shaama M.S., Shane Yost, Joonho Lee, David Small,
  Daniel Levine, Susi Lehtola, Hugh Burton, Evgeny Epifanovsky
 -----------------------------------------------------------------------
 Hartree-Fock
 using 4 threads for integral computing
 -------------------------------------------------------
 OpenMP Integral computing Module                
 Release: version 2.0, May 2017, Q-Chem Inc. Pleasanton 
 -------------------------------------------------------
 A restricted SCF calculation will be
 performed using DIIS
 SCF converges when DIIS error is below 1.0e-08
 ---------------------------------------
  Cycle       Energy         DIIS error
 ---------------------------------------
    1   -8057.8169830016      1.26e-04  
    2   -8057.8170537339      3.36e-05  
    3   -8057.8170612520      1.56e-05  
    4   -8057.8170627797      5.70e-06  
    5   -8057.8170631060      2.65e-06  
    6   -8057.8170631813      8.80e-07  
    7   -8057.8170631937      4.56e-07  
    8   -8057.8170631959      2.06e-07  
    9   -8057.8170631968      9.07e-08  
   10   -8057.8170631967      3.15e-08  
   11   -8057.8170631967      7.63e-09  Convergence criterion met
 ---------------------------------------
 SCF time:   CPU 15.08s  wall 11.00s 
 SCF   energy in the final basis set =    -8057.8170631967
 Total energy in the final basis set =    -8057.8170631967


 ------------------------------------------------------------------------------

   CCMAN2: suite of methods based on coupled cluster
           and equation of motion theories.

   Components:
   * libvmm-1.3-trunk
     by Evgeny Epifanovsky, Ilya Kaliman.
   * libtensor-2.5-trunk
     by Evgeny Epifanovsky, Michael Wormit, Dmitry Zuev, Sam Manzer, 
        Ilya Kaliman.
   * libcc-2.5-trunk
     by Evgeny Epifanovsky, Arik Landau, Tomasz Kus, Kirill Khistyaev, 
        Dmitry Zuev, Prashant Manohar, Xintian Feng, Anna Krylov, 
        Matthew Goldey, Alec White, Thomas Jagau, Kaushik Nanda, 
        Anastasia Gunina, Alexander Kunitsa, Joonho Lee.

   CCMAN original authors:
   Anna I. Krylov, C. David Sherrill, Steven R. Gwaltney,
   Edward F. C. Byrd (2000)
   Sergey V. Levchenko, Lyudmila V. Slipchenko, Tao Wang,
   Ana-Maria C. Cristian (2003)
   Piotr A. Pieniazek, C. Melania Oana, Evgeny Epifanovsky (2007)
   Prashant Manohar (2009)

 ------------------------------------------------------------------------------


 Allocating and initializing 3808MB of RAM...
 Calculation will run on 4 cores.


 Alpha MOs, Restricted
 -- Occupied --                  
******* -180.88 -169.69 -169.69 -169.69 -104.86  -80.04  -80.03
  1 A'    2 A'    3 A'    1 A"    4 A'    5 A'    6 A'    7 A'                 
-37.937 -33.125 -33.120 -33.120 -24.309 -24.307 -24.307 -24.303
  8 A'    9 A'    2 A"   10 A'   11 A'    3 A"   12 A'    4 A"                 
-24.303 -10.583  -8.051  -8.048  -8.048  -7.582  -7.570  -7.253
 13 A'   14 A'   15 A'    5 A"   16 A'   17 A'   18 A'   19 A'                 
 -5.486  -5.476  -5.476  -5.474  -5.473  -5.473  -5.461  -5.461
 20 A'   21 A'    6 A"   22 A'   23 A'    7 A"   24 A'   25 A'                 
 -5.460  -2.409  -2.405  -2.405  -2.393  -2.393  -1.131  -0.950
  8 A"   26 A'   27 A'    9 A"   28 A'   10 A"   29 A'   30 A'                 
 -0.838  -0.692  -0.537  -0.525  -0.510  -0.445  -0.426  -0.412
 31 A'   32 A'   33 A'   34 A'   11 A"   35 A'   12 A"   36 A'                 
 -0.379  -0.348
 37 A'   13 A"                                                                 
 -- Virtual --                   
 -0.031   0.026   0.061   0.068   0.074   0.081   0.100   0.103
 14 A"   38 A'   39 A'   40 A'   41 A'   15 A"   42 A'   43 A'                 
  0.107   0.121   0.131   0.146   0.149   0.168   0.185   0.234
 16 A"   44 A'   45 A'   46 A'   17 A"   47 A'   48 A'   49 A'                 
  0.284   0.328   0.328   0.362   0.385   0.385   0.412   0.418
 50 A'   18 A"   51 A'   52 A'   53 A'   19 A"   54 A'   20 A"                 
  0.427   0.530   0.540   0.548   0.574   0.582   0.593   0.601
 55 A'   56 A'   21 A"   57 A'   22 A"   58 A'   59 A'   23 A"                 
  0.663   0.669   0.708   0.714   0.767   0.807   0.829   0.883
 60 A'   61 A'   62 A'   24 A"   63 A'   64 A'   25 A"   65 A'                 
  0.932   0.941   1.032   1.078   1.131   1.132   1.140   1.158
 26 A"   66 A'   67 A'   27 A"   28 A"   68 A'   69 A'   70 A'                 
  1.189   1.215   1.374   1.494   1.540   1.582   1.621   1.772
 29 A"   71 A'   72 A'   73 A'   30 A"   74 A'   75 A'   31 A"                 
  1.832   1.899   1.938   1.943   2.014   2.606   2.638   2.723
 32 A"   76 A'   77 A'   78 A'   79 A'   33 A"   80 A'   81 A'                 
  4.476   4.485   4.487   4.515   4.627   4.774   6.527   6.556
 34 A"   82 A'   35 A"   83 A'   84 A'   85 A'   36 A"   86 A'                 
  6.565   7.176   7.404  10.357  14.718  14.745  14.761  14.804
 87 A'   88 A'   89 A'   90 A'   37 A"   38 A"   91 A'   92 A'                 
 14.831  14.874  26.673  26.753  26.987  28.881  29.524  29.549
 93 A'   94 A'   39 A"   95 A'   96 A'   97 A'   40 A"   98 A'                 
 29.555  29.869  29.873  29.873  29.887  29.953 130.584 130.604
 99 A'   41 A"  100 A'   42 A"  101 A'  102 A'   43 A"  103 A'                 
130.612 154.276 165.786 166.029 219.2121912.195
104 A'  105 A'  106 A'  107 A'  108 A'  109 A'                                 

 Beta MOs, Restricted
 -- Occupied --                  
******* -180.88 -169.69 -169.69 -169.69 -104.86  -80.04  -80.03
  1 A'    2 A'    3 A'    1 A"    4 A'    5 A'    6 A'    7 A'                 
-37.937 -33.125 -33.120 -33.120 -24.309 -24.307 -24.307 -24.303
  8 A'    9 A'    2 A"   10 A'   11 A'    3 A"   12 A'    4 A"                 
-24.303 -10.583  -8.051  -8.048  -8.048  -7.582  -7.570  -7.253
 13 A'   14 A'   15 A'    5 A"   16 A'   17 A'   18 A'   19 A'                 
 -5.486  -5.476  -5.476  -5.474  -5.473  -5.473  -5.461  -5.461
 20 A'   21 A'    6 A"   22 A'   23 A'    7 A"   24 A'   25 A'                 
 -5.460  -2.409  -2.405  -2.405  -2.393  -2.393  -1.131  -0.950
  8 A"   26 A'   27 A'    9 A"   28 A'   10 A"   29 A'   30 A'                 
 -0.838  -0.692  -0.537  -0.525  -0.510  -0.445  -0.426  -0.412
 31 A'   32 A'   33 A'   34 A'   11 A"   35 A'   12 A"   36 A'                 
 -0.379  -0.348
 37 A'   13 A"                                                                 
 -- Virtual --                   
 -0.031   0.026   0.061   0.068   0.074   0.081   0.100   0.103
 14 A"   38 A'   39 A'   40 A'   41 A'   15 A"   42 A'   43 A'                 
  0.107   0.121   0.131   0.146   0.149   0.168   0.185   0.234
 16 A"   44 A'   45 A'   46 A'   17 A"   47 A'   48 A'   49 A'                 
  0.284   0.328   0.328   0.362   0.385   0.385   0.412   0.418
 50 A'   18 A"   51 A'   52 A'   53 A'   19 A"   54 A'   20 A"                 
  0.427   0.530   0.540   0.548   0.574   0.582   0.593   0.601
 55 A'   56 A'   21 A"   57 A'   22 A"   58 A'   59 A'   23 A"                 
  0.663   0.669   0.708   0.714   0.767   0.807   0.829   0.883
 60 A'   61 A'   62 A'   24 A"   63 A'   64 A'   25 A"   65 A'                 
  0.932   0.941   1.032   1.078   1.131   1.132   1.140   1.158
 26 A"   66 A'   67 A'   27 A"   28 A"   68 A'   69 A'   70 A'                 
  1.189   1.215   1.374   1.494   1.540   1.582   1.621   1.772
 29 A"   71 A'   72 A'   73 A'   30 A"   74 A'   75 A'   31 A"                 
  1.832   1.899   1.938   1.943   2.014   2.606   2.638   2.723
 32 A"   76 A'   77 A'   78 A'   79 A'   33 A"   80 A'   81 A'                 
  4.476   4.485   4.487   4.515   4.627   4.774   6.527   6.556
 34 A"   82 A'   35 A"   83 A'   84 A'   85 A'   36 A"   86 A'                 
  6.565   7.176   7.404  10.357  14.718  14.745  14.761  14.804
 87 A'   88 A'   89 A'   90 A'   37 A"   38 A"   91 A'   92 A'                 
 14.831  14.874  26.673  26.753  26.987  28.881  29.524  29.549
 93 A'   94 A'   39 A"   95 A'   96 A'   97 A'   40 A"   98 A'                 
 29.555  29.869  29.873  29.873  29.887  29.953 130.584 130.604
 99 A'   41 A"  100 A'   42 A"  101 A'  102 A'   43 A"  103 A'                 
130.612 154.276 165.786 166.029 219.2121912.195
104 A'  105 A'  106 A'  107 A'  108 A'  109 A'                                 

 Occupation and symmetry of molecular orbitals

 Point group: Cs (2 irreducible representations).

                           A'   A"    All 
 ------------------------------------------
 All molecular orbitals:
  - Alpha                  109  43    152 
  - Beta                   109  43    152 
 ------------------------------------------
 Alpha orbitals:
  - Frozen occupied        25   8     33  
  - Active occupied        12   5     17  
  - Active virtual         72   30    102 
  - Frozen virtual         0    0     0   
 ------------------------------------------
 Beta orbitals:
  - Frozen occupied        25   8     33  
  - Active occupied        12   5     17  
  - Active virtual         72   30    102 
  - Frozen virtual         0    0     0   
 ------------------------------------------

 Import integrals:   CPU 0.00 s  wall 0.00 s

 Import integrals:   CPU 99.22 s  wall 61.05 s

 MP2 amplitudes:   CPU 0.22 s  wall 0.46 s

Running a double precision version
           CCSD T amplitudes will be solved using DIIS.

           Start     Size      MaxIter   EConv     TConv     
           3         7         100       1.00e-07  1.00e-05  
 ------------------------------------------------------------------------------
           Energy (a.u.)   Ediff      Tdiff       Comment
 ------------------------------------------------------------------------------
         -8058.38294258                           
     1   -8058.39478435   1.18e-02   8.18e-01     
     2   -8058.41059458   1.58e-02   1.01e-01     
     3   -8058.41208950   1.49e-03   4.17e-02     
     4   -8058.41393738   1.85e-03   1.37e-02     Switched to DIIS steps.
     5   -8058.41452748   5.90e-04   1.19e-02     
     6   -8058.41454807   2.06e-05   2.50e-03     
     7   -8058.41453935   8.72e-06   1.04e-03     
     8   -8058.41453982   4.71e-07   2.02e-04     
     9   -8058.41454042   6.03e-07   8.64e-05     
    10   -8058.41454047   4.61e-08   3.31e-05     
    11   -8058.41454055   7.68e-08   2.02e-05     
    12   -8058.41454054   5.20e-09   6.99e-06     
 ------------------------------------------------------------------------------
         -8058.41454054                           CCSD T converged.

End of double precision
 SCF energy                 = -8057.81706320
 MP2 energy                 = -8058.38294258
 CCSD correlation energy     =    -0.59747734
 CCSD total energy           = -8058.41454054

 CCSD  T1^2 = 0.0099  T2^2 = 0.3008  Leading amplitudes:

 Amplitude    Orbitals with energies
  0.0173       13 (A") A                 ->    19 (A") A                  
              -0.3477                          0.3854                     
  0.0173       13 (A") B                 ->    19 (A") B                  
              -0.3477                          0.3854                     
 -0.0153       34 (A') A                 ->    38 (A') A                  
              -0.5255                          0.0264                     
 -0.0153       34 (A') B                 ->    38 (A') B                  
              -0.5255                          0.0264                     

 Amplitude    Orbitals with energies
 -0.1178       13 (A") A     13 (A") B   ->    14 (A") A     14 (A") B    
              -0.3477       -0.3477           -0.0309       -0.0309       
  0.1178       13 (A") A     13 (A") B   ->    14 (A") B     14 (A") A    
              -0.3477       -0.3477           -0.0309       -0.0309       
  0.1178       13 (A") B     13 (A") A   ->    14 (A") A     14 (A") B    
              -0.3477       -0.3477           -0.0309       -0.0309       
 -0.1178       13 (A") B     13 (A") A   ->    14 (A") B     14 (A") A    
              -0.3477       -0.3477           -0.0309       -0.0309       

 Computing CCSD intemediates for later calculations in double precision
 Finished.

Running a double precision version
           CCSD Lambda amplitudes will be solved using DIIS.
           Start     Size      MaxIter   EConv     LConv     
           3         7         100       1.00e-07  1.00e-05  
 ------------------------------------------------------------------------------
            Enorm      Ldiff       Comment
 ------------------------------------------------------------------------------
     1     6.17e-02   4.94e-02     
     2     1.36e-02   5.11e-03     
     3     5.65e-03   2.53e-03     
     4     2.76e-03   1.23e-03     Switched to DIIS steps.
     5     9.03e-04   5.21e-04     
     6     4.05e-04   1.45e-04     
     7     1.28e-04   3.55e-05     
     8     5.75e-05   3.79e-06     
     9     2.22e-05   4.33e-06     
    10     8.62e-06   1.75e-06     
    11     2.95e-06   6.05e-07     
    12     1.41e-06   1.33e-07     
    13     6.22e-07   9.44e-08     
    14     2.81e-07   3.84e-09     
    15     1.32e-07   1.08e-08     
    16     4.61e-08   3.33e-09     
 ------------------------------------------------------------------------------
                                   CCSD Lambda converged.

 Computing density matrices in double precision...
           Orbital response amplitudes will be solved using DIIS.
           Start     Size      MaxIter   EConv     LConv     
           3         7         100       1.00e-06  1.00e-06  
 ------------------------------------------------------------------------------
            Enorm      Ldiff       Comment
 ------------------------------------------------------------------------------
     1     8.37e-02   1.17e-02     
     2     5.46e-02   1.88e-02     
     3     5.07e-02   1.41e-02     
     4     5.57e-03   1.83e-02     Switched to DIIS steps.
     5     2.85e-03   2.53e-04     
     6     7.44e-04   1.16e-04     
     7     1.93e-04   1.25e-04     
     8     1.08e-04   2.66e-05     
     9     3.32e-05   7.10e-06     
    10     1.05e-05   1.08e-06     
    11     3.95e-06   2.22e-07     
    12     1.01e-06   9.99e-08     
    13     4.48e-07   7.29e-08     
 ------------------------------------------------------------------------------
                                   Orbital response converged.

 Computing density matrices... Done.
 CCSD calculation:   CPU 756.07 s  wall 657.01 s

Current path: /canmo/ccsd/grad/
/g1_bb_aa
/g1_bb_bb
/g1_o1o1
/g1_o1o2
/g1_o1v1
/g1_o2v1
/g1_v1v1
/g1p_bb_aa
/g1p_bb_bb
/g1s_bb_aa
/g1s_bb_bb
/g2_o1o1o1o1
/g2_o1o1o1v1
/g2_o1o1v1v1
/g2_o1v1o1v1
/g2_o1v1v1v1
/g2_v1v1v1v1
/w_bb_aa
/w_bb_bb
 Transferring MO TPDM to AO TPDM
 Transferring g2_o1o1o1o1
 Transferring g2_o1o1o1v1
 Transferring g2_o1o1v1v1
 Transferring g2_o1v1o1v1
 Transferring g2_o1v1v1v1
 Transferring g2_v1v1v1v1
 Adding separable TPDM
 Computing TPDM gradient
 --------------------------------------------------------
 2e gradient
  Atom          X               Y               Z
 --------------------------------------------------------
    1        -60.946284       12.213903        0.000000  
    2         16.022565      -35.339779       -0.000000  
    3         14.471763       27.954298        0.000000  
    4         30.451957       -4.828422       -0.000000  
 --------------------------------------------------------
 --------------------------------------------------------
 Final gradient
  Atom          X               Y               Z
 --------------------------------------------------------
    1        -60.946284       12.213903        0.000000  
    2         16.022565      -35.339779       -0.000000  
    3         14.471763       27.954298        0.000000  
    4         30.451957       -4.828422       -0.000000  
 --------------------------------------------------------
 Analytic gradient from two-electron contribution:   CPU 1500.71 s  wall 691.05 s

 Total ccman2 time:   CPU 2361.41 s  wall 1421.31 s


 --------------------------------------------------------------
             Orbital Energies (a.u.) and Symmetries
 --------------------------------------------------------------

 Alpha MOs, Restricted
 -- Occupied --                  
******* -180.88 -169.69 -169.69 -104.86  -80.04  -80.03  -37.94
  1 A'    2 A'    3 A'    4 A'    5 A'    6 A'    7 A'    8 A'                 
-33.125 -33.120 -24.309 -24.307 -24.303 -10.583  -8.051  -8.048
  9 A'   10 A'   11 A'   12 A'   13 A'   14 A'   15 A'   16 A'                 
 -7.582  -7.570  -7.253  -5.486  -5.476  -5.474  -5.473  -5.461
 17 A'   18 A'   19 A'   20 A'   21 A'   22 A'   23 A'   24 A'                 
 -5.461-169.688 -33.120 -24.307 -24.303  -8.048  -5.476  -5.473
 25 A'    1 A"    2 A"    3 A"    4 A"    5 A"    6 A"    7 A"                 
 -5.460  -2.409  -2.405  -2.393  -1.131  -0.950  -0.838  -0.692
  8 A"   26 A'   27 A'   28 A'   29 A'   30 A'   31 A'   32 A'                 
 -0.537  -0.525  -0.445  -0.412  -0.379  -2.405  -2.393  -0.510
 33 A'   34 A'   35 A'   36 A'   37 A'    9 A"   10 A"   11 A"                 
 -0.426  -0.348
 12 A"   13 A"                                                                 
 -- Virtual --                   
  0.026   0.061   0.068   0.074   0.100   0.103   0.121   0.131
 38 A'   39 A'   40 A'   41 A'   42 A'   43 A'   44 A'   45 A'                 
  0.146   0.168   0.185   0.234   0.284   0.328   0.362   0.385
 46 A'   47 A'   48 A'   49 A'   50 A'   51 A'   52 A'   53 A'                 
  0.412   0.427   0.530   0.548   0.582   0.593   0.663   0.669
 54 A'   55 A'   56 A'   57 A'   58 A'   59 A'   60 A'   61 A'                 
  0.708   0.767   0.807   0.883   0.941   1.032   1.132   1.140
 62 A'   63 A'   64 A'   65 A'   66 A'   67 A'   68 A'   69 A'                 
  1.158   1.215   1.374   1.494   1.582   1.621   1.899   1.938
 70 A'   71 A'   72 A'   73 A'   74 A'   75 A'   76 A'   77 A'                 
  1.943   2.014   2.638   2.723   4.485   4.515   4.627   4.774
 78 A'   79 A'   80 A'   81 A'   82 A'   83 A'   84 A'   85 A'                 
  6.556   6.565   7.176   7.404  10.357  14.761  14.804  14.831
 86 A'   87 A'   88 A'   89 A'   90 A'   91 A'   92 A'   93 A'                 
 14.874  26.753  26.987  28.881  29.549  29.555  29.873  29.887
 94 A'   95 A'   96 A'   97 A'   98 A'   99 A'  100 A'  101 A'                 
 29.953 130.604 130.612 154.276 165.786 166.029 219.2121912.195
102 A'  103 A'  104 A'  105 A'  106 A'  107 A'  108 A'  109 A'                 
 -0.031   0.081   0.107   0.149   0.328   0.385   0.418   0.540
 14 A"   15 A"   16 A"   17 A"   18 A"   19 A"   20 A"   21 A"                 
  0.574   0.601   0.714   0.829   0.932   1.078   1.131   1.189
 22 A"   23 A"   24 A"   25 A"   26 A"   27 A"   28 A"   29 A"                 
  1.540   1.772   1.832   2.606   4.476   4.487   6.527  14.718
 30 A"   31 A"   32 A"   33 A"   34 A"   35 A"   36 A"   37 A"                 
 14.745  26.673  29.524  29.869  29.873 130.584
 38 A"   39 A"   40 A"   41 A"   42 A"   43 A"                                 

 Beta MOs, Restricted
 -- Occupied --                  
******* -180.88 -169.69 -169.69 -104.86  -80.04  -80.03  -37.94
  1 A'    2 A'    3 A'    4 A'    5 A'    6 A'    7 A'    8 A'                 
-33.125 -33.120 -24.309 -24.307 -24.303 -10.583  -8.051  -8.048
  9 A'   10 A'   11 A'   12 A'   13 A'   14 A'   15 A'   16 A'                 
 -7.582  -7.570  -7.253  -5.486  -5.476  -5.474  -5.473  -5.461
 17 A'   18 A'   19 A'   20 A'   21 A'   22 A'   23 A'   24 A'                 
 -5.461-169.688 -33.120 -24.307 -24.303  -8.048  -5.476  -5.473
 25 A'    1 A"    2 A"    3 A"    4 A"    5 A"    6 A"    7 A"                 
 -5.460  -2.409  -2.405  -2.393  -1.131  -0.950  -0.838  -0.692
  8 A"   26 A'   27 A'   28 A'   29 A'   30 A'   31 A'   32 A'                 
 -0.537  -0.525  -0.445  -0.412  -0.379  -2.405  -2.393  -0.510
 33 A'   34 A'   35 A'   36 A'   37 A'    9 A"   10 A"   11 A"                 
 -0.426  -0.348
 12 A"   13 A"                                                                 
 -- Virtual --                   
  0.026   0.061   0.068   0.074   0.100   0.103   0.121   0.131
 38 A'   39 A'   40 A'   41 A'   42 A'   43 A'   44 A'   45 A'                 
  0.146   0.168   0.185   0.234   0.284   0.328   0.362   0.385
 46 A'   47 A'   48 A'   49 A'   50 A'   51 A'   52 A'   53 A'                 
  0.412   0.427   0.530   0.548   0.582   0.593   0.663   0.669
 54 A'   55 A'   56 A'   57 A'   58 A'   59 A'   60 A'   61 A'                 
  0.708   0.767   0.807   0.883   0.941   1.032   1.132   1.140
 62 A'   63 A'   64 A'   65 A'   66 A'   67 A'   68 A'   69 A'                 
  1.158   1.215   1.374   1.494   1.582   1.621   1.899   1.938
 70 A'   71 A'   72 A'   73 A'   74 A'   75 A'   76 A'   77 A'                 
  1.943   2.014   2.638   2.723   4.485   4.515   4.627   4.774
 78 A'   79 A'   80 A'   81 A'   82 A'   83 A'   84 A'   85 A'                 
  6.556   6.565   7.176   7.404  10.357  14.761  14.804  14.831
 86 A'   87 A'   88 A'   89 A'   90 A'   91 A'   92 A'   93 A'                 
 14.874  26.753  26.987  28.881  29.549  29.555  29.873  29.887
 94 A'   95 A'   96 A'   97 A'   98 A'   99 A'  100 A'  101 A'                 
 29.953 130.604 130.612 154.276 165.786 166.029 219.2121912.195
102 A'  103 A'  104 A'  105 A'  106 A'  107 A'  108 A'  109 A'                 
 -0.031   0.081   0.107   0.149   0.328   0.385   0.418   0.540
 14 A"   15 A"   16 A"   17 A"   18 A"   19 A"   20 A"   21 A"                 
  0.574   0.601   0.714   0.829   0.932   1.078   1.131   1.189
 22 A"   23 A"   24 A"   25 A"   26 A"   27 A"   28 A"   29 A"                 
  1.540   1.772   1.832   2.606   4.476   4.487   6.527  14.718
 30 A"   31 A"   32 A"   33 A"   34 A"   35 A"   36 A"   37 A"                 
 14.745  26.673  29.524  29.869  29.873 130.584
 38 A"   39 A"   40 A"   41 A"   42 A"   43 A"                                 
 --------------------------------------------------------------

          Ground-State Mulliken Net Atomic Charges

     Atom                 Charge (a.u.)
  ----------------------------------------
      1 I                    -0.153990
      2 P                     0.190431
      3 P                     0.059526
      4 Cl                   -0.095967
  ----------------------------------------
  Sum of atomic charges =     0.000000

 -----------------------------------------------------------------
                    Cartesian Multipole Moments
 -----------------------------------------------------------------
    Charge (ESU x 10^10)
                -0.0000
    Dipole Moment (Debye)
         X       0.5137      Y      -0.0861      Z      -0.0000
       Tot       0.5208
    Quadrupole Moments (Debye-Ang)
        XX     -72.8109     XY      -0.1123     YY     -68.8651
        XZ       0.0000     YZ       0.0000     ZZ     -68.3083
    Octopole Moments (Debye-Ang^2)
       XXX      98.9155    XXY      -5.3651    XYY      24.1754
       YYY      -3.7826    XXZ      -0.0000    XYZ      -0.0000
       YYZ       0.0000    XZZ      22.2104    YZZ      -1.2266
       ZZZ       0.0000
    Hexadecapole Moments (Debye-Ang^3)
      XXXX   -1835.3909   XXXY     -25.1567   XXYY    -336.0040
      XYYY      -6.2944   YYYY    -229.6723   XXXZ       0.0000
      XXYZ       0.0000   XYYZ      -0.0000   YYYZ       0.0000
      XXZZ    -322.0133   XYZZ      -1.4227   YYZZ     -53.8458
      XZZZ      -0.0000   YZZZ       0.0000   ZZZZ    -100.7197
 -----------------------------------------------------------------
 DrvMan completing analytic gradient of the correlated energy
 Correlated dipole moment
            1
    1   0.2020932
    2  -0.0338788
    3  -0.0000000
 Energy read as -8058.414540540
 Full Analytical Gradient: (in a.u., or Hartree/Bohr)
             1             2             3             4
    1   -0.00051755    0.00051591    0.00173868   -0.00173705
    2    0.00007582    0.00087412   -0.00201949    0.00106954
    3    0.00000000    0.00000000   -0.00000000   -0.00000000
 Gradient time:  CPU 0.34 s  wall 3.73 s
 Geometry Optimization Parameters
   NAtoms,    NIC,     NZ,  NCons,   NDum,   NFix, NCnnct, MaxDiis
        4      14       4       0       0       0       0       0

 Cartesian Hessian Update
 Hessian Updated using BFGS Update


** GEOMETRY OPTIMIZATION IN DELOCALIZED INTERNAL COORDINATES **
   Searching for a Minimum

   Optimization Cycle:   2

                       Coordinates (Angstroms)
     ATOM                X               Y               Z
      1  I         1.7284289976   -0.0821012888    0.0000000000
      2  P        -0.5268451599    0.9790300405    0.0000000000
      3  P        -1.6044840760   -0.7601237167    0.0000000000
      4  Cl       -3.5348499760    0.0586558492    0.0000000000
   Point Group: cs    Number of degrees of freedom:     5


   Energy is  -8058.414540540

 Hessian Updated using BFGS Update

  5 Hessian modes will be used to form the next step
  Hessian Eigenvalues:
     0.093069    0.168906    0.249999    0.283189    0.318185

 Minimum Search - Taking Simple RFO Step
 Searching for Lamda that Minimizes Along All modes
 Value Taken    Lamda =  -0.00003997
 Step Taken.  Stepsize is  0.015878

                             Maximum     Tolerance    Cnvgd?
         Gradient           0.002384      0.000300      NO
         Displacement       0.015105      0.001200      NO
         Energy change     -0.000163      0.000001      NO


 New Cartesian Coordinates Obtained by Inverse Iteration

 Displacement from previous Coordinates is:  0.012680
 ----------------------------------------------------------------
             Standard Nuclear Orientation (Angstroms)
    I     Atom           X                Y                Z
 ----------------------------------------------------------------
    1      I       1.7310532176    -0.0831324537     0.0000000000
    2      P      -0.5275872751     0.9786915362     0.0000000000
    3      P      -1.6076476824    -0.7559880305     0.0000000000
    4      Cl     -3.5335684742     0.0558898322     0.0000000000
 ----------------------------------------------------------------
 Molecular Point Group                 Cs    NOp =  2
 Largest Abelian Subgroup              Cs    NOp =  2
 Nuclear Repulsion Energy =   548.3621687944 hartrees
 There are       50 alpha and       50 beta electrons
 Applying Cartesian multipole field
    Component          Value
    ---------          -----
     (2,0,0)        1.00000E-11
     (0,2,0)        2.00000E-11
     (0,0,2)       -3.00000E-11
 Nucleus-field energy     =     0.0000000165 hartrees
 Requested basis set is 6-311++G(d,p)
 There are 63 shells and 152 basis functions
 A cutoff of  1.0D-14 yielded   1583 shell pairs
 There are      9925 function pairs (     11034 Cartesian)
 Smallest overlap matrix eigenvalue = 7.87E-04
 Guess MOs from SCF MO coefficient file

 -----------------------------------------------------------------------
  General SCF calculation program by
  Eric Jon Sundstrom, Paul Horn, Yuezhi Mao, Dmitri Zuev, Alec White,
  David Stuck, Shaama M.S., Shane Yost, Joonho Lee, David Small,
  Daniel Levine, Susi Lehtola, Hugh Burton, Evgeny Epifanovsky
 -----------------------------------------------------------------------
 Hartree-Fock
 using 4 threads for integral computing
 -------------------------------------------------------
 OpenMP Integral computing Module                
 Release: version 2.0, May 2017, Q-Chem Inc. Pleasanton 
 -------------------------------------------------------
 A restricted SCF calculation will be
 performed using DIIS
 SCF converges when DIIS error is below 1.0e-08
 ---------------------------------------
  Cycle       Energy         DIIS error
 ---------------------------------------
    1   -8057.8172324391      5.85e-05  
    2   -8057.8172470847      1.47e-05  
    3   -8057.8172484555      6.95e-06  
    4   -8057.8172486922      2.17e-06  
    5   -8057.8172487358      1.10e-06  
    6   -8057.8172487481      4.27e-07  
    7   -8057.8172487514      2.44e-07  
    8   -8057.8172487522      9.79e-08  
    9   -8057.8172487523      3.35e-08  
   10   -8057.8172487524      8.90e-09  Convergence criterion met
 ---------------------------------------
 SCF time:   CPU 13.61s  wall 10.00s 
 SCF   energy in the final basis set =    -8057.8172487524
 Total energy in the final basis set =    -8057.8172487524


 ------------------------------------------------------------------------------

   CCMAN2: suite of methods based on coupled cluster
           and equation of motion theories.

   Components:
   * libvmm-1.3-trunk
     by Evgeny Epifanovsky, Ilya Kaliman.
   * libtensor-2.5-trunk
     by Evgeny Epifanovsky, Michael Wormit, Dmitry Zuev, Sam Manzer, 
        Ilya Kaliman.
   * libcc-2.5-trunk
     by Evgeny Epifanovsky, Arik Landau, Tomasz Kus, Kirill Khistyaev, 
        Dmitry Zuev, Prashant Manohar, Xintian Feng, Anna Krylov, 
        Matthew Goldey, Alec White, Thomas Jagau, Kaushik Nanda, 
        Anastasia Gunina, Alexander Kunitsa, Joonho Lee.

   CCMAN original authors:
   Anna I. Krylov, C. David Sherrill, Steven R. Gwaltney,
   Edward F. C. Byrd (2000)
   Sergey V. Levchenko, Lyudmila V. Slipchenko, Tao Wang,
   Ana-Maria C. Cristian (2003)
   Piotr A. Pieniazek, C. Melania Oana, Evgeny Epifanovsky (2007)
   Prashant Manohar (2009)

 ------------------------------------------------------------------------------


 Allocating and initializing 3808MB of RAM...
 Calculation will run on 4 cores.


 Alpha MOs, Restricted
 -- Occupied --                  
******* -180.88 -169.69 -169.69 -169.69 -104.86  -80.04  -80.03
  1 A'    2 A'    3 A'    1 A"    4 A'    5 A'    6 A'    7 A'                 
-37.936 -33.124 -33.120 -33.120 -24.308 -24.307 -24.307 -24.303
  8 A'    9 A'    2 A"   10 A'   11 A'    3 A"   12 A'    4 A"                 
-24.303 -10.584  -8.052  -8.049  -8.049  -7.582  -7.569  -7.253
 13 A'   14 A'   15 A'    5 A"   16 A'   17 A'   18 A'   19 A'                 
 -5.486  -5.475  -5.475  -5.474  -5.473  -5.472  -5.461  -5.460
 20 A'   21 A'    6 A"   22 A'   23 A'    7 A"   24 A'   25 A'                 
 -5.460  -2.409  -2.404  -2.404  -2.392  -2.392  -1.133  -0.950
  8 A"   26 A'   27 A'    9 A"   28 A'   10 A"   29 A'   30 A'                 
 -0.838  -0.692  -0.538  -0.526  -0.511  -0.445  -0.426  -0.412
 31 A'   32 A'   33 A'   34 A'   11 A"   35 A'   12 A"   36 A'                 
 -0.379  -0.348
 37 A'   13 A"                                                                 
 -- Virtual --                   
 -0.030   0.026   0.061   0.068   0.074   0.081   0.100   0.103
 14 A"   38 A'   39 A'   40 A'   41 A'   15 A"   42 A'   43 A'                 
  0.107   0.122   0.131   0.146   0.149   0.168   0.185   0.234
 16 A"   44 A'   45 A'   46 A'   17 A"   47 A'   48 A'   49 A'                 
  0.284   0.328   0.328   0.362   0.385   0.385   0.412   0.418
 50 A'   51 A'   18 A"   52 A'   53 A'   19 A"   54 A'   20 A"                 
  0.427   0.531   0.541   0.548   0.574   0.582   0.593   0.601
 55 A'   56 A'   21 A"   57 A'   22 A"   58 A'   59 A'   23 A"                 
  0.663   0.668   0.708   0.713   0.767   0.806   0.827   0.883
 60 A'   61 A'   62 A'   24 A"   63 A'   64 A'   25 A"   65 A'                 
  0.932   0.943   1.032   1.079   1.130   1.132   1.139   1.158
 26 A"   66 A'   67 A'   27 A"   28 A"   68 A'   69 A'   70 A'                 
  1.190   1.216   1.376   1.498   1.541   1.583   1.621   1.773
 29 A"   71 A'   72 A'   73 A'   30 A"   74 A'   75 A'   31 A"                 
  1.832   1.898   1.938   1.944   2.015   2.605   2.638   2.724
 32 A"   76 A'   77 A'   78 A'   79 A'   33 A"   80 A'   81 A'                 
  4.476   4.485   4.487   4.515   4.626   4.774   6.527   6.556
 34 A"   82 A'   35 A"   83 A'   84 A'   85 A'   36 A"   86 A'                 
  6.565   7.177   7.406  10.356  14.719  14.746  14.762  14.804
 87 A'   88 A'   89 A'   90 A'   37 A"   38 A"   91 A'   92 A'                 
 14.830  14.874  26.673  26.753  26.991  28.881  29.524  29.549
 93 A'   94 A'   39 A"   95 A'   96 A'   97 A'   40 A"   98 A'                 
 29.555  29.870  29.873  29.874  29.887  29.953 130.584 130.604
 99 A'   41 A"  100 A'   42 A"  101 A'  102 A'   43 A"  103 A'                 
130.613 154.276 165.786 166.031 219.2121912.195
104 A'  105 A'  106 A'  107 A'  108 A'  109 A'                                 

 Beta MOs, Restricted
 -- Occupied --                  
******* -180.88 -169.69 -169.69 -169.69 -104.86  -80.04  -80.03
  1 A'    2 A'    3 A'    1 A"    4 A'    5 A'    6 A'    7 A'                 
-37.936 -33.124 -33.120 -33.120 -24.308 -24.307 -24.307 -24.303
  8 A'    9 A'    2 A"   10 A'   11 A'    3 A"   12 A'    4 A"                 
-24.303 -10.584  -8.052  -8.049  -8.049  -7.582  -7.569  -7.253
 13 A'   14 A'   15 A'    5 A"   16 A'   17 A'   18 A'   19 A'                 
 -5.486  -5.475  -5.475  -5.474  -5.473  -5.472  -5.461  -5.460
 20 A'   21 A'    6 A"   22 A'   23 A'    7 A"   24 A'   25 A'                 
 -5.460  -2.409  -2.404  -2.404  -2.392  -2.392  -1.133  -0.950
  8 A"   26 A'   27 A'    9 A"   28 A'   10 A"   29 A'   30 A'                 
 -0.838  -0.692  -0.538  -0.526  -0.511  -0.445  -0.426  -0.412
 31 A'   32 A'   33 A'   34 A'   11 A"   35 A'   12 A"   36 A'                 
 -0.379  -0.348
 37 A'   13 A"                                                                 
 -- Virtual --                   
 -0.030   0.026   0.061   0.068   0.074   0.081   0.100   0.103
 14 A"   38 A'   39 A'   40 A'   41 A'   15 A"   42 A'   43 A'                 
  0.107   0.122   0.131   0.146   0.149   0.168   0.185   0.234
 16 A"   44 A'   45 A'   46 A'   17 A"   47 A'   48 A'   49 A'                 
  0.284   0.328   0.328   0.362   0.385   0.385   0.412   0.418
 50 A'   51 A'   18 A"   52 A'   53 A'   19 A"   54 A'   20 A"                 
  0.427   0.531   0.541   0.548   0.574   0.582   0.593   0.601
 55 A'   56 A'   21 A"   57 A'   22 A"   58 A'   59 A'   23 A"                 
  0.663   0.668   0.708   0.713   0.767   0.806   0.827   0.883
 60 A'   61 A'   62 A'   24 A"   63 A'   64 A'   25 A"   65 A'                 
  0.932   0.943   1.032   1.079   1.130   1.132   1.139   1.158
 26 A"   66 A'   67 A'   27 A"   28 A"   68 A'   69 A'   70 A'                 
  1.190   1.216   1.376   1.498   1.541   1.583   1.621   1.773
 29 A"   71 A'   72 A'   73 A'   30 A"   74 A'   75 A'   31 A"                 
  1.832   1.898   1.938   1.944   2.015   2.605   2.638   2.724
 32 A"   76 A'   77 A'   78 A'   79 A'   33 A"   80 A'   81 A'                 
  4.476   4.485   4.487   4.515   4.626   4.774   6.527   6.556
 34 A"   82 A'   35 A"   83 A'   84 A'   85 A'   36 A"   86 A'                 
  6.565   7.177   7.406  10.356  14.719  14.746  14.762  14.804
 87 A'   88 A'   89 A'   90 A'   37 A"   38 A"   91 A'   92 A'                 
 14.830  14.874  26.673  26.753  26.991  28.881  29.524  29.549
 93 A'   94 A'   39 A"   95 A'   96 A'   97 A'   40 A"   98 A'                 
 29.555  29.870  29.873  29.874  29.887  29.953 130.584 130.604
 99 A'   41 A"  100 A'   42 A"  101 A'  102 A'   43 A"  103 A'                 
130.613 154.276 165.786 166.031 219.2121912.195
104 A'  105 A'  106 A'  107 A'  108 A'  109 A'                                 

 Occupation and symmetry of molecular orbitals

 Point group: Cs (2 irreducible representations).

                           A'   A"    All 
 ------------------------------------------
 All molecular orbitals:
  - Alpha                  109  43    152 
  - Beta                   109  43    152 
 ------------------------------------------
 Alpha orbitals:
  - Frozen occupied        25   8     33  
  - Active occupied        12   5     17  
  - Active virtual         72   30    102 
  - Frozen virtual         0    0     0   
 ------------------------------------------
 Beta orbitals:
  - Frozen occupied        25   8     33  
  - Active occupied        12   5     17  
  - Active virtual         72   30    102 
  - Frozen virtual         0    0     0   
 ------------------------------------------

 Import integrals:   CPU 0.00 s  wall 0.02 s

 Import integrals:   CPU 98.42 s  wall 68.87 s

 MP2 amplitudes:   CPU 0.22 s  wall 0.46 s

Running a double precision version
           CCSD T amplitudes will be solved using DIIS.

           Start     Size      MaxIter   EConv     TConv     
           3         7         100       1.00e-07  1.00e-05  
 ------------------------------------------------------------------------------
           Energy (a.u.)   Ediff      Tdiff       Comment
 ------------------------------------------------------------------------------
         -8058.38294205                           
     1   -8058.39485610   1.19e-02   8.18e-01     
     2   -8058.41062068   1.58e-02   1.01e-01     
     3   -8058.41212207   1.50e-03   4.16e-02     
     4   -8058.41396321   1.84e-03   1.37e-02     Switched to DIIS steps.
     5   -8058.41454876   5.86e-04   1.19e-02     
     6   -8058.41456905   2.03e-05   2.49e-03     
     7   -8058.41456046   8.59e-06   1.03e-03     
     8   -8058.41456095   4.91e-07   2.03e-04     
     9   -8058.41456157   6.18e-07   8.72e-05     
    10   -8058.41456162   5.56e-08   3.40e-05     
    11   -8058.41456170   7.76e-08   2.08e-05     
    12   -8058.41456169   6.64e-09   7.05e-06     
 ------------------------------------------------------------------------------
         -8058.41456169                           CCSD T converged.

End of double precision
 SCF energy                 = -8057.81724875
 MP2 energy                 = -8058.38294205
 CCSD correlation energy     =    -0.59731294
 CCSD total energy           = -8058.41456169

 CCSD  T1^2 = 0.0099  T2^2 = 0.3004  Leading amplitudes:

 Amplitude    Orbitals with energies
  0.0171       13 (A") A                 ->    19 (A") A                  
              -0.3478                          0.3853                     
  0.0171       13 (A") B                 ->    19 (A") B                  
              -0.3478                          0.3853                     
 -0.0154       34 (A') A                 ->    38 (A') A                  
              -0.5264                          0.0259                     
 -0.0154       34 (A') B                 ->    38 (A') B                  
              -0.5264                          0.0259                     

 Amplitude    Orbitals with energies
 -0.1169       13 (A") A     13 (A") B   ->    14 (A") A     14 (A") B    
              -0.3478       -0.3478           -0.0303       -0.0303       
  0.1169       13 (A") A     13 (A") B   ->    14 (A") B     14 (A") A    
              -0.3478       -0.3478           -0.0303       -0.0303       
  0.1169       13 (A") B     13 (A") A   ->    14 (A") A     14 (A") B    
              -0.3478       -0.3478           -0.0303       -0.0303       
 -0.1169       13 (A") B     13 (A") A   ->    14 (A") B     14 (A") A    
              -0.3478       -0.3478           -0.0303       -0.0303       

 Computing CCSD intemediates for later calculations in double precision
 Finished.

Running a double precision version
           CCSD Lambda amplitudes will be solved using DIIS.
           Start     Size      MaxIter   EConv     LConv     
           3         7         100       1.00e-07  1.00e-05  
 ------------------------------------------------------------------------------
            Enorm      Ldiff       Comment
 ------------------------------------------------------------------------------
     1     6.14e-02   4.92e-02     
     2     1.35e-02   5.10e-03     
     3     5.62e-03   2.52e-03     
     4     2.74e-03   1.23e-03     Switched to DIIS steps.
     5     8.98e-04   5.17e-04     
     6     4.03e-04   1.43e-04     
     7     1.28e-04   3.51e-05     
     8     5.75e-05   3.70e-06     
     9     2.22e-05   4.25e-06     
    10     8.65e-06   1.70e-06     
    11     2.96e-06   5.82e-07     
    12     1.43e-06   1.25e-07     
    13     6.26e-07   8.97e-08     
    14     2.82e-07   1.89e-09     
    15     1.32e-07   1.00e-08     
    16     4.62e-08   3.44e-09     
 ------------------------------------------------------------------------------
                                   CCSD Lambda converged.

 Computing density matrices in double precision...
           Orbital response amplitudes will be solved using DIIS.
           Start     Size      MaxIter   EConv     LConv     
           3         7         100       1.00e-06  1.00e-06  
 ------------------------------------------------------------------------------
            Enorm      Ldiff       Comment
 ------------------------------------------------------------------------------
     1     8.36e-02   1.17e-02     
     2     5.45e-02   1.88e-02     
     3     5.06e-02   1.40e-02     
     4     5.41e-03   1.83e-02     Switched to DIIS steps.
     5     2.75e-03   2.86e-04     
     6     7.47e-04   1.24e-04     
     7     1.91e-04   1.22e-04     
     8     1.08e-04   2.67e-05     
     9     3.31e-05   7.16e-06     
    10     1.04e-05   1.07e-06     
    11     3.87e-06   2.32e-07     
    12     9.74e-07   1.04e-07     
 ------------------------------------------------------------------------------
                                   Orbital response converged.

 Computing density matrices... Done.
 CCSD calculation:   CPU 749.43 s  wall 632.47 s

Current path: /canmo/ccsd/grad/
/g1_bb_aa
/g1_bb_bb
/g1_o1o1
/g1_o1o2
/g1_o1v1
/g1_o2v1
/g1_v1v1
/g1p_bb_aa
/g1p_bb_bb
/g1s_bb_aa
/g1s_bb_bb
/g2_o1o1o1o1
/g2_o1o1o1v1
/g2_o1o1v1v1
/g2_o1v1o1v1
/g2_o1v1v1v1
/g2_v1v1v1v1
/w_bb_aa
/w_bb_bb
 Transferring MO TPDM to AO TPDM
 Transferring g2_o1o1o1o1
 Transferring g2_o1o1o1v1
 Transferring g2_o1o1v1v1
 Transferring g2_o1v1o1v1
 Transferring g2_o1v1v1v1
 Transferring g2_v1v1v1v1
 Adding separable TPDM
 Computing TPDM gradient
 --------------------------------------------------------
 2e gradient
  Atom          X               Y               Z
 --------------------------------------------------------
    1        -60.860065       12.207191       -0.000000  
    2         15.903008      -35.280811        0.000000  
    3         14.426371       27.885630       -0.000000  
    4         30.530686       -4.812011        0.000000  
 --------------------------------------------------------
 --------------------------------------------------------
 Final gradient
  Atom          X               Y               Z
 --------------------------------------------------------
    1        -60.860065       12.207191       -0.000000  
    2         15.903008      -35.280811        0.000000  
    3         14.426371       27.885630       -0.000000  
    4         30.530686       -4.812011        0.000000  
 --------------------------------------------------------
 Analytic gradient from two-electron contribution:   CPU 1499.38 s  wall 724.12 s

 Total ccman2 time:   CPU 2353.03 s  wall 1440.27 s


 --------------------------------------------------------------
             Orbital Energies (a.u.) and Symmetries
 --------------------------------------------------------------

 Alpha MOs, Restricted
 -- Occupied --                  
******* -180.88 -169.69 -169.69 -104.86  -80.04  -80.03  -37.94
  1 A'    2 A'    3 A'    4 A'    5 A'    6 A'    7 A'    8 A'                 
-33.124 -33.120 -24.308 -24.307 -24.303 -10.584  -8.052  -8.049
  9 A'   10 A'   11 A'   12 A'   13 A'   14 A'   15 A'   16 A'                 
 -7.582  -7.569  -7.253  -5.486  -5.475  -5.474  -5.473  -5.461
 17 A'   18 A'   19 A'   20 A'   21 A'   22 A'   23 A'   24 A'                 
 -5.460-169.688 -33.120 -24.307 -24.303  -8.049  -5.475  -5.472
 25 A'    1 A"    2 A"    3 A"    4 A"    5 A"    6 A"    7 A"                 
 -5.460  -2.409  -2.404  -2.392  -1.133  -0.950  -0.838  -0.692
  8 A"   26 A'   27 A'   28 A'   29 A'   30 A'   31 A'   32 A'                 
 -0.538  -0.526  -0.445  -0.412  -0.379  -2.404  -2.392  -0.511
 33 A'   34 A'   35 A'   36 A'   37 A'    9 A"   10 A"   11 A"                 
 -0.426  -0.348
 12 A"   13 A"                                                                 
 -- Virtual --                   
  0.026   0.061   0.068   0.074   0.100   0.103   0.122   0.131
 38 A'   39 A'   40 A'   41 A'   42 A'   43 A'   44 A'   45 A'                 
  0.146   0.168   0.185   0.234   0.284   0.328   0.362   0.385
 46 A'   47 A'   48 A'   49 A'   50 A'   51 A'   52 A'   53 A'                 
  0.412   0.427   0.531   0.548   0.582   0.593   0.663   0.668
 54 A'   55 A'   56 A'   57 A'   58 A'   59 A'   60 A'   61 A'                 
  0.708   0.767   0.806   0.883   0.943   1.032   1.132   1.139
 62 A'   63 A'   64 A'   65 A'   66 A'   67 A'   68 A'   69 A'                 
  1.158   1.216   1.376   1.498   1.583   1.621   1.898   1.938
 70 A'   71 A'   72 A'   73 A'   74 A'   75 A'   76 A'   77 A'                 
  1.944   2.015   2.638   2.724   4.485   4.515   4.626   4.774
 78 A'   79 A'   80 A'   81 A'   82 A'   83 A'   84 A'   85 A'                 
  6.556   6.565   7.177   7.406  10.356  14.762  14.804  14.830
 86 A'   87 A'   88 A'   89 A'   90 A'   91 A'   92 A'   93 A'                 
 14.874  26.753  26.991  28.881  29.549  29.555  29.873  29.887
 94 A'   95 A'   96 A'   97 A'   98 A'   99 A'  100 A'  101 A'                 
 29.953 130.604 130.613 154.276 165.786 166.031 219.2121912.195
102 A'  103 A'  104 A'  105 A'  106 A'  107 A'  108 A'  109 A'                 
 -0.030   0.081   0.107   0.149   0.328   0.385   0.418   0.541
 14 A"   15 A"   16 A"   17 A"   18 A"   19 A"   20 A"   21 A"                 
  0.574   0.601   0.713   0.827   0.932   1.079   1.130   1.190
 22 A"   23 A"   24 A"   25 A"   26 A"   27 A"   28 A"   29 A"                 
  1.541   1.773   1.832   2.605   4.476   4.487   6.527  14.719
 30 A"   31 A"   32 A"   33 A"   34 A"   35 A"   36 A"   37 A"                 
 14.746  26.673  29.524  29.870  29.874 130.584
 38 A"   39 A"   40 A"   41 A"   42 A"   43 A"                                 

 Beta MOs, Restricted
 -- Occupied --                  
******* -180.88 -169.69 -169.69 -104.86  -80.04  -80.03  -37.94
  1 A'    2 A'    3 A'    4 A'    5 A'    6 A'    7 A'    8 A'                 
-33.124 -33.120 -24.308 -24.307 -24.303 -10.584  -8.052  -8.049
  9 A'   10 A'   11 A'   12 A'   13 A'   14 A'   15 A'   16 A'                 
 -7.582  -7.569  -7.253  -5.486  -5.475  -5.474  -5.473  -5.461
 17 A'   18 A'   19 A'   20 A'   21 A'   22 A'   23 A'   24 A'                 
 -5.460-169.688 -33.120 -24.307 -24.303  -8.049  -5.475  -5.472
 25 A'    1 A"    2 A"    3 A"    4 A"    5 A"    6 A"    7 A"                 
 -5.460  -2.409  -2.404  -2.392  -1.133  -0.950  -0.838  -0.692
  8 A"   26 A'   27 A'   28 A'   29 A'   30 A'   31 A'   32 A'                 
 -0.538  -0.526  -0.445  -0.412  -0.379  -2.404  -2.392  -0.511
 33 A'   34 A'   35 A'   36 A'   37 A'    9 A"   10 A"   11 A"                 
 -0.426  -0.348
 12 A"   13 A"                                                                 
 -- Virtual --                   
  0.026   0.061   0.068   0.074   0.100   0.103   0.122   0.131
 38 A'   39 A'   40 A'   41 A'   42 A'   43 A'   44 A'   45 A'                 
  0.146   0.168   0.185   0.234   0.284   0.328   0.362   0.385
 46 A'   47 A'   48 A'   49 A'   50 A'   51 A'   52 A'   53 A'                 
  0.412   0.427   0.531   0.548   0.582   0.593   0.663   0.668
 54 A'   55 A'   56 A'   57 A'   58 A'   59 A'   60 A'   61 A'                 
  0.708   0.767   0.806   0.883   0.943   1.032   1.132   1.139
 62 A'   63 A'   64 A'   65 A'   66 A'   67 A'   68 A'   69 A'                 
  1.158   1.216   1.376   1.498   1.583   1.621   1.898   1.938
 70 A'   71 A'   72 A'   73 A'   74 A'   75 A'   76 A'   77 A'                 
  1.944   2.015   2.638   2.724   4.485   4.515   4.626   4.774
 78 A'   79 A'   80 A'   81 A'   82 A'   83 A'   84 A'   85 A'                 
  6.556   6.565   7.177   7.406  10.356  14.762  14.804  14.830
 86 A'   87 A'   88 A'   89 A'   90 A'   91 A'   92 A'   93 A'                 
 14.874  26.753  26.991  28.881  29.549  29.555  29.873  29.887
 94 A'   95 A'   96 A'   97 A'   98 A'   99 A'  100 A'  101 A'                 
 29.953 130.604 130.613 154.276 165.786 166.031 219.2121912.195
102 A'  103 A'  104 A'  105 A'  106 A'  107 A'  108 A'  109 A'                 
 -0.030   0.081   0.107   0.149   0.328   0.385   0.418   0.541
 14 A"   15 A"   16 A"   17 A"   18 A"   19 A"   20 A"   21 A"                 
  0.574   0.601   0.713   0.827   0.932   1.079   1.130   1.190
 22 A"   23 A"   24 A"   25 A"   26 A"   27 A"   28 A"   29 A"                 
  1.541   1.773   1.832   2.605   4.476   4.487   6.527  14.719
 30 A"   31 A"   32 A"   33 A"   34 A"   35 A"   36 A"   37 A"                 
 14.746  26.673  29.524  29.870  29.874 130.584
 38 A"   39 A"   40 A"   41 A"   42 A"   43 A"                                 
 --------------------------------------------------------------

          Ground-State Mulliken Net Atomic Charges

     Atom                 Charge (a.u.)
  ----------------------------------------
      1 I                    -0.154110
      2 P                     0.190153
      3 P                     0.055052
      4 Cl                   -0.091095
  ----------------------------------------
  Sum of atomic charges =    -0.000000

 -----------------------------------------------------------------
                    Cartesian Multipole Moments
 -----------------------------------------------------------------
    Charge (ESU x 10^10)
                 0.0000
    Dipole Moment (Debye)
         X       0.4623      Y      -0.0773      Z       0.0000
       Tot       0.4687
    Quadrupole Moments (Debye-Ang)
        XX     -72.6124     XY      -0.1348     YY     -68.9053
        XZ       0.0000     YZ       0.0000     ZZ     -68.3014
    Octopole Moments (Debye-Ang^2)
       XXX      97.9417    XXY      -5.3329    XYY      24.1189
       YYY      -3.7315    XXZ      -0.0000    XYZ      -0.0000
       YYZ       0.0000    XZZ      22.0822    YZZ      -1.2141
       ZZZ       0.0000
    Hexadecapole Moments (Debye-Ang^3)
      XXXX   -1833.4018   XXXY     -25.1607   XXYY    -336.1492
      XYYY      -6.3658   YYYY    -229.3431   XXXZ       0.0000
      XXYZ       0.0000   XYYZ      -0.0000   YYYZ       0.0000
      XXZZ    -322.0659   XYZZ      -1.4306   YYZZ     -53.7838
      XZZZ      -0.0000   YZZZ       0.0000   ZZZZ    -100.7162
 -----------------------------------------------------------------
 DrvMan completing analytic gradient of the correlated energy
 Correlated dipole moment
            1
    1   0.1818709
    2  -0.0303949
    3   0.0000000
 Energy read as -8058.414561692
 Full Analytical Gradient: (in a.u., or Hartree/Bohr)
             1             2             3             4
    1    0.00024197   -0.00050242    0.00046052   -0.00020006
    2   -0.00012048   -0.00005596   -0.00003257    0.00020902
    3   -0.00000000   -0.00000000   -0.00000000    0.00000000
 Gradient time:  CPU 0.37 s  wall 3.72 s
 Geometry Optimization Parameters
   NAtoms,    NIC,     NZ,  NCons,   NDum,   NFix, NCnnct, MaxDiis
        4      14       4       0       0       0       0       0

 Cartesian Hessian Update
 Hessian Updated using BFGS Update


** GEOMETRY OPTIMIZATION IN DELOCALIZED INTERNAL COORDINATES **
   Searching for a Minimum

   Optimization Cycle:   3

                       Coordinates (Angstroms)
     ATOM                X               Y               Z
      1  I         1.7310532176   -0.0831324537    0.0000000000
      2  P        -0.5275872751    0.9786915362    0.0000000000
      3  P        -1.6076476824   -0.7559880305    0.0000000000
      4  Cl       -3.5335684742    0.0558898322    0.0000000000
   Point Group: cs    Number of degrees of freedom:     5


   Energy is  -8058.414561692

 Hessian Updated using BFGS Update

  5 Hessian modes will be used to form the next step
  Hessian Eigenvalues:
     0.102845    0.144087    0.251783    0.291263    0.306320

 Minimum Search - Taking Simple RFO Step
 Searching for Lamda that Minimizes Along All modes
 Value Taken    Lamda =  -0.00000241
 Step Taken.  Stepsize is  0.004056

                             Maximum     Tolerance    Cnvgd?
         Gradient           0.000513      0.000300      NO
         Displacement       0.003302      0.001200      NO
         Energy change     -0.000021      0.000001      NO


 New Cartesian Coordinates Obtained by Inverse Iteration

 Displacement from previous Coordinates is:  0.004794
 ----------------------------------------------------------------
             Standard Nuclear Orientation (Angstroms)
    I     Atom           X                Y                Z
 ----------------------------------------------------------------
    1      I       1.7303137683    -0.0835914721     0.0000000000
    2      P      -0.5262253781     0.9792598379     0.0000000000
    3      P      -1.6080155733    -0.7547592693     0.0000000000
    4      Cl     -3.5338230311     0.0545517878     0.0000000000
 ----------------------------------------------------------------
 Molecular Point Group                 Cs    NOp =  2
 Largest Abelian Subgroup              Cs    NOp =  2
 Nuclear Repulsion Energy =   548.4903172759 hartrees
 There are       50 alpha and       50 beta electrons
 Applying Cartesian multipole field
    Component          Value
    ---------          -----
     (2,0,0)        1.00000E-11
     (0,2,0)        2.00000E-11
     (0,0,2)       -3.00000E-11
 Nucleus-field energy     =     0.0000000164 hartrees
 Requested basis set is 6-311++G(d,p)
 There are 63 shells and 152 basis functions
 A cutoff of  1.0D-14 yielded   1584 shell pairs
 There are      9934 function pairs (     11043 Cartesian)
 Smallest overlap matrix eigenvalue = 7.87E-04
 Guess MOs from SCF MO coefficient file

 -----------------------------------------------------------------------
  General SCF calculation program by
  Eric Jon Sundstrom, Paul Horn, Yuezhi Mao, Dmitri Zuev, Alec White,
  David Stuck, Shaama M.S., Shane Yost, Joonho Lee, David Small,
  Daniel Levine, Susi Lehtola, Hugh Burton, Evgeny Epifanovsky
 -----------------------------------------------------------------------
 Hartree-Fock
 using 4 threads for integral computing
 -------------------------------------------------------
 OpenMP Integral computing Module                
 Release: version 2.0, May 2017, Q-Chem Inc. Pleasanton 
 -------------------------------------------------------
 A restricted SCF calculation will be
 performed using DIIS
 SCF converges when DIIS error is below 1.0e-08
 ---------------------------------------
  Cycle       Energy         DIIS error
 ---------------------------------------
    1   -8057.8172618137      1.58e-05  
    2   -8057.8172631304      4.33e-06  
    3   -8057.8172632796      1.54e-06  
    4   -8057.8172632956      7.25e-07  
    5   -8057.8172632989      2.07e-07  
    6   -8057.8172632994      5.79e-08  
    7   -8057.8172632994      1.95e-08  
    8   -8057.8172632993      6.22e-09  Convergence criterion met
 ---------------------------------------
 SCF time:   CPU 11.09s  wall 10.00s 
 SCF   energy in the final basis set =    -8057.8172632993
 Total energy in the final basis set =    -8057.8172632993


 ------------------------------------------------------------------------------

   CCMAN2: suite of methods based on coupled cluster
           and equation of motion theories.

   Components:
   * libvmm-1.3-trunk
     by Evgeny Epifanovsky, Ilya Kaliman.
   * libtensor-2.5-trunk
     by Evgeny Epifanovsky, Michael Wormit, Dmitry Zuev, Sam Manzer, 
        Ilya Kaliman.
   * libcc-2.5-trunk
     by Evgeny Epifanovsky, Arik Landau, Tomasz Kus, Kirill Khistyaev, 
        Dmitry Zuev, Prashant Manohar, Xintian Feng, Anna Krylov, 
        Matthew Goldey, Alec White, Thomas Jagau, Kaushik Nanda, 
        Anastasia Gunina, Alexander Kunitsa, Joonho Lee.

   CCMAN original authors:
   Anna I. Krylov, C. David Sherrill, Steven R. Gwaltney,
   Edward F. C. Byrd (2000)
   Sergey V. Levchenko, Lyudmila V. Slipchenko, Tao Wang,
   Ana-Maria C. Cristian (2003)
   Piotr A. Pieniazek, C. Melania Oana, Evgeny Epifanovsky (2007)
   Prashant Manohar (2009)

 ------------------------------------------------------------------------------


 Allocating and initializing 3808MB of RAM...
 Calculation will run on 4 cores.


 Alpha MOs, Restricted
 -- Occupied --                  
******* -180.88 -169.69 -169.69 -169.69 -104.86  -80.04  -80.03
  1 A'    2 A'    3 A'    1 A"    4 A'    5 A'    6 A'    7 A'                 
-37.936 -33.124 -33.120 -33.120 -24.308 -24.307 -24.307 -24.303
  8 A'    9 A'    2 A"   10 A'   11 A'    3 A"   12 A'    4 A"                 
-24.303 -10.584  -8.052  -8.049  -8.049  -7.582  -7.569  -7.253
 13 A'   14 A'   15 A'    5 A"   16 A'   17 A'   18 A'   19 A'                 
 -5.486  -5.475  -5.475  -5.474  -5.473  -5.472  -5.461  -5.460
 20 A'   21 A'    6 A"   22 A'   23 A'    7 A"   24 A'   25 A'                 
 -5.460  -2.409  -2.404  -2.404  -2.392  -2.392  -1.133  -0.950
  8 A"   26 A'   27 A'    9 A"   28 A'   10 A"   29 A'   30 A'                 
 -0.838  -0.692  -0.538  -0.526  -0.512  -0.445  -0.426  -0.412
 31 A'   32 A'   33 A'   34 A'   11 A"   35 A'   12 A"   36 A'                 
 -0.379  -0.348
 37 A'   13 A"                                                                 
 -- Virtual --                   
 -0.030   0.026   0.061   0.068   0.074   0.081   0.100   0.103
 14 A"   38 A'   39 A'   40 A'   41 A'   15 A"   42 A'   43 A'                 
  0.107   0.122   0.131   0.146   0.149   0.168   0.185   0.234
 16 A"   44 A'   45 A'   46 A'   17 A"   47 A'   48 A'   49 A'                 
  0.284   0.328   0.328   0.362   0.385   0.385   0.412   0.418
 50 A'   18 A"   51 A'   52 A'   53 A'   19 A"   54 A'   20 A"                 
  0.427   0.531   0.541   0.548   0.574   0.582   0.593   0.601
 55 A'   56 A'   21 A"   57 A'   22 A"   58 A'   59 A'   23 A"                 
  0.663   0.668   0.708   0.713   0.767   0.806   0.827   0.883
 60 A'   61 A'   62 A'   24 A"   63 A'   64 A'   25 A"   65 A'                 
  0.932   0.943   1.032   1.079   1.130   1.132   1.139   1.158
 26 A"   66 A'   67 A'   27 A"   28 A"   68 A'   69 A'   70 A'                 
  1.190   1.217   1.376   1.499   1.541   1.583   1.621   1.773
 29 A"   71 A'   72 A'   73 A'   30 A"   74 A'   75 A'   31 A"                 
  1.832   1.898   1.938   1.944   2.016   2.605   2.638   2.724
 32 A"   76 A'   77 A'   78 A'   79 A'   33 A"   80 A'   81 A'                 
  4.476   4.485   4.487   4.515   4.627   4.774   6.527   6.556
 34 A"   82 A'   35 A"   83 A'   84 A'   85 A'   36 A"   86 A'                 
  6.565   7.177   7.406  10.356  14.719  14.746  14.762  14.804
 87 A'   88 A'   89 A'   90 A'   37 A"   38 A"   91 A'   92 A'                 
 14.830  14.875  26.673  26.753  26.992  28.881  29.524  29.549
 93 A'   94 A'   39 A"   95 A'   96 A'   97 A'   40 A"   98 A'                 
 29.555  29.870  29.873  29.874  29.887  29.953 130.584 130.604
 99 A'   41 A"  100 A'   42 A"  101 A'  102 A'   43 A"  103 A'                 
130.613 154.277 165.787 166.031 219.2121912.195
104 A'  105 A'  106 A'  107 A'  108 A'  109 A'                                 

 Beta MOs, Restricted
 -- Occupied --                  
******* -180.88 -169.69 -169.69 -169.69 -104.86  -80.04  -80.03
  1 A'    2 A'    3 A'    1 A"    4 A'    5 A'    6 A'    7 A'                 
-37.936 -33.124 -33.120 -33.120 -24.308 -24.307 -24.307 -24.303
  8 A'    9 A'    2 A"   10 A'   11 A'    3 A"   12 A'    4 A"                 
-24.303 -10.584  -8.052  -8.049  -8.049  -7.582  -7.569  -7.253
 13 A'   14 A'   15 A'    5 A"   16 A'   17 A'   18 A'   19 A'                 
 -5.486  -5.475  -5.475  -5.474  -5.473  -5.472  -5.461  -5.460
 20 A'   21 A'    6 A"   22 A'   23 A'    7 A"   24 A'   25 A'                 
 -5.460  -2.409  -2.404  -2.404  -2.392  -2.392  -1.133  -0.950
  8 A"   26 A'   27 A'    9 A"   28 A'   10 A"   29 A'   30 A'                 
 -0.838  -0.692  -0.538  -0.526  -0.512  -0.445  -0.426  -0.412
 31 A'   32 A'   33 A'   34 A'   11 A"   35 A'   12 A"   36 A'                 
 -0.379  -0.348
 37 A'   13 A"                                                                 
 -- Virtual --                   
 -0.030   0.026   0.061   0.068   0.074   0.081   0.100   0.103
 14 A"   38 A'   39 A'   40 A'   41 A'   15 A"   42 A'   43 A'                 
  0.107   0.122   0.131   0.146   0.149   0.168   0.185   0.234
 16 A"   44 A'   45 A'   46 A'   17 A"   47 A'   48 A'   49 A'                 
  0.284   0.328   0.328   0.362   0.385   0.385   0.412   0.418
 50 A'   18 A"   51 A'   52 A'   53 A'   19 A"   54 A'   20 A"                 
  0.427   0.531   0.541   0.548   0.574   0.582   0.593   0.601
 55 A'   56 A'   21 A"   57 A'   22 A"   58 A'   59 A'   23 A"                 
  0.663   0.668   0.708   0.713   0.767   0.806   0.827   0.883
 60 A'   61 A'   62 A'   24 A"   63 A'   64 A'   25 A"   65 A'                 
  0.932   0.943   1.032   1.079   1.130   1.132   1.139   1.158
 26 A"   66 A'   67 A'   27 A"   28 A"   68 A'   69 A'   70 A'                 
  1.190   1.217   1.376   1.499   1.541   1.583   1.621   1.773
 29 A"   71 A'   72 A'   73 A'   30 A"   74 A'   75 A'   31 A"                 
  1.832   1.898   1.938   1.944   2.016   2.605   2.638   2.724
 32 A"   76 A'   77 A'   78 A'   79 A'   33 A"   80 A'   81 A'                 
  4.476   4.485   4.487   4.515   4.627   4.774   6.527   6.556
 34 A"   82 A'   35 A"   83 A'   84 A'   85 A'   36 A"   86 A'                 
  6.565   7.177   7.406  10.356  14.719  14.746  14.762  14.804
 87 A'   88 A'   89 A'   90 A'   37 A"   38 A"   91 A'   92 A'                 
 14.830  14.875  26.673  26.753  26.992  28.881  29.524  29.549
 93 A'   94 A'   39 A"   95 A'   96 A'   97 A'   40 A"   98 A'                 
 29.555  29.870  29.873  29.874  29.887  29.953 130.584 130.604
 99 A'   41 A"  100 A'   42 A"  101 A'  102 A'   43 A"  103 A'                 
130.613 154.277 165.787 166.031 219.2121912.195
104 A'  105 A'  106 A'  107 A'  108 A'  109 A'                                 

 Occupation and symmetry of molecular orbitals

 Point group: Cs (2 irreducible representations).

                           A'   A"    All 
 ------------------------------------------
 All molecular orbitals:
  - Alpha                  109  43    152 
  - Beta                   109  43    152 
 ------------------------------------------
 Alpha orbitals:
  - Frozen occupied        25   8     33  
  - Active occupied        12   5     17  
  - Active virtual         72   30    102 
  - Frozen virtual         0    0     0   
 ------------------------------------------
 Beta orbitals:
  - Frozen occupied        25   8     33  
  - Active occupied        12   5     17  
  - Active virtual         72   30    102 
  - Frozen virtual         0    0     0   
 ------------------------------------------

 Import integrals:   CPU 0.00 s  wall 0.00 s

 Import integrals:   CPU 98.79 s  wall 71.50 s

 MP2 amplitudes:   CPU 0.23 s  wall 0.43 s

Running a double precision version
           CCSD T amplitudes will be solved using DIIS.

           Start     Size      MaxIter   EConv     TConv     
           3         7         100       1.00e-07  1.00e-05  
 ------------------------------------------------------------------------------
           Energy (a.u.)   Ediff      Tdiff       Comment
 ------------------------------------------------------------------------------
         -8058.38295878                           
     1   -8058.39486385   1.19e-02   8.18e-01     
     2   -8058.41062471   1.58e-02   1.01e-01     
     3   -8058.41212515   1.50e-03   4.15e-02     
     4   -8058.41396529   1.84e-03   1.37e-02     Switched to DIIS steps.
     5   -8058.41455019   5.85e-04   1.19e-02     
     6   -8058.41457042   2.02e-05   2.49e-03     
     7   -8058.41456183   8.59e-06   1.03e-03     
     8   -8058.41456233   4.96e-07   2.03e-04     
     9   -8058.41456294   6.17e-07   8.72e-05     
    10   -8058.41456300   5.63e-08   3.41e-05     
    11   -8058.41456308   7.78e-08   2.08e-05     
    12   -8058.41456307   6.75e-09   7.05e-06     
 ------------------------------------------------------------------------------
         -8058.41456307                           CCSD T converged.

End of double precision
 SCF energy                 = -8057.81726330
 MP2 energy                 = -8058.38295878
 CCSD correlation energy     =    -0.59729977
 CCSD total energy           = -8058.41456307

 CCSD  T1^2 = 0.0099  T2^2 = 0.3003  Leading amplitudes:

 Amplitude    Orbitals with energies
  0.0172       13 (A") A                 ->    19 (A") A                  
              -0.3477                          0.3854                     
  0.0172       13 (A") B                 ->    19 (A") B                  
              -0.3477                          0.3854                     
 -0.0153       34 (A') A                 ->    38 (A') A                  
              -0.5265                          0.0261                     
 -0.0153       34 (A') B                 ->    38 (A') B                  
              -0.5265                          0.0261                     

 Amplitude    Orbitals with energies
 -0.1170       13 (A") A     13 (A") B   ->    14 (A") A     14 (A") B    
              -0.3477       -0.3477           -0.0302       -0.0302       
  0.1170       13 (A") A     13 (A") B   ->    14 (A") B     14 (A") A    
              -0.3477       -0.3477           -0.0302       -0.0302       
  0.1170       13 (A") B     13 (A") A   ->    14 (A") A     14 (A") B    
              -0.3477       -0.3477           -0.0302       -0.0302       
 -0.1170       13 (A") B     13 (A") A   ->    14 (A") B     14 (A") A    
              -0.3477       -0.3477           -0.0302       -0.0302       

 Computing CCSD intemediates for later calculations in double precision
 Finished.

Running a double precision version
           CCSD Lambda amplitudes will be solved using DIIS.
           Start     Size      MaxIter   EConv     LConv     
           3         7         100       1.00e-07  1.00e-05  
 ------------------------------------------------------------------------------
            Enorm      Ldiff       Comment
 ------------------------------------------------------------------------------
     1     6.14e-02   4.92e-02     
     2     1.35e-02   5.09e-03     
     3     5.62e-03   2.51e-03     
     4     2.74e-03   1.23e-03     Switched to DIIS steps.
     5     8.98e-04   5.16e-04     
     6     4.02e-04   1.43e-04     
     7     1.28e-04   3.51e-05     
     8     5.74e-05   3.67e-06     
     9     2.22e-05   4.23e-06     
    10     8.64e-06   1.69e-06     
    11     2.96e-06   5.79e-07     
    12     1.43e-06   1.24e-07     
    13     6.26e-07   8.91e-08     
    14     2.82e-07   1.68e-09     
    15     1.32e-07   9.87e-09     
    16     4.62e-08   3.46e-09     
 ------------------------------------------------------------------------------
                                   CCSD Lambda converged.

 Computing density matrices in double precision...
           Orbital response amplitudes will be solved using DIIS.
           Start     Size      MaxIter   EConv     LConv     
           3         7         100       1.00e-06  1.00e-06  
 ------------------------------------------------------------------------------
            Enorm      Ldiff       Comment
 ------------------------------------------------------------------------------
     1     8.36e-02   1.17e-02     
     2     5.45e-02   1.88e-02     
     3     5.06e-02   1.40e-02     
     4     5.51e-03   1.83e-02     Switched to DIIS steps.
     5     2.80e-03   2.66e-04     
     6     7.43e-04   1.20e-04     
     7     1.93e-04   1.23e-04     
     8     1.08e-04   2.67e-05     
     9     3.31e-05   7.11e-06     
    10     1.04e-05   1.08e-06     
    11     3.87e-06   2.35e-07     
    12     9.75e-07   1.05e-07     
 ------------------------------------------------------------------------------
                                   Orbital response converged.

 Computing density matrices... Done.
 CCSD calculation:   CPU 752.37 s  wall 689.41 s

Current path: /canmo/ccsd/grad/
/g1_bb_aa
/g1_bb_bb
/g1_o1o1
/g1_o1o2
/g1_o1v1
/g1_o2v1
/g1_v1v1
/g1p_bb_aa
/g1p_bb_bb
/g1s_bb_aa
/g1s_bb_bb
/g2_o1o1o1o1
/g2_o1o1o1v1
/g2_o1o1v1v1
/g2_o1v1o1v1
/g2_o1v1v1v1
/g2_v1v1v1v1
/w_bb_aa
/w_bb_bb
 Transferring MO TPDM to AO TPDM
 Transferring g2_o1o1o1o1
 Transferring g2_o1o1o1v1
 Transferring g2_o1o1v1v1
 Transferring g2_o1v1o1v1
 Transferring g2_o1v1v1v1
 Transferring g2_v1v1v1v1
 Adding separable TPDM
 Computing TPDM gradient
 --------------------------------------------------------
 2e gradient
  Atom          X               Y               Z
 --------------------------------------------------------
    1        -60.890208       12.252649       -0.000000  
    2         15.913127      -35.300307        0.000000  
    3         14.431719       27.842291       -0.000000  
    4         30.545363       -4.794632        0.000000  
 --------------------------------------------------------
 --------------------------------------------------------
 Final gradient
  Atom          X               Y               Z
 --------------------------------------------------------
    1        -60.890208       12.252649       -0.000000  
    2         15.913127      -35.300307        0.000000  
    3         14.431719       27.842291       -0.000000  
    4         30.545363       -4.794632        0.000000  
 --------------------------------------------------------
 Analytic gradient from two-electron contribution:   CPU 1501.07 s  wall 675.58 s

 Total ccman2 time:   CPU 2357.93 s  wall 1451.60 s


 --------------------------------------------------------------
             Orbital Energies (a.u.) and Symmetries
 --------------------------------------------------------------

 Alpha MOs, Restricted
 -- Occupied --                  
******* -180.88 -169.69 -169.69 -104.86  -80.04  -80.03  -37.94
  1 A'    2 A'    3 A'    4 A'    5 A'    6 A'    7 A'    8 A'                 
-33.124 -33.120 -24.308 -24.307 -24.303 -10.584  -8.052  -8.049
  9 A'   10 A'   11 A'   12 A'   13 A'   14 A'   15 A'   16 A'                 
 -7.582  -7.569  -7.253  -5.486  -5.475  -5.474  -5.473  -5.461
 17 A'   18 A'   19 A'   20 A'   21 A'   22 A'   23 A'   24 A'                 
 -5.460-169.688 -33.120 -24.307 -24.303  -8.049  -5.475  -5.472
 25 A'    1 A"    2 A"    3 A"    4 A"    5 A"    6 A"    7 A"                 
 -5.460  -2.409  -2.404  -2.392  -1.133  -0.950  -0.838  -0.692
  8 A"   26 A'   27 A'   28 A'   29 A'   30 A'   31 A'   32 A'                 
 -0.538  -0.526  -0.445  -0.412  -0.379  -2.404  -2.392  -0.512
 33 A'   34 A'   35 A'   36 A'   37 A'    9 A"   10 A"   11 A"                 
 -0.426  -0.348
 12 A"   13 A"                                                                 
 -- Virtual --                   
  0.026   0.061   0.068   0.074   0.100   0.103   0.122   0.131
 38 A'   39 A'   40 A'   41 A'   42 A'   43 A'   44 A'   45 A'                 
  0.146   0.168   0.185   0.234   0.284   0.328   0.362   0.385
 46 A'   47 A'   48 A'   49 A'   50 A'   51 A'   52 A'   53 A'                 
  0.412   0.427   0.531   0.548   0.582   0.593   0.663   0.668
 54 A'   55 A'   56 A'   57 A'   58 A'   59 A'   60 A'   61 A'                 
  0.708   0.767   0.806   0.883   0.943   1.032   1.132   1.139
 62 A'   63 A'   64 A'   65 A'   66 A'   67 A'   68 A'   69 A'                 
  1.158   1.217   1.376   1.499   1.583   1.621   1.898   1.938
 70 A'   71 A'   72 A'   73 A'   74 A'   75 A'   76 A'   77 A'                 
  1.944   2.016   2.638   2.724   4.485   4.515   4.627   4.774
 78 A'   79 A'   80 A'   81 A'   82 A'   83 A'   84 A'   85 A'                 
  6.556   6.565   7.177   7.406  10.356  14.762  14.804  14.830
 86 A'   87 A'   88 A'   89 A'   90 A'   91 A'   92 A'   93 A'                 
 14.875  26.753  26.992  28.881  29.549  29.555  29.873  29.887
 94 A'   95 A'   96 A'   97 A'   98 A'   99 A'  100 A'  101 A'                 
 29.953 130.604 130.613 154.277 165.787 166.031 219.2121912.195
102 A'  103 A'  104 A'  105 A'  106 A'  107 A'  108 A'  109 A'                 
 -0.030   0.081   0.107   0.149   0.328   0.385   0.418   0.541
 14 A"   15 A"   16 A"   17 A"   18 A"   19 A"   20 A"   21 A"                 
  0.574   0.601   0.713   0.827   0.932   1.079   1.130   1.190
 22 A"   23 A"   24 A"   25 A"   26 A"   27 A"   28 A"   29 A"                 
  1.541   1.773   1.832   2.605   4.476   4.487   6.527  14.719
 30 A"   31 A"   32 A"   33 A"   34 A"   35 A"   36 A"   37 A"                 
 14.746  26.673  29.524  29.870  29.874 130.584
 38 A"   39 A"   40 A"   41 A"   42 A"   43 A"                                 

 Beta MOs, Restricted
 -- Occupied --                  
******* -180.88 -169.69 -169.69 -104.86  -80.04  -80.03  -37.94
  1 A'    2 A'    3 A'    4 A'    5 A'    6 A'    7 A'    8 A'                 
-33.124 -33.120 -24.308 -24.307 -24.303 -10.584  -8.052  -8.049
  9 A'   10 A'   11 A'   12 A'   13 A'   14 A'   15 A'   16 A'                 
 -7.582  -7.569  -7.253  -5.486  -5.475  -5.474  -5.473  -5.461
 17 A'   18 A'   19 A'   20 A'   21 A'   22 A'   23 A'   24 A'                 
 -5.460-169.688 -33.120 -24.307 -24.303  -8.049  -5.475  -5.472
 25 A'    1 A"    2 A"    3 A"    4 A"    5 A"    6 A"    7 A"                 
 -5.460  -2.409  -2.404  -2.392  -1.133  -0.950  -0.838  -0.692
  8 A"   26 A'   27 A'   28 A'   29 A'   30 A'   31 A'   32 A'                 
 -0.538  -0.526  -0.445  -0.412  -0.379  -2.404  -2.392  -0.512
 33 A'   34 A'   35 A'   36 A'   37 A'    9 A"   10 A"   11 A"                 
 -0.426  -0.348
 12 A"   13 A"                                                                 
 -- Virtual --                   
  0.026   0.061   0.068   0.074   0.100   0.103   0.122   0.131
 38 A'   39 A'   40 A'   41 A'   42 A'   43 A'   44 A'   45 A'                 
  0.146   0.168   0.185   0.234   0.284   0.328   0.362   0.385
 46 A'   47 A'   48 A'   49 A'   50 A'   51 A'   52 A'   53 A'                 
  0.412   0.427   0.531   0.548   0.582   0.593   0.663   0.668
 54 A'   55 A'   56 A'   57 A'   58 A'   59 A'   60 A'   61 A'                 
  0.708   0.767   0.806   0.883   0.943   1.032   1.132   1.139
 62 A'   63 A'   64 A'   65 A'   66 A'   67 A'   68 A'   69 A'                 
  1.158   1.217   1.376   1.499   1.583   1.621   1.898   1.938
 70 A'   71 A'   72 A'   73 A'   74 A'   75 A'   76 A'   77 A'                 
  1.944   2.016   2.638   2.724   4.485   4.515   4.627   4.774
 78 A'   79 A'   80 A'   81 A'   82 A'   83 A'   84 A'   85 A'                 
  6.556   6.565   7.177   7.406  10.356  14.762  14.804  14.830
 86 A'   87 A'   88 A'   89 A'   90 A'   91 A'   92 A'   93 A'                 
 14.875  26.753  26.992  28.881  29.549  29.555  29.873  29.887
 94 A'   95 A'   96 A'   97 A'   98 A'   99 A'  100 A'  101 A'                 
 29.953 130.604 130.613 154.277 165.787 166.031 219.2121912.195
102 A'  103 A'  104 A'  105 A'  106 A'  107 A'  108 A'  109 A'                 
 -0.030   0.081   0.107   0.149   0.328   0.385   0.418   0.541
 14 A"   15 A"   16 A"   17 A"   18 A"   19 A"   20 A"   21 A"                 
  0.574   0.601   0.713   0.827   0.932   1.079   1.130   1.190
 22 A"   23 A"   24 A"   25 A"   26 A"   27 A"   28 A"   29 A"                 
  1.541   1.773   1.832   2.605   4.476   4.487   6.527  14.719
 30 A"   31 A"   32 A"   33 A"   34 A"   35 A"   36 A"   37 A"                 
 14.746  26.673  29.524  29.870  29.874 130.584
 38 A"   39 A"   40 A"   41 A"   42 A"   43 A"                                 
 --------------------------------------------------------------

          Ground-State Mulliken Net Atomic Charges

     Atom                 Charge (a.u.)
  ----------------------------------------
      1 I                    -0.153654
      2 P                     0.189707
      3 P                     0.054352
      4 Cl                   -0.090405
  ----------------------------------------
  Sum of atomic charges =    -0.000000

 -----------------------------------------------------------------
                    Cartesian Multipole Moments
 -----------------------------------------------------------------
    Charge (ESU x 10^10)
                 0.0000
    Dipole Moment (Debye)
         X       0.4618      Y      -0.0749      Z       0.0000
       Tot       0.4678
    Quadrupole Moments (Debye-Ang)
        XX     -72.5798     XY      -0.1409     YY     -68.9147
        XZ      -0.0000     YZ       0.0000     ZZ     -68.2993
    Octopole Moments (Debye-Ang^2)
       XXX      97.8649    XXY      -5.3184    XYY      24.1490
       YYY      -3.7127    XXZ       0.0000    XYZ      -0.0000
       YYZ       0.0000    XZZ      22.0939    YZZ      -1.2063
       ZZZ       0.0000
    Hexadecapole Moments (Debye-Ang^3)
      XXXX   -1832.5250   XXXY     -25.2531   XXYY    -336.0801
      XYYY      -6.4695   YYYY    -229.3433   XXXZ      -0.0000
      XXYZ       0.0000   XYYZ      -0.0000   YYYZ       0.0000
      XXZZ    -321.9687   XYZZ      -1.4634   YYZZ     -53.7820
      XZZZ      -0.0000   YZZZ       0.0000   ZZZZ    -100.7134
 -----------------------------------------------------------------
 DrvMan completing analytic gradient of the correlated energy
 Correlated dipole moment
            1
    1   0.1816721
    2  -0.0294594
    3   0.0000000
 Energy read as -8058.414563070
 Full Analytical Gradient: (in a.u., or Hartree/Bohr)
             1             2             3             4
    1    0.00000114   -0.00011453    0.00013201   -0.00001862
    2   -0.00000302   -0.00012985    0.00010355    0.00002932
    3    0.00000000    0.00000000   -0.00000000   -0.00000000
 Gradient time:  CPU 0.35 s  wall 3.89 s
 Geometry Optimization Parameters
   NAtoms,    NIC,     NZ,  NCons,   NDum,   NFix, NCnnct, MaxDiis
        4      14       4       0       0       0       0       0

 Cartesian Hessian Update
 Hessian Updated using BFGS Update


** GEOMETRY OPTIMIZATION IN DELOCALIZED INTERNAL COORDINATES **
   Searching for a Minimum

   Optimization Cycle:   4

                       Coordinates (Angstroms)
     ATOM                X               Y               Z
      1  I         1.7303137683   -0.0835914721    0.0000000000
      2  P        -0.5262253781    0.9792598379    0.0000000000
      3  P        -1.6080155733   -0.7547592693    0.0000000000
      4  Cl       -3.5338230311    0.0545517878    0.0000000000
   Point Group: cs    Number of degrees of freedom:     5


   Energy is  -8058.414563070

 Hessian Updated using BFGS Update

  5 Hessian modes will be used to form the next step
  Hessian Eigenvalues:
     0.105802    0.140076    0.242639    0.267130    0.296384

 Minimum Search - Taking Simple RFO Step
 Searching for Lamda that Minimizes Along All modes
 Value Taken    Lamda =   0.00000000
 Step Taken.  Stepsize is  0.000874

                             Maximum     Tolerance    Cnvgd?
         Gradient           0.000126      0.000300     YES
         Displacement       0.000694      0.001200     YES
         Energy change     -0.000001      0.000001      NO


                       Distance Matrix (Angstroms)
             I (  1)   P (  2)   P (  3)
   P (  2)  2.494318
   P (  3)  3.405130  2.043794
   Cl(  4)  5.265949  3.146542  2.088952

 Final energy is   -8058.4145630703442     


 ******************************
 **  OPTIMIZATION CONVERGED  **
 ******************************

                       Coordinates (Angstroms)
     ATOM                X               Y               Z
      1  I         1.7303137683   -0.0835914721    0.0000000000
      2  P        -0.5262253781    0.9792598379    0.0000000000
      3  P        -1.6080155733   -0.7547592693    0.0000000000
      4  Cl       -3.5338230311    0.0545517878    0.0000000000

Z-matrix Print:
$molecule
0 1
I 
P  1 2.494318
P  2 2.043794 1 96.737630
Cl 3 2.088952 2 99.164169 1 -180.000000 0
$end


 --------------------------------------------------------------
             Orbital Energies (a.u.) and Symmetries
 --------------------------------------------------------------

 Alpha MOs, Restricted
 -- Occupied --                  
******* -180.88 -169.69 -169.69 -104.86  -80.04  -80.03  -37.94
  1 A'    2 A'    3 A'    4 A'    5 A'    6 A'    7 A'    8 A'                 
-33.124 -33.120 -24.308 -24.307 -24.303 -10.584  -8.052  -8.049
  9 A'   10 A'   11 A'   12 A'   13 A'   14 A'   15 A'   16 A'                 
 -7.582  -7.569  -7.253  -5.486  -5.475  -5.474  -5.473  -5.461
 17 A'   18 A'   19 A'   20 A'   21 A'   22 A'   23 A'   24 A'                 
 -5.460-169.688 -33.120 -24.307 -24.303  -8.049  -5.475  -5.472
 25 A'    1 A"    2 A"    3 A"    4 A"    5 A"    6 A"    7 A"                 
 -5.460  -2.409  -2.404  -2.392  -1.133  -0.950  -0.838  -0.692
  8 A"   26 A'   27 A'   28 A'   29 A'   30 A'   31 A'   32 A'                 
 -0.538  -0.526  -0.445  -0.412  -0.379  -2.404  -2.392  -0.512
 33 A'   34 A'   35 A'   36 A'   37 A'    9 A"   10 A"   11 A"                 
 -0.426  -0.348
 12 A"   13 A"                                                                 
 -- Virtual --                   
  0.026   0.061   0.068   0.074   0.100   0.103   0.122   0.131
 38 A'   39 A'   40 A'   41 A'   42 A'   43 A'   44 A'   45 A'                 
  0.146   0.168   0.185   0.234   0.284   0.328   0.362   0.385
 46 A'   47 A'   48 A'   49 A'   50 A'   51 A'   52 A'   53 A'                 
  0.412   0.427   0.531   0.548   0.582   0.593   0.663   0.668
 54 A'   55 A'   56 A'   57 A'   58 A'   59 A'   60 A'   61 A'                 
  0.708   0.767   0.806   0.883   0.943   1.032   1.132   1.139
 62 A'   63 A'   64 A'   65 A'   66 A'   67 A'   68 A'   69 A'                 
  1.158   1.217   1.376   1.499   1.583   1.621   1.898   1.938
 70 A'   71 A'   72 A'   73 A'   74 A'   75 A'   76 A'   77 A'                 
  1.944   2.016   2.638   2.724   4.485   4.515   4.627   4.774
 78 A'   79 A'   80 A'   81 A'   82 A'   83 A'   84 A'   85 A'                 
  6.556   6.565   7.177   7.406  10.356  14.762  14.804  14.830
 86 A'   87 A'   88 A'   89 A'   90 A'   91 A'   92 A'   93 A'                 
 14.875  26.753  26.992  28.881  29.549  29.555  29.873  29.887
 94 A'   95 A'   96 A'   97 A'   98 A'   99 A'  100 A'  101 A'                 
 29.953 130.604 130.613 154.277 165.787 166.031 219.2121912.195
102 A'  103 A'  104 A'  105 A'  106 A'  107 A'  108 A'  109 A'                 
 -0.030   0.081   0.107   0.149   0.328   0.385   0.418   0.541
 14 A"   15 A"   16 A"   17 A"   18 A"   19 A"   20 A"   21 A"                 
  0.574   0.601   0.713   0.827   0.932   1.079   1.130   1.190
 22 A"   23 A"   24 A"   25 A"   26 A"   27 A"   28 A"   29 A"                 
  1.541   1.773   1.832   2.605   4.476   4.487   6.527  14.719
 30 A"   31 A"   32 A"   33 A"   34 A"   35 A"   36 A"   37 A"                 
 14.746  26.673  29.524  29.870  29.874 130.584
 38 A"   39 A"   40 A"   41 A"   42 A"   43 A"                                 

 Beta MOs, Restricted
 -- Occupied --                  
******* -180.88 -169.69 -169.69 -104.86  -80.04  -80.03  -37.94
  1 A'    2 A'    3 A'    4 A'    5 A'    6 A'    7 A'    8 A'                 
-33.124 -33.120 -24.308 -24.307 -24.303 -10.584  -8.052  -8.049
  9 A'   10 A'   11 A'   12 A'   13 A'   14 A'   15 A'   16 A'                 
 -7.582  -7.569  -7.253  -5.486  -5.475  -5.474  -5.473  -5.461
 17 A'   18 A'   19 A'   20 A'   21 A'   22 A'   23 A'   24 A'                 
 -5.460-169.688 -33.120 -24.307 -24.303  -8.049  -5.475  -5.472
 25 A'    1 A"    2 A"    3 A"    4 A"    5 A"    6 A"    7 A"                 
 -5.460  -2.409  -2.404  -2.392  -1.133  -0.950  -0.838  -0.692
  8 A"   26 A'   27 A'   28 A'   29 A'   30 A'   31 A'   32 A'                 
 -0.538  -0.526  -0.445  -0.412  -0.379  -2.404  -2.392  -0.512
 33 A'   34 A'   35 A'   36 A'   37 A'    9 A"   10 A"   11 A"                 
 -0.426  -0.348
 12 A"   13 A"                                                                 
 -- Virtual --                   
  0.026   0.061   0.068   0.074   0.100   0.103   0.122   0.131
 38 A'   39 A'   40 A'   41 A'   42 A'   43 A'   44 A'   45 A'                 
  0.146   0.168   0.185   0.234   0.284   0.328   0.362   0.385
 46 A'   47 A'   48 A'   49 A'   50 A'   51 A'   52 A'   53 A'                 
  0.412   0.427   0.531   0.548   0.582   0.593   0.663   0.668
 54 A'   55 A'   56 A'   57 A'   58 A'   59 A'   60 A'   61 A'                 
  0.708   0.767   0.806   0.883   0.943   1.032   1.132   1.139
 62 A'   63 A'   64 A'   65 A'   66 A'   67 A'   68 A'   69 A'                 
  1.158   1.217   1.376   1.499   1.583   1.621   1.898   1.938
 70 A'   71 A'   72 A'   73 A'   74 A'   75 A'   76 A'   77 A'                 
  1.944   2.016   2.638   2.724   4.485   4.515   4.627   4.774
 78 A'   79 A'   80 A'   81 A'   82 A'   83 A'   84 A'   85 A'                 
  6.556   6.565   7.177   7.406  10.356  14.762  14.804  14.830
 86 A'   87 A'   88 A'   89 A'   90 A'   91 A'   92 A'   93 A'                 
 14.875  26.753  26.992  28.881  29.549  29.555  29.873  29.887
 94 A'   95 A'   96 A'   97 A'   98 A'   99 A'  100 A'  101 A'                 
 29.953 130.604 130.613 154.277 165.787 166.031 219.2121912.195
102 A'  103 A'  104 A'  105 A'  106 A'  107 A'  108 A'  109 A'                 
 -0.030   0.081   0.107   0.149   0.328   0.385   0.418   0.541
 14 A"   15 A"   16 A"   17 A"   18 A"   19 A"   20 A"   21 A"                 
  0.574   0.601   0.713   0.827   0.932   1.079   1.130   1.190
 22 A"   23 A"   24 A"   25 A"   26 A"   27 A"   28 A"   29 A"                 
  1.541   1.773   1.832   2.605   4.476   4.487   6.527  14.719
 30 A"   31 A"   32 A"   33 A"   34 A"   35 A"   36 A"   37 A"                 
 14.746  26.673  29.524  29.870  29.874 130.584
 38 A"   39 A"   40 A"   41 A"   42 A"   43 A"                                 
 --------------------------------------------------------------

          Ground-State Mulliken Net Atomic Charges

     Atom                 Charge (a.u.)
  ----------------------------------------
      1 I                    -0.153654
      2 P                     0.189707
      3 P                     0.054352
      4 Cl                   -0.090405
  ----------------------------------------
  Sum of atomic charges =    -0.000000

 -----------------------------------------------------------------
                    Cartesian Multipole Moments
 -----------------------------------------------------------------
    Charge (ESU x 10^10)
                 0.0000
    Dipole Moment (Debye)
         X       0.4618      Y      -0.0749      Z       0.0000
       Tot       0.4678
    Quadrupole Moments (Debye-Ang)
        XX     -72.5798     XY      -0.1409     YY     -68.9147
        XZ      -0.0000     YZ       0.0000     ZZ     -68.2993
    Octopole Moments (Debye-Ang^2)
       XXX      97.8649    XXY      -5.3184    XYY      24.1490
       YYY      -3.7127    XXZ       0.0000    XYZ      -0.0000
       YYZ       0.0000    XZZ      22.0939    YZZ      -1.2063
       ZZZ       0.0000
    Hexadecapole Moments (Debye-Ang^3)
      XXXX   -1832.5250   XXXY     -25.2531   XXYY    -336.0801
      XYYY      -6.4695   YYYY    -229.3433   XXXZ      -0.0000
      XXYZ       0.0000   XYYZ      -0.0000   YYYZ       0.0000
      XXZZ    -321.9687   XYZZ      -1.4634   YYZZ     -53.7820
      XZZZ      -0.0000   YZZZ       0.0000   ZZZZ    -100.7134
 -----------------------------------------------------------------
Archival summary:
1\1\TWL01\OPT\ProcedureUnspecified\BasisUnspecified\1l12\taweetha\SunNov416:30:012018SunNov416:30:012018\0\\#,OPT,ProcedureUnspecified,BasisUnspecified,\\0,1\I\P,1,2.49432\P,2,2.04379,1,96.7376\Cl,3,2.08895,2,99.1642,1,-180,0\\HF=-8057.81726\\@

 Total job time:  5815.90s(wall), 9501.98s(cpu) 
 Sun Nov  4 16:30:01 2018

        *************************************************************
        *                                                           *
        *  Thank you very much for using Q-Chem.  Have a nice day.  *
        *                                                           *
        *************************************************************
