# Supplementary material for: Geometric and energetic data from ab initio calculations of haloethene, haloimine, halomethylenephosphine, haloiminophosphine, halodiazene, halodiphosphene and halocyclopropane
Source: Data Brief. 2019 Nov 2;27:104738. doi: 10.1016/j.dib.2019.104738 (PMC6861602; doi:10.1016/j.dib.2019.104738)
Supplement: Multimedia component 8 [file mmc8.zip › PP/CCSD/ClEPPIE.out]

Q-Chem Developer Version!
                  Welcome to Q-Chem
     A Quantum Leap Into The Future Of Chemistry


 Q-Chem 5.1, Q-Chem, Inc., Pleasanton, CA (2018)

 Yihan Shao,  Zhengting Gan,  E. Epifanovsky,  A. T. B. Gilbert,  M. Wormit,  
 J. Kussmann,  A. W. Lange,  A. Behn,  Jia Deng,  Xintian Feng,  D. Ghosh,  
 M. Goldey,  P. R. Horn,  L. D. Jacobson,  I. Kaliman,  T. Kus,  A. Landau,  
 Jie Liu,  E. I. Proynov,  R. M. Richard,  R. P. Steele,  E. J. Sundstrom,  
 H. L. Woodcock III,  P. M. Zimmerman,  D. Zuev,  B. Albrecht,  E. Alguire,  
 S. A. Baeppler,  D. Barton,  Z. Benda,  Y. A. Bernard,  E. J. Berquist,  
 K. B. Bravaya,  H. Burton,  D. Casanova,  Chun-Min Chang,  Yunqing Chen,  
 A. Chien,  K. D. Closser,  M. P. Coons,  S. Coriani,  S. Dasgupta,  
 A. L. Dempwolff,  M. Diedenhofen,  Hainam Do,  R. G. Edgar,  Po-Tung Fang,  
 S. Faraji,  S. Fatehi,  Qingguo Feng,  K. D. Fenk,  J. Fosso-Tande,  
 Qinghui Ge,  A. Ghysels,  G. Gidofalvi,  J. Gomes,  J. Gonthier,  A. Gunina,  
 D. Hait,  M. W. D. Hanson-Heine,  P. H. P. Harbach,  A. W. Hauser,  
 J. E. Herr,  E. G. Hohenstein,  Z. C. Holden,  Kerwin Hui,  B. C. Huynh,  
 T.-C. Jagau,  Hyunjun Ji,  B. Kaduk,  K. Khistyaev,  Jaehoon Kim,  
 P. Klunzinger,  K. Koh,  D. Kosenkov,  L. Koulias,  T. Kowalczyk,  
 C. M. Krauter,  A. Kunitsa,  Ka Un Lao,  A. Laurent,  K. V. Lawler,  
 Joonho Lee,  D. Lefrancois,  S. Lehtola,  D. S. Levine,  Yi-Pei Li,  
 You-Sheng Lin,  Fenglai Liu,  E. Livshits,  A. Luenser,  P. Manohar,  
 E. Mansoor,  S. F. Manzer,  Shan-Ping Mao,  Yuezhi Mao,  N. Mardirossian,  
 A. V. Marenich,  T. Markovich,  L. A. Martinez-Martinez,  S. A. Maurer,  
 N. J. Mayhall,  S. C. McKenzie,  J.-M. Mewes,  A. F. Morrison,  
 J. W. Mullinax,  K. Nanda,  T. S. Nguyen-Beck,  R. Olivares-Amaya,  
 J. A. Parkhill,  T. M. Perrine,  F. Plasser,  P. Pokhilko,  S. Prager,  
 A. Prociuk,  E. Ramos,  D. R. Rehn,  F. Rob,  M. Schneider,  N. Sergueev,  
 S. M. Sharada,  S. Sharma,  D. W. Small,  T. Stauch,  T. Stein,  
 Yu-Chuan Su,  A. J. W. Thom,  A. Tkatchenko,  T. Tsuchimochi,  N. M. Tubman,  
 L. Vogt,  M. L. Vidal,  O. Vydrov,  M. A. Watson,  J. Wenzel,  
 M. de Wergifosse,  T. A. Wesolowski,  A. White,  J. Witte,  A. Yamada,  
 Jun Yang,  K. Yao,  S. Yeganeh,  S. R. Yost,  Zhi-Qiang You,  A. Zech,  
 Igor Ying Zhang,  Xing Zhang,  Yan Zhao,  Ying Zhu,  B. R. Brooks,  
 G. K. L. Chan,  C. J. Cramer,  M. S. Gordon,  W. J. Hehre,  A. Klamt,  
 M. W. Schmidt,  C. D. Sherrill,  D. G. Truhlar,  A. Aspuru-Guzik,  R. Baer,  
 A. T. Bell,  N. A. Besley,  Jeng-Da Chai,  A. E. DePrince, III,  
 R. A. DiStasio Jr.,  A. Dreuw,  B. D. Dunietz,  T. R. Furlani,  
 Chao-Ping Hsu,  Yousung Jung,  Jing Kong,  D. S. Lambrecht,  WanZhen Liang,  
 C. Ochsenfeld,  V. A. Rassolov,  L. V. Slipchenko,  J. E. Subotnik,  
 T. Van Voorhis,  J. M. Herbert,  A. I. Krylov,  P. M. W. Gill,  M. Head-Gordon

 Contributors to earlier versions of Q-Chem not listed above: 
 R. D. Adamson,  B. Austin,  J. Baker,  G. J. O. Beran,  K. Brandhorst,  
 S. T. Brown,  E. F. C. Byrd,  A. K. Chakraborty,  C.-L. Cheng,  
 Siu Hung Chien,  D. M. Chipman,  D. L. Crittenden,  H. Dachsel,  
 R. J. Doerksen,  A. D. Dutoi,  L. Fusti-Molnar,  W. A. Goddard III,  
 A. Golubeva-Zadorozhnaya,  S. R. Gwaltney,  G. Hawkins,  A. Heyden,  
 S. Hirata,  G. Kedziora,  F. J. Keil,  C. Kelley,  Jihan Kim,  R. A. King,  
 R. Z. Khaliullin,  P. P. Korambath,  W. Kurlancheek,  A. M. Lee,  M. S. Lee,  
 S. V. Levchenko,  Ching Yeh Lin,  D. Liotard,  R. C. Lochan,  I. Lotan,  
 P. E. Maslen,  N. Nair,  D. P. O'Neill,  D. Neuhauser,  E. Neuscamman,  
 C. M. Oana,  R. Olson,  B. Peters,  R. Peverati,  P. A. Pieniazek,  
 Y. M. Rhee,  J. Ritchie,  M. A. Rohrdanz,  E. Rosta,  N. J. Russ,  
 H. F. Schaefer III,  N. E. Schultz,  N. Shenvi,  A. C. Simmonett,  A. Sodt,  
 D. Stuck,  K. S. Thanthiriwatte,  V. Vanovschi,  Tao Wang,  A. Warshel,  
 C. F. Williams,  Q. Wu,  X. Xu,  W. Zhang

 Please cite Q-Chem as follows:
 Y. Shao et al., Mol. Phys. 113, 184-215 (2015)
 DOI: 10.1080/00268976.2014.952696

 Q-Chem 5.1.1 for Intel X86 EM64T Linux

 Parts of Q-Chem use Armadillo 8.300.2 (Tropical Shenanigans).
 http://arma.sourceforge.net/

 Q-Chem begins on Sun Nov  4 15:26:08 2018  

Host: 
0

     Scratch files written to /scratch/taweetham/qchem44107//
Input Ideriv = 1
Curr. Ideriv = -1
Max.  Ideriv = 1

Checking the input file for inconsistencies... 	...done.

--------------------------------------------------------------
User input:
--------------------------------------------------------------
Cl=I_c.out
$molecule
0 1
I 
P  1 2.479529
P  2 2.049644 1 111.883893
Cl 3 2.087098 2 112.113892 1 -0.000000 0
$end

$rem
   JOB_TYPE	OPTIMIZATION
   BASIS	6-311++G**
   METHOD	ccsd
   MEM_TOTAL	4000
   N_FROZEN_CORE      FC
$end


--------------------------------------------------------------
 ----------------------------------------------------------------
             Standard Nuclear Orientation (Angstroms)
    I     Atom           X                Y                Z
 ----------------------------------------------------------------
    1      I       1.4188212545    -0.2263522477    -0.0000000000
    2      P      -0.3164062586     1.5448195508     0.0000000000
    3      P      -2.2096360939     0.7595034888     0.0000000000
    4      Cl     -2.1945230119    -1.3275397921    -0.0000000000
 ----------------------------------------------------------------
 Molecular Point Group                 Cs    NOp =  2
 Largest Abelian Subgroup              Cs    NOp =  2
 Nuclear Repulsion Energy =   569.8402940167 hartrees
 There are       50 alpha and       50 beta electrons
 Requested basis set is 6-311++G(d,p)
 There are 63 shells and 152 basis functions
 Total memory of 4000MB is distributed as follows: 
   QALLOC including MEM_STATIC uses 192MB
   MEM_STATIC is set to 192MB
   CCMAN JOB total memory use is  3808MB
 Warning: actual memory use might exceed 4000MB

 Total QAlloc Memory Limit    192 MB
 Mega-Array Size       188 MB
 MEM_STATIC part       192 MB
 A cutoff of  1.0D-14 yielded   1627 shell pairs
 There are     10249 function pairs (     11422 Cartesian)

 -------------------------------------------------------
 OpenMP Integral Computing Module                       
 Release: version 1.0, May 2013, Q-Chem Inc. Pittsburgh 
 -------------------------------------------------------
 Integral Job Info:
 Integral job number is                      11
 Integral operator is                         1
 short-range coefficients                     0
 long-range coefficients              100000000
 Omega coefficients                           0
 if combine SR and LR in K                    0
 Integral screening is                        0
 Integral computing path is                   2
 max size of driver memory is            800000
 size of driver memory is                593474
 size of scratch memory is             11933652
 max col of scratch BK array               1296
 max len of scratch array in speh3          155
 max len of scratch index in speh4           18
 max int batch size is                      520
 min int batch size is                       52
 fixed nKL is                                52
 max L of basis functions is                  2
 order of int derivative is                   0
 number of shells is                         63
 number of basis is                         160
 number of cartesian basis is               160
 number of contracted shell pairs          1627
 number of primitive shell pairs           3645
 maxK2 (contraction) of shell pair           36
 max number of K2 of shell pair               1
 max number of CS2 of shell pair            314
 max number of PS2 of shell pair            314
 mem total for path MDJ                  529068
 -------------------------------------------------------
 Smallest overlap matrix eigenvalue = 6.65E-04

 Scale SEOQF with 1.000000e-01/1.000000e-01/1.000000e-01

 Standard Electronic Orientation quadrupole field applied
 Nucleus-field energy     =     0.0000000149 hartrees
 Guess from superposition of atomic densities
 Warning:  Energy on first SCF cycle will be non-variational
 SAD guess density has 100.000000 electrons

 -----------------------------------------------------------------------
  General SCF calculation program by
  Eric Jon Sundstrom, Paul Horn, Yuezhi Mao, Dmitri Zuev, Alec White,
  David Stuck, Shaama M.S., Shane Yost, Joonho Lee, David Small,
  Daniel Levine, Susi Lehtola, Hugh Burton, Evgeny Epifanovsky
 -----------------------------------------------------------------------
 Hartree-Fock
 using 4 threads for integral computing
 -------------------------------------------------------
 OpenMP Integral computing Module                
 Release: version 2.0, May 2017, Q-Chem Inc. Pleasanton 
 -------------------------------------------------------
 A restricted SCF calculation will be
 performed using DIIS
 SCF converges when DIIS error is below 1.0e-08
 ---------------------------------------
  Cycle       Energy         DIIS error
 ---------------------------------------
    1   -8058.1005934238      3.34e-02  
    2   -8057.7575241520      3.47e-03  
    3   -8057.7981228103      1.91e-03  
    4   -8057.8114488786      3.75e-04  
    5   -8057.8124608906      1.82e-04  
    6   -8057.8126148993      5.01e-05  
    7   -8057.8126403256      1.66e-05  
    8   -8057.8126438764      7.62e-06  
    9   -8057.8126444674      3.36e-06  
   10   -8057.8126446090      7.86e-07  
   11   -8057.8126446182      2.83e-07  
   12   -8057.8126446194      1.12e-07  
   13   -8057.8126446196      2.77e-08  
   14   -8057.8126446196      7.75e-09  Convergence criterion met
 ---------------------------------------
 SCF time:   CPU 20.51s  wall 7.00s 
 SCF   energy in the final basis set =    -8057.8126446196
 Total energy in the final basis set =    -8057.8126446196


 ------------------------------------------------------------------------------

   CCMAN2: suite of methods based on coupled cluster
           and equation of motion theories.

   Components:
   * libvmm-1.3-trunk
     by Evgeny Epifanovsky, Ilya Kaliman.
   * libtensor-2.5-trunk
     by Evgeny Epifanovsky, Michael Wormit, Dmitry Zuev, Sam Manzer, 
        Ilya Kaliman.
   * libcc-2.5-trunk
     by Evgeny Epifanovsky, Arik Landau, Tomasz Kus, Kirill Khistyaev, 
        Dmitry Zuev, Prashant Manohar, Xintian Feng, Anna Krylov, 
        Matthew Goldey, Alec White, Thomas Jagau, Kaushik Nanda, 
        Anastasia Gunina, Alexander Kunitsa, Joonho Lee.

   CCMAN original authors:
   Anna I. Krylov, C. David Sherrill, Steven R. Gwaltney,
   Edward F. C. Byrd (2000)
   Sergey V. Levchenko, Lyudmila V. Slipchenko, Tao Wang,
   Ana-Maria C. Cristian (2003)
   Piotr A. Pieniazek, C. Melania Oana, Evgeny Epifanovsky (2007)
   Prashant Manohar (2009)

 ------------------------------------------------------------------------------


 Allocating and initializing 3808MB of RAM...
 Calculation will run on 4 cores.


 Alpha MOs, Restricted
 -- Occupied --                  
******* -180.88 -169.69 -169.69 -169.69 -104.86  -80.04  -80.03
  1 A'    2 A'    3 A'    1 A"    4 A'    5 A'    6 A'    7 A'                 
-37.937 -33.126 -33.121 -33.121 -24.310 -24.308 -24.308 -24.304
  8 A'    9 A'    2 A"   10 A'   11 A'    3 A"   12 A'    4 A"                 
-24.304 -10.586  -8.054  -8.052  -8.051  -7.581  -7.567  -7.254
 13 A'   14 A'   15 A'    5 A"   16 A'   17 A'   18 A'   19 A'                 
 -5.487  -5.477  -5.476  -5.473  -5.471  -5.471  -5.460  -5.458
 20 A'    6 A"   21 A'   22 A'    7 A"   23 A'   24 A'    8 A"                 
 -5.458  -2.410  -2.406  -2.405  -2.393  -2.393  -1.131  -0.941
 25 A'   26 A'    9 A"   27 A'   10 A"   28 A'   29 A'   30 A'                 
 -0.846  -0.690  -0.544  -0.522  -0.510  -0.426  -0.421  -0.418
 31 A'   32 A'   33 A'   34 A'   11 A"   35 A'   12 A"   36 A'                 
 -0.375  -0.351
 37 A'   13 A"                                                                 
 -- Virtual --                   
 -0.025   0.008   0.061   0.064   0.080   0.081   0.104   0.108
 14 A"   38 A'   39 A'   40 A'   41 A'   15 A"   42 A'   43 A'                 
  0.110   0.131   0.139   0.150   0.153   0.169   0.181   0.234
 16 A"   44 A'   45 A'   17 A"   46 A'   47 A'   48 A'   49 A'                 
  0.278   0.324   0.335   0.367   0.387   0.389   0.406   0.424
 50 A'   51 A'   18 A"   52 A'   19 A"   53 A'   54 A'   20 A"                 
  0.431   0.500   0.540   0.563   0.571   0.573   0.586   0.605
 55 A'   56 A'   21 A"   57 A'   58 A'   22 A"   59 A'   23 A"                 
  0.651   0.684   0.717   0.723   0.792   0.807   0.826   0.876
 60 A'   61 A'   62 A'   24 A"   63 A'   64 A'   25 A"   65 A'                 
  0.933   0.936   1.023   1.073   1.129   1.136   1.143   1.164
 66 A'   26 A"   67 A'   27 A"   28 A"   68 A'   69 A'   70 A'                 
  1.191   1.212   1.389   1.495   1.544   1.588   1.627   1.775
 29 A"   71 A'   72 A'   73 A'   30 A"   74 A'   75 A'   31 A"                 
  1.832   1.852   1.937   1.983   2.038   2.605   2.636   2.717
 32 A"   76 A'   77 A'   78 A'   79 A'   33 A"   80 A'   81 A'                 
  4.474   4.487   4.488   4.518   4.631   4.771   6.529   6.557
 34 A"   82 A'   35 A"   83 A'   84 A'   85 A'   36 A"   86 A'                 
  6.571   7.174   7.407  10.360  14.720  14.747  14.762  14.771
 87 A'   88 A'   89 A'   90 A'   37 A"   38 A"   91 A'   92 A'                 
 14.855  14.887  26.673  26.747  26.971  28.879  29.525  29.550
 93 A'   94 A'   39 A"   95 A'   96 A'   97 A'   40 A"   98 A'                 
 29.559  29.868  29.873  29.874  29.887  29.954 130.584 130.605
 99 A'   41 A"   42 A"  100 A'  101 A'  102 A'   43 A"  103 A'                 
130.613 154.274 165.780 166.034 219.2161912.192
104 A'  105 A'  106 A'  107 A'  108 A'  109 A'                                 

 Beta MOs, Restricted
 -- Occupied --                  
******* -180.88 -169.69 -169.69 -169.69 -104.86  -80.04  -80.03
  1 A'    2 A'    3 A'    1 A"    4 A'    5 A'    6 A'    7 A'                 
-37.937 -33.126 -33.121 -33.121 -24.310 -24.308 -24.308 -24.304
  8 A'    9 A'    2 A"   10 A'   11 A'    3 A"   12 A'    4 A"                 
-24.304 -10.586  -8.054  -8.052  -8.051  -7.581  -7.567  -7.254
 13 A'   14 A'   15 A'    5 A"   16 A'   17 A'   18 A'   19 A'                 
 -5.487  -5.477  -5.476  -5.473  -5.471  -5.471  -5.460  -5.458
 20 A'    6 A"   21 A'   22 A'    7 A"   23 A'   24 A'    8 A"                 
 -5.458  -2.410  -2.406  -2.405  -2.393  -2.393  -1.131  -0.941
 25 A'   26 A'    9 A"   27 A'   10 A"   28 A'   29 A'   30 A'                 
 -0.846  -0.690  -0.544  -0.522  -0.510  -0.426  -0.421  -0.418
 31 A'   32 A'   33 A'   34 A'   11 A"   35 A'   12 A"   36 A'                 
 -0.375  -0.351
 37 A'   13 A"                                                                 
 -- Virtual --                   
 -0.025   0.008   0.061   0.064   0.080   0.081   0.104   0.108
 14 A"   38 A'   39 A'   40 A'   41 A'   15 A"   42 A'   43 A'                 
  0.110   0.131   0.139   0.150   0.153   0.169   0.181   0.234
 16 A"   44 A'   45 A'   17 A"   46 A'   47 A'   48 A'   49 A'                 
  0.278   0.324   0.335   0.367   0.387   0.389   0.406   0.424
 50 A'   51 A'   18 A"   52 A'   19 A"   53 A'   54 A'   20 A"                 
  0.431   0.500   0.540   0.563   0.571   0.573   0.586   0.605
 55 A'   56 A'   21 A"   57 A'   58 A'   22 A"   59 A'   23 A"                 
  0.651   0.684   0.717   0.723   0.792   0.807   0.826   0.876
 60 A'   61 A'   62 A'   24 A"   63 A'   64 A'   25 A"   65 A'                 
  0.933   0.936   1.023   1.073   1.129   1.136   1.143   1.164
 66 A'   26 A"   67 A'   27 A"   28 A"   68 A'   69 A'   70 A'                 
  1.191   1.212   1.389   1.495   1.544   1.588   1.627   1.775
 29 A"   71 A'   72 A'   73 A'   30 A"   74 A'   75 A'   31 A"                 
  1.832   1.852   1.937   1.983   2.038   2.605   2.636   2.717
 32 A"   76 A'   77 A'   78 A'   79 A'   33 A"   80 A'   81 A'                 
  4.474   4.487   4.488   4.518   4.631   4.771   6.529   6.557
 34 A"   82 A'   35 A"   83 A'   84 A'   85 A'   36 A"   86 A'                 
  6.571   7.174   7.407  10.360  14.720  14.747  14.762  14.771
 87 A'   88 A'   89 A'   90 A'   37 A"   38 A"   91 A'   92 A'                 
 14.855  14.887  26.673  26.747  26.971  28.879  29.525  29.550
 93 A'   94 A'   39 A"   95 A'   96 A'   97 A'   40 A"   98 A'                 
 29.559  29.868  29.873  29.874  29.887  29.954 130.584 130.605
 99 A'   41 A"   42 A"  100 A'  101 A'  102 A'   43 A"  103 A'                 
130.613 154.274 165.780 166.034 219.2161912.192
104 A'  105 A'  106 A'  107 A'  108 A'  109 A'                                 

 Occupation and symmetry of molecular orbitals

 Point group: Cs (2 irreducible representations).

                           A'   A"    All 
 ------------------------------------------
 All molecular orbitals:
  - Alpha                  109  43    152 
  - Beta                   109  43    152 
 ------------------------------------------
 Alpha orbitals:
  - Frozen occupied        25   8     33  
  - Active occupied        12   5     17  
  - Active virtual         72   30    102 
  - Frozen virtual         0    0     0   
 ------------------------------------------
 Beta orbitals:
  - Frozen occupied        25   8     33  
  - Active occupied        12   5     17  
  - Active virtual         72   30    102 
  - Frozen virtual         0    0     0   
 ------------------------------------------

 Import integrals:   CPU 0.00 s  wall 0.00 s

 Import integrals:   CPU 103.33 s  wall 92.78 s

 MP2 amplitudes:   CPU 0.23 s  wall 0.51 s

Running a double precision version
           CCSD T amplitudes will be solved using DIIS.

           Start     Size      MaxIter   EConv     TConv     
           3         7         100       1.00e-07  1.00e-05  
 ------------------------------------------------------------------------------
           Energy (a.u.)   Ediff      Tdiff       Comment
 ------------------------------------------------------------------------------
         -8058.37977875                           
     1   -8058.39088175   1.11e-02   8.19e-01     
     2   -8058.40713558   1.63e-02   1.02e-01     
     3   -8058.40840386   1.27e-03   4.29e-02     
     4   -8058.41024500   1.84e-03   1.39e-02     Switched to DIIS steps.
     5   -8058.41091780   6.73e-04   1.26e-02     
     6   -8058.41094655   2.88e-05   2.51e-03     
     7   -8058.41094085   5.70e-06   1.04e-03     
     8   -8058.41094272   1.87e-06   2.42e-04     
     9   -8058.41094413   1.41e-06   1.21e-04     
    10   -8058.41094443   2.96e-07   5.32e-05     
    11   -8058.41094451   8.04e-08   3.25e-05     
    12   -8058.41094449   1.46e-08   9.58e-06     
 ------------------------------------------------------------------------------
         -8058.41094449                           CCSD T converged.

End of double precision
 SCF energy                 = -8057.81264462
 MP2 energy                 = -8058.37977875
 CCSD correlation energy     =    -0.59829987
 CCSD total energy           = -8058.41094449

 CCSD  T1^2 = 0.0120  T2^2 = 0.3010  Leading amplitudes:

 Amplitude    Orbitals with energies
 -0.0212       33 (A') A                 ->    38 (A') A                  
              -0.5443                          0.0081                     
 -0.0212       33 (A') B                 ->    38 (A') B                  
              -0.5443                          0.0081                     
 -0.0210       12 (A") A                 ->    14 (A") A                  
              -0.4214                         -0.0250                     
 -0.0210       12 (A") B                 ->    14 (A") B                  
              -0.4214                         -0.0250                     

 Amplitude    Orbitals with energies
 -0.1218       13 (A") A     13 (A") B   ->    14 (A") A     14 (A") B    
              -0.3509       -0.3509           -0.0250       -0.0250       
  0.1218       13 (A") A     13 (A") B   ->    14 (A") B     14 (A") A    
              -0.3509       -0.3509           -0.0250       -0.0250       
  0.1218       13 (A") B     13 (A") A   ->    14 (A") A     14 (A") B    
              -0.3509       -0.3509           -0.0250       -0.0250       
 -0.1218       13 (A") B     13 (A") A   ->    14 (A") B     14 (A") A    
              -0.3509       -0.3509           -0.0250       -0.0250       

 Computing CCSD intemediates for later calculations in double precision
 Finished.

Running a double precision version
           CCSD Lambda amplitudes will be solved using DIIS.
           Start     Size      MaxIter   EConv     LConv     
           3         7         100       1.00e-07  1.00e-05  
 ------------------------------------------------------------------------------
            Enorm      Ldiff       Comment
 ------------------------------------------------------------------------------
     1     6.28e-02   5.01e-02     
     2     1.44e-02   5.38e-03     
     3     6.02e-03   2.51e-03     
     4     3.19e-03   1.26e-03     Switched to DIIS steps.
     5     1.02e-03   5.70e-04     
     6     4.78e-04   1.60e-04     
     7     1.53e-04   3.81e-05     
     8     6.89e-05   5.26e-06     
     9     2.46e-05   4.95e-06     
    10     1.05e-05   1.82e-06     
    11     3.88e-06   5.86e-07     
    12     1.98e-06   9.72e-08     
    13     9.06e-07   8.55e-08     
    14     4.13e-07   1.87e-08     
    15     2.10e-07   7.33e-09     
    16     8.37e-08   7.93e-09     
 ------------------------------------------------------------------------------
                                   CCSD Lambda converged.

 Computing density matrices in double precision...
           Orbital response amplitudes will be solved using DIIS.
           Start     Size      MaxIter   EConv     LConv     
           3         7         100       1.00e-06  1.00e-06  
 ------------------------------------------------------------------------------
            Enorm      Ldiff       Comment
 ------------------------------------------------------------------------------
     1     8.72e-02   8.94e-03     
     2     6.15e-02   1.85e-02     
     3     6.40e-02   1.98e-02     
     4     6.86e-03   2.59e-02     Switched to DIIS steps.
     5     2.81e-03   5.50e-04     
     6     9.68e-04   1.20e-04     
     7     1.73e-04   1.56e-04     
     8     9.82e-05   2.20e-05     
     9     2.55e-05   1.03e-05     
    10     9.65e-06   2.51e-07     
    11     4.32e-06   5.05e-08     
    12     1.39e-06   9.06e-08     
    13     5.27e-07   9.87e-08     
 ------------------------------------------------------------------------------
                                   Orbital response converged.

 Computing density matrices... Done.
 CCSD calculation:   CPU 762.44 s  wall 711.31 s

Current path: /canmo/ccsd/grad/
/g1_bb_aa
/g1_bb_bb
/g1_o1o1
/g1_o1o2
/g1_o1v1
/g1_o2v1
/g1_v1v1
/g1p_bb_aa
/g1p_bb_bb
/g1s_bb_aa
/g1s_bb_bb
/g2_o1o1o1o1
/g2_o1o1o1v1
/g2_o1o1v1v1
/g2_o1v1o1v1
/g2_o1v1v1v1
/g2_v1v1v1v1
/w_bb_aa
/w_bb_bb
 Transferring MO TPDM to AO TPDM
 Transferring g2_o1o1o1o1
 Transferring g2_o1o1o1v1
 Transferring g2_o1o1v1v1
 Transferring g2_o1v1o1v1
 Transferring g2_o1v1v1v1
 Transferring g2_v1v1v1v1
 Adding separable TPDM
 Computing TPDM gradient
 --------------------------------------------------------
 2e gradient
  Atom          X               Y               Z
 --------------------------------------------------------
    1        -58.243916       25.978419       -0.000000  
    2          4.626251      -39.730162        0.000000  
    3         34.031178      -13.177190       -0.000000  
    4         19.586487       26.928934        0.000000  
 --------------------------------------------------------
 --------------------------------------------------------
 Final gradient
  Atom          X               Y               Z
 --------------------------------------------------------
    1        -58.243916       25.978419       -0.000000  
    2          4.626251      -39.730162        0.000000  
    3         34.031178      -13.177190       -0.000000  
    4         19.586487       26.928934        0.000000  
 --------------------------------------------------------
 Analytic gradient from two-electron contribution:   CPU 1555.74 s  wall 917.23 s

 Total ccman2 time:   CPU 2427.21 s  wall 1734.90 s


 --------------------------------------------------------------
             Orbital Energies (a.u.) and Symmetries
 --------------------------------------------------------------

 Alpha MOs, Restricted
 -- Occupied --                  
******* -180.88 -169.69 -169.69 -104.86  -80.04  -80.03  -37.94
  1 A'    2 A'    3 A'    4 A'    5 A'    6 A'    7 A'    8 A'                 
-33.126 -33.121 -24.310 -24.308 -24.304 -10.586  -8.054  -8.051
  9 A'   10 A'   11 A'   12 A'   13 A'   14 A'   15 A'   16 A'                 
 -7.581  -7.567  -7.254  -5.487  -5.476  -5.473  -5.471  -5.460
 17 A'   18 A'   19 A'   20 A'   21 A'   22 A'   23 A'   24 A'                 
 -5.458-169.689 -33.121 -24.308 -24.304  -8.052  -5.477  -5.471
 25 A'    1 A"    2 A"    3 A"    4 A"    5 A"    6 A"    7 A"                 
 -5.458  -2.410  -2.405  -2.393  -1.131  -0.941  -0.846  -0.690
  8 A"   26 A'   27 A'   28 A'   29 A'   30 A'   31 A'   32 A'                 
 -0.544  -0.522  -0.426  -0.418  -0.375  -2.406  -2.393  -0.510
 33 A'   34 A'   35 A'   36 A'   37 A'    9 A"   10 A"   11 A"                 
 -0.421  -0.351
 12 A"   13 A"                                                                 
 -- Virtual --                   
  0.008   0.061   0.064   0.080   0.104   0.108   0.131   0.139
 38 A'   39 A'   40 A'   41 A'   42 A'   43 A'   44 A'   45 A'                 
  0.153   0.169   0.181   0.234   0.278   0.324   0.367   0.389
 46 A'   47 A'   48 A'   49 A'   50 A'   51 A'   52 A'   53 A'                 
  0.406   0.431   0.500   0.563   0.571   0.586   0.651   0.684
 54 A'   55 A'   56 A'   57 A'   58 A'   59 A'   60 A'   61 A'                 
  0.717   0.792   0.807   0.876   0.933   1.023   1.136   1.143
 62 A'   63 A'   64 A'   65 A'   66 A'   67 A'   68 A'   69 A'                 
  1.164   1.212   1.389   1.495   1.588   1.627   1.852   1.937
 70 A'   71 A'   72 A'   73 A'   74 A'   75 A'   76 A'   77 A'                 
  1.983   2.038   2.636   2.717   4.487   4.518   4.631   4.771
 78 A'   79 A'   80 A'   81 A'   82 A'   83 A'   84 A'   85 A'                 
  6.557   6.571   7.174   7.407  10.360  14.762  14.771  14.855
 86 A'   87 A'   88 A'   89 A'   90 A'   91 A'   92 A'   93 A'                 
 14.887  26.747  26.971  28.879  29.550  29.559  29.874  29.887
 94 A'   95 A'   96 A'   97 A'   98 A'   99 A'  100 A'  101 A'                 
 29.954 130.605 130.613 154.274 165.780 166.034 219.2161912.192
102 A'  103 A'  104 A'  105 A'  106 A'  107 A'  108 A'  109 A'                 
 -0.025   0.081   0.110   0.150   0.335   0.387   0.424   0.540
 14 A"   15 A"   16 A"   17 A"   18 A"   19 A"   20 A"   21 A"                 
  0.573   0.605   0.723   0.826   0.936   1.073   1.129   1.191
 22 A"   23 A"   24 A"   25 A"   26 A"   27 A"   28 A"   29 A"                 
  1.544   1.775   1.832   2.605   4.474   4.488   6.529  14.720
 30 A"   31 A"   32 A"   33 A"   34 A"   35 A"   36 A"   37 A"                 
 14.747  26.673  29.525  29.868  29.873 130.584
 38 A"   39 A"   40 A"   41 A"   42 A"   43 A"                                 

 Beta MOs, Restricted
 -- Occupied --                  
******* -180.88 -169.69 -169.69 -104.86  -80.04  -80.03  -37.94
  1 A'    2 A'    3 A'    4 A'    5 A'    6 A'    7 A'    8 A'                 
-33.126 -33.121 -24.310 -24.308 -24.304 -10.586  -8.054  -8.051
  9 A'   10 A'   11 A'   12 A'   13 A'   14 A'   15 A'   16 A'                 
 -7.581  -7.567  -7.254  -5.487  -5.476  -5.473  -5.471  -5.460
 17 A'   18 A'   19 A'   20 A'   21 A'   22 A'   23 A'   24 A'                 
 -5.458-169.689 -33.121 -24.308 -24.304  -8.052  -5.477  -5.471
 25 A'    1 A"    2 A"    3 A"    4 A"    5 A"    6 A"    7 A"                 
 -5.458  -2.410  -2.405  -2.393  -1.131  -0.941  -0.846  -0.690
  8 A"   26 A'   27 A'   28 A'   29 A'   30 A'   31 A'   32 A'                 
 -0.544  -0.522  -0.426  -0.418  -0.375  -2.406  -2.393  -0.510
 33 A'   34 A'   35 A'   36 A'   37 A'    9 A"   10 A"   11 A"                 
 -0.421  -0.351
 12 A"   13 A"                                                                 
 -- Virtual --                   
  0.008   0.061   0.064   0.080   0.104   0.108   0.131   0.139
 38 A'   39 A'   40 A'   41 A'   42 A'   43 A'   44 A'   45 A'                 
  0.153   0.169   0.181   0.234   0.278   0.324   0.367   0.389
 46 A'   47 A'   48 A'   49 A'   50 A'   51 A'   52 A'   53 A'                 
  0.406   0.431   0.500   0.563   0.571   0.586   0.651   0.684
 54 A'   55 A'   56 A'   57 A'   58 A'   59 A'   60 A'   61 A'                 
  0.717   0.792   0.807   0.876   0.933   1.023   1.136   1.143
 62 A'   63 A'   64 A'   65 A'   66 A'   67 A'   68 A'   69 A'                 
  1.164   1.212   1.389   1.495   1.588   1.627   1.852   1.937
 70 A'   71 A'   72 A'   73 A'   74 A'   75 A'   76 A'   77 A'                 
  1.983   2.038   2.636   2.717   4.487   4.518   4.631   4.771
 78 A'   79 A'   80 A'   81 A'   82 A'   83 A'   84 A'   85 A'                 
  6.557   6.571   7.174   7.407  10.360  14.762  14.771  14.855
 86 A'   87 A'   88 A'   89 A'   90 A'   91 A'   92 A'   93 A'                 
 14.887  26.747  26.971  28.879  29.550  29.559  29.874  29.887
 94 A'   95 A'   96 A'   97 A'   98 A'   99 A'  100 A'  101 A'                 
 29.954 130.605 130.613 154.274 165.780 166.034 219.2161912.192
102 A'  103 A'  104 A'  105 A'  106 A'  107 A'  108 A'  109 A'                 
 -0.025   0.081   0.110   0.150   0.335   0.387   0.424   0.540
 14 A"   15 A"   16 A"   17 A"   18 A"   19 A"   20 A"   21 A"                 
  0.573   0.605   0.723   0.826   0.936   1.073   1.129   1.191
 22 A"   23 A"   24 A"   25 A"   26 A"   27 A"   28 A"   29 A"                 
  1.544   1.775   1.832   2.605   4.474   4.488   6.529  14.720
 30 A"   31 A"   32 A"   33 A"   34 A"   35 A"   36 A"   37 A"                 
 14.747  26.673  29.525  29.868  29.873 130.584
 38 A"   39 A"   40 A"   41 A"   42 A"   43 A"                                 
 --------------------------------------------------------------

          Ground-State Mulliken Net Atomic Charges

     Atom                 Charge (a.u.)
  ----------------------------------------
      1 I                    -0.124299
      2 P                     0.163705
      3 P                     0.018140
      4 Cl                   -0.057546
  ----------------------------------------
  Sum of atomic charges =    -0.000000

 -----------------------------------------------------------------
                    Cartesian Multipole Moments
 -----------------------------------------------------------------
    Charge (ESU x 10^10)
                -0.0000
    Dipole Moment (Debye)
         X      -0.1305      Y       0.8203      Z       0.0000
       Tot       0.8306
    Quadrupole Moments (Debye-Ang)
        XX     -68.7757     XY      -2.8184     YY     -68.8720
        XZ      -0.0000     YZ       0.0000     ZZ     -68.3712
    Octopole Moments (Debye-Ang^2)
       XXX      69.9822    XXY      -8.6420    XYY      23.8166
       YYY     -25.7546    XXZ       0.0000    XYZ      -0.0000
       YYZ      -0.0000    XZZ      19.5801    YZZ      -6.5362
       ZZZ       0.0000
    Hexadecapole Moments (Debye-Ang^3)
      XXXX   -1220.4697   XXXY     -12.7867   XXYY    -281.7011
      XYYY      -0.3426   YYYY    -478.2546   XXXZ      -0.0000
      XXYZ       0.0000   XYYZ      -0.0000   YYYZ       0.0000
      XXZZ    -219.7174   XYZZ       0.4940   YYZZ     -98.4988
      XZZZ      -0.0000   YZZZ       0.0000   ZZZZ    -100.8701
 -----------------------------------------------------------------
 DrvMan completing analytic gradient of the correlated energy
 Correlated dipole moment
            1
    1  -0.0513462
    2   0.3227281
    3   0.0000000
 Energy read as -8058.410944494
 Full Analytical Gradient: (in a.u., or Hartree/Bohr)
             1             2             3             4
    1    0.00172526    0.00257434   -0.00306587   -0.00123373
    2   -0.00057975    0.00269349    0.00437858   -0.00649232
    3    0.00000000   -0.00000000    0.00000000   -0.00000000
 Gradient time:  CPU 0.39 s  wall 7.04 s
 Geometry Optimization Parameters
   NAtoms,    NIC,     NZ,  NCons,   NDum,   NFix, NCnnct, MaxDiis
        4      14       4       0       0       0       0       0


** GEOMETRY OPTIMIZATION IN DELOCALIZED INTERNAL COORDINATES **
   Searching for a Minimum

   Optimization Cycle:   1

                       Coordinates (Angstroms)
     ATOM                X               Y               Z
      1  I         1.4188212545   -0.2263522477    0.0000000000
      2  P        -0.3164062586    1.5448195508    0.0000000000
      3  P        -2.2096360939    0.7595034888    0.0000000000
      4  Cl       -2.1945230119   -1.3275397921    0.0000000000
   Point Group: cs    Number of degrees of freedom:     5


   Energy is  -8058.410944494


 Attempting to Generate Delocalized Internal Coordinates

  5 Hessian modes will be used to form the next step
  Hessian Eigenvalues:
     0.096677    0.250000    0.250000    0.262615    0.294731

 Minimum Search - Taking Simple RFO Step
 Searching for Lamda that Minimizes Along All modes
 Value Taken    Lamda =  -0.00042688
 Step Taken.  Stepsize is  0.042365

                             Maximum     Tolerance    Cnvgd?
         Gradient           0.007155      0.000300      NO
         Displacement       0.028501      0.001200      NO
         Energy change     *********      0.000001      NO


 New Cartesian Coordinates Obtained by Inverse Iteration

 Displacement from previous Coordinates is:  0.122615
 ----------------------------------------------------------------
             Standard Nuclear Orientation (Angstroms)
    I     Atom           X                Y                Z
 ----------------------------------------------------------------
    1      I       1.3796941223    -0.2439140051     0.0000000000
    2      P      -0.3240303539     1.5453984382     0.0000000000
    3      P      -2.2083902989     0.7610761646     0.0000000000
    4      Cl     -2.1490175793    -1.3121295980     0.0000000000
 ----------------------------------------------------------------
 Molecular Point Group                 Cs    NOp =  2
 Largest Abelian Subgroup              Cs    NOp =  2
 Nuclear Repulsion Energy =   575.6928647646 hartrees
 There are       50 alpha and       50 beta electrons
 Applying Cartesian multipole field
    Component          Value
    ---------          -----
     (2,0,0)        1.00000E-11
     (0,2,0)        2.00000E-11
     (0,0,2)       -3.00000E-11
 Nucleus-field energy     =     0.0000000146 hartrees
 Requested basis set is 6-311++G(d,p)
 There are 63 shells and 152 basis functions
 A cutoff of  1.0D-14 yielded   1633 shell pairs
 There are     10301 function pairs (     11482 Cartesian)
 Smallest overlap matrix eigenvalue = 6.51E-04
 Guess MOs from SCF MO coefficient file

 -----------------------------------------------------------------------
  General SCF calculation program by
  Eric Jon Sundstrom, Paul Horn, Yuezhi Mao, Dmitri Zuev, Alec White,
  David Stuck, Shaama M.S., Shane Yost, Joonho Lee, David Small,
  Daniel Levine, Susi Lehtola, Hugh Burton, Evgeny Epifanovsky
 -----------------------------------------------------------------------
 Hartree-Fock
 using 4 threads for integral computing
 -------------------------------------------------------
 OpenMP Integral computing Module                
 Release: version 2.0, May 2017, Q-Chem Inc. Pleasanton 
 -------------------------------------------------------
 A restricted SCF calculation will be
 performed using DIIS
 SCF converges when DIIS error is below 1.0e-08
 ---------------------------------------
  Cycle       Energy         DIIS error
 ---------------------------------------
    1   -8057.8129616622      2.22e-04  
    2   -8057.8132211341      6.15e-05  
    3   -8057.8132558580      2.51e-05  
    4   -8057.8132606086      9.43e-06  
    5   -8057.8132614567      3.02e-06  
    6   -8057.8132615256      9.77e-07  
    7   -8057.8132615347      3.48e-07  
    8   -8057.8132615365      1.51e-07  
    9   -8057.8132615367      6.97e-08  
   10   -8057.8132615367      2.60e-08  
   11   -8057.8132615368      6.62e-09  Convergence criterion met
 ---------------------------------------
 SCF time:   CPU 16.04s  wall 12.00s 
 SCF   energy in the final basis set =    -8057.8132615368
 Total energy in the final basis set =    -8057.8132615368


 ------------------------------------------------------------------------------

   CCMAN2: suite of methods based on coupled cluster
           and equation of motion theories.

   Components:
   * libvmm-1.3-trunk
     by Evgeny Epifanovsky, Ilya Kaliman.
   * libtensor-2.5-trunk
     by Evgeny Epifanovsky, Michael Wormit, Dmitry Zuev, Sam Manzer, 
        Ilya Kaliman.
   * libcc-2.5-trunk
     by Evgeny Epifanovsky, Arik Landau, Tomasz Kus, Kirill Khistyaev, 
        Dmitry Zuev, Prashant Manohar, Xintian Feng, Anna Krylov, 
        Matthew Goldey, Alec White, Thomas Jagau, Kaushik Nanda, 
        Anastasia Gunina, Alexander Kunitsa, Joonho Lee.

   CCMAN original authors:
   Anna I. Krylov, C. David Sherrill, Steven R. Gwaltney,
   Edward F. C. Byrd (2000)
   Sergey V. Levchenko, Lyudmila V. Slipchenko, Tao Wang,
   Ana-Maria C. Cristian (2003)
   Piotr A. Pieniazek, C. Melania Oana, Evgeny Epifanovsky (2007)
   Prashant Manohar (2009)

 ------------------------------------------------------------------------------


 Allocating and initializing 3808MB of RAM...
 Calculation will run on 4 cores.


 Alpha MOs, Restricted
 -- Occupied --                  
******* -180.88 -169.69 -169.69 -169.69 -104.86  -80.04  -80.03
  1 A'    2 A'    3 A'    1 A"    4 A'    5 A'    6 A'    7 A'                 
-37.937 -33.125 -33.121 -33.121 -24.309 -24.308 -24.307 -24.304
  8 A'    9 A'    2 A"   10 A'   11 A'    3 A"   12 A'    4 A"                 
-24.304 -10.587  -8.055  -8.052  -8.052  -7.579  -7.565  -7.254
 13 A'   14 A'   15 A'    5 A"   16 A'   17 A'   18 A'   19 A'                 
 -5.487  -5.476  -5.475  -5.471  -5.470  -5.469  -5.458  -5.456
 20 A'    6 A"   21 A'   22 A'    7 A"   23 A'   24 A'    8 A"                 
 -5.456  -2.410  -2.405  -2.404  -2.393  -2.393  -1.135  -0.943
 25 A'   26 A'    9 A"   27 A'   10 A"   28 A'   29 A'   30 A'                 
 -0.846  -0.690  -0.545  -0.525  -0.512  -0.425  -0.421  -0.418
 31 A'   32 A'   33 A'   34 A'   11 A"   35 A'   12 A"   36 A'                 
 -0.375  -0.351
 37 A'   13 A"                                                                 
 -- Virtual --                   
 -0.023   0.010   0.061   0.065   0.081   0.081   0.105   0.108
 14 A"   38 A'   39 A'   40 A'   15 A"   41 A'   42 A'   43 A'                 
  0.110   0.131   0.141   0.150   0.154   0.170   0.181   0.234
 16 A"   44 A'   45 A'   17 A"   46 A'   47 A'   48 A'   49 A'                 
  0.278   0.325   0.336   0.367   0.387   0.388   0.406   0.425
 50 A'   51 A'   18 A"   52 A'   19 A"   53 A'   54 A'   20 A"                 
  0.433   0.497   0.539   0.562   0.570   0.573   0.586   0.605
 55 A'   56 A'   21 A"   57 A'   58 A'   22 A"   59 A'   23 A"                 
  0.652   0.691   0.721   0.725   0.792   0.804   0.823   0.879
 60 A'   61 A'   24 A"   62 A'   63 A'   64 A'   25 A"   65 A'                 
  0.938   0.938   1.025   1.077   1.129   1.137   1.147   1.164
 26 A"   66 A'   67 A'   27 A"   28 A"   68 A'   69 A'   70 A'                 
  1.195   1.217   1.395   1.502   1.545   1.592   1.630   1.777
 29 A"   71 A'   72 A'   73 A'   30 A"   74 A'   75 A'   31 A"                 
  1.834   1.855   1.939   1.985   2.040   2.605   2.640   2.721
 32 A"   76 A'   77 A'   78 A'   79 A'   33 A"   80 A'   81 A'                 
  4.475   4.489   4.489   4.522   4.634   4.774   6.530   6.558
 34 A"   82 A'   35 A"   83 A'   84 A'   85 A'   36 A"   86 A'                 
  6.574   7.176   7.414  10.360  14.722  14.749  14.767  14.774
 87 A'   88 A'   89 A'   90 A'   37 A"   38 A"   91 A'   92 A'                 
 14.859  14.885  26.674  26.761  26.983  28.882  29.526  29.551
 93 A'   94 A'   39 A"   95 A'   96 A'   97 A'   40 A"   98 A'                 
 29.562  29.869  29.874  29.875  29.890  29.956 130.585 130.607
 99 A'   41 A"   42 A"  100 A'  101 A'  102 A'   43 A"  103 A'                 
130.614 154.277 165.783 166.041 219.2161912.195
104 A'  105 A'  106 A'  107 A'  108 A'  109 A'                                 

 Beta MOs, Restricted
 -- Occupied --                  
******* -180.88 -169.69 -169.69 -169.69 -104.86  -80.04  -80.03
  1 A'    2 A'    3 A'    1 A"    4 A'    5 A'    6 A'    7 A'                 
-37.937 -33.125 -33.121 -33.121 -24.309 -24.308 -24.307 -24.304
  8 A'    9 A'    2 A"   10 A'   11 A'    3 A"   12 A'    4 A"                 
-24.304 -10.587  -8.055  -8.052  -8.052  -7.579  -7.565  -7.254
 13 A'   14 A'   15 A'    5 A"   16 A'   17 A'   18 A'   19 A'                 
 -5.487  -5.476  -5.475  -5.471  -5.470  -5.469  -5.458  -5.456
 20 A'    6 A"   21 A'   22 A'    7 A"   23 A'   24 A'    8 A"                 
 -5.456  -2.410  -2.405  -2.404  -2.393  -2.393  -1.135  -0.943
 25 A'   26 A'    9 A"   27 A'   10 A"   28 A'   29 A'   30 A'                 
 -0.846  -0.690  -0.545  -0.525  -0.512  -0.425  -0.421  -0.418
 31 A'   32 A'   33 A'   34 A'   11 A"   35 A'   12 A"   36 A'                 
 -0.375  -0.351
 37 A'   13 A"                                                                 
 -- Virtual --                   
 -0.023   0.010   0.061   0.065   0.081   0.081   0.105   0.108
 14 A"   38 A'   39 A'   40 A'   15 A"   41 A'   42 A'   43 A'                 
  0.110   0.131   0.141   0.150   0.154   0.170   0.181   0.234
 16 A"   44 A'   45 A'   17 A"   46 A'   47 A'   48 A'   49 A'                 
  0.278   0.325   0.336   0.367   0.387   0.388   0.406   0.425
 50 A'   51 A'   18 A"   52 A'   19 A"   53 A'   54 A'   20 A"                 
  0.433   0.497   0.539   0.562   0.570   0.573   0.586   0.605
 55 A'   56 A'   21 A"   57 A'   58 A'   22 A"   59 A'   23 A"                 
  0.652   0.691   0.721   0.725   0.792   0.804   0.823   0.879
 60 A'   61 A'   24 A"   62 A'   63 A'   64 A'   25 A"   65 A'                 
  0.938   0.938   1.025   1.077   1.129   1.137   1.147   1.164
 26 A"   66 A'   67 A'   27 A"   28 A"   68 A'   69 A'   70 A'                 
  1.195   1.217   1.395   1.502   1.545   1.592   1.630   1.777
 29 A"   71 A'   72 A'   73 A'   30 A"   74 A'   75 A'   31 A"                 
  1.834   1.855   1.939   1.985   2.040   2.605   2.640   2.721
 32 A"   76 A'   77 A'   78 A'   79 A'   33 A"   80 A'   81 A'                 
  4.475   4.489   4.489   4.522   4.634   4.774   6.530   6.558
 34 A"   82 A'   35 A"   83 A'   84 A'   85 A'   36 A"   86 A'                 
  6.574   7.176   7.414  10.360  14.722  14.749  14.767  14.774
 87 A'   88 A'   89 A'   90 A'   37 A"   38 A"   91 A'   92 A'                 
 14.859  14.885  26.674  26.761  26.983  28.882  29.526  29.551
 93 A'   94 A'   39 A"   95 A'   96 A'   97 A'   40 A"   98 A'                 
 29.562  29.869  29.874  29.875  29.890  29.956 130.585 130.607
 99 A'   41 A"   42 A"  100 A'  101 A'  102 A'   43 A"  103 A'                 
130.614 154.277 165.783 166.041 219.2161912.195
104 A'  105 A'  106 A'  107 A'  108 A'  109 A'                                 

 Occupation and symmetry of molecular orbitals

 Point group: Cs (2 irreducible representations).

                           A'   A"    All 
 ------------------------------------------
 All molecular orbitals:
  - Alpha                  109  43    152 
  - Beta                   109  43    152 
 ------------------------------------------
 Alpha orbitals:
  - Frozen occupied        25   8     33  
  - Active occupied        12   5     17  
  - Active virtual         72   30    102 
  - Frozen virtual         0    0     0   
 ------------------------------------------
 Beta orbitals:
  - Frozen occupied        25   8     33  
  - Active occupied        12   5     17  
  - Active virtual         72   30    102 
  - Frozen virtual         0    0     0   
 ------------------------------------------

 Import integrals:   CPU 0.00 s  wall 0.02 s

 Import integrals:   CPU 101.47 s  wall 81.63 s

 MP2 amplitudes:   CPU 0.22 s  wall 1.20 s

Running a double precision version
           CCSD T amplitudes will be solved using DIIS.

           Start     Size      MaxIter   EConv     TConv     
           3         7         100       1.00e-07  1.00e-05  
 ------------------------------------------------------------------------------
           Energy (a.u.)   Ediff      Tdiff       Comment
 ------------------------------------------------------------------------------
         -8058.38006352                           
     1   -8058.39129697   1.12e-02   8.18e-01     
     2   -8058.40735770   1.61e-02   1.01e-01     
     3   -8058.40865287   1.30e-03   4.23e-02     
     4   -8058.41046283   1.81e-03   1.37e-02     Switched to DIIS steps.
     5   -8058.41111365   6.51e-04   1.23e-02     
     6   -8058.41114048   2.68e-05   2.45e-03     
     7   -8058.41113484   5.63e-06   1.00e-03     
     8   -8058.41113660   1.75e-06   2.34e-04     
     9   -8058.41113790   1.30e-06   1.15e-04     
    10   -8058.41113817   2.76e-07   5.04e-05     
    11   -8058.41113825   7.28e-08   3.03e-05     
    12   -8058.41113823   1.70e-08   8.95e-06     
 ------------------------------------------------------------------------------
         -8058.41113823                           CCSD T converged.

End of double precision
 SCF energy                 = -8057.81326154
 MP2 energy                 = -8058.38006352
 CCSD correlation energy     =    -0.59787669
 CCSD total energy           = -8058.41113823

 CCSD  T1^2 = 0.0117  T2^2 = 0.2991  Leading amplitudes:

 Amplitude    Orbitals with energies
 -0.0212       12 (A") A                 ->    14 (A") A                  
              -0.4214                         -0.0233                     
 -0.0212       12 (A") B                 ->    14 (A") B                  
              -0.4214                         -0.0233                     
 -0.0208       33 (A') A                 ->    38 (A') A                  
              -0.5453                          0.0102                     
 -0.0208       33 (A') B                 ->    38 (A') B                  
              -0.5453                          0.0102                     

 Amplitude    Orbitals with energies
 -0.1201       13 (A") A     13 (A") B   ->    14 (A") A     14 (A") B    
              -0.3506       -0.3506           -0.0233       -0.0233       
  0.1201       13 (A") A     13 (A") B   ->    14 (A") B     14 (A") A    
              -0.3506       -0.3506           -0.0233       -0.0233       
  0.1201       13 (A") B     13 (A") A   ->    14 (A") A     14 (A") B    
              -0.3506       -0.3506           -0.0233       -0.0233       
 -0.1201       13 (A") B     13 (A") A   ->    14 (A") B     14 (A") A    
              -0.3506       -0.3506           -0.0233       -0.0233       

 Computing CCSD intemediates for later calculations in double precision
 Finished.

Running a double precision version
           CCSD Lambda amplitudes will be solved using DIIS.
           Start     Size      MaxIter   EConv     LConv     
           3         7         100       1.00e-07  1.00e-05  
 ------------------------------------------------------------------------------
            Enorm      Ldiff       Comment
 ------------------------------------------------------------------------------
     1     6.18e-02   4.94e-02     
     2     1.41e-02   5.30e-03     
     3     5.91e-03   2.45e-03     
     4     3.12e-03   1.23e-03     Switched to DIIS steps.
     5     9.94e-04   5.53e-04     
     6     4.63e-04   1.53e-04     
     7     1.48e-04   3.55e-05     
     8     6.66e-05   5.27e-06     
     9     2.36e-05   4.77e-06     
    10     9.93e-06   1.72e-06     
    11     3.60e-06   5.43e-07     
    12     1.81e-06   9.09e-08     
    13     8.09e-07   8.15e-08     
    14     3.64e-07   1.46e-08     
    15     1.84e-07   7.66e-09     
    16     7.27e-08   6.54e-09     
 ------------------------------------------------------------------------------
                                   CCSD Lambda converged.

 Computing density matrices in double precision...
           Orbital response amplitudes will be solved using DIIS.
           Start     Size      MaxIter   EConv     LConv     
           3         7         100       1.00e-06  1.00e-06  
 ------------------------------------------------------------------------------
            Enorm      Ldiff       Comment
 ------------------------------------------------------------------------------
     1     8.64e-02   9.29e-03     
     2     6.06e-02   1.84e-02     
     3     6.27e-02   1.94e-02     
     4     6.55e-03   2.54e-02     Switched to DIIS steps.
     5     2.65e-03   6.00e-04     
     6     9.27e-04   1.40e-04     
     7     1.66e-04   1.47e-04     
     8     9.45e-05   2.20e-05     
     9     2.35e-05   9.60e-06     
    10     8.57e-06   2.40e-07     
    11     3.80e-06   4.01e-08     
    12     1.27e-06   8.29e-08     
    13     4.79e-07   9.36e-08     
 ------------------------------------------------------------------------------
                                   Orbital response converged.

 Computing density matrices... Done.
 CCSD calculation:   CPU 759.96 s  wall 708.15 s

Current path: /canmo/ccsd/grad/
/g1_bb_aa
/g1_bb_bb
/g1_o1o1
/g1_o1o2
/g1_o1v1
/g1_o2v1
/g1_v1v1
/g1p_bb_aa
/g1p_bb_bb
/g1s_bb_aa
/g1s_bb_bb
/g2_o1o1o1o1
/g2_o1o1o1v1
/g2_o1o1v1v1
/g2_o1v1o1v1
/g2_o1v1v1v1
/g2_v1v1v1v1
/w_bb_aa
/w_bb_bb
 Transferring MO TPDM to AO TPDM
 Transferring g2_o1o1o1o1
 Transferring g2_o1o1o1v1
 Transferring g2_o1o1v1v1
 Transferring g2_o1v1o1v1
 Transferring g2_o1v1v1v1
 Transferring g2_v1v1v1v1
 Adding separable TPDM
 Computing TPDM gradient
 --------------------------------------------------------
 2e gradient
  Atom          X               Y               Z
 --------------------------------------------------------
    1        -58.931359       26.554166        0.000000  
    2          4.319036      -40.422911       -0.000000  
    3         34.731408      -13.514256        0.000000  
    4         19.880915       27.383001       -0.000000  
 --------------------------------------------------------
 --------------------------------------------------------
 Final gradient
  Atom          X               Y               Z
 --------------------------------------------------------
    1        -58.931359       26.554166        0.000000  
    2          4.319036      -40.422911       -0.000000  
    3         34.731408      -13.514256        0.000000  
    4         19.880915       27.383001       -0.000000  
 --------------------------------------------------------
 Analytic gradient from two-electron contribution:   CPU 1564.20 s  wall 919.18 s

 Total ccman2 time:   CPU 2431.06 s  wall 1722.88 s


 --------------------------------------------------------------
             Orbital Energies (a.u.) and Symmetries
 --------------------------------------------------------------

 Alpha MOs, Restricted
 -- Occupied --                  
******* -180.88 -169.69 -169.69 -104.86  -80.04  -80.03  -37.94
  1 A'    2 A'    3 A'    4 A'    5 A'    6 A'    7 A'    8 A'                 
-33.125 -33.121 -24.309 -24.307 -24.304 -10.587  -8.055  -8.052
  9 A'   10 A'   11 A'   12 A'   13 A'   14 A'   15 A'   16 A'                 
 -7.579  -7.565  -7.254  -5.487  -5.475  -5.471  -5.469  -5.458
 17 A'   18 A'   19 A'   20 A'   21 A'   22 A'   23 A'   24 A'                 
 -5.456-169.689 -33.121 -24.308 -24.304  -8.052  -5.476  -5.470
 25 A'    1 A"    2 A"    3 A"    4 A"    5 A"    6 A"    7 A"                 
 -5.456  -2.410  -2.404  -2.393  -1.135  -0.943  -0.846  -0.690
  8 A"   26 A'   27 A'   28 A'   29 A'   30 A'   31 A'   32 A'                 
 -0.545  -0.525  -0.425  -0.418  -0.375  -2.405  -2.393  -0.512
 33 A'   34 A'   35 A'   36 A'   37 A'    9 A"   10 A"   11 A"                 
 -0.421  -0.351
 12 A"   13 A"                                                                 
 -- Virtual --                   
  0.010   0.061   0.065   0.081   0.105   0.108   0.131   0.141
 38 A'   39 A'   40 A'   41 A'   42 A'   43 A'   44 A'   45 A'                 
  0.154   0.170   0.181   0.234   0.278   0.325   0.367   0.388
 46 A'   47 A'   48 A'   49 A'   50 A'   51 A'   52 A'   53 A'                 
  0.406   0.433   0.497   0.562   0.570   0.586   0.652   0.691
 54 A'   55 A'   56 A'   57 A'   58 A'   59 A'   60 A'   61 A'                 
  0.725   0.792   0.804   0.879   0.938   1.025   1.137   1.147
 62 A'   63 A'   64 A'   65 A'   66 A'   67 A'   68 A'   69 A'                 
  1.164   1.217   1.395   1.502   1.592   1.630   1.855   1.939
 70 A'   71 A'   72 A'   73 A'   74 A'   75 A'   76 A'   77 A'                 
  1.985   2.040   2.640   2.721   4.489   4.522   4.634   4.774
 78 A'   79 A'   80 A'   81 A'   82 A'   83 A'   84 A'   85 A'                 
  6.558   6.574   7.176   7.414  10.360  14.767  14.774  14.859
 86 A'   87 A'   88 A'   89 A'   90 A'   91 A'   92 A'   93 A'                 
 14.885  26.761  26.983  28.882  29.551  29.562  29.875  29.890
 94 A'   95 A'   96 A'   97 A'   98 A'   99 A'  100 A'  101 A'                 
 29.956 130.607 130.614 154.277 165.783 166.041 219.2161912.195
102 A'  103 A'  104 A'  105 A'  106 A'  107 A'  108 A'  109 A'                 
 -0.023   0.081   0.110   0.150   0.336   0.387   0.425   0.539
 14 A"   15 A"   16 A"   17 A"   18 A"   19 A"   20 A"   21 A"                 
  0.573   0.605   0.721   0.823   0.938   1.077   1.129   1.195
 22 A"   23 A"   24 A"   25 A"   26 A"   27 A"   28 A"   29 A"                 
  1.545   1.777   1.834   2.605   4.475   4.489   6.530  14.722
 30 A"   31 A"   32 A"   33 A"   34 A"   35 A"   36 A"   37 A"                 
 14.749  26.674  29.526  29.869  29.874 130.585
 38 A"   39 A"   40 A"   41 A"   42 A"   43 A"                                 

 Beta MOs, Restricted
 -- Occupied --                  
******* -180.88 -169.69 -169.69 -104.86  -80.04  -80.03  -37.94
  1 A'    2 A'    3 A'    4 A'    5 A'    6 A'    7 A'    8 A'                 
-33.125 -33.121 -24.309 -24.307 -24.304 -10.587  -8.055  -8.052
  9 A'   10 A'   11 A'   12 A'   13 A'   14 A'   15 A'   16 A'                 
 -7.579  -7.565  -7.254  -5.487  -5.475  -5.471  -5.469  -5.458
 17 A'   18 A'   19 A'   20 A'   21 A'   22 A'   23 A'   24 A'                 
 -5.456-169.689 -33.121 -24.308 -24.304  -8.052  -5.476  -5.470
 25 A'    1 A"    2 A"    3 A"    4 A"    5 A"    6 A"    7 A"                 
 -5.456  -2.410  -2.404  -2.393  -1.135  -0.943  -0.846  -0.690
  8 A"   26 A'   27 A'   28 A'   29 A'   30 A'   31 A'   32 A'                 
 -0.545  -0.525  -0.425  -0.418  -0.375  -2.405  -2.393  -0.512
 33 A'   34 A'   35 A'   36 A'   37 A'    9 A"   10 A"   11 A"                 
 -0.421  -0.351
 12 A"   13 A"                                                                 
 -- Virtual --                   
  0.010   0.061   0.065   0.081   0.105   0.108   0.131   0.141
 38 A'   39 A'   40 A'   41 A'   42 A'   43 A'   44 A'   45 A'                 
  0.154   0.170   0.181   0.234   0.278   0.325   0.367   0.388
 46 A'   47 A'   48 A'   49 A'   50 A'   51 A'   52 A'   53 A'                 
  0.406   0.433   0.497   0.562   0.570   0.586   0.652   0.691
 54 A'   55 A'   56 A'   57 A'   58 A'   59 A'   60 A'   61 A'                 
  0.725   0.792   0.804   0.879   0.938   1.025   1.137   1.147
 62 A'   63 A'   64 A'   65 A'   66 A'   67 A'   68 A'   69 A'                 
  1.164   1.217   1.395   1.502   1.592   1.630   1.855   1.939
 70 A'   71 A'   72 A'   73 A'   74 A'   75 A'   76 A'   77 A'                 
  1.985   2.040   2.640   2.721   4.489   4.522   4.634   4.774
 78 A'   79 A'   80 A'   81 A'   82 A'   83 A'   84 A'   85 A'                 
  6.558   6.574   7.176   7.414  10.360  14.767  14.774  14.859
 86 A'   87 A'   88 A'   89 A'   90 A'   91 A'   92 A'   93 A'                 
 14.885  26.761  26.983  28.882  29.551  29.562  29.875  29.890
 94 A'   95 A'   96 A'   97 A'   98 A'   99 A'  100 A'  101 A'                 
 29.956 130.607 130.614 154.277 165.783 166.041 219.2161912.195
102 A'  103 A'  104 A'  105 A'  106 A'  107 A'  108 A'  109 A'                 
 -0.023   0.081   0.110   0.150   0.336   0.387   0.425   0.539
 14 A"   15 A"   16 A"   17 A"   18 A"   19 A"   20 A"   21 A"                 
  0.573   0.605   0.721   0.823   0.938   1.077   1.129   1.195
 22 A"   23 A"   24 A"   25 A"   26 A"   27 A"   28 A"   29 A"                 
  1.545   1.777   1.834   2.605   4.475   4.489   6.530  14.722
 30 A"   31 A"   32 A"   33 A"   34 A"   35 A"   36 A"   37 A"                 
 14.749  26.674  29.526  29.869  29.874 130.585
 38 A"   39 A"   40 A"   41 A"   42 A"   43 A"                                 
 --------------------------------------------------------------

          Ground-State Mulliken Net Atomic Charges

     Atom                 Charge (a.u.)
  ----------------------------------------
      1 I                    -0.124753
      2 P                     0.164662
      3 P                     0.008857
      4 Cl                   -0.048766
  ----------------------------------------
  Sum of atomic charges =    -0.000000

 -----------------------------------------------------------------
                    Cartesian Multipole Moments
 -----------------------------------------------------------------
    Charge (ESU x 10^10)
                 0.0000
    Dipole Moment (Debye)
         X      -0.1734      Y       0.7619      Z       0.0000
       Tot       0.7814
    Quadrupole Moments (Debye-Ang)
        XX     -68.7304     XY      -2.7613     YY     -68.7799
        XZ      -0.0000     YZ      -0.0000     ZZ     -68.3158
    Octopole Moments (Debye-Ang^2)
       XXX      71.1773    XXY      -8.4224    XYY      24.3415
       YYY     -25.1559    XXZ      -0.0000    XYZ       0.0000
       YYZ      -0.0000    XZZ      20.1428    YZZ      -6.2754
       ZZZ      -0.0000
    Hexadecapole Moments (Debye-Ang^3)
      XXXX   -1186.7613   XXXY      -6.0755   XXYY    -275.5080
      XYYY       4.4449   YYYY    -476.6059   XXXZ      -0.0000
      XXYZ      -0.0000   XYYZ       0.0000   YYYZ      -0.0000
      XXZZ    -213.7853   XYZZ       2.4012   YYZZ     -98.1871
      XZZZ      -0.0000   YZZZ      -0.0000   ZZZZ    -100.7076
 -----------------------------------------------------------------
 DrvMan completing analytic gradient of the correlated energy
 Correlated dipole moment
            1
    1  -0.0682248
    2   0.2997587
    3   0.0000000
 Energy read as -8058.411138229
 Full Analytical Gradient: (in a.u., or Hartree/Bohr)
             1             2             3             4
    1   -0.00070966    0.00022383   -0.00030935    0.00079518
    2    0.00005535   -0.00043129    0.00279384   -0.00241790
    3    0.00000000   -0.00000000    0.00000000   -0.00000000
 Gradient time:  CPU 0.38 s  wall 6.51 s
 Geometry Optimization Parameters
   NAtoms,    NIC,     NZ,  NCons,   NDum,   NFix, NCnnct, MaxDiis
        4      14       4       0       0       0       0       0

 Cartesian Hessian Update
 Hessian Updated using BFGS Update


** GEOMETRY OPTIMIZATION IN DELOCALIZED INTERNAL COORDINATES **
   Searching for a Minimum

   Optimization Cycle:   2

                       Coordinates (Angstroms)
     ATOM                X               Y               Z
      1  I         1.3796941223   -0.2439140051    0.0000000000
      2  P        -0.3240303539    1.5453984382    0.0000000000
      3  P        -2.2083902989    0.7610761646    0.0000000000
      4  Cl       -2.1490175793   -1.3121295980    0.0000000000
   Point Group: cs    Number of degrees of freedom:     5


   Energy is  -8058.411138229

 Hessian Updated using BFGS Update

  5 Hessian modes will be used to form the next step
  Hessian Eigenvalues:
     0.098314    0.192011    0.250000    0.285160    0.389033

 Minimum Search - Taking Simple RFO Step
 Searching for Lamda that Minimizes Along All modes
 Value Taken    Lamda =  -0.00006368
 Step Taken.  Stepsize is  0.015249

                             Maximum     Tolerance    Cnvgd?
         Gradient           0.003563      0.000300      NO
         Displacement       0.010116      0.001200      NO
         Energy change     -0.000194      0.000001      NO


 New Cartesian Coordinates Obtained by Inverse Iteration

 Displacement from previous Coordinates is:  0.038524
 ----------------------------------------------------------------
             Standard Nuclear Orientation (Angstroms)
    I     Atom           X                Y                Z
 ----------------------------------------------------------------
    1      I       1.3921812083    -0.2376427028     0.0000000000
    2      P      -0.3237333875     1.5418944321     0.0000000000
    3      P      -2.2075210323     0.7567803041     0.0000000000
    4      Cl     -2.1626708984    -1.3106010337     0.0000000000
 ----------------------------------------------------------------
 Molecular Point Group                 Cs    NOp =  2
 Largest Abelian Subgroup              Cs    NOp =  2
 Nuclear Repulsion Energy =   574.5885172216 hartrees
 There are       50 alpha and       50 beta electrons
 Applying Cartesian multipole field
    Component          Value
    ---------          -----
     (2,0,0)        1.00000E-11
     (0,2,0)        2.00000E-11
     (0,0,2)       -3.00000E-11
 Nucleus-field energy     =     0.0000000146 hartrees
 Requested basis set is 6-311++G(d,p)
 There are 63 shells and 152 basis functions
 A cutoff of  1.0D-14 yielded   1633 shell pairs
 There are     10301 function pairs (     11482 Cartesian)
 Smallest overlap matrix eigenvalue = 6.48E-04
 Guess MOs from SCF MO coefficient file

 -----------------------------------------------------------------------
  General SCF calculation program by
  Eric Jon Sundstrom, Paul Horn, Yuezhi Mao, Dmitri Zuev, Alec White,
  David Stuck, Shaama M.S., Shane Yost, Joonho Lee, David Small,
  Daniel Levine, Susi Lehtola, Hugh Burton, Evgeny Epifanovsky
 -----------------------------------------------------------------------
 Hartree-Fock
 using 4 threads for integral computing
 -------------------------------------------------------
 OpenMP Integral computing Module                
 Release: version 2.0, May 2017, Q-Chem Inc. Pleasanton 
 -------------------------------------------------------
 A restricted SCF calculation will be
 performed using DIIS
 SCF converges when DIIS error is below 1.0e-08
 ---------------------------------------
  Cycle       Energy         DIIS error
 ---------------------------------------
    1   -8057.8133368266      8.22e-05  
    2   -8057.8133733842      2.25e-05  
    3   -8057.8133784256      9.09e-06  
    4   -8057.8133790589      3.95e-06  
    5   -8057.8133792068      1.39e-06  
    6   -8057.8133792247      4.05e-07  
    7   -8057.8133792272      1.77e-07  
    8   -8057.8133792277      7.58e-08  
    9   -8057.8133792278      2.93e-08  
   10   -8057.8133792278      1.18e-08  
   11   -8057.8133792277      3.94e-09  Convergence criterion met
 ---------------------------------------
 SCF time:   CPU 16.10s  wall 8.00s 
 SCF   energy in the final basis set =    -8057.8133792277
 Total energy in the final basis set =    -8057.8133792277


 ------------------------------------------------------------------------------

   CCMAN2: suite of methods based on coupled cluster
           and equation of motion theories.

   Components:
   * libvmm-1.3-trunk
     by Evgeny Epifanovsky, Ilya Kaliman.
   * libtensor-2.5-trunk
     by Evgeny Epifanovsky, Michael Wormit, Dmitry Zuev, Sam Manzer, 
        Ilya Kaliman.
   * libcc-2.5-trunk
     by Evgeny Epifanovsky, Arik Landau, Tomasz Kus, Kirill Khistyaev, 
        Dmitry Zuev, Prashant Manohar, Xintian Feng, Anna Krylov, 
        Matthew Goldey, Alec White, Thomas Jagau, Kaushik Nanda, 
        Anastasia Gunina, Alexander Kunitsa, Joonho Lee.

   CCMAN original authors:
   Anna I. Krylov, C. David Sherrill, Steven R. Gwaltney,
   Edward F. C. Byrd (2000)
   Sergey V. Levchenko, Lyudmila V. Slipchenko, Tao Wang,
   Ana-Maria C. Cristian (2003)
   Piotr A. Pieniazek, C. Melania Oana, Evgeny Epifanovsky (2007)
   Prashant Manohar (2009)

 ------------------------------------------------------------------------------


 Allocating and initializing 3808MB of RAM...
 Calculation will run on 4 cores.


 Alpha MOs, Restricted
 -- Occupied --                  
******* -180.88 -169.69 -169.69 -169.69 -104.86  -80.04  -80.02
  1 A'    2 A'    3 A'    1 A"    4 A'    5 A'    6 A'    7 A'                 
-37.937 -33.125 -33.121 -33.120 -24.309 -24.308 -24.307 -24.304
  8 A'    9 A'    2 A"   10 A'   11 A'    3 A"   12 A'    4 A"                 
-24.304 -10.588  -8.056  -8.053  -8.053  -7.579  -7.565  -7.254
 13 A'   14 A'   15 A'    5 A"   16 A'   17 A'   18 A'   19 A'                 
 -5.487  -5.476  -5.475  -5.471  -5.469  -5.469  -5.458  -5.456
 20 A'    6 A"   21 A'   22 A'    7 A"   23 A'   24 A'    8 A"                 
 -5.456  -2.410  -2.405  -2.404  -2.393  -2.393  -1.137  -0.942
 25 A'   26 A'    9 A"   27 A'   10 A"   28 A'   29 A'   30 A'                 
 -0.846  -0.690  -0.546  -0.526  -0.514  -0.425  -0.421  -0.417
 31 A'   32 A'   33 A'   34 A'   11 A"   35 A'   12 A"   36 A'                 
 -0.375  -0.350
 37 A'   13 A"                                                                 
 -- Virtual --                   
 -0.023   0.011   0.061   0.065   0.081   0.081   0.105   0.108
 14 A"   38 A'   39 A'   40 A'   15 A"   41 A'   42 A'   43 A'                 
  0.110   0.131   0.141   0.150   0.154   0.169   0.182   0.234
 16 A"   44 A'   45 A'   17 A"   46 A'   47 A'   48 A'   49 A'                 
  0.278   0.325   0.336   0.367   0.387   0.388   0.406   0.425
 50 A'   51 A'   18 A"   52 A'   19 A"   53 A'   54 A'   20 A"                 
  0.432   0.497   0.539   0.562   0.570   0.573   0.586   0.605
 55 A'   56 A'   21 A"   57 A'   58 A'   22 A"   59 A'   23 A"                 
  0.652   0.689   0.721   0.723   0.792   0.804   0.822   0.879
 60 A'   61 A'   24 A"   62 A'   63 A'   64 A'   25 A"   65 A'                 
  0.938   0.940   1.024   1.077   1.128   1.136   1.146   1.164
 26 A"   66 A'   67 A'   27 A"   28 A"   68 A'   69 A'   70 A'                 
  1.196   1.218   1.396   1.505   1.545   1.591   1.629   1.777
 29 A"   71 A'   72 A'   73 A'   30 A"   74 A'   75 A'   31 A"                 
  1.834   1.854   1.939   1.985   2.041   2.604   2.638   2.722
 32 A"   76 A'   77 A'   78 A'   79 A'   33 A"   80 A'   81 A'                 
  4.475   4.489   4.489   4.521   4.634   4.773   6.530   6.558
 34 A"   82 A'   35 A"   83 A'   84 A'   85 A'   36 A"   86 A'                 
  6.574   7.177   7.414  10.359  14.722  14.749  14.767  14.774
 87 A'   88 A'   89 A'   90 A'   37 A"   38 A"   91 A'   92 A'                 
 14.859  14.886  26.673  26.757  26.986  28.882  29.526  29.551
 93 A'   94 A'   39 A"   95 A'   96 A'   97 A'   40 A"   98 A'                 
 29.561  29.869  29.874  29.875  29.889  29.955 130.585 130.607
 99 A'   41 A"   42 A"  100 A'  101 A'  102 A'   43 A"  103 A'                 
130.614 154.277 165.784 166.042 219.2161912.195
104 A'  105 A'  106 A'  107 A'  108 A'  109 A'                                 

 Beta MOs, Restricted
 -- Occupied --                  
******* -180.88 -169.69 -169.69 -169.69 -104.86  -80.04  -80.02
  1 A'    2 A'    3 A'    1 A"    4 A'    5 A'    6 A'    7 A'                 
-37.937 -33.125 -33.121 -33.120 -24.309 -24.308 -24.307 -24.304
  8 A'    9 A'    2 A"   10 A'   11 A'    3 A"   12 A'    4 A"                 
-24.304 -10.588  -8.056  -8.053  -8.053  -7.579  -7.565  -7.254
 13 A'   14 A'   15 A'    5 A"   16 A'   17 A'   18 A'   19 A'                 
 -5.487  -5.476  -5.475  -5.471  -5.469  -5.469  -5.458  -5.456
 20 A'    6 A"   21 A'   22 A'    7 A"   23 A'   24 A'    8 A"                 
 -5.456  -2.410  -2.405  -2.404  -2.393  -2.393  -1.137  -0.942
 25 A'   26 A'    9 A"   27 A'   10 A"   28 A'   29 A'   30 A'                 
 -0.846  -0.690  -0.546  -0.526  -0.514  -0.425  -0.421  -0.417
 31 A'   32 A'   33 A'   34 A'   11 A"   35 A'   12 A"   36 A'                 
 -0.375  -0.350
 37 A'   13 A"                                                                 
 -- Virtual --                   
 -0.023   0.011   0.061   0.065   0.081   0.081   0.105   0.108
 14 A"   38 A'   39 A'   40 A'   15 A"   41 A'   42 A'   43 A'                 
  0.110   0.131   0.141   0.150   0.154   0.169   0.182   0.234
 16 A"   44 A'   45 A'   17 A"   46 A'   47 A'   48 A'   49 A'                 
  0.278   0.325   0.336   0.367   0.387   0.388   0.406   0.425
 50 A'   51 A'   18 A"   52 A'   19 A"   53 A'   54 A'   20 A"                 
  0.432   0.497   0.539   0.562   0.570   0.573   0.586   0.605
 55 A'   56 A'   21 A"   57 A'   58 A'   22 A"   59 A'   23 A"                 
  0.652   0.689   0.721   0.723   0.792   0.804   0.822   0.879
 60 A'   61 A'   24 A"   62 A'   63 A'   64 A'   25 A"   65 A'                 
  0.938   0.940   1.024   1.077   1.128   1.136   1.146   1.164
 26 A"   66 A'   67 A'   27 A"   28 A"   68 A'   69 A'   70 A'                 
  1.196   1.218   1.396   1.505   1.545   1.591   1.629   1.777
 29 A"   71 A'   72 A'   73 A'   30 A"   74 A'   75 A'   31 A"                 
  1.834   1.854   1.939   1.985   2.041   2.604   2.638   2.722
 32 A"   76 A'   77 A'   78 A'   79 A'   33 A"   80 A'   81 A'                 
  4.475   4.489   4.489   4.521   4.634   4.773   6.530   6.558
 34 A"   82 A'   35 A"   83 A'   84 A'   85 A'   36 A"   86 A'                 
  6.574   7.177   7.414  10.359  14.722  14.749  14.767  14.774
 87 A'   88 A'   89 A'   90 A'   37 A"   38 A"   91 A'   92 A'                 
 14.859  14.886  26.673  26.757  26.986  28.882  29.526  29.551
 93 A'   94 A'   39 A"   95 A'   96 A'   97 A'   40 A"   98 A'                 
 29.561  29.869  29.874  29.875  29.889  29.955 130.585 130.607
 99 A'   41 A"   42 A"  100 A'  101 A'  102 A'   43 A"  103 A'                 
130.614 154.277 165.784 166.042 219.2161912.195
104 A'  105 A'  106 A'  107 A'  108 A'  109 A'                                 

 Occupation and symmetry of molecular orbitals

 Point group: Cs (2 irreducible representations).

                           A'   A"    All 
 ------------------------------------------
 All molecular orbitals:
  - Alpha                  109  43    152 
  - Beta                   109  43    152 
 ------------------------------------------
 Alpha orbitals:
  - Frozen occupied        25   8     33  
  - Active occupied        12   5     17  
  - Active virtual         72   30    102 
  - Frozen virtual         0    0     0   
 ------------------------------------------
 Beta orbitals:
  - Frozen occupied        25   8     33  
  - Active occupied        12   5     17  
  - Active virtual         72   30    102 
  - Frozen virtual         0    0     0   
 ------------------------------------------

 Import integrals:   CPU 0.00 s  wall 0.00 s

 Import integrals:   CPU 101.12 s  wall 81.25 s

 MP2 amplitudes:   CPU 0.22 s  wall 0.38 s

Running a double precision version
           CCSD T amplitudes will be solved using DIIS.

           Start     Size      MaxIter   EConv     TConv     
           3         7         100       1.00e-07  1.00e-05  
 ------------------------------------------------------------------------------
           Energy (a.u.)   Ediff      Tdiff       Comment
 ------------------------------------------------------------------------------
         -8058.38011943                           
     1   -8058.39134715   1.12e-02   8.18e-01     
     2   -8058.40739988   1.61e-02   1.01e-01     
     3   -8058.40869233   1.29e-03   4.23e-02     
     4   -8058.41050100   1.81e-03   1.37e-02     Switched to DIIS steps.
     5   -8058.41115075   6.50e-04   1.23e-02     
     6   -8058.41117760   2.68e-05   2.45e-03     
     7   -8058.41117208   5.52e-06   1.00e-03     
     8   -8058.41117389   1.81e-06   2.37e-04     
     9   -8058.41117523   1.34e-06   1.18e-04     
    10   -8058.41117552   2.87e-07   5.18e-05     
    11   -8058.41117559   7.24e-08   3.08e-05     
    12   -8058.41117557   1.90e-08   9.18e-06     
 ------------------------------------------------------------------------------
         -8058.41117557                           CCSD T converged.

End of double precision
 SCF energy                 = -8057.81337923
 MP2 energy                 = -8058.38011943
 CCSD correlation energy     =    -0.59779635
 CCSD total energy           = -8058.41117557

 CCSD  T1^2 = 0.0117  T2^2 = 0.2989  Leading amplitudes:

 Amplitude    Orbitals with energies
 -0.0208       12 (A") A                 ->    14 (A") A                  
              -0.4213                         -0.0230                     
 -0.0208       12 (A") B                 ->    14 (A") B                  
              -0.4213                         -0.0230                     
 -0.0208       33 (A') A                 ->    38 (A') A                  
              -0.5460                          0.0106                     
 -0.0208       33 (A') B                 ->    38 (A') B                  
              -0.5460                          0.0106                     

 Amplitude    Orbitals with energies
 -0.1201       13 (A") A     13 (A") B   ->    14 (A") A     14 (A") B    
              -0.3504       -0.3504           -0.0230       -0.0230       
  0.1201       13 (A") A     13 (A") B   ->    14 (A") B     14 (A") A    
              -0.3504       -0.3504           -0.0230       -0.0230       
  0.1201       13 (A") B     13 (A") A   ->    14 (A") A     14 (A") B    
              -0.3504       -0.3504           -0.0230       -0.0230       
 -0.1201       13 (A") B     13 (A") A   ->    14 (A") B     14 (A") A    
              -0.3504       -0.3504           -0.0230       -0.0230       

 Computing CCSD intemediates for later calculations in double precision
 Finished.

Running a double precision version
           CCSD Lambda amplitudes will be solved using DIIS.
           Start     Size      MaxIter   EConv     LConv     
           3         7         100       1.00e-07  1.00e-05  
 ------------------------------------------------------------------------------
            Enorm      Ldiff       Comment
 ------------------------------------------------------------------------------
     1     6.18e-02   4.94e-02     
     2     1.41e-02   5.29e-03     
     3     5.89e-03   2.46e-03     
     4     3.10e-03   1.23e-03     Switched to DIIS steps.
     5     9.91e-04   5.50e-04     
     6     4.61e-04   1.53e-04     
     7     1.48e-04   3.59e-05     
     8     6.64e-05   5.01e-06     
     9     2.38e-05   4.62e-06     
    10     1.00e-05   1.67e-06     
    11     3.67e-06   5.23e-07     
    12     1.84e-06   8.41e-08     
    13     8.25e-07   7.73e-08     
    14     3.70e-07   1.70e-08     
    15     1.88e-07   7.05e-09     
    16     7.45e-08   6.69e-09     
 ------------------------------------------------------------------------------
                                   CCSD Lambda converged.

 Computing density matrices in double precision...
           Orbital response amplitudes will be solved using DIIS.
           Start     Size      MaxIter   EConv     LConv     
           3         7         100       1.00e-06  1.00e-06  
 ------------------------------------------------------------------------------
            Enorm      Ldiff       Comment
 ------------------------------------------------------------------------------
     1     8.64e-02   9.36e-03     
     2     6.05e-02   1.83e-02     
     3     6.26e-02   1.92e-02     
     4     6.58e-03   2.53e-02     Switched to DIIS steps.
     5     2.66e-03   5.86e-04     
     6     9.26e-04   1.39e-04     
     7     1.67e-04   1.46e-04     
     8     9.53e-05   2.16e-05     
     9     2.39e-05   9.63e-06     
    10     8.69e-06   2.42e-07     
    11     3.83e-06   3.66e-08     
    12     1.26e-06   8.38e-08     
    13     4.77e-07   9.23e-08     
 ------------------------------------------------------------------------------
                                   Orbital response converged.

 Computing density matrices... Done.
 CCSD calculation:   CPU 762.07 s  wall 677.09 s

Current path: /canmo/ccsd/grad/
/g1_bb_aa
/g1_bb_bb
/g1_o1o1
/g1_o1o2
/g1_o1v1
/g1_o2v1
/g1_v1v1
/g1p_bb_aa
/g1p_bb_bb
/g1s_bb_aa
/g1s_bb_bb
/g2_o1o1o1o1
/g2_o1o1o1v1
/g2_o1o1v1v1
/g2_o1v1o1v1
/g2_o1v1v1v1
/g2_v1v1v1v1
/w_bb_aa
/w_bb_bb
 Transferring MO TPDM to AO TPDM
 Transferring g2_o1o1o1o1
 Transferring g2_o1o1o1v1
 Transferring g2_o1o1v1v1
 Transferring g2_o1v1o1v1
 Transferring g2_o1v1v1v1
 Transferring g2_v1v1v1v1
 Adding separable TPDM
 Computing TPDM gradient
 --------------------------------------------------------
 2e gradient
  Atom          X               Y               Z
 --------------------------------------------------------
    1        -58.841018       26.346441       -0.000000  
    2          4.452454      -40.217193       -0.000000  
    3         34.563341      -13.474472       -0.000000  
    4         19.825223       27.345224        0.000000  
 --------------------------------------------------------
 --------------------------------------------------------
 Final gradient
  Atom          X               Y               Z
 --------------------------------------------------------
    1        -58.841018       26.346441       -0.000000  
    2          4.452454      -40.217193       -0.000000  
    3         34.563341      -13.474472       -0.000000  
    4         19.825223       27.345224        0.000000  
 --------------------------------------------------------
 Analytic gradient from two-electron contribution:   CPU 1555.30 s  wall 946.39 s

 Total ccman2 time:   CPU 2424.23 s  wall 1718.07 s


 --------------------------------------------------------------
             Orbital Energies (a.u.) and Symmetries
 --------------------------------------------------------------

 Alpha MOs, Restricted
 -- Occupied --                  
******* -180.88 -169.69 -169.69 -104.86  -80.04  -80.02  -37.94
  1 A'    2 A'    3 A'    4 A'    5 A'    6 A'    7 A'    8 A'                 
-33.125 -33.120 -24.309 -24.307 -24.304 -10.588  -8.056  -8.053
  9 A'   10 A'   11 A'   12 A'   13 A'   14 A'   15 A'   16 A'                 
 -7.579  -7.565  -7.254  -5.487  -5.475  -5.471  -5.469  -5.458
 17 A'   18 A'   19 A'   20 A'   21 A'   22 A'   23 A'   24 A'                 
 -5.456-169.689 -33.121 -24.308 -24.304  -8.053  -5.476  -5.469
 25 A'    1 A"    2 A"    3 A"    4 A"    5 A"    6 A"    7 A"                 
 -5.456  -2.410  -2.404  -2.393  -1.137  -0.942  -0.846  -0.690
  8 A"   26 A'   27 A'   28 A'   29 A'   30 A'   31 A'   32 A'                 
 -0.546  -0.526  -0.425  -0.417  -0.375  -2.405  -2.393  -0.514
 33 A'   34 A'   35 A'   36 A'   37 A'    9 A"   10 A"   11 A"                 
 -0.421  -0.350
 12 A"   13 A"                                                                 
 -- Virtual --                   
  0.011   0.061   0.065   0.081   0.105   0.108   0.131   0.141
 38 A'   39 A'   40 A'   41 A'   42 A'   43 A'   44 A'   45 A'                 
  0.154   0.169   0.182   0.234   0.278   0.325   0.367   0.388
 46 A'   47 A'   48 A'   49 A'   50 A'   51 A'   52 A'   53 A'                 
  0.406   0.432   0.497   0.562   0.570   0.586   0.652   0.689
 54 A'   55 A'   56 A'   57 A'   58 A'   59 A'   60 A'   61 A'                 
  0.723   0.792   0.804   0.879   0.940   1.024   1.136   1.146
 62 A'   63 A'   64 A'   65 A'   66 A'   67 A'   68 A'   69 A'                 
  1.164   1.218   1.396   1.505   1.591   1.629   1.854   1.939
 70 A'   71 A'   72 A'   73 A'   74 A'   75 A'   76 A'   77 A'                 
  1.985   2.041   2.638   2.722   4.489   4.521   4.634   4.773
 78 A'   79 A'   80 A'   81 A'   82 A'   83 A'   84 A'   85 A'                 
  6.558   6.574   7.177   7.414  10.359  14.767  14.774  14.859
 86 A'   87 A'   88 A'   89 A'   90 A'   91 A'   92 A'   93 A'                 
 14.886  26.757  26.986  28.882  29.551  29.561  29.875  29.889
 94 A'   95 A'   96 A'   97 A'   98 A'   99 A'  100 A'  101 A'                 
 29.955 130.607 130.614 154.277 165.784 166.042 219.2161912.195
102 A'  103 A'  104 A'  105 A'  106 A'  107 A'  108 A'  109 A'                 
 -0.023   0.081   0.110   0.150   0.336   0.387   0.425   0.539
 14 A"   15 A"   16 A"   17 A"   18 A"   19 A"   20 A"   21 A"                 
  0.573   0.605   0.721   0.822   0.938   1.077   1.128   1.196
 22 A"   23 A"   24 A"   25 A"   26 A"   27 A"   28 A"   29 A"                 
  1.545   1.777   1.834   2.604   4.475   4.489   6.530  14.722
 30 A"   31 A"   32 A"   33 A"   34 A"   35 A"   36 A"   37 A"                 
 14.749  26.673  29.526  29.869  29.874 130.585
 38 A"   39 A"   40 A"   41 A"   42 A"   43 A"                                 

 Beta MOs, Restricted
 -- Occupied --                  
******* -180.88 -169.69 -169.69 -104.86  -80.04  -80.02  -37.94
  1 A'    2 A'    3 A'    4 A'    5 A'    6 A'    7 A'    8 A'                 
-33.125 -33.120 -24.309 -24.307 -24.304 -10.588  -8.056  -8.053
  9 A'   10 A'   11 A'   12 A'   13 A'   14 A'   15 A'   16 A'                 
 -7.579  -7.565  -7.254  -5.487  -5.475  -5.471  -5.469  -5.458
 17 A'   18 A'   19 A'   20 A'   21 A'   22 A'   23 A'   24 A'                 
 -5.456-169.689 -33.121 -24.308 -24.304  -8.053  -5.476  -5.469
 25 A'    1 A"    2 A"    3 A"    4 A"    5 A"    6 A"    7 A"                 
 -5.456  -2.410  -2.404  -2.393  -1.137  -0.942  -0.846  -0.690
  8 A"   26 A'   27 A'   28 A'   29 A'   30 A'   31 A'   32 A'                 
 -0.546  -0.526  -0.425  -0.417  -0.375  -2.405  -2.393  -0.514
 33 A'   34 A'   35 A'   36 A'   37 A'    9 A"   10 A"   11 A"                 
 -0.421  -0.350
 12 A"   13 A"                                                                 
 -- Virtual --                   
  0.011   0.061   0.065   0.081   0.105   0.108   0.131   0.141
 38 A'   39 A'   40 A'   41 A'   42 A'   43 A'   44 A'   45 A'                 
  0.154   0.169   0.182   0.234   0.278   0.325   0.367   0.388
 46 A'   47 A'   48 A'   49 A'   50 A'   51 A'   52 A'   53 A'                 
  0.406   0.432   0.497   0.562   0.570   0.586   0.652   0.689
 54 A'   55 A'   56 A'   57 A'   58 A'   59 A'   60 A'   61 A'                 
  0.723   0.792   0.804   0.879   0.940   1.024   1.136   1.146
 62 A'   63 A'   64 A'   65 A'   66 A'   67 A'   68 A'   69 A'                 
  1.164   1.218   1.396   1.505   1.591   1.629   1.854   1.939
 70 A'   71 A'   72 A'   73 A'   74 A'   75 A'   76 A'   77 A'                 
  1.985   2.041   2.638   2.722   4.489   4.521   4.634   4.773
 78 A'   79 A'   80 A'   81 A'   82 A'   83 A'   84 A'   85 A'                 
  6.558   6.574   7.177   7.414  10.359  14.767  14.774  14.859
 86 A'   87 A'   88 A'   89 A'   90 A'   91 A'   92 A'   93 A'                 
 14.886  26.757  26.986  28.882  29.551  29.561  29.875  29.889
 94 A'   95 A'   96 A'   97 A'   98 A'   99 A'  100 A'  101 A'                 
 29.955 130.607 130.614 154.277 165.784 166.042 219.2161912.195
102 A'  103 A'  104 A'  105 A'  106 A'  107 A'  108 A'  109 A'                 
 -0.023   0.081   0.110   0.150   0.336   0.387   0.425   0.539
 14 A"   15 A"   16 A"   17 A"   18 A"   19 A"   20 A"   21 A"                 
  0.573   0.605   0.721   0.822   0.938   1.077   1.128   1.196
 22 A"   23 A"   24 A"   25 A"   26 A"   27 A"   28 A"   29 A"                 
  1.545   1.777   1.834   2.604   4.475   4.489   6.530  14.722
 30 A"   31 A"   32 A"   33 A"   34 A"   35 A"   36 A"   37 A"                 
 14.749  26.673  29.526  29.869  29.874 130.585
 38 A"   39 A"   40 A"   41 A"   42 A"   43 A"                                 
 --------------------------------------------------------------

          Ground-State Mulliken Net Atomic Charges

     Atom                 Charge (a.u.)
  ----------------------------------------
      1 I                    -0.125963
      2 P                     0.165220
      3 P                     0.006078
      4 Cl                   -0.045335
  ----------------------------------------
  Sum of atomic charges =    -0.000000

 -----------------------------------------------------------------
                    Cartesian Multipole Moments
 -----------------------------------------------------------------
    Charge (ESU x 10^10)
                 0.0000
    Dipole Moment (Debye)
         X      -0.1810      Y       0.7270      Z      -0.0000
       Tot       0.7492
    Quadrupole Moments (Debye-Ang)
        XX     -68.6973     XY      -2.6597     YY     -68.8249
        XZ       0.0000     YZ       0.0000     ZZ     -68.3101
    Octopole Moments (Debye-Ang^2)
       XXX      70.6193    XXY      -8.7759    XYY      24.1119
       YYY     -25.5649    XXZ      -0.0000    XYZ      -0.0000
       YYZ       0.0000    XZZ      19.9000    YZZ      -6.4130
       ZZZ      -0.0000
    Hexadecapole Moments (Debye-Ang^3)
      XXXX   -1196.1195   XXXY      -7.0953   XXYY    -276.8394
      XYYY       3.5617   YYYY    -474.6945   XXXZ       0.0000
      XXYZ       0.0000   XYYZ      -0.0000   YYYZ       0.0000
      XXZZ    -215.4202   XYZZ       1.9743   YYZZ     -97.8330
      XZZZ       0.0000   YZZZ       0.0000   ZZZZ    -100.6984
 -----------------------------------------------------------------
 DrvMan completing analytic gradient of the correlated energy
 Correlated dipole moment
            1
    1  -0.0712186
    2   0.2860108
    3  -0.0000000
 Energy read as -8058.411175575
 Full Analytical Gradient: (in a.u., or Hartree/Bohr)
             1             2             3             4
    1   -0.00013409    0.00010045   -0.00009782    0.00013146
    2    0.00017991   -0.00035794    0.00086488   -0.00068684
    3    0.00000000   -0.00000000   -0.00000000    0.00000000
 Gradient time:  CPU 0.40 s  wall 7.30 s
 Geometry Optimization Parameters
   NAtoms,    NIC,     NZ,  NCons,   NDum,   NFix, NCnnct, MaxDiis
        4      14       4       0       0       0       0       0

 Cartesian Hessian Update
 Hessian Updated using BFGS Update


** GEOMETRY OPTIMIZATION IN DELOCALIZED INTERNAL COORDINATES **
   Searching for a Minimum

   Optimization Cycle:   3

                       Coordinates (Angstroms)
     ATOM                X               Y               Z
      1  I         1.3921812083   -0.2376427028    0.0000000000
      2  P        -0.3237333875    1.5418944321    0.0000000000
      3  P        -2.2075210323    0.7567803041    0.0000000000
      4  Cl       -2.1626708984   -1.3106010337    0.0000000000
   Point Group: cs    Number of degrees of freedom:     5


   Energy is  -8058.411175575

 Hessian Updated using BFGS Update

  5 Hessian modes will be used to form the next step
  Hessian Eigenvalues:
     0.097012    0.156384    0.250678    0.288919    0.392775

 Minimum Search - Taking Simple RFO Step
 Searching for Lamda that Minimizes Along All modes
 Value Taken    Lamda =  -0.00000462
 Step Taken.  Stepsize is  0.005530

                             Maximum     Tolerance    Cnvgd?
         Gradient           0.000738      0.000300      NO
         Displacement       0.005255      0.001200      NO
         Energy change     -0.000037      0.000001      NO


 New Cartesian Coordinates Obtained by Inverse Iteration

 Displacement from previous Coordinates is:  0.004668
 ----------------------------------------------------------------
             Standard Nuclear Orientation (Angstroms)
    I     Atom           X                Y                Z
 ----------------------------------------------------------------
    1      I       1.3931531957    -0.2375887964     0.0000000000
    2      P      -0.3240727647     1.5424406318     0.0000000000
    3      P      -2.2069466394     0.7553028262     0.0000000000
    4      Cl     -2.1638779014    -1.3097236618     0.0000000000
 ----------------------------------------------------------------
 Molecular Point Group                 Cs    NOp =  2
 Largest Abelian Subgroup              Cs    NOp =  2
 Nuclear Repulsion Energy =   574.5134969729 hartrees
 There are       50 alpha and       50 beta electrons
 Applying Cartesian multipole field
    Component          Value
    ---------          -----
     (2,0,0)        1.00000E-11
     (0,2,0)        2.00000E-11
     (0,0,2)       -3.00000E-11
 Nucleus-field energy     =     0.0000000146 hartrees
 Requested basis set is 6-311++G(d,p)
 There are 63 shells and 152 basis functions
 A cutoff of  1.0D-14 yielded   1633 shell pairs
 There are     10301 function pairs (     11482 Cartesian)
 Smallest overlap matrix eigenvalue = 6.47E-04
 Guess MOs from SCF MO coefficient file

 -----------------------------------------------------------------------
  General SCF calculation program by
  Eric Jon Sundstrom, Paul Horn, Yuezhi Mao, Dmitri Zuev, Alec White,
  David Stuck, Shaama M.S., Shane Yost, Joonho Lee, David Small,
  Daniel Levine, Susi Lehtola, Hugh Burton, Evgeny Epifanovsky
 -----------------------------------------------------------------------
 Hartree-Fock
 using 4 threads for integral computing
 -------------------------------------------------------
 OpenMP Integral computing Module                
 Release: version 2.0, May 2017, Q-Chem Inc. Pleasanton 
 -------------------------------------------------------
 A restricted SCF calculation will be
 performed using DIIS
 SCF converges when DIIS error is below 1.0e-08
 ---------------------------------------
  Cycle       Energy         DIIS error
 ---------------------------------------
    1   -8057.8133945146      2.14e-05  
    2   -8057.8133965494      5.42e-06  
    3   -8057.8133967520      2.71e-06  
    4   -8057.8133967879      8.69e-07  
    5   -8057.8133967957      3.99e-07  
    6   -8057.8133967977      1.60e-07  
    7   -8057.8133967981      6.65e-08  
    8   -8057.8133967982      2.78e-08  
    9   -8057.8133967982      1.03e-08  
   10   -8057.8133967982      3.04e-09  Convergence criterion met
 ---------------------------------------
 SCF time:   CPU 14.85s  wall 9.00s 
 SCF   energy in the final basis set =    -8057.8133967982
 Total energy in the final basis set =    -8057.8133967982


 ------------------------------------------------------------------------------

   CCMAN2: suite of methods based on coupled cluster
           and equation of motion theories.

   Components:
   * libvmm-1.3-trunk
     by Evgeny Epifanovsky, Ilya Kaliman.
   * libtensor-2.5-trunk
     by Evgeny Epifanovsky, Michael Wormit, Dmitry Zuev, Sam Manzer, 
        Ilya Kaliman.
   * libcc-2.5-trunk
     by Evgeny Epifanovsky, Arik Landau, Tomasz Kus, Kirill Khistyaev, 
        Dmitry Zuev, Prashant Manohar, Xintian Feng, Anna Krylov, 
        Matthew Goldey, Alec White, Thomas Jagau, Kaushik Nanda, 
        Anastasia Gunina, Alexander Kunitsa, Joonho Lee.

   CCMAN original authors:
   Anna I. Krylov, C. David Sherrill, Steven R. Gwaltney,
   Edward F. C. Byrd (2000)
   Sergey V. Levchenko, Lyudmila V. Slipchenko, Tao Wang,
   Ana-Maria C. Cristian (2003)
   Piotr A. Pieniazek, C. Melania Oana, Evgeny Epifanovsky (2007)
   Prashant Manohar (2009)

 ------------------------------------------------------------------------------


 Allocating and initializing 3808MB of RAM...
 Calculation will run on 4 cores.


 Alpha MOs, Restricted
 -- Occupied --                  
******* -180.88 -169.69 -169.69 -169.69 -104.86  -80.04  -80.02
  1 A'    2 A'    3 A'    1 A"    4 A'    5 A'    6 A'    7 A'                 
-37.937 -33.125 -33.121 -33.120 -24.309 -24.307 -24.307 -24.304
  8 A'    9 A'    2 A"   10 A'   11 A'    3 A"   12 A'    4 A"                 
-24.304 -10.588  -8.056  -8.053  -8.053  -7.579  -7.565  -7.253
 13 A'   14 A'   15 A'    5 A"   16 A'   17 A'   18 A'   19 A'                 
 -5.487  -5.476  -5.475  -5.471  -5.469  -5.469  -5.458  -5.456
 20 A'    6 A"   21 A'   22 A'    7 A"   23 A'   24 A'    8 A"                 
 -5.456  -2.410  -2.405  -2.404  -2.393  -2.392  -1.137  -0.942
 25 A'   26 A'    9 A"   27 A'   10 A"   28 A'   29 A'   30 A'                 
 -0.846  -0.690  -0.546  -0.526  -0.514  -0.425  -0.421  -0.417
 31 A'   32 A'   33 A'   34 A'   11 A"   35 A'   12 A"   36 A'                 
 -0.375  -0.350
 37 A'   13 A"                                                                 
 -- Virtual --                   
 -0.023   0.011   0.061   0.065   0.081   0.081   0.105   0.108
 14 A"   38 A'   39 A'   40 A'   15 A"   41 A'   42 A'   43 A'                 
  0.110   0.131   0.141   0.150   0.154   0.169   0.182   0.234
 16 A"   44 A'   45 A'   17 A"   46 A'   47 A'   48 A'   49 A'                 
  0.278   0.325   0.336   0.367   0.387   0.388   0.407   0.425
 50 A'   51 A'   18 A"   52 A'   19 A"   53 A'   54 A'   20 A"                 
  0.432   0.497   0.540   0.562   0.570   0.574   0.586   0.605
 55 A'   56 A'   21 A"   57 A'   58 A'   22 A"   59 A'   23 A"                 
  0.652   0.689   0.721   0.722   0.792   0.804   0.821   0.879
 60 A'   61 A'   24 A"   62 A'   63 A'   64 A'   25 A"   65 A'                 
  0.938   0.940   1.024   1.077   1.128   1.135   1.146   1.164
 26 A"   66 A'   67 A'   27 A"   28 A"   68 A'   69 A'   70 A'                 
  1.196   1.218   1.397   1.507   1.545   1.591   1.629   1.778
 29 A"   71 A'   72 A'   73 A'   30 A"   74 A'   75 A'   31 A"                 
  1.834   1.854   1.939   1.985   2.041   2.604   2.638   2.722
 32 A"   76 A'   77 A'   78 A'   79 A'   33 A"   80 A'   81 A'                 
  4.475   4.489   4.489   4.521   4.633   4.773   6.530   6.558
 34 A"   82 A'   35 A"   83 A'   84 A'   85 A'   36 A"   86 A'                 
  6.574   7.178   7.414  10.359  14.722  14.749  14.767  14.774
 87 A'   88 A'   89 A'   90 A'   37 A"   38 A"   91 A'   92 A'                 
 14.858  14.886  26.673  26.757  26.988  28.882  29.526  29.551
 93 A'   94 A'   39 A"   95 A'   96 A'   97 A'   40 A"   98 A'                 
 29.561  29.869  29.874  29.875  29.889  29.955 130.585 130.607
 99 A'   41 A"   42 A"  100 A'  101 A'  102 A'   43 A"  103 A'                 
130.614 154.277 165.785 166.042 219.2161912.195
104 A'  105 A'  106 A'  107 A'  108 A'  109 A'                                 

 Beta MOs, Restricted
 -- Occupied --                  
******* -180.88 -169.69 -169.69 -169.69 -104.86  -80.04  -80.02
  1 A'    2 A'    3 A'    1 A"    4 A'    5 A'    6 A'    7 A'                 
-37.937 -33.125 -33.121 -33.120 -24.309 -24.307 -24.307 -24.304
  8 A'    9 A'    2 A"   10 A'   11 A'    3 A"   12 A'    4 A"                 
-24.304 -10.588  -8.056  -8.053  -8.053  -7.579  -7.565  -7.253
 13 A'   14 A'   15 A'    5 A"   16 A'   17 A'   18 A'   19 A'                 
 -5.487  -5.476  -5.475  -5.471  -5.469  -5.469  -5.458  -5.456
 20 A'    6 A"   21 A'   22 A'    7 A"   23 A'   24 A'    8 A"                 
 -5.456  -2.410  -2.405  -2.404  -2.393  -2.392  -1.137  -0.942
 25 A'   26 A'    9 A"   27 A'   10 A"   28 A'   29 A'   30 A'                 
 -0.846  -0.690  -0.546  -0.526  -0.514  -0.425  -0.421  -0.417
 31 A'   32 A'   33 A'   34 A'   11 A"   35 A'   12 A"   36 A'                 
 -0.375  -0.350
 37 A'   13 A"                                                                 
 -- Virtual --                   
 -0.023   0.011   0.061   0.065   0.081   0.081   0.105   0.108
 14 A"   38 A'   39 A'   40 A'   15 A"   41 A'   42 A'   43 A'                 
  0.110   0.131   0.141   0.150   0.154   0.169   0.182   0.234
 16 A"   44 A'   45 A'   17 A"   46 A'   47 A'   48 A'   49 A'                 
  0.278   0.325   0.336   0.367   0.387   0.388   0.407   0.425
 50 A'   51 A'   18 A"   52 A'   19 A"   53 A'   54 A'   20 A"                 
  0.432   0.497   0.540   0.562   0.570   0.574   0.586   0.605
 55 A'   56 A'   21 A"   57 A'   58 A'   22 A"   59 A'   23 A"                 
  0.652   0.689   0.721   0.722   0.792   0.804   0.821   0.879
 60 A'   61 A'   24 A"   62 A'   63 A'   64 A'   25 A"   65 A'                 
  0.938   0.940   1.024   1.077   1.128   1.135   1.146   1.164
 26 A"   66 A'   67 A'   27 A"   28 A"   68 A'   69 A'   70 A'                 
  1.196   1.218   1.397   1.507   1.545   1.591   1.629   1.778
 29 A"   71 A'   72 A'   73 A'   30 A"   74 A'   75 A'   31 A"                 
  1.834   1.854   1.939   1.985   2.041   2.604   2.638   2.722
 32 A"   76 A'   77 A'   78 A'   79 A'   33 A"   80 A'   81 A'                 
  4.475   4.489   4.489   4.521   4.633   4.773   6.530   6.558
 34 A"   82 A'   35 A"   83 A'   84 A'   85 A'   36 A"   86 A'                 
  6.574   7.178   7.414  10.359  14.722  14.749  14.767  14.774
 87 A'   88 A'   89 A'   90 A'   37 A"   38 A"   91 A'   92 A'                 
 14.858  14.886  26.673  26.757  26.988  28.882  29.526  29.551
 93 A'   94 A'   39 A"   95 A'   96 A'   97 A'   40 A"   98 A'                 
 29.561  29.869  29.874  29.875  29.889  29.955 130.585 130.607
 99 A'   41 A"   42 A"  100 A'  101 A'  102 A'   43 A"  103 A'                 
130.614 154.277 165.785 166.042 219.2161912.195
104 A'  105 A'  106 A'  107 A'  108 A'  109 A'                                 

 Occupation and symmetry of molecular orbitals

 Point group: Cs (2 irreducible representations).

                           A'   A"    All 
 ------------------------------------------
 All molecular orbitals:
  - Alpha                  109  43    152 
  - Beta                   109  43    152 
 ------------------------------------------
 Alpha orbitals:
  - Frozen occupied        25   8     33  
  - Active occupied        12   5     17  
  - Active virtual         72   30    102 
  - Frozen virtual         0    0     0   
 ------------------------------------------
 Beta orbitals:
  - Frozen occupied        25   8     33  
  - Active occupied        12   5     17  
  - Active virtual         72   30    102 
  - Frozen virtual         0    0     0   
 ------------------------------------------

 Import integrals:   CPU 0.00 s  wall 0.07 s

 Import integrals:   CPU 101.81 s  wall 85.77 s

 MP2 amplitudes:   CPU 0.23 s  wall 0.40 s

Running a double precision version
           CCSD T amplitudes will be solved using DIIS.

           Start     Size      MaxIter   EConv     TConv     
           3         7         100       1.00e-07  1.00e-05  
 ------------------------------------------------------------------------------
           Energy (a.u.)   Ediff      Tdiff       Comment
 ------------------------------------------------------------------------------
         -8058.38012837                           
     1   -8058.39135556   1.12e-02   8.18e-01     
     2   -8058.40740360   1.60e-02   1.01e-01     
     3   -8058.40869608   1.29e-03   4.23e-02     
     4   -8058.41050414   1.81e-03   1.37e-02     Switched to DIIS steps.
     5   -8058.41115319   6.49e-04   1.23e-02     
     6   -8058.41118000   2.68e-05   2.45e-03     
     7   -8058.41117450   5.50e-06   1.00e-03     
     8   -8058.41117632   1.82e-06   2.37e-04     
     9   -8058.41117767   1.35e-06   1.18e-04     
    10   -8058.41117796   2.89e-07   5.22e-05     
    11   -8058.41117803   7.21e-08   3.09e-05     
    12   -8058.41117801   1.97e-08   9.24e-06     
 ------------------------------------------------------------------------------
         -8058.41117801                           CCSD T converged.

End of double precision
 SCF energy                 = -8057.81339680
 MP2 energy                 = -8058.38012837
 CCSD correlation energy     =    -0.59778121
 CCSD total energy           = -8058.41117801

 CCSD  T1^2 = 0.0117  T2^2 = 0.2989  Leading amplitudes:

 Amplitude    Orbitals with energies
 -0.0208       33 (A') A                 ->    38 (A') A                  
              -0.5461                          0.0106                     
 -0.0208       33 (A') B                 ->    38 (A') B                  
              -0.5461                          0.0106                     
 -0.0207       12 (A") A                 ->    14 (A") A                  
              -0.4212                         -0.0229                     
 -0.0207       12 (A") B                 ->    14 (A") B                  
              -0.4212                         -0.0229                     

 Amplitude    Orbitals with energies
 -0.1200       13 (A") A     13 (A") B   ->    14 (A") A     14 (A") B    
              -0.3504       -0.3504           -0.0229       -0.0229       
  0.1200       13 (A") A     13 (A") B   ->    14 (A") B     14 (A") A    
              -0.3504       -0.3504           -0.0229       -0.0229       
  0.1200       13 (A") B     13 (A") A   ->    14 (A") A     14 (A") B    
              -0.3504       -0.3504           -0.0229       -0.0229       
 -0.1200       13 (A") B     13 (A") A   ->    14 (A") B     14 (A") A    
              -0.3504       -0.3504           -0.0229       -0.0229       

 Computing CCSD intemediates for later calculations in double precision
 Finished.

Running a double precision version
           CCSD Lambda amplitudes will be solved using DIIS.
           Start     Size      MaxIter   EConv     LConv     
           3         7         100       1.00e-07  1.00e-05  
 ------------------------------------------------------------------------------
            Enorm      Ldiff       Comment
 ------------------------------------------------------------------------------
     1     6.17e-02   4.93e-02     
     2     1.41e-02   5.29e-03     
     3     5.89e-03   2.45e-03     
     4     3.09e-03   1.23e-03     Switched to DIIS steps.
     5     9.90e-04   5.50e-04     
     6     4.60e-04   1.53e-04     
     7     1.48e-04   3.59e-05     
     8     6.65e-05   4.94e-06     
     9     2.38e-05   4.59e-06     
    10     1.01e-05   1.66e-06     
    11     3.68e-06   5.17e-07     
    12     1.85e-06   8.20e-08     
    13     8.26e-07   7.60e-08     
    14     3.70e-07   1.75e-08     
    15     1.88e-07   6.90e-09     
    16     7.47e-08   6.68e-09     
 ------------------------------------------------------------------------------
                                   CCSD Lambda converged.

 Computing density matrices in double precision...
           Orbital response amplitudes will be solved using DIIS.
           Start     Size      MaxIter   EConv     LConv     
           3         7         100       1.00e-06  1.00e-06  
 ------------------------------------------------------------------------------
            Enorm      Ldiff       Comment
 ------------------------------------------------------------------------------
     1     8.63e-02   9.37e-03     
     2     6.05e-02   1.83e-02     
     3     6.26e-02   1.92e-02     
     4     6.57e-03   2.53e-02     Switched to DIIS steps.
     5     2.65e-03   5.88e-04     
     6     9.26e-04   1.40e-04     
     7     1.67e-04   1.45e-04     
     8     9.58e-05   2.15e-05     
     9     2.40e-05   9.66e-06     
    10     8.72e-06   2.45e-07     
    11     3.83e-06   3.44e-08     
    12     1.25e-06   8.42e-08     
    13     4.75e-07   9.19e-08     
 ------------------------------------------------------------------------------
                                   Orbital response converged.

 Computing density matrices... Done.
 CCSD calculation:   CPU 760.22 s  wall 687.61 s

Current path: /canmo/ccsd/grad/
/g1_bb_aa
/g1_bb_bb
/g1_o1o1
/g1_o1o2
/g1_o1v1
/g1_o2v1
/g1_v1v1
/g1p_bb_aa
/g1p_bb_bb
/g1s_bb_aa
/g1s_bb_bb
/g2_o1o1o1o1
/g2_o1o1o1v1
/g2_o1o1v1v1
/g2_o1v1o1v1
/g2_o1v1v1v1
/g2_v1v1v1v1
/w_bb_aa
/w_bb_bb
 Transferring MO TPDM to AO TPDM
 Transferring g2_o1o1o1o1
 Transferring g2_o1o1o1v1
 Transferring g2_o1o1v1v1
 Transferring g2_o1v1o1v1
 Transferring g2_o1v1v1v1
 Transferring g2_v1v1v1v1
 Adding separable TPDM
 Computing TPDM gradient
 --------------------------------------------------------
 2e gradient
  Atom          X               Y               Z
 --------------------------------------------------------
    1        -58.813434       26.319871        0.000000  
    2          4.444019      -40.214237       -0.000000  
    3         34.541657      -13.464990        0.000000  
    4         19.827758       27.359357       -0.000000  
 --------------------------------------------------------
 --------------------------------------------------------
 Final gradient
  Atom          X               Y               Z
 --------------------------------------------------------
    1        -58.813434       26.319871        0.000000  
    2          4.444019      -40.214237       -0.000000  
    3         34.541657      -13.464990        0.000000  
    4         19.827758       27.359357       -0.000000  
 --------------------------------------------------------
 Analytic gradient from two-electron contribution:   CPU 1561.72 s  wall 971.53 s

 Total ccman2 time:   CPU 2429.70 s  wall 1760.32 s


 --------------------------------------------------------------
             Orbital Energies (a.u.) and Symmetries
 --------------------------------------------------------------

 Alpha MOs, Restricted
 -- Occupied --                  
******* -180.88 -169.69 -169.69 -104.86  -80.04  -80.02  -37.94
  1 A'    2 A'    3 A'    4 A'    5 A'    6 A'    7 A'    8 A'                 
-33.125 -33.120 -24.309 -24.307 -24.304 -10.588  -8.056  -8.053
  9 A'   10 A'   11 A'   12 A'   13 A'   14 A'   15 A'   16 A'                 
 -7.579  -7.565  -7.253  -5.487  -5.475  -5.471  -5.469  -5.458
 17 A'   18 A'   19 A'   20 A'   21 A'   22 A'   23 A'   24 A'                 
 -5.456-169.689 -33.121 -24.307 -24.304  -8.053  -5.476  -5.469
 25 A'    1 A"    2 A"    3 A"    4 A"    5 A"    6 A"    7 A"                 
 -5.456  -2.410  -2.404  -2.392  -1.137  -0.942  -0.846  -0.690
  8 A"   26 A'   27 A'   28 A'   29 A'   30 A'   31 A'   32 A'                 
 -0.546  -0.526  -0.425  -0.417  -0.375  -2.405  -2.393  -0.514
 33 A'   34 A'   35 A'   36 A'   37 A'    9 A"   10 A"   11 A"                 
 -0.421  -0.350
 12 A"   13 A"                                                                 
 -- Virtual --                   
  0.011   0.061   0.065   0.081   0.105   0.108   0.131   0.141
 38 A'   39 A'   40 A'   41 A'   42 A'   43 A'   44 A'   45 A'                 
  0.154   0.169   0.182   0.234   0.278   0.325   0.367   0.388
 46 A'   47 A'   48 A'   49 A'   50 A'   51 A'   52 A'   53 A'                 
  0.407   0.432   0.497   0.562   0.570   0.586   0.652   0.689
 54 A'   55 A'   56 A'   57 A'   58 A'   59 A'   60 A'   61 A'                 
  0.722   0.792   0.804   0.879   0.940   1.024   1.135   1.146
 62 A'   63 A'   64 A'   65 A'   66 A'   67 A'   68 A'   69 A'                 
  1.164   1.218   1.397   1.507   1.591   1.629   1.854   1.939
 70 A'   71 A'   72 A'   73 A'   74 A'   75 A'   76 A'   77 A'                 
  1.985   2.041   2.638   2.722   4.489   4.521   4.633   4.773
 78 A'   79 A'   80 A'   81 A'   82 A'   83 A'   84 A'   85 A'                 
  6.558   6.574   7.178   7.414  10.359  14.767  14.774  14.858
 86 A'   87 A'   88 A'   89 A'   90 A'   91 A'   92 A'   93 A'                 
 14.886  26.757  26.988  28.882  29.551  29.561  29.875  29.889
 94 A'   95 A'   96 A'   97 A'   98 A'   99 A'  100 A'  101 A'                 
 29.955 130.607 130.614 154.277 165.785 166.042 219.2161912.195
102 A'  103 A'  104 A'  105 A'  106 A'  107 A'  108 A'  109 A'                 
 -0.023   0.081   0.110   0.150   0.336   0.387   0.425   0.540
 14 A"   15 A"   16 A"   17 A"   18 A"   19 A"   20 A"   21 A"                 
  0.574   0.605   0.721   0.821   0.938   1.077   1.128   1.196
 22 A"   23 A"   24 A"   25 A"   26 A"   27 A"   28 A"   29 A"                 
  1.545   1.778   1.834   2.604   4.475   4.489   6.530  14.722
 30 A"   31 A"   32 A"   33 A"   34 A"   35 A"   36 A"   37 A"                 
 14.749  26.673  29.526  29.869  29.874 130.585
 38 A"   39 A"   40 A"   41 A"   42 A"   43 A"                                 

 Beta MOs, Restricted
 -- Occupied --                  
******* -180.88 -169.69 -169.69 -104.86  -80.04  -80.02  -37.94
  1 A'    2 A'    3 A'    4 A'    5 A'    6 A'    7 A'    8 A'                 
-33.125 -33.120 -24.309 -24.307 -24.304 -10.588  -8.056  -8.053
  9 A'   10 A'   11 A'   12 A'   13 A'   14 A'   15 A'   16 A'                 
 -7.579  -7.565  -7.253  -5.487  -5.475  -5.471  -5.469  -5.458
 17 A'   18 A'   19 A'   20 A'   21 A'   22 A'   23 A'   24 A'                 
 -5.456-169.689 -33.121 -24.307 -24.304  -8.053  -5.476  -5.469
 25 A'    1 A"    2 A"    3 A"    4 A"    5 A"    6 A"    7 A"                 
 -5.456  -2.410  -2.404  -2.392  -1.137  -0.942  -0.846  -0.690
  8 A"   26 A'   27 A'   28 A'   29 A'   30 A'   31 A'   32 A'                 
 -0.546  -0.526  -0.425  -0.417  -0.375  -2.405  -2.393  -0.514
 33 A'   34 A'   35 A'   36 A'   37 A'    9 A"   10 A"   11 A"                 
 -0.421  -0.350
 12 A"   13 A"                                                                 
 -- Virtual --                   
  0.011   0.061   0.065   0.081   0.105   0.108   0.131   0.141
 38 A'   39 A'   40 A'   41 A'   42 A'   43 A'   44 A'   45 A'                 
  0.154   0.169   0.182   0.234   0.278   0.325   0.367   0.388
 46 A'   47 A'   48 A'   49 A'   50 A'   51 A'   52 A'   53 A'                 
  0.407   0.432   0.497   0.562   0.570   0.586   0.652   0.689
 54 A'   55 A'   56 A'   57 A'   58 A'   59 A'   60 A'   61 A'                 
  0.722   0.792   0.804   0.879   0.940   1.024   1.135   1.146
 62 A'   63 A'   64 A'   65 A'   66 A'   67 A'   68 A'   69 A'                 
  1.164   1.218   1.397   1.507   1.591   1.629   1.854   1.939
 70 A'   71 A'   72 A'   73 A'   74 A'   75 A'   76 A'   77 A'                 
  1.985   2.041   2.638   2.722   4.489   4.521   4.633   4.773
 78 A'   79 A'   80 A'   81 A'   82 A'   83 A'   84 A'   85 A'                 
  6.558   6.574   7.178   7.414  10.359  14.767  14.774  14.858
 86 A'   87 A'   88 A'   89 A'   90 A'   91 A'   92 A'   93 A'                 
 14.886  26.757  26.988  28.882  29.551  29.561  29.875  29.889
 94 A'   95 A'   96 A'   97 A'   98 A'   99 A'  100 A'  101 A'                 
 29.955 130.607 130.614 154.277 165.785 166.042 219.2161912.195
102 A'  103 A'  104 A'  105 A'  106 A'  107 A'  108 A'  109 A'                 
 -0.023   0.081   0.110   0.150   0.336   0.387   0.425   0.540
 14 A"   15 A"   16 A"   17 A"   18 A"   19 A"   20 A"   21 A"                 
  0.574   0.605   0.721   0.821   0.938   1.077   1.128   1.196
 22 A"   23 A"   24 A"   25 A"   26 A"   27 A"   28 A"   29 A"                 
  1.545   1.778   1.834   2.604   4.475   4.489   6.530  14.722
 30 A"   31 A"   32 A"   33 A"   34 A"   35 A"   36 A"   37 A"                 
 14.749  26.673  29.526  29.869  29.874 130.585
 38 A"   39 A"   40 A"   41 A"   42 A"   43 A"                                 
 --------------------------------------------------------------

          Ground-State Mulliken Net Atomic Charges

     Atom                 Charge (a.u.)
  ----------------------------------------
      1 I                    -0.126763
      2 P                     0.165916
      3 P                     0.004397
      4 Cl                   -0.043549
  ----------------------------------------
  Sum of atomic charges =    -0.000000

 -----------------------------------------------------------------
                    Cartesian Multipole Moments
 -----------------------------------------------------------------
    Charge (ESU x 10^10)
                 0.0000
    Dipole Moment (Debye)
         X      -0.1893      Y       0.7176      Z       0.0000
       Tot       0.7421
    Quadrupole Moments (Debye-Ang)
        XX     -68.6999     XY      -2.6248     YY     -68.8159
        XZ      -0.0000     YZ      -0.0000     ZZ     -68.3099
    Octopole Moments (Debye-Ang^2)
       XXX      70.5379    XXY      -8.8648    XYY      24.0782
       YYY     -25.5869    XXZ       0.0000    XYZ       0.0000
       YYZ       0.0000    XZZ      19.8631    YZZ      -6.4254
       ZZZ       0.0000
    Hexadecapole Moments (Debye-Ang^3)
      XXXX   -1196.8186   XXXY      -6.9257   XXYY    -276.8773
      XYYY       3.6033   YYYY    -474.4148   XXXZ      -0.0000
      XXYZ      -0.0000   XYYZ      -0.0000   YYYZ      -0.0000
      XXZZ    -215.5180   XYZZ       1.9733   YYZZ     -97.7914
      XZZZ      -0.0000   YZZZ      -0.0000   ZZZZ    -100.7036
 -----------------------------------------------------------------
 DrvMan completing analytic gradient of the correlated energy
 Correlated dipole moment
            1
    1  -0.0744761
    2   0.2823172
    3   0.0000000
 Energy read as -8058.411178013
 Full Analytical Gradient: (in a.u., or Hartree/Bohr)
             1             2             3             4
    1    0.00001118   -0.00008272    0.00006425    0.00000729
    2    0.00001732   -0.00007989    0.00008788   -0.00002532
    3    0.00000000   -0.00000000    0.00000000   -0.00000000
 Gradient time:  CPU 0.40 s  wall 6.96 s
 Geometry Optimization Parameters
   NAtoms,    NIC,     NZ,  NCons,   NDum,   NFix, NCnnct, MaxDiis
        4      14       4       0       0       0       0       0

 Cartesian Hessian Update
 Hessian Updated using BFGS Update


** GEOMETRY OPTIMIZATION IN DELOCALIZED INTERNAL COORDINATES **
   Searching for a Minimum

   Optimization Cycle:   4

                       Coordinates (Angstroms)
     ATOM                X               Y               Z
      1  I         1.3931531957   -0.2375887964    0.0000000000
      2  P        -0.3240727647    1.5424406318    0.0000000000
      3  P        -2.2069466394    0.7553028262    0.0000000000
      4  Cl       -2.1638779014   -1.3097236618    0.0000000000
   Point Group: cs    Number of degrees of freedom:     5


   Energy is  -8058.411178013

 Hessian Updated using BFGS Update

  5 Hessian modes will be used to form the next step
  Hessian Eigenvalues:
     0.096732    0.153102    0.243216    0.287448    0.395086

 Minimum Search - Taking Simple RFO Step
 Searching for Lamda that Minimizes Along All modes
 Value Taken    Lamda =   0.00000000
 Step Taken.  Stepsize is  0.000564

                             Maximum     Tolerance    Cnvgd?
         Gradient           0.000078      0.000300     YES
         Displacement       0.000308      0.001200     YES
         Energy change     -0.000002      0.000001      NO


                       Distance Matrix (Angstroms)
             I (  1)   P (  2)   P (  3)
   P (  2)  2.473332
   P (  3)  3.734508  2.040784
   Cl(  4)  3.715097  3.394072  2.065476

 Final energy is   -8058.4111780130497     


 ******************************
 **  OPTIMIZATION CONVERGED  **
 ******************************

                       Coordinates (Angstroms)
     ATOM                X               Y               Z
      1  I         1.3931531957   -0.2375887964    0.0000000000
      2  P        -0.3240727647    1.5424406318    0.0000000000
      3  P        -2.2069466394    0.7553028262    0.0000000000
      4  Cl       -2.1638779014   -1.3097236618    0.0000000000

Z-matrix Print:
$molecule
0 1
I 
P  1 2.473332
P  2 2.040784 1 111.283769
Cl 3 2.065476 2 111.492625 1 -0.000000 0
$end


 --------------------------------------------------------------
             Orbital Energies (a.u.) and Symmetries
 --------------------------------------------------------------

 Alpha MOs, Restricted
 -- Occupied --                  
******* -180.88 -169.69 -169.69 -104.86  -80.04  -80.02  -37.94
  1 A'    2 A'    3 A'    4 A'    5 A'    6 A'    7 A'    8 A'                 
-33.125 -33.120 -24.309 -24.307 -24.304 -10.588  -8.056  -8.053
  9 A'   10 A'   11 A'   12 A'   13 A'   14 A'   15 A'   16 A'                 
 -7.579  -7.565  -7.253  -5.487  -5.475  -5.471  -5.469  -5.458
 17 A'   18 A'   19 A'   20 A'   21 A'   22 A'   23 A'   24 A'                 
 -5.456-169.689 -33.121 -24.307 -24.304  -8.053  -5.476  -5.469
 25 A'    1 A"    2 A"    3 A"    4 A"    5 A"    6 A"    7 A"                 
 -5.456  -2.410  -2.404  -2.392  -1.137  -0.942  -0.846  -0.690
  8 A"   26 A'   27 A'   28 A'   29 A'   30 A'   31 A'   32 A'                 
 -0.546  -0.526  -0.425  -0.417  -0.375  -2.405  -2.393  -0.514
 33 A'   34 A'   35 A'   36 A'   37 A'    9 A"   10 A"   11 A"                 
 -0.421  -0.350
 12 A"   13 A"                                                                 
 -- Virtual --                   
  0.011   0.061   0.065   0.081   0.105   0.108   0.131   0.141
 38 A'   39 A'   40 A'   41 A'   42 A'   43 A'   44 A'   45 A'                 
  0.154   0.169   0.182   0.234   0.278   0.325   0.367   0.388
 46 A'   47 A'   48 A'   49 A'   50 A'   51 A'   52 A'   53 A'                 
  0.407   0.432   0.497   0.562   0.570   0.586   0.652   0.689
 54 A'   55 A'   56 A'   57 A'   58 A'   59 A'   60 A'   61 A'                 
  0.722   0.792   0.804   0.879   0.940   1.024   1.135   1.146
 62 A'   63 A'   64 A'   65 A'   66 A'   67 A'   68 A'   69 A'                 
  1.164   1.218   1.397   1.507   1.591   1.629   1.854   1.939
 70 A'   71 A'   72 A'   73 A'   74 A'   75 A'   76 A'   77 A'                 
  1.985   2.041   2.638   2.722   4.489   4.521   4.633   4.773
 78 A'   79 A'   80 A'   81 A'   82 A'   83 A'   84 A'   85 A'                 
  6.558   6.574   7.178   7.414  10.359  14.767  14.774  14.858
 86 A'   87 A'   88 A'   89 A'   90 A'   91 A'   92 A'   93 A'                 
 14.886  26.757  26.988  28.882  29.551  29.561  29.875  29.889
 94 A'   95 A'   96 A'   97 A'   98 A'   99 A'  100 A'  101 A'                 
 29.955 130.607 130.614 154.277 165.785 166.042 219.2161912.195
102 A'  103 A'  104 A'  105 A'  106 A'  107 A'  108 A'  109 A'                 
 -0.023   0.081   0.110   0.150   0.336   0.387   0.425   0.540
 14 A"   15 A"   16 A"   17 A"   18 A"   19 A"   20 A"   21 A"                 
  0.574   0.605   0.721   0.821   0.938   1.077   1.128   1.196
 22 A"   23 A"   24 A"   25 A"   26 A"   27 A"   28 A"   29 A"                 
  1.545   1.778   1.834   2.604   4.475   4.489   6.530  14.722
 30 A"   31 A"   32 A"   33 A"   34 A"   35 A"   36 A"   37 A"                 
 14.749  26.673  29.526  29.869  29.874 130.585
 38 A"   39 A"   40 A"   41 A"   42 A"   43 A"                                 

 Beta MOs, Restricted
 -- Occupied --                  
******* -180.88 -169.69 -169.69 -104.86  -80.04  -80.02  -37.94
  1 A'    2 A'    3 A'    4 A'    5 A'    6 A'    7 A'    8 A'                 
-33.125 -33.120 -24.309 -24.307 -24.304 -10.588  -8.056  -8.053
  9 A'   10 A'   11 A'   12 A'   13 A'   14 A'   15 A'   16 A'                 
 -7.579  -7.565  -7.253  -5.487  -5.475  -5.471  -5.469  -5.458
 17 A'   18 A'   19 A'   20 A'   21 A'   22 A'   23 A'   24 A'                 
 -5.456-169.689 -33.121 -24.307 -24.304  -8.053  -5.476  -5.469
 25 A'    1 A"    2 A"    3 A"    4 A"    5 A"    6 A"    7 A"                 
 -5.456  -2.410  -2.404  -2.392  -1.137  -0.942  -0.846  -0.690
  8 A"   26 A'   27 A'   28 A'   29 A'   30 A'   31 A'   32 A'                 
 -0.546  -0.526  -0.425  -0.417  -0.375  -2.405  -2.393  -0.514
 33 A'   34 A'   35 A'   36 A'   37 A'    9 A"   10 A"   11 A"                 
 -0.421  -0.350
 12 A"   13 A"                                                                 
 -- Virtual --                   
  0.011   0.061   0.065   0.081   0.105   0.108   0.131   0.141
 38 A'   39 A'   40 A'   41 A'   42 A'   43 A'   44 A'   45 A'                 
  0.154   0.169   0.182   0.234   0.278   0.325   0.367   0.388
 46 A'   47 A'   48 A'   49 A'   50 A'   51 A'   52 A'   53 A'                 
  0.407   0.432   0.497   0.562   0.570   0.586   0.652   0.689
 54 A'   55 A'   56 A'   57 A'   58 A'   59 A'   60 A'   61 A'                 
  0.722   0.792   0.804   0.879   0.940   1.024   1.135   1.146
 62 A'   63 A'   64 A'   65 A'   66 A'   67 A'   68 A'   69 A'                 
  1.164   1.218   1.397   1.507   1.591   1.629   1.854   1.939
 70 A'   71 A'   72 A'   73 A'   74 A'   75 A'   76 A'   77 A'                 
  1.985   2.041   2.638   2.722   4.489   4.521   4.633   4.773
 78 A'   79 A'   80 A'   81 A'   82 A'   83 A'   84 A'   85 A'                 
  6.558   6.574   7.178   7.414  10.359  14.767  14.774  14.858
 86 A'   87 A'   88 A'   89 A'   90 A'   91 A'   92 A'   93 A'                 
 14.886  26.757  26.988  28.882  29.551  29.561  29.875  29.889
 94 A'   95 A'   96 A'   97 A'   98 A'   99 A'  100 A'  101 A'                 
 29.955 130.607 130.614 154.277 165.785 166.042 219.2161912.195
102 A'  103 A'  104 A'  105 A'  106 A'  107 A'  108 A'  109 A'                 
 -0.023   0.081   0.110   0.150   0.336   0.387   0.425   0.540
 14 A"   15 A"   16 A"   17 A"   18 A"   19 A"   20 A"   21 A"                 
  0.574   0.605   0.721   0.821   0.938   1.077   1.128   1.196
 22 A"   23 A"   24 A"   25 A"   26 A"   27 A"   28 A"   29 A"                 
  1.545   1.778   1.834   2.604   4.475   4.489   6.530  14.722
 30 A"   31 A"   32 A"   33 A"   34 A"   35 A"   36 A"   37 A"                 
 14.749  26.673  29.526  29.869  29.874 130.585
 38 A"   39 A"   40 A"   41 A"   42 A"   43 A"                                 
 --------------------------------------------------------------

          Ground-State Mulliken Net Atomic Charges

     Atom                 Charge (a.u.)
  ----------------------------------------
      1 I                    -0.126763
      2 P                     0.165916
      3 P                     0.004397
      4 Cl                   -0.043549
  ----------------------------------------
  Sum of atomic charges =    -0.000000

 -----------------------------------------------------------------
                    Cartesian Multipole Moments
 -----------------------------------------------------------------
    Charge (ESU x 10^10)
                 0.0000
    Dipole Moment (Debye)
         X      -0.1893      Y       0.7176      Z       0.0000
       Tot       0.7421
    Quadrupole Moments (Debye-Ang)
        XX     -68.6999     XY      -2.6248     YY     -68.8159
        XZ      -0.0000     YZ      -0.0000     ZZ     -68.3099
    Octopole Moments (Debye-Ang^2)
       XXX      70.5379    XXY      -8.8648    XYY      24.0782
       YYY     -25.5869    XXZ       0.0000    XYZ       0.0000
       YYZ       0.0000    XZZ      19.8631    YZZ      -6.4254
       ZZZ       0.0000
    Hexadecapole Moments (Debye-Ang^3)
      XXXX   -1196.8186   XXXY      -6.9257   XXYY    -276.8773
      XYYY       3.6033   YYYY    -474.4148   XXXZ      -0.0000
      XXYZ      -0.0000   XYYZ      -0.0000   YYYZ      -0.0000
      XXZZ    -215.5180   XYZZ       1.9733   YYZZ     -97.7914
      XZZZ      -0.0000   YZZZ      -0.0000   ZZZZ    -100.7036
 -----------------------------------------------------------------
Archival summary:
1\1\TWL02\OPT\ProcedureUnspecified\BasisUnspecified\1l12\taweetha\SunNov417:24:232018SunNov417:24:232018\0\\#,OPT,ProcedureUnspecified,BasisUnspecified,\\0,1\I\P,1,2.47333\P,2,2.04078,1,111.284\Cl,3,2.06548,2,111.493,1,-0,0\\HF=-8057.8134\\@

 Total job time:  7096.61s(wall), 9788.20s(cpu) 
 Sun Nov  4 17:24:25 2018

        *************************************************************
        *                                                           *
        *  Thank you very much for using Q-Chem.  Have a nice day.  *
        *                                                           *
        *************************************************************
