# Supplementary material for: Geometric and energetic data from ab initio calculations of haloethene, haloimine, halomethylenephosphine, haloiminophosphine, halodiazene, halodiphosphene and halocyclopropane
Source: Data Brief. 2019 Nov 2;27:104738. doi: 10.1016/j.dib.2019.104738 (PMC6861602; doi:10.1016/j.dib.2019.104738)
Supplement: Multimedia component 8 [file mmc8.zip › PP/CCSD/FEPPBrE.out]

Q-Chem Developer Version!
                  Welcome to Q-Chem
     A Quantum Leap Into The Future Of Chemistry


 Q-Chem 5.1, Q-Chem, Inc., Pleasanton, CA (2018)

 Yihan Shao,  Zhengting Gan,  E. Epifanovsky,  A. T. B. Gilbert,  M. Wormit,  
 J. Kussmann,  A. W. Lange,  A. Behn,  Jia Deng,  Xintian Feng,  D. Ghosh,  
 M. Goldey,  P. R. Horn,  L. D. Jacobson,  I. Kaliman,  T. Kus,  A. Landau,  
 Jie Liu,  E. I. Proynov,  R. M. Richard,  R. P. Steele,  E. J. Sundstrom,  
 H. L. Woodcock III,  P. M. Zimmerman,  D. Zuev,  B. Albrecht,  E. Alguire,  
 S. A. Baeppler,  D. Barton,  Z. Benda,  Y. A. Bernard,  E. J. Berquist,  
 K. B. Bravaya,  H. Burton,  D. Casanova,  Chun-Min Chang,  Yunqing Chen,  
 A. Chien,  K. D. Closser,  M. P. Coons,  S. Coriani,  S. Dasgupta,  
 A. L. Dempwolff,  M. Diedenhofen,  Hainam Do,  R. G. Edgar,  Po-Tung Fang,  
 S. Faraji,  S. Fatehi,  Qingguo Feng,  K. D. Fenk,  J. Fosso-Tande,  
 Qinghui Ge,  A. Ghysels,  G. Gidofalvi,  J. Gomes,  J. Gonthier,  A. Gunina,  
 D. Hait,  M. W. D. Hanson-Heine,  P. H. P. Harbach,  A. W. Hauser,  
 J. E. Herr,  E. G. Hohenstein,  Z. C. Holden,  Kerwin Hui,  B. C. Huynh,  
 T.-C. Jagau,  Hyunjun Ji,  B. Kaduk,  K. Khistyaev,  Jaehoon Kim,  
 P. Klunzinger,  K. Koh,  D. Kosenkov,  L. Koulias,  T. Kowalczyk,  
 C. M. Krauter,  A. Kunitsa,  Ka Un Lao,  A. Laurent,  K. V. Lawler,  
 Joonho Lee,  D. Lefrancois,  S. Lehtola,  D. S. Levine,  Yi-Pei Li,  
 You-Sheng Lin,  Fenglai Liu,  E. Livshits,  A. Luenser,  P. Manohar,  
 E. Mansoor,  S. F. Manzer,  Shan-Ping Mao,  Yuezhi Mao,  N. Mardirossian,  
 A. V. Marenich,  T. Markovich,  L. A. Martinez-Martinez,  S. A. Maurer,  
 N. J. Mayhall,  S. C. McKenzie,  J.-M. Mewes,  A. F. Morrison,  
 J. W. Mullinax,  K. Nanda,  T. S. Nguyen-Beck,  R. Olivares-Amaya,  
 J. A. Parkhill,  T. M. Perrine,  F. Plasser,  P. Pokhilko,  S. Prager,  
 A. Prociuk,  E. Ramos,  D. R. Rehn,  F. Rob,  M. Schneider,  N. Sergueev,  
 S. M. Sharada,  S. Sharma,  D. W. Small,  T. Stauch,  T. Stein,  
 Yu-Chuan Su,  A. J. W. Thom,  A. Tkatchenko,  T. Tsuchimochi,  N. M. Tubman,  
 L. Vogt,  M. L. Vidal,  O. Vydrov,  M. A. Watson,  J. Wenzel,  
 M. de Wergifosse,  T. A. Wesolowski,  A. White,  J. Witte,  A. Yamada,  
 Jun Yang,  K. Yao,  S. Yeganeh,  S. R. Yost,  Zhi-Qiang You,  A. Zech,  
 Igor Ying Zhang,  Xing Zhang,  Yan Zhao,  Ying Zhu,  B. R. Brooks,  
 G. K. L. Chan,  C. J. Cramer,  M. S. Gordon,  W. J. Hehre,  A. Klamt,  
 M. W. Schmidt,  C. D. Sherrill,  D. G. Truhlar,  A. Aspuru-Guzik,  R. Baer,  
 A. T. Bell,  N. A. Besley,  Jeng-Da Chai,  A. E. DePrince, III,  
 R. A. DiStasio Jr.,  A. Dreuw,  B. D. Dunietz,  T. R. Furlani,  
 Chao-Ping Hsu,  Yousung Jung,  Jing Kong,  D. S. Lambrecht,  WanZhen Liang,  
 C. Ochsenfeld,  V. A. Rassolov,  L. V. Slipchenko,  J. E. Subotnik,  
 T. Van Voorhis,  J. M. Herbert,  A. I. Krylov,  P. M. W. Gill,  M. Head-Gordon

 Contributors to earlier versions of Q-Chem not listed above: 
 R. D. Adamson,  B. Austin,  J. Baker,  G. J. O. Beran,  K. Brandhorst,  
 S. T. Brown,  E. F. C. Byrd,  A. K. Chakraborty,  C.-L. Cheng,  
 Siu Hung Chien,  D. M. Chipman,  D. L. Crittenden,  H. Dachsel,  
 R. J. Doerksen,  A. D. Dutoi,  L. Fusti-Molnar,  W. A. Goddard III,  
 A. Golubeva-Zadorozhnaya,  S. R. Gwaltney,  G. Hawkins,  A. Heyden,  
 S. Hirata,  G. Kedziora,  F. J. Keil,  C. Kelley,  Jihan Kim,  R. A. King,  
 R. Z. Khaliullin,  P. P. Korambath,  W. Kurlancheek,  A. M. Lee,  M. S. Lee,  
 S. V. Levchenko,  Ching Yeh Lin,  D. Liotard,  R. C. Lochan,  I. Lotan,  
 P. E. Maslen,  N. Nair,  D. P. O'Neill,  D. Neuhauser,  E. Neuscamman,  
 C. M. Oana,  R. Olson,  B. Peters,  R. Peverati,  P. A. Pieniazek,  
 Y. M. Rhee,  J. Ritchie,  M. A. Rohrdanz,  E. Rosta,  N. J. Russ,  
 H. F. Schaefer III,  N. E. Schultz,  N. Shenvi,  A. C. Simmonett,  A. Sodt,  
 D. Stuck,  K. S. Thanthiriwatte,  V. Vanovschi,  Tao Wang,  A. Warshel,  
 C. F. Williams,  Q. Wu,  X. Xu,  W. Zhang

 Please cite Q-Chem as follows:
 Y. Shao et al., Mol. Phys. 113, 184-215 (2015)
 DOI: 10.1080/00268976.2014.952696

 Q-Chem 5.1.1 for Intel X86 EM64T Linux

 Parts of Q-Chem use Armadillo 8.300.2 (Tropical Shenanigans).
 http://arma.sourceforge.net/

 Q-Chem begins on Sun Nov  4 10:44:46 2018  

Host: 
0

     Scratch files written to /scratch/taweetham/qchem43124//
Input Ideriv = 1
Curr. Ideriv = -1
Max.  Ideriv = 1

Checking the input file for inconsistencies... 	...done.

--------------------------------------------------------------
User input:
--------------------------------------------------------------
F=Br_c.out
$molecule
0 1
Br
P  1 2.251521
P  2 2.053746 1 107.141977
F  3 1.634829 2 108.030321 1 -0.000000 0
$end

$rem
   JOB_TYPE	OPTIMIZATION
   BASIS	6-311++G**
   METHOD	ccsd
   MEM_TOTAL	4000
   N_FROZEN_CORE      FC
$end


--------------------------------------------------------------
 ----------------------------------------------------------------
             Standard Nuclear Orientation (Angstroms)
    I     Atom           X                Y                Z
 ----------------------------------------------------------------
    1      Br      1.4151381214    -0.2254078313     0.0000000000
    2      P      -0.2928942093     1.2415524172    -0.0000000000
    3      P      -2.0307587391     0.1471578319    -0.0000000000
    4      F      -1.6305600027    -1.4379310712     0.0000000000
 ----------------------------------------------------------------
 Molecular Point Group                 Cs    NOp =  2
 Largest Abelian Subgroup              Cs    NOp =  2
 Nuclear Repulsion Energy =   379.9222208238 hartrees
 There are       37 alpha and       37 beta electrons
 Requested basis set is 6-311++G(d,p)
 There are 51 shells and 130 basis functions
 Total memory of 4000MB is distributed as follows: 
   QALLOC including MEM_STATIC uses 192MB
   MEM_STATIC is set to 192MB
   CCMAN JOB total memory use is  3808MB
 Warning: actual memory use might exceed 4000MB

 Total QAlloc Memory Limit    192 MB
 Mega-Array Size       188 MB
 MEM_STATIC part       192 MB
 A cutoff of  1.0D-14 yielded   1139 shell pairs
 There are      7858 function pairs (      8621 Cartesian)

 -------------------------------------------------------
 OpenMP Integral Computing Module                       
 Release: version 1.0, May 2013, Q-Chem Inc. Pittsburgh 
 -------------------------------------------------------
 Integral Job Info:
 Integral job number is                      11
 Integral operator is                         1
 short-range coefficients                     0
 long-range coefficients              100000000
 Omega coefficients                           0
 if combine SR and LR in K                    0
 Integral screening is                        0
 Integral computing path is                   2
 max size of driver memory is            800000
 size of driver memory is                593474
 size of scratch memory is             29623520
 max col of scratch BK array               1296
 max len of scratch array in speh3          155
 max len of scratch index in speh4           18
 max int batch size is                      520
 min int batch size is                       52
 fixed nKL is                                45
 max L of basis functions is                  2
 order of int derivative is                   0
 number of shells is                         51
 number of basis is                         136
 number of cartesian basis is               136
 number of contracted shell pairs          1139
 number of primitive shell pairs           3077
 maxK2 (contraction) of shell pair           36
 max number of K2 of shell pair               1
 max number of CS2 of shell pair            142
 max number of PS2 of shell pair            252
 mem total for path MDJ                  520540
 -------------------------------------------------------
 Smallest overlap matrix eigenvalue = 8.02E-04

 Scale SEOQF with 1.000000e-01/1.000000e-01/1.000000e-01

 Standard Electronic Orientation quadrupole field applied
 Nucleus-field energy     =     0.0000000087 hartrees
 Guess from superposition of atomic densities
 Warning:  Energy on first SCF cycle will be non-variational
 SAD guess density has 74.000000 electrons

 -----------------------------------------------------------------------
  General SCF calculation program by
  Eric Jon Sundstrom, Paul Horn, Yuezhi Mao, Dmitri Zuev, Alec White,
  David Stuck, Shaama M.S., Shane Yost, Joonho Lee, David Small,
  Daniel Levine, Susi Lehtola, Hugh Burton, Evgeny Epifanovsky
 -----------------------------------------------------------------------
 Hartree-Fock
 using 4 threads for integral computing
 -------------------------------------------------------
 OpenMP Integral computing Module                
 Release: version 2.0, May 2017, Q-Chem Inc. Pleasanton 
 -------------------------------------------------------
 A restricted SCF calculation will be
 performed using DIIS
 SCF converges when DIIS error is below 1.0e-08
 ---------------------------------------
  Cycle       Energy         DIIS error
 ---------------------------------------
    1   -3353.5286987586      3.97e-02  
    2   -3353.2612937833      5.05e-03  
    3   -3353.3053762088      3.24e-03  
    4   -3353.3216546685      5.60e-04  
    5   -3353.3225503968      1.91e-04  
    6   -3353.3227036181      4.41e-05  
    7   -3353.3227157087      1.42e-05  
    8   -3353.3227170998      7.04e-06  
    9   -3353.3227173651      2.49e-06  
   10   -3353.3227174263      6.32e-07  
   11   -3353.3227174302      2.87e-07  
   12   -3353.3227174308      1.22e-07  
   13   -3353.3227174309      3.78e-08  
   14   -3353.3227174310      9.24e-09  Convergence criterion met
 ---------------------------------------
 SCF time:   CPU 14.88s  wall 5.00s 
 SCF   energy in the final basis set =    -3353.3227174310
 Total energy in the final basis set =    -3353.3227174310


 ------------------------------------------------------------------------------

   CCMAN2: suite of methods based on coupled cluster
           and equation of motion theories.

   Components:
   * libvmm-1.3-trunk
     by Evgeny Epifanovsky, Ilya Kaliman.
   * libtensor-2.5-trunk
     by Evgeny Epifanovsky, Michael Wormit, Dmitry Zuev, Sam Manzer, 
        Ilya Kaliman.
   * libcc-2.5-trunk
     by Evgeny Epifanovsky, Arik Landau, Tomasz Kus, Kirill Khistyaev, 
        Dmitry Zuev, Prashant Manohar, Xintian Feng, Anna Krylov, 
        Matthew Goldey, Alec White, Thomas Jagau, Kaushik Nanda, 
        Anastasia Gunina, Alexander Kunitsa, Joonho Lee.

   CCMAN original authors:
   Anna I. Krylov, C. David Sherrill, Steven R. Gwaltney,
   Edward F. C. Byrd (2000)
   Sergey V. Levchenko, Lyudmila V. Slipchenko, Tao Wang,
   Ana-Maria C. Cristian (2003)
   Piotr A. Pieniazek, C. Melania Oana, Evgeny Epifanovsky (2007)
   Prashant Manohar (2009)

 ------------------------------------------------------------------------------


 Allocating and initializing 3808MB of RAM...
 Calculation will run on 4 cores.


 Alpha MOs, Restricted
 -- Occupied --                  
-490.05  -80.06  -80.03  -65.18  -58.54  -58.54  -58.54  -26.33
  1 A'    2 A'    3 A'    4 A'    5 A'    1 A"    6 A'    7 A'                 
 -9.859  -7.595  -7.569  -7.472  -7.464  -7.464  -5.488  -5.485
  8 A'    9 A'   10 A'   11 A'    2 A"   12 A'   13 A'    3 A"                 
 -5.485  -5.461  -5.460  -5.460  -3.212  -3.208  -3.208  -3.198
 14 A'   15 A'   16 A'    4 A"   17 A'    5 A"   18 A'    6 A"                 
 -3.198  -1.622  -1.048  -0.919  -0.772  -0.696  -0.693  -0.615
 19 A'   20 A'   21 A'   22 A'   23 A'   24 A'    7 A"   25 A'                 
 -0.471  -0.465  -0.462  -0.394  -0.360
 26 A'    8 A"   27 A'   28 A'    9 A"                                         
 -- Virtual --                   
 -0.018   0.017   0.062   0.066   0.079   0.087   0.096   0.107
 10 A"   29 A'   30 A'   31 A'   11 A"   32 A'   33 A'   34 A'                 
  0.109   0.115   0.127   0.136   0.156   0.179   0.182   0.194
 12 A"   35 A'   13 A"   36 A'   37 A'   38 A'   39 A'   40 A'                 
  0.333   0.341   0.352   0.371   0.385   0.395   0.408   0.421
 41 A'   14 A"   42 A'   43 A'   15 A"   44 A'   45 A'   16 A"                 
  0.429   0.496   0.530   0.570   0.595   0.662   0.663   0.714
 46 A'   47 A'   48 A'   17 A"   49 A'   18 A"   50 A'   51 A'                 
  0.725   0.775   0.790   0.809   0.818   0.870   0.881   0.886
 19 A"   20 A"   52 A'   53 A'   54 A'   55 A'   56 A'   21 A"                 
  0.905   1.009   1.074   1.089   1.146   1.305   1.385   1.581
 57 A'   22 A"   23 A"   58 A'   59 A'   60 A'   61 A'   24 A"                 
  1.643   1.646   1.771   1.830   1.841   1.939   1.969   1.999
 62 A'   63 A'   25 A"   26 A"   64 A'   65 A'   66 A'   67 A'                 
  2.236   2.298   2.336   2.402   4.190   4.193   4.221   4.232
 68 A'   27 A"   69 A'   70 A'   28 A"   71 A'   29 A"   72 A'                 
  4.506   4.532   4.546   4.548   4.589   4.747   6.899   6.942
 73 A'   30 A"   74 A'   31 A"   75 A'   76 A'   32 A"   77 A'                 
  6.948   7.177   7.264   7.447   8.202   8.225   8.278  14.710
 78 A'   79 A'   80 A'   81 A'   33 A"   82 A'   83 A'   34 A"                 
 14.748  14.755  14.775  14.851  14.881  49.460  68.732 165.856
 35 A"   84 A'   85 A'   86 A'   87 A'   88 A'   89 A'   90 A'                 
166.055 293.886 293.906 293.9741028.399
 91 A'   36 A"   92 A'   93 A'   94 A'                                         

 Beta MOs, Restricted
 -- Occupied --                  
-490.05  -80.06  -80.03  -65.18  -58.54  -58.54  -58.54  -26.33
  1 A'    2 A'    3 A'    4 A'    5 A'    1 A"    6 A'    7 A'                 
 -9.859  -7.595  -7.569  -7.472  -7.464  -7.464  -5.488  -5.485
  8 A'    9 A'   10 A'   11 A'    2 A"   12 A'   13 A'    3 A"                 
 -5.485  -5.461  -5.460  -5.460  -3.212  -3.208  -3.208  -3.198
 14 A'   15 A'   16 A'    4 A"   17 A'    5 A"   18 A'    6 A"                 
 -3.198  -1.622  -1.048  -0.919  -0.772  -0.696  -0.693  -0.615
 19 A'   20 A'   21 A'   22 A'   23 A'   24 A'    7 A"   25 A'                 
 -0.471  -0.465  -0.462  -0.394  -0.360
 26 A'    8 A"   27 A'   28 A'    9 A"                                         
 -- Virtual --                   
 -0.018   0.017   0.062   0.066   0.079   0.087   0.096   0.107
 10 A"   29 A'   30 A'   31 A'   11 A"   32 A'   33 A'   34 A'                 
  0.109   0.115   0.127   0.136   0.156   0.179   0.182   0.194
 12 A"   35 A'   13 A"   36 A'   37 A'   38 A'   39 A'   40 A'                 
  0.333   0.341   0.352   0.371   0.385   0.395   0.408   0.421
 41 A'   14 A"   42 A'   43 A'   15 A"   44 A'   45 A'   16 A"                 
  0.429   0.496   0.530   0.570   0.595   0.662   0.663   0.714
 46 A'   47 A'   48 A'   17 A"   49 A'   18 A"   50 A'   51 A'                 
  0.725   0.775   0.790   0.809   0.818   0.870   0.881   0.886
 19 A"   20 A"   52 A'   53 A'   54 A'   55 A'   56 A'   21 A"                 
  0.905   1.009   1.074   1.089   1.146   1.305   1.385   1.581
 57 A'   22 A"   23 A"   58 A'   59 A'   60 A'   61 A'   24 A"                 
  1.643   1.646   1.771   1.830   1.841   1.939   1.969   1.999
 62 A'   63 A'   25 A"   26 A"   64 A'   65 A'   66 A'   67 A'                 
  2.236   2.298   2.336   2.402   4.190   4.193   4.221   4.232
 68 A'   27 A"   69 A'   70 A'   28 A"   71 A'   29 A"   72 A'                 
  4.506   4.532   4.546   4.548   4.589   4.747   6.899   6.942
 73 A'   30 A"   74 A'   31 A"   75 A'   76 A'   32 A"   77 A'                 
  6.948   7.177   7.264   7.447   8.202   8.225   8.278  14.710
 78 A'   79 A'   80 A'   81 A'   33 A"   82 A'   83 A'   34 A"                 
 14.748  14.755  14.775  14.851  14.881  49.460  68.732 165.856
 35 A"   84 A'   85 A'   86 A'   87 A'   88 A'   89 A'   90 A'                 
166.055 293.886 293.906 293.9741028.399
 91 A'   36 A"   92 A'   93 A'   94 A'                                         

 Occupation and symmetry of molecular orbitals

 Point group: Cs (2 irreducible representations).

                           A'   A"    All 
 ------------------------------------------
 All molecular orbitals:
  - Alpha                  94   36    130 
  - Beta                   94   36    130 
 ------------------------------------------
 Alpha orbitals:
  - Frozen occupied        16   4     20  
  - Active occupied        12   5     17  
  - Active virtual         66   27    93  
  - Frozen virtual         0    0     0   
 ------------------------------------------
 Beta orbitals:
  - Frozen occupied        16   4     20  
  - Active occupied        12   5     17  
  - Active virtual         66   27    93  
  - Frozen virtual         0    0     0   
 ------------------------------------------

 Import integrals:   CPU 0.00 s  wall 0.01 s

 Import integrals:   CPU 47.72 s  wall 41.67 s

 MP2 amplitudes:   CPU 0.21 s  wall 0.54 s

Running a double precision version
           CCSD T amplitudes will be solved using DIIS.

           Start     Size      MaxIter   EConv     TConv     
           3         7         100       1.00e-07  1.00e-05  
 ------------------------------------------------------------------------------
           Energy (a.u.)   Ediff      Tdiff       Comment
 ------------------------------------------------------------------------------
         -3354.03254821                           
     1   -3354.02290050   9.65e-03   7.84e-01     
     2   -3354.04483027   2.19e-02   1.00e-01     
     3   -3354.04437138   4.59e-04   4.39e-02     
     4   -3354.04669915   2.33e-03   1.72e-02     Switched to DIIS steps.
     5   -3354.04754568   8.47e-04   1.38e-02     
     6   -3354.04757452   2.88e-05   2.80e-03     
     7   -3354.04756728   7.24e-06   1.32e-03     
     8   -3354.04756846   1.18e-06   2.71e-04     
     9   -3354.04756918   7.19e-07   1.27e-04     
    10   -3354.04756910   7.20e-08   4.96e-05     
    11   -3354.04756940   3.00e-07   2.87e-05     
    12   -3354.04756947   6.42e-08   1.67e-05     
    13   -3354.04756936   1.04e-07   4.07e-06     
    14   -3354.04756936   3.05e-09   2.01e-06     
 ------------------------------------------------------------------------------
         -3354.04756936                           CCSD T converged.

End of double precision
 SCF energy                 = -3353.32271743
 MP2 energy                 = -3354.03254821
 CCSD correlation energy     =    -0.72485193
 CCSD total energy           = -3354.04756936

 CCSD  T1^2 = 0.0128  T2^2 = 0.2784  Leading amplitudes:

 Amplitude    Orbitals with energies
 -0.0260       7 (A") A                  ->    10 (A") A                  
              -0.6928                         -0.0179                     
 -0.0260       7 (A") B                  ->    10 (A") B                  
              -0.6928                         -0.0179                     
  0.0215       25 (A') A                 ->    29 (A') A                  
              -0.6152                          0.0171                     
  0.0215       25 (A') B                 ->    29 (A') B                  
              -0.6152                          0.0171                     

 Amplitude    Orbitals with energies
 -0.1466       9 (A") A      9 (A") B    ->    10 (A") A     10 (A") B    
              -0.3602       -0.3602           -0.0179       -0.0179       
  0.1466       9 (A") A      9 (A") B    ->    10 (A") B     10 (A") A    
              -0.3602       -0.3602           -0.0179       -0.0179       
  0.1466       9 (A") B      9 (A") A    ->    10 (A") A     10 (A") B    
              -0.3602       -0.3602           -0.0179       -0.0179       
 -0.1466       9 (A") B      9 (A") A    ->    10 (A") B     10 (A") A    
              -0.3602       -0.3602           -0.0179       -0.0179       

 Computing CCSD intemediates for later calculations in double precision
 Finished.

Running a double precision version
           CCSD Lambda amplitudes will be solved using DIIS.
           Start     Size      MaxIter   EConv     LConv     
           3         7         100       1.00e-07  1.00e-05  
 ------------------------------------------------------------------------------
            Enorm      Ldiff       Comment
 ------------------------------------------------------------------------------
     1     6.37e-02   4.53e-02     
     2     1.80e-02   7.48e-03     
     3     7.61e-03   1.82e-03     
     4     4.12e-03   1.34e-03     Switched to DIIS steps.
     5     1.10e-03   7.61e-04     
     6     5.23e-04   1.64e-04     
     7     1.55e-04   4.25e-05     
     8     6.68e-05   2.70e-06     
     9     2.53e-05   3.90e-06     
    10     1.04e-05   1.85e-06     
    11     4.69e-06   5.14e-07     
    12     1.83e-06   2.43e-07     
    13     9.90e-07   2.76e-09     
    14     4.69e-07   1.93e-08     
    15     2.13e-07   4.59e-09     
    16     1.01e-07   2.54e-09     
    17     4.29e-08   6.92e-10     
 ------------------------------------------------------------------------------
                                   CCSD Lambda converged.

 Computing density matrices in double precision...
           Orbital response amplitudes will be solved using DIIS.
           Start     Size      MaxIter   EConv     LConv     
           3         7         100       1.00e-06  1.00e-06  
 ------------------------------------------------------------------------------
            Enorm      Ldiff       Comment
 ------------------------------------------------------------------------------
     1     1.16e-01   6.44e-03     
     2     1.18e-01   7.79e-03     
     3     1.47e-01   3.29e-02     
     4     1.23e-02   6.77e-02     Switched to DIIS steps.
     5     4.71e-03   1.70e-03     
     6     1.30e-03   9.64e-05     
     7     2.62e-04   1.68e-04     
     8     1.42e-04   7.52e-05     
     9     4.28e-05   2.20e-05     
    10     1.49e-05   3.39e-06     
    11     5.35e-06   2.14e-07     
    12     1.69e-06   3.66e-07     
    13     4.91e-07   2.43e-07     
 ------------------------------------------------------------------------------
                                   Orbital response converged.

 Computing density matrices... Done.
 CCSD calculation:   CPU 617.99 s  wall 392.65 s

Current path: /canmo/ccsd/grad/
/g1_bb_aa
/g1_bb_bb
/g1_o1o1
/g1_o1o2
/g1_o1v1
/g1_o2v1
/g1_v1v1
/g1p_bb_aa
/g1p_bb_bb
/g1s_bb_aa
/g1s_bb_bb
/g2_o1o1o1o1
/g2_o1o1o1v1
/g2_o1o1v1v1
/g2_o1v1o1v1
/g2_o1v1v1v1
/g2_v1v1v1v1
/w_bb_aa
/w_bb_bb
 Transferring MO TPDM to AO TPDM
 Transferring g2_o1o1o1o1
 Transferring g2_o1o1o1v1
 Transferring g2_o1o1v1v1
 Transferring g2_o1v1o1v1
 Transferring g2_o1v1v1v1
 Transferring g2_v1v1v1v1
 Adding separable TPDM
 Computing TPDM gradient
 --------------------------------------------------------
 2e gradient
  Atom          X               Y               Z
 --------------------------------------------------------
    1        -42.772136       17.865646       -0.000000  
    2          5.128595      -34.056577        0.000000  
    3         31.358195       -3.162782        0.000000  
    4          6.285346       19.353713       -0.000000  
 --------------------------------------------------------
 --------------------------------------------------------
 Final gradient
  Atom          X               Y               Z
 --------------------------------------------------------
    1        -42.772136       17.865646       -0.000000  
    2          5.128595      -34.056577        0.000000  
    3         31.358195       -3.162782        0.000000  
    4          6.285346       19.353713       -0.000000  
 --------------------------------------------------------
 Analytic gradient from two-electron contribution:   CPU 854.12 s  wall 528.38 s

 Total ccman2 time:   CPU 1524.77 s  wall 973.88 s


 --------------------------------------------------------------
             Orbital Energies (a.u.) and Symmetries
 --------------------------------------------------------------

 Alpha MOs, Restricted
 -- Occupied --                  
-490.05  -80.06  -80.03  -65.18  -58.54  -58.54  -26.33   -9.86
  1 A'    2 A'    3 A'    4 A'    5 A'    6 A'    7 A'    8 A'                 
 -7.595  -7.569  -7.472  -7.464  -5.488  -5.485  -5.461  -5.460
  9 A'   10 A'   11 A'   12 A'   13 A'   14 A'   15 A'   16 A'                 
-58.538  -7.464  -5.485  -5.460  -3.212  -3.208  -3.198  -1.622
  1 A"    2 A"    3 A"    4 A"   17 A'   18 A'   19 A'   20 A'                 
 -1.048  -0.919  -0.772  -0.696  -0.615  -0.471  -0.462  -0.394
 21 A'   22 A'   23 A'   24 A'   25 A'   26 A'   27 A'   28 A'                 
 -3.208  -3.198  -0.693  -0.465  -0.360
  5 A"    6 A"    7 A"    8 A"    9 A"                                         
 -- Virtual --                   
  0.017   0.062   0.066   0.087   0.096   0.107   0.115   0.136
 29 A'   30 A'   31 A'   32 A'   33 A'   34 A'   35 A'   36 A'                 
  0.156   0.179   0.182   0.194   0.333   0.352   0.371   0.395
 37 A'   38 A'   39 A'   40 A'   41 A'   42 A'   43 A'   44 A'                 
  0.408   0.429   0.496   0.530   0.595   0.663   0.714   0.790
 45 A'   46 A'   47 A'   48 A'   49 A'   50 A'   51 A'   52 A'                 
  0.809   0.818   0.870   0.881   0.905   1.089   1.146   1.305
 53 A'   54 A'   55 A'   56 A'   57 A'   58 A'   59 A'   60 A'                 
  1.385   1.643   1.646   1.841   1.939   1.969   1.999   2.236
 61 A'   62 A'   63 A'   64 A'   65 A'   66 A'   67 A'   68 A'                 
  2.336   2.402   4.193   4.232   4.506   4.546   4.589   4.747
 69 A'   70 A'   71 A'   72 A'   73 A'   74 A'   75 A'   76 A'                 
  6.942   6.948   7.177   7.264   7.447   8.225   8.278  14.755
 77 A'   78 A'   79 A'   80 A'   81 A'   82 A'   83 A'   84 A'                 
 14.775  14.851  14.881  49.460  68.732 165.856 166.055 293.906
 85 A'   86 A'   87 A'   88 A'   89 A'   90 A'   91 A'   92 A'                 
293.9741028.399  -0.018   0.079   0.109   0.127   0.341   0.385
 93 A'   94 A'   10 A"   11 A"   12 A"   13 A"   14 A"   15 A"                 
  0.421   0.570   0.662   0.725   0.775   0.886   1.009   1.074
 16 A"   17 A"   18 A"   19 A"   20 A"   21 A"   22 A"   23 A"                 
  1.581   1.771   1.830   2.298   4.190   4.221   4.532   4.548
 24 A"   25 A"   26 A"   27 A"   28 A"   29 A"   30 A"   31 A"                 
  6.899   8.202  14.710  14.748 293.886
 32 A"   33 A"   34 A"   35 A"   36 A"                                         

 Beta MOs, Restricted
 -- Occupied --                  
-490.05  -80.06  -80.03  -65.18  -58.54  -58.54  -26.33   -9.86
  1 A'    2 A'    3 A'    4 A'    5 A'    6 A'    7 A'    8 A'                 
 -7.595  -7.569  -7.472  -7.464  -5.488  -5.485  -5.461  -5.460
  9 A'   10 A'   11 A'   12 A'   13 A'   14 A'   15 A'   16 A'                 
-58.538  -7.464  -5.485  -5.460  -3.212  -3.208  -3.198  -1.622
  1 A"    2 A"    3 A"    4 A"   17 A'   18 A'   19 A'   20 A'                 
 -1.048  -0.919  -0.772  -0.696  -0.615  -0.471  -0.462  -0.394
 21 A'   22 A'   23 A'   24 A'   25 A'   26 A'   27 A'   28 A'                 
 -3.208  -3.198  -0.693  -0.465  -0.360
  5 A"    6 A"    7 A"    8 A"    9 A"                                         
 -- Virtual --                   
  0.017   0.062   0.066   0.087   0.096   0.107   0.115   0.136
 29 A'   30 A'   31 A'   32 A'   33 A'   34 A'   35 A'   36 A'                 
  0.156   0.179   0.182   0.194   0.333   0.352   0.371   0.395
 37 A'   38 A'   39 A'   40 A'   41 A'   42 A'   43 A'   44 A'                 
  0.408   0.429   0.496   0.530   0.595   0.663   0.714   0.790
 45 A'   46 A'   47 A'   48 A'   49 A'   50 A'   51 A'   52 A'                 
  0.809   0.818   0.870   0.881   0.905   1.089   1.146   1.305
 53 A'   54 A'   55 A'   56 A'   57 A'   58 A'   59 A'   60 A'                 
  1.385   1.643   1.646   1.841   1.939   1.969   1.999   2.236
 61 A'   62 A'   63 A'   64 A'   65 A'   66 A'   67 A'   68 A'                 
  2.336   2.402   4.193   4.232   4.506   4.546   4.589   4.747
 69 A'   70 A'   71 A'   72 A'   73 A'   74 A'   75 A'   76 A'                 
  6.942   6.948   7.177   7.264   7.447   8.225   8.278  14.755
 77 A'   78 A'   79 A'   80 A'   81 A'   82 A'   83 A'   84 A'                 
 14.775  14.851  14.881  49.460  68.732 165.856 166.055 293.906
 85 A'   86 A'   87 A'   88 A'   89 A'   90 A'   91 A'   92 A'                 
293.9741028.399  -0.018   0.079   0.109   0.127   0.341   0.385
 93 A'   94 A'   10 A"   11 A"   12 A"   13 A"   14 A"   15 A"                 
  0.421   0.570   0.662   0.725   0.775   0.886   1.009   1.074
 16 A"   17 A"   18 A"   19 A"   20 A"   21 A"   22 A"   23 A"                 
  1.581   1.771   1.830   2.298   4.190   4.221   4.532   4.548
 24 A"   25 A"   26 A"   27 A"   28 A"   29 A"   30 A"   31 A"                 
  6.899   8.202  14.710  14.748 293.886
 32 A"   33 A"   34 A"   35 A"   36 A"                                         
 --------------------------------------------------------------

          Ground-State Mulliken Net Atomic Charges

     Atom                 Charge (a.u.)
  ----------------------------------------
      1 Br                   -0.201484
      2 P                     0.272071
      3 P                     0.130649
      4 F                    -0.201236
  ----------------------------------------
  Sum of atomic charges =    -0.000000

 -----------------------------------------------------------------
                    Cartesian Multipole Moments
 -----------------------------------------------------------------
    Charge (ESU x 10^10)
                -0.0000
    Dipole Moment (Debye)
         X      -0.8101      Y       1.3813      Z       0.0000
       Tot       1.6013
    Quadrupole Moments (Debye-Ang)
        XX     -49.1482     XY      -2.2739     YY     -52.0735
        XZ       0.0000     YZ       0.0000     ZZ     -49.5608
    Octopole Moments (Debye-Ang^2)
       XXX      38.1619    XXY      -7.7625    XYY      15.7349
       YYY     -18.6196    XXZ      -0.0000    XYZ      -0.0000
       YYZ       0.0000    XZZ      11.2099    YZZ      -7.7167
       ZZZ       0.0000
    Hexadecapole Moments (Debye-Ang^3)
      XXXX    -697.1821   XXXY       4.1937   XXYY    -157.6817
      XYYY      -1.0887   YYYY    -270.7828   XXXZ       0.0000
      XXYZ      -0.0000   XYYZ      -0.0000   YYYZ       0.0000
      XXZZ    -128.3034   XYZZ       5.2340   YYZZ     -55.1743
      XZZZ       0.0000   YZZZ       0.0000   ZZZZ     -69.0332
 -----------------------------------------------------------------
 DrvMan completing analytic gradient of the correlated energy
 Correlated dipole moment
            1
    1  -0.3187097
    2   0.5434415
    3   0.0000000
 Energy read as -3354.047569360
 Full Analytical Gradient: (in a.u., or Hartree/Bohr)
             1             2             3             4
    1    0.00362210    0.00014025   -0.00424856    0.00048621
    2   -0.00207935    0.00474643    0.00495098   -0.00761805
    3    0.00000000    0.00000000   -0.00000000    0.00000000
 Gradient time:  CPU 0.25 s  wall 2.17 s
 Geometry Optimization Parameters
   NAtoms,    NIC,     NZ,  NCons,   NDum,   NFix, NCnnct, MaxDiis
        4      14       4       0       0       0       0       0


** GEOMETRY OPTIMIZATION IN DELOCALIZED INTERNAL COORDINATES **
   Searching for a Minimum

   Optimization Cycle:   1

                       Coordinates (Angstroms)
     ATOM                X               Y               Z
      1  Br        1.4151381214   -0.2254078313    0.0000000000
      2  P        -0.2928942093    1.2415524172    0.0000000000
      3  P        -2.0307587391    0.1471578319    0.0000000000
      4  F        -1.6305600027   -1.4379310712    0.0000000000
   Point Group: cs    Number of degrees of freedom:     5


   Energy is  -3354.047569360


 Attempting to Generate Delocalized Internal Coordinates

  5 Hessian modes will be used to form the next step
  Hessian Eigenvalues:
     0.165824    0.250000    0.250000    0.290967    0.450326

 Minimum Search - Taking Simple RFO Step
 Searching for Lamda that Minimizes Along All modes
 Value Taken    Lamda =  -0.00041793
 Step Taken.  Stepsize is  0.040104

                             Maximum     Tolerance    Cnvgd?
         Gradient           0.008057      0.000300      NO
         Displacement       0.028230      0.001200      NO
         Energy change     *********      0.000001      NO


 New Cartesian Coordinates Obtained by Inverse Iteration

 Displacement from previous Coordinates is:  0.094057
 ----------------------------------------------------------------
             Standard Nuclear Orientation (Angstroms)
    I     Atom           X                Y                Z
 ----------------------------------------------------------------
    1      Br      1.3835686648    -0.2387855066     0.0000000000
    2      P      -0.2973708073     1.2394403490     0.0000000000
    3      P      -2.0264255927     0.1467546546     0.0000000000
    4      F      -1.5988470945    -1.4220381504     0.0000000000
 ----------------------------------------------------------------
 Molecular Point Group                 Cs    NOp =  2
 Largest Abelian Subgroup              Cs    NOp =  2
 Nuclear Repulsion Energy =   383.2784853302 hartrees
 There are       37 alpha and       37 beta electrons
 Applying Cartesian multipole field
    Component          Value
    ---------          -----
     (2,0,0)        1.00000E-11
     (0,2,0)        2.00000E-11
     (0,0,2)       -3.00000E-11
 Nucleus-field energy     =     0.0000000086 hartrees
 Requested basis set is 6-311++G(d,p)
 There are 51 shells and 130 basis functions
 A cutoff of  1.0D-14 yielded   1140 shell pairs
 There are      7863 function pairs (      8627 Cartesian)
 Smallest overlap matrix eigenvalue = 7.82E-04
 Guess MOs from SCF MO coefficient file

 -----------------------------------------------------------------------
  General SCF calculation program by
  Eric Jon Sundstrom, Paul Horn, Yuezhi Mao, Dmitri Zuev, Alec White,
  David Stuck, Shaama M.S., Shane Yost, Joonho Lee, David Small,
  Daniel Levine, Susi Lehtola, Hugh Burton, Evgeny Epifanovsky
 -----------------------------------------------------------------------
 Hartree-Fock
 using 4 threads for integral computing
 -------------------------------------------------------
 OpenMP Integral computing Module                
 Release: version 2.0, May 2017, Q-Chem Inc. Pleasanton 
 -------------------------------------------------------
 A restricted SCF calculation will be
 performed using DIIS
 SCF converges when DIIS error is below 1.0e-08
 ---------------------------------------
  Cycle       Energy         DIIS error
 ---------------------------------------
    1   -3353.3233872849      2.82e-04  
    2   -3353.3236281323      7.44e-05  
    3   -3353.3236554615      2.89e-05  
    4   -3353.3236585634      1.12e-05  
    5   -3353.3236591560      3.22e-06  
    6   -3353.3236592219      1.02e-06  
    7   -3353.3236592307      3.67e-07  
    8   -3353.3236592320      1.96e-07  
    9   -3353.3236592323      7.04e-08  
   10   -3353.3236592323      2.34e-08  
   11   -3353.3236592323      8.56e-09  Convergence criterion met
 ---------------------------------------
 SCF time:   CPU 11.88s  wall 6.00s 
 SCF   energy in the final basis set =    -3353.3236592323
 Total energy in the final basis set =    -3353.3236592323


 ------------------------------------------------------------------------------

   CCMAN2: suite of methods based on coupled cluster
           and equation of motion theories.

   Components:
   * libvmm-1.3-trunk
     by Evgeny Epifanovsky, Ilya Kaliman.
   * libtensor-2.5-trunk
     by Evgeny Epifanovsky, Michael Wormit, Dmitry Zuev, Sam Manzer, 
        Ilya Kaliman.
   * libcc-2.5-trunk
     by Evgeny Epifanovsky, Arik Landau, Tomasz Kus, Kirill Khistyaev, 
        Dmitry Zuev, Prashant Manohar, Xintian Feng, Anna Krylov, 
        Matthew Goldey, Alec White, Thomas Jagau, Kaushik Nanda, 
        Anastasia Gunina, Alexander Kunitsa, Joonho Lee.

   CCMAN original authors:
   Anna I. Krylov, C. David Sherrill, Steven R. Gwaltney,
   Edward F. C. Byrd (2000)
   Sergey V. Levchenko, Lyudmila V. Slipchenko, Tao Wang,
   Ana-Maria C. Cristian (2003)
   Piotr A. Pieniazek, C. Melania Oana, Evgeny Epifanovsky (2007)
   Prashant Manohar (2009)

 ------------------------------------------------------------------------------


 Allocating and initializing 3808MB of RAM...
 Calculation will run on 4 cores.


 Alpha MOs, Restricted
 -- Occupied --                  
-490.05  -80.06  -80.03  -65.18  -58.54  -58.54  -58.54  -26.33
  1 A'    2 A'    3 A'    4 A'    5 A'    1 A"    6 A'    7 A'                 
 -9.858  -7.593  -7.567  -7.472  -7.464  -7.464  -5.486  -5.484
  8 A'    9 A'   10 A'   11 A'    2 A"   12 A'   13 A'    3 A"                 
 -5.483  -5.459  -5.458  -5.458  -3.211  -3.208  -3.207  -3.198
 14 A'   15 A'   16 A'    4 A"   17 A'    5 A"   18 A'    6 A"                 
 -3.198  -1.625  -1.051  -0.919  -0.773  -0.699  -0.695  -0.616
 19 A'   20 A'   21 A'   22 A'   23 A'   24 A'    7 A"   25 A'                 
 -0.471  -0.466  -0.462  -0.394  -0.360
 26 A'    8 A"   27 A'   28 A'    9 A"                                         
 -- Virtual --                   
 -0.016   0.019   0.062   0.066   0.079   0.088   0.097   0.107
 10 A"   29 A'   30 A'   31 A'   11 A"   32 A'   33 A'   34 A'                 
  0.109   0.114   0.127   0.137   0.157   0.180   0.185   0.194
 12 A"   35 A'   13 A"   36 A'   37 A'   38 A'   39 A'   40 A'                 
  0.332   0.341   0.351   0.372   0.385   0.397   0.411   0.422
 41 A'   14 A"   42 A'   43 A'   15 A"   44 A'   45 A'   16 A"                 
  0.430   0.498   0.530   0.570   0.595   0.660   0.664   0.712
 46 A'   47 A'   48 A'   17 A"   49 A'   18 A"   50 A'   51 A'                 
  0.724   0.775   0.790   0.815   0.819   0.873   0.888   0.888
 19 A"   20 A"   52 A'   53 A'   54 A'   55 A'   21 A"   56 A'                 
  0.911   1.014   1.079   1.096   1.151   1.310   1.395   1.581
 57 A'   22 A"   23 A"   58 A'   59 A'   60 A'   61 A'   24 A"                 
  1.641   1.648   1.772   1.831   1.843   1.939   1.971   2.004
 62 A'   63 A'   25 A"   26 A"   64 A'   65 A'   66 A'   67 A'                 
  2.236   2.298   2.339   2.405   4.188   4.192   4.222   4.234
 68 A'   27 A"   69 A'   70 A'   28 A"   71 A'   29 A"   72 A'                 
  4.513   4.533   4.547   4.549   4.594   4.751   6.898   6.940
 73 A'   30 A"   74 A'   31 A"   75 A'   76 A'   32 A"   77 A'                 
  6.946   7.180   7.269   7.457   8.203   8.227   8.280  14.712
 78 A'   79 A'   80 A'   81 A'   33 A"   82 A'   83 A'   34 A"                 
 14.750  14.759  14.781  14.855  14.880  49.462  68.732 165.860
 35 A"   84 A'   85 A'   86 A'   87 A'   88 A'   89 A'   90 A'                 
166.065 293.886 293.908 293.9771028.402
 91 A'   36 A"   92 A'   93 A'   94 A'                                         

 Beta MOs, Restricted
 -- Occupied --                  
-490.05  -80.06  -80.03  -65.18  -58.54  -58.54  -58.54  -26.33
  1 A'    2 A'    3 A'    4 A'    5 A'    1 A"    6 A'    7 A'                 
 -9.858  -7.593  -7.567  -7.472  -7.464  -7.464  -5.486  -5.484
  8 A'    9 A'   10 A'   11 A'    2 A"   12 A'   13 A'    3 A"                 
 -5.483  -5.459  -5.458  -5.458  -3.211  -3.208  -3.207  -3.198
 14 A'   15 A'   16 A'    4 A"   17 A'    5 A"   18 A'    6 A"                 
 -3.198  -1.625  -1.051  -0.919  -0.773  -0.699  -0.695  -0.616
 19 A'   20 A'   21 A'   22 A'   23 A'   24 A'    7 A"   25 A'                 
 -0.471  -0.466  -0.462  -0.394  -0.360
 26 A'    8 A"   27 A'   28 A'    9 A"                                         
 -- Virtual --                   
 -0.016   0.019   0.062   0.066   0.079   0.088   0.097   0.107
 10 A"   29 A'   30 A'   31 A'   11 A"   32 A'   33 A'   34 A'                 
  0.109   0.114   0.127   0.137   0.157   0.180   0.185   0.194
 12 A"   35 A'   13 A"   36 A'   37 A'   38 A'   39 A'   40 A'                 
  0.332   0.341   0.351   0.372   0.385   0.397   0.411   0.422
 41 A'   14 A"   42 A'   43 A'   15 A"   44 A'   45 A'   16 A"                 
  0.430   0.498   0.530   0.570   0.595   0.660   0.664   0.712
 46 A'   47 A'   48 A'   17 A"   49 A'   18 A"   50 A'   51 A'                 
  0.724   0.775   0.790   0.815   0.819   0.873   0.888   0.888
 19 A"   20 A"   52 A'   53 A'   54 A'   55 A'   21 A"   56 A'                 
  0.911   1.014   1.079   1.096   1.151   1.310   1.395   1.581
 57 A'   22 A"   23 A"   58 A'   59 A'   60 A'   61 A'   24 A"                 
  1.641   1.648   1.772   1.831   1.843   1.939   1.971   2.004
 62 A'   63 A'   25 A"   26 A"   64 A'   65 A'   66 A'   67 A'                 
  2.236   2.298   2.339   2.405   4.188   4.192   4.222   4.234
 68 A'   27 A"   69 A'   70 A'   28 A"   71 A'   29 A"   72 A'                 
  4.513   4.533   4.547   4.549   4.594   4.751   6.898   6.940
 73 A'   30 A"   74 A'   31 A"   75 A'   76 A'   32 A"   77 A'                 
  6.946   7.180   7.269   7.457   8.203   8.227   8.280  14.712
 78 A'   79 A'   80 A'   81 A'   33 A"   82 A'   83 A'   34 A"                 
 14.750  14.759  14.781  14.855  14.880  49.462  68.732 165.860
 35 A"   84 A'   85 A'   86 A'   87 A'   88 A'   89 A'   90 A'                 
166.065 293.886 293.908 293.9771028.402
 91 A'   36 A"   92 A'   93 A'   94 A'                                         

 Occupation and symmetry of molecular orbitals

 Point group: Cs (2 irreducible representations).

                           A'   A"    All 
 ------------------------------------------
 All molecular orbitals:
  - Alpha                  94   36    130 
  - Beta                   94   36    130 
 ------------------------------------------
 Alpha orbitals:
  - Frozen occupied        16   4     20  
  - Active occupied        12   5     17  
  - Active virtual         66   27    93  
  - Frozen virtual         0    0     0   
 ------------------------------------------
 Beta orbitals:
  - Frozen occupied        16   4     20  
  - Active occupied        12   5     17  
  - Active virtual         66   27    93  
  - Frozen virtual         0    0     0   
 ------------------------------------------

 Import integrals:   CPU 0.00 s  wall 0.03 s

 Import integrals:   CPU 47.90 s  wall 48.64 s

 MP2 amplitudes:   CPU 0.21 s  wall 0.94 s

Running a double precision version
           CCSD T amplitudes will be solved using DIIS.

           Start     Size      MaxIter   EConv     TConv     
           3         7         100       1.00e-07  1.00e-05  
 ------------------------------------------------------------------------------
           Energy (a.u.)   Ediff      Tdiff       Comment
 ------------------------------------------------------------------------------
         -3354.03276040                           
     1   -3354.02339117   9.37e-03   7.83e-01     
     2   -3354.04506729   2.17e-02   9.99e-02     
     3   -3354.04467262   3.95e-04   4.35e-02     
     4   -3354.04695577   2.28e-03   1.68e-02     Switched to DIIS steps.
     5   -3354.04777929   8.24e-04   1.36e-02     
     6   -3354.04780518   2.59e-05   2.71e-03     
     7   -3354.04779815   7.03e-06   1.29e-03     
     8   -3354.04779931   1.16e-06   2.60e-04     
     9   -3354.04779992   6.11e-07   1.21e-04     
    10   -3354.04779985   6.78e-08   4.61e-05     
    11   -3354.04780013   2.73e-07   2.66e-05     
    12   -3354.04780018   5.50e-08   1.53e-05     
    13   -3354.04780009   9.50e-08   3.79e-06     
 ------------------------------------------------------------------------------
         -3354.04780009                           CCSD T converged.

End of double precision
 SCF energy                 = -3353.32365923
 MP2 energy                 = -3354.03276040
 CCSD correlation energy     =    -0.72414085
 CCSD total energy           = -3354.04780009

 CCSD  T1^2 = 0.0125  T2^2 = 0.2765  Leading amplitudes:

 Amplitude    Orbitals with energies
  0.0257       7 (A") A                  ->    10 (A") A                  
              -0.6950                         -0.0161                     
  0.0257       7 (A") B                  ->    10 (A") B                  
              -0.6950                         -0.0161                     
  0.0211       9 (A") A                  ->    15 (A") A                  
              -0.3595                          0.3850                     
  0.0211       9 (A") B                  ->    15 (A") B                  
              -0.3595                          0.3850                     

 Amplitude    Orbitals with energies
 -0.1447       9 (A") A      9 (A") B    ->    10 (A") A     10 (A") B    
              -0.3595       -0.3595           -0.0161       -0.0161       
  0.1447       9 (A") A      9 (A") B    ->    10 (A") B     10 (A") A    
              -0.3595       -0.3595           -0.0161       -0.0161       
  0.1447       9 (A") B      9 (A") A    ->    10 (A") A     10 (A") B    
              -0.3595       -0.3595           -0.0161       -0.0161       
 -0.1447       9 (A") B      9 (A") A    ->    10 (A") B     10 (A") A    
              -0.3595       -0.3595           -0.0161       -0.0161       

 Computing CCSD intemediates for later calculations in double precision
 Finished.

Running a double precision version
           CCSD Lambda amplitudes will be solved using DIIS.
           Start     Size      MaxIter   EConv     LConv     
           3         7         100       1.00e-07  1.00e-05  
 ------------------------------------------------------------------------------
            Enorm      Ldiff       Comment
 ------------------------------------------------------------------------------
     1     6.27e-02   4.46e-02     
     2     1.77e-02   7.36e-03     
     3     7.43e-03   1.78e-03     
     4     4.01e-03   1.30e-03     Switched to DIIS steps.
     5     1.06e-03   7.39e-04     
     6     5.05e-04   1.57e-04     
     7     1.48e-04   4.01e-05     
     8     6.38e-05   2.30e-06     
     9     2.39e-05   3.80e-06     
    10     9.61e-06   1.76e-06     
    11     4.24e-06   4.90e-07     
    12     1.60e-06   2.32e-07     
    13     8.52e-07   4.50e-09     
    14     4.04e-07   2.21e-08     
    15     1.86e-07   1.19e-09     
    16     8.86e-08   1.78e-09     
 ------------------------------------------------------------------------------
                                   CCSD Lambda converged.

 Computing density matrices in double precision...
           Orbital response amplitudes will be solved using DIIS.
           Start     Size      MaxIter   EConv     LConv     
           3         7         100       1.00e-06  1.00e-06  
 ------------------------------------------------------------------------------
            Enorm      Ldiff       Comment
 ------------------------------------------------------------------------------
     1     1.15e-01   6.02e-03     
     2     1.17e-01   8.07e-03     
     3     1.44e-01   3.18e-02     
     4     1.21e-02   6.61e-02     Switched to DIIS steps.
     5     4.61e-03   1.68e-03     
     6     1.25e-03   8.67e-05     
     7     2.48e-04   1.64e-04     
     8     1.33e-04   7.09e-05     
     9     4.01e-05   2.08e-05     
    10     1.41e-05   3.25e-06     
    11     4.83e-06   2.44e-07     
    12     1.49e-06   3.37e-07     
    13     4.18e-07   2.10e-07     
 ------------------------------------------------------------------------------
                                   Orbital response converged.

 Computing density matrices... Done.
 CCSD calculation:   CPU 575.84 s  wall 388.19 s

Current path: /canmo/ccsd/grad/
/g1_bb_aa
/g1_bb_bb
/g1_o1o1
/g1_o1o2
/g1_o1v1
/g1_o2v1
/g1_v1v1
/g1p_bb_aa
/g1p_bb_bb
/g1s_bb_aa
/g1s_bb_bb
/g2_o1o1o1o1
/g2_o1o1o1v1
/g2_o1o1v1v1
/g2_o1v1o1v1
/g2_o1v1v1v1
/g2_v1v1v1v1
/w_bb_aa
/w_bb_bb
 Transferring MO TPDM to AO TPDM
 Transferring g2_o1o1o1o1
 Transferring g2_o1o1o1v1
 Transferring g2_o1o1v1v1
 Transferring g2_o1v1o1v1
 Transferring g2_o1v1v1v1
 Transferring g2_v1v1v1v1
 Adding separable TPDM
 Computing TPDM gradient
 --------------------------------------------------------
 2e gradient
  Atom          X               Y               Z
 --------------------------------------------------------
    1        -43.253514       18.310407        0.000000  
    2          5.012815      -34.668848       -0.000000  
    3         31.900195       -3.194803        0.000000  
    4          6.340504       19.553244       -0.000000  
 --------------------------------------------------------
 --------------------------------------------------------
 Final gradient
  Atom          X               Y               Z
 --------------------------------------------------------
    1        -43.253514       18.310407        0.000000  
    2          5.012815      -34.668848       -0.000000  
    3         31.900195       -3.194803        0.000000  
    4          6.340504       19.553244       -0.000000  
 --------------------------------------------------------
 Analytic gradient from two-electron contribution:   CPU 855.11 s  wall 526.19 s

 Total ccman2 time:   CPU 1483.55 s  wall 982.65 s


 --------------------------------------------------------------
             Orbital Energies (a.u.) and Symmetries
 --------------------------------------------------------------

 Alpha MOs, Restricted
 -- Occupied --                  
-490.05  -80.06  -80.03  -65.18  -58.54  -58.54  -26.33   -9.86
  1 A'    2 A'    3 A'    4 A'    5 A'    6 A'    7 A'    8 A'                 
 -7.593  -7.567  -7.472  -7.464  -5.486  -5.483  -5.459  -5.458
  9 A'   10 A'   11 A'   12 A'   13 A'   14 A'   15 A'   16 A'                 
-58.537  -7.464  -5.484  -5.458  -3.211  -3.207  -3.198  -1.625
  1 A"    2 A"    3 A"    4 A"   17 A'   18 A'   19 A'   20 A'                 
 -1.051  -0.919  -0.773  -0.699  -0.616  -0.471  -0.462  -0.394
 21 A'   22 A'   23 A'   24 A'   25 A'   26 A'   27 A'   28 A'                 
 -3.208  -3.198  -0.695  -0.466  -0.360
  5 A"    6 A"    7 A"    8 A"    9 A"                                         
 -- Virtual --                   
  0.019   0.062   0.066   0.088   0.097   0.107   0.114   0.137
 29 A'   30 A'   31 A'   32 A'   33 A'   34 A'   35 A'   36 A'                 
  0.157   0.180   0.185   0.194   0.332   0.351   0.372   0.397
 37 A'   38 A'   39 A'   40 A'   41 A'   42 A'   43 A'   44 A'                 
  0.411   0.430   0.498   0.530   0.595   0.664   0.712   0.790
 45 A'   46 A'   47 A'   48 A'   49 A'   50 A'   51 A'   52 A'                 
  0.815   0.819   0.873   0.888   0.911   1.096   1.151   1.310
 53 A'   54 A'   55 A'   56 A'   57 A'   58 A'   59 A'   60 A'                 
  1.395   1.641   1.648   1.843   1.939   1.971   2.004   2.236
 61 A'   62 A'   63 A'   64 A'   65 A'   66 A'   67 A'   68 A'                 
  2.339   2.405   4.192   4.234   4.513   4.547   4.594   4.751
 69 A'   70 A'   71 A'   72 A'   73 A'   74 A'   75 A'   76 A'                 
  6.940   6.946   7.180   7.269   7.457   8.227   8.280  14.759
 77 A'   78 A'   79 A'   80 A'   81 A'   82 A'   83 A'   84 A'                 
 14.781  14.855  14.880  49.462  68.732 165.860 166.065 293.908
 85 A'   86 A'   87 A'   88 A'   89 A'   90 A'   91 A'   92 A'                 
293.9771028.402  -0.016   0.079   0.109   0.127   0.341   0.385
 93 A'   94 A'   10 A"   11 A"   12 A"   13 A"   14 A"   15 A"                 
  0.422   0.570   0.660   0.724   0.775   0.888   1.014   1.079
 16 A"   17 A"   18 A"   19 A"   20 A"   21 A"   22 A"   23 A"                 
  1.581   1.772   1.831   2.298   4.188   4.222   4.533   4.549
 24 A"   25 A"   26 A"   27 A"   28 A"   29 A"   30 A"   31 A"                 
  6.898   8.203  14.712  14.750 293.886
 32 A"   33 A"   34 A"   35 A"   36 A"                                         

 Beta MOs, Restricted
 -- Occupied --                  
-490.05  -80.06  -80.03  -65.18  -58.54  -58.54  -26.33   -9.86
  1 A'    2 A'    3 A'    4 A'    5 A'    6 A'    7 A'    8 A'                 
 -7.593  -7.567  -7.472  -7.464  -5.486  -5.483  -5.459  -5.458
  9 A'   10 A'   11 A'   12 A'   13 A'   14 A'   15 A'   16 A'                 
-58.537  -7.464  -5.484  -5.458  -3.211  -3.207  -3.198  -1.625
  1 A"    2 A"    3 A"    4 A"   17 A'   18 A'   19 A'   20 A'                 
 -1.051  -0.919  -0.773  -0.699  -0.616  -0.471  -0.462  -0.394
 21 A'   22 A'   23 A'   24 A'   25 A'   26 A'   27 A'   28 A'                 
 -3.208  -3.198  -0.695  -0.466  -0.360
  5 A"    6 A"    7 A"    8 A"    9 A"                                         
 -- Virtual --                   
  0.019   0.062   0.066   0.088   0.097   0.107   0.114   0.137
 29 A'   30 A'   31 A'   32 A'   33 A'   34 A'   35 A'   36 A'                 
  0.157   0.180   0.185   0.194   0.332   0.351   0.372   0.397
 37 A'   38 A'   39 A'   40 A'   41 A'   42 A'   43 A'   44 A'                 
  0.411   0.430   0.498   0.530   0.595   0.664   0.712   0.790
 45 A'   46 A'   47 A'   48 A'   49 A'   50 A'   51 A'   52 A'                 
  0.815   0.819   0.873   0.888   0.911   1.096   1.151   1.310
 53 A'   54 A'   55 A'   56 A'   57 A'   58 A'   59 A'   60 A'                 
  1.395   1.641   1.648   1.843   1.939   1.971   2.004   2.236
 61 A'   62 A'   63 A'   64 A'   65 A'   66 A'   67 A'   68 A'                 
  2.339   2.405   4.192   4.234   4.513   4.547   4.594   4.751
 69 A'   70 A'   71 A'   72 A'   73 A'   74 A'   75 A'   76 A'                 
  6.940   6.946   7.180   7.269   7.457   8.227   8.280  14.759
 77 A'   78 A'   79 A'   80 A'   81 A'   82 A'   83 A'   84 A'                 
 14.781  14.855  14.880  49.462  68.732 165.860 166.065 293.908
 85 A'   86 A'   87 A'   88 A'   89 A'   90 A'   91 A'   92 A'                 
293.9771028.402  -0.016   0.079   0.109   0.127   0.341   0.385
 93 A'   94 A'   10 A"   11 A"   12 A"   13 A"   14 A"   15 A"                 
  0.422   0.570   0.660   0.724   0.775   0.888   1.014   1.079
 16 A"   17 A"   18 A"   19 A"   20 A"   21 A"   22 A"   23 A"                 
  1.581   1.772   1.831   2.298   4.188   4.222   4.533   4.549
 24 A"   25 A"   26 A"   27 A"   28 A"   29 A"   30 A"   31 A"                 
  6.898   8.203  14.712  14.750 293.886
 32 A"   33 A"   34 A"   35 A"   36 A"                                         
 --------------------------------------------------------------

          Ground-State Mulliken Net Atomic Charges

     Atom                 Charge (a.u.)
  ----------------------------------------
      1 Br                   -0.200196
      2 P                     0.270477
      3 P                     0.125777
      4 F                    -0.196059
  ----------------------------------------
  Sum of atomic charges =    -0.000000

 -----------------------------------------------------------------
                    Cartesian Multipole Moments
 -----------------------------------------------------------------
    Charge (ESU x 10^10)
                -0.0000
    Dipole Moment (Debye)
         X      -0.8145      Y       1.3181      Z       0.0000
       Tot       1.5494
    Quadrupole Moments (Debye-Ang)
        XX     -49.0731     XY      -2.1798     YY     -51.9721
        XZ       0.0000     YZ      -0.0000     ZZ     -49.5195
    Octopole Moments (Debye-Ang^2)
       XXX      39.3579    XXY      -7.7094    XYY      15.8944
       YYY     -18.3982    XXZ      -0.0000    XYZ       0.0000
       YYZ       0.0000    XZZ      11.6695    YZZ      -7.5374
       ZZZ      -0.0000
    Hexadecapole Moments (Debye-Ang^3)
      XXXX    -684.1093   XXXY       6.6418   XXYY    -154.2828
      XYYY       1.0253   YYYY    -269.3620   XXXZ       0.0000
      XXYZ      -0.0000   XYYZ      -0.0000   YYYZ      -0.0000
      XXZZ    -125.9268   XYZZ       5.8636   YYZZ     -54.9543
      XZZZ       0.0000   YZZZ      -0.0000   ZZZZ     -68.9325
 -----------------------------------------------------------------
 DrvMan completing analytic gradient of the correlated energy
 Correlated dipole moment
            1
    1  -0.3204434
    2   0.5185736
    3   0.0000000
 Energy read as -3354.047800085
 Full Analytical Gradient: (in a.u., or Hartree/Bohr)
             1             2             3             4
    1    0.00030435   -0.00022942   -0.00093681    0.00086187
    2   -0.00035763    0.00029216    0.00241465   -0.00234919
    3   -0.00000000    0.00000000   -0.00000000    0.00000000
 Gradient time:  CPU 0.25 s  wall 1.67 s
 Geometry Optimization Parameters
   NAtoms,    NIC,     NZ,  NCons,   NDum,   NFix, NCnnct, MaxDiis
        4      14       4       0       0       0       0       0

 Cartesian Hessian Update
 Hessian Updated using BFGS Update


** GEOMETRY OPTIMIZATION IN DELOCALIZED INTERNAL COORDINATES **
   Searching for a Minimum

   Optimization Cycle:   2

                       Coordinates (Angstroms)
     ATOM                X               Y               Z
      1  Br        1.3835686648   -0.2387855066    0.0000000000
      2  P        -0.2973708073    1.2394403490    0.0000000000
      3  P        -2.0264255927    0.1467546546    0.0000000000
      4  F        -1.5988470945   -1.4220381504    0.0000000000
   Point Group: cs    Number of degrees of freedom:     5


   Energy is  -3354.047800085

 Hessian Updated using BFGS Update

  5 Hessian modes will be used to form the next step
  Hessian Eigenvalues:
     0.157359    0.249683    0.270689    0.295397    0.393177

 Minimum Search - Taking Simple RFO Step
 Searching for Lamda that Minimizes Along All modes
 Value Taken    Lamda =  -0.00002041
 Step Taken.  Stepsize is  0.008251

                             Maximum     Tolerance    Cnvgd?
         Gradient           0.001646      0.000300      NO
         Displacement       0.006450      0.001200      NO
         Energy change     -0.000231      0.000001      NO


 New Cartesian Coordinates Obtained by Inverse Iteration

 Displacement from previous Coordinates is:  0.008053
 ----------------------------------------------------------------
             Standard Nuclear Orientation (Angstroms)
    I     Atom           X                Y                Z
 ----------------------------------------------------------------
    1      Br      1.3841635752    -0.2369138541     0.0000000000
    2      P      -0.2966966398     1.2381474577     0.0000000000
    3      P      -2.0250943144     0.1451471197     0.0000000000
    4      F      -1.6014474506    -1.4210093766     0.0000000000
 ----------------------------------------------------------------
 Molecular Point Group                 Cs    NOp =  2
 Largest Abelian Subgroup              Cs    NOp =  2
 Nuclear Repulsion Energy =   383.4841486652 hartrees
 There are       37 alpha and       37 beta electrons
 Applying Cartesian multipole field
    Component          Value
    ---------          -----
     (2,0,0)        1.00000E-11
     (0,2,0)        2.00000E-11
     (0,0,2)       -3.00000E-11
 Nucleus-field energy     =     0.0000000086 hartrees
 Requested basis set is 6-311++G(d,p)
 There are 51 shells and 130 basis functions
 A cutoff of  1.0D-14 yielded   1140 shell pairs
 There are      7863 function pairs (      8627 Cartesian)
 Smallest overlap matrix eigenvalue = 7.80E-04
 Guess MOs from SCF MO coefficient file

 -----------------------------------------------------------------------
  General SCF calculation program by
  Eric Jon Sundstrom, Paul Horn, Yuezhi Mao, Dmitri Zuev, Alec White,
  David Stuck, Shaama M.S., Shane Yost, Joonho Lee, David Small,
  Daniel Levine, Susi Lehtola, Hugh Burton, Evgeny Epifanovsky
 -----------------------------------------------------------------------
 Hartree-Fock
 using 4 threads for integral computing
 -------------------------------------------------------
 OpenMP Integral computing Module                
 Release: version 2.0, May 2017, Q-Chem Inc. Pleasanton 
 -------------------------------------------------------
 A restricted SCF calculation will be
 performed using DIIS
 SCF converges when DIIS error is below 1.0e-08
 ---------------------------------------
  Cycle       Energy         DIIS error
 ---------------------------------------
    1   -3353.3238335362      5.73e-05  
    2   -3353.3238408839      1.67e-05  
    3   -3353.3238415512      8.68e-06  
    4   -3353.3238417035      2.03e-06  
    5   -3353.3238417254      6.23e-07  
    6   -3353.3238417286      2.32e-07  
    7   -3353.3238417292      1.14e-07  
    8   -3353.3238417293      4.45e-08  
    9   -3353.3238417293      2.07e-08  
   10   -3353.3238417293      5.31e-09  Convergence criterion met
 ---------------------------------------
 SCF time:   CPU 10.33s  wall 9.00s 
 SCF   energy in the final basis set =    -3353.3238417293
 Total energy in the final basis set =    -3353.3238417293


 ------------------------------------------------------------------------------

   CCMAN2: suite of methods based on coupled cluster
           and equation of motion theories.

   Components:
   * libvmm-1.3-trunk
     by Evgeny Epifanovsky, Ilya Kaliman.
   * libtensor-2.5-trunk
     by Evgeny Epifanovsky, Michael Wormit, Dmitry Zuev, Sam Manzer, 
        Ilya Kaliman.
   * libcc-2.5-trunk
     by Evgeny Epifanovsky, Arik Landau, Tomasz Kus, Kirill Khistyaev, 
        Dmitry Zuev, Prashant Manohar, Xintian Feng, Anna Krylov, 
        Matthew Goldey, Alec White, Thomas Jagau, Kaushik Nanda, 
        Anastasia Gunina, Alexander Kunitsa, Joonho Lee.

   CCMAN original authors:
   Anna I. Krylov, C. David Sherrill, Steven R. Gwaltney,
   Edward F. C. Byrd (2000)
   Sergey V. Levchenko, Lyudmila V. Slipchenko, Tao Wang,
   Ana-Maria C. Cristian (2003)
   Piotr A. Pieniazek, C. Melania Oana, Evgeny Epifanovsky (2007)
   Prashant Manohar (2009)

 ------------------------------------------------------------------------------


 Allocating and initializing 3808MB of RAM...
 Calculation will run on 4 cores.


 Alpha MOs, Restricted
 -- Occupied --                  
-490.05  -80.06  -80.03  -65.18  -58.54  -58.54  -58.54  -26.33
  1 A'    2 A'    3 A'    4 A'    5 A'    1 A"    6 A'    7 A'                 
 -9.859  -7.592  -7.566  -7.472  -7.464  -7.464  -5.486  -5.483
  8 A'    9 A'   10 A'   11 A'    2 A"   12 A'   13 A'    3 A"                 
 -5.483  -5.459  -5.457  -5.457  -3.211  -3.208  -3.207  -3.198
 14 A'   15 A'   16 A'    4 A"   17 A'    5 A"   18 A'    6 A"                 
 -3.198  -1.627  -1.051  -0.919  -0.774  -0.700  -0.696  -0.616
 19 A'   20 A'   21 A'   22 A'   23 A'   24 A'    7 A"   25 A'                 
 -0.471  -0.466  -0.462  -0.393  -0.359
 26 A'    8 A"   27 A'   28 A'    9 A"                                         
 -- Virtual --                   
 -0.016   0.020   0.062   0.066   0.079   0.088   0.097   0.107
 10 A"   29 A'   30 A'   31 A'   11 A"   32 A'   33 A'   34 A'                 
  0.109   0.114   0.127   0.137   0.157   0.181   0.185   0.194
 12 A"   35 A'   13 A"   36 A'   37 A'   38 A'   39 A'   40 A'                 
  0.332   0.341   0.351   0.372   0.385   0.397   0.411   0.422
 41 A'   14 A"   42 A'   43 A'   15 A"   44 A'   45 A'   16 A"                 
  0.430   0.498   0.530   0.570   0.595   0.659   0.664   0.712
 46 A'   47 A'   48 A'   17 A"   49 A'   18 A"   50 A'   51 A'                 
  0.724   0.775   0.790   0.815   0.820   0.874   0.889   0.889
 19 A"   20 A"   52 A'   53 A'   54 A'   55 A'   56 A'   21 A"                 
  0.911   1.015   1.079   1.097   1.153   1.311   1.396   1.581
 57 A'   22 A"   23 A"   58 A'   59 A'   60 A'   61 A'   24 A"                 
  1.640   1.647   1.773   1.832   1.843   1.940   1.972   2.004
 62 A'   63 A'   25 A"   26 A"   64 A'   65 A'   66 A'   67 A'                 
  2.235   2.298   2.339   2.405   4.187   4.191   4.221   4.233
 68 A'   27 A"   69 A'   70 A'   28 A"   71 A'   29 A"   72 A'                 
  4.516   4.533   4.547   4.549   4.594   4.752   6.898   6.938
 73 A'   30 A"   74 A'   31 A"   75 A'   76 A'   32 A"   77 A'                 
  6.945   7.180   7.270   7.458   8.203   8.227   8.280  14.712
 78 A'   79 A'   80 A'   81 A'   33 A"   82 A'   83 A'   34 A"                 
 14.751  14.760  14.781  14.856  14.880  49.463  68.732 165.861
 35 A"   84 A'   85 A'   86 A'   87 A'   88 A'   89 A'   90 A'                 
166.066 293.886 293.908 293.9771028.402
 91 A'   36 A"   92 A'   93 A'   94 A'                                         

 Beta MOs, Restricted
 -- Occupied --                  
-490.05  -80.06  -80.03  -65.18  -58.54  -58.54  -58.54  -26.33
  1 A'    2 A'    3 A'    4 A'    5 A'    1 A"    6 A'    7 A'                 
 -9.859  -7.592  -7.566  -7.472  -7.464  -7.464  -5.486  -5.483
  8 A'    9 A'   10 A'   11 A'    2 A"   12 A'   13 A'    3 A"                 
 -5.483  -5.459  -5.457  -5.457  -3.211  -3.208  -3.207  -3.198
 14 A'   15 A'   16 A'    4 A"   17 A'    5 A"   18 A'    6 A"                 
 -3.198  -1.627  -1.051  -0.919  -0.774  -0.700  -0.696  -0.616
 19 A'   20 A'   21 A'   22 A'   23 A'   24 A'    7 A"   25 A'                 
 -0.471  -0.466  -0.462  -0.393  -0.359
 26 A'    8 A"   27 A'   28 A'    9 A"                                         
 -- Virtual --                   
 -0.016   0.020   0.062   0.066   0.079   0.088   0.097   0.107
 10 A"   29 A'   30 A'   31 A'   11 A"   32 A'   33 A'   34 A'                 
  0.109   0.114   0.127   0.137   0.157   0.181   0.185   0.194
 12 A"   35 A'   13 A"   36 A'   37 A'   38 A'   39 A'   40 A'                 
  0.332   0.341   0.351   0.372   0.385   0.397   0.411   0.422
 41 A'   14 A"   42 A'   43 A'   15 A"   44 A'   45 A'   16 A"                 
  0.430   0.498   0.530   0.570   0.595   0.659   0.664   0.712
 46 A'   47 A'   48 A'   17 A"   49 A'   18 A"   50 A'   51 A'                 
  0.724   0.775   0.790   0.815   0.820   0.874   0.889   0.889
 19 A"   20 A"   52 A'   53 A'   54 A'   55 A'   56 A'   21 A"                 
  0.911   1.015   1.079   1.097   1.153   1.311   1.396   1.581
 57 A'   22 A"   23 A"   58 A'   59 A'   60 A'   61 A'   24 A"                 
  1.640   1.647   1.773   1.832   1.843   1.940   1.972   2.004
 62 A'   63 A'   25 A"   26 A"   64 A'   65 A'   66 A'   67 A'                 
  2.235   2.298   2.339   2.405   4.187   4.191   4.221   4.233
 68 A'   27 A"   69 A'   70 A'   28 A"   71 A'   29 A"   72 A'                 
  4.516   4.533   4.547   4.549   4.594   4.752   6.898   6.938
 73 A'   30 A"   74 A'   31 A"   75 A'   76 A'   32 A"   77 A'                 
  6.945   7.180   7.270   7.458   8.203   8.227   8.280  14.712
 78 A'   79 A'   80 A'   81 A'   33 A"   82 A'   83 A'   34 A"                 
 14.751  14.760  14.781  14.856  14.880  49.463  68.732 165.861
 35 A"   84 A'   85 A'   86 A'   87 A'   88 A'   89 A'   90 A'                 
166.066 293.886 293.908 293.9771028.402
 91 A'   36 A"   92 A'   93 A'   94 A'                                         

 Occupation and symmetry of molecular orbitals

 Point group: Cs (2 irreducible representations).

                           A'   A"    All 
 ------------------------------------------
 All molecular orbitals:
  - Alpha                  94   36    130 
  - Beta                   94   36    130 
 ------------------------------------------
 Alpha orbitals:
  - Frozen occupied        16   4     20  
  - Active occupied        12   5     17  
  - Active virtual         66   27    93  
  - Frozen virtual         0    0     0   
 ------------------------------------------
 Beta orbitals:
  - Frozen occupied        16   4     20  
  - Active occupied        12   5     17  
  - Active virtual         66   27    93  
  - Frozen virtual         0    0     0   
 ------------------------------------------

 Import integrals:   CPU 0.00 s  wall 0.03 s

 Import integrals:   CPU 47.92 s  wall 43.18 s

 MP2 amplitudes:   CPU 0.21 s  wall 0.35 s

Running a double precision version
           CCSD T amplitudes will be solved using DIIS.

           Start     Size      MaxIter   EConv     TConv     
           3         7         100       1.00e-07  1.00e-05  
 ------------------------------------------------------------------------------
           Energy (a.u.)   Ediff      Tdiff       Comment
 ------------------------------------------------------------------------------
         -3354.03277328                           
     1   -3354.02345196   9.32e-03   7.83e-01     
     2   -3354.04507826   2.16e-02   9.98e-02     
     3   -3354.04469813   3.80e-04   4.34e-02     
     4   -3354.04697335   2.28e-03   1.67e-02     Switched to DIIS steps.
     5   -3354.04779195   8.19e-04   1.36e-02     
     6   -3354.04781744   2.55e-05   2.69e-03     
     7   -3354.04781046   6.98e-06   1.28e-03     
     8   -3354.04781165   1.19e-06   2.58e-04     
     9   -3354.04781226   6.10e-07   1.21e-04     
    10   -3354.04781220   6.00e-08   4.64e-05     
    11   -3354.04781247   2.72e-07   2.67e-05     
    12   -3354.04781252   5.27e-08   1.52e-05     
    13   -3354.04781243   9.48e-08   3.76e-06     
 ------------------------------------------------------------------------------
         -3354.04781243                           CCSD T converged.

End of double precision
 SCF energy                 = -3353.32384173
 MP2 energy                 = -3354.03277328
 CCSD correlation energy     =    -0.72397070
 CCSD total energy           = -3354.04781243

 CCSD  T1^2 = 0.0125  T2^2 = 0.2762  Leading amplitudes:

 Amplitude    Orbitals with energies
 -0.0257       7 (A") A                  ->    10 (A") A                  
              -0.6963                         -0.0157                     
 -0.0257       7 (A") B                  ->    10 (A") B                  
              -0.6963                         -0.0157                     
 -0.0211       9 (A") A                  ->    15 (A") A                  
              -0.3593                          0.3850                     
 -0.0211       9 (A") B                  ->    15 (A") B                  
              -0.3593                          0.3850                     

 Amplitude    Orbitals with energies
 -0.1445       9 (A") A      9 (A") B    ->    10 (A") A     10 (A") B    
              -0.3593       -0.3593           -0.0157       -0.0157       
  0.1445       9 (A") A      9 (A") B    ->    10 (A") B     10 (A") A    
              -0.3593       -0.3593           -0.0157       -0.0157       
  0.1445       9 (A") B      9 (A") A    ->    10 (A") A     10 (A") B    
              -0.3593       -0.3593           -0.0157       -0.0157       
 -0.1445       9 (A") B      9 (A") A    ->    10 (A") B     10 (A") A    
              -0.3593       -0.3593           -0.0157       -0.0157       

 Computing CCSD intemediates for later calculations in double precision
 Finished.

Running a double precision version
           CCSD Lambda amplitudes will be solved using DIIS.
           Start     Size      MaxIter   EConv     LConv     
           3         7         100       1.00e-07  1.00e-05  
 ------------------------------------------------------------------------------
            Enorm      Ldiff       Comment
 ------------------------------------------------------------------------------
     1     6.25e-02   4.45e-02     
     2     1.76e-02   7.33e-03     
     3     7.37e-03   1.78e-03     
     4     3.99e-03   1.30e-03     Switched to DIIS steps.
     5     1.05e-03   7.34e-04     
     6     5.00e-04   1.56e-04     
     7     1.46e-04   4.00e-05     
     8     6.30e-05   2.32e-06     
     9     2.35e-05   3.69e-06     
    10     9.51e-06   1.71e-06     
    11     4.21e-06   4.76e-07     
    12     1.59e-06   2.24e-07     
    13     8.49e-07   3.61e-09     
    14     4.02e-07   2.12e-08     
    15     1.85e-07   1.50e-09     
    16     8.78e-08   1.90e-09     
 ------------------------------------------------------------------------------
                                   CCSD Lambda converged.

 Computing density matrices in double precision...
           Orbital response amplitudes will be solved using DIIS.
           Start     Size      MaxIter   EConv     LConv     
           3         7         100       1.00e-06  1.00e-06  
 ------------------------------------------------------------------------------
            Enorm      Ldiff       Comment
 ------------------------------------------------------------------------------
     1     1.15e-01   5.88e-03     
     2     1.16e-01   8.08e-03     
     3     1.44e-01   3.16e-02     
     4     1.22e-02   6.57e-02     Switched to DIIS steps.
     5     4.67e-03   1.70e-03     
     6     1.24e-03   8.40e-05     
     7     2.48e-04   1.64e-04     
     8     1.32e-04   6.97e-05     
     9     4.01e-05   2.06e-05     
    10     1.40e-05   3.25e-06     
    11     4.77e-06   2.53e-07     
    12     1.45e-06   3.26e-07     
    13     4.14e-07   2.05e-07     
 ------------------------------------------------------------------------------
                                   Orbital response converged.

 Computing density matrices... Done.
 CCSD calculation:   CPU 576.02 s  wall 398.56 s

Current path: /canmo/ccsd/grad/
/g1_bb_aa
/g1_bb_bb
/g1_o1o1
/g1_o1o2
/g1_o1v1
/g1_o2v1
/g1_v1v1
/g1p_bb_aa
/g1p_bb_bb
/g1s_bb_aa
/g1s_bb_bb
/g2_o1o1o1o1
/g2_o1o1o1v1
/g2_o1o1v1v1
/g2_o1v1o1v1
/g2_o1v1v1v1
/g2_v1v1v1v1
/w_bb_aa
/w_bb_bb
 Transferring MO TPDM to AO TPDM
 Transferring g2_o1o1o1o1
 Transferring g2_o1o1o1v1
 Transferring g2_o1o1v1v1
 Transferring g2_o1v1o1v1
 Transferring g2_o1v1v1v1
 Transferring g2_v1v1v1v1
 Adding separable TPDM
 Computing TPDM gradient
 --------------------------------------------------------
 2e gradient
  Atom          X               Y               Z
 --------------------------------------------------------
    1        -43.300044       18.305911        0.000000  
    2          5.062824      -34.682552       -0.000000  
    3         31.890297       -3.214572        0.000000  
    4          6.346923       19.591213       -0.000000  
 --------------------------------------------------------
 --------------------------------------------------------
 Final gradient
  Atom          X               Y               Z
 --------------------------------------------------------
    1        -43.300044       18.305911        0.000000  
    2          5.062824      -34.682552       -0.000000  
    3         31.890297       -3.214572        0.000000  
    4          6.346923       19.591213       -0.000000  
 --------------------------------------------------------
 Analytic gradient from two-electron contribution:   CPU 859.06 s  wall 528.47 s

 Total ccman2 time:   CPU 1487.66 s  wall 980.74 s


 --------------------------------------------------------------
             Orbital Energies (a.u.) and Symmetries
 --------------------------------------------------------------

 Alpha MOs, Restricted
 -- Occupied --                  
-490.05  -80.06  -80.03  -65.18  -58.54  -58.54  -26.33   -9.86
  1 A'    2 A'    3 A'    4 A'    5 A'    6 A'    7 A'    8 A'                 
 -7.592  -7.566  -7.472  -7.464  -5.486  -5.483  -5.459  -5.457
  9 A'   10 A'   11 A'   12 A'   13 A'   14 A'   15 A'   16 A'                 
-58.537  -7.464  -5.483  -5.457  -3.211  -3.207  -3.198  -1.627
  1 A"    2 A"    3 A"    4 A"   17 A'   18 A'   19 A'   20 A'                 
 -1.051  -0.919  -0.774  -0.700  -0.616  -0.471  -0.462  -0.393
 21 A'   22 A'   23 A'   24 A'   25 A'   26 A'   27 A'   28 A'                 
 -3.208  -3.198  -0.696  -0.466  -0.359
  5 A"    6 A"    7 A"    8 A"    9 A"                                         
 -- Virtual --                   
  0.020   0.062   0.066   0.088   0.097   0.107   0.114   0.137
 29 A'   30 A'   31 A'   32 A'   33 A'   34 A'   35 A'   36 A'                 
  0.157   0.181   0.185   0.194   0.332   0.351   0.372   0.397
 37 A'   38 A'   39 A'   40 A'   41 A'   42 A'   43 A'   44 A'                 
  0.411   0.430   0.498   0.530   0.595   0.664   0.712   0.790
 45 A'   46 A'   47 A'   48 A'   49 A'   50 A'   51 A'   52 A'                 
  0.815   0.820   0.874   0.889   0.911   1.097   1.153   1.311
 53 A'   54 A'   55 A'   56 A'   57 A'   58 A'   59 A'   60 A'                 
  1.396   1.640   1.647   1.843   1.940   1.972   2.004   2.235
 61 A'   62 A'   63 A'   64 A'   65 A'   66 A'   67 A'   68 A'                 
  2.339   2.405   4.191   4.233   4.516   4.547   4.594   4.752
 69 A'   70 A'   71 A'   72 A'   73 A'   74 A'   75 A'   76 A'                 
  6.938   6.945   7.180   7.270   7.458   8.227   8.280  14.760
 77 A'   78 A'   79 A'   80 A'   81 A'   82 A'   83 A'   84 A'                 
 14.781  14.856  14.880  49.463  68.732 165.861 166.066 293.908
 85 A'   86 A'   87 A'   88 A'   89 A'   90 A'   91 A'   92 A'                 
293.9771028.402  -0.016   0.079   0.109   0.127   0.341   0.385
 93 A'   94 A'   10 A"   11 A"   12 A"   13 A"   14 A"   15 A"                 
  0.422   0.570   0.659   0.724   0.775   0.889   1.015   1.079
 16 A"   17 A"   18 A"   19 A"   20 A"   21 A"   22 A"   23 A"                 
  1.581   1.773   1.832   2.298   4.187   4.221   4.533   4.549
 24 A"   25 A"   26 A"   27 A"   28 A"   29 A"   30 A"   31 A"                 
  6.898   8.203  14.712  14.751 293.886
 32 A"   33 A"   34 A"   35 A"   36 A"                                         

 Beta MOs, Restricted
 -- Occupied --                  
-490.05  -80.06  -80.03  -65.18  -58.54  -58.54  -26.33   -9.86
  1 A'    2 A'    3 A'    4 A'    5 A'    6 A'    7 A'    8 A'                 
 -7.592  -7.566  -7.472  -7.464  -5.486  -5.483  -5.459  -5.457
  9 A'   10 A'   11 A'   12 A'   13 A'   14 A'   15 A'   16 A'                 
-58.537  -7.464  -5.483  -5.457  -3.211  -3.207  -3.198  -1.627
  1 A"    2 A"    3 A"    4 A"   17 A'   18 A'   19 A'   20 A'                 
 -1.051  -0.919  -0.774  -0.700  -0.616  -0.471  -0.462  -0.393
 21 A'   22 A'   23 A'   24 A'   25 A'   26 A'   27 A'   28 A'                 
 -3.208  -3.198  -0.696  -0.466  -0.359
  5 A"    6 A"    7 A"    8 A"    9 A"                                         
 -- Virtual --                   
  0.020   0.062   0.066   0.088   0.097   0.107   0.114   0.137
 29 A'   30 A'   31 A'   32 A'   33 A'   34 A'   35 A'   36 A'                 
  0.157   0.181   0.185   0.194   0.332   0.351   0.372   0.397
 37 A'   38 A'   39 A'   40 A'   41 A'   42 A'   43 A'   44 A'                 
  0.411   0.430   0.498   0.530   0.595   0.664   0.712   0.790
 45 A'   46 A'   47 A'   48 A'   49 A'   50 A'   51 A'   52 A'                 
  0.815   0.820   0.874   0.889   0.911   1.097   1.153   1.311
 53 A'   54 A'   55 A'   56 A'   57 A'   58 A'   59 A'   60 A'                 
  1.396   1.640   1.647   1.843   1.940   1.972   2.004   2.235
 61 A'   62 A'   63 A'   64 A'   65 A'   66 A'   67 A'   68 A'                 
  2.339   2.405   4.191   4.233   4.516   4.547   4.594   4.752
 69 A'   70 A'   71 A'   72 A'   73 A'   74 A'   75 A'   76 A'                 
  6.938   6.945   7.180   7.270   7.458   8.227   8.280  14.760
 77 A'   78 A'   79 A'   80 A'   81 A'   82 A'   83 A'   84 A'                 
 14.781  14.856  14.880  49.463  68.732 165.861 166.066 293.908
 85 A'   86 A'   87 A'   88 A'   89 A'   90 A'   91 A'   92 A'                 
293.9771028.402  -0.016   0.079   0.109   0.127   0.341   0.385
 93 A'   94 A'   10 A"   11 A"   12 A"   13 A"   14 A"   15 A"                 
  0.422   0.570   0.659   0.724   0.775   0.889   1.015   1.079
 16 A"   17 A"   18 A"   19 A"   20 A"   21 A"   22 A"   23 A"                 
  1.581   1.773   1.832   2.298   4.187   4.221   4.533   4.549
 24 A"   25 A"   26 A"   27 A"   28 A"   29 A"   30 A"   31 A"                 
  6.898   8.203  14.712  14.751 293.886
 32 A"   33 A"   34 A"   35 A"   36 A"                                         
 --------------------------------------------------------------

          Ground-State Mulliken Net Atomic Charges

     Atom                 Charge (a.u.)
  ----------------------------------------
      1 Br                   -0.200253
      2 P                     0.269981
      3 P                     0.123542
      4 F                    -0.193269
  ----------------------------------------
  Sum of atomic charges =    -0.000000

 -----------------------------------------------------------------
                    Cartesian Multipole Moments
 -----------------------------------------------------------------
    Charge (ESU x 10^10)
                -0.0000
    Dipole Moment (Debye)
         X      -0.8058      Y       1.2915      Z       0.0000
       Tot       1.5223
    Quadrupole Moments (Debye-Ang)
        XX     -49.0973     XY      -2.1360     YY     -51.9664
        XZ      -0.0000     YZ      -0.0000     ZZ     -49.5167
    Octopole Moments (Debye-Ang^2)
       XXX      39.3942    XXY      -7.7827    XYY      15.8557
       YYY     -18.4902    XXZ       0.0000    XYZ       0.0000
       YYZ       0.0000    XZZ      11.6515    YZZ      -7.5616
       ZZZ       0.0000
    Hexadecapole Moments (Debye-Ang^3)
      XXXX    -684.3349   XXXY       6.5062   XXYY    -154.2092
      XYYY       0.8350   YYYY    -268.8803   XXXZ      -0.0000
      XXYZ      -0.0000   XYYZ       0.0000   YYYZ       0.0000
      XXZZ    -125.9288   XYZZ       5.7811   YYZZ     -54.8731
      XZZZ      -0.0000   YZZZ      -0.0000   ZZZZ     -68.9372
 -----------------------------------------------------------------
 DrvMan completing analytic gradient of the correlated energy
 Correlated dipole moment
            1
    1  -0.3170238
    2   0.5081197
    3   0.0000000
 Energy read as -3354.047812427
 Full Analytical Gradient: (in a.u., or Hartree/Bohr)
             1             2             3             4
    1   -0.00014007    0.00007845   -0.00018418    0.00024580
    2    0.00008314   -0.00016189    0.00066427   -0.00058552
    3    0.00000000    0.00000000   -0.00000000    0.00000000
 Gradient time:  CPU 0.27 s  wall 1.86 s
 Geometry Optimization Parameters
   NAtoms,    NIC,     NZ,  NCons,   NDum,   NFix, NCnnct, MaxDiis
        4      14       4       0       0       0       0       0

 Cartesian Hessian Update
 Hessian Updated using BFGS Update


** GEOMETRY OPTIMIZATION IN DELOCALIZED INTERNAL COORDINATES **
   Searching for a Minimum

   Optimization Cycle:   3

                       Coordinates (Angstroms)
     ATOM                X               Y               Z
      1  Br        1.3841635752   -0.2369138541    0.0000000000
      2  P        -0.2966966398    1.2381474577    0.0000000000
      3  P        -2.0250943144    0.1451471197    0.0000000000
      4  F        -1.6014474506   -1.4210093766    0.0000000000
   Point Group: cs    Number of degrees of freedom:     5


   Energy is  -3354.047812427

 Hessian Updated using BFGS Update

  5 Hessian modes will be used to form the next step
  Hessian Eigenvalues:
     0.172455    0.243576    0.253910    0.298799    0.307912

 Minimum Search - Taking Simple RFO Step
 Searching for Lamda that Minimizes Along All modes
 Value Taken    Lamda =  -0.00000189
 Step Taken.  Stepsize is  0.002665

                             Maximum     Tolerance    Cnvgd?
         Gradient           0.000572      0.000300      NO
         Displacement       0.002178      0.001200      NO
         Energy change     -0.000012      0.000001      NO


 New Cartesian Coordinates Obtained by Inverse Iteration

 Displacement from previous Coordinates is:  0.004394
 ----------------------------------------------------------------
             Standard Nuclear Orientation (Angstroms)
    I     Atom           X                Y                Z
 ----------------------------------------------------------------
    1      Br      1.3855303400    -0.2362200082     0.0000000000
    2      P      -0.2966464788     1.2379356107     0.0000000000
    3      P      -2.0249023560     0.1445398743     0.0000000000
    4      F      -1.6030563348    -1.4208841302     0.0000000000
 ----------------------------------------------------------------
 Molecular Point Group                 Cs    NOp =  2
 Largest Abelian Subgroup              Cs    NOp =  2
 Nuclear Repulsion Energy =   383.4160165808 hartrees
 There are       37 alpha and       37 beta electrons
 Applying Cartesian multipole field
    Component          Value
    ---------          -----
     (2,0,0)        1.00000E-11
     (0,2,0)        2.00000E-11
     (0,0,2)       -3.00000E-11
 Nucleus-field energy     =     0.0000000086 hartrees
 Requested basis set is 6-311++G(d,p)
 There are 51 shells and 130 basis functions
 A cutoff of  1.0D-14 yielded   1140 shell pairs
 There are      7863 function pairs (      8627 Cartesian)
 Smallest overlap matrix eigenvalue = 7.80E-04
 Guess MOs from SCF MO coefficient file

 -----------------------------------------------------------------------
  General SCF calculation program by
  Eric Jon Sundstrom, Paul Horn, Yuezhi Mao, Dmitri Zuev, Alec White,
  David Stuck, Shaama M.S., Shane Yost, Joonho Lee, David Small,
  Daniel Levine, Susi Lehtola, Hugh Burton, Evgeny Epifanovsky
 -----------------------------------------------------------------------
 Hartree-Fock
 using 4 threads for integral computing
 -------------------------------------------------------
 OpenMP Integral computing Module                
 Release: version 2.0, May 2017, Q-Chem Inc. Pleasanton 
 -------------------------------------------------------
 A restricted SCF calculation will be
 performed using DIIS
 SCF converges when DIIS error is below 1.0e-08
 ---------------------------------------
  Cycle       Energy         DIIS error
 ---------------------------------------
    1   -3353.3238809662      2.12e-05  
    2   -3353.3238820894      6.08e-06  
    3   -3353.3238822016      3.36e-06  
    4   -3353.3238822258      7.97e-07  
    5   -3353.3238822300      2.44e-07  
    6   -3353.3238822306      9.20e-08  
    7   -3353.3238822306      5.52e-08  
    8   -3353.3238822307      1.81e-08  
    9   -3353.3238822307      7.28e-09  Convergence criterion met
 ---------------------------------------
 SCF time:   CPU 9.39s  wall 8.00s 
 SCF   energy in the final basis set =    -3353.3238822307
 Total energy in the final basis set =    -3353.3238822307


 ------------------------------------------------------------------------------

   CCMAN2: suite of methods based on coupled cluster
           and equation of motion theories.

   Components:
   * libvmm-1.3-trunk
     by Evgeny Epifanovsky, Ilya Kaliman.
   * libtensor-2.5-trunk
     by Evgeny Epifanovsky, Michael Wormit, Dmitry Zuev, Sam Manzer, 
        Ilya Kaliman.
   * libcc-2.5-trunk
     by Evgeny Epifanovsky, Arik Landau, Tomasz Kus, Kirill Khistyaev, 
        Dmitry Zuev, Prashant Manohar, Xintian Feng, Anna Krylov, 
        Matthew Goldey, Alec White, Thomas Jagau, Kaushik Nanda, 
        Anastasia Gunina, Alexander Kunitsa, Joonho Lee.

   CCMAN original authors:
   Anna I. Krylov, C. David Sherrill, Steven R. Gwaltney,
   Edward F. C. Byrd (2000)
   Sergey V. Levchenko, Lyudmila V. Slipchenko, Tao Wang,
   Ana-Maria C. Cristian (2003)
   Piotr A. Pieniazek, C. Melania Oana, Evgeny Epifanovsky (2007)
   Prashant Manohar (2009)

 ------------------------------------------------------------------------------


 Allocating and initializing 3808MB of RAM...
 Calculation will run on 4 cores.


 Alpha MOs, Restricted
 -- Occupied --                  
-490.05  -80.06  -80.03  -65.18  -58.54  -58.54  -58.54  -26.33
  1 A'    2 A'    3 A'    4 A'    5 A'    1 A"    6 A'    7 A'                 
 -9.859  -7.592  -7.566  -7.472  -7.464  -7.464  -5.486  -5.483
  8 A'    9 A'   10 A'   11 A'    2 A"   12 A'   13 A'    3 A"                 
 -5.483  -5.459  -5.457  -5.457  -3.211  -3.208  -3.207  -3.198
 14 A'   15 A'   16 A'    4 A"   17 A'    5 A"   18 A'    6 A"                 
 -3.198  -1.627  -1.051  -0.919  -0.775  -0.700  -0.697  -0.616
 19 A'   20 A'   21 A'   22 A'   23 A'   24 A'    7 A"   25 A'                 
 -0.471  -0.466  -0.462  -0.393  -0.359
 26 A'    8 A"   27 A'   28 A'    9 A"                                         
 -- Virtual --                   
 -0.016   0.020   0.062   0.066   0.079   0.088   0.097   0.107
 10 A"   29 A'   30 A'   31 A'   11 A"   32 A'   33 A'   34 A'                 
  0.109   0.114   0.127   0.137   0.157   0.181   0.185   0.194
 12 A"   35 A'   13 A"   36 A'   37 A'   38 A'   39 A'   40 A'                 
  0.332   0.341   0.351   0.371   0.385   0.397   0.411   0.422
 41 A'   14 A"   42 A'   43 A'   15 A"   44 A'   45 A'   16 A"                 
  0.430   0.498   0.530   0.570   0.595   0.659   0.664   0.712
 46 A'   47 A'   48 A'   17 A"   49 A'   18 A"   50 A'   51 A'                 
  0.724   0.775   0.790   0.815   0.820   0.874   0.888   0.889
 19 A"   20 A"   52 A'   53 A'   54 A'   55 A'   56 A'   21 A"                 
  0.911   1.015   1.079   1.097   1.154   1.311   1.395   1.580
 57 A'   22 A"   23 A"   58 A'   59 A'   60 A'   61 A'   24 A"                 
  1.640   1.647   1.773   1.832   1.843   1.940   1.972   2.004
 62 A'   63 A'   25 A"   26 A"   64 A'   65 A'   66 A'   67 A'                 
  2.235   2.298   2.339   2.405   4.186   4.191   4.221   4.233
 68 A'   27 A"   69 A'   70 A'   28 A"   71 A'   29 A"   72 A'                 
  4.517   4.533   4.547   4.549   4.594   4.752   6.897   6.938
 73 A'   30 A"   74 A'   31 A"   75 A'   76 A'   32 A"   77 A'                 
  6.944   7.180   7.271   7.459   8.203   8.227   8.280  14.712
 78 A'   79 A'   80 A'   81 A'   33 A"   82 A'   83 A'   34 A"                 
 14.751  14.760  14.781  14.856  14.881  49.462  68.732 165.861
 35 A"   84 A'   85 A'   86 A'   87 A'   88 A'   89 A'   90 A'                 
166.066 293.886 293.908 293.9771028.402
 91 A'   36 A"   92 A'   93 A'   94 A'                                         

 Beta MOs, Restricted
 -- Occupied --                  
-490.05  -80.06  -80.03  -65.18  -58.54  -58.54  -58.54  -26.33
  1 A'    2 A'    3 A'    4 A'    5 A'    1 A"    6 A'    7 A'                 
 -9.859  -7.592  -7.566  -7.472  -7.464  -7.464  -5.486  -5.483
  8 A'    9 A'   10 A'   11 A'    2 A"   12 A'   13 A'    3 A"                 
 -5.483  -5.459  -5.457  -5.457  -3.211  -3.208  -3.207  -3.198
 14 A'   15 A'   16 A'    4 A"   17 A'    5 A"   18 A'    6 A"                 
 -3.198  -1.627  -1.051  -0.919  -0.775  -0.700  -0.697  -0.616
 19 A'   20 A'   21 A'   22 A'   23 A'   24 A'    7 A"   25 A'                 
 -0.471  -0.466  -0.462  -0.393  -0.359
 26 A'    8 A"   27 A'   28 A'    9 A"                                         
 -- Virtual --                   
 -0.016   0.020   0.062   0.066   0.079   0.088   0.097   0.107
 10 A"   29 A'   30 A'   31 A'   11 A"   32 A'   33 A'   34 A'                 
  0.109   0.114   0.127   0.137   0.157   0.181   0.185   0.194
 12 A"   35 A'   13 A"   36 A'   37 A'   38 A'   39 A'   40 A'                 
  0.332   0.341   0.351   0.371   0.385   0.397   0.411   0.422
 41 A'   14 A"   42 A'   43 A'   15 A"   44 A'   45 A'   16 A"                 
  0.430   0.498   0.530   0.570   0.595   0.659   0.664   0.712
 46 A'   47 A'   48 A'   17 A"   49 A'   18 A"   50 A'   51 A'                 
  0.724   0.775   0.790   0.815   0.820   0.874   0.888   0.889
 19 A"   20 A"   52 A'   53 A'   54 A'   55 A'   56 A'   21 A"                 
  0.911   1.015   1.079   1.097   1.154   1.311   1.395   1.580
 57 A'   22 A"   23 A"   58 A'   59 A'   60 A'   61 A'   24 A"                 
  1.640   1.647   1.773   1.832   1.843   1.940   1.972   2.004
 62 A'   63 A'   25 A"   26 A"   64 A'   65 A'   66 A'   67 A'                 
  2.235   2.298   2.339   2.405   4.186   4.191   4.221   4.233
 68 A'   27 A"   69 A'   70 A'   28 A"   71 A'   29 A"   72 A'                 
  4.517   4.533   4.547   4.549   4.594   4.752   6.897   6.938
 73 A'   30 A"   74 A'   31 A"   75 A'   76 A'   32 A"   77 A'                 
  6.944   7.180   7.271   7.459   8.203   8.227   8.280  14.712
 78 A'   79 A'   80 A'   81 A'   33 A"   82 A'   83 A'   34 A"                 
 14.751  14.760  14.781  14.856  14.881  49.462  68.732 165.861
 35 A"   84 A'   85 A'   86 A'   87 A'   88 A'   89 A'   90 A'                 
166.066 293.886 293.908 293.9771028.402
 91 A'   36 A"   92 A'   93 A'   94 A'                                         

 Occupation and symmetry of molecular orbitals

 Point group: Cs (2 irreducible representations).

                           A'   A"    All 
 ------------------------------------------
 All molecular orbitals:
  - Alpha                  94   36    130 
  - Beta                   94   36    130 
 ------------------------------------------
 Alpha orbitals:
  - Frozen occupied        16   4     20  
  - Active occupied        12   5     17  
  - Active virtual         66   27    93  
  - Frozen virtual         0    0     0   
 ------------------------------------------
 Beta orbitals:
  - Frozen occupied        16   4     20  
  - Active occupied        12   5     17  
  - Active virtual         66   27    93  
  - Frozen virtual         0    0     0   
 ------------------------------------------

 Import integrals:   CPU 0.00 s  wall 0.00 s

 Import integrals:   CPU 48.07 s  wall 48.92 s

 MP2 amplitudes:   CPU 0.21 s  wall 0.45 s

Running a double precision version
           CCSD T amplitudes will be solved using DIIS.

           Start     Size      MaxIter   EConv     TConv     
           3         7         100       1.00e-07  1.00e-05  
 ------------------------------------------------------------------------------
           Energy (a.u.)   Ediff      Tdiff       Comment
 ------------------------------------------------------------------------------
         -3354.03276835                           
     1   -3354.02346179   9.31e-03   7.83e-01     
     2   -3354.04507747   2.16e-02   9.98e-02     
     3   -3354.04470160   3.76e-04   4.34e-02     
     4   -3354.04697544   2.27e-03   1.67e-02     Switched to DIIS steps.
     5   -3354.04779301   8.18e-04   1.36e-02     
     6   -3354.04781842   2.54e-05   2.69e-03     
     7   -3354.04781146   6.96e-06   1.28e-03     
     8   -3354.04781266   1.20e-06   2.58e-04     
     9   -3354.04781327   6.13e-07   1.22e-04     
    10   -3354.04781322   5.67e-08   4.67e-05     
    11   -3354.04781349   2.72e-07   2.69e-05     
    12   -3354.04781354   5.21e-08   1.52e-05     
    13   -3354.04781345   9.50e-08   3.75e-06     
 ------------------------------------------------------------------------------
         -3354.04781345                           CCSD T converged.

End of double precision
 SCF energy                 = -3353.32388223
 MP2 energy                 = -3354.03276835
 CCSD correlation energy     =    -0.72393122
 CCSD total energy           = -3354.04781345

 CCSD  T1^2 = 0.0124  T2^2 = 0.2762  Leading amplitudes:

 Amplitude    Orbitals with energies
  0.0257       7 (A") A                  ->    10 (A") A                  
              -0.6967                         -0.0156                     
  0.0257       7 (A") B                  ->    10 (A") B                  
              -0.6967                         -0.0156                     
  0.0211       9 (A") A                  ->    15 (A") A                  
              -0.3592                          0.3850                     
  0.0211       9 (A") B                  ->    15 (A") B                  
              -0.3592                          0.3850                     

 Amplitude    Orbitals with energies
 -0.1445       9 (A") A      9 (A") B    ->    10 (A") A     10 (A") B    
              -0.3592       -0.3592           -0.0156       -0.0156       
  0.1445       9 (A") A      9 (A") B    ->    10 (A") B     10 (A") A    
              -0.3592       -0.3592           -0.0156       -0.0156       
  0.1445       9 (A") B      9 (A") A    ->    10 (A") A     10 (A") B    
              -0.3592       -0.3592           -0.0156       -0.0156       
 -0.1445       9 (A") B      9 (A") A    ->    10 (A") B     10 (A") A    
              -0.3592       -0.3592           -0.0156       -0.0156       

 Computing CCSD intemediates for later calculations in double precision
 Finished.

Running a double precision version
           CCSD Lambda amplitudes will be solved using DIIS.
           Start     Size      MaxIter   EConv     LConv     
           3         7         100       1.00e-07  1.00e-05  
 ------------------------------------------------------------------------------
            Enorm      Ldiff       Comment
 ------------------------------------------------------------------------------
     1     6.25e-02   4.45e-02     
     2     1.75e-02   7.32e-03     
     3     7.35e-03   1.79e-03     
     4     3.98e-03   1.30e-03     Switched to DIIS steps.
     5     1.05e-03   7.33e-04     
     6     4.99e-04   1.56e-04     
     7     1.46e-04   4.00e-05     
     8     6.28e-05   2.33e-06     
     9     2.35e-05   3.66e-06     
    10     9.50e-06   1.69e-06     
    11     4.21e-06   4.72e-07     
    12     1.59e-06   2.22e-07     
    13     8.51e-07   3.01e-09     
    14     4.02e-07   2.07e-08     
    15     1.85e-07   1.70e-09     
    16     8.78e-08   1.95e-09     
 ------------------------------------------------------------------------------
                                   CCSD Lambda converged.

 Computing density matrices in double precision...
           Orbital response amplitudes will be solved using DIIS.
           Start     Size      MaxIter   EConv     LConv     
           3         7         100       1.00e-06  1.00e-06  
 ------------------------------------------------------------------------------
            Enorm      Ldiff       Comment
 ------------------------------------------------------------------------------
     1     1.15e-01   5.85e-03     
     2     1.16e-01   8.06e-03     
     3     1.44e-01   3.15e-02     
     4     1.22e-02   6.57e-02     Switched to DIIS steps.
     5     4.67e-03   1.70e-03     
     6     1.24e-03   8.40e-05     
     7     2.49e-04   1.63e-04     
     8     1.32e-04   6.94e-05     
     9     4.02e-05   2.05e-05     
    10     1.41e-05   3.27e-06     
    11     4.77e-06   2.59e-07     
    12     1.44e-06   3.24e-07     
    13     4.14e-07   2.05e-07     
 ------------------------------------------------------------------------------
                                   Orbital response converged.

 Computing density matrices... Done.
 CCSD calculation:   CPU 586.49 s  wall 383.12 s

Current path: /canmo/ccsd/grad/
/g1_bb_aa
/g1_bb_bb
/g1_o1o1
/g1_o1o2
/g1_o1v1
/g1_o2v1
/g1_v1v1
/g1p_bb_aa
/g1p_bb_bb
/g1s_bb_aa
/g1s_bb_bb
/g2_o1o1o1o1
/g2_o1o1o1v1
/g2_o1o1v1v1
/g2_o1v1o1v1
/g2_o1v1v1v1
/g2_v1v1v1v1
/w_bb_aa
/w_bb_bb
 Transferring MO TPDM to AO TPDM
 Transferring g2_o1o1o1o1
 Transferring g2_o1o1o1v1
 Transferring g2_o1o1v1v1
 Transferring g2_o1v1o1v1
 Transferring g2_o1v1v1v1
 Transferring g2_v1v1v1v1
 Adding separable TPDM
 Computing TPDM gradient
 --------------------------------------------------------
 2e gradient
  Atom          X               Y               Z
 --------------------------------------------------------
    1        -43.288624       18.282346       -0.000000  
    2          5.072518      -34.661748        0.000000  
    3         31.871956       -3.220188       -0.000000  
    4          6.344150       19.599590        0.000000  
 --------------------------------------------------------
 --------------------------------------------------------
 Final gradient
  Atom          X               Y               Z
 --------------------------------------------------------
    1        -43.288624       18.282346       -0.000000  
    2          5.072518      -34.661748        0.000000  
    3         31.871956       -3.220188       -0.000000  
    4          6.344150       19.599590        0.000000  
 --------------------------------------------------------
 Analytic gradient from two-electron contribution:   CPU 857.87 s  wall 543.48 s

 Total ccman2 time:   CPU 1497.02 s  wall 989.62 s


 --------------------------------------------------------------
             Orbital Energies (a.u.) and Symmetries
 --------------------------------------------------------------

 Alpha MOs, Restricted
 -- Occupied --                  
-490.05  -80.06  -80.03  -65.18  -58.54  -58.54  -26.33   -9.86
  1 A'    2 A'    3 A'    4 A'    5 A'    6 A'    7 A'    8 A'                 
 -7.592  -7.566  -7.472  -7.464  -5.486  -5.483  -5.459  -5.457
  9 A'   10 A'   11 A'   12 A'   13 A'   14 A'   15 A'   16 A'                 
-58.537  -7.464  -5.483  -5.457  -3.211  -3.207  -3.198  -1.627
  1 A"    2 A"    3 A"    4 A"   17 A'   18 A'   19 A'   20 A'                 
 -1.051  -0.919  -0.775  -0.700  -0.616  -0.471  -0.462  -0.393
 21 A'   22 A'   23 A'   24 A'   25 A'   26 A'   27 A'   28 A'                 
 -3.208  -3.198  -0.697  -0.466  -0.359
  5 A"    6 A"    7 A"    8 A"    9 A"                                         
 -- Virtual --                   
  0.020   0.062   0.066   0.088   0.097   0.107   0.114   0.137
 29 A'   30 A'   31 A'   32 A'   33 A'   34 A'   35 A'   36 A'                 
  0.157   0.181   0.185   0.194   0.332   0.351   0.371   0.397
 37 A'   38 A'   39 A'   40 A'   41 A'   42 A'   43 A'   44 A'                 
  0.411   0.430   0.498   0.530   0.595   0.664   0.712   0.790
 45 A'   46 A'   47 A'   48 A'   49 A'   50 A'   51 A'   52 A'                 
  0.815   0.820   0.874   0.888   0.911   1.097   1.154   1.311
 53 A'   54 A'   55 A'   56 A'   57 A'   58 A'   59 A'   60 A'                 
  1.395   1.640   1.647   1.843   1.940   1.972   2.004   2.235
 61 A'   62 A'   63 A'   64 A'   65 A'   66 A'   67 A'   68 A'                 
  2.339   2.405   4.191   4.233   4.517   4.547   4.594   4.752
 69 A'   70 A'   71 A'   72 A'   73 A'   74 A'   75 A'   76 A'                 
  6.938   6.944   7.180   7.271   7.459   8.227   8.280  14.760
 77 A'   78 A'   79 A'   80 A'   81 A'   82 A'   83 A'   84 A'                 
 14.781  14.856  14.881  49.462  68.732 165.861 166.066 293.908
 85 A'   86 A'   87 A'   88 A'   89 A'   90 A'   91 A'   92 A'                 
293.9771028.402  -0.016   0.079   0.109   0.127   0.341   0.385
 93 A'   94 A'   10 A"   11 A"   12 A"   13 A"   14 A"   15 A"                 
  0.422   0.570   0.659   0.724   0.775   0.889   1.015   1.079
 16 A"   17 A"   18 A"   19 A"   20 A"   21 A"   22 A"   23 A"                 
  1.580   1.773   1.832   2.298   4.186   4.221   4.533   4.549
 24 A"   25 A"   26 A"   27 A"   28 A"   29 A"   30 A"   31 A"                 
  6.897   8.203  14.712  14.751 293.886
 32 A"   33 A"   34 A"   35 A"   36 A"                                         

 Beta MOs, Restricted
 -- Occupied --                  
-490.05  -80.06  -80.03  -65.18  -58.54  -58.54  -26.33   -9.86
  1 A'    2 A'    3 A'    4 A'    5 A'    6 A'    7 A'    8 A'                 
 -7.592  -7.566  -7.472  -7.464  -5.486  -5.483  -5.459  -5.457
  9 A'   10 A'   11 A'   12 A'   13 A'   14 A'   15 A'   16 A'                 
-58.537  -7.464  -5.483  -5.457  -3.211  -3.207  -3.198  -1.627
  1 A"    2 A"    3 A"    4 A"   17 A'   18 A'   19 A'   20 A'                 
 -1.051  -0.919  -0.775  -0.700  -0.616  -0.471  -0.462  -0.393
 21 A'   22 A'   23 A'   24 A'   25 A'   26 A'   27 A'   28 A'                 
 -3.208  -3.198  -0.697  -0.466  -0.359
  5 A"    6 A"    7 A"    8 A"    9 A"                                         
 -- Virtual --                   
  0.020   0.062   0.066   0.088   0.097   0.107   0.114   0.137
 29 A'   30 A'   31 A'   32 A'   33 A'   34 A'   35 A'   36 A'                 
  0.157   0.181   0.185   0.194   0.332   0.351   0.371   0.397
 37 A'   38 A'   39 A'   40 A'   41 A'   42 A'   43 A'   44 A'                 
  0.411   0.430   0.498   0.530   0.595   0.664   0.712   0.790
 45 A'   46 A'   47 A'   48 A'   49 A'   50 A'   51 A'   52 A'                 
  0.815   0.820   0.874   0.888   0.911   1.097   1.154   1.311
 53 A'   54 A'   55 A'   56 A'   57 A'   58 A'   59 A'   60 A'                 
  1.395   1.640   1.647   1.843   1.940   1.972   2.004   2.235
 61 A'   62 A'   63 A'   64 A'   65 A'   66 A'   67 A'   68 A'                 
  2.339   2.405   4.191   4.233   4.517   4.547   4.594   4.752
 69 A'   70 A'   71 A'   72 A'   73 A'   74 A'   75 A'   76 A'                 
  6.938   6.944   7.180   7.271   7.459   8.227   8.280  14.760
 77 A'   78 A'   79 A'   80 A'   81 A'   82 A'   83 A'   84 A'                 
 14.781  14.856  14.881  49.462  68.732 165.861 166.066 293.908
 85 A'   86 A'   87 A'   88 A'   89 A'   90 A'   91 A'   92 A'                 
293.9771028.402  -0.016   0.079   0.109   0.127   0.341   0.385
 93 A'   94 A'   10 A"   11 A"   12 A"   13 A"   14 A"   15 A"                 
  0.422   0.570   0.659   0.724   0.775   0.889   1.015   1.079
 16 A"   17 A"   18 A"   19 A"   20 A"   21 A"   22 A"   23 A"                 
  1.580   1.773   1.832   2.298   4.186   4.221   4.533   4.549
 24 A"   25 A"   26 A"   27 A"   28 A"   29 A"   30 A"   31 A"                 
  6.897   8.203  14.712  14.751 293.886
 32 A"   33 A"   34 A"   35 A"   36 A"                                         
 --------------------------------------------------------------

          Ground-State Mulliken Net Atomic Charges

     Atom                 Charge (a.u.)
  ----------------------------------------
      1 Br                   -0.200501
      2 P                     0.269965
      3 P                     0.122822
      4 F                    -0.192286
  ----------------------------------------
  Sum of atomic charges =     0.000000

 -----------------------------------------------------------------
                    Cartesian Multipole Moments
 -----------------------------------------------------------------
    Charge (ESU x 10^10)
                -0.0000
    Dipole Moment (Debye)
         X      -0.8066      Y       1.2843      Z       0.0000
       Tot       1.5166
    Quadrupole Moments (Debye-Ang)
        XX     -49.1066     XY      -2.1224     YY     -51.9639
        XZ      -0.0000     YZ       0.0000     ZZ     -49.5182
    Octopole Moments (Debye-Ang^2)
       XXX      39.3555    XXY      -7.8106    XYY      15.8294
       YYY     -18.5175    XXZ       0.0000    XYZ       0.0000
       YYZ       0.0000    XZZ      11.6276    YZZ      -7.5713
       ZZZ       0.0000
    Hexadecapole Moments (Debye-Ang^3)
      XXXX    -684.8973   XXXY       6.4448   XXYY    -154.2910
      XYYY       0.7657   YYYY    -268.7649   XXXZ       0.0000
      XXYZ       0.0000   XYYZ       0.0000   YYYZ       0.0000
      XXZZ    -126.0181   XYZZ       5.7528   YYZZ     -54.8558
      XZZZ      -0.0000   YZZZ       0.0000   ZZZZ     -68.9460
 -----------------------------------------------------------------
 DrvMan completing analytic gradient of the correlated energy
 Correlated dipole moment
            1
    1  -0.3173414
    2   0.5052922
    3   0.0000000
 Energy read as -3354.047813447
 Full Analytical Gradient: (in a.u., or Hartree/Bohr)
             1             2             3             4
    1   -0.00004678    0.00004839   -0.00001833    0.00001672
    2    0.00005533   -0.00007546    0.00004974   -0.00002961
    3    0.00000000   -0.00000000    0.00000000   -0.00000000
 Gradient time:  CPU 0.29 s  wall 2.32 s
 Geometry Optimization Parameters
   NAtoms,    NIC,     NZ,  NCons,   NDum,   NFix, NCnnct, MaxDiis
        4      14       4       0       0       0       0       0

 Cartesian Hessian Update
 Hessian Updated using BFGS Update


** GEOMETRY OPTIMIZATION IN DELOCALIZED INTERNAL COORDINATES **
   Searching for a Minimum

   Optimization Cycle:   4

                       Coordinates (Angstroms)
     ATOM                X               Y               Z
      1  Br        1.3855303400   -0.2362200082    0.0000000000
      2  P        -0.2966464788    1.2379356107    0.0000000000
      3  P        -2.0249023560    0.1445398743    0.0000000000
      4  F        -1.6030563348   -1.4208841302    0.0000000000
   Point Group: cs    Number of degrees of freedom:     5


   Energy is  -3354.047813447

 Hessian Updated using BFGS Update

  5 Hessian modes will be used to form the next step
  Hessian Eigenvalues:
     0.162782    0.229056    0.266876    0.298706    0.306617

 Minimum Search - Taking Simple RFO Step
 Searching for Lamda that Minimizes Along All modes
 Value Taken    Lamda =   0.00000000
 Step Taken.  Stepsize is  0.000529

                             Maximum     Tolerance    Cnvgd?
         Gradient           0.000084      0.000300     YES
         Displacement       0.000470      0.001200     YES
         Energy change     -0.000001      0.000001      NO


                       Distance Matrix (Angstroms)
             Br(  1)   P (  2)   P (  3)
   P (  2)  2.236706
   P (  3)  3.431622  2.045087
   F (  4)  3.214822  2.962436  1.621267

 Final energy is   -3354.0478134470372     


 ******************************
 **  OPTIMIZATION CONVERGED  **
 ******************************

                       Coordinates (Angstroms)
     ATOM                X               Y               Z
      1  Br        1.3855303400   -0.2362200082    0.0000000000
      2  P        -0.2966464788    1.2379356107    0.0000000000
      3  P        -2.0249023560    0.1445398743    0.0000000000
      4  F        -1.6030563348   -1.4208841302    0.0000000000

Z-matrix Print:
$molecule
0 1
Br
P  1 2.236706
P  2 2.045087 1 106.450843
F  3 1.621267 2 107.238188 1 -0.000000 0
$end


 --------------------------------------------------------------
             Orbital Energies (a.u.) and Symmetries
 --------------------------------------------------------------

 Alpha MOs, Restricted
 -- Occupied --                  
-490.05  -80.06  -80.03  -65.18  -58.54  -58.54  -26.33   -9.86
  1 A'    2 A'    3 A'    4 A'    5 A'    6 A'    7 A'    8 A'                 
 -7.592  -7.566  -7.472  -7.464  -5.486  -5.483  -5.459  -5.457
  9 A'   10 A'   11 A'   12 A'   13 A'   14 A'   15 A'   16 A'                 
-58.537  -7.464  -5.483  -5.457  -3.211  -3.207  -3.198  -1.627
  1 A"    2 A"    3 A"    4 A"   17 A'   18 A'   19 A'   20 A'                 
 -1.051  -0.919  -0.775  -0.700  -0.616  -0.471  -0.462  -0.393
 21 A'   22 A'   23 A'   24 A'   25 A'   26 A'   27 A'   28 A'                 
 -3.208  -3.198  -0.697  -0.466  -0.359
  5 A"    6 A"    7 A"    8 A"    9 A"                                         
 -- Virtual --                   
  0.020   0.062   0.066   0.088   0.097   0.107   0.114   0.137
 29 A'   30 A'   31 A'   32 A'   33 A'   34 A'   35 A'   36 A'                 
  0.157   0.181   0.185   0.194   0.332   0.351   0.371   0.397
 37 A'   38 A'   39 A'   40 A'   41 A'   42 A'   43 A'   44 A'                 
  0.411   0.430   0.498   0.530   0.595   0.664   0.712   0.790
 45 A'   46 A'   47 A'   48 A'   49 A'   50 A'   51 A'   52 A'                 
  0.815   0.820   0.874   0.888   0.911   1.097   1.154   1.311
 53 A'   54 A'   55 A'   56 A'   57 A'   58 A'   59 A'   60 A'                 
  1.395   1.640   1.647   1.843   1.940   1.972   2.004   2.235
 61 A'   62 A'   63 A'   64 A'   65 A'   66 A'   67 A'   68 A'                 
  2.339   2.405   4.191   4.233   4.517   4.547   4.594   4.752
 69 A'   70 A'   71 A'   72 A'   73 A'   74 A'   75 A'   76 A'                 
  6.938   6.944   7.180   7.271   7.459   8.227   8.280  14.760
 77 A'   78 A'   79 A'   80 A'   81 A'   82 A'   83 A'   84 A'                 
 14.781  14.856  14.881  49.462  68.732 165.861 166.066 293.908
 85 A'   86 A'   87 A'   88 A'   89 A'   90 A'   91 A'   92 A'                 
293.9771028.402  -0.016   0.079   0.109   0.127   0.341   0.385
 93 A'   94 A'   10 A"   11 A"   12 A"   13 A"   14 A"   15 A"                 
  0.422   0.570   0.659   0.724   0.775   0.889   1.015   1.079
 16 A"   17 A"   18 A"   19 A"   20 A"   21 A"   22 A"   23 A"                 
  1.580   1.773   1.832   2.298   4.186   4.221   4.533   4.549
 24 A"   25 A"   26 A"   27 A"   28 A"   29 A"   30 A"   31 A"                 
  6.897   8.203  14.712  14.751 293.886
 32 A"   33 A"   34 A"   35 A"   36 A"                                         

 Beta MOs, Restricted
 -- Occupied --                  
-490.05  -80.06  -80.03  -65.18  -58.54  -58.54  -26.33   -9.86
  1 A'    2 A'    3 A'    4 A'    5 A'    6 A'    7 A'    8 A'                 
 -7.592  -7.566  -7.472  -7.464  -5.486  -5.483  -5.459  -5.457
  9 A'   10 A'   11 A'   12 A'   13 A'   14 A'   15 A'   16 A'                 
-58.537  -7.464  -5.483  -5.457  -3.211  -3.207  -3.198  -1.627
  1 A"    2 A"    3 A"    4 A"   17 A'   18 A'   19 A'   20 A'                 
 -1.051  -0.919  -0.775  -0.700  -0.616  -0.471  -0.462  -0.393
 21 A'   22 A'   23 A'   24 A'   25 A'   26 A'   27 A'   28 A'                 
 -3.208  -3.198  -0.697  -0.466  -0.359
  5 A"    6 A"    7 A"    8 A"    9 A"                                         
 -- Virtual --                   
  0.020   0.062   0.066   0.088   0.097   0.107   0.114   0.137
 29 A'   30 A'   31 A'   32 A'   33 A'   34 A'   35 A'   36 A'                 
  0.157   0.181   0.185   0.194   0.332   0.351   0.371   0.397
 37 A'   38 A'   39 A'   40 A'   41 A'   42 A'   43 A'   44 A'                 
  0.411   0.430   0.498   0.530   0.595   0.664   0.712   0.790
 45 A'   46 A'   47 A'   48 A'   49 A'   50 A'   51 A'   52 A'                 
  0.815   0.820   0.874   0.888   0.911   1.097   1.154   1.311
 53 A'   54 A'   55 A'   56 A'   57 A'   58 A'   59 A'   60 A'                 
  1.395   1.640   1.647   1.843   1.940   1.972   2.004   2.235
 61 A'   62 A'   63 A'   64 A'   65 A'   66 A'   67 A'   68 A'                 
  2.339   2.405   4.191   4.233   4.517   4.547   4.594   4.752
 69 A'   70 A'   71 A'   72 A'   73 A'   74 A'   75 A'   76 A'                 
  6.938   6.944   7.180   7.271   7.459   8.227   8.280  14.760
 77 A'   78 A'   79 A'   80 A'   81 A'   82 A'   83 A'   84 A'                 
 14.781  14.856  14.881  49.462  68.732 165.861 166.066 293.908
 85 A'   86 A'   87 A'   88 A'   89 A'   90 A'   91 A'   92 A'                 
293.9771028.402  -0.016   0.079   0.109   0.127   0.341   0.385
 93 A'   94 A'   10 A"   11 A"   12 A"   13 A"   14 A"   15 A"                 
  0.422   0.570   0.659   0.724   0.775   0.889   1.015   1.079
 16 A"   17 A"   18 A"   19 A"   20 A"   21 A"   22 A"   23 A"                 
  1.580   1.773   1.832   2.298   4.186   4.221   4.533   4.549
 24 A"   25 A"   26 A"   27 A"   28 A"   29 A"   30 A"   31 A"                 
  6.897   8.203  14.712  14.751 293.886
 32 A"   33 A"   34 A"   35 A"   36 A"                                         
 --------------------------------------------------------------

          Ground-State Mulliken Net Atomic Charges

     Atom                 Charge (a.u.)
  ----------------------------------------
      1 Br                   -0.200501
      2 P                     0.269965
      3 P                     0.122822
      4 F                    -0.192286
  ----------------------------------------
  Sum of atomic charges =     0.000000

 -----------------------------------------------------------------
                    Cartesian Multipole Moments
 -----------------------------------------------------------------
    Charge (ESU x 10^10)
                -0.0000
    Dipole Moment (Debye)
         X      -0.8066      Y       1.2843      Z       0.0000
       Tot       1.5166
    Quadrupole Moments (Debye-Ang)
        XX     -49.1066     XY      -2.1224     YY     -51.9639
        XZ      -0.0000     YZ       0.0000     ZZ     -49.5182
    Octopole Moments (Debye-Ang^2)
       XXX      39.3555    XXY      -7.8106    XYY      15.8294
       YYY     -18.5175    XXZ       0.0000    XYZ       0.0000
       YYZ       0.0000    XZZ      11.6276    YZZ      -7.5713
       ZZZ       0.0000
    Hexadecapole Moments (Debye-Ang^3)
      XXXX    -684.8973   XXXY       6.4448   XXYY    -154.2910
      XYYY       0.7657   YYYY    -268.7649   XXXZ       0.0000
      XXYZ       0.0000   XYYZ       0.0000   YYYZ       0.0000
      XXZZ    -126.0181   XYZZ       5.7528   YYZZ     -54.8558
      XZZZ      -0.0000   YZZZ       0.0000   ZZZZ     -68.9460
 -----------------------------------------------------------------
Archival summary:
1\1\TWL02\OPT\ProcedureUnspecified\BasisUnspecified\r121\taweetha\SunNov411:52:092018SunNov411:52:092018\0\\#,OPT,ProcedureUnspecified,BasisUnspecified,\\0,1\Br\P,1,2.23671\P,2,2.04509,1,106.451\F,3,1.62127,2,107.238,1,-0,0\\HF=-3353.32388\\@

 Total job time:  4044.59s(wall), 6047.18s(cpu) 
 Sun Nov  4 11:52:11 2018

        *************************************************************
        *                                                           *
        *  Thank you very much for using Q-Chem.  Have a nice day.  *
        *                                                           *
        *************************************************************
