# Supplementary material for: Geometric and energetic data from ab initio calculations of haloethene, haloimine, halomethylenephosphine, haloiminophosphine, halodiazene, halodiphosphene and halocyclopropane
Source: Data Brief. 2019 Nov 2;27:104738. doi: 10.1016/j.dib.2019.104738 (PMC6861602; doi:10.1016/j.dib.2019.104738)
Supplement: Multimedia component 8 [file mmc8.zip › PP/CCSD/FEPPClE.out]

Q-Chem Developer Version!
                  Welcome to Q-Chem
     A Quantum Leap Into The Future Of Chemistry


 Q-Chem 5.1, Q-Chem, Inc., Pleasanton, CA (2018)

 Yihan Shao,  Zhengting Gan,  E. Epifanovsky,  A. T. B. Gilbert,  M. Wormit,  
 J. Kussmann,  A. W. Lange,  A. Behn,  Jia Deng,  Xintian Feng,  D. Ghosh,  
 M. Goldey,  P. R. Horn,  L. D. Jacobson,  I. Kaliman,  T. Kus,  A. Landau,  
 Jie Liu,  E. I. Proynov,  R. M. Richard,  R. P. Steele,  E. J. Sundstrom,  
 H. L. Woodcock III,  P. M. Zimmerman,  D. Zuev,  B. Albrecht,  E. Alguire,  
 S. A. Baeppler,  D. Barton,  Z. Benda,  Y. A. Bernard,  E. J. Berquist,  
 K. B. Bravaya,  H. Burton,  D. Casanova,  Chun-Min Chang,  Yunqing Chen,  
 A. Chien,  K. D. Closser,  M. P. Coons,  S. Coriani,  S. Dasgupta,  
 A. L. Dempwolff,  M. Diedenhofen,  Hainam Do,  R. G. Edgar,  Po-Tung Fang,  
 S. Faraji,  S. Fatehi,  Qingguo Feng,  K. D. Fenk,  J. Fosso-Tande,  
 Qinghui Ge,  A. Ghysels,  G. Gidofalvi,  J. Gomes,  J. Gonthier,  A. Gunina,  
 D. Hait,  M. W. D. Hanson-Heine,  P. H. P. Harbach,  A. W. Hauser,  
 J. E. Herr,  E. G. Hohenstein,  Z. C. Holden,  Kerwin Hui,  B. C. Huynh,  
 T.-C. Jagau,  Hyunjun Ji,  B. Kaduk,  K. Khistyaev,  Jaehoon Kim,  
 P. Klunzinger,  K. Koh,  D. Kosenkov,  L. Koulias,  T. Kowalczyk,  
 C. M. Krauter,  A. Kunitsa,  Ka Un Lao,  A. Laurent,  K. V. Lawler,  
 Joonho Lee,  D. Lefrancois,  S. Lehtola,  D. S. Levine,  Yi-Pei Li,  
 You-Sheng Lin,  Fenglai Liu,  E. Livshits,  A. Luenser,  P. Manohar,  
 E. Mansoor,  S. F. Manzer,  Shan-Ping Mao,  Yuezhi Mao,  N. Mardirossian,  
 A. V. Marenich,  T. Markovich,  L. A. Martinez-Martinez,  S. A. Maurer,  
 N. J. Mayhall,  S. C. McKenzie,  J.-M. Mewes,  A. F. Morrison,  
 J. W. Mullinax,  K. Nanda,  T. S. Nguyen-Beck,  R. Olivares-Amaya,  
 J. A. Parkhill,  T. M. Perrine,  F. Plasser,  P. Pokhilko,  S. Prager,  
 A. Prociuk,  E. Ramos,  D. R. Rehn,  F. Rob,  M. Schneider,  N. Sergueev,  
 S. M. Sharada,  S. Sharma,  D. W. Small,  T. Stauch,  T. Stein,  
 Yu-Chuan Su,  A. J. W. Thom,  A. Tkatchenko,  T. Tsuchimochi,  N. M. Tubman,  
 L. Vogt,  M. L. Vidal,  O. Vydrov,  M. A. Watson,  J. Wenzel,  
 M. de Wergifosse,  T. A. Wesolowski,  A. White,  J. Witte,  A. Yamada,  
 Jun Yang,  K. Yao,  S. Yeganeh,  S. R. Yost,  Zhi-Qiang You,  A. Zech,  
 Igor Ying Zhang,  Xing Zhang,  Yan Zhao,  Ying Zhu,  B. R. Brooks,  
 G. K. L. Chan,  C. J. Cramer,  M. S. Gordon,  W. J. Hehre,  A. Klamt,  
 M. W. Schmidt,  C. D. Sherrill,  D. G. Truhlar,  A. Aspuru-Guzik,  R. Baer,  
 A. T. Bell,  N. A. Besley,  Jeng-Da Chai,  A. E. DePrince, III,  
 R. A. DiStasio Jr.,  A. Dreuw,  B. D. Dunietz,  T. R. Furlani,  
 Chao-Ping Hsu,  Yousung Jung,  Jing Kong,  D. S. Lambrecht,  WanZhen Liang,  
 C. Ochsenfeld,  V. A. Rassolov,  L. V. Slipchenko,  J. E. Subotnik,  
 T. Van Voorhis,  J. M. Herbert,  A. I. Krylov,  P. M. W. Gill,  M. Head-Gordon

 Contributors to earlier versions of Q-Chem not listed above: 
 R. D. Adamson,  B. Austin,  J. Baker,  G. J. O. Beran,  K. Brandhorst,  
 S. T. Brown,  E. F. C. Byrd,  A. K. Chakraborty,  C.-L. Cheng,  
 Siu Hung Chien,  D. M. Chipman,  D. L. Crittenden,  H. Dachsel,  
 R. J. Doerksen,  A. D. Dutoi,  L. Fusti-Molnar,  W. A. Goddard III,  
 A. Golubeva-Zadorozhnaya,  S. R. Gwaltney,  G. Hawkins,  A. Heyden,  
 S. Hirata,  G. Kedziora,  F. J. Keil,  C. Kelley,  Jihan Kim,  R. A. King,  
 R. Z. Khaliullin,  P. P. Korambath,  W. Kurlancheek,  A. M. Lee,  M. S. Lee,  
 S. V. Levchenko,  Ching Yeh Lin,  D. Liotard,  R. C. Lochan,  I. Lotan,  
 P. E. Maslen,  N. Nair,  D. P. O'Neill,  D. Neuhauser,  E. Neuscamman,  
 C. M. Oana,  R. Olson,  B. Peters,  R. Peverati,  P. A. Pieniazek,  
 Y. M. Rhee,  J. Ritchie,  M. A. Rohrdanz,  E. Rosta,  N. J. Russ,  
 H. F. Schaefer III,  N. E. Schultz,  N. Shenvi,  A. C. Simmonett,  A. Sodt,  
 D. Stuck,  K. S. Thanthiriwatte,  V. Vanovschi,  Tao Wang,  A. Warshel,  
 C. F. Williams,  Q. Wu,  X. Xu,  W. Zhang

 Please cite Q-Chem as follows:
 Y. Shao et al., Mol. Phys. 113, 184-215 (2015)
 DOI: 10.1080/00268976.2014.952696

 Q-Chem 5.1.1 for Intel X86 EM64T Linux

 Parts of Q-Chem use Armadillo 8.300.2 (Tropical Shenanigans).
 http://arma.sourceforge.net/

 Q-Chem begins on Sun Nov  4 10:14:14 2018  

Host: 
0

     Scratch files written to /scratch/taweetham/qchem42980//
Input Ideriv = 1
Curr. Ideriv = -1
Max.  Ideriv = 1

Checking the input file for inconsistencies... 	...done.

--------------------------------------------------------------
User input:
--------------------------------------------------------------
F=Cl_c.out
$molecule
0 1
P 
P  1 2.058029
F  2 1.633495 1 107.307489
Cl 1 2.083943 2 106.919379 3 -0.000000 0
$end

$rem
   JOB_TYPE	OPTIMIZATION
   BASIS	6-311++G**
   METHOD	ccsd
   MEM_TOTAL	4000
   N_FROZEN_CORE      FC
$end


--------------------------------------------------------------
 ----------------------------------------------------------------
             Standard Nuclear Orientation (Angstroms)
    I     Atom           X                Y                Z
 ----------------------------------------------------------------
    1      P       0.4001632130    -1.0837824644     0.0000000000
    2      P      -1.5089200947    -0.3150924820     0.0000000000
    3      F      -1.3772156372     1.3130843668    -0.0000000000
    4      Cl      1.7074290565     0.5391391115    -0.0000000000
 ----------------------------------------------------------------
 Molecular Point Group                 Cs    NOp =  2
 Largest Abelian Subgroup              Cs    NOp =  2
 Nuclear Repulsion Energy =   256.2879822494 hartrees
 There are       28 alpha and       28 beta electrons
 Requested basis set is 6-311++G(d,p)
 There are 45 shells and 112 basis functions
 Total memory of 4000MB is distributed as follows: 
   QALLOC including MEM_STATIC uses 192MB
   MEM_STATIC is set to 192MB
   CCMAN JOB total memory use is  3808MB
 Warning: actual memory use might exceed 4000MB

 Total QAlloc Memory Limit    192 MB
 Mega-Array Size       188 MB
 MEM_STATIC part       192 MB
 A cutoff of  1.0D-14 yielded    918 shell pairs
 There are      6046 function pairs (      6508 Cartesian)

 -------------------------------------------------------
 OpenMP Integral Computing Module                       
 Release: version 1.0, May 2013, Q-Chem Inc. Pittsburgh 
 -------------------------------------------------------
 Integral Job Info:
 Integral job number is                      11
 Integral operator is                         1
 short-range coefficients                     0
 long-range coefficients              100000000
 Omega coefficients                           0
 if combine SR and LR in K                    0
 Integral screening is                        0
 Integral computing path is                   2
 max size of driver memory is            800000
 size of driver memory is                593474
 size of scratch memory is              8114252
 max col of scratch BK array               1296
 max len of scratch array in speh3          155
 max len of scratch index in speh4           18
 max int batch size is                      520
 min int batch size is                       52
 fixed nKL is                                52
 max L of basis functions is                  2
 order of int derivative is                   0
 number of shells is                         45
 number of basis is                         116
 number of cartesian basis is               116
 number of contracted shell pairs           918
 number of primitive shell pairs           2537
 maxK2 (contraction) of shell pair           36
 max number of K2 of shell pair               1
 max number of CS2 of shell pair            113
 max number of PS2 of shell pair            240
 mem total for path MDJ                  513370
 -------------------------------------------------------
 Smallest overlap matrix eigenvalue = 7.54E-04

 Scale SEOQF with 1.000000e-01/1.000000e-01/1.000000e-01

 Standard Electronic Orientation quadrupole field applied
 Nucleus-field energy     =     0.0000000065 hartrees
 Guess from superposition of atomic densities
 Warning:  Energy on first SCF cycle will be non-variational
 SAD guess density has 56.000000 electrons

 -----------------------------------------------------------------------
  General SCF calculation program by
  Eric Jon Sundstrom, Paul Horn, Yuezhi Mao, Dmitri Zuev, Alec White,
  David Stuck, Shaama M.S., Shane Yost, Joonho Lee, David Small,
  Daniel Levine, Susi Lehtola, Hugh Burton, Evgeny Epifanovsky
 -----------------------------------------------------------------------
 Hartree-Fock
 using 4 threads for integral computing
 -------------------------------------------------------
 OpenMP Integral computing Module                
 Release: version 2.0, May 2017, Q-Chem Inc. Pleasanton 
 -------------------------------------------------------
 A restricted SCF calculation will be
 performed using DIIS
 SCF converges when DIIS error is below 1.0e-08
 ---------------------------------------
  Cycle       Energy         DIIS error
 ---------------------------------------
    1   -1240.6976124209      4.32e-02  
    2   -1240.3922950055      5.95e-03  
    3   -1240.4389147772      3.73e-03  
    4   -1240.4546908296      6.34e-04  
    5   -1240.4555590111      2.08e-04  
    6   -1240.4556976682      5.21e-05  
    7   -1240.4557069159      1.58e-05  
    8   -1240.4557082344      5.70e-06  
    9   -1240.4557084305      2.31e-06  
   10   -1240.4557084621      9.29e-07  
   11   -1240.4557084664      2.89e-07  
   12   -1240.4557084671      9.04e-08  
   13   -1240.4557084672      1.61e-08  
   14   -1240.4557084672      3.95e-09  Convergence criterion met
 ---------------------------------------
 SCF time:   CPU 8.36s  wall 4.00s 
 SCF   energy in the final basis set =    -1240.4557084672
 Total energy in the final basis set =    -1240.4557084672


 ------------------------------------------------------------------------------

   CCMAN2: suite of methods based on coupled cluster
           and equation of motion theories.

   Components:
   * libvmm-1.3-trunk
     by Evgeny Epifanovsky, Ilya Kaliman.
   * libtensor-2.5-trunk
     by Evgeny Epifanovsky, Michael Wormit, Dmitry Zuev, Sam Manzer, 
        Ilya Kaliman.
   * libcc-2.5-trunk
     by Evgeny Epifanovsky, Arik Landau, Tomasz Kus, Kirill Khistyaev, 
        Dmitry Zuev, Prashant Manohar, Xintian Feng, Anna Krylov, 
        Matthew Goldey, Alec White, Thomas Jagau, Kaushik Nanda, 
        Anastasia Gunina, Alexander Kunitsa, Joonho Lee.

   CCMAN original authors:
   Anna I. Krylov, C. David Sherrill, Steven R. Gwaltney,
   Edward F. C. Byrd (2000)
   Sergey V. Levchenko, Lyudmila V. Slipchenko, Tao Wang,
   Ana-Maria C. Cristian (2003)
   Piotr A. Pieniazek, C. Melania Oana, Evgeny Epifanovsky (2007)
   Prashant Manohar (2009)

 ------------------------------------------------------------------------------


 Allocating and initializing 3808MB of RAM...
 Calculation will run on 4 cores.


 Alpha MOs, Restricted
 -- Occupied --                  
-104.86  -80.06  -80.03  -26.33  -10.58   -8.05   -8.05   -8.05
  1 A'    2 A'    3 A'    4 A'    5 A'    6 A'    1 A"    7 A'                 
 -7.595  -7.574  -5.488  -5.486  -5.485  -5.467  -5.465  -5.465
  8 A'    9 A'   10 A'    2 A"   11 A'   12 A'   13 A'    3 A"                 
 -1.623  -1.130  -0.924  -0.777  -0.698  -0.694  -0.631  -0.509
 14 A'   15 A'   16 A'   17 A'   18 A'    4 A"   19 A'   20 A'                 
 -0.508  -0.484  -0.403  -0.364
  5 A"   21 A'   22 A'    6 A"                                                 
 -- Virtual --                   
 -0.018   0.023   0.061   0.065   0.078   0.094   0.098   0.106
  7 A"   23 A'   24 A'   25 A'    8 A"   26 A'   27 A'   28 A'                 
  0.108   0.129   0.149   0.151   0.168   0.184   0.188   0.240
  9 A"   29 A'   10 A"   30 A'   31 A'   32 A'   33 A'   34 A'                 
  0.333   0.344   0.358   0.371   0.383   0.408   0.411   0.418
 35 A'   11 A"   36 A'   37 A'   12 A"   38 A'   39 A'   13 A"                 
  0.435   0.517   0.556   0.601   0.636   0.665   0.710   0.771
 40 A'   41 A'   42 A'   14 A"   43 A'   44 A'   15 A"   45 A'                 
  0.798   0.827   0.877   0.896   0.941   1.000   1.066   1.132
 46 A'   16 A"   47 A'   17 A"   48 A'   49 A'   18 A"   19 A"                 
  1.136   1.146   1.159   1.193   1.220   1.370   1.501   1.580
 50 A'   51 A'   52 A'   20 A"   53 A'   54 A'   55 A'   21 A"                 
  1.639   1.648   1.769   1.831   1.843   1.946   1.969   2.029
 56 A'   57 A'   22 A"   23 A"   58 A'   59 A'   60 A'   61 A'                 
  2.250   2.605   2.639   2.723   4.189   4.193   4.221   4.233
 62 A'   24 A"   63 A'   64 A'   25 A"   65 A'   26 A"   66 A'                 
  4.508   6.898   6.938   6.948   7.251   7.447  10.359  14.708
 67 A'   27 A"   68 A'   69 A'   70 A'   71 A'   72 A'   28 A"                 
 14.742  14.750  14.774  14.842  14.875  26.671  26.751  26.981
 29 A"   73 A'   74 A'   75 A'   76 A'   30 A"   77 A'   78 A'                 
 68.732 165.849 166.053 219.213
 79 A'   80 A'   81 A'   82 A'                                                 

 Beta MOs, Restricted
 -- Occupied --                  
-104.86  -80.06  -80.03  -26.33  -10.58   -8.05   -8.05   -8.05
  1 A'    2 A'    3 A'    4 A'    5 A'    6 A'    1 A"    7 A'                 
 -7.595  -7.574  -5.488  -5.486  -5.485  -5.467  -5.465  -5.465
  8 A'    9 A'   10 A'    2 A"   11 A'   12 A'   13 A'    3 A"                 
 -1.623  -1.130  -0.924  -0.777  -0.698  -0.694  -0.631  -0.509
 14 A'   15 A'   16 A'   17 A'   18 A'    4 A"   19 A'   20 A'                 
 -0.508  -0.484  -0.403  -0.364
  5 A"   21 A'   22 A'    6 A"                                                 
 -- Virtual --                   
 -0.018   0.023   0.061   0.065   0.078   0.094   0.098   0.106
  7 A"   23 A'   24 A'   25 A'    8 A"   26 A'   27 A'   28 A'                 
  0.108   0.129   0.149   0.151   0.168   0.184   0.188   0.240
  9 A"   29 A'   10 A"   30 A'   31 A'   32 A'   33 A'   34 A'                 
  0.333   0.344   0.358   0.371   0.383   0.408   0.411   0.418
 35 A'   11 A"   36 A'   37 A'   12 A"   38 A'   39 A'   13 A"                 
  0.435   0.517   0.556   0.601   0.636   0.665   0.710   0.771
 40 A'   41 A'   42 A'   14 A"   43 A'   44 A'   15 A"   45 A'                 
  0.798   0.827   0.877   0.896   0.941   1.000   1.066   1.132
 46 A'   16 A"   47 A'   17 A"   48 A'   49 A'   18 A"   19 A"                 
  1.136   1.146   1.159   1.193   1.220   1.370   1.501   1.580
 50 A'   51 A'   52 A'   20 A"   53 A'   54 A'   55 A'   21 A"                 
  1.639   1.648   1.769   1.831   1.843   1.946   1.969   2.029
 56 A'   57 A'   22 A"   23 A"   58 A'   59 A'   60 A'   61 A'                 
  2.250   2.605   2.639   2.723   4.189   4.193   4.221   4.233
 62 A'   24 A"   63 A'   64 A'   25 A"   65 A'   26 A"   66 A'                 
  4.508   6.898   6.938   6.948   7.251   7.447  10.359  14.708
 67 A'   27 A"   68 A'   69 A'   70 A'   71 A'   72 A'   28 A"                 
 14.742  14.750  14.774  14.842  14.875  26.671  26.751  26.981
 29 A"   73 A'   74 A'   75 A'   76 A'   30 A"   77 A'   78 A'                 
 68.732 165.849 166.053 219.213
 79 A'   80 A'   81 A'   82 A'                                                 

 Occupation and symmetry of molecular orbitals

 Point group: Cs (2 irreducible representations).

                           A'   A"    All 
 ------------------------------------------
 All molecular orbitals:
  - Alpha                  82   30    112 
  - Beta                   82   30    112 
 ------------------------------------------
 Alpha orbitals:
  - Frozen occupied        13   3     16  
  - Active occupied        9    3     12  
  - Active virtual         60   24    84  
  - Frozen virtual         0    0     0   
 ------------------------------------------
 Beta orbitals:
  - Frozen occupied        13   3     16  
  - Active occupied        9    3     12  
  - Active virtual         60   24    84  
  - Frozen virtual         0    0     0   
 ------------------------------------------

 Import integrals:   CPU 0.00 s  wall 0.00 s

 Import integrals:   CPU 24.44 s  wall 31.50 s

 MP2 amplitudes:   CPU 0.14 s  wall 0.48 s

Running a double precision version
           CCSD T amplitudes will be solved using DIIS.

           Start     Size      MaxIter   EConv     TConv     
           3         7         100       1.00e-07  1.00e-05  
 ------------------------------------------------------------------------------
           Energy (a.u.)   Ediff      Tdiff       Comment
 ------------------------------------------------------------------------------
         -1241.02339187                           
     1   -1241.03216208   8.77e-03   7.46e-01     
     2   -1241.05101993   1.89e-02   9.65e-02     
     3   -1241.05126113   2.41e-04   4.31e-02     
     4   -1241.05350129   2.24e-03   1.69e-02     Switched to DIIS steps.
     5   -1241.05435337   8.52e-04   1.39e-02     
     6   -1241.05439293   3.96e-05   2.70e-03     
     7   -1241.05438503   7.90e-06   1.34e-03     
     8   -1241.05438344   1.60e-06   2.53e-04     
     9   -1241.05438396   5.23e-07   1.21e-04     
    10   -1241.05438418   2.16e-07   4.52e-05     
    11   -1241.05438428   1.01e-07   2.77e-05     
    12   -1241.05438441   1.30e-07   1.58e-05     
    13   -1241.05438431   9.42e-08   3.96e-06     
 ------------------------------------------------------------------------------
         -1241.05438431                           CCSD T converged.

End of double precision
 SCF energy                 = -1240.45570847
 MP2 energy                 = -1241.02339187
 CCSD correlation energy     =    -0.59867584
 CCSD total energy           = -1241.05438431

 CCSD  T1^2 = 0.0124  T2^2 = 0.2632  Leading amplitudes:

 Amplitude    Orbitals with energies
 -0.0254       4 (A") A                  ->    7 (A") A                   
              -0.6939                         -0.0177                     
 -0.0254       4 (A") B                  ->    7 (A") B                   
              -0.6939                         -0.0177                     
 -0.0222       6 (A") A                  ->    12 (A") A                  
              -0.3642                          0.3833                     
 -0.0222       6 (A") B                  ->    12 (A") B                  
              -0.3642                          0.3833                     

 Amplitude    Orbitals with energies
 -0.1575       6 (A") A      6 (A") B    ->    7 (A") A      7 (A") B     
              -0.3642       -0.3642           -0.0177       -0.0177       
  0.1575       6 (A") A      6 (A") B    ->    7 (A") B      7 (A") A     
              -0.3642       -0.3642           -0.0177       -0.0177       
  0.1575       6 (A") B      6 (A") A    ->    7 (A") A      7 (A") B     
              -0.3642       -0.3642           -0.0177       -0.0177       
 -0.1575       6 (A") B      6 (A") A    ->    7 (A") B      7 (A") A     
              -0.3642       -0.3642           -0.0177       -0.0177       

 Computing CCSD intemediates for later calculations in double precision
 Finished.

Running a double precision version
           CCSD Lambda amplitudes will be solved using DIIS.
           Start     Size      MaxIter   EConv     LConv     
           3         7         100       1.00e-07  1.00e-05  
 ------------------------------------------------------------------------------
            Enorm      Ldiff       Comment
 ------------------------------------------------------------------------------
     1     6.23e-02   4.50e-02     
     2     1.76e-02   7.77e-03     
     3     7.48e-03   1.94e-03     
     4     4.09e-03   1.36e-03     Switched to DIIS steps.
     5     1.06e-03   7.89e-04     
     6     5.02e-04   1.57e-04     
     7     1.40e-04   4.26e-05     
     8     6.01e-05   2.99e-06     
     9     2.21e-05   3.40e-06     
    10     9.25e-06   1.68e-06     
    11     4.15e-06   4.97e-07     
    12     1.65e-06   2.50e-07     
    13     9.00e-07   6.42e-09     
    14     4.21e-07   2.27e-08     
    15     1.88e-07   3.31e-09     
    16     8.68e-08   2.58e-09     
 ------------------------------------------------------------------------------
                                   CCSD Lambda converged.

 Computing density matrices in double precision...
           Orbital response amplitudes will be solved using DIIS.
           Start     Size      MaxIter   EConv     LConv     
           3         7         100       1.00e-06  1.00e-06  
 ------------------------------------------------------------------------------
            Enorm      Ldiff       Comment
 ------------------------------------------------------------------------------
     1     8.35e-02   2.89e-04     
     2     4.94e-02   2.71e-02     
     3     4.89e-02   2.51e-02     
     4     1.43e-02   2.00e-02     Switched to DIIS steps.
     5     3.06e-03   1.15e-03     
     6     3.52e-04   3.97e-04     
     7     1.90e-04   4.61e-05     
     8     4.91e-05   1.37e-05     
     9     1.77e-05   1.04e-07     
    10     6.93e-06   6.81e-07     
    11     2.34e-06   1.89e-07     
    12     7.57e-07   3.77e-07     
 ------------------------------------------------------------------------------
                                   Orbital response converged.

 Computing density matrices... Done.
 CCSD calculation:   CPU 213.98 s  wall 112.97 s

Current path: /canmo/ccsd/grad/
/g1_bb_aa
/g1_bb_bb
/g1_o1o1
/g1_o1o2
/g1_o1v1
/g1_o2v1
/g1_v1v1
/g1p_bb_aa
/g1p_bb_bb
/g1s_bb_aa
/g1s_bb_bb
/g2_o1o1o1o1
/g2_o1o1o1v1
/g2_o1o1v1v1
/g2_o1v1o1v1
/g2_o1v1v1v1
/g2_v1v1v1v1
/w_bb_aa
/w_bb_bb
 Transferring MO TPDM to AO TPDM
 Transferring g2_o1o1o1o1
 Transferring g2_o1o1o1v1
 Transferring g2_o1o1v1v1
 Transferring g2_o1v1o1v1
 Transferring g2_o1v1v1v1
 Transferring g2_v1v1v1v1
 Adding separable TPDM
 Computing TPDM gradient
 --------------------------------------------------------
 2e gradient
  Atom          X               Y               Z
 --------------------------------------------------------
    1         -8.577793       23.800412        0.000000  
    2         23.919560        7.599325       -0.000000  
    3          5.585385      -17.584756        0.000000  
    4        -20.927152      -13.814981        0.000000  
 --------------------------------------------------------
 --------------------------------------------------------
 Final gradient
  Atom          X               Y               Z
 --------------------------------------------------------
    1         -8.577793       23.800412        0.000000  
    2         23.919560        7.599325       -0.000000  
    3          5.585385      -17.584756        0.000000  
    4        -20.927152      -13.814981        0.000000  
 --------------------------------------------------------
 Analytic gradient from two-electron contribution:   CPU 405.34 s  wall 297.00 s

 Total ccman2 time:   CPU 646.99 s  wall 453.00 s


 --------------------------------------------------------------
             Orbital Energies (a.u.) and Symmetries
 --------------------------------------------------------------

 Alpha MOs, Restricted
 -- Occupied --                  
-104.86  -80.06  -80.03  -26.33  -10.58   -8.05   -8.05   -7.59
  1 A'    2 A'    3 A'    4 A'    5 A'    6 A'    7 A'    8 A'                 
 -7.574  -5.488  -5.485  -5.467  -5.465  -8.050  -5.486  -5.465
  9 A'   10 A'   11 A'   12 A'   13 A'    1 A"    2 A"    3 A"                 
 -1.623  -1.130  -0.924  -0.777  -0.698  -0.631  -0.509  -0.484
 14 A'   15 A'   16 A'   17 A'   18 A'   19 A'   20 A'   21 A'                 
 -0.403  -0.694  -0.508  -0.364
 22 A'    4 A"    5 A"    6 A"                                                 
 -- Virtual --                   
  0.023   0.061   0.065   0.094   0.098   0.106   0.129   0.151
 23 A'   24 A'   25 A'   26 A'   27 A'   28 A'   29 A'   30 A'                 
  0.168   0.184   0.188   0.240   0.333   0.358   0.371   0.408
 31 A'   32 A'   33 A'   34 A'   35 A'   36 A'   37 A'   38 A'                 
  0.411   0.435   0.517   0.556   0.636   0.665   0.771   0.798
 39 A'   40 A'   41 A'   42 A'   43 A'   44 A'   45 A'   46 A'                 
  0.877   0.941   1.000   1.136   1.146   1.159   1.220   1.370
 47 A'   48 A'   49 A'   50 A'   51 A'   52 A'   53 A'   54 A'                 
  1.501   1.639   1.648   1.843   1.946   1.969   2.029   2.250
 55 A'   56 A'   57 A'   58 A'   59 A'   60 A'   61 A'   62 A'                 
  2.639   2.723   4.193   4.233   4.508   6.938   6.948   7.251
 63 A'   64 A'   65 A'   66 A'   67 A'   68 A'   69 A'   70 A'                 
  7.447  10.359  14.750  14.774  14.842  14.875  26.751  26.981
 71 A'   72 A'   73 A'   74 A'   75 A'   76 A'   77 A'   78 A'                 
 68.732 165.849 166.053 219.213  -0.018   0.078   0.108   0.149
 79 A'   80 A'   81 A'   82 A'    7 A"    8 A"    9 A"   10 A"                 
  0.344   0.383   0.418   0.601   0.710   0.827   0.896   1.066
 11 A"   12 A"   13 A"   14 A"   15 A"   16 A"   17 A"   18 A"                 
  1.132   1.193   1.580   1.769   1.831   2.605   4.189   4.221
 19 A"   20 A"   21 A"   22 A"   23 A"   24 A"   25 A"   26 A"                 
  6.898  14.708  14.742  26.671
 27 A"   28 A"   29 A"   30 A"                                                 

 Beta MOs, Restricted
 -- Occupied --                  
-104.86  -80.06  -80.03  -26.33  -10.58   -8.05   -8.05   -7.59
  1 A'    2 A'    3 A'    4 A'    5 A'    6 A'    7 A'    8 A'                 
 -7.574  -5.488  -5.485  -5.467  -5.465  -8.050  -5.486  -5.465
  9 A'   10 A'   11 A'   12 A'   13 A'    1 A"    2 A"    3 A"                 
 -1.623  -1.130  -0.924  -0.777  -0.698  -0.631  -0.509  -0.484
 14 A'   15 A'   16 A'   17 A'   18 A'   19 A'   20 A'   21 A'                 
 -0.403  -0.694  -0.508  -0.364
 22 A'    4 A"    5 A"    6 A"                                                 
 -- Virtual --                   
  0.023   0.061   0.065   0.094   0.098   0.106   0.129   0.151
 23 A'   24 A'   25 A'   26 A'   27 A'   28 A'   29 A'   30 A'                 
  0.168   0.184   0.188   0.240   0.333   0.358   0.371   0.408
 31 A'   32 A'   33 A'   34 A'   35 A'   36 A'   37 A'   38 A'                 
  0.411   0.435   0.517   0.556   0.636   0.665   0.771   0.798
 39 A'   40 A'   41 A'   42 A'   43 A'   44 A'   45 A'   46 A'                 
  0.877   0.941   1.000   1.136   1.146   1.159   1.220   1.370
 47 A'   48 A'   49 A'   50 A'   51 A'   52 A'   53 A'   54 A'                 
  1.501   1.639   1.648   1.843   1.946   1.969   2.029   2.250
 55 A'   56 A'   57 A'   58 A'   59 A'   60 A'   61 A'   62 A'                 
  2.639   2.723   4.193   4.233   4.508   6.938   6.948   7.251
 63 A'   64 A'   65 A'   66 A'   67 A'   68 A'   69 A'   70 A'                 
  7.447  10.359  14.750  14.774  14.842  14.875  26.751  26.981
 71 A'   72 A'   73 A'   74 A'   75 A'   76 A'   77 A'   78 A'                 
 68.732 165.849 166.053 219.213  -0.018   0.078   0.108   0.149
 79 A'   80 A'   81 A'   82 A'    7 A"    8 A"    9 A"   10 A"                 
  0.344   0.383   0.418   0.601   0.710   0.827   0.896   1.066
 11 A"   12 A"   13 A"   14 A"   15 A"   16 A"   17 A"   18 A"                 
  1.132   1.193   1.580   1.769   1.831   2.605   4.189   4.221
 19 A"   20 A"   21 A"   22 A"   23 A"   24 A"   25 A"   26 A"                 
  6.898  14.708  14.742  26.671
 27 A"   28 A"   29 A"   30 A"                                                 
 --------------------------------------------------------------

          Ground-State Mulliken Net Atomic Charges

     Atom                 Charge (a.u.)
  ----------------------------------------
      1 P                     0.144132
      2 P                     0.154821
      3 F                    -0.205690
      4 Cl                   -0.093263
  ----------------------------------------
  Sum of atomic charges =    -0.000000

 -----------------------------------------------------------------
                    Cartesian Multipole Moments
 -----------------------------------------------------------------
    Charge (ESU x 10^10)
                -0.0000
    Dipole Moment (Debye)
         X      -0.6641      Y      -1.6625      Z       0.0000
       Tot       1.7902
    Quadrupole Moments (Debye-Ang)
        XX     -45.1488     XY       1.1987     YY     -46.2870
        XZ       0.0000     YZ      -0.0000     ZZ     -43.6068
    Octopole Moments (Debye-Ang^2)
       XXX      -2.5472    XXY       4.7614    XYY       1.9020
       YYY      12.9746    XXZ       0.0000    XYZ      -0.0000
       YYZ      -0.0000    XZZ      -1.1933    YZZ       5.7292
       ZZZ      -0.0000
    Hexadecapole Moments (Debye-Ang^3)
      XXXX    -534.9027   XXXY     -11.1341   XXYY    -127.8650
      XYYY       1.3982   YYYY    -241.1440   XXXZ       0.0000
      XXYZ      -0.0000   XYYZ      -0.0000   YYYZ      -0.0000
      XXZZ     -98.5536   XYZZ      -5.2954   YYZZ     -50.4390
      XZZZ       0.0000   YZZZ      -0.0000   ZZZZ     -60.7799
 -----------------------------------------------------------------
 DrvMan completing analytic gradient of the correlated energy
 Correlated dipole moment
            1
    1  -0.2612790
    2  -0.6540648
    3   0.0000000
 Energy read as -1241.054384312
 Full Analytical Gradient: (in a.u., or Hartree/Bohr)
             1             2             3             4
    1    0.00077121   -0.00381858   -0.00112559    0.00417296
    2   -0.00606052   -0.00436599    0.00675150    0.00367501
    3   -0.00000000    0.00000000   -0.00000000    0.00000000
 Gradient time:  CPU 0.28 s  wall 1.90 s
 Geometry Optimization Parameters
   NAtoms,    NIC,     NZ,  NCons,   NDum,   NFix, NCnnct, MaxDiis
        4      14       4       0       0       0       0       0


** GEOMETRY OPTIMIZATION IN DELOCALIZED INTERNAL COORDINATES **
   Searching for a Minimum

   Optimization Cycle:   1

                       Coordinates (Angstroms)
     ATOM                X               Y               Z
      1  P         0.4001632130   -1.0837824644    0.0000000000
      2  P        -1.5089200947   -0.3150924820    0.0000000000
      3  F        -1.3772156372    1.3130843668    0.0000000000
      4  Cl        1.7074290565    0.5391391115    0.0000000000
   Point Group: cs    Number of degrees of freedom:     5


   Energy is  -1241.054384312


 Attempting to Generate Delocalized Internal Coordinates

  5 Hessian modes will be used to form the next step
  Hessian Eigenvalues:
     0.250000    0.250000    0.265135    0.287104    0.452506

 Minimum Search - Taking Simple RFO Step
 Searching for Lamda that Minimizes Along All modes
 Value Taken    Lamda =  -0.00047631
 Step Taken.  Stepsize is  0.040563

                             Maximum     Tolerance    Cnvgd?
         Gradient           0.008757      0.000300      NO
         Displacement       0.028968      0.001200      NO
         Energy change     *********      0.000001      NO


 New Cartesian Coordinates Obtained by Inverse Iteration

 Displacement from previous Coordinates is:  0.103837
 ----------------------------------------------------------------
             Standard Nuclear Orientation (Angstroms)
    I     Atom           X                Y                Z
 ----------------------------------------------------------------
    1      P       0.3939988774    -1.0823966422     0.0000000000
    2      P      -1.5050461532    -0.3157626578     0.0000000000
    3      F      -1.3392662137     1.3015023231     0.0000000000
    4      Cl      1.6717700270     0.5500055088     0.0000000000
 ----------------------------------------------------------------
 Molecular Point Group                 Cs    NOp =  2
 Largest Abelian Subgroup              Cs    NOp =  2
 Nuclear Repulsion Energy =   258.4830199433 hartrees
 There are       28 alpha and       28 beta electrons
 Applying Cartesian multipole field
    Component          Value
    ---------          -----
     (2,0,0)        1.00000E-11
     (0,2,0)        2.00000E-11
     (0,0,2)       -3.00000E-11
 Nucleus-field energy     =     0.0000000064 hartrees
 Requested basis set is 6-311++G(d,p)
 There are 45 shells and 112 basis functions
 A cutoff of  1.0D-14 yielded    919 shell pairs
 There are      6058 function pairs (      6520 Cartesian)
 Smallest overlap matrix eigenvalue = 7.34E-04
 Guess MOs from SCF MO coefficient file

 -----------------------------------------------------------------------
  General SCF calculation program by
  Eric Jon Sundstrom, Paul Horn, Yuezhi Mao, Dmitri Zuev, Alec White,
  David Stuck, Shaama M.S., Shane Yost, Joonho Lee, David Small,
  Daniel Levine, Susi Lehtola, Hugh Burton, Evgeny Epifanovsky
 -----------------------------------------------------------------------
 Hartree-Fock
 using 4 threads for integral computing
 -------------------------------------------------------
 OpenMP Integral computing Module                
 Release: version 2.0, May 2017, Q-Chem Inc. Pleasanton 
 -------------------------------------------------------
 A restricted SCF calculation will be
 performed using DIIS
 SCF converges when DIIS error is below 1.0e-08
 ---------------------------------------
  Cycle       Energy         DIIS error
 ---------------------------------------
    1   -1240.4563184205      3.66e-04  
    2   -1240.4566292399      9.63e-05  
    3   -1240.4566655758      3.34e-05  
    4   -1240.4566691916      1.33e-05  
    5   -1240.4566698249      4.21e-06  
    6   -1240.4566699010      1.41e-06  
    7   -1240.4566699134      5.27e-07  
    8   -1240.4566699156      2.33e-07  
    9   -1240.4566699159      8.46e-08  
   10   -1240.4566699160      3.27e-08  
   11   -1240.4566699160      9.58e-09  Convergence criterion met
 ---------------------------------------
 SCF time:   CPU 6.69s  wall 8.00s 
 SCF   energy in the final basis set =    -1240.4566699160
 Total energy in the final basis set =    -1240.4566699160


 ------------------------------------------------------------------------------

   CCMAN2: suite of methods based on coupled cluster
           and equation of motion theories.

   Components:
   * libvmm-1.3-trunk
     by Evgeny Epifanovsky, Ilya Kaliman.
   * libtensor-2.5-trunk
     by Evgeny Epifanovsky, Michael Wormit, Dmitry Zuev, Sam Manzer, 
        Ilya Kaliman.
   * libcc-2.5-trunk
     by Evgeny Epifanovsky, Arik Landau, Tomasz Kus, Kirill Khistyaev, 
        Dmitry Zuev, Prashant Manohar, Xintian Feng, Anna Krylov, 
        Matthew Goldey, Alec White, Thomas Jagau, Kaushik Nanda, 
        Anastasia Gunina, Alexander Kunitsa, Joonho Lee.

   CCMAN original authors:
   Anna I. Krylov, C. David Sherrill, Steven R. Gwaltney,
   Edward F. C. Byrd (2000)
   Sergey V. Levchenko, Lyudmila V. Slipchenko, Tao Wang,
   Ana-Maria C. Cristian (2003)
   Piotr A. Pieniazek, C. Melania Oana, Evgeny Epifanovsky (2007)
   Prashant Manohar (2009)

 ------------------------------------------------------------------------------


 Allocating and initializing 3808MB of RAM...
 Calculation will run on 4 cores.


 Alpha MOs, Restricted
 -- Occupied --                  
-104.86  -80.06  -80.03  -26.33  -10.58   -8.05   -8.05   -8.05
  1 A'    2 A'    3 A'    4 A'    5 A'    6 A'    1 A"    7 A'                 
 -7.593  -7.572  -5.486  -5.483  -5.483  -5.464  -5.463  -5.463
  8 A'    9 A'   10 A'   11 A'    2 A"   12 A'   13 A'    3 A"                 
 -1.625  -1.132  -0.925  -0.777  -0.700  -0.696  -0.632  -0.510
 14 A'   15 A'   16 A'   17 A'   18 A'    4 A"   19 A'   20 A'                 
 -0.508  -0.484  -0.403  -0.364
  5 A"   21 A'   22 A'    6 A"                                                 
 -- Virtual --                   
 -0.016   0.025   0.061   0.066   0.078   0.094   0.099   0.107
  7 A"   23 A'   24 A'   25 A'    8 A"   26 A'   27 A'   28 A'                 
  0.109   0.130   0.149   0.151   0.168   0.186   0.190   0.241
  9 A"   29 A'   10 A"   30 A'   31 A'   32 A'   33 A'   34 A'                 
  0.332   0.344   0.357   0.372   0.383   0.411   0.413   0.418
 35 A'   11 A"   36 A'   37 A'   12 A"   38 A'   39 A'   13 A"                 
  0.436   0.521   0.555   0.602   0.636   0.665   0.709   0.770
 40 A'   41 A'   42 A'   14 A"   43 A'   44 A'   15 A"   45 A'                 
  0.798   0.826   0.882   0.898   0.946   1.005   1.071   1.132
 46 A'   16 A"   47 A'   17 A"   48 A'   49 A'   18 A"   19 A"                 
  1.140   1.152   1.159   1.197   1.226   1.378   1.509   1.581
 50 A'   51 A'   52 A'   20 A"   53 A'   54 A'   55 A'   21 A"                 
  1.637   1.652   1.771   1.833   1.845   1.945   1.972   2.032
 56 A'   57 A'   22 A"   23 A"   58 A'   59 A'   60 A'   61 A'                 
  2.252   2.606   2.643   2.726   4.187   4.193   4.221   4.235
 62 A'   24 A"   63 A'   64 A'   25 A"   65 A'   26 A"   66 A'                 
  4.516   6.898   6.937   6.948   7.255   7.457  10.360  14.710
 67 A'   27 A"   68 A'   69 A'   70 A'   71 A'   72 A'   28 A"                 
 14.744  14.754  14.780  14.846  14.874  26.672  26.759  26.991
 29 A"   73 A'   74 A'   75 A'   76 A'   30 A"   77 A'   78 A'                 
 68.734 165.852 166.063 219.215
 79 A'   80 A'   81 A'   82 A'                                                 

 Beta MOs, Restricted
 -- Occupied --                  
-104.86  -80.06  -80.03  -26.33  -10.58   -8.05   -8.05   -8.05
  1 A'    2 A'    3 A'    4 A'    5 A'    6 A'    1 A"    7 A'                 
 -7.593  -7.572  -5.486  -5.483  -5.483  -5.464  -5.463  -5.463
  8 A'    9 A'   10 A'   11 A'    2 A"   12 A'   13 A'    3 A"                 
 -1.625  -1.132  -0.925  -0.777  -0.700  -0.696  -0.632  -0.510
 14 A'   15 A'   16 A'   17 A'   18 A'    4 A"   19 A'   20 A'                 
 -0.508  -0.484  -0.403  -0.364
  5 A"   21 A'   22 A'    6 A"                                                 
 -- Virtual --                   
 -0.016   0.025   0.061   0.066   0.078   0.094   0.099   0.107
  7 A"   23 A'   24 A'   25 A'    8 A"   26 A'   27 A'   28 A'                 
  0.109   0.130   0.149   0.151   0.168   0.186   0.190   0.241
  9 A"   29 A'   10 A"   30 A'   31 A'   32 A'   33 A'   34 A'                 
  0.332   0.344   0.357   0.372   0.383   0.411   0.413   0.418
 35 A'   11 A"   36 A'   37 A'   12 A"   38 A'   39 A'   13 A"                 
  0.436   0.521   0.555   0.602   0.636   0.665   0.709   0.770
 40 A'   41 A'   42 A'   14 A"   43 A'   44 A'   15 A"   45 A'                 
  0.798   0.826   0.882   0.898   0.946   1.005   1.071   1.132
 46 A'   16 A"   47 A'   17 A"   48 A'   49 A'   18 A"   19 A"                 
  1.140   1.152   1.159   1.197   1.226   1.378   1.509   1.581
 50 A'   51 A'   52 A'   20 A"   53 A'   54 A'   55 A'   21 A"                 
  1.637   1.652   1.771   1.833   1.845   1.945   1.972   2.032
 56 A'   57 A'   22 A"   23 A"   58 A'   59 A'   60 A'   61 A'                 
  2.252   2.606   2.643   2.726   4.187   4.193   4.221   4.235
 62 A'   24 A"   63 A'   64 A'   25 A"   65 A'   26 A"   66 A'                 
  4.516   6.898   6.937   6.948   7.255   7.457  10.360  14.710
 67 A'   27 A"   68 A'   69 A'   70 A'   71 A'   72 A'   28 A"                 
 14.744  14.754  14.780  14.846  14.874  26.672  26.759  26.991
 29 A"   73 A'   74 A'   75 A'   76 A'   30 A"   77 A'   78 A'                 
 68.734 165.852 166.063 219.215
 79 A'   80 A'   81 A'   82 A'                                                 

 Occupation and symmetry of molecular orbitals

 Point group: Cs (2 irreducible representations).

                           A'   A"    All 
 ------------------------------------------
 All molecular orbitals:
  - Alpha                  82   30    112 
  - Beta                   82   30    112 
 ------------------------------------------
 Alpha orbitals:
  - Frozen occupied        13   3     16  
  - Active occupied        9    3     12  
  - Active virtual         60   24    84  
  - Frozen virtual         0    0     0   
 ------------------------------------------
 Beta orbitals:
  - Frozen occupied        13   3     16  
  - Active occupied        9    3     12  
  - Active virtual         60   24    84  
  - Frozen virtual         0    0     0   
 ------------------------------------------

 Import integrals:   CPU 0.00 s  wall 0.00 s

 Import integrals:   CPU 24.60 s  wall 36.00 s

 MP2 amplitudes:   CPU 0.13 s  wall 0.32 s

Running a double precision version
           CCSD T amplitudes will be solved using DIIS.

           Start     Size      MaxIter   EConv     TConv     
           3         7         100       1.00e-07  1.00e-05  
 ------------------------------------------------------------------------------
           Energy (a.u.)   Ediff      Tdiff       Comment
 ------------------------------------------------------------------------------
         -1241.02360528                           
     1   -1241.03270205   9.10e-03   7.45e-01     
     2   -1241.05129997   1.86e-02   9.62e-02     
     3   -1241.05160498   3.05e-04   4.26e-02     
     4   -1241.05379997   2.19e-03   1.65e-02     Switched to DIIS steps.
     5   -1241.05462907   8.29e-04   1.36e-02     
     6   -1241.05466562   3.66e-05   2.60e-03     
     7   -1241.05465782   7.80e-06   1.30e-03     
     8   -1241.05465628   1.54e-06   2.43e-04     
     9   -1241.05465673   4.49e-07   1.14e-04     
    10   -1241.05465692   1.91e-07   4.15e-05     
    11   -1241.05465701   8.86e-08   2.55e-05     
    12   -1241.05465713   1.17e-07   1.46e-05     
    13   -1241.05465704   8.64e-08   3.73e-06     
 ------------------------------------------------------------------------------
         -1241.05465704                           CCSD T converged.

End of double precision
 SCF energy                 = -1240.45666992
 MP2 energy                 = -1241.02360528
 CCSD correlation energy     =    -0.59798712
 CCSD total energy           = -1241.05465704

 CCSD  T1^2 = 0.0121  T2^2 = 0.2613  Leading amplitudes:

 Amplitude    Orbitals with energies
  0.0251       4 (A") A                  ->    7 (A") A                   
              -0.6956                         -0.0157                     
  0.0251       4 (A") B                  ->    7 (A") B                   
              -0.6956                         -0.0157                     
 -0.0217       6 (A") A                  ->    12 (A") A                  
              -0.3638                          0.3831                     
 -0.0217       6 (A") B                  ->    12 (A") B                  
              -0.3638                          0.3831                     

 Amplitude    Orbitals with energies
 -0.1551       6 (A") A      6 (A") B    ->    7 (A") A      7 (A") B     
              -0.3638       -0.3638           -0.0157       -0.0157       
  0.1551       6 (A") A      6 (A") B    ->    7 (A") B      7 (A") A     
              -0.3638       -0.3638           -0.0157       -0.0157       
  0.1551       6 (A") B      6 (A") A    ->    7 (A") A      7 (A") B     
              -0.3638       -0.3638           -0.0157       -0.0157       
 -0.1551       6 (A") B      6 (A") A    ->    7 (A") B      7 (A") A     
              -0.3638       -0.3638           -0.0157       -0.0157       

 Computing CCSD intemediates for later calculations in double precision
 Finished.

Running a double precision version
           CCSD Lambda amplitudes will be solved using DIIS.
           Start     Size      MaxIter   EConv     LConv     
           3         7         100       1.00e-07  1.00e-05  
 ------------------------------------------------------------------------------
            Enorm      Ldiff       Comment
 ------------------------------------------------------------------------------
     1     6.12e-02   4.43e-02     
     2     1.73e-02   7.66e-03     
     3     7.32e-03   1.90e-03     
     4     3.99e-03   1.33e-03     Switched to DIIS steps.
     5     1.02e-03   7.67e-04     
     6     4.85e-04   1.50e-04     
     7     1.34e-04   3.99e-05     
     8     5.74e-05   2.51e-06     
     9     2.08e-05   3.38e-06     
    10     8.54e-06   1.62e-06     
    11     3.72e-06   4.81e-07     
    12     1.42e-06   2.40e-07     
    13     7.65e-07   1.37e-08     
    14     3.63e-07   2.59e-08     
    15     1.66e-07   4.84e-10     
    16     7.69e-08   1.57e-09     
 ------------------------------------------------------------------------------
                                   CCSD Lambda converged.

 Computing density matrices in double precision...
           Orbital response amplitudes will be solved using DIIS.
           Start     Size      MaxIter   EConv     LConv     
           3         7         100       1.00e-06  1.00e-06  
 ------------------------------------------------------------------------------
            Enorm      Ldiff       Comment
 ------------------------------------------------------------------------------
     1     8.26e-02   5.79e-04     
     2     4.86e-02   2.67e-02     
     3     4.80e-02   2.46e-02     
     4     1.38e-02   1.97e-02     Switched to DIIS steps.
     5     2.92e-03   1.04e-03     
     6     3.47e-04   3.83e-04     
     7     1.78e-04   4.87e-05     
     8     4.56e-05   1.26e-05     
     9     1.61e-05   2.38e-08     
    10     6.12e-06   6.53e-07     
    11     2.03e-06   1.72e-07     
    12     6.59e-07   3.37e-07     
 ------------------------------------------------------------------------------
                                   Orbital response converged.

 Computing density matrices... Done.
 CCSD calculation:   CPU 216.93 s  wall 82.93 s

Current path: /canmo/ccsd/grad/
/g1_bb_aa
/g1_bb_bb
/g1_o1o1
/g1_o1o2
/g1_o1v1
/g1_o2v1
/g1_v1v1
/g1p_bb_aa
/g1p_bb_bb
/g1s_bb_aa
/g1s_bb_bb
/g2_o1o1o1o1
/g2_o1o1o1v1
/g2_o1o1v1v1
/g2_o1v1o1v1
/g2_o1v1v1v1
/g2_v1v1v1v1
/w_bb_aa
/w_bb_bb
 Transferring MO TPDM to AO TPDM
 Transferring g2_o1o1o1o1
 Transferring g2_o1o1o1v1
 Transferring g2_o1o1v1v1
 Transferring g2_o1v1o1v1
 Transferring g2_o1v1v1v1
 Transferring g2_v1v1v1v1
 Adding separable TPDM
 Computing TPDM gradient
 --------------------------------------------------------
 2e gradient
  Atom          X               Y               Z
 --------------------------------------------------------
    1         -8.846018       24.216478       -0.000000  
    2         24.422095        7.668993        0.000000  
    3          5.505023      -17.766578       -0.000000  
    4        -21.081100      -14.118893        0.000000  
 --------------------------------------------------------
 --------------------------------------------------------
 Final gradient
  Atom          X               Y               Z
 --------------------------------------------------------
    1         -8.846018       24.216478       -0.000000  
    2         24.422095        7.668993        0.000000  
    3          5.505023      -17.766578       -0.000000  
    4        -21.081100      -14.118893        0.000000  
 --------------------------------------------------------
 Analytic gradient from two-electron contribution:   CPU 406.13 s  wall 278.21 s

 Total ccman2 time:   CPU 650.82 s  wall 407.32 s


 --------------------------------------------------------------
             Orbital Energies (a.u.) and Symmetries
 --------------------------------------------------------------

 Alpha MOs, Restricted
 -- Occupied --                  
-104.86  -80.06  -80.03  -26.33  -10.58   -8.05   -8.05   -7.59
  1 A'    2 A'    3 A'    4 A'    5 A'    6 A'    7 A'    8 A'                 
 -7.572  -5.486  -5.483  -5.464  -5.463  -8.050  -5.483  -5.463
  9 A'   10 A'   11 A'   12 A'   13 A'    1 A"    2 A"    3 A"                 
 -1.625  -1.132  -0.925  -0.777  -0.700  -0.632  -0.510  -0.484
 14 A'   15 A'   16 A'   17 A'   18 A'   19 A'   20 A'   21 A'                 
 -0.403  -0.696  -0.508  -0.364
 22 A'    4 A"    5 A"    6 A"                                                 
 -- Virtual --                   
  0.025   0.061   0.066   0.094   0.099   0.107   0.130   0.151
 23 A'   24 A'   25 A'   26 A'   27 A'   28 A'   29 A'   30 A'                 
  0.168   0.186   0.190   0.241   0.332   0.357   0.372   0.411
 31 A'   32 A'   33 A'   34 A'   35 A'   36 A'   37 A'   38 A'                 
  0.413   0.436   0.521   0.555   0.636   0.665   0.770   0.798
 39 A'   40 A'   41 A'   42 A'   43 A'   44 A'   45 A'   46 A'                 
  0.882   0.946   1.005   1.140   1.152   1.159   1.226   1.378
 47 A'   48 A'   49 A'   50 A'   51 A'   52 A'   53 A'   54 A'                 
  1.509   1.637   1.652   1.845   1.945   1.972   2.032   2.252
 55 A'   56 A'   57 A'   58 A'   59 A'   60 A'   61 A'   62 A'                 
  2.643   2.726   4.193   4.235   4.516   6.937   6.948   7.255
 63 A'   64 A'   65 A'   66 A'   67 A'   68 A'   69 A'   70 A'                 
  7.457  10.360  14.754  14.780  14.846  14.874  26.759  26.991
 71 A'   72 A'   73 A'   74 A'   75 A'   76 A'   77 A'   78 A'                 
 68.734 165.852 166.063 219.215  -0.016   0.078   0.109   0.149
 79 A'   80 A'   81 A'   82 A'    7 A"    8 A"    9 A"   10 A"                 
  0.344   0.383   0.418   0.602   0.709   0.826   0.898   1.071
 11 A"   12 A"   13 A"   14 A"   15 A"   16 A"   17 A"   18 A"                 
  1.132   1.197   1.581   1.771   1.833   2.606   4.187   4.221
 19 A"   20 A"   21 A"   22 A"   23 A"   24 A"   25 A"   26 A"                 
  6.898  14.710  14.744  26.672
 27 A"   28 A"   29 A"   30 A"                                                 

 Beta MOs, Restricted
 -- Occupied --                  
-104.86  -80.06  -80.03  -26.33  -10.58   -8.05   -8.05   -7.59
  1 A'    2 A'    3 A'    4 A'    5 A'    6 A'    7 A'    8 A'                 
 -7.572  -5.486  -5.483  -5.464  -5.463  -8.050  -5.483  -5.463
  9 A'   10 A'   11 A'   12 A'   13 A'    1 A"    2 A"    3 A"                 
 -1.625  -1.132  -0.925  -0.777  -0.700  -0.632  -0.510  -0.484
 14 A'   15 A'   16 A'   17 A'   18 A'   19 A'   20 A'   21 A'                 
 -0.403  -0.696  -0.508  -0.364
 22 A'    4 A"    5 A"    6 A"                                                 
 -- Virtual --                   
  0.025   0.061   0.066   0.094   0.099   0.107   0.130   0.151
 23 A'   24 A'   25 A'   26 A'   27 A'   28 A'   29 A'   30 A'                 
  0.168   0.186   0.190   0.241   0.332   0.357   0.372   0.411
 31 A'   32 A'   33 A'   34 A'   35 A'   36 A'   37 A'   38 A'                 
  0.413   0.436   0.521   0.555   0.636   0.665   0.770   0.798
 39 A'   40 A'   41 A'   42 A'   43 A'   44 A'   45 A'   46 A'                 
  0.882   0.946   1.005   1.140   1.152   1.159   1.226   1.378
 47 A'   48 A'   49 A'   50 A'   51 A'   52 A'   53 A'   54 A'                 
  1.509   1.637   1.652   1.845   1.945   1.972   2.032   2.252
 55 A'   56 A'   57 A'   58 A'   59 A'   60 A'   61 A'   62 A'                 
  2.643   2.726   4.193   4.235   4.516   6.937   6.948   7.255
 63 A'   64 A'   65 A'   66 A'   67 A'   68 A'   69 A'   70 A'                 
  7.457  10.360  14.754  14.780  14.846  14.874  26.759  26.991
 71 A'   72 A'   73 A'   74 A'   75 A'   76 A'   77 A'   78 A'                 
 68.734 165.852 166.063 219.215  -0.016   0.078   0.109   0.149
 79 A'   80 A'   81 A'   82 A'    7 A"    8 A"    9 A"   10 A"                 
  0.344   0.383   0.418   0.602   0.709   0.826   0.898   1.071
 11 A"   12 A"   13 A"   14 A"   15 A"   16 A"   17 A"   18 A"                 
  1.132   1.197   1.581   1.771   1.833   2.606   4.187   4.221
 19 A"   20 A"   21 A"   22 A"   23 A"   24 A"   25 A"   26 A"                 
  6.898  14.710  14.744  26.672
 27 A"   28 A"   29 A"   30 A"                                                 
 --------------------------------------------------------------

          Ground-State Mulliken Net Atomic Charges

     Atom                 Charge (a.u.)
  ----------------------------------------
      1 P                     0.141691
      2 P                     0.150788
      3 F                    -0.202561
      4 Cl                   -0.089917
  ----------------------------------------
  Sum of atomic charges =    -0.000000

 -----------------------------------------------------------------
                    Cartesian Multipole Moments
 -----------------------------------------------------------------
    Charge (ESU x 10^10)
                -0.0000
    Dipole Moment (Debye)
         X      -0.6764      Y      -1.6159      Z       0.0000
       Tot       1.7518
    Quadrupole Moments (Debye-Ang)
        XX     -45.0105     XY       1.1529     YY     -46.2010
        XZ      -0.0000     YZ       0.0000     ZZ     -43.5637
    Octopole Moments (Debye-Ang^2)
       XXX      -1.5723    XXY       4.8788    XYY       1.9112
       YYY      12.9198    XXZ       0.0000    XYZ      -0.0000
       YYZ       0.0000    XZZ      -0.8634    YZZ       5.6578
       ZZZ      -0.0000
    Hexadecapole Moments (Debye-Ang^3)
      XXXX    -521.3205   XXXY     -12.9263   XXYY    -125.0789
      XYYY       0.2718   YYYY    -240.5003   XXXZ      -0.0000
      XXYZ       0.0000   XYYZ      -0.0000   YYYZ      -0.0000
      XXZZ     -96.2321   XYZZ      -5.6841   YYZZ     -50.3661
      XZZZ      -0.0000   YZZZ      -0.0000   ZZZZ     -60.6652
 -----------------------------------------------------------------
 DrvMan completing analytic gradient of the correlated energy
 Correlated dipole moment
            1
    1  -0.2661057
    2  -0.6357549
    3   0.0000000
 Energy read as -1241.054657040
 Full Analytical Gradient: (in a.u., or Hartree/Bohr)
             1             2             3             4
    1   -0.00098455   -0.00049256    0.00032490    0.00115221
    2   -0.00157810   -0.00200399    0.00202749    0.00155459
    3   -0.00000000    0.00000000   -0.00000000   -0.00000000
 Gradient time:  CPU 0.26 s  wall 1.46 s
 Geometry Optimization Parameters
   NAtoms,    NIC,     NZ,  NCons,   NDum,   NFix, NCnnct, MaxDiis
        4      14       4       0       0       0       0       0

 Cartesian Hessian Update
 Hessian Updated using BFGS Update


** GEOMETRY OPTIMIZATION IN DELOCALIZED INTERNAL COORDINATES **
   Searching for a Minimum

   Optimization Cycle:   2

                       Coordinates (Angstroms)
     ATOM                X               Y               Z
      1  P         0.3939988774   -1.0823966422    0.0000000000
      2  P        -1.5050461532   -0.3157626578    0.0000000000
      3  F        -1.3392662137    1.3015023231    0.0000000000
      4  Cl        1.6717700270    0.5500055088    0.0000000000
   Point Group: cs    Number of degrees of freedom:     5


   Energy is  -1241.054657040

 Hessian Updated using BFGS Update

  5 Hessian modes will be used to form the next step
  Hessian Eigenvalues:
     0.216325    0.250009    0.268385    0.306498    0.420723

 Minimum Search - Taking Simple RFO Step
 Searching for Lamda that Minimizes Along All modes
 Value Taken    Lamda =  -0.00003061
 Step Taken.  Stepsize is  0.011136

                             Maximum     Tolerance    Cnvgd?
         Gradient           0.002257      0.000300      NO
         Displacement       0.009094      0.001200      NO
         Energy change     -0.000273      0.000001      NO


 New Cartesian Coordinates Obtained by Inverse Iteration

 Displacement from previous Coordinates is:  0.008324
 ----------------------------------------------------------------
             Standard Nuclear Orientation (Angstroms)
    I     Atom           X                Y                Z
 ----------------------------------------------------------------
    1      P       0.3948244790    -1.0803722711     0.0000000000
    2      P      -1.5035892898    -0.3142928364     0.0000000000
    3      F      -1.3395469797     1.3000290695     0.0000000000
    4      Cl      1.6697683280     0.5479845699     0.0000000000
 ----------------------------------------------------------------
 Molecular Point Group                 Cs    NOp =  2
 Largest Abelian Subgroup              Cs    NOp =  2
 Nuclear Repulsion Energy =   258.8285736321 hartrees
 There are       28 alpha and       28 beta electrons
 Applying Cartesian multipole field
    Component          Value
    ---------          -----
     (2,0,0)        1.00000E-11
     (0,2,0)        2.00000E-11
     (0,0,2)       -3.00000E-11
 Nucleus-field energy     =     0.0000000064 hartrees
 Requested basis set is 6-311++G(d,p)
 There are 45 shells and 112 basis functions
 A cutoff of  1.0D-14 yielded    919 shell pairs
 There are      6058 function pairs (      6520 Cartesian)
 Smallest overlap matrix eigenvalue = 7.31E-04
 Guess MOs from SCF MO coefficient file

 -----------------------------------------------------------------------
  General SCF calculation program by
  Eric Jon Sundstrom, Paul Horn, Yuezhi Mao, Dmitri Zuev, Alec White,
  David Stuck, Shaama M.S., Shane Yost, Joonho Lee, David Small,
  Daniel Levine, Susi Lehtola, Hugh Burton, Evgeny Epifanovsky
 -----------------------------------------------------------------------
 Hartree-Fock
 using 4 threads for integral computing
 -------------------------------------------------------
 OpenMP Integral computing Module                
 Release: version 2.0, May 2017, Q-Chem Inc. Pleasanton 
 -------------------------------------------------------
 A restricted SCF calculation will be
 performed using DIIS
 SCF converges when DIIS error is below 1.0e-08
 ---------------------------------------
  Cycle       Energy         DIIS error
 ---------------------------------------
    1   -1240.4568698955      7.00e-05  
    2   -1240.4568785279      1.93e-05  
    3   -1240.4568792216      9.00e-06  
    4   -1240.4568793522      2.35e-06  
    5   -1240.4568793672      6.72e-07  
    6   -1240.4568793695      2.40e-07  
    7   -1240.4568793698      1.01e-07  
    8   -1240.4568793699      4.19e-08  
    9   -1240.4568793699      1.29e-08  
   10   -1240.4568793699      4.11e-09  Convergence criterion met
 ---------------------------------------
 SCF time:   CPU 6.19s  wall 5.00s 
 SCF   energy in the final basis set =    -1240.4568793699
 Total energy in the final basis set =    -1240.4568793699


 ------------------------------------------------------------------------------

   CCMAN2: suite of methods based on coupled cluster
           and equation of motion theories.

   Components:
   * libvmm-1.3-trunk
     by Evgeny Epifanovsky, Ilya Kaliman.
   * libtensor-2.5-trunk
     by Evgeny Epifanovsky, Michael Wormit, Dmitry Zuev, Sam Manzer, 
        Ilya Kaliman.
   * libcc-2.5-trunk
     by Evgeny Epifanovsky, Arik Landau, Tomasz Kus, Kirill Khistyaev, 
        Dmitry Zuev, Prashant Manohar, Xintian Feng, Anna Krylov, 
        Matthew Goldey, Alec White, Thomas Jagau, Kaushik Nanda, 
        Anastasia Gunina, Alexander Kunitsa, Joonho Lee.

   CCMAN original authors:
   Anna I. Krylov, C. David Sherrill, Steven R. Gwaltney,
   Edward F. C. Byrd (2000)
   Sergey V. Levchenko, Lyudmila V. Slipchenko, Tao Wang,
   Ana-Maria C. Cristian (2003)
   Piotr A. Pieniazek, C. Melania Oana, Evgeny Epifanovsky (2007)
   Prashant Manohar (2009)

 ------------------------------------------------------------------------------


 Allocating and initializing 3808MB of RAM...
 Calculation will run on 4 cores.


 Alpha MOs, Restricted
 -- Occupied --                  
-104.86  -80.06  -80.03  -26.33  -10.58   -8.05   -8.05   -8.05
  1 A'    2 A'    3 A'    4 A'    5 A'    6 A'    1 A"    7 A'                 
 -7.592  -7.571  -5.485  -5.483  -5.483  -5.464  -5.462  -5.462
  8 A'    9 A'   10 A'   11 A'    2 A"   12 A'   13 A'    3 A"                 
 -1.627  -1.133  -0.925  -0.778  -0.701  -0.697  -0.632  -0.510
 14 A'   15 A'   16 A'   17 A'   18 A'    4 A"   19 A'   20 A'                 
 -0.509  -0.484  -0.402  -0.363
  5 A"   21 A'   22 A'    6 A"                                                 
 -- Virtual --                   
 -0.015   0.026   0.061   0.066   0.078   0.094   0.099   0.107
  7 A"   23 A'   24 A'   25 A'    8 A"   26 A'   27 A'   28 A'                 
  0.109   0.129   0.149   0.151   0.168   0.187   0.191   0.241
  9 A"   29 A'   10 A"   30 A'   31 A'   32 A'   33 A'   34 A'                 
  0.332   0.344   0.358   0.372   0.383   0.411   0.413   0.418
 35 A'   11 A"   36 A'   37 A'   12 A"   38 A'   39 A'   13 A"                 
  0.437   0.521   0.555   0.602   0.636   0.665   0.709   0.770
 40 A'   41 A'   42 A'   14 A"   43 A'   44 A'   15 A"   45 A'                 
  0.798   0.825   0.883   0.898   0.947   1.005   1.071   1.132
 46 A'   16 A"   47 A'   17 A"   48 A'   49 A'   18 A"   19 A"                 
  1.141   1.152   1.159   1.198   1.227   1.380   1.512   1.581
 50 A'   51 A'   52 A'   20 A"   53 A'   54 A'   55 A'   21 A"                 
  1.636   1.651   1.772   1.833   1.845   1.946   1.973   2.032
 56 A'   57 A'   22 A"   23 A"   58 A'   59 A'   60 A'   61 A'                 
  2.252   2.605   2.642   2.727   4.187   4.192   4.221   4.234
 62 A'   24 A"   63 A'   64 A'   25 A"   65 A'   26 A"   66 A'                 
  4.518   6.897   6.936   6.948   7.257   7.459  10.359  14.711
 67 A'   27 A"   68 A'   69 A'   70 A'   71 A'   72 A'   28 A"                 
 14.745  14.755  14.781  14.847  14.874  26.672  26.760  26.995
 29 A"   73 A'   74 A'   75 A'   76 A'   30 A"   77 A'   78 A'                 
 68.733 165.854 166.065 219.215
 79 A'   80 A'   81 A'   82 A'                                                 

 Beta MOs, Restricted
 -- Occupied --                  
-104.86  -80.06  -80.03  -26.33  -10.58   -8.05   -8.05   -8.05
  1 A'    2 A'    3 A'    4 A'    5 A'    6 A'    1 A"    7 A'                 
 -7.592  -7.571  -5.485  -5.483  -5.483  -5.464  -5.462  -5.462
  8 A'    9 A'   10 A'   11 A'    2 A"   12 A'   13 A'    3 A"                 
 -1.627  -1.133  -0.925  -0.778  -0.701  -0.697  -0.632  -0.510
 14 A'   15 A'   16 A'   17 A'   18 A'    4 A"   19 A'   20 A'                 
 -0.509  -0.484  -0.402  -0.363
  5 A"   21 A'   22 A'    6 A"                                                 
 -- Virtual --                   
 -0.015   0.026   0.061   0.066   0.078   0.094   0.099   0.107
  7 A"   23 A'   24 A'   25 A'    8 A"   26 A'   27 A'   28 A'                 
  0.109   0.129   0.149   0.151   0.168   0.187   0.191   0.241
  9 A"   29 A'   10 A"   30 A'   31 A'   32 A'   33 A'   34 A'                 
  0.332   0.344   0.358   0.372   0.383   0.411   0.413   0.418
 35 A'   11 A"   36 A'   37 A'   12 A"   38 A'   39 A'   13 A"                 
  0.437   0.521   0.555   0.602   0.636   0.665   0.709   0.770
 40 A'   41 A'   42 A'   14 A"   43 A'   44 A'   15 A"   45 A'                 
  0.798   0.825   0.883   0.898   0.947   1.005   1.071   1.132
 46 A'   16 A"   47 A'   17 A"   48 A'   49 A'   18 A"   19 A"                 
  1.141   1.152   1.159   1.198   1.227   1.380   1.512   1.581
 50 A'   51 A'   52 A'   20 A"   53 A'   54 A'   55 A'   21 A"                 
  1.636   1.651   1.772   1.833   1.845   1.946   1.973   2.032
 56 A'   57 A'   22 A"   23 A"   58 A'   59 A'   60 A'   61 A'                 
  2.252   2.605   2.642   2.727   4.187   4.192   4.221   4.234
 62 A'   24 A"   63 A'   64 A'   25 A"   65 A'   26 A"   66 A'                 
  4.518   6.897   6.936   6.948   7.257   7.459  10.359  14.711
 67 A'   27 A"   68 A'   69 A'   70 A'   71 A'   72 A'   28 A"                 
 14.745  14.755  14.781  14.847  14.874  26.672  26.760  26.995
 29 A"   73 A'   74 A'   75 A'   76 A'   30 A"   77 A'   78 A'                 
 68.733 165.854 166.065 219.215
 79 A'   80 A'   81 A'   82 A'                                                 

 Occupation and symmetry of molecular orbitals

 Point group: Cs (2 irreducible representations).

                           A'   A"    All 
 ------------------------------------------
 All molecular orbitals:
  - Alpha                  82   30    112 
  - Beta                   82   30    112 
 ------------------------------------------
 Alpha orbitals:
  - Frozen occupied        13   3     16  
  - Active occupied        9    3     12  
  - Active virtual         60   24    84  
  - Frozen virtual         0    0     0   
 ------------------------------------------
 Beta orbitals:
  - Frozen occupied        13   3     16  
  - Active occupied        9    3     12  
  - Active virtual         60   24    84  
  - Frozen virtual         0    0     0   
 ------------------------------------------

 Import integrals:   CPU 0.00 s  wall 0.03 s

 Import integrals:   CPU 24.72 s  wall 30.55 s

 MP2 amplitudes:   CPU 0.14 s  wall 0.35 s

Running a double precision version
           CCSD T amplitudes will be solved using DIIS.

           Start     Size      MaxIter   EConv     TConv     
           3         7         100       1.00e-07  1.00e-05  
 ------------------------------------------------------------------------------
           Energy (a.u.)   Ediff      Tdiff       Comment
 ------------------------------------------------------------------------------
         -1241.02363571                           
     1   -1241.03278390   9.15e-03   7.45e-01     
     2   -1241.05132061   1.85e-02   9.61e-02     
     3   -1241.05163966   3.19e-04   4.26e-02     
     4   -1241.05382436   2.18e-03   1.64e-02     Switched to DIIS steps.
     5   -1241.05464746   8.23e-04   1.36e-02     
     6   -1241.05468352   3.61e-05   2.59e-03     
     7   -1241.05467572   7.80e-06   1.29e-03     
     8   -1241.05467420   1.52e-06   2.41e-04     
     9   -1241.05467465   4.49e-07   1.13e-04     
    10   -1241.05467484   1.91e-07   4.13e-05     
    11   -1241.05467493   8.79e-08   2.54e-05     
    12   -1241.05467504   1.15e-07   1.44e-05     
    13   -1241.05467496   8.56e-08   3.69e-06     
 ------------------------------------------------------------------------------
         -1241.05467496                           CCSD T converged.

End of double precision
 SCF energy                 = -1240.45687937
 MP2 energy                 = -1241.02363571
 CCSD correlation energy     =    -0.59779559
 CCSD total energy           = -1241.05467496

 CCSD  T1^2 = 0.0121  T2^2 = 0.2609  Leading amplitudes:

 Amplitude    Orbitals with energies
  0.0250       4 (A") A                  ->    7 (A") A                   
              -0.6966                         -0.0151                     
  0.0250       4 (A") B                  ->    7 (A") B                   
              -0.6966                         -0.0151                     
 -0.0216       6 (A") A                  ->    12 (A") A                  
              -0.3634                          0.3832                     
 -0.0216       6 (A") B                  ->    12 (A") B                  
              -0.3634                          0.3832                     

 Amplitude    Orbitals with energies
 -0.1548       6 (A") A      6 (A") B    ->    7 (A") A      7 (A") B     
              -0.3634       -0.3634           -0.0151       -0.0151       
  0.1548       6 (A") A      6 (A") B    ->    7 (A") B      7 (A") A     
              -0.3634       -0.3634           -0.0151       -0.0151       
  0.1548       6 (A") B      6 (A") A    ->    7 (A") A      7 (A") B     
              -0.3634       -0.3634           -0.0151       -0.0151       
 -0.1548       6 (A") B      6 (A") A    ->    7 (A") B      7 (A") A     
              -0.3634       -0.3634           -0.0151       -0.0151       

 Computing CCSD intemediates for later calculations in double precision
 Finished.

Running a double precision version
           CCSD Lambda amplitudes will be solved using DIIS.
           Start     Size      MaxIter   EConv     LConv     
           3         7         100       1.00e-07  1.00e-05  
 ------------------------------------------------------------------------------
            Enorm      Ldiff       Comment
 ------------------------------------------------------------------------------
     1     6.10e-02   4.42e-02     
     2     1.72e-02   7.61e-03     
     3     7.26e-03   1.90e-03     
     4     3.96e-03   1.32e-03     Switched to DIIS steps.
     5     1.01e-03   7.60e-04     
     6     4.79e-04   1.49e-04     
     7     1.32e-04   3.96e-05     
     8     5.64e-05   2.52e-06     
     9     2.04e-05   3.27e-06     
    10     8.41e-06   1.56e-06     
    11     3.66e-06   4.68e-07     
    12     1.41e-06   2.33e-07     
    13     7.57e-07   1.34e-08     
    14     3.58e-07   2.53e-08     
    15     1.63e-07   4.00e-10     
    16     7.53e-08   1.61e-09     
 ------------------------------------------------------------------------------
                                   CCSD Lambda converged.

 Computing density matrices in double precision...
           Orbital response amplitudes will be solved using DIIS.
           Start     Size      MaxIter   EConv     LConv     
           3         7         100       1.00e-06  1.00e-06  
 ------------------------------------------------------------------------------
            Enorm      Ldiff       Comment
 ------------------------------------------------------------------------------
     1     8.23e-02   7.22e-04     
     2     4.84e-02   2.65e-02     
     3     4.77e-02   2.43e-02     
     4     1.37e-02   1.95e-02     Switched to DIIS steps.
     5     2.88e-03   1.05e-03     
     6     3.46e-04   3.81e-04     
     7     1.75e-04   4.95e-05     
     8     4.49e-05   1.24e-05     
     9     1.58e-05   2.70e-08     
    10     6.01e-06   6.34e-07     
    11     1.99e-06   1.75e-07     
    12     6.38e-07   3.31e-07     
 ------------------------------------------------------------------------------
                                   Orbital response converged.

 Computing density matrices... Done.
 CCSD calculation:   CPU 215.89 s  wall 98.35 s

Current path: /canmo/ccsd/grad/
/g1_bb_aa
/g1_bb_bb
/g1_o1o1
/g1_o1o2
/g1_o1v1
/g1_o2v1
/g1_v1v1
/g1p_bb_aa
/g1p_bb_bb
/g1s_bb_aa
/g1s_bb_bb
/g2_o1o1o1o1
/g2_o1o1o1v1
/g2_o1o1v1v1
/g2_o1v1o1v1
/g2_o1v1v1v1
/g2_v1v1v1v1
/w_bb_aa
/w_bb_bb
 Transferring MO TPDM to AO TPDM
 Transferring g2_o1o1o1o1
 Transferring g2_o1o1o1v1
 Transferring g2_o1o1v1v1
 Transferring g2_o1v1o1v1
 Transferring g2_o1v1v1v1
 Transferring g2_v1v1v1v1
 Adding separable TPDM
 Computing TPDM gradient
 --------------------------------------------------------
 2e gradient
  Atom          X               Y               Z
 --------------------------------------------------------
    1         -8.826855       24.266135       -0.000000  
    2         24.431610        7.698540       -0.000000  
    3          5.526875      -17.806737       -0.000000  
    4        -21.131631      -14.157938        0.000000  
 --------------------------------------------------------
 --------------------------------------------------------
 Final gradient
  Atom          X               Y               Z
 --------------------------------------------------------
    1         -8.826855       24.266135       -0.000000  
    2         24.431610        7.698540       -0.000000  
    3          5.526875      -17.806737       -0.000000  
    4        -21.131631      -14.157938        0.000000  
 --------------------------------------------------------
 Analytic gradient from two-electron contribution:   CPU 406.09 s  wall 309.33 s

 Total ccman2 time:   CPU 649.94 s  wall 448.70 s


 --------------------------------------------------------------
             Orbital Energies (a.u.) and Symmetries
 --------------------------------------------------------------

 Alpha MOs, Restricted
 -- Occupied --                  
-104.86  -80.06  -80.03  -26.33  -10.58   -8.05   -8.05   -7.59
  1 A'    2 A'    3 A'    4 A'    5 A'    6 A'    7 A'    8 A'                 
 -7.571  -5.485  -5.483  -5.464  -5.462  -8.050  -5.483  -5.462
  9 A'   10 A'   11 A'   12 A'   13 A'    1 A"    2 A"    3 A"                 
 -1.627  -1.133  -0.925  -0.778  -0.701  -0.632  -0.510  -0.484
 14 A'   15 A'   16 A'   17 A'   18 A'   19 A'   20 A'   21 A'                 
 -0.402  -0.697  -0.509  -0.363
 22 A'    4 A"    5 A"    6 A"                                                 
 -- Virtual --                   
  0.026   0.061   0.066   0.094   0.099   0.107   0.129   0.151
 23 A'   24 A'   25 A'   26 A'   27 A'   28 A'   29 A'   30 A'                 
  0.168   0.187   0.191   0.241   0.332   0.358   0.372   0.411
 31 A'   32 A'   33 A'   34 A'   35 A'   36 A'   37 A'   38 A'                 
  0.413   0.437   0.521   0.555   0.636   0.665   0.770   0.798
 39 A'   40 A'   41 A'   42 A'   43 A'   44 A'   45 A'   46 A'                 
  0.883   0.947   1.005   1.141   1.152   1.159   1.227   1.380
 47 A'   48 A'   49 A'   50 A'   51 A'   52 A'   53 A'   54 A'                 
  1.512   1.636   1.651   1.845   1.946   1.973   2.032   2.252
 55 A'   56 A'   57 A'   58 A'   59 A'   60 A'   61 A'   62 A'                 
  2.642   2.727   4.192   4.234   4.518   6.936   6.948   7.257
 63 A'   64 A'   65 A'   66 A'   67 A'   68 A'   69 A'   70 A'                 
  7.459  10.359  14.755  14.781  14.847  14.874  26.760  26.995
 71 A'   72 A'   73 A'   74 A'   75 A'   76 A'   77 A'   78 A'                 
 68.733 165.854 166.065 219.215  -0.015   0.078   0.109   0.149
 79 A'   80 A'   81 A'   82 A'    7 A"    8 A"    9 A"   10 A"                 
  0.344   0.383   0.418   0.602   0.709   0.825   0.898   1.071
 11 A"   12 A"   13 A"   14 A"   15 A"   16 A"   17 A"   18 A"                 
  1.132   1.198   1.581   1.772   1.833   2.605   4.187   4.221
 19 A"   20 A"   21 A"   22 A"   23 A"   24 A"   25 A"   26 A"                 
  6.897  14.711  14.745  26.672
 27 A"   28 A"   29 A"   30 A"                                                 

 Beta MOs, Restricted
 -- Occupied --                  
-104.86  -80.06  -80.03  -26.33  -10.58   -8.05   -8.05   -7.59
  1 A'    2 A'    3 A'    4 A'    5 A'    6 A'    7 A'    8 A'                 
 -7.571  -5.485  -5.483  -5.464  -5.462  -8.050  -5.483  -5.462
  9 A'   10 A'   11 A'   12 A'   13 A'    1 A"    2 A"    3 A"                 
 -1.627  -1.133  -0.925  -0.778  -0.701  -0.632  -0.510  -0.484
 14 A'   15 A'   16 A'   17 A'   18 A'   19 A'   20 A'   21 A'                 
 -0.402  -0.697  -0.509  -0.363
 22 A'    4 A"    5 A"    6 A"                                                 
 -- Virtual --                   
  0.026   0.061   0.066   0.094   0.099   0.107   0.129   0.151
 23 A'   24 A'   25 A'   26 A'   27 A'   28 A'   29 A'   30 A'                 
  0.168   0.187   0.191   0.241   0.332   0.358   0.372   0.411
 31 A'   32 A'   33 A'   34 A'   35 A'   36 A'   37 A'   38 A'                 
  0.413   0.437   0.521   0.555   0.636   0.665   0.770   0.798
 39 A'   40 A'   41 A'   42 A'   43 A'   44 A'   45 A'   46 A'                 
  0.883   0.947   1.005   1.141   1.152   1.159   1.227   1.380
 47 A'   48 A'   49 A'   50 A'   51 A'   52 A'   53 A'   54 A'                 
  1.512   1.636   1.651   1.845   1.946   1.973   2.032   2.252
 55 A'   56 A'   57 A'   58 A'   59 A'   60 A'   61 A'   62 A'                 
  2.642   2.727   4.192   4.234   4.518   6.936   6.948   7.257
 63 A'   64 A'   65 A'   66 A'   67 A'   68 A'   69 A'   70 A'                 
  7.459  10.359  14.755  14.781  14.847  14.874  26.760  26.995
 71 A'   72 A'   73 A'   74 A'   75 A'   76 A'   77 A'   78 A'                 
 68.733 165.854 166.065 219.215  -0.015   0.078   0.109   0.149
 79 A'   80 A'   81 A'   82 A'    7 A"    8 A"    9 A"   10 A"                 
  0.344   0.383   0.418   0.602   0.709   0.825   0.898   1.071
 11 A"   12 A"   13 A"   14 A"   15 A"   16 A"   17 A"   18 A"                 
  1.132   1.198   1.581   1.772   1.833   2.605   4.187   4.221
 19 A"   20 A"   21 A"   22 A"   23 A"   24 A"   25 A"   26 A"                 
  6.897  14.711  14.745  26.672
 27 A"   28 A"   29 A"   30 A"                                                 
 --------------------------------------------------------------

          Ground-State Mulliken Net Atomic Charges

     Atom                 Charge (a.u.)
  ----------------------------------------
      1 P                     0.139632
      2 P                     0.148783
      3 F                    -0.200417
      4 Cl                   -0.087998
  ----------------------------------------
  Sum of atomic charges =     0.000000

 -----------------------------------------------------------------
                    Cartesian Multipole Moments
 -----------------------------------------------------------------
    Charge (ESU x 10^10)
                 0.0000
    Dipole Moment (Debye)
         X      -0.6599      Y      -1.5827      Z       0.0000
       Tot       1.7147
    Quadrupole Moments (Debye-Ang)
        XX     -44.9999     XY       1.1321     YY     -46.2047
        XZ       0.0000     YZ      -0.0000     ZZ     -43.5562
    Octopole Moments (Debye-Ang^2)
       XXX      -1.4637    XXY       4.9253    XYY       1.8979
       YYY      12.9889    XXZ       0.0000    XYZ       0.0000
       YYZ       0.0000    XZZ      -0.8435    YZZ       5.6727
       ZZZ       0.0000
    Hexadecapole Moments (Debye-Ang^3)
      XXXX    -520.4709   XXXY     -12.7884   XXYY    -124.8289
      XYYY       0.4562   YYYY    -239.8721   XXXZ       0.0000
      XXYZ      -0.0000   XYYZ      -0.0000   YYYZ      -0.0000
      XXZZ     -96.0808   XYZZ      -5.6113   YYZZ     -50.2534
      XZZZ      -0.0000   YZZZ      -0.0000   ZZZZ     -60.6602
 -----------------------------------------------------------------
 DrvMan completing analytic gradient of the correlated energy
 Correlated dipole moment
            1
    1  -0.2596168
    2  -0.6226783
    3   0.0000000
 Energy read as -1241.054674958
 Full Analytical Gradient: (in a.u., or Hartree/Bohr)
             1             2             3             4
    1   -0.00036011    0.00009242    0.00011754    0.00015015
    2   -0.00027179   -0.00038417    0.00032247    0.00033349
    3   -0.00000000    0.00000000    0.00000000    0.00000000
 Gradient time:  CPU 0.28 s  wall 2.03 s
 Geometry Optimization Parameters
   NAtoms,    NIC,     NZ,  NCons,   NDum,   NFix, NCnnct, MaxDiis
        4      14       4       0       0       0       0       0

 Cartesian Hessian Update
 Hessian Updated using BFGS Update


** GEOMETRY OPTIMIZATION IN DELOCALIZED INTERNAL COORDINATES **
   Searching for a Minimum

   Optimization Cycle:   3

                       Coordinates (Angstroms)
     ATOM                X               Y               Z
      1  P         0.3948244790   -1.0803722711    0.0000000000
      2  P        -1.5035892898   -0.3142928364    0.0000000000
      3  F        -1.3395469797    1.3000290695    0.0000000000
      4  Cl        1.6697683280    0.5479845699    0.0000000000
   Point Group: cs    Number of degrees of freedom:     5


   Energy is  -1241.054674958

 Hessian Updated using BFGS Update

  5 Hessian modes will be used to form the next step
  Hessian Eigenvalues:
     0.186246    0.252183    0.265326    0.304972    0.408618

 Minimum Search - Taking Simple RFO Step
 Searching for Lamda that Minimizes Along All modes
 Value Taken    Lamda =  -0.00000206
 Step Taken.  Stepsize is  0.003096

                             Maximum     Tolerance    Cnvgd?
         Gradient           0.000441      0.000300      NO
         Displacement       0.001865      0.001200      NO
         Energy change     -0.000018      0.000001      NO


 New Cartesian Coordinates Obtained by Inverse Iteration

 Displacement from previous Coordinates is:  0.006171
 ----------------------------------------------------------------
             Standard Nuclear Orientation (Angstroms)
    I     Atom           X                Y                Z
 ----------------------------------------------------------------
    1      P       0.3953701070    -1.0794259498     0.0000000000
    2      P      -1.5035947695    -0.3138628925     0.0000000000
    3      F      -1.3417260820     1.3000130066     0.0000000000
    4      Cl      1.6714072820     0.5466243676     0.0000000000
 ----------------------------------------------------------------
 Molecular Point Group                 Cs    NOp =  2
 Largest Abelian Subgroup              Cs    NOp =  2
 Nuclear Repulsion Energy =   258.8188915707 hartrees
 There are       28 alpha and       28 beta electrons
 Applying Cartesian multipole field
    Component          Value
    ---------          -----
     (2,0,0)        1.00000E-11
     (0,2,0)        2.00000E-11
     (0,0,2)       -3.00000E-11
 Nucleus-field energy     =     0.0000000064 hartrees
 Requested basis set is 6-311++G(d,p)
 There are 45 shells and 112 basis functions
 A cutoff of  1.0D-14 yielded    919 shell pairs
 There are      6058 function pairs (      6520 Cartesian)
 Smallest overlap matrix eigenvalue = 7.31E-04
 Guess MOs from SCF MO coefficient file

 -----------------------------------------------------------------------
  General SCF calculation program by
  Eric Jon Sundstrom, Paul Horn, Yuezhi Mao, Dmitri Zuev, Alec White,
  David Stuck, Shaama M.S., Shane Yost, Joonho Lee, David Small,
  Daniel Levine, Susi Lehtola, Hugh Burton, Evgeny Epifanovsky
 -----------------------------------------------------------------------
 Hartree-Fock
 using 4 threads for integral computing
 -------------------------------------------------------
 OpenMP Integral computing Module                
 Release: version 2.0, May 2017, Q-Chem Inc. Pleasanton 
 -------------------------------------------------------
 A restricted SCF calculation will be
 performed using DIIS
 SCF converges when DIIS error is below 1.0e-08
 ---------------------------------------
  Cycle       Energy         DIIS error
 ---------------------------------------
    1   -1240.4569079339      2.67e-05  
    2   -1240.4569095989      7.33e-06  
    3   -1240.4569097944      3.32e-06  
    4   -1240.4569098209      1.13e-06  
    5   -1240.4569098266      3.20e-07  
    6   -1240.4569098272      1.11e-07  
    7   -1240.4569098273      4.75e-08  
    8   -1240.4569098273      2.17e-08  
    9   -1240.4569098273      6.46e-09  Convergence criterion met
 ---------------------------------------
 SCF time:   CPU 5.40s  wall 6.00s 
 SCF   energy in the final basis set =    -1240.4569098273
 Total energy in the final basis set =    -1240.4569098273


 ------------------------------------------------------------------------------

   CCMAN2: suite of methods based on coupled cluster
           and equation of motion theories.

   Components:
   * libvmm-1.3-trunk
     by Evgeny Epifanovsky, Ilya Kaliman.
   * libtensor-2.5-trunk
     by Evgeny Epifanovsky, Michael Wormit, Dmitry Zuev, Sam Manzer, 
        Ilya Kaliman.
   * libcc-2.5-trunk
     by Evgeny Epifanovsky, Arik Landau, Tomasz Kus, Kirill Khistyaev, 
        Dmitry Zuev, Prashant Manohar, Xintian Feng, Anna Krylov, 
        Matthew Goldey, Alec White, Thomas Jagau, Kaushik Nanda, 
        Anastasia Gunina, Alexander Kunitsa, Joonho Lee.

   CCMAN original authors:
   Anna I. Krylov, C. David Sherrill, Steven R. Gwaltney,
   Edward F. C. Byrd (2000)
   Sergey V. Levchenko, Lyudmila V. Slipchenko, Tao Wang,
   Ana-Maria C. Cristian (2003)
   Piotr A. Pieniazek, C. Melania Oana, Evgeny Epifanovsky (2007)
   Prashant Manohar (2009)

 ------------------------------------------------------------------------------


 Allocating and initializing 3808MB of RAM...
 Calculation will run on 4 cores.


 Alpha MOs, Restricted
 -- Occupied --                  
-104.86  -80.06  -80.03  -26.33  -10.59   -8.05   -8.05   -8.05
  1 A'    2 A'    3 A'    4 A'    5 A'    6 A'    1 A"    7 A'                 
 -7.592  -7.571  -5.485  -5.483  -5.483  -5.464  -5.462  -5.462
  8 A'    9 A'   10 A'   11 A'    2 A"   12 A'   13 A'    3 A"                 
 -1.627  -1.133  -0.925  -0.778  -0.701  -0.697  -0.632  -0.511
 14 A'   15 A'   16 A'   17 A'   18 A'    4 A"   19 A'   20 A'                 
 -0.509  -0.484  -0.402  -0.363
  5 A"   21 A'   22 A'    6 A"                                                 
 -- Virtual --                   
 -0.015   0.026   0.061   0.066   0.078   0.094   0.099   0.107
  7 A"   23 A'   24 A'   25 A'    8 A"   26 A'   27 A'   28 A'                 
  0.109   0.129   0.149   0.151   0.168   0.187   0.191   0.241
  9 A"   29 A'   10 A"   30 A'   31 A'   32 A'   33 A'   34 A'                 
  0.332   0.344   0.358   0.372   0.383   0.411   0.413   0.418
 35 A'   11 A"   36 A'   37 A'   12 A"   38 A'   39 A'   13 A"                 
  0.437   0.521   0.555   0.602   0.636   0.665   0.709   0.770
 40 A'   41 A'   42 A'   14 A"   43 A'   44 A'   15 A"   45 A'                 
  0.798   0.825   0.883   0.898   0.947   1.005   1.071   1.132
 46 A'   16 A"   47 A'   17 A"   48 A'   49 A'   18 A"   19 A"                 
  1.142   1.152   1.160   1.198   1.227   1.379   1.513   1.581
 50 A'   51 A'   52 A'   20 A"   53 A'   54 A'   55 A'   21 A"                 
  1.636   1.651   1.772   1.833   1.845   1.946   1.973   2.032
 56 A'   57 A'   22 A"   23 A"   58 A'   59 A'   60 A'   61 A'                 
  2.252   2.605   2.642   2.727   4.186   4.192   4.221   4.234
 62 A'   24 A"   63 A'   64 A'   25 A"   65 A'   26 A"   66 A'                 
  4.519   6.897   6.935   6.948   7.257   7.459  10.359  14.711
 67 A'   27 A"   68 A'   69 A'   70 A'   71 A'   72 A'   28 A"                 
 14.745  14.755  14.781  14.847  14.874  26.672  26.759  26.996
 29 A"   73 A'   74 A'   75 A'   76 A'   30 A"   77 A'   78 A'                 
 68.733 165.855 166.065 219.215
 79 A'   80 A'   81 A'   82 A'                                                 

 Beta MOs, Restricted
 -- Occupied --                  
-104.86  -80.06  -80.03  -26.33  -10.59   -8.05   -8.05   -8.05
  1 A'    2 A'    3 A'    4 A'    5 A'    6 A'    1 A"    7 A'                 
 -7.592  -7.571  -5.485  -5.483  -5.483  -5.464  -5.462  -5.462
  8 A'    9 A'   10 A'   11 A'    2 A"   12 A'   13 A'    3 A"                 
 -1.627  -1.133  -0.925  -0.778  -0.701  -0.697  -0.632  -0.511
 14 A'   15 A'   16 A'   17 A'   18 A'    4 A"   19 A'   20 A'                 
 -0.509  -0.484  -0.402  -0.363
  5 A"   21 A'   22 A'    6 A"                                                 
 -- Virtual --                   
 -0.015   0.026   0.061   0.066   0.078   0.094   0.099   0.107
  7 A"   23 A'   24 A'   25 A'    8 A"   26 A'   27 A'   28 A'                 
  0.109   0.129   0.149   0.151   0.168   0.187   0.191   0.241
  9 A"   29 A'   10 A"   30 A'   31 A'   32 A'   33 A'   34 A'                 
  0.332   0.344   0.358   0.372   0.383   0.411   0.413   0.418
 35 A'   11 A"   36 A'   37 A'   12 A"   38 A'   39 A'   13 A"                 
  0.437   0.521   0.555   0.602   0.636   0.665   0.709   0.770
 40 A'   41 A'   42 A'   14 A"   43 A'   44 A'   15 A"   45 A'                 
  0.798   0.825   0.883   0.898   0.947   1.005   1.071   1.132
 46 A'   16 A"   47 A'   17 A"   48 A'   49 A'   18 A"   19 A"                 
  1.142   1.152   1.160   1.198   1.227   1.379   1.513   1.581
 50 A'   51 A'   52 A'   20 A"   53 A'   54 A'   55 A'   21 A"                 
  1.636   1.651   1.772   1.833   1.845   1.946   1.973   2.032
 56 A'   57 A'   22 A"   23 A"   58 A'   59 A'   60 A'   61 A'                 
  2.252   2.605   2.642   2.727   4.186   4.192   4.221   4.234
 62 A'   24 A"   63 A'   64 A'   25 A"   65 A'   26 A"   66 A'                 
  4.519   6.897   6.935   6.948   7.257   7.459  10.359  14.711
 67 A'   27 A"   68 A'   69 A'   70 A'   71 A'   72 A'   28 A"                 
 14.745  14.755  14.781  14.847  14.874  26.672  26.759  26.996
 29 A"   73 A'   74 A'   75 A'   76 A'   30 A"   77 A'   78 A'                 
 68.733 165.855 166.065 219.215
 79 A'   80 A'   81 A'   82 A'                                                 

 Occupation and symmetry of molecular orbitals

 Point group: Cs (2 irreducible representations).

                           A'   A"    All 
 ------------------------------------------
 All molecular orbitals:
  - Alpha                  82   30    112 
  - Beta                   82   30    112 
 ------------------------------------------
 Alpha orbitals:
  - Frozen occupied        13   3     16  
  - Active occupied        9    3     12  
  - Active virtual         60   24    84  
  - Frozen virtual         0    0     0   
 ------------------------------------------
 Beta orbitals:
  - Frozen occupied        13   3     16  
  - Active occupied        9    3     12  
  - Active virtual         60   24    84  
  - Frozen virtual         0    0     0   
 ------------------------------------------

 Import integrals:   CPU 0.00 s  wall 0.00 s

 Import integrals:   CPU 24.43 s  wall 33.05 s

 MP2 amplitudes:   CPU 0.13 s  wall 0.34 s

Running a double precision version
           CCSD T amplitudes will be solved using DIIS.

           Start     Size      MaxIter   EConv     TConv     
           3         7         100       1.00e-07  1.00e-05  
 ------------------------------------------------------------------------------
           Energy (a.u.)   Ediff      Tdiff       Comment
 ------------------------------------------------------------------------------
         -1241.02364327                           
     1   -1241.03279285   9.15e-03   7.45e-01     
     2   -1241.05132190   1.85e-02   9.61e-02     
     3   -1241.05164281   3.21e-04   4.25e-02     
     4   -1241.05382630   2.18e-03   1.64e-02     Switched to DIIS steps.
     5   -1241.05464852   8.22e-04   1.36e-02     
     6   -1241.05468456   3.60e-05   2.59e-03     
     7   -1241.05467675   7.81e-06   1.29e-03     
     8   -1241.05467524   1.52e-06   2.41e-04     
     9   -1241.05467569   4.53e-07   1.13e-04     
    10   -1241.05467588   1.92e-07   4.14e-05     
    11   -1241.05467597   8.82e-08   2.55e-05     
    12   -1241.05467609   1.15e-07   1.44e-05     
    13   -1241.05467600   8.57e-08   3.69e-06     
 ------------------------------------------------------------------------------
         -1241.05467600                           CCSD T converged.

End of double precision
 SCF energy                 = -1240.45690983
 MP2 energy                 = -1241.02364327
 CCSD correlation energy     =    -0.59776617
 CCSD total energy           = -1241.05467600

 CCSD  T1^2 = 0.0121  T2^2 = 0.2609  Leading amplitudes:

 Amplitude    Orbitals with energies
  0.0250       4 (A") A                  ->    7 (A") A                   
              -0.6968                         -0.0151                     
  0.0250       4 (A") B                  ->    7 (A") B                   
              -0.6968                         -0.0151                     
  0.0216       6 (A") A                  ->    12 (A") A                  
              -0.3633                          0.3832                     
  0.0216       6 (A") B                  ->    12 (A") B                  
              -0.3633                          0.3832                     

 Amplitude    Orbitals with energies
 -0.1549       6 (A") A      6 (A") B    ->    7 (A") A      7 (A") B     
              -0.3633       -0.3633           -0.0151       -0.0151       
  0.1549       6 (A") A      6 (A") B    ->    7 (A") B      7 (A") A     
              -0.3633       -0.3633           -0.0151       -0.0151       
  0.1549       6 (A") B      6 (A") A    ->    7 (A") A      7 (A") B     
              -0.3633       -0.3633           -0.0151       -0.0151       
 -0.1549       6 (A") B      6 (A") A    ->    7 (A") B      7 (A") A     
              -0.3633       -0.3633           -0.0151       -0.0151       

 Computing CCSD intemediates for later calculations in double precision
 Finished.

Running a double precision version
           CCSD Lambda amplitudes will be solved using DIIS.
           Start     Size      MaxIter   EConv     LConv     
           3         7         100       1.00e-07  1.00e-05  
 ------------------------------------------------------------------------------
            Enorm      Ldiff       Comment
 ------------------------------------------------------------------------------
     1     6.10e-02   4.42e-02     
     2     1.72e-02   7.60e-03     
     3     7.25e-03   1.90e-03     
     4     3.95e-03   1.32e-03     Switched to DIIS steps.
     5     1.01e-03   7.60e-04     
     6     4.78e-04   1.48e-04     
     7     1.31e-04   3.97e-05     
     8     5.63e-05   2.55e-06     
     9     2.04e-05   3.23e-06     
    10     8.40e-06   1.55e-06     
    11     3.66e-06   4.64e-07     
    12     1.41e-06   2.31e-07     
    13     7.61e-07   1.30e-08     
    14     3.59e-07   2.49e-08     
    15     1.63e-07   2.00e-10     
    16     7.53e-08   1.67e-09     
 ------------------------------------------------------------------------------
                                   CCSD Lambda converged.

 Computing density matrices in double precision...
           Orbital response amplitudes will be solved using DIIS.
           Start     Size      MaxIter   EConv     LConv     
           3         7         100       1.00e-06  1.00e-06  
 ------------------------------------------------------------------------------
            Enorm      Ldiff       Comment
 ------------------------------------------------------------------------------
     1     8.23e-02   7.56e-04     
     2     4.83e-02   2.65e-02     
     3     4.76e-02   2.43e-02     
     4     1.37e-02   1.94e-02     Switched to DIIS steps.
     5     2.87e-03   1.07e-03     
     6     3.46e-04   3.81e-04     
     7     1.75e-04   4.97e-05     
     8     4.48e-05   1.23e-05     
     9     1.58e-05   3.44e-08     
    10     6.00e-06   6.27e-07     
    11     1.99e-06   1.78e-07     
    12     6.36e-07   3.31e-07     
 ------------------------------------------------------------------------------
                                   Orbital response converged.

 Computing density matrices... Done.
 CCSD calculation:   CPU 216.01 s  wall 83.25 s

Current path: /canmo/ccsd/grad/
/g1_bb_aa
/g1_bb_bb
/g1_o1o1
/g1_o1o2
/g1_o1v1
/g1_o2v1
/g1_v1v1
/g1p_bb_aa
/g1p_bb_bb
/g1s_bb_aa
/g1s_bb_bb
/g2_o1o1o1o1
/g2_o1o1o1v1
/g2_o1o1v1v1
/g2_o1v1o1v1
/g2_o1v1v1v1
/g2_v1v1v1v1
/w_bb_aa
/w_bb_bb
 Transferring MO TPDM to AO TPDM
 Transferring g2_o1o1o1o1
 Transferring g2_o1o1o1v1
 Transferring g2_o1o1v1v1
 Transferring g2_o1v1o1v1
 Transferring g2_o1v1v1v1
 Transferring g2_v1v1v1v1
 Adding separable TPDM
 Computing TPDM gradient
 --------------------------------------------------------
 2e gradient
  Atom          X               Y               Z
 --------------------------------------------------------
    1         -8.803311       24.251894        0.000000  
    2         24.410582        7.709501        0.000000  
    3          5.536047      -17.809633        0.000000  
    4        -21.143319      -14.151762       -0.000000  
 --------------------------------------------------------
 --------------------------------------------------------
 Final gradient
  Atom          X               Y               Z
 --------------------------------------------------------
    1         -8.803311       24.251894        0.000000  
    2         24.410582        7.709501        0.000000  
    3          5.536047      -17.809633        0.000000  
    4        -21.143319      -14.151762       -0.000000  
 --------------------------------------------------------
 Analytic gradient from two-electron contribution:   CPU 408.61 s  wall 298.25 s

 Total ccman2 time:   CPU 652.30 s  wall 425.98 s


 --------------------------------------------------------------
             Orbital Energies (a.u.) and Symmetries
 --------------------------------------------------------------

 Alpha MOs, Restricted
 -- Occupied --                  
-104.86  -80.06  -80.03  -26.33  -10.59   -8.05   -8.05   -7.59
  1 A'    2 A'    3 A'    4 A'    5 A'    6 A'    7 A'    8 A'                 
 -7.571  -5.485  -5.483  -5.464  -5.462  -8.050  -5.483  -5.462
  9 A'   10 A'   11 A'   12 A'   13 A'    1 A"    2 A"    3 A"                 
 -1.627  -1.133  -0.925  -0.778  -0.701  -0.632  -0.511  -0.484
 14 A'   15 A'   16 A'   17 A'   18 A'   19 A'   20 A'   21 A'                 
 -0.402  -0.697  -0.509  -0.363
 22 A'    4 A"    5 A"    6 A"                                                 
 -- Virtual --                   
  0.026   0.061   0.066   0.094   0.099   0.107   0.129   0.151
 23 A'   24 A'   25 A'   26 A'   27 A'   28 A'   29 A'   30 A'                 
  0.168   0.187   0.191   0.241   0.332   0.358   0.372   0.411
 31 A'   32 A'   33 A'   34 A'   35 A'   36 A'   37 A'   38 A'                 
  0.413   0.437   0.521   0.555   0.636   0.665   0.770   0.798
 39 A'   40 A'   41 A'   42 A'   43 A'   44 A'   45 A'   46 A'                 
  0.883   0.947   1.005   1.142   1.152   1.160   1.227   1.379
 47 A'   48 A'   49 A'   50 A'   51 A'   52 A'   53 A'   54 A'                 
  1.513   1.636   1.651   1.845   1.946   1.973   2.032   2.252
 55 A'   56 A'   57 A'   58 A'   59 A'   60 A'   61 A'   62 A'                 
  2.642   2.727   4.192   4.234   4.519   6.935   6.948   7.257
 63 A'   64 A'   65 A'   66 A'   67 A'   68 A'   69 A'   70 A'                 
  7.459  10.359  14.755  14.781  14.847  14.874  26.759  26.996
 71 A'   72 A'   73 A'   74 A'   75 A'   76 A'   77 A'   78 A'                 
 68.733 165.855 166.065 219.215  -0.015   0.078   0.109   0.149
 79 A'   80 A'   81 A'   82 A'    7 A"    8 A"    9 A"   10 A"                 
  0.344   0.383   0.418   0.602   0.709   0.825   0.898   1.071
 11 A"   12 A"   13 A"   14 A"   15 A"   16 A"   17 A"   18 A"                 
  1.132   1.198   1.581   1.772   1.833   2.605   4.186   4.221
 19 A"   20 A"   21 A"   22 A"   23 A"   24 A"   25 A"   26 A"                 
  6.897  14.711  14.745  26.672
 27 A"   28 A"   29 A"   30 A"                                                 

 Beta MOs, Restricted
 -- Occupied --                  
-104.86  -80.06  -80.03  -26.33  -10.59   -8.05   -8.05   -7.59
  1 A'    2 A'    3 A'    4 A'    5 A'    6 A'    7 A'    8 A'                 
 -7.571  -5.485  -5.483  -5.464  -5.462  -8.050  -5.483  -5.462
  9 A'   10 A'   11 A'   12 A'   13 A'    1 A"    2 A"    3 A"                 
 -1.627  -1.133  -0.925  -0.778  -0.701  -0.632  -0.511  -0.484
 14 A'   15 A'   16 A'   17 A'   18 A'   19 A'   20 A'   21 A'                 
 -0.402  -0.697  -0.509  -0.363
 22 A'    4 A"    5 A"    6 A"                                                 
 -- Virtual --                   
  0.026   0.061   0.066   0.094   0.099   0.107   0.129   0.151
 23 A'   24 A'   25 A'   26 A'   27 A'   28 A'   29 A'   30 A'                 
  0.168   0.187   0.191   0.241   0.332   0.358   0.372   0.411
 31 A'   32 A'   33 A'   34 A'   35 A'   36 A'   37 A'   38 A'                 
  0.413   0.437   0.521   0.555   0.636   0.665   0.770   0.798
 39 A'   40 A'   41 A'   42 A'   43 A'   44 A'   45 A'   46 A'                 
  0.883   0.947   1.005   1.142   1.152   1.160   1.227   1.379
 47 A'   48 A'   49 A'   50 A'   51 A'   52 A'   53 A'   54 A'                 
  1.513   1.636   1.651   1.845   1.946   1.973   2.032   2.252
 55 A'   56 A'   57 A'   58 A'   59 A'   60 A'   61 A'   62 A'                 
  2.642   2.727   4.192   4.234   4.519   6.935   6.948   7.257
 63 A'   64 A'   65 A'   66 A'   67 A'   68 A'   69 A'   70 A'                 
  7.459  10.359  14.755  14.781  14.847  14.874  26.759  26.996
 71 A'   72 A'   73 A'   74 A'   75 A'   76 A'   77 A'   78 A'                 
 68.733 165.855 166.065 219.215  -0.015   0.078   0.109   0.149
 79 A'   80 A'   81 A'   82 A'    7 A"    8 A"    9 A"   10 A"                 
  0.344   0.383   0.418   0.602   0.709   0.825   0.898   1.071
 11 A"   12 A"   13 A"   14 A"   15 A"   16 A"   17 A"   18 A"                 
  1.132   1.198   1.581   1.772   1.833   2.605   4.186   4.221
 19 A"   20 A"   21 A"   22 A"   23 A"   24 A"   25 A"   26 A"                 
  6.897  14.711  14.745  26.672
 27 A"   28 A"   29 A"   30 A"                                                 
 --------------------------------------------------------------

          Ground-State Mulliken Net Atomic Charges

     Atom                 Charge (a.u.)
  ----------------------------------------
      1 P                     0.138952
      2 P                     0.148371
      3 F                    -0.199896
      4 Cl                   -0.087427
  ----------------------------------------
  Sum of atomic charges =     0.000000

 -----------------------------------------------------------------
                    Cartesian Multipole Moments
 -----------------------------------------------------------------
    Charge (ESU x 10^10)
                 0.0000
    Dipole Moment (Debye)
         X      -0.6546      Y      -1.5728      Z       0.0000
       Tot       1.7036
    Quadrupole Moments (Debye-Ang)
        XX     -44.9995     XY       1.1291     YY     -46.2131
        XZ       0.0000     YZ       0.0000     ZZ     -43.5561
    Octopole Moments (Debye-Ang^2)
       XXX      -1.4862    XXY       4.9362    XYY       1.8900
       YYY      13.0170    XXZ       0.0000    XYZ       0.0000
       YYZ       0.0000    XZZ      -0.8546    YZZ       5.6813
       ZZZ       0.0000
    Hexadecapole Moments (Debye-Ang^3)
      XXXX    -521.0306   XXXY     -12.6613   XXYY    -124.9086
      XYYY       0.5572   YYYY    -239.6389   XXXZ       0.0000
      XXYZ       0.0000   XYYZ       0.0000   YYYZ       0.0000
      XXZZ     -96.1796   XYZZ      -5.5731   YYZZ     -50.2088
      XZZZ       0.0000   YZZZ       0.0000   ZZZZ     -60.6656
 -----------------------------------------------------------------
 DrvMan completing analytic gradient of the correlated energy
 Correlated dipole moment
            1
    1  -0.2575262
    2  -0.6187921
    3   0.0000000
 Energy read as -1241.054676000
 Full Analytical Gradient: (in a.u., or Hartree/Bohr)
             1             2             3             4
    1   -0.00003208    0.00001967    0.00000272    0.00000969
    2   -0.00000156    0.00002316   -0.00003617    0.00001456
    3   -0.00000000   -0.00000000    0.00000000    0.00000000
 Gradient time:  CPU 0.29 s  wall 2.87 s
 Geometry Optimization Parameters
   NAtoms,    NIC,     NZ,  NCons,   NDum,   NFix, NCnnct, MaxDiis
        4      14       4       0       0       0       0       0

 Cartesian Hessian Update
 Hessian Updated using BFGS Update


** GEOMETRY OPTIMIZATION IN DELOCALIZED INTERNAL COORDINATES **
   Searching for a Minimum

   Optimization Cycle:   4

                       Coordinates (Angstroms)
     ATOM                X               Y               Z
      1  P         0.3953701070   -1.0794259498    0.0000000000
      2  P        -1.5035947695   -0.3138628925    0.0000000000
      3  F        -1.3417260820    1.3000130066    0.0000000000
      4  Cl        1.6714072820    0.5466243676    0.0000000000
   Point Group: cs    Number of degrees of freedom:     5


   Energy is  -1241.054676000

 Hessian Updated using BFGS Update

  5 Hessian modes will be used to form the next step
  Hessian Eigenvalues:
     0.184208    0.252625    0.265137    0.296216    0.417734

 Minimum Search - Taking Simple RFO Step
 Searching for Lamda that Minimizes Along All modes
 Value Taken    Lamda =   0.00000000
 Step Taken.  Stepsize is  0.000155

                             Maximum     Tolerance    Cnvgd?
         Gradient           0.000033      0.000300     YES
         Displacement       0.000088      0.001200     YES
         Energy change     -0.000001      0.000001      NO


                       Distance Matrix (Angstroms)
             P (  1)   P (  2)   F (  3)
   P (  2)  2.047475
   F (  3)  2.946054  1.621973
   Cl(  4)  2.066957  3.289540  3.105892

 Final energy is   -1241.0546759997412     


 ******************************
 **  OPTIMIZATION CONVERGED  **
 ******************************

                       Coordinates (Angstroms)
     ATOM                X               Y               Z
      1  P         0.3953701070   -1.0794259498    0.0000000000
      2  P        -1.5035947695   -0.3138628925    0.0000000000
      3  F        -1.3417260820    1.3000130066    0.0000000000
      4  Cl        1.6714072820    0.5466243676    0.0000000000

Z-matrix Print:
$molecule
0 1
P 
P  1 2.047475
F  2 1.621973 1 106.229204
Cl 1 2.066957 2 106.166216 3 -0.000000 0
$end


 --------------------------------------------------------------
             Orbital Energies (a.u.) and Symmetries
 --------------------------------------------------------------

 Alpha MOs, Restricted
 -- Occupied --                  
-104.86  -80.06  -80.03  -26.33  -10.59   -8.05   -8.05   -7.59
  1 A'    2 A'    3 A'    4 A'    5 A'    6 A'    7 A'    8 A'                 
 -7.571  -5.485  -5.483  -5.464  -5.462  -8.050  -5.483  -5.462
  9 A'   10 A'   11 A'   12 A'   13 A'    1 A"    2 A"    3 A"                 
 -1.627  -1.133  -0.925  -0.778  -0.701  -0.632  -0.511  -0.484
 14 A'   15 A'   16 A'   17 A'   18 A'   19 A'   20 A'   21 A'                 
 -0.402  -0.697  -0.509  -0.363
 22 A'    4 A"    5 A"    6 A"                                                 
 -- Virtual --                   
  0.026   0.061   0.066   0.094   0.099   0.107   0.129   0.151
 23 A'   24 A'   25 A'   26 A'   27 A'   28 A'   29 A'   30 A'                 
  0.168   0.187   0.191   0.241   0.332   0.358   0.372   0.411
 31 A'   32 A'   33 A'   34 A'   35 A'   36 A'   37 A'   38 A'                 
  0.413   0.437   0.521   0.555   0.636   0.665   0.770   0.798
 39 A'   40 A'   41 A'   42 A'   43 A'   44 A'   45 A'   46 A'                 
  0.883   0.947   1.005   1.142   1.152   1.160   1.227   1.379
 47 A'   48 A'   49 A'   50 A'   51 A'   52 A'   53 A'   54 A'                 
  1.513   1.636   1.651   1.845   1.946   1.973   2.032   2.252
 55 A'   56 A'   57 A'   58 A'   59 A'   60 A'   61 A'   62 A'                 
  2.642   2.727   4.192   4.234   4.519   6.935   6.948   7.257
 63 A'   64 A'   65 A'   66 A'   67 A'   68 A'   69 A'   70 A'                 
  7.459  10.359  14.755  14.781  14.847  14.874  26.759  26.996
 71 A'   72 A'   73 A'   74 A'   75 A'   76 A'   77 A'   78 A'                 
 68.733 165.855 166.065 219.215  -0.015   0.078   0.109   0.149
 79 A'   80 A'   81 A'   82 A'    7 A"    8 A"    9 A"   10 A"                 
  0.344   0.383   0.418   0.602   0.709   0.825   0.898   1.071
 11 A"   12 A"   13 A"   14 A"   15 A"   16 A"   17 A"   18 A"                 
  1.132   1.198   1.581   1.772   1.833   2.605   4.186   4.221
 19 A"   20 A"   21 A"   22 A"   23 A"   24 A"   25 A"   26 A"                 
  6.897  14.711  14.745  26.672
 27 A"   28 A"   29 A"   30 A"                                                 

 Beta MOs, Restricted
 -- Occupied --                  
-104.86  -80.06  -80.03  -26.33  -10.59   -8.05   -8.05   -7.59
  1 A'    2 A'    3 A'    4 A'    5 A'    6 A'    7 A'    8 A'                 
 -7.571  -5.485  -5.483  -5.464  -5.462  -8.050  -5.483  -5.462
  9 A'   10 A'   11 A'   12 A'   13 A'    1 A"    2 A"    3 A"                 
 -1.627  -1.133  -0.925  -0.778  -0.701  -0.632  -0.511  -0.484
 14 A'   15 A'   16 A'   17 A'   18 A'   19 A'   20 A'   21 A'                 
 -0.402  -0.697  -0.509  -0.363
 22 A'    4 A"    5 A"    6 A"                                                 
 -- Virtual --                   
  0.026   0.061   0.066   0.094   0.099   0.107   0.129   0.151
 23 A'   24 A'   25 A'   26 A'   27 A'   28 A'   29 A'   30 A'                 
  0.168   0.187   0.191   0.241   0.332   0.358   0.372   0.411
 31 A'   32 A'   33 A'   34 A'   35 A'   36 A'   37 A'   38 A'                 
  0.413   0.437   0.521   0.555   0.636   0.665   0.770   0.798
 39 A'   40 A'   41 A'   42 A'   43 A'   44 A'   45 A'   46 A'                 
  0.883   0.947   1.005   1.142   1.152   1.160   1.227   1.379
 47 A'   48 A'   49 A'   50 A'   51 A'   52 A'   53 A'   54 A'                 
  1.513   1.636   1.651   1.845   1.946   1.973   2.032   2.252
 55 A'   56 A'   57 A'   58 A'   59 A'   60 A'   61 A'   62 A'                 
  2.642   2.727   4.192   4.234   4.519   6.935   6.948   7.257
 63 A'   64 A'   65 A'   66 A'   67 A'   68 A'   69 A'   70 A'                 
  7.459  10.359  14.755  14.781  14.847  14.874  26.759  26.996
 71 A'   72 A'   73 A'   74 A'   75 A'   76 A'   77 A'   78 A'                 
 68.733 165.855 166.065 219.215  -0.015   0.078   0.109   0.149
 79 A'   80 A'   81 A'   82 A'    7 A"    8 A"    9 A"   10 A"                 
  0.344   0.383   0.418   0.602   0.709   0.825   0.898   1.071
 11 A"   12 A"   13 A"   14 A"   15 A"   16 A"   17 A"   18 A"                 
  1.132   1.198   1.581   1.772   1.833   2.605   4.186   4.221
 19 A"   20 A"   21 A"   22 A"   23 A"   24 A"   25 A"   26 A"                 
  6.897  14.711  14.745  26.672
 27 A"   28 A"   29 A"   30 A"                                                 
 --------------------------------------------------------------

          Ground-State Mulliken Net Atomic Charges

     Atom                 Charge (a.u.)
  ----------------------------------------
      1 P                     0.138952
      2 P                     0.148371
      3 F                    -0.199896
      4 Cl                   -0.087427
  ----------------------------------------
  Sum of atomic charges =     0.000000

 -----------------------------------------------------------------
                    Cartesian Multipole Moments
 -----------------------------------------------------------------
    Charge (ESU x 10^10)
                 0.0000
    Dipole Moment (Debye)
         X      -0.6546      Y      -1.5728      Z       0.0000
       Tot       1.7036
    Quadrupole Moments (Debye-Ang)
        XX     -44.9995     XY       1.1291     YY     -46.2131
        XZ       0.0000     YZ       0.0000     ZZ     -43.5561
    Octopole Moments (Debye-Ang^2)
       XXX      -1.4862    XXY       4.9362    XYY       1.8900
       YYY      13.0170    XXZ       0.0000    XYZ       0.0000
       YYZ       0.0000    XZZ      -0.8546    YZZ       5.6813
       ZZZ       0.0000
    Hexadecapole Moments (Debye-Ang^3)
      XXXX    -521.0306   XXXY     -12.6613   XXYY    -124.9086
      XYYY       0.5572   YYYY    -239.6389   XXXZ       0.0000
      XXYZ       0.0000   XYYZ       0.0000   YYYZ       0.0000
      XXZZ     -96.1796   XYZZ      -5.5731   YYZZ     -50.2088
      XZZZ       0.0000   YZZZ       0.0000   ZZZZ     -60.6656
 -----------------------------------------------------------------
Archival summary:
1\1\TWL02\OPT\ProcedureUnspecified\BasisUnspecified\l121\taweetha\SunNov410:44:422018SunNov410:44:422018\0\\#,OPT,ProcedureUnspecified,BasisUnspecified,\\0,1\P\P,1,2.04748\F,2,1.62197,1,106.229\Cl,1,2.06696,2,106.166,3,-0,0\\HF=-1240.45691\\@

 Total job time:  1828.51s(wall), 2633.92s(cpu) 
 Sun Nov  4 10:44:42 2018

        *************************************************************
        *                                                           *
        *  Thank you very much for using Q-Chem.  Have a nice day.  *
        *                                                           *
        *************************************************************
