# Supplementary material for: Geometric and energetic data from ab initio calculations of haloethene, haloimine, halomethylenephosphine, haloiminophosphine, halodiazene, halodiphosphene and halocyclopropane
Source: Data Brief. 2019 Nov 2;27:104738. doi: 10.1016/j.dib.2019.104738 (PMC6861602; doi:10.1016/j.dib.2019.104738)
Supplement: Multimedia component 8 [file mmc8.zip › PP/CCSD/FEPPEBr.out]

Q-Chem Developer Version!
                  Welcome to Q-Chem
     A Quantum Leap Into The Future Of Chemistry


 Q-Chem 5.1, Q-Chem, Inc., Pleasanton, CA (2018)

 Yihan Shao,  Zhengting Gan,  E. Epifanovsky,  A. T. B. Gilbert,  M. Wormit,  
 J. Kussmann,  A. W. Lange,  A. Behn,  Jia Deng,  Xintian Feng,  D. Ghosh,  
 M. Goldey,  P. R. Horn,  L. D. Jacobson,  I. Kaliman,  T. Kus,  A. Landau,  
 Jie Liu,  E. I. Proynov,  R. M. Richard,  R. P. Steele,  E. J. Sundstrom,  
 H. L. Woodcock III,  P. M. Zimmerman,  D. Zuev,  B. Albrecht,  E. Alguire,  
 S. A. Baeppler,  D. Barton,  Z. Benda,  Y. A. Bernard,  E. J. Berquist,  
 K. B. Bravaya,  H. Burton,  D. Casanova,  Chun-Min Chang,  Yunqing Chen,  
 A. Chien,  K. D. Closser,  M. P. Coons,  S. Coriani,  S. Dasgupta,  
 A. L. Dempwolff,  M. Diedenhofen,  Hainam Do,  R. G. Edgar,  Po-Tung Fang,  
 S. Faraji,  S. Fatehi,  Qingguo Feng,  K. D. Fenk,  J. Fosso-Tande,  
 Qinghui Ge,  A. Ghysels,  G. Gidofalvi,  J. Gomes,  J. Gonthier,  A. Gunina,  
 D. Hait,  M. W. D. Hanson-Heine,  P. H. P. Harbach,  A. W. Hauser,  
 J. E. Herr,  E. G. Hohenstein,  Z. C. Holden,  Kerwin Hui,  B. C. Huynh,  
 T.-C. Jagau,  Hyunjun Ji,  B. Kaduk,  K. Khistyaev,  Jaehoon Kim,  
 P. Klunzinger,  K. Koh,  D. Kosenkov,  L. Koulias,  T. Kowalczyk,  
 C. M. Krauter,  A. Kunitsa,  Ka Un Lao,  A. Laurent,  K. V. Lawler,  
 Joonho Lee,  D. Lefrancois,  S. Lehtola,  D. S. Levine,  Yi-Pei Li,  
 You-Sheng Lin,  Fenglai Liu,  E. Livshits,  A. Luenser,  P. Manohar,  
 E. Mansoor,  S. F. Manzer,  Shan-Ping Mao,  Yuezhi Mao,  N. Mardirossian,  
 A. V. Marenich,  T. Markovich,  L. A. Martinez-Martinez,  S. A. Maurer,  
 N. J. Mayhall,  S. C. McKenzie,  J.-M. Mewes,  A. F. Morrison,  
 J. W. Mullinax,  K. Nanda,  T. S. Nguyen-Beck,  R. Olivares-Amaya,  
 J. A. Parkhill,  T. M. Perrine,  F. Plasser,  P. Pokhilko,  S. Prager,  
 A. Prociuk,  E. Ramos,  D. R. Rehn,  F. Rob,  M. Schneider,  N. Sergueev,  
 S. M. Sharada,  S. Sharma,  D. W. Small,  T. Stauch,  T. Stein,  
 Yu-Chuan Su,  A. J. W. Thom,  A. Tkatchenko,  T. Tsuchimochi,  N. M. Tubman,  
 L. Vogt,  M. L. Vidal,  O. Vydrov,  M. A. Watson,  J. Wenzel,  
 M. de Wergifosse,  T. A. Wesolowski,  A. White,  J. Witte,  A. Yamada,  
 Jun Yang,  K. Yao,  S. Yeganeh,  S. R. Yost,  Zhi-Qiang You,  A. Zech,  
 Igor Ying Zhang,  Xing Zhang,  Yan Zhao,  Ying Zhu,  B. R. Brooks,  
 G. K. L. Chan,  C. J. Cramer,  M. S. Gordon,  W. J. Hehre,  A. Klamt,  
 M. W. Schmidt,  C. D. Sherrill,  D. G. Truhlar,  A. Aspuru-Guzik,  R. Baer,  
 A. T. Bell,  N. A. Besley,  Jeng-Da Chai,  A. E. DePrince, III,  
 R. A. DiStasio Jr.,  A. Dreuw,  B. D. Dunietz,  T. R. Furlani,  
 Chao-Ping Hsu,  Yousung Jung,  Jing Kong,  D. S. Lambrecht,  WanZhen Liang,  
 C. Ochsenfeld,  V. A. Rassolov,  L. V. Slipchenko,  J. E. Subotnik,  
 T. Van Voorhis,  J. M. Herbert,  A. I. Krylov,  P. M. W. Gill,  M. Head-Gordon

 Contributors to earlier versions of Q-Chem not listed above: 
 R. D. Adamson,  B. Austin,  J. Baker,  G. J. O. Beran,  K. Brandhorst,  
 S. T. Brown,  E. F. C. Byrd,  A. K. Chakraborty,  C.-L. Cheng,  
 Siu Hung Chien,  D. M. Chipman,  D. L. Crittenden,  H. Dachsel,  
 R. J. Doerksen,  A. D. Dutoi,  L. Fusti-Molnar,  W. A. Goddard III,  
 A. Golubeva-Zadorozhnaya,  S. R. Gwaltney,  G. Hawkins,  A. Heyden,  
 S. Hirata,  G. Kedziora,  F. J. Keil,  C. Kelley,  Jihan Kim,  R. A. King,  
 R. Z. Khaliullin,  P. P. Korambath,  W. Kurlancheek,  A. M. Lee,  M. S. Lee,  
 S. V. Levchenko,  Ching Yeh Lin,  D. Liotard,  R. C. Lochan,  I. Lotan,  
 P. E. Maslen,  N. Nair,  D. P. O'Neill,  D. Neuhauser,  E. Neuscamman,  
 C. M. Oana,  R. Olson,  B. Peters,  R. Peverati,  P. A. Pieniazek,  
 Y. M. Rhee,  J. Ritchie,  M. A. Rohrdanz,  E. Rosta,  N. J. Russ,  
 H. F. Schaefer III,  N. E. Schultz,  N. Shenvi,  A. C. Simmonett,  A. Sodt,  
 D. Stuck,  K. S. Thanthiriwatte,  V. Vanovschi,  Tao Wang,  A. Warshel,  
 C. F. Williams,  Q. Wu,  X. Xu,  W. Zhang

 Please cite Q-Chem as follows:
 Y. Shao et al., Mol. Phys. 113, 184-215 (2015)
 DOI: 10.1080/00268976.2014.952696

 Q-Chem 5.1.1 for Intel X86 EM64T Linux

 Parts of Q-Chem use Armadillo 8.300.2 (Tropical Shenanigans).
 http://arma.sourceforge.net/

 Q-Chem begins on Sun Nov  4 10:54:52 2018  

Host: 
0

     Scratch files written to /scratch/taweetham/qchem51904//
Input Ideriv = 1
Curr. Ideriv = -1
Max.  Ideriv = 1

Checking the input file for inconsistencies... 	...done.

--------------------------------------------------------------
User input:
--------------------------------------------------------------
F=Br_t.out
$molecule
0 1
Br
P  1 2.273258
P  2 2.055317 1 95.693191
F  3 1.647676 2 99.002934 1 -180.000000 0
$end

$rem
   JOB_TYPE	OPTIMIZATION
   BASIS	6-311++G**
   METHOD	ccsd
   MEM_TOTAL	4000
   N_FROZEN_CORE      FC
$end


--------------------------------------------------------------
 ----------------------------------------------------------------
             Standard Nuclear Orientation (Angstroms)
    I     Atom           X                Y                Z
 ----------------------------------------------------------------
    1      Br      1.6050213775    -0.1529579772     0.0000000000
    2      P      -0.3599241566     0.9901478719    -0.0000000000
    3      P      -1.5645783167    -0.6751257768     0.0000000000
    4      F      -3.0342456791     0.0697997529    -0.0000000000
 ----------------------------------------------------------------
 Molecular Point Group                 Cs    NOp =  2
 Largest Abelian Subgroup              Cs    NOp =  2
 Nuclear Repulsion Energy =   371.1321036100 hartrees
 There are       37 alpha and       37 beta electrons
 Requested basis set is 6-311++G(d,p)
 There are 51 shells and 130 basis functions
 Total memory of 4000MB is distributed as follows: 
   QALLOC including MEM_STATIC uses 192MB
   MEM_STATIC is set to 192MB
   CCMAN JOB total memory use is  3808MB
 Warning: actual memory use might exceed 4000MB

 Total QAlloc Memory Limit    192 MB
 Mega-Array Size       188 MB
 MEM_STATIC part       192 MB
 A cutoff of  1.0D-14 yielded   1136 shell pairs
 There are      7754 function pairs (      8496 Cartesian)

 -------------------------------------------------------
 OpenMP Integral Computing Module                       
 Release: version 1.0, May 2013, Q-Chem Inc. Pittsburgh 
 -------------------------------------------------------
 Integral Job Info:
 Integral job number is                      11
 Integral operator is                         1
 short-range coefficients                     0
 long-range coefficients              100000000
 Omega coefficients                           0
 if combine SR and LR in K                    0
 Integral screening is                        0
 Integral computing path is                   2
 max size of driver memory is            800000
 size of driver memory is                593474
 size of scratch memory is             29623520
 max col of scratch BK array               1296
 max len of scratch array in speh3          155
 max len of scratch index in speh4           18
 max int batch size is                      520
 min int batch size is                       52
 fixed nKL is                                45
 max L of basis functions is                  2
 order of int derivative is                   0
 number of shells is                         51
 number of basis is                         136
 number of cartesian basis is               136
 number of contracted shell pairs          1136
 number of primitive shell pairs           3080
 maxK2 (contraction) of shell pair           36
 max number of K2 of shell pair               1
 max number of CS2 of shell pair            143
 max number of PS2 of shell pair            252
 mem total for path MDJ                  520540
 -------------------------------------------------------
 Smallest overlap matrix eigenvalue = 8.36E-04

 Scale SEOQF with 1.000000e-01/1.000000e-01/1.000000e-01

 Standard Electronic Orientation quadrupole field applied
 Nucleus-field energy     =     0.0000000092 hartrees
 Guess from superposition of atomic densities
 Warning:  Energy on first SCF cycle will be non-variational
 SAD guess density has 74.000000 electrons

 -----------------------------------------------------------------------
  General SCF calculation program by
  Eric Jon Sundstrom, Paul Horn, Yuezhi Mao, Dmitri Zuev, Alec White,
  David Stuck, Shaama M.S., Shane Yost, Joonho Lee, David Small,
  Daniel Levine, Susi Lehtola, Hugh Burton, Evgeny Epifanovsky
 -----------------------------------------------------------------------
 Hartree-Fock
 using 4 threads for integral computing
 -------------------------------------------------------
 OpenMP Integral computing Module                
 Release: version 2.0, May 2017, Q-Chem Inc. Pleasanton 
 -------------------------------------------------------
 A restricted SCF calculation will be
 performed using DIIS
 SCF converges when DIIS error is below 1.0e-08
 ---------------------------------------
  Cycle       Energy         DIIS error
 ---------------------------------------
    1   -3353.5106697749      3.97e-02  
    2   -3353.2650454161      5.11e-03  
    3   -3353.3088622230      3.24e-03  
    4   -3353.3243903580      5.18e-04  
    5   -3353.3251718911      1.77e-04  
    6   -3353.3253097936      4.41e-05  
    7   -3353.3253227214      1.57e-05  
    8   -3353.3253244493      7.97e-06  
    9   -3353.3253247480      2.35e-06  
   10   -3353.3253248032      5.49e-07  
   11   -3353.3253248058      3.11e-07  
   12   -3353.3253248063      9.59e-08  
   13   -3353.3253248065      3.62e-08  
   14   -3353.3253248064      1.21e-08  
   15   -3353.3253248064      5.37e-09  Convergence criterion met
 ---------------------------------------
 SCF time:   CPU 15.76s  wall 5.00s 
 SCF   energy in the final basis set =    -3353.3253248064
 Total energy in the final basis set =    -3353.3253248064


 ------------------------------------------------------------------------------

   CCMAN2: suite of methods based on coupled cluster
           and equation of motion theories.

   Components:
   * libvmm-1.3-trunk
     by Evgeny Epifanovsky, Ilya Kaliman.
   * libtensor-2.5-trunk
     by Evgeny Epifanovsky, Michael Wormit, Dmitry Zuev, Sam Manzer, 
        Ilya Kaliman.
   * libcc-2.5-trunk
     by Evgeny Epifanovsky, Arik Landau, Tomasz Kus, Kirill Khistyaev, 
        Dmitry Zuev, Prashant Manohar, Xintian Feng, Anna Krylov, 
        Matthew Goldey, Alec White, Thomas Jagau, Kaushik Nanda, 
        Anastasia Gunina, Alexander Kunitsa, Joonho Lee.

   CCMAN original authors:
   Anna I. Krylov, C. David Sherrill, Steven R. Gwaltney,
   Edward F. C. Byrd (2000)
   Sergey V. Levchenko, Lyudmila V. Slipchenko, Tao Wang,
   Ana-Maria C. Cristian (2003)
   Piotr A. Pieniazek, C. Melania Oana, Evgeny Epifanovsky (2007)
   Prashant Manohar (2009)

 ------------------------------------------------------------------------------


 Allocating and initializing 3808MB of RAM...
 Calculation will run on 4 cores.


 Alpha MOs, Restricted
 -- Occupied --                  
-490.05  -80.06  -80.03  -65.18  -58.54  -58.54  -58.54  -26.32
  1 A'    2 A'    3 A'    4 A'    5 A'    1 A"    6 A'    7 A'                 
 -9.860  -7.596  -7.571  -7.473  -7.465  -7.465  -5.489  -5.487
  8 A'    9 A'   10 A'   11 A'   12 A'    2 A"   13 A'   14 A'                 
 -5.487  -5.463  -5.462  -5.461  -3.212  -3.209  -3.209  -3.200
  3 A"   15 A'   16 A'    4 A"   17 A'   18 A'    5 A"   19 A'                 
 -3.199  -1.618  -1.052  -0.918  -0.769  -0.692  -0.691  -0.610
  6 A"   20 A'   21 A'   22 A'   23 A'   24 A'    7 A"   25 A'                 
 -0.492  -0.468  -0.456  -0.398  -0.358
 26 A'    8 A"   27 A'   28 A'    9 A"                                         
 -- Virtual --                   
 -0.024   0.030   0.061   0.067   0.079   0.090   0.097   0.108
 10 A"   29 A'   30 A'   31 A'   11 A"   32 A'   33 A'   34 A'                 
  0.109   0.113   0.125   0.134   0.140   0.160   0.186   0.198
 12 A"   35 A'   13 A"   36 A'   37 A'   38 A'   39 A'   40 A'                 
  0.326   0.330   0.357   0.378   0.385   0.393   0.418   0.419
 41 A'   14 A"   42 A'   43 A'   15 A"   44 A'   16 A"   45 A'                 
  0.427   0.509   0.540   0.564   0.587   0.670   0.675   0.706
 46 A'   47 A'   48 A'   17 A"   49 A'   18 A"   50 A'   51 A'                 
  0.715   0.757   0.772   0.784   0.815   0.845   0.888   0.894
 19 A"   52 A'   20 A"   53 A'   54 A'   55 A'   21 A"   56 A'                 
  0.911   1.001   1.074   1.090   1.138   1.277   1.386   1.577
 57 A'   22 A"   23 A"   58 A'   59 A'   60 A'   61 A'   24 A"                 
  1.616   1.648   1.768   1.830   1.883   1.932   1.941   1.984
 62 A'   63 A'   25 A"   26 A"   64 A'   65 A'   66 A'   67 A'                 
  2.238   2.296   2.324   2.396   4.192   4.194   4.221   4.234
 68 A'   27 A"   69 A'   70 A'   28 A"   71 A'   29 A"   72 A'                 
  4.495   4.531   4.539   4.544   4.569   4.733   6.899   6.927
 73 A'   30 A"   74 A'   31 A"   75 A'   76 A'   32 A"   77 A'                 
  6.950   7.163   7.259   7.448   8.201   8.222   8.276  14.708
 78 A'   79 A'   80 A'   81 A'   33 A"   82 A'   83 A'   34 A"                 
 14.746  14.755  14.787  14.833  14.870  49.452  68.736 165.849
 35 A"   84 A'   85 A'   86 A'   87 A'   88 A'   89 A'   90 A'                 
166.057 293.884 293.905 293.9721028.389
 91 A'   36 A"   92 A'   93 A'   94 A'                                         

 Beta MOs, Restricted
 -- Occupied --                  
-490.05  -80.06  -80.03  -65.18  -58.54  -58.54  -58.54  -26.32
  1 A'    2 A'    3 A'    4 A'    5 A'    1 A"    6 A'    7 A'                 
 -9.860  -7.596  -7.571  -7.473  -7.465  -7.465  -5.489  -5.487
  8 A'    9 A'   10 A'   11 A'   12 A'    2 A"   13 A'   14 A'                 
 -5.487  -5.463  -5.462  -5.461  -3.212  -3.209  -3.209  -3.200
  3 A"   15 A'   16 A'    4 A"   17 A'   18 A'    5 A"   19 A'                 
 -3.199  -1.618  -1.052  -0.918  -0.769  -0.692  -0.691  -0.610
  6 A"   20 A'   21 A'   22 A'   23 A'   24 A'    7 A"   25 A'                 
 -0.492  -0.468  -0.456  -0.398  -0.358
 26 A'    8 A"   27 A'   28 A'    9 A"                                         
 -- Virtual --                   
 -0.024   0.030   0.061   0.067   0.079   0.090   0.097   0.108
 10 A"   29 A'   30 A'   31 A'   11 A"   32 A'   33 A'   34 A'                 
  0.109   0.113   0.125   0.134   0.140   0.160   0.186   0.198
 12 A"   35 A'   13 A"   36 A'   37 A'   38 A'   39 A'   40 A'                 
  0.326   0.330   0.357   0.378   0.385   0.393   0.418   0.419
 41 A'   14 A"   42 A'   43 A'   15 A"   44 A'   16 A"   45 A'                 
  0.427   0.509   0.540   0.564   0.587   0.670   0.675   0.706
 46 A'   47 A'   48 A'   17 A"   49 A'   18 A"   50 A'   51 A'                 
  0.715   0.757   0.772   0.784   0.815   0.845   0.888   0.894
 19 A"   52 A'   20 A"   53 A'   54 A'   55 A'   21 A"   56 A'                 
  0.911   1.001   1.074   1.090   1.138   1.277   1.386   1.577
 57 A'   22 A"   23 A"   58 A'   59 A'   60 A'   61 A'   24 A"                 
  1.616   1.648   1.768   1.830   1.883   1.932   1.941   1.984
 62 A'   63 A'   25 A"   26 A"   64 A'   65 A'   66 A'   67 A'                 
  2.238   2.296   2.324   2.396   4.192   4.194   4.221   4.234
 68 A'   27 A"   69 A'   70 A'   28 A"   71 A'   29 A"   72 A'                 
  4.495   4.531   4.539   4.544   4.569   4.733   6.899   6.927
 73 A'   30 A"   74 A'   31 A"   75 A'   76 A'   32 A"   77 A'                 
  6.950   7.163   7.259   7.448   8.201   8.222   8.276  14.708
 78 A'   79 A'   80 A'   81 A'   33 A"   82 A'   83 A'   34 A"                 
 14.746  14.755  14.787  14.833  14.870  49.452  68.736 165.849
 35 A"   84 A'   85 A'   86 A'   87 A'   88 A'   89 A'   90 A'                 
166.057 293.884 293.905 293.9721028.389
 91 A'   36 A"   92 A'   93 A'   94 A'                                         

 Occupation and symmetry of molecular orbitals

 Point group: Cs (2 irreducible representations).

                           A'   A"    All 
 ------------------------------------------
 All molecular orbitals:
  - Alpha                  94   36    130 
  - Beta                   94   36    130 
 ------------------------------------------
 Alpha orbitals:
  - Frozen occupied        16   4     20  
  - Active occupied        12   5     17  
  - Active virtual         66   27    93  
  - Frozen virtual         0    0     0   
 ------------------------------------------
 Beta orbitals:
  - Frozen occupied        16   4     20  
  - Active occupied        12   5     17  
  - Active virtual         66   27    93  
  - Frozen virtual         0    0     0   
 ------------------------------------------

 Import integrals:   CPU 0.00 s  wall 0.02 s

 Import integrals:   CPU 47.48 s  wall 39.74 s

 MP2 amplitudes:   CPU 0.21 s  wall 0.45 s

Running a double precision version
           CCSD T amplitudes will be solved using DIIS.

           Start     Size      MaxIter   EConv     TConv     
           3         7         100       1.00e-07  1.00e-05  
 ------------------------------------------------------------------------------
           Energy (a.u.)   Ediff      Tdiff       Comment
 ------------------------------------------------------------------------------
         -3354.03553640                           
     1   -3354.02599942   9.54e-03   7.87e-01     
     2   -3354.04772173   2.17e-02   1.00e-01     
     3   -3354.04742695   2.95e-04   4.38e-02     
     4   -3354.04973401   2.31e-03   1.62e-02     Switched to DIIS steps.
     5   -3354.05055380   8.20e-04   1.39e-02     
     6   -3354.05058208   2.83e-05   2.96e-03     
     7   -3354.05057177   1.03e-05   1.40e-03     
     8   -3354.05057186   9.58e-08   2.77e-04     
     9   -3354.05057213   2.68e-07   1.22e-04     
    10   -3354.05057181   3.23e-07   3.72e-05     
    11   -3354.05057204   2.30e-07   1.82e-05     
    12   -3354.05057207   3.19e-08   1.17e-05     
    13   -3354.05057206   9.86e-09   3.09e-06     
 ------------------------------------------------------------------------------
         -3354.05057206                           CCSD T converged.

End of double precision
 SCF energy                 = -3353.32532481
 MP2 energy                 = -3354.03553640
 CCSD correlation energy     =    -0.72524725
 CCSD total energy           = -3354.05057206

 CCSD  T1^2 = 0.0118  T2^2 = 0.2803  Leading amplitudes:

 Amplitude    Orbitals with energies
 -0.0236       7 (A") A                  ->    10 (A") A                  
              -0.6910                         -0.0244                     
 -0.0236       7 (A") B                  ->    10 (A") B                  
              -0.6910                         -0.0244                     
  0.0205       9 (A") A                  ->    15 (A") A                  
              -0.3584                          0.3854                     
  0.0205       9 (A") B                  ->    15 (A") B                  
              -0.3584                          0.3854                     

 Amplitude    Orbitals with energies
 -0.1483       9 (A") A      9 (A") B    ->    10 (A") A     10 (A") B    
              -0.3584       -0.3584           -0.0244       -0.0244       
  0.1483       9 (A") A      9 (A") B    ->    10 (A") B     10 (A") A    
              -0.3584       -0.3584           -0.0244       -0.0244       
  0.1483       9 (A") B      9 (A") A    ->    10 (A") A     10 (A") B    
              -0.3584       -0.3584           -0.0244       -0.0244       
 -0.1483       9 (A") B      9 (A") A    ->    10 (A") B     10 (A") A    
              -0.3584       -0.3584           -0.0244       -0.0244       

 Computing CCSD intemediates for later calculations in double precision
 Finished.

Running a double precision version
           CCSD Lambda amplitudes will be solved using DIIS.
           Start     Size      MaxIter   EConv     LConv     
           3         7         100       1.00e-07  1.00e-05  
 ------------------------------------------------------------------------------
            Enorm      Ldiff       Comment
 ------------------------------------------------------------------------------
     1     6.39e-02   4.58e-02     
     2     1.73e-02   7.31e-03     
     3     7.16e-03   1.93e-03     
     4     3.96e-03   1.33e-03     Switched to DIIS steps.
     5     1.07e-03   7.42e-04     
     6     4.95e-04   1.64e-04     
     7     1.42e-04   4.63e-05     
     8     5.84e-05   3.74e-06     
     9     2.22e-05   3.45e-06     
    10     9.09e-06   1.75e-06     
    11     3.84e-06   6.06e-07     
    12     1.21e-06   3.59e-07     
    13     5.04e-07   6.37e-08     
    14     2.23e-07   5.52e-08     
    15     9.37e-08   1.67e-08     
 ------------------------------------------------------------------------------
                                   CCSD Lambda converged.

 Computing density matrices in double precision...
           Orbital response amplitudes will be solved using DIIS.
           Start     Size      MaxIter   EConv     LConv     
           3         7         100       1.00e-06  1.00e-06  
 ------------------------------------------------------------------------------
            Enorm      Ldiff       Comment
 ------------------------------------------------------------------------------
     1     1.14e-01   4.48e-03     
     2     1.10e-01   1.16e-02     
     3     1.28e-01   2.59e-02     
     4     1.12e-02   5.52e-02     Switched to DIIS steps.
     5     5.23e-03   1.86e-03     
     6     1.21e-03   5.14e-06     
     7     3.58e-04   1.00e-04     
     8     1.48e-04   4.71e-05     
     9     4.74e-05   1.73e-05     
    10     1.62e-05   8.58e-06     
    11     4.59e-06   2.11e-06     
    12     1.15e-06   5.17e-07     
    13     5.14e-07   2.60e-07     
 ------------------------------------------------------------------------------
                                   Orbital response converged.

 Computing density matrices... Done.
 CCSD calculation:   CPU 570.56 s  wall 346.02 s

Current path: /canmo/ccsd/grad/
/g1_bb_aa
/g1_bb_bb
/g1_o1o1
/g1_o1o2
/g1_o1v1
/g1_o2v1
/g1_v1v1
/g1p_bb_aa
/g1p_bb_bb
/g1s_bb_aa
/g1s_bb_bb
/g2_o1o1o1o1
/g2_o1o1o1v1
/g2_o1o1v1v1
/g2_o1v1o1v1
/g2_o1v1v1v1
/g2_v1v1v1v1
/w_bb_aa
/w_bb_bb
 Transferring MO TPDM to AO TPDM
 Transferring g2_o1o1o1o1
 Transferring g2_o1o1o1v1
 Transferring g2_o1o1v1v1
 Transferring g2_o1v1o1v1
 Transferring g2_o1v1v1v1
 Transferring g2_v1v1v1v1
 Adding separable TPDM
 Computing TPDM gradient
 --------------------------------------------------------
 2e gradient
  Atom          X               Y               Z
 --------------------------------------------------------
    1        -43.438932       12.525652       -0.000000  
    2          9.721504      -31.636623        0.000000  
    3         14.343906       23.572707       -0.000000  
    4         19.373523       -4.461737        0.000000  
 --------------------------------------------------------
 --------------------------------------------------------
 Final gradient
  Atom          X               Y               Z
 --------------------------------------------------------
    1        -43.438932       12.525652       -0.000000  
    2          9.721504      -31.636623        0.000000  
    3         14.343906       23.572707       -0.000000  
    4         19.373523       -4.461737        0.000000  
 --------------------------------------------------------
 Analytic gradient from two-electron contribution:   CPU 840.48 s  wall 416.63 s

 Total ccman2 time:   CPU 1463.08 s  wall 808.54 s


 --------------------------------------------------------------
             Orbital Energies (a.u.) and Symmetries
 --------------------------------------------------------------

 Alpha MOs, Restricted
 -- Occupied --                  
-490.05  -80.06  -80.03  -65.18  -58.54  -58.54  -26.32   -9.86
  1 A'    2 A'    3 A'    4 A'    5 A'    6 A'    7 A'    8 A'                 
 -7.596  -7.571  -7.473  -7.465  -5.489  -5.487  -5.463  -5.462
  9 A'   10 A'   11 A'   12 A'   13 A'   14 A'   15 A'   16 A'                 
-58.539  -7.465  -5.487  -5.461  -3.212  -3.209  -3.200  -1.618
  1 A"    2 A"    3 A"    4 A"   17 A'   18 A'   19 A'   20 A'                 
 -1.052  -0.918  -0.769  -0.692  -0.610  -0.492  -0.456  -0.398
 21 A'   22 A'   23 A'   24 A'   25 A'   26 A'   27 A'   28 A'                 
 -3.209  -3.199  -0.691  -0.468  -0.358
  5 A"    6 A"    7 A"    8 A"    9 A"                                         
 -- Virtual --                   
  0.030   0.061   0.067   0.090   0.097   0.108   0.113   0.134
 29 A'   30 A'   31 A'   32 A'   33 A'   34 A'   35 A'   36 A'                 
  0.140   0.160   0.186   0.198   0.326   0.357   0.378   0.393
 37 A'   38 A'   39 A'   40 A'   41 A'   42 A'   43 A'   44 A'                 
  0.419   0.427   0.509   0.540   0.587   0.675   0.706   0.757
 45 A'   46 A'   47 A'   48 A'   49 A'   50 A'   51 A'   52 A'                 
  0.784   0.815   0.845   0.894   0.911   1.090   1.138   1.277
 53 A'   54 A'   55 A'   56 A'   57 A'   58 A'   59 A'   60 A'                 
  1.386   1.616   1.648   1.883   1.932   1.941   1.984   2.238
 61 A'   62 A'   63 A'   64 A'   65 A'   66 A'   67 A'   68 A'                 
  2.324   2.396   4.194   4.234   4.495   4.539   4.569   4.733
 69 A'   70 A'   71 A'   72 A'   73 A'   74 A'   75 A'   76 A'                 
  6.927   6.950   7.163   7.259   7.448   8.222   8.276  14.755
 77 A'   78 A'   79 A'   80 A'   81 A'   82 A'   83 A'   84 A'                 
 14.787  14.833  14.870  49.452  68.736 165.849 166.057 293.905
 85 A'   86 A'   87 A'   88 A'   89 A'   90 A'   91 A'   92 A'                 
293.9721028.389  -0.024   0.079   0.109   0.125   0.330   0.385
 93 A'   94 A'   10 A"   11 A"   12 A"   13 A"   14 A"   15 A"                 
  0.418   0.564   0.670   0.715   0.772   0.888   1.001   1.074
 16 A"   17 A"   18 A"   19 A"   20 A"   21 A"   22 A"   23 A"                 
  1.577   1.768   1.830   2.296   4.192   4.221   4.531   4.544
 24 A"   25 A"   26 A"   27 A"   28 A"   29 A"   30 A"   31 A"                 
  6.899   8.201  14.708  14.746 293.884
 32 A"   33 A"   34 A"   35 A"   36 A"                                         

 Beta MOs, Restricted
 -- Occupied --                  
-490.05  -80.06  -80.03  -65.18  -58.54  -58.54  -26.32   -9.86
  1 A'    2 A'    3 A'    4 A'    5 A'    6 A'    7 A'    8 A'                 
 -7.596  -7.571  -7.473  -7.465  -5.489  -5.487  -5.463  -5.462
  9 A'   10 A'   11 A'   12 A'   13 A'   14 A'   15 A'   16 A'                 
-58.539  -7.465  -5.487  -5.461  -3.212  -3.209  -3.200  -1.618
  1 A"    2 A"    3 A"    4 A"   17 A'   18 A'   19 A'   20 A'                 
 -1.052  -0.918  -0.769  -0.692  -0.610  -0.492  -0.456  -0.398
 21 A'   22 A'   23 A'   24 A'   25 A'   26 A'   27 A'   28 A'                 
 -3.209  -3.199  -0.691  -0.468  -0.358
  5 A"    6 A"    7 A"    8 A"    9 A"                                         
 -- Virtual --                   
  0.030   0.061   0.067   0.090   0.097   0.108   0.113   0.134
 29 A'   30 A'   31 A'   32 A'   33 A'   34 A'   35 A'   36 A'                 
  0.140   0.160   0.186   0.198   0.326   0.357   0.378   0.393
 37 A'   38 A'   39 A'   40 A'   41 A'   42 A'   43 A'   44 A'                 
  0.419   0.427   0.509   0.540   0.587   0.675   0.706   0.757
 45 A'   46 A'   47 A'   48 A'   49 A'   50 A'   51 A'   52 A'                 
  0.784   0.815   0.845   0.894   0.911   1.090   1.138   1.277
 53 A'   54 A'   55 A'   56 A'   57 A'   58 A'   59 A'   60 A'                 
  1.386   1.616   1.648   1.883   1.932   1.941   1.984   2.238
 61 A'   62 A'   63 A'   64 A'   65 A'   66 A'   67 A'   68 A'                 
  2.324   2.396   4.194   4.234   4.495   4.539   4.569   4.733
 69 A'   70 A'   71 A'   72 A'   73 A'   74 A'   75 A'   76 A'                 
  6.927   6.950   7.163   7.259   7.448   8.222   8.276  14.755
 77 A'   78 A'   79 A'   80 A'   81 A'   82 A'   83 A'   84 A'                 
 14.787  14.833  14.870  49.452  68.736 165.849 166.057 293.905
 85 A'   86 A'   87 A'   88 A'   89 A'   90 A'   91 A'   92 A'                 
293.9721028.389  -0.024   0.079   0.109   0.125   0.330   0.385
 93 A'   94 A'   10 A"   11 A"   12 A"   13 A"   14 A"   15 A"                 
  0.418   0.564   0.670   0.715   0.772   0.888   1.001   1.074
 16 A"   17 A"   18 A"   19 A"   20 A"   21 A"   22 A"   23 A"                 
  1.577   1.768   1.830   2.296   4.192   4.221   4.531   4.544
 24 A"   25 A"   26 A"   27 A"   28 A"   29 A"   30 A"   31 A"                 
  6.899   8.201  14.708  14.746 293.884
 32 A"   33 A"   34 A"   35 A"   36 A"                                         
 --------------------------------------------------------------

          Ground-State Mulliken Net Atomic Charges

     Atom                 Charge (a.u.)
  ----------------------------------------
      1 Br                   -0.230635
      2 P                     0.303642
      3 P                     0.136335
      4 F                    -0.209342
  ----------------------------------------
  Sum of atomic charges =    -0.000000

 -----------------------------------------------------------------
                    Cartesian Multipole Moments
 -----------------------------------------------------------------
    Charge (ESU x 10^10)
                -0.0000
    Dipole Moment (Debye)
         X       0.3337      Y      -0.1084      Z       0.0000
       Tot       0.3509
    Quadrupole Moments (Debye-Ang)
        XX     -55.9231     XY       0.7926     YY     -49.9300
        XZ      -0.0000     YZ       0.0000     ZZ     -49.4775
    Octopole Moments (Debye-Ang^2)
       XXX      57.6757    XXY      -7.2912    XYY      10.2960
       YYY      -4.6658    XXZ       0.0000    XYZ      -0.0000
       YYZ       0.0000    XZZ       8.2784    YZZ      -1.4679
       ZZZ       0.0000
    Hexadecapole Moments (Debye-Ang^3)
      XXXX    -904.4035   XXXY      -6.5713   XXYY    -163.6144
      XYYY     -11.3593   YYYY    -190.2081   XXXZ      -0.0000
      XXYZ       0.0000   XYYZ      -0.0000   YYYZ       0.0000
      XXZZ    -148.0090   XYZZ      -2.6634   YYZZ     -42.2499
      XZZZ      -0.0000   YZZZ       0.0000   ZZZZ     -68.6272
 -----------------------------------------------------------------
 DrvMan completing analytic gradient of the correlated energy
 Correlated dipole moment
            1
    1   0.1313040
    2  -0.0426527
    3   0.0000000
 Energy read as -3354.050572059
 Full Analytical Gradient: (in a.u., or Hartree/Bohr)
             1             2             3             4
    1    0.00388156    0.00007540    0.00218680   -0.00614376
    2   -0.00130916    0.00364354   -0.00414473    0.00181035
    3    0.00000000   -0.00000000    0.00000000   -0.00000000
 Gradient time:  CPU 0.26 s  wall 2.01 s
 Geometry Optimization Parameters
   NAtoms,    NIC,     NZ,  NCons,   NDum,   NFix, NCnnct, MaxDiis
        4      14       4       0       0       0       0       0


** GEOMETRY OPTIMIZATION IN DELOCALIZED INTERNAL COORDINATES **
   Searching for a Minimum

   Optimization Cycle:   1

                       Coordinates (Angstroms)
     ATOM                X               Y               Z
      1  Br        1.6050213775   -0.1529579772    0.0000000000
      2  P        -0.3599241566    0.9901478719    0.0000000000
      3  P        -1.5645783167   -0.6751257768    0.0000000000
      4  F        -3.0342456791    0.0697997529    0.0000000000
   Point Group: cs    Number of degrees of freedom:     5


   Energy is  -3354.050572059


 Attempting to Generate Delocalized Internal Coordinates

  5 Hessian modes will be used to form the next step
  Hessian Eigenvalues:
     0.156819    0.250000    0.250000    0.289542    0.430032

 Minimum Search - Taking Simple RFO Step
 Searching for Lamda that Minimizes Along All modes
 Value Taken    Lamda =  -0.00035819
 Step Taken.  Stepsize is  0.038522

                             Maximum     Tolerance    Cnvgd?
         Gradient           0.006966      0.000300      NO
         Displacement       0.027072      0.001200      NO
         Energy change     *********      0.000001      NO


 New Cartesian Coordinates Obtained by Inverse Iteration

 Displacement from previous Coordinates is:  0.069712
 ----------------------------------------------------------------
             Standard Nuclear Orientation (Angstroms)
    I     Atom           X                Y                Z
 ----------------------------------------------------------------
    1      Br      1.5793402338    -0.1552722494     0.0000000000
    2      P      -0.3676049732     0.9918333896     0.0000000000
    3      P      -1.5535613398    -0.6773892097     0.0000000000
    4      F      -3.0119006958     0.0726919403     0.0000000000
 ----------------------------------------------------------------
 Molecular Point Group                 Cs    NOp =  2
 Largest Abelian Subgroup              Cs    NOp =  2
 Nuclear Repulsion Energy =   373.9032759418 hartrees
 There are       37 alpha and       37 beta electrons
 Applying Cartesian multipole field
    Component          Value
    ---------          -----
     (2,0,0)        1.00000E-11
     (0,2,0)        2.00000E-11
     (0,0,2)       -3.00000E-11
 Nucleus-field energy     =     0.0000000090 hartrees
 Requested basis set is 6-311++G(d,p)
 There are 51 shells and 130 basis functions
 A cutoff of  1.0D-14 yielded   1138 shell pairs
 There are      7770 function pairs (      8512 Cartesian)
 Smallest overlap matrix eigenvalue = 8.13E-04
 Guess MOs from SCF MO coefficient file

 -----------------------------------------------------------------------
  General SCF calculation program by
  Eric Jon Sundstrom, Paul Horn, Yuezhi Mao, Dmitri Zuev, Alec White,
  David Stuck, Shaama M.S., Shane Yost, Joonho Lee, David Small,
  Daniel Levine, Susi Lehtola, Hugh Burton, Evgeny Epifanovsky
 -----------------------------------------------------------------------
 Hartree-Fock
 using 4 threads for integral computing
 -------------------------------------------------------
 OpenMP Integral computing Module                
 Release: version 2.0, May 2017, Q-Chem Inc. Pleasanton 
 -------------------------------------------------------
 A restricted SCF calculation will be
 performed using DIIS
 SCF converges when DIIS error is below 1.0e-08
 ---------------------------------------
  Cycle       Energy         DIIS error
 ---------------------------------------
    1   -3353.3258877256      1.77e-04  
    2   -3353.3259795289      4.60e-05  
    3   -3353.3259890951      1.90e-05  
    4   -3353.3259907382      7.66e-06  
    5   -3353.3259911074      3.09e-06  
    6   -3353.3259911750      9.76e-07  
    7   -3353.3259911821      2.97e-07  
    8   -3353.3259911829      1.04e-07  
    9   -3353.3259911831      4.13e-08  
   10   -3353.3259911830      1.41e-08  
   11   -3353.3259911831      3.66e-09  Convergence criterion met
 ---------------------------------------
 SCF time:   CPU 11.46s  wall 7.00s 
 SCF   energy in the final basis set =    -3353.3259911831
 Total energy in the final basis set =    -3353.3259911831


 ------------------------------------------------------------------------------

   CCMAN2: suite of methods based on coupled cluster
           and equation of motion theories.

   Components:
   * libvmm-1.3-trunk
     by Evgeny Epifanovsky, Ilya Kaliman.
   * libtensor-2.5-trunk
     by Evgeny Epifanovsky, Michael Wormit, Dmitry Zuev, Sam Manzer, 
        Ilya Kaliman.
   * libcc-2.5-trunk
     by Evgeny Epifanovsky, Arik Landau, Tomasz Kus, Kirill Khistyaev, 
        Dmitry Zuev, Prashant Manohar, Xintian Feng, Anna Krylov, 
        Matthew Goldey, Alec White, Thomas Jagau, Kaushik Nanda, 
        Anastasia Gunina, Alexander Kunitsa, Joonho Lee.

   CCMAN original authors:
   Anna I. Krylov, C. David Sherrill, Steven R. Gwaltney,
   Edward F. C. Byrd (2000)
   Sergey V. Levchenko, Lyudmila V. Slipchenko, Tao Wang,
   Ana-Maria C. Cristian (2003)
   Piotr A. Pieniazek, C. Melania Oana, Evgeny Epifanovsky (2007)
   Prashant Manohar (2009)

 ------------------------------------------------------------------------------


 Allocating and initializing 3808MB of RAM...
 Calculation will run on 4 cores.


 Alpha MOs, Restricted
 -- Occupied --                  
-490.05  -80.06  -80.03  -65.18  -58.54  -58.54  -58.54  -26.32
  1 A'    2 A'    3 A'    4 A'    5 A'    6 A'    1 A"    7 A'                 
 -9.859  -7.595  -7.569  -7.473  -7.465  -7.465  -5.487  -5.485
  8 A'    9 A'   10 A'   11 A'   12 A'    2 A"   13 A'   14 A'                 
 -5.485  -5.461  -5.460  -5.459  -3.212  -3.209  -3.209  -3.199
  3 A"   15 A'   16 A'    4 A"   17 A'   18 A'    5 A"   19 A'                 
 -3.199  -1.620  -1.054  -0.919  -0.770  -0.693  -0.693  -0.611
  6 A"   20 A'   21 A'   22 A'   23 A'   24 A'    7 A"   25 A'                 
 -0.493  -0.470  -0.456  -0.398  -0.357
 26 A'    8 A"   27 A'   28 A'    9 A"                                         
 -- Virtual --                   
 -0.023   0.032   0.061   0.067   0.079   0.091   0.098   0.108
 10 A"   29 A'   30 A'   31 A'   11 A"   32 A'   33 A'   34 A'                 
  0.109   0.114   0.125   0.134   0.141   0.161   0.188   0.199
 12 A"   35 A'   13 A"   36 A'   37 A'   38 A'   39 A'   40 A'                 
  0.325   0.330   0.357   0.376   0.385   0.394   0.418   0.422
 41 A'   14 A"   42 A'   43 A'   15 A"   44 A'   16 A"   45 A'                 
  0.428   0.510   0.540   0.564   0.588   0.669   0.671   0.705
 46 A'   47 A'   48 A'   17 A"   49 A'   18 A"   50 A'   51 A'                 
  0.713   0.756   0.773   0.785   0.817   0.847   0.890   0.899
 19 A"   52 A'   20 A"   53 A'   54 A'   55 A'   21 A"   56 A'                 
  0.916   1.006   1.078   1.098   1.142   1.282   1.395   1.577
 57 A'   22 A"   23 A"   58 A'   59 A'   60 A'   61 A'   24 A"                 
  1.616   1.644   1.769   1.831   1.887   1.932   1.943   1.985
 62 A'   63 A'   25 A"   26 A"   64 A'   65 A'   66 A'   67 A'                 
  2.239   2.297   2.325   2.398   4.191   4.193   4.222   4.235
 68 A'   27 A"   69 A'   70 A'   28 A"   71 A'   29 A"   72 A'                 
  4.501   4.531   4.540   4.546   4.570   4.737   6.899   6.927
 73 A'   30 A"   74 A'   31 A"   75 A'   76 A'   32 A"   77 A'                 
  6.948   7.165   7.262   7.456   8.202   8.223   8.278  14.710
 78 A'   79 A'   80 A'   81 A'   33 A"   82 A'   83 A'   34 A"                 
 14.749  14.757  14.794  14.836  14.869  49.453  68.737 165.852
 35 A"   84 A'   85 A'   86 A'   87 A'   88 A'   89 A'   90 A'                 
166.066 293.885 293.906 293.9751028.391
 91 A'   36 A"   92 A'   93 A'   94 A'                                         

 Beta MOs, Restricted
 -- Occupied --                  
-490.05  -80.06  -80.03  -65.18  -58.54  -58.54  -58.54  -26.32
  1 A'    2 A'    3 A'    4 A'    5 A'    6 A'    1 A"    7 A'                 
 -9.859  -7.595  -7.569  -7.473  -7.465  -7.465  -5.487  -5.485
  8 A'    9 A'   10 A'   11 A'   12 A'    2 A"   13 A'   14 A'                 
 -5.485  -5.461  -5.460  -5.459  -3.212  -3.209  -3.209  -3.199
  3 A"   15 A'   16 A'    4 A"   17 A'   18 A'    5 A"   19 A'                 
 -3.199  -1.620  -1.054  -0.919  -0.770  -0.693  -0.693  -0.611
  6 A"   20 A'   21 A'   22 A'   23 A'   24 A'    7 A"   25 A'                 
 -0.493  -0.470  -0.456  -0.398  -0.357
 26 A'    8 A"   27 A'   28 A'    9 A"                                         
 -- Virtual --                   
 -0.023   0.032   0.061   0.067   0.079   0.091   0.098   0.108
 10 A"   29 A'   30 A'   31 A'   11 A"   32 A'   33 A'   34 A'                 
  0.109   0.114   0.125   0.134   0.141   0.161   0.188   0.199
 12 A"   35 A'   13 A"   36 A'   37 A'   38 A'   39 A'   40 A'                 
  0.325   0.330   0.357   0.376   0.385   0.394   0.418   0.422
 41 A'   14 A"   42 A'   43 A'   15 A"   44 A'   16 A"   45 A'                 
  0.428   0.510   0.540   0.564   0.588   0.669   0.671   0.705
 46 A'   47 A'   48 A'   17 A"   49 A'   18 A"   50 A'   51 A'                 
  0.713   0.756   0.773   0.785   0.817   0.847   0.890   0.899
 19 A"   52 A'   20 A"   53 A'   54 A'   55 A'   21 A"   56 A'                 
  0.916   1.006   1.078   1.098   1.142   1.282   1.395   1.577
 57 A'   22 A"   23 A"   58 A'   59 A'   60 A'   61 A'   24 A"                 
  1.616   1.644   1.769   1.831   1.887   1.932   1.943   1.985
 62 A'   63 A'   25 A"   26 A"   64 A'   65 A'   66 A'   67 A'                 
  2.239   2.297   2.325   2.398   4.191   4.193   4.222   4.235
 68 A'   27 A"   69 A'   70 A'   28 A"   71 A'   29 A"   72 A'                 
  4.501   4.531   4.540   4.546   4.570   4.737   6.899   6.927
 73 A'   30 A"   74 A'   31 A"   75 A'   76 A'   32 A"   77 A'                 
  6.948   7.165   7.262   7.456   8.202   8.223   8.278  14.710
 78 A'   79 A'   80 A'   81 A'   33 A"   82 A'   83 A'   34 A"                 
 14.749  14.757  14.794  14.836  14.869  49.453  68.737 165.852
 35 A"   84 A'   85 A'   86 A'   87 A'   88 A'   89 A'   90 A'                 
166.066 293.885 293.906 293.9751028.391
 91 A'   36 A"   92 A'   93 A'   94 A'                                         

 Occupation and symmetry of molecular orbitals

 Point group: Cs (2 irreducible representations).

                           A'   A"    All 
 ------------------------------------------
 All molecular orbitals:
  - Alpha                  94   36    130 
  - Beta                   94   36    130 
 ------------------------------------------
 Alpha orbitals:
  - Frozen occupied        16   4     20  
  - Active occupied        12   5     17  
  - Active virtual         66   27    93  
  - Frozen virtual         0    0     0   
 ------------------------------------------
 Beta orbitals:
  - Frozen occupied        16   4     20  
  - Active occupied        12   5     17  
  - Active virtual         66   27    93  
  - Frozen virtual         0    0     0   
 ------------------------------------------

 Import integrals:   CPU 0.00 s  wall 0.00 s

 Import integrals:   CPU 48.03 s  wall 36.58 s

 MP2 amplitudes:   CPU 0.22 s  wall 0.40 s

Running a double precision version
           CCSD T amplitudes will be solved using DIIS.

           Start     Size      MaxIter   EConv     TConv     
           3         7         100       1.00e-07  1.00e-05  
 ------------------------------------------------------------------------------
           Energy (a.u.)   Ediff      Tdiff       Comment
 ------------------------------------------------------------------------------
         -3354.03577601                           
     1   -3354.02637613   9.40e-03   7.86e-01     
     2   -3354.04789753   2.15e-02   1.00e-01     
     3   -3354.04765038   2.47e-04   4.34e-02     
     4   -3354.04992280   2.27e-03   1.59e-02     Switched to DIIS steps.
     5   -3354.05072279   8.00e-04   1.37e-02     
     6   -3354.05074903   2.62e-05   2.89e-03     
     7   -3354.05073884   1.02e-05   1.38e-03     
     8   -3354.05073897   1.32e-07   2.67e-04     
     9   -3354.05073918   2.11e-07   1.18e-04     
    10   -3354.05073887   3.09e-07   3.60e-05     
    11   -3354.05073909   2.17e-07   1.75e-05     
    12   -3354.05073912   2.81e-08   1.15e-05     
    13   -3354.05073910   1.28e-08   3.01e-06     
 ------------------------------------------------------------------------------
         -3354.05073910                           CCSD T converged.

End of double precision
 SCF energy                 = -3353.32599118
 MP2 energy                 = -3354.03577601
 CCSD correlation energy     =    -0.72474792
 CCSD total energy           = -3354.05073910

 CCSD  T1^2 = 0.0116  T2^2 = 0.2788  Leading amplitudes:

 Amplitude    Orbitals with energies
  0.0233       7 (A") A                  ->    10 (A") A                  
              -0.6925                         -0.0231                     
  0.0233       7 (A") B                  ->    10 (A") B                  
              -0.6925                         -0.0231                     
  0.0202       9 (A") A                  ->    15 (A") A                  
              -0.3573                          0.3854                     
  0.0202       9 (A") B                  ->    15 (A") B                  
              -0.3573                          0.3854                     

 Amplitude    Orbitals with energies
 -0.1466       9 (A") A      9 (A") B    ->    10 (A") A     10 (A") B    
              -0.3573       -0.3573           -0.0231       -0.0231       
  0.1466       9 (A") A      9 (A") B    ->    10 (A") B     10 (A") A    
              -0.3573       -0.3573           -0.0231       -0.0231       
  0.1466       9 (A") B      9 (A") A    ->    10 (A") A     10 (A") B    
              -0.3573       -0.3573           -0.0231       -0.0231       
 -0.1466       9 (A") B      9 (A") A    ->    10 (A") B     10 (A") A    
              -0.3573       -0.3573           -0.0231       -0.0231       

 Computing CCSD intemediates for later calculations in double precision
 Finished.

Running a double precision version
           CCSD Lambda amplitudes will be solved using DIIS.
           Start     Size      MaxIter   EConv     LConv     
           3         7         100       1.00e-07  1.00e-05  
 ------------------------------------------------------------------------------
            Enorm      Ldiff       Comment
 ------------------------------------------------------------------------------
     1     6.30e-02   4.52e-02     
     2     1.69e-02   7.20e-03     
     3     6.99e-03   1.92e-03     
     4     3.87e-03   1.30e-03     Switched to DIIS steps.
     5     1.04e-03   7.25e-04     
     6     4.81e-04   1.59e-04     
     7     1.37e-04   4.49e-05     
     8     5.62e-05   3.57e-06     
     9     2.12e-05   3.29e-06     
    10     8.65e-06   1.64e-06     
    11     3.65e-06   5.73e-07     
    12     1.16e-06   3.39e-07     
    13     4.90e-07   6.19e-08     
    14     2.16e-07   5.43e-08     
    15     9.37e-08   1.63e-08     
 ------------------------------------------------------------------------------
                                   CCSD Lambda converged.

 Computing density matrices in double precision...
           Orbital response amplitudes will be solved using DIIS.
           Start     Size      MaxIter   EConv     LConv     
           3         7         100       1.00e-06  1.00e-06  
 ------------------------------------------------------------------------------
            Enorm      Ldiff       Comment
 ------------------------------------------------------------------------------
     1     1.13e-01   3.95e-03     
     2     1.08e-01   1.18e-02     
     3     1.25e-01   2.48e-02     
     4     1.15e-02   5.34e-02     Switched to DIIS steps.
     5     5.45e-03   1.94e-03     
     6     1.15e-03   2.71e-06     
     7     3.53e-04   9.56e-05     
     8     1.42e-04   4.39e-05     
     9     4.53e-05   1.63e-05     
    10     1.55e-05   8.24e-06     
    11     4.24e-06   2.11e-06     
    12     1.05e-06   4.91e-07     
    13     4.57e-07   2.29e-07     
 ------------------------------------------------------------------------------
                                   Orbital response converged.

 Computing density matrices... Done.
 CCSD calculation:   CPU 563.07 s  wall 374.69 s

Current path: /canmo/ccsd/grad/
/g1_bb_aa
/g1_bb_bb
/g1_o1o1
/g1_o1o2
/g1_o1v1
/g1_o2v1
/g1_v1v1
/g1p_bb_aa
/g1p_bb_bb
/g1s_bb_aa
/g1s_bb_bb
/g2_o1o1o1o1
/g2_o1o1o1v1
/g2_o1o1v1v1
/g2_o1v1o1v1
/g2_o1v1v1v1
/g2_v1v1v1v1
/w_bb_aa
/w_bb_bb
 Transferring MO TPDM to AO TPDM
 Transferring g2_o1o1o1o1
 Transferring g2_o1o1o1v1
 Transferring g2_o1o1v1v1
 Transferring g2_o1v1o1v1
 Transferring g2_o1v1v1v1
 Transferring g2_v1v1v1v1
 Adding separable TPDM
 Computing TPDM gradient
 --------------------------------------------------------
 2e gradient
  Atom          X               Y               Z
 --------------------------------------------------------
    1        -43.867764       12.754763        0.000000  
    2          9.905896      -32.227982        0.000000  
    3         14.486295       24.030436       -0.000000  
    4         19.475573       -4.557218        0.000000  
 --------------------------------------------------------
 --------------------------------------------------------
 Final gradient
  Atom          X               Y               Z
 --------------------------------------------------------
    1        -43.867764       12.754763        0.000000  
    2          9.905896      -32.227982        0.000000  
    3         14.486295       24.030436       -0.000000  
    4         19.475573       -4.557218        0.000000  
 --------------------------------------------------------
 Analytic gradient from two-electron contribution:   CPU 844.39 s  wall 414.27 s

 Total ccman2 time:   CPU 1459.93 s  wall 835.55 s


 --------------------------------------------------------------
             Orbital Energies (a.u.) and Symmetries
 --------------------------------------------------------------

 Alpha MOs, Restricted
 -- Occupied --                  
-490.05  -80.06  -80.03  -65.18  -58.54  -58.54  -26.32   -9.86
  1 A'    2 A'    3 A'    4 A'    5 A'    6 A'    7 A'    8 A'                 
 -7.595  -7.569  -7.473  -7.465  -5.487  -5.485  -5.461  -5.460
  9 A'   10 A'   11 A'   12 A'   13 A'   14 A'   15 A'   16 A'                 
-58.538  -7.465  -5.485  -5.459  -3.212  -3.209  -3.199  -1.620
  1 A"    2 A"    3 A"    4 A"   17 A'   18 A'   19 A'   20 A'                 
 -1.054  -0.919  -0.770  -0.693  -0.611  -0.493  -0.456  -0.398
 21 A'   22 A'   23 A'   24 A'   25 A'   26 A'   27 A'   28 A'                 
 -3.209  -3.199  -0.693  -0.470  -0.357
  5 A"    6 A"    7 A"    8 A"    9 A"                                         
 -- Virtual --                   
  0.032   0.061   0.067   0.091   0.098   0.108   0.114   0.134
 29 A'   30 A'   31 A'   32 A'   33 A'   34 A'   35 A'   36 A'                 
  0.141   0.161   0.188   0.199   0.325   0.357   0.376   0.394
 37 A'   38 A'   39 A'   40 A'   41 A'   42 A'   43 A'   44 A'                 
  0.422   0.428   0.510   0.540   0.588   0.671   0.705   0.756
 45 A'   46 A'   47 A'   48 A'   49 A'   50 A'   51 A'   52 A'                 
  0.785   0.817   0.847   0.899   0.916   1.098   1.142   1.282
 53 A'   54 A'   55 A'   56 A'   57 A'   58 A'   59 A'   60 A'                 
  1.395   1.616   1.644   1.887   1.932   1.943   1.985   2.239
 61 A'   62 A'   63 A'   64 A'   65 A'   66 A'   67 A'   68 A'                 
  2.325   2.398   4.193   4.235   4.501   4.540   4.570   4.737
 69 A'   70 A'   71 A'   72 A'   73 A'   74 A'   75 A'   76 A'                 
  6.927   6.948   7.165   7.262   7.456   8.223   8.278  14.757
 77 A'   78 A'   79 A'   80 A'   81 A'   82 A'   83 A'   84 A'                 
 14.794  14.836  14.869  49.453  68.737 165.852 166.066 293.906
 85 A'   86 A'   87 A'   88 A'   89 A'   90 A'   91 A'   92 A'                 
293.9751028.391  -0.023   0.079   0.109   0.125   0.330   0.385
 93 A'   94 A'   10 A"   11 A"   12 A"   13 A"   14 A"   15 A"                 
  0.418   0.564   0.669   0.713   0.773   0.890   1.006   1.078
 16 A"   17 A"   18 A"   19 A"   20 A"   21 A"   22 A"   23 A"                 
  1.577   1.769   1.831   2.297   4.191   4.222   4.531   4.546
 24 A"   25 A"   26 A"   27 A"   28 A"   29 A"   30 A"   31 A"                 
  6.899   8.202  14.710  14.749 293.885
 32 A"   33 A"   34 A"   35 A"   36 A"                                         

 Beta MOs, Restricted
 -- Occupied --                  
-490.05  -80.06  -80.03  -65.18  -58.54  -58.54  -26.32   -9.86
  1 A'    2 A'    3 A'    4 A'    5 A'    6 A'    7 A'    8 A'                 
 -7.595  -7.569  -7.473  -7.465  -5.487  -5.485  -5.461  -5.460
  9 A'   10 A'   11 A'   12 A'   13 A'   14 A'   15 A'   16 A'                 
-58.538  -7.465  -5.485  -5.459  -3.212  -3.209  -3.199  -1.620
  1 A"    2 A"    3 A"    4 A"   17 A'   18 A'   19 A'   20 A'                 
 -1.054  -0.919  -0.770  -0.693  -0.611  -0.493  -0.456  -0.398
 21 A'   22 A'   23 A'   24 A'   25 A'   26 A'   27 A'   28 A'                 
 -3.209  -3.199  -0.693  -0.470  -0.357
  5 A"    6 A"    7 A"    8 A"    9 A"                                         
 -- Virtual --                   
  0.032   0.061   0.067   0.091   0.098   0.108   0.114   0.134
 29 A'   30 A'   31 A'   32 A'   33 A'   34 A'   35 A'   36 A'                 
  0.141   0.161   0.188   0.199   0.325   0.357   0.376   0.394
 37 A'   38 A'   39 A'   40 A'   41 A'   42 A'   43 A'   44 A'                 
  0.422   0.428   0.510   0.540   0.588   0.671   0.705   0.756
 45 A'   46 A'   47 A'   48 A'   49 A'   50 A'   51 A'   52 A'                 
  0.785   0.817   0.847   0.899   0.916   1.098   1.142   1.282
 53 A'   54 A'   55 A'   56 A'   57 A'   58 A'   59 A'   60 A'                 
  1.395   1.616   1.644   1.887   1.932   1.943   1.985   2.239
 61 A'   62 A'   63 A'   64 A'   65 A'   66 A'   67 A'   68 A'                 
  2.325   2.398   4.193   4.235   4.501   4.540   4.570   4.737
 69 A'   70 A'   71 A'   72 A'   73 A'   74 A'   75 A'   76 A'                 
  6.927   6.948   7.165   7.262   7.456   8.223   8.278  14.757
 77 A'   78 A'   79 A'   80 A'   81 A'   82 A'   83 A'   84 A'                 
 14.794  14.836  14.869  49.453  68.737 165.852 166.066 293.906
 85 A'   86 A'   87 A'   88 A'   89 A'   90 A'   91 A'   92 A'                 
293.9751028.391  -0.023   0.079   0.109   0.125   0.330   0.385
 93 A'   94 A'   10 A"   11 A"   12 A"   13 A"   14 A"   15 A"                 
  0.418   0.564   0.669   0.713   0.773   0.890   1.006   1.078
 16 A"   17 A"   18 A"   19 A"   20 A"   21 A"   22 A"   23 A"                 
  1.577   1.769   1.831   2.297   4.191   4.222   4.531   4.546
 24 A"   25 A"   26 A"   27 A"   28 A"   29 A"   30 A"   31 A"                 
  6.899   8.202  14.710  14.749 293.885
 32 A"   33 A"   34 A"   35 A"   36 A"                                         
 --------------------------------------------------------------

          Ground-State Mulliken Net Atomic Charges

     Atom                 Charge (a.u.)
  ----------------------------------------
      1 Br                   -0.232176
      2 P                     0.304353
      3 P                     0.133021
      4 F                    -0.205198
  ----------------------------------------
  Sum of atomic charges =     0.000000

 -----------------------------------------------------------------
                    Cartesian Multipole Moments
 -----------------------------------------------------------------
    Charge (ESU x 10^10)
                 0.0000
    Dipole Moment (Debye)
         X       0.3165      Y      -0.1156      Z       0.0000
       Tot       0.3370
    Quadrupole Moments (Debye-Ang)
        XX     -55.7155     XY       0.8234     YY     -49.8740
        XZ      -0.0000     YZ      -0.0000     ZZ     -49.4276
    Octopole Moments (Debye-Ang^2)
       XXX      57.5964    XXY      -7.2790    XYY      10.6403
       YYY      -4.5403    XXZ       0.0000    XYZ       0.0000
       YYZ      -0.0000    XZZ       8.5937    YZZ      -1.4301
       ZZZ      -0.0000
    Hexadecapole Moments (Debye-Ang^3)
      XXXX    -885.8255   XXXY      -5.7792   XXYY    -160.8955
      XYYY     -10.7516   YYYY    -190.6910   XXXZ      -0.0000
      XXYZ      -0.0000   XYYZ       0.0000   YYYZ      -0.0000
      XXZZ    -145.2711   XYZZ      -2.4615   YYZZ     -42.2973
      XZZZ       0.0000   YZZZ      -0.0000   ZZZZ     -68.4660
 -----------------------------------------------------------------
 DrvMan completing analytic gradient of the correlated energy
 Correlated dipole moment
            1
    1   0.1245316
    2  -0.0454758
    3   0.0000000
 Energy read as -3354.050739103
 Full Analytical Gradient: (in a.u., or Hartree/Bohr)
             1             2             3             4
    1   -0.00042277    0.00015884    0.00112553   -0.00086160
    2   -0.00019548    0.00150177   -0.00251800    0.00121171
    3    0.00000000    0.00000000   -0.00000000    0.00000000
 Gradient time:  CPU 0.27 s  wall 2.34 s
 Geometry Optimization Parameters
   NAtoms,    NIC,     NZ,  NCons,   NDum,   NFix, NCnnct, MaxDiis
        4      14       4       0       0       0       0       0

 Cartesian Hessian Update
 Hessian Updated using BFGS Update


** GEOMETRY OPTIMIZATION IN DELOCALIZED INTERNAL COORDINATES **
   Searching for a Minimum

   Optimization Cycle:   2

                       Coordinates (Angstroms)
     ATOM                X               Y               Z
      1  Br        1.5793402338   -0.1552722494    0.0000000000
      2  P        -0.3676049732    0.9918333896    0.0000000000
      3  P        -1.5535613398   -0.6773892097    0.0000000000
      4  F        -3.0119006958    0.0726919403    0.0000000000
   Point Group: cs    Number of degrees of freedom:     5


   Energy is  -3354.050739103

 Hessian Updated using BFGS Update

  5 Hessian modes will be used to form the next step
  Hessian Eigenvalues:
     0.151659    0.249256    0.262281    0.337983    0.393149

 Minimum Search - Taking Simple RFO Step
 Searching for Lamda that Minimizes Along All modes
 Value Taken    Lamda =  -0.00003119
 Step Taken.  Stepsize is  0.010122

                             Maximum     Tolerance    Cnvgd?
         Gradient           0.001929      0.000300      NO
         Displacement       0.006297      0.001200      NO
         Energy change     -0.000167      0.000001      NO


 New Cartesian Coordinates Obtained by Inverse Iteration

 Displacement from previous Coordinates is:  0.013908
 ----------------------------------------------------------------
             Standard Nuclear Orientation (Angstroms)
    I     Atom           X                Y                Z
 ----------------------------------------------------------------
    1      Br      1.5828070089    -0.1544815353     0.0000000000
    2      P      -0.3656117061     0.9895740995     0.0000000000
    3      P      -1.5560299651    -0.6737978963     0.0000000000
    4      F      -3.0148921127     0.0705692030     0.0000000000
 ----------------------------------------------------------------
 Molecular Point Group                 Cs    NOp =  2
 Largest Abelian Subgroup              Cs    NOp =  2
 Nuclear Repulsion Energy =   373.7965039307 hartrees
 There are       37 alpha and       37 beta electrons
 Applying Cartesian multipole field
    Component          Value
    ---------          -----
     (2,0,0)        1.00000E-11
     (0,2,0)        2.00000E-11
     (0,0,2)       -3.00000E-11
 Nucleus-field energy     =     0.0000000090 hartrees
 Requested basis set is 6-311++G(d,p)
 There are 51 shells and 130 basis functions
 A cutoff of  1.0D-14 yielded   1137 shell pairs
 There are      7766 function pairs (      8508 Cartesian)
 Smallest overlap matrix eigenvalue = 8.10E-04
 Guess MOs from SCF MO coefficient file

 -----------------------------------------------------------------------
  General SCF calculation program by
  Eric Jon Sundstrom, Paul Horn, Yuezhi Mao, Dmitri Zuev, Alec White,
  David Stuck, Shaama M.S., Shane Yost, Joonho Lee, David Small,
  Daniel Levine, Susi Lehtola, Hugh Burton, Evgeny Epifanovsky
 -----------------------------------------------------------------------
 Hartree-Fock
 using 4 threads for integral computing
 -------------------------------------------------------
 OpenMP Integral computing Module                
 Release: version 2.0, May 2017, Q-Chem Inc. Pleasanton 
 -------------------------------------------------------
 A restricted SCF calculation will be
 performed using DIIS
 SCF converges when DIIS error is below 1.0e-08
 ---------------------------------------
  Cycle       Energy         DIIS error
 ---------------------------------------
    1   -3353.3262152728      5.84e-05  
    2   -3353.3262255346      1.58e-05  
    3   -3353.3262265443      7.49e-06  
    4   -3353.3262267023      2.55e-06  
    5   -3353.3262267357      8.14e-07  
    6   -3353.3262267409      2.74e-07  
    7   -3353.3262267416      7.60e-08  
    8   -3353.3262267417      3.18e-08  
    9   -3353.3262267417      1.35e-08  
   10   -3353.3262267417      3.81e-09  Convergence criterion met
 ---------------------------------------
 SCF time:   CPU 10.19s  wall 8.00s 
 SCF   energy in the final basis set =    -3353.3262267417
 Total energy in the final basis set =    -3353.3262267417


 ------------------------------------------------------------------------------

   CCMAN2: suite of methods based on coupled cluster
           and equation of motion theories.

   Components:
   * libvmm-1.3-trunk
     by Evgeny Epifanovsky, Ilya Kaliman.
   * libtensor-2.5-trunk
     by Evgeny Epifanovsky, Michael Wormit, Dmitry Zuev, Sam Manzer, 
        Ilya Kaliman.
   * libcc-2.5-trunk
     by Evgeny Epifanovsky, Arik Landau, Tomasz Kus, Kirill Khistyaev, 
        Dmitry Zuev, Prashant Manohar, Xintian Feng, Anna Krylov, 
        Matthew Goldey, Alec White, Thomas Jagau, Kaushik Nanda, 
        Anastasia Gunina, Alexander Kunitsa, Joonho Lee.

   CCMAN original authors:
   Anna I. Krylov, C. David Sherrill, Steven R. Gwaltney,
   Edward F. C. Byrd (2000)
   Sergey V. Levchenko, Lyudmila V. Slipchenko, Tao Wang,
   Ana-Maria C. Cristian (2003)
   Piotr A. Pieniazek, C. Melania Oana, Evgeny Epifanovsky (2007)
   Prashant Manohar (2009)

 ------------------------------------------------------------------------------


 Allocating and initializing 3808MB of RAM...
 Calculation will run on 4 cores.


 Alpha MOs, Restricted
 -- Occupied --                  
-490.05  -80.06  -80.03  -65.18  -58.54  -58.54  -58.54  -26.32
  1 A'    2 A'    3 A'    4 A'    5 A'    6 A'    1 A"    7 A'                 
 -9.860  -7.594  -7.568  -7.473  -7.465  -7.465  -5.487  -5.485
  8 A'    9 A'   10 A'   11 A'   12 A'    2 A"   13 A'   14 A'                 
 -5.485  -5.460  -5.460  -5.459  -3.212  -3.209  -3.209  -3.199
  3 A"   15 A'   16 A'    4 A"   17 A'   18 A'    5 A"   19 A'                 
 -3.199  -1.621  -1.054  -0.919  -0.771  -0.694  -0.693  -0.611
  6 A"   20 A'   21 A'   22 A'   23 A'   24 A'    7 A"   25 A'                 
 -0.493  -0.470  -0.456  -0.398  -0.358
 26 A'    8 A"   27 A'   28 A'    9 A"                                         
 -- Virtual --                   
 -0.023   0.032   0.061   0.067   0.079   0.091   0.098   0.108
 10 A"   29 A'   30 A'   31 A'   11 A"   32 A'   33 A'   34 A'                 
  0.109   0.114   0.125   0.135   0.141   0.161   0.188   0.199
 12 A"   35 A'   13 A"   36 A'   37 A'   38 A'   39 A'   40 A'                 
  0.326   0.330   0.357   0.377   0.385   0.394   0.418   0.422
 41 A'   14 A"   42 A'   43 A'   15 A"   44 A'   16 A"   45 A'                 
  0.429   0.510   0.540   0.564   0.588   0.669   0.672   0.704
 46 A'   47 A'   48 A'   17 A"   49 A'   18 A"   50 A'   51 A'                 
  0.713   0.757   0.772   0.785   0.817   0.848   0.890   0.898
 19 A"   52 A'   20 A"   53 A'   54 A'   55 A'   21 A"   56 A'                 
  0.916   1.006   1.079   1.098   1.144   1.283   1.396   1.577
 57 A'   22 A"   23 A"   58 A'   59 A'   60 A'   61 A'   24 A"                 
  1.615   1.644   1.770   1.831   1.887   1.931   1.943   1.986
 62 A'   63 A'   25 A"   26 A"   64 A'   65 A'   66 A'   67 A'                 
  2.239   2.296   2.325   2.398   4.190   4.192   4.222   4.234
 68 A'   27 A"   69 A'   70 A'   28 A"   71 A'   29 A"   72 A'                 
  4.503   4.531   4.540   4.546   4.570   4.737   6.898   6.926
 73 A'   30 A"   74 A'   31 A"   75 A'   76 A'   32 A"   77 A'                 
  6.947   7.164   7.263   7.458   8.201   8.223   8.278  14.710
 78 A'   79 A'   80 A'   81 A'   33 A"   82 A'   83 A'   34 A"                 
 14.749  14.758  14.794  14.836  14.870  49.453  68.736 165.853
 35 A"   84 A'   85 A'   86 A'   87 A'   88 A'   89 A'   90 A'                 
166.067 293.885 293.906 293.9741028.391
 91 A'   36 A"   92 A'   93 A'   94 A'                                         

 Beta MOs, Restricted
 -- Occupied --                  
-490.05  -80.06  -80.03  -65.18  -58.54  -58.54  -58.54  -26.32
  1 A'    2 A'    3 A'    4 A'    5 A'    6 A'    1 A"    7 A'                 
 -9.860  -7.594  -7.568  -7.473  -7.465  -7.465  -5.487  -5.485
  8 A'    9 A'   10 A'   11 A'   12 A'    2 A"   13 A'   14 A'                 
 -5.485  -5.460  -5.460  -5.459  -3.212  -3.209  -3.209  -3.199
  3 A"   15 A'   16 A'    4 A"   17 A'   18 A'    5 A"   19 A'                 
 -3.199  -1.621  -1.054  -0.919  -0.771  -0.694  -0.693  -0.611
  6 A"   20 A'   21 A'   22 A'   23 A'   24 A'    7 A"   25 A'                 
 -0.493  -0.470  -0.456  -0.398  -0.358
 26 A'    8 A"   27 A'   28 A'    9 A"                                         
 -- Virtual --                   
 -0.023   0.032   0.061   0.067   0.079   0.091   0.098   0.108
 10 A"   29 A'   30 A'   31 A'   11 A"   32 A'   33 A'   34 A'                 
  0.109   0.114   0.125   0.135   0.141   0.161   0.188   0.199
 12 A"   35 A'   13 A"   36 A'   37 A'   38 A'   39 A'   40 A'                 
  0.326   0.330   0.357   0.377   0.385   0.394   0.418   0.422
 41 A'   14 A"   42 A'   43 A'   15 A"   44 A'   16 A"   45 A'                 
  0.429   0.510   0.540   0.564   0.588   0.669   0.672   0.704
 46 A'   47 A'   48 A'   17 A"   49 A'   18 A"   50 A'   51 A'                 
  0.713   0.757   0.772   0.785   0.817   0.848   0.890   0.898
 19 A"   52 A'   20 A"   53 A'   54 A'   55 A'   21 A"   56 A'                 
  0.916   1.006   1.079   1.098   1.144   1.283   1.396   1.577
 57 A'   22 A"   23 A"   58 A'   59 A'   60 A'   61 A'   24 A"                 
  1.615   1.644   1.770   1.831   1.887   1.931   1.943   1.986
 62 A'   63 A'   25 A"   26 A"   64 A'   65 A'   66 A'   67 A'                 
  2.239   2.296   2.325   2.398   4.190   4.192   4.222   4.234
 68 A'   27 A"   69 A'   70 A'   28 A"   71 A'   29 A"   72 A'                 
  4.503   4.531   4.540   4.546   4.570   4.737   6.898   6.926
 73 A'   30 A"   74 A'   31 A"   75 A'   76 A'   32 A"   77 A'                 
  6.947   7.164   7.263   7.458   8.201   8.223   8.278  14.710
 78 A'   79 A'   80 A'   81 A'   33 A"   82 A'   83 A'   34 A"                 
 14.749  14.758  14.794  14.836  14.870  49.453  68.736 165.853
 35 A"   84 A'   85 A'   86 A'   87 A'   88 A'   89 A'   90 A'                 
166.067 293.885 293.906 293.9741028.391
 91 A'   36 A"   92 A'   93 A'   94 A'                                         

 Occupation and symmetry of molecular orbitals

 Point group: Cs (2 irreducible representations).

                           A'   A"    All 
 ------------------------------------------
 All molecular orbitals:
  - Alpha                  94   36    130 
  - Beta                   94   36    130 
 ------------------------------------------
 Alpha orbitals:
  - Frozen occupied        16   4     20  
  - Active occupied        12   5     17  
  - Active virtual         66   27    93  
  - Frozen virtual         0    0     0   
 ------------------------------------------
 Beta orbitals:
  - Frozen occupied        16   4     20  
  - Active occupied        12   5     17  
  - Active virtual         66   27    93  
  - Frozen virtual         0    0     0   
 ------------------------------------------

 Import integrals:   CPU 0.00 s  wall 0.00 s

 Import integrals:   CPU 47.08 s  wall 37.36 s

 MP2 amplitudes:   CPU 0.21 s  wall 0.41 s

Running a double precision version
           CCSD T amplitudes will be solved using DIIS.

           Start     Size      MaxIter   EConv     TConv     
           3         7         100       1.00e-07  1.00e-05  
 ------------------------------------------------------------------------------
           Energy (a.u.)   Ediff      Tdiff       Comment
 ------------------------------------------------------------------------------
         -3354.03576213                           
     1   -3354.02644272   9.32e-03   7.85e-01     
     2   -3354.04791946   2.15e-02   1.00e-01     
     3   -3354.04768113   2.38e-04   4.33e-02     
     4   -3354.04994546   2.26e-03   1.59e-02     Switched to DIIS steps.
     5   -3354.05074148   7.96e-04   1.37e-02     
     6   -3354.05076721   2.57e-05   2.86e-03     
     7   -3354.05075719   1.00e-05   1.37e-03     
     8   -3354.05075736   1.71e-07   2.65e-04     
     9   -3354.05075757   2.13e-07   1.18e-04     
    10   -3354.05075727   3.00e-07   3.61e-05     
    11   -3354.05075749   2.19e-07   1.76e-05     
    12   -3354.05075752   2.79e-08   1.15e-05     
    13   -3354.05075751   1.32e-08   3.00e-06     
 ------------------------------------------------------------------------------
         -3354.05075751                           CCSD T converged.

End of double precision
 SCF energy                 = -3353.32622674
 MP2 energy                 = -3354.03576213
 CCSD correlation energy     =    -0.72453077
 CCSD total energy           = -3354.05075751

 CCSD  T1^2 = 0.0116  T2^2 = 0.2783  Leading amplitudes:

 Amplitude    Orbitals with energies
  0.0233       7 (A") A                  ->    10 (A") A                  
              -0.6934                         -0.0226                     
  0.0233       7 (A") B                  ->    10 (A") B                  
              -0.6934                         -0.0226                     
 -0.0200       9 (A") A                  ->    15 (A") A                  
              -0.3577                          0.3852                     
 -0.0200       9 (A") B                  ->    15 (A") B                  
              -0.3577                          0.3852                     

 Amplitude    Orbitals with energies
 -0.1459       9 (A") A      9 (A") B    ->    10 (A") A     10 (A") B    
              -0.3577       -0.3577           -0.0226       -0.0226       
  0.1459       9 (A") A      9 (A") B    ->    10 (A") B     10 (A") A    
              -0.3577       -0.3577           -0.0226       -0.0226       
  0.1459       9 (A") B      9 (A") A    ->    10 (A") A     10 (A") B    
              -0.3577       -0.3577           -0.0226       -0.0226       
 -0.1459       9 (A") B      9 (A") A    ->    10 (A") B     10 (A") A    
              -0.3577       -0.3577           -0.0226       -0.0226       

 Computing CCSD intemediates for later calculations in double precision
 Finished.

Running a double precision version
           CCSD Lambda amplitudes will be solved using DIIS.
           Start     Size      MaxIter   EConv     LConv     
           3         7         100       1.00e-07  1.00e-05  
 ------------------------------------------------------------------------------
            Enorm      Ldiff       Comment
 ------------------------------------------------------------------------------
     1     6.28e-02   4.51e-02     
     2     1.69e-02   7.18e-03     
     3     6.96e-03   1.90e-03     
     4     3.85e-03   1.30e-03     Switched to DIIS steps.
     5     1.03e-03   7.19e-04     
     6     4.78e-04   1.57e-04     
     7     1.36e-04   4.42e-05     
     8     5.58e-05   3.46e-06     
     9     2.10e-05   3.26e-06     
    10     8.56e-06   1.62e-06     
    11     3.61e-06   5.59e-07     
    12     1.14e-06   3.29e-07     
    13     4.77e-07   5.94e-08     
    14     2.10e-07   5.23e-08     
    15     8.98e-08   1.57e-08     
 ------------------------------------------------------------------------------
                                   CCSD Lambda converged.

 Computing density matrices in double precision...
           Orbital response amplitudes will be solved using DIIS.
           Start     Size      MaxIter   EConv     LConv     
           3         7         100       1.00e-06  1.00e-06  
 ------------------------------------------------------------------------------
            Enorm      Ldiff       Comment
 ------------------------------------------------------------------------------
     1     1.13e-01   3.91e-03     
     2     1.08e-01   1.17e-02     
     3     1.25e-01   2.48e-02     
     4     1.13e-02   5.35e-02     Switched to DIIS steps.
     5     5.28e-03   1.89e-03     
     6     1.15e-03   1.19e-06     
     7     3.45e-04   9.51e-05     
     8     1.40e-04   4.34e-05     
     9     4.43e-05   1.60e-05     
    10     1.53e-05   8.15e-06     
    11     4.15e-06   2.10e-06     
    12     1.03e-06   4.84e-07     
    13     4.40e-07   2.23e-07     
 ------------------------------------------------------------------------------
                                   Orbital response converged.

 Computing density matrices... Done.
 CCSD calculation:   CPU 571.30 s  wall 334.01 s

Current path: /canmo/ccsd/grad/
/g1_bb_aa
/g1_bb_bb
/g1_o1o1
/g1_o1o2
/g1_o1v1
/g1_o2v1
/g1_v1v1
/g1p_bb_aa
/g1p_bb_bb
/g1s_bb_aa
/g1s_bb_bb
/g2_o1o1o1o1
/g2_o1o1o1v1
/g2_o1o1v1v1
/g2_o1v1o1v1
/g2_o1v1v1v1
/g2_v1v1v1v1
/w_bb_aa
/w_bb_bb
 Transferring MO TPDM to AO TPDM
 Transferring g2_o1o1o1o1
 Transferring g2_o1o1o1v1
 Transferring g2_o1o1v1v1
 Transferring g2_o1v1o1v1
 Transferring g2_o1v1v1v1
 Transferring g2_v1v1v1v1
 Adding separable TPDM
 Computing TPDM gradient
 --------------------------------------------------------
 2e gradient
  Atom          X               Y               Z
 --------------------------------------------------------
    1        -43.870765       12.737689       -0.000000  
    2          9.865879      -32.130985        0.000000  
    3         14.483317       23.917827        0.000000  
    4         19.521569       -4.524532       -0.000000  
 --------------------------------------------------------
 --------------------------------------------------------
 Final gradient
  Atom          X               Y               Z
 --------------------------------------------------------
    1        -43.870765       12.737689       -0.000000  
    2          9.865879      -32.130985        0.000000  
    3         14.483317       23.917827        0.000000  
    4         19.521569       -4.524532       -0.000000  
 --------------------------------------------------------
 Analytic gradient from two-electron contribution:   CPU 841.51 s  wall 376.46 s

 Total ccman2 time:   CPU 1464.68 s  wall 758.55 s


 --------------------------------------------------------------
             Orbital Energies (a.u.) and Symmetries
 --------------------------------------------------------------

 Alpha MOs, Restricted
 -- Occupied --                  
-490.05  -80.06  -80.03  -65.18  -58.54  -58.54  -26.32   -9.86
  1 A'    2 A'    3 A'    4 A'    5 A'    6 A'    7 A'    8 A'                 
 -7.594  -7.568  -7.473  -7.465  -5.487  -5.485  -5.460  -5.460
  9 A'   10 A'   11 A'   12 A'   13 A'   14 A'   15 A'   16 A'                 
-58.538  -7.465  -5.485  -5.459  -3.212  -3.209  -3.199  -1.621
  1 A"    2 A"    3 A"    4 A"   17 A'   18 A'   19 A'   20 A'                 
 -1.054  -0.919  -0.771  -0.694  -0.611  -0.493  -0.456  -0.398
 21 A'   22 A'   23 A'   24 A'   25 A'   26 A'   27 A'   28 A'                 
 -3.209  -3.199  -0.693  -0.470  -0.358
  5 A"    6 A"    7 A"    8 A"    9 A"                                         
 -- Virtual --                   
  0.032   0.061   0.067   0.091   0.098   0.108   0.114   0.135
 29 A'   30 A'   31 A'   32 A'   33 A'   34 A'   35 A'   36 A'                 
  0.141   0.161   0.188   0.199   0.326   0.357   0.377   0.394
 37 A'   38 A'   39 A'   40 A'   41 A'   42 A'   43 A'   44 A'                 
  0.422   0.429   0.510   0.540   0.588   0.672   0.704   0.757
 45 A'   46 A'   47 A'   48 A'   49 A'   50 A'   51 A'   52 A'                 
  0.785   0.817   0.848   0.898   0.916   1.098   1.144   1.283
 53 A'   54 A'   55 A'   56 A'   57 A'   58 A'   59 A'   60 A'                 
  1.396   1.615   1.644   1.887   1.931   1.943   1.986   2.239
 61 A'   62 A'   63 A'   64 A'   65 A'   66 A'   67 A'   68 A'                 
  2.325   2.398   4.192   4.234   4.503   4.540   4.570   4.737
 69 A'   70 A'   71 A'   72 A'   73 A'   74 A'   75 A'   76 A'                 
  6.926   6.947   7.164   7.263   7.458   8.223   8.278  14.758
 77 A'   78 A'   79 A'   80 A'   81 A'   82 A'   83 A'   84 A'                 
 14.794  14.836  14.870  49.453  68.736 165.853 166.067 293.906
 85 A'   86 A'   87 A'   88 A'   89 A'   90 A'   91 A'   92 A'                 
293.9741028.391  -0.023   0.079   0.109   0.125   0.330   0.385
 93 A'   94 A'   10 A"   11 A"   12 A"   13 A"   14 A"   15 A"                 
  0.418   0.564   0.669   0.713   0.772   0.890   1.006   1.079
 16 A"   17 A"   18 A"   19 A"   20 A"   21 A"   22 A"   23 A"                 
  1.577   1.770   1.831   2.296   4.190   4.222   4.531   4.546
 24 A"   25 A"   26 A"   27 A"   28 A"   29 A"   30 A"   31 A"                 
  6.898   8.201  14.710  14.749 293.885
 32 A"   33 A"   34 A"   35 A"   36 A"                                         

 Beta MOs, Restricted
 -- Occupied --                  
-490.05  -80.06  -80.03  -65.18  -58.54  -58.54  -26.32   -9.86
  1 A'    2 A'    3 A'    4 A'    5 A'    6 A'    7 A'    8 A'                 
 -7.594  -7.568  -7.473  -7.465  -5.487  -5.485  -5.460  -5.460
  9 A'   10 A'   11 A'   12 A'   13 A'   14 A'   15 A'   16 A'                 
-58.538  -7.465  -5.485  -5.459  -3.212  -3.209  -3.199  -1.621
  1 A"    2 A"    3 A"    4 A"   17 A'   18 A'   19 A'   20 A'                 
 -1.054  -0.919  -0.771  -0.694  -0.611  -0.493  -0.456  -0.398
 21 A'   22 A'   23 A'   24 A'   25 A'   26 A'   27 A'   28 A'                 
 -3.209  -3.199  -0.693  -0.470  -0.358
  5 A"    6 A"    7 A"    8 A"    9 A"                                         
 -- Virtual --                   
  0.032   0.061   0.067   0.091   0.098   0.108   0.114   0.135
 29 A'   30 A'   31 A'   32 A'   33 A'   34 A'   35 A'   36 A'                 
  0.141   0.161   0.188   0.199   0.326   0.357   0.377   0.394
 37 A'   38 A'   39 A'   40 A'   41 A'   42 A'   43 A'   44 A'                 
  0.422   0.429   0.510   0.540   0.588   0.672   0.704   0.757
 45 A'   46 A'   47 A'   48 A'   49 A'   50 A'   51 A'   52 A'                 
  0.785   0.817   0.848   0.898   0.916   1.098   1.144   1.283
 53 A'   54 A'   55 A'   56 A'   57 A'   58 A'   59 A'   60 A'                 
  1.396   1.615   1.644   1.887   1.931   1.943   1.986   2.239
 61 A'   62 A'   63 A'   64 A'   65 A'   66 A'   67 A'   68 A'                 
  2.325   2.398   4.192   4.234   4.503   4.540   4.570   4.737
 69 A'   70 A'   71 A'   72 A'   73 A'   74 A'   75 A'   76 A'                 
  6.926   6.947   7.164   7.263   7.458   8.223   8.278  14.758
 77 A'   78 A'   79 A'   80 A'   81 A'   82 A'   83 A'   84 A'                 
 14.794  14.836  14.870  49.453  68.736 165.853 166.067 293.906
 85 A'   86 A'   87 A'   88 A'   89 A'   90 A'   91 A'   92 A'                 
293.9741028.391  -0.023   0.079   0.109   0.125   0.330   0.385
 93 A'   94 A'   10 A"   11 A"   12 A"   13 A"   14 A"   15 A"                 
  0.418   0.564   0.669   0.713   0.772   0.890   1.006   1.079
 16 A"   17 A"   18 A"   19 A"   20 A"   21 A"   22 A"   23 A"                 
  1.577   1.770   1.831   2.296   4.190   4.222   4.531   4.546
 24 A"   25 A"   26 A"   27 A"   28 A"   29 A"   30 A"   31 A"                 
  6.898   8.201  14.710  14.749 293.885
 32 A"   33 A"   34 A"   35 A"   36 A"                                         
 --------------------------------------------------------------

          Ground-State Mulliken Net Atomic Charges

     Atom                 Charge (a.u.)
  ----------------------------------------
      1 Br                   -0.230583
      2 P                     0.302661
      3 P                     0.130868
      4 F                    -0.202946
  ----------------------------------------
  Sum of atomic charges =    -0.000000

 -----------------------------------------------------------------
                    Cartesian Multipole Moments
 -----------------------------------------------------------------
    Charge (ESU x 10^10)
                 0.0000
    Dipole Moment (Debye)
         X       0.3110      Y      -0.1099      Z      -0.0000
       Tot       0.3299
    Quadrupole Moments (Debye-Ang)
        XX     -55.6456     XY       0.7926     YY     -49.9263
        XZ       0.0000     YZ      -0.0000     ZZ     -49.4254
    Octopole Moments (Debye-Ang^2)
       XXX      57.3778    XXY      -7.2313    XYY      10.6258
       YYY      -4.6187    XXZ      -0.0000    XYZ       0.0000
       YYZ      -0.0000    XZZ       8.5413    YZZ      -1.4513
       ZZZ      -0.0000
    Hexadecapole Moments (Debye-Ang^3)
      XXXX    -887.2865   XXXY      -6.0460   XXYY    -161.2094
      XYYY     -10.8874   YYYY    -190.1607   XXXZ       0.0000
      XXYZ      -0.0000   XYYZ       0.0000   YYYZ      -0.0000
      XXZZ    -145.5858   XYZZ      -2.5032   YYZZ     -42.2008
      XZZZ       0.0000   YZZZ       0.0000   ZZZZ     -68.4716
 -----------------------------------------------------------------
 DrvMan completing analytic gradient of the correlated energy
 Correlated dipole moment
            1
    1   0.1223743
    2  -0.0432473
    3  -0.0000000
 Energy read as -3354.050757508
 Full Analytical Gradient: (in a.u., or Hartree/Bohr)
             1             2             3             4
    1   -0.00006877   -0.00004398    0.00063685   -0.00052410
    2   -0.00002038    0.00009884   -0.00045497    0.00037651
    3   -0.00000000    0.00000000    0.00000000   -0.00000000
 Gradient time:  CPU 0.24 s  wall 1.81 s
 Geometry Optimization Parameters
   NAtoms,    NIC,     NZ,  NCons,   NDum,   NFix, NCnnct, MaxDiis
        4      14       4       0       0       0       0       0

 Cartesian Hessian Update
 Hessian Updated using BFGS Update


** GEOMETRY OPTIMIZATION IN DELOCALIZED INTERNAL COORDINATES **
   Searching for a Minimum

   Optimization Cycle:   3

                       Coordinates (Angstroms)
     ATOM                X               Y               Z
      1  Br        1.5828070089   -0.1544815353    0.0000000000
      2  P        -0.3656117061    0.9895740995    0.0000000000
      3  P        -1.5560299651   -0.6737978963    0.0000000000
      4  F        -3.0148921127    0.0705692030    0.0000000000
   Point Group: cs    Number of degrees of freedom:     5


   Energy is  -3354.050757508

 Hessian Updated using BFGS Update

  5 Hessian modes will be used to form the next step
  Hessian Eigenvalues:
     0.149979    0.240219    0.251961    0.293987    0.403767

 Minimum Search - Taking Simple RFO Step
 Searching for Lamda that Minimizes Along All modes
 Value Taken    Lamda =  -0.00000203
 Step Taken.  Stepsize is  0.002800

                             Maximum     Tolerance    Cnvgd?
         Gradient           0.000534      0.000300      NO
         Displacement       0.001861      0.001200      NO
         Energy change     -0.000018      0.000001      NO


 New Cartesian Coordinates Obtained by Inverse Iteration

 Displacement from previous Coordinates is:  0.002800
 ----------------------------------------------------------------
             Standard Nuclear Orientation (Angstroms)
    I     Atom           X                Y                Z
 ----------------------------------------------------------------
    1      Br      1.5833598990    -0.1543853222     0.0000000000
    2      P      -0.3652087483     0.9892789816     0.0000000000
    3      P      -1.5568069502    -0.6730001891     0.0000000000
    4      F      -3.0150709756     0.0699704004     0.0000000000
 ----------------------------------------------------------------
 Molecular Point Group                 Cs    NOp =  2
 Largest Abelian Subgroup              Cs    NOp =  2
 Nuclear Repulsion Energy =   373.7928490182 hartrees
 There are       37 alpha and       37 beta electrons
 Applying Cartesian multipole field
    Component          Value
    ---------          -----
     (2,0,0)        1.00000E-11
     (0,2,0)        2.00000E-11
     (0,0,2)       -3.00000E-11
 Nucleus-field energy     =     0.0000000090 hartrees
 Requested basis set is 6-311++G(d,p)
 There are 51 shells and 130 basis functions
 A cutoff of  1.0D-14 yielded   1137 shell pairs
 There are      7766 function pairs (      8508 Cartesian)
 Smallest overlap matrix eigenvalue = 8.09E-04
 Guess MOs from SCF MO coefficient file

 -----------------------------------------------------------------------
  General SCF calculation program by
  Eric Jon Sundstrom, Paul Horn, Yuezhi Mao, Dmitri Zuev, Alec White,
  David Stuck, Shaama M.S., Shane Yost, Joonho Lee, David Small,
  Daniel Levine, Susi Lehtola, Hugh Burton, Evgeny Epifanovsky
 -----------------------------------------------------------------------
 Hartree-Fock
 using 4 threads for integral computing
 -------------------------------------------------------
 OpenMP Integral computing Module                
 Release: version 2.0, May 2017, Q-Chem Inc. Pleasanton 
 -------------------------------------------------------
 A restricted SCF calculation will be
 performed using DIIS
 SCF converges when DIIS error is below 1.0e-08
 ---------------------------------------
  Cycle       Energy         DIIS error
 ---------------------------------------
    1   -3353.3262861670      1.89e-05  
    2   -3353.3262869977      5.40e-06  
    3   -3353.3262870652      2.84e-06  
    4   -3353.3262870804      6.32e-07  
    5   -3353.3262870823      1.85e-07  
    6   -3353.3262870826      7.11e-08  
    7   -3353.3262870826      2.93e-08  
    8   -3353.3262870826      1.06e-08  
    9   -3353.3262870826      7.11e-09  Convergence criterion met
 ---------------------------------------
 SCF time:   CPU 9.21s  wall 11.00s 
 SCF   energy in the final basis set =    -3353.3262870826
 Total energy in the final basis set =    -3353.3262870826


 ------------------------------------------------------------------------------

   CCMAN2: suite of methods based on coupled cluster
           and equation of motion theories.

   Components:
   * libvmm-1.3-trunk
     by Evgeny Epifanovsky, Ilya Kaliman.
   * libtensor-2.5-trunk
     by Evgeny Epifanovsky, Michael Wormit, Dmitry Zuev, Sam Manzer, 
        Ilya Kaliman.
   * libcc-2.5-trunk
     by Evgeny Epifanovsky, Arik Landau, Tomasz Kus, Kirill Khistyaev, 
        Dmitry Zuev, Prashant Manohar, Xintian Feng, Anna Krylov, 
        Matthew Goldey, Alec White, Thomas Jagau, Kaushik Nanda, 
        Anastasia Gunina, Alexander Kunitsa, Joonho Lee.

   CCMAN original authors:
   Anna I. Krylov, C. David Sherrill, Steven R. Gwaltney,
   Edward F. C. Byrd (2000)
   Sergey V. Levchenko, Lyudmila V. Slipchenko, Tao Wang,
   Ana-Maria C. Cristian (2003)
   Piotr A. Pieniazek, C. Melania Oana, Evgeny Epifanovsky (2007)
   Prashant Manohar (2009)

 ------------------------------------------------------------------------------


 Allocating and initializing 3808MB of RAM...
 Calculation will run on 4 cores.


 Alpha MOs, Restricted
 -- Occupied --                  
-490.05  -80.06  -80.03  -65.18  -58.54  -58.54  -58.54  -26.32
  1 A'    2 A'    3 A'    4 A'    5 A'    6 A'    1 A"    7 A'                 
 -9.860  -7.594  -7.568  -7.473  -7.465  -7.465  -5.487  -5.485
  8 A'    9 A'   10 A'   11 A'   12 A'    2 A"   13 A'   14 A'                 
 -5.485  -5.460  -5.460  -5.459  -3.212  -3.209  -3.209  -3.199
  3 A"   15 A'   16 A'    4 A"   17 A'   18 A'    5 A"   19 A'                 
 -3.199  -1.622  -1.054  -0.919  -0.771  -0.694  -0.694  -0.611
  6 A"   20 A'   21 A'   22 A'   23 A'   24 A'    7 A"   25 A'                 
 -0.493  -0.470  -0.456  -0.397  -0.358
 26 A'    8 A"   27 A'   28 A'    9 A"                                         
 -- Virtual --                   
 -0.022   0.032   0.061   0.067   0.079   0.091   0.098   0.108
 10 A"   29 A'   30 A'   31 A'   11 A"   32 A'   33 A'   34 A'                 
  0.109   0.114   0.125   0.135   0.141   0.161   0.188   0.199
 12 A"   35 A'   13 A"   36 A'   37 A'   38 A'   39 A'   40 A'                 
  0.326   0.330   0.357   0.377   0.385   0.394   0.418   0.422
 41 A'   14 A"   42 A'   43 A'   15 A"   44 A'   16 A"   45 A'                 
  0.429   0.510   0.540   0.565   0.588   0.669   0.672   0.705
 46 A'   47 A'   48 A'   17 A"   49 A'   18 A"   50 A'   51 A'                 
  0.713   0.757   0.772   0.785   0.817   0.848   0.890   0.898
 19 A"   52 A'   20 A"   53 A'   54 A'   55 A'   21 A"   56 A'                 
  0.916   1.006   1.079   1.098   1.144   1.283   1.397   1.577
 57 A'   22 A"   23 A"   58 A'   59 A'   60 A'   61 A'   24 A"                 
  1.615   1.644   1.770   1.832   1.887   1.931   1.943   1.986
 62 A'   63 A'   25 A"   26 A"   64 A'   65 A'   66 A'   67 A'                 
  2.239   2.296   2.325   2.398   4.190   4.191   4.222   4.234
 68 A'   27 A"   69 A'   70 A'   28 A"   71 A'   29 A"   72 A'                 
  4.504   4.531   4.540   4.546   4.570   4.737   6.898   6.926
 73 A'   30 A"   74 A'   31 A"   75 A'   76 A'   32 A"   77 A'                 
  6.946   7.164   7.263   7.459   8.201   8.223   8.278  14.710
 78 A'   79 A'   80 A'   81 A'   33 A"   82 A'   83 A'   34 A"                 
 14.749  14.759  14.794  14.836  14.870  49.453  68.736 165.853
 35 A"   84 A'   85 A'   86 A'   87 A'   88 A'   89 A'   90 A'                 
166.068 293.885 293.906 293.9741028.391
 91 A'   36 A"   92 A'   93 A'   94 A'                                         

 Beta MOs, Restricted
 -- Occupied --                  
-490.05  -80.06  -80.03  -65.18  -58.54  -58.54  -58.54  -26.32
  1 A'    2 A'    3 A'    4 A'    5 A'    6 A'    1 A"    7 A'                 
 -9.860  -7.594  -7.568  -7.473  -7.465  -7.465  -5.487  -5.485
  8 A'    9 A'   10 A'   11 A'   12 A'    2 A"   13 A'   14 A'                 
 -5.485  -5.460  -5.460  -5.459  -3.212  -3.209  -3.209  -3.199
  3 A"   15 A'   16 A'    4 A"   17 A'   18 A'    5 A"   19 A'                 
 -3.199  -1.622  -1.054  -0.919  -0.771  -0.694  -0.694  -0.611
  6 A"   20 A'   21 A'   22 A'   23 A'   24 A'    7 A"   25 A'                 
 -0.493  -0.470  -0.456  -0.397  -0.358
 26 A'    8 A"   27 A'   28 A'    9 A"                                         
 -- Virtual --                   
 -0.022   0.032   0.061   0.067   0.079   0.091   0.098   0.108
 10 A"   29 A'   30 A'   31 A'   11 A"   32 A'   33 A'   34 A'                 
  0.109   0.114   0.125   0.135   0.141   0.161   0.188   0.199
 12 A"   35 A'   13 A"   36 A'   37 A'   38 A'   39 A'   40 A'                 
  0.326   0.330   0.357   0.377   0.385   0.394   0.418   0.422
 41 A'   14 A"   42 A'   43 A'   15 A"   44 A'   16 A"   45 A'                 
  0.429   0.510   0.540   0.565   0.588   0.669   0.672   0.705
 46 A'   47 A'   48 A'   17 A"   49 A'   18 A"   50 A'   51 A'                 
  0.713   0.757   0.772   0.785   0.817   0.848   0.890   0.898
 19 A"   52 A'   20 A"   53 A'   54 A'   55 A'   21 A"   56 A'                 
  0.916   1.006   1.079   1.098   1.144   1.283   1.397   1.577
 57 A'   22 A"   23 A"   58 A'   59 A'   60 A'   61 A'   24 A"                 
  1.615   1.644   1.770   1.832   1.887   1.931   1.943   1.986
 62 A'   63 A'   25 A"   26 A"   64 A'   65 A'   66 A'   67 A'                 
  2.239   2.296   2.325   2.398   4.190   4.191   4.222   4.234
 68 A'   27 A"   69 A'   70 A'   28 A"   71 A'   29 A"   72 A'                 
  4.504   4.531   4.540   4.546   4.570   4.737   6.898   6.926
 73 A'   30 A"   74 A'   31 A"   75 A'   76 A'   32 A"   77 A'                 
  6.946   7.164   7.263   7.459   8.201   8.223   8.278  14.710
 78 A'   79 A'   80 A'   81 A'   33 A"   82 A'   83 A'   34 A"                 
 14.749  14.759  14.794  14.836  14.870  49.453  68.736 165.853
 35 A"   84 A'   85 A'   86 A'   87 A'   88 A'   89 A'   90 A'                 
166.068 293.885 293.906 293.9741028.391
 91 A'   36 A"   92 A'   93 A'   94 A'                                         

 Occupation and symmetry of molecular orbitals

 Point group: Cs (2 irreducible representations).

                           A'   A"    All 
 ------------------------------------------
 All molecular orbitals:
  - Alpha                  94   36    130 
  - Beta                   94   36    130 
 ------------------------------------------
 Alpha orbitals:
  - Frozen occupied        16   4     20  
  - Active occupied        12   5     17  
  - Active virtual         66   27    93  
  - Frozen virtual         0    0     0   
 ------------------------------------------
 Beta orbitals:
  - Frozen occupied        16   4     20  
  - Active occupied        12   5     17  
  - Active virtual         66   27    93  
  - Frozen virtual         0    0     0   
 ------------------------------------------

 Import integrals:   CPU 0.00 s  wall 0.00 s

 Import integrals:   CPU 47.72 s  wall 31.32 s

 MP2 amplitudes:   CPU 0.21 s  wall 0.48 s

Running a double precision version
           CCSD T amplitudes will be solved using DIIS.

           Start     Size      MaxIter   EConv     TConv     
           3         7         100       1.00e-07  1.00e-05  
 ------------------------------------------------------------------------------
           Energy (a.u.)   Ediff      Tdiff       Comment
 ------------------------------------------------------------------------------
         -3354.03575578                           
     1   -3354.02645839   9.30e-03   7.85e-01     
     2   -3354.04792020   2.15e-02   1.00e-01     
     3   -3354.04768610   2.34e-04   4.33e-02     
     4   -3354.04994813   2.26e-03   1.58e-02     Switched to DIIS steps.
     5   -3354.05074270   7.95e-04   1.36e-02     
     6   -3354.05076828   2.56e-05   2.86e-03     
     7   -3354.05075830   9.98e-06   1.37e-03     
     8   -3354.05075848   1.85e-07   2.65e-04     
     9   -3354.05075870   2.14e-07   1.18e-04     
    10   -3354.05075840   2.97e-07   3.62e-05     
    11   -3354.05075862   2.20e-07   1.76e-05     
    12   -3354.05075865   2.78e-08   1.15e-05     
    13   -3354.05075863   1.37e-08   3.00e-06     
 ------------------------------------------------------------------------------
         -3354.05075863                           CCSD T converged.

End of double precision
 SCF energy                 = -3353.32628708
 MP2 energy                 = -3354.03575578
 CCSD correlation energy     =    -0.72447155
 CCSD total energy           = -3354.05075863

 CCSD  T1^2 = 0.0116  T2^2 = 0.2782  Leading amplitudes:

 Amplitude    Orbitals with energies
  0.0233       7 (A") A                  ->    10 (A") A                  
              -0.6939                         -0.0225                     
  0.0233       7 (A") B                  ->    10 (A") B                  
              -0.6939                         -0.0225                     
  0.0200       9 (A") A                  ->    15 (A") A                  
              -0.3577                          0.3852                     
  0.0200       9 (A") B                  ->    15 (A") B                  
              -0.3577                          0.3852                     

 Amplitude    Orbitals with energies
 -0.1458       9 (A") A      9 (A") B    ->    10 (A") A     10 (A") B    
              -0.3577       -0.3577           -0.0225       -0.0225       
  0.1458       9 (A") A      9 (A") B    ->    10 (A") B     10 (A") A    
              -0.3577       -0.3577           -0.0225       -0.0225       
  0.1458       9 (A") B      9 (A") A    ->    10 (A") A     10 (A") B    
              -0.3577       -0.3577           -0.0225       -0.0225       
 -0.1458       9 (A") B      9 (A") A    ->    10 (A") B     10 (A") A    
              -0.3577       -0.3577           -0.0225       -0.0225       

 Computing CCSD intemediates for later calculations in double precision
 Finished.

Running a double precision version
           CCSD Lambda amplitudes will be solved using DIIS.
           Start     Size      MaxIter   EConv     LConv     
           3         7         100       1.00e-07  1.00e-05  
 ------------------------------------------------------------------------------
            Enorm      Ldiff       Comment
 ------------------------------------------------------------------------------
     1     6.27e-02   4.50e-02     
     2     1.69e-02   7.17e-03     
     3     6.95e-03   1.90e-03     
     4     3.85e-03   1.30e-03     Switched to DIIS steps.
     5     1.03e-03   7.18e-04     
     6     4.76e-04   1.56e-04     
     7     1.36e-04   4.40e-05     
     8     5.56e-05   3.45e-06     
     9     2.09e-05   3.23e-06     
    10     8.52e-06   1.60e-06     
    11     3.59e-06   5.54e-07     
    12     1.13e-06   3.26e-07     
    13     4.72e-07   5.89e-08     
    14     2.07e-07   5.18e-08     
    15     8.77e-08   1.56e-08     
 ------------------------------------------------------------------------------
                                   CCSD Lambda converged.

 Computing density matrices in double precision...
           Orbital response amplitudes will be solved using DIIS.
           Start     Size      MaxIter   EConv     LConv     
           3         7         100       1.00e-06  1.00e-06  
 ------------------------------------------------------------------------------
            Enorm      Ldiff       Comment
 ------------------------------------------------------------------------------
     1     1.13e-01   3.89e-03     
     2     1.08e-01   1.17e-02     
     3     1.25e-01   2.48e-02     
     4     1.13e-02   5.35e-02     Switched to DIIS steps.
     5     5.26e-03   1.88e-03     
     6     1.15e-03   1.13e-06     
     7     3.44e-04   9.47e-05     
     8     1.39e-04   4.31e-05     
     9     4.41e-05   1.58e-05     
    10     1.53e-05   8.13e-06     
    11     4.12e-06   2.10e-06     
    12     1.02e-06   4.84e-07     
    13     4.36e-07   2.21e-07     
 ------------------------------------------------------------------------------
                                   Orbital response converged.

 Computing density matrices... Done.
 CCSD calculation:   CPU 568.59 s  wall 334.36 s

Current path: /canmo/ccsd/grad/
/g1_bb_aa
/g1_bb_bb
/g1_o1o1
/g1_o1o2
/g1_o1v1
/g1_o2v1
/g1_v1v1
/g1p_bb_aa
/g1p_bb_bb
/g1s_bb_aa
/g1s_bb_bb
/g2_o1o1o1o1
/g2_o1o1o1v1
/g2_o1o1v1v1
/g2_o1v1o1v1
/g2_o1v1v1v1
/g2_v1v1v1v1
/w_bb_aa
/w_bb_bb
 Transferring MO TPDM to AO TPDM
 Transferring g2_o1o1o1o1
 Transferring g2_o1o1o1v1
 Transferring g2_o1o1v1v1
 Transferring g2_o1v1o1v1
 Transferring g2_o1v1v1v1
 Transferring g2_v1v1v1v1
 Adding separable TPDM
 Computing TPDM gradient
 --------------------------------------------------------
 2e gradient
  Atom          X               Y               Z
 --------------------------------------------------------
    1        -43.869373       12.738242       -0.000000  
    2          9.856555      -32.111637        0.000000  
    3         14.475638       23.895071       -0.000000  
    4         19.537180       -4.521675       -0.000000  
 --------------------------------------------------------
 --------------------------------------------------------
 Final gradient
  Atom          X               Y               Z
 --------------------------------------------------------
    1        -43.869373       12.738242       -0.000000  
    2          9.856555      -32.111637        0.000000  
    3         14.475638       23.895071       -0.000000  
    4         19.537180       -4.521675       -0.000000  
 --------------------------------------------------------
 Analytic gradient from two-electron contribution:   CPU 842.70 s  wall 387.46 s

 Total ccman2 time:   CPU 1463.30 s  wall 763.07 s


 --------------------------------------------------------------
             Orbital Energies (a.u.) and Symmetries
 --------------------------------------------------------------

 Alpha MOs, Restricted
 -- Occupied --                  
-490.05  -80.06  -80.03  -65.18  -58.54  -58.54  -26.32   -9.86
  1 A'    2 A'    3 A'    4 A'    5 A'    6 A'    7 A'    8 A'                 
 -7.594  -7.568  -7.473  -7.465  -5.487  -5.485  -5.460  -5.460
  9 A'   10 A'   11 A'   12 A'   13 A'   14 A'   15 A'   16 A'                 
-58.538  -7.465  -5.485  -5.459  -3.212  -3.209  -3.199  -1.622
  1 A"    2 A"    3 A"    4 A"   17 A'   18 A'   19 A'   20 A'                 
 -1.054  -0.919  -0.771  -0.694  -0.611  -0.493  -0.456  -0.397
 21 A'   22 A'   23 A'   24 A'   25 A'   26 A'   27 A'   28 A'                 
 -3.209  -3.199  -0.694  -0.470  -0.358
  5 A"    6 A"    7 A"    8 A"    9 A"                                         
 -- Virtual --                   
  0.032   0.061   0.067   0.091   0.098   0.108   0.114   0.135
 29 A'   30 A'   31 A'   32 A'   33 A'   34 A'   35 A'   36 A'                 
  0.141   0.161   0.188   0.199   0.326   0.357   0.377   0.394
 37 A'   38 A'   39 A'   40 A'   41 A'   42 A'   43 A'   44 A'                 
  0.422   0.429   0.510   0.540   0.588   0.672   0.705   0.757
 45 A'   46 A'   47 A'   48 A'   49 A'   50 A'   51 A'   52 A'                 
  0.785   0.817   0.848   0.898   0.916   1.098   1.144   1.283
 53 A'   54 A'   55 A'   56 A'   57 A'   58 A'   59 A'   60 A'                 
  1.397   1.615   1.644   1.887   1.931   1.943   1.986   2.239
 61 A'   62 A'   63 A'   64 A'   65 A'   66 A'   67 A'   68 A'                 
  2.325   2.398   4.191   4.234   4.504   4.540   4.570   4.737
 69 A'   70 A'   71 A'   72 A'   73 A'   74 A'   75 A'   76 A'                 
  6.926   6.946   7.164   7.263   7.459   8.223   8.278  14.759
 77 A'   78 A'   79 A'   80 A'   81 A'   82 A'   83 A'   84 A'                 
 14.794  14.836  14.870  49.453  68.736 165.853 166.068 293.906
 85 A'   86 A'   87 A'   88 A'   89 A'   90 A'   91 A'   92 A'                 
293.9741028.391  -0.022   0.079   0.109   0.125   0.330   0.385
 93 A'   94 A'   10 A"   11 A"   12 A"   13 A"   14 A"   15 A"                 
  0.418   0.565   0.669   0.713   0.772   0.890   1.006   1.079
 16 A"   17 A"   18 A"   19 A"   20 A"   21 A"   22 A"   23 A"                 
  1.577   1.770   1.832   2.296   4.190   4.222   4.531   4.546
 24 A"   25 A"   26 A"   27 A"   28 A"   29 A"   30 A"   31 A"                 
  6.898   8.201  14.710  14.749 293.885
 32 A"   33 A"   34 A"   35 A"   36 A"                                         

 Beta MOs, Restricted
 -- Occupied --                  
-490.05  -80.06  -80.03  -65.18  -58.54  -58.54  -26.32   -9.86
  1 A'    2 A'    3 A'    4 A'    5 A'    6 A'    7 A'    8 A'                 
 -7.594  -7.568  -7.473  -7.465  -5.487  -5.485  -5.460  -5.460
  9 A'   10 A'   11 A'   12 A'   13 A'   14 A'   15 A'   16 A'                 
-58.538  -7.465  -5.485  -5.459  -3.212  -3.209  -3.199  -1.622
  1 A"    2 A"    3 A"    4 A"   17 A'   18 A'   19 A'   20 A'                 
 -1.054  -0.919  -0.771  -0.694  -0.611  -0.493  -0.456  -0.397
 21 A'   22 A'   23 A'   24 A'   25 A'   26 A'   27 A'   28 A'                 
 -3.209  -3.199  -0.694  -0.470  -0.358
  5 A"    6 A"    7 A"    8 A"    9 A"                                         
 -- Virtual --                   
  0.032   0.061   0.067   0.091   0.098   0.108   0.114   0.135
 29 A'   30 A'   31 A'   32 A'   33 A'   34 A'   35 A'   36 A'                 
  0.141   0.161   0.188   0.199   0.326   0.357   0.377   0.394
 37 A'   38 A'   39 A'   40 A'   41 A'   42 A'   43 A'   44 A'                 
  0.422   0.429   0.510   0.540   0.588   0.672   0.705   0.757
 45 A'   46 A'   47 A'   48 A'   49 A'   50 A'   51 A'   52 A'                 
  0.785   0.817   0.848   0.898   0.916   1.098   1.144   1.283
 53 A'   54 A'   55 A'   56 A'   57 A'   58 A'   59 A'   60 A'                 
  1.397   1.615   1.644   1.887   1.931   1.943   1.986   2.239
 61 A'   62 A'   63 A'   64 A'   65 A'   66 A'   67 A'   68 A'                 
  2.325   2.398   4.191   4.234   4.504   4.540   4.570   4.737
 69 A'   70 A'   71 A'   72 A'   73 A'   74 A'   75 A'   76 A'                 
  6.926   6.946   7.164   7.263   7.459   8.223   8.278  14.759
 77 A'   78 A'   79 A'   80 A'   81 A'   82 A'   83 A'   84 A'                 
 14.794  14.836  14.870  49.453  68.736 165.853 166.068 293.906
 85 A'   86 A'   87 A'   88 A'   89 A'   90 A'   91 A'   92 A'                 
293.9741028.391  -0.022   0.079   0.109   0.125   0.330   0.385
 93 A'   94 A'   10 A"   11 A"   12 A"   13 A"   14 A"   15 A"                 
  0.418   0.565   0.669   0.713   0.772   0.890   1.006   1.079
 16 A"   17 A"   18 A"   19 A"   20 A"   21 A"   22 A"   23 A"                 
  1.577   1.770   1.832   2.296   4.190   4.222   4.531   4.546
 24 A"   25 A"   26 A"   27 A"   28 A"   29 A"   30 A"   31 A"                 
  6.898   8.201  14.710  14.749 293.885
 32 A"   33 A"   34 A"   35 A"   36 A"                                         
 --------------------------------------------------------------

          Ground-State Mulliken Net Atomic Charges

     Atom                 Charge (a.u.)
  ----------------------------------------
      1 Br                   -0.230326
      2 P                     0.302169
      3 P                     0.130028
      4 F                    -0.201870
  ----------------------------------------
  Sum of atomic charges =     0.000000

 -----------------------------------------------------------------
                    Cartesian Multipole Moments
 -----------------------------------------------------------------
    Charge (ESU x 10^10)
                 0.0000
    Dipole Moment (Debye)
         X       0.3043      Y      -0.1082      Z       0.0000
       Tot       0.3229
    Quadrupole Moments (Debye-Ang)
        XX     -55.6127     XY       0.7848     YY     -49.9392
        XZ      -0.0000     YZ       0.0000     ZZ     -49.4263
    Octopole Moments (Debye-Ang^2)
       XXX      57.2647    XXY      -7.2194    XYY      10.6263
       YYY      -4.6372    XXZ      -0.0000    XYZ       0.0000
       YYZ       0.0000    XZZ       8.5316    YZZ      -1.4570
       ZZZ       0.0000
    Hexadecapole Moments (Debye-Ang^3)
      XXXX    -887.2580   XXXY      -6.1111   XXYY    -161.2582
      XYYY     -10.9243   YYYY    -190.0899   XXXZ       0.0000
      XXYZ      -0.0000   XYYZ      -0.0000   YYYZ       0.0000
      XXZZ    -145.6284   XYZZ      -2.5137   YYZZ     -42.1891
      XZZZ      -0.0000   YZZZ       0.0000   ZZZZ     -68.4805
 -----------------------------------------------------------------
 DrvMan completing analytic gradient of the correlated energy
 Correlated dipole moment
            1
    1   0.1197133
    2  -0.0425665
    3   0.0000000
 Energy read as -3354.050758634
 Full Analytical Gradient: (in a.u., or Hartree/Bohr)
             1             2             3             4
    1   -0.00000818   -0.00004889    0.00017333   -0.00011625
    2    0.00001268   -0.00010171    0.00002927    0.00005976
    3    0.00000000    0.00000000   -0.00000000   -0.00000000
 Gradient time:  CPU 0.26 s  wall 2.57 s
 Geometry Optimization Parameters
   NAtoms,    NIC,     NZ,  NCons,   NDum,   NFix, NCnnct, MaxDiis
        4      14       4       0       0       0       0       0

 Cartesian Hessian Update
 Hessian Updated using BFGS Update


** GEOMETRY OPTIMIZATION IN DELOCALIZED INTERNAL COORDINATES **
   Searching for a Minimum

   Optimization Cycle:   4

                       Coordinates (Angstroms)
     ATOM                X               Y               Z
      1  Br        1.5833598990   -0.1543853222    0.0000000000
      2  P        -0.3652087483    0.9892789816    0.0000000000
      3  P        -1.5568069502   -0.6730001891    0.0000000000
      4  F        -3.0150709756    0.0699704004    0.0000000000
   Point Group: cs    Number of degrees of freedom:     5


   Energy is  -3354.050758634

 Hessian Updated using BFGS Update

  5 Hessian modes will be used to form the next step
  Hessian Eigenvalues:
     0.151957    0.229314    0.257152    0.275195    0.388543

 Minimum Search - Taking Simple RFO Step
 Searching for Lamda that Minimizes Along All modes
 Value Taken    Lamda =   0.00000000
 Step Taken.  Stepsize is  0.000603

                             Maximum     Tolerance    Cnvgd?
         Gradient           0.000136      0.000300     YES
         Displacement       0.000463      0.001200     YES
         Energy change     -0.000001      0.000001      NO


                       Distance Matrix (Angstroms)
             Br(  1)   P (  2)   P (  3)
   P (  2)  2.259400
   P (  3)  3.182705  2.045258
   F (  4)  4.603901  2.804799  1.636624

 Final energy is   -3354.0507586343551     


 ******************************
 **  OPTIMIZATION CONVERGED  **
 ******************************

                       Coordinates (Angstroms)
     ATOM                X               Y               Z
      1  Br        1.5833598990   -0.1543853222    0.0000000000
      2  P        -0.3652087483    0.9892789816    0.0000000000
      3  P        -1.5568069502   -0.6730001891    0.0000000000
      4  F        -3.0150709756    0.0699704004    0.0000000000

Z-matrix Print:
$molecule
0 1
Br
P  1 2.259400
P  2 2.045258 1 95.224944
F  3 1.636624 2 98.636319 1 -180.000000 0
$end


 --------------------------------------------------------------
             Orbital Energies (a.u.) and Symmetries
 --------------------------------------------------------------

 Alpha MOs, Restricted
 -- Occupied --                  
-490.05  -80.06  -80.03  -65.18  -58.54  -58.54  -26.32   -9.86
  1 A'    2 A'    3 A'    4 A'    5 A'    6 A'    7 A'    8 A'                 
 -7.594  -7.568  -7.473  -7.465  -5.487  -5.485  -5.460  -5.460
  9 A'   10 A'   11 A'   12 A'   13 A'   14 A'   15 A'   16 A'                 
-58.538  -7.465  -5.485  -5.459  -3.212  -3.209  -3.199  -1.622
  1 A"    2 A"    3 A"    4 A"   17 A'   18 A'   19 A'   20 A'                 
 -1.054  -0.919  -0.771  -0.694  -0.611  -0.493  -0.456  -0.397
 21 A'   22 A'   23 A'   24 A'   25 A'   26 A'   27 A'   28 A'                 
 -3.209  -3.199  -0.694  -0.470  -0.358
  5 A"    6 A"    7 A"    8 A"    9 A"                                         
 -- Virtual --                   
  0.032   0.061   0.067   0.091   0.098   0.108   0.114   0.135
 29 A'   30 A'   31 A'   32 A'   33 A'   34 A'   35 A'   36 A'                 
  0.141   0.161   0.188   0.199   0.326   0.357   0.377   0.394
 37 A'   38 A'   39 A'   40 A'   41 A'   42 A'   43 A'   44 A'                 
  0.422   0.429   0.510   0.540   0.588   0.672   0.705   0.757
 45 A'   46 A'   47 A'   48 A'   49 A'   50 A'   51 A'   52 A'                 
  0.785   0.817   0.848   0.898   0.916   1.098   1.144   1.283
 53 A'   54 A'   55 A'   56 A'   57 A'   58 A'   59 A'   60 A'                 
  1.397   1.615   1.644   1.887   1.931   1.943   1.986   2.239
 61 A'   62 A'   63 A'   64 A'   65 A'   66 A'   67 A'   68 A'                 
  2.325   2.398   4.191   4.234   4.504   4.540   4.570   4.737
 69 A'   70 A'   71 A'   72 A'   73 A'   74 A'   75 A'   76 A'                 
  6.926   6.946   7.164   7.263   7.459   8.223   8.278  14.759
 77 A'   78 A'   79 A'   80 A'   81 A'   82 A'   83 A'   84 A'                 
 14.794  14.836  14.870  49.453  68.736 165.853 166.068 293.906
 85 A'   86 A'   87 A'   88 A'   89 A'   90 A'   91 A'   92 A'                 
293.9741028.391  -0.022   0.079   0.109   0.125   0.330   0.385
 93 A'   94 A'   10 A"   11 A"   12 A"   13 A"   14 A"   15 A"                 
  0.418   0.565   0.669   0.713   0.772   0.890   1.006   1.079
 16 A"   17 A"   18 A"   19 A"   20 A"   21 A"   22 A"   23 A"                 
  1.577   1.770   1.832   2.296   4.190   4.222   4.531   4.546
 24 A"   25 A"   26 A"   27 A"   28 A"   29 A"   30 A"   31 A"                 
  6.898   8.201  14.710  14.749 293.885
 32 A"   33 A"   34 A"   35 A"   36 A"                                         

 Beta MOs, Restricted
 -- Occupied --                  
-490.05  -80.06  -80.03  -65.18  -58.54  -58.54  -26.32   -9.86
  1 A'    2 A'    3 A'    4 A'    5 A'    6 A'    7 A'    8 A'                 
 -7.594  -7.568  -7.473  -7.465  -5.487  -5.485  -5.460  -5.460
  9 A'   10 A'   11 A'   12 A'   13 A'   14 A'   15 A'   16 A'                 
-58.538  -7.465  -5.485  -5.459  -3.212  -3.209  -3.199  -1.622
  1 A"    2 A"    3 A"    4 A"   17 A'   18 A'   19 A'   20 A'                 
 -1.054  -0.919  -0.771  -0.694  -0.611  -0.493  -0.456  -0.397
 21 A'   22 A'   23 A'   24 A'   25 A'   26 A'   27 A'   28 A'                 
 -3.209  -3.199  -0.694  -0.470  -0.358
  5 A"    6 A"    7 A"    8 A"    9 A"                                         
 -- Virtual --                   
  0.032   0.061   0.067   0.091   0.098   0.108   0.114   0.135
 29 A'   30 A'   31 A'   32 A'   33 A'   34 A'   35 A'   36 A'                 
  0.141   0.161   0.188   0.199   0.326   0.357   0.377   0.394
 37 A'   38 A'   39 A'   40 A'   41 A'   42 A'   43 A'   44 A'                 
  0.422   0.429   0.510   0.540   0.588   0.672   0.705   0.757
 45 A'   46 A'   47 A'   48 A'   49 A'   50 A'   51 A'   52 A'                 
  0.785   0.817   0.848   0.898   0.916   1.098   1.144   1.283
 53 A'   54 A'   55 A'   56 A'   57 A'   58 A'   59 A'   60 A'                 
  1.397   1.615   1.644   1.887   1.931   1.943   1.986   2.239
 61 A'   62 A'   63 A'   64 A'   65 A'   66 A'   67 A'   68 A'                 
  2.325   2.398   4.191   4.234   4.504   4.540   4.570   4.737
 69 A'   70 A'   71 A'   72 A'   73 A'   74 A'   75 A'   76 A'                 
  6.926   6.946   7.164   7.263   7.459   8.223   8.278  14.759
 77 A'   78 A'   79 A'   80 A'   81 A'   82 A'   83 A'   84 A'                 
 14.794  14.836  14.870  49.453  68.736 165.853 166.068 293.906
 85 A'   86 A'   87 A'   88 A'   89 A'   90 A'   91 A'   92 A'                 
293.9741028.391  -0.022   0.079   0.109   0.125   0.330   0.385
 93 A'   94 A'   10 A"   11 A"   12 A"   13 A"   14 A"   15 A"                 
  0.418   0.565   0.669   0.713   0.772   0.890   1.006   1.079
 16 A"   17 A"   18 A"   19 A"   20 A"   21 A"   22 A"   23 A"                 
  1.577   1.770   1.832   2.296   4.190   4.222   4.531   4.546
 24 A"   25 A"   26 A"   27 A"   28 A"   29 A"   30 A"   31 A"                 
  6.898   8.201  14.710  14.749 293.885
 32 A"   33 A"   34 A"   35 A"   36 A"                                         
 --------------------------------------------------------------

          Ground-State Mulliken Net Atomic Charges

     Atom                 Charge (a.u.)
  ----------------------------------------
      1 Br                   -0.230326
      2 P                     0.302169
      3 P                     0.130028
      4 F                    -0.201870
  ----------------------------------------
  Sum of atomic charges =     0.000000

 -----------------------------------------------------------------
                    Cartesian Multipole Moments
 -----------------------------------------------------------------
    Charge (ESU x 10^10)
                 0.0000
    Dipole Moment (Debye)
         X       0.3043      Y      -0.1082      Z       0.0000
       Tot       0.3229
    Quadrupole Moments (Debye-Ang)
        XX     -55.6127     XY       0.7848     YY     -49.9392
        XZ      -0.0000     YZ       0.0000     ZZ     -49.4263
    Octopole Moments (Debye-Ang^2)
       XXX      57.2647    XXY      -7.2194    XYY      10.6263
       YYY      -4.6372    XXZ      -0.0000    XYZ       0.0000
       YYZ       0.0000    XZZ       8.5316    YZZ      -1.4570
       ZZZ       0.0000
    Hexadecapole Moments (Debye-Ang^3)
      XXXX    -887.2580   XXXY      -6.1111   XXYY    -161.2582
      XYYY     -10.9243   YYYY    -190.0899   XXXZ       0.0000
      XXYZ      -0.0000   XYYZ      -0.0000   YYYZ       0.0000
      XXZZ    -145.6284   XYZZ      -2.5137   YYZZ     -42.1891
      XZZZ      -0.0000   YZZZ       0.0000   ZZZZ     -68.4805
 -----------------------------------------------------------------
Archival summary:
1\1\TWL01\OPT\ProcedureUnspecified\BasisUnspecified\r121\taweetha\SunNov411:49:122018SunNov411:49:122018\0\\#,OPT,ProcedureUnspecified,BasisUnspecified,\\0,1\Br\P,1,2.2594\P,2,2.04526,1,95.2249\F,3,1.63662,2,98.6363,1,-180,0\\HF=-3353.32629\\@

 Total job time:  3260.25s(wall), 5904.68s(cpu) 
 Sun Nov  4 11:49:12 2018

        *************************************************************
        *                                                           *
        *  Thank you very much for using Q-Chem.  Have a nice day.  *
        *                                                           *
        *************************************************************
