# Supplementary material for: Geometric and energetic data from ab initio calculations of haloethene, haloimine, halomethylenephosphine, haloiminophosphine, halodiazene, halodiphosphene and halocyclopropane
Source: Data Brief. 2019 Nov 2;27:104738. doi: 10.1016/j.dib.2019.104738 (PMC6861602; doi:10.1016/j.dib.2019.104738)
Supplement: Multimedia component 8 [file mmc8.zip › PP/CCSD/FEPPECl.out]

Q-Chem Developer Version!
                  Welcome to Q-Chem
     A Quantum Leap Into The Future Of Chemistry


 Q-Chem 5.1, Q-Chem, Inc., Pleasanton, CA (2018)

 Yihan Shao,  Zhengting Gan,  E. Epifanovsky,  A. T. B. Gilbert,  M. Wormit,  
 J. Kussmann,  A. W. Lange,  A. Behn,  Jia Deng,  Xintian Feng,  D. Ghosh,  
 M. Goldey,  P. R. Horn,  L. D. Jacobson,  I. Kaliman,  T. Kus,  A. Landau,  
 Jie Liu,  E. I. Proynov,  R. M. Richard,  R. P. Steele,  E. J. Sundstrom,  
 H. L. Woodcock III,  P. M. Zimmerman,  D. Zuev,  B. Albrecht,  E. Alguire,  
 S. A. Baeppler,  D. Barton,  Z. Benda,  Y. A. Bernard,  E. J. Berquist,  
 K. B. Bravaya,  H. Burton,  D. Casanova,  Chun-Min Chang,  Yunqing Chen,  
 A. Chien,  K. D. Closser,  M. P. Coons,  S. Coriani,  S. Dasgupta,  
 A. L. Dempwolff,  M. Diedenhofen,  Hainam Do,  R. G. Edgar,  Po-Tung Fang,  
 S. Faraji,  S. Fatehi,  Qingguo Feng,  K. D. Fenk,  J. Fosso-Tande,  
 Qinghui Ge,  A. Ghysels,  G. Gidofalvi,  J. Gomes,  J. Gonthier,  A. Gunina,  
 D. Hait,  M. W. D. Hanson-Heine,  P. H. P. Harbach,  A. W. Hauser,  
 J. E. Herr,  E. G. Hohenstein,  Z. C. Holden,  Kerwin Hui,  B. C. Huynh,  
 T.-C. Jagau,  Hyunjun Ji,  B. Kaduk,  K. Khistyaev,  Jaehoon Kim,  
 P. Klunzinger,  K. Koh,  D. Kosenkov,  L. Koulias,  T. Kowalczyk,  
 C. M. Krauter,  A. Kunitsa,  Ka Un Lao,  A. Laurent,  K. V. Lawler,  
 Joonho Lee,  D. Lefrancois,  S. Lehtola,  D. S. Levine,  Yi-Pei Li,  
 You-Sheng Lin,  Fenglai Liu,  E. Livshits,  A. Luenser,  P. Manohar,  
 E. Mansoor,  S. F. Manzer,  Shan-Ping Mao,  Yuezhi Mao,  N. Mardirossian,  
 A. V. Marenich,  T. Markovich,  L. A. Martinez-Martinez,  S. A. Maurer,  
 N. J. Mayhall,  S. C. McKenzie,  J.-M. Mewes,  A. F. Morrison,  
 J. W. Mullinax,  K. Nanda,  T. S. Nguyen-Beck,  R. Olivares-Amaya,  
 J. A. Parkhill,  T. M. Perrine,  F. Plasser,  P. Pokhilko,  S. Prager,  
 A. Prociuk,  E. Ramos,  D. R. Rehn,  F. Rob,  M. Schneider,  N. Sergueev,  
 S. M. Sharada,  S. Sharma,  D. W. Small,  T. Stauch,  T. Stein,  
 Yu-Chuan Su,  A. J. W. Thom,  A. Tkatchenko,  T. Tsuchimochi,  N. M. Tubman,  
 L. Vogt,  M. L. Vidal,  O. Vydrov,  M. A. Watson,  J. Wenzel,  
 M. de Wergifosse,  T. A. Wesolowski,  A. White,  J. Witte,  A. Yamada,  
 Jun Yang,  K. Yao,  S. Yeganeh,  S. R. Yost,  Zhi-Qiang You,  A. Zech,  
 Igor Ying Zhang,  Xing Zhang,  Yan Zhao,  Ying Zhu,  B. R. Brooks,  
 G. K. L. Chan,  C. J. Cramer,  M. S. Gordon,  W. J. Hehre,  A. Klamt,  
 M. W. Schmidt,  C. D. Sherrill,  D. G. Truhlar,  A. Aspuru-Guzik,  R. Baer,  
 A. T. Bell,  N. A. Besley,  Jeng-Da Chai,  A. E. DePrince, III,  
 R. A. DiStasio Jr.,  A. Dreuw,  B. D. Dunietz,  T. R. Furlani,  
 Chao-Ping Hsu,  Yousung Jung,  Jing Kong,  D. S. Lambrecht,  WanZhen Liang,  
 C. Ochsenfeld,  V. A. Rassolov,  L. V. Slipchenko,  J. E. Subotnik,  
 T. Van Voorhis,  J. M. Herbert,  A. I. Krylov,  P. M. W. Gill,  M. Head-Gordon

 Contributors to earlier versions of Q-Chem not listed above: 
 R. D. Adamson,  B. Austin,  J. Baker,  G. J. O. Beran,  K. Brandhorst,  
 S. T. Brown,  E. F. C. Byrd,  A. K. Chakraborty,  C.-L. Cheng,  
 Siu Hung Chien,  D. M. Chipman,  D. L. Crittenden,  H. Dachsel,  
 R. J. Doerksen,  A. D. Dutoi,  L. Fusti-Molnar,  W. A. Goddard III,  
 A. Golubeva-Zadorozhnaya,  S. R. Gwaltney,  G. Hawkins,  A. Heyden,  
 S. Hirata,  G. Kedziora,  F. J. Keil,  C. Kelley,  Jihan Kim,  R. A. King,  
 R. Z. Khaliullin,  P. P. Korambath,  W. Kurlancheek,  A. M. Lee,  M. S. Lee,  
 S. V. Levchenko,  Ching Yeh Lin,  D. Liotard,  R. C. Lochan,  I. Lotan,  
 P. E. Maslen,  N. Nair,  D. P. O'Neill,  D. Neuhauser,  E. Neuscamman,  
 C. M. Oana,  R. Olson,  B. Peters,  R. Peverati,  P. A. Pieniazek,  
 Y. M. Rhee,  J. Ritchie,  M. A. Rohrdanz,  E. Rosta,  N. J. Russ,  
 H. F. Schaefer III,  N. E. Schultz,  N. Shenvi,  A. C. Simmonett,  A. Sodt,  
 D. Stuck,  K. S. Thanthiriwatte,  V. Vanovschi,  Tao Wang,  A. Warshel,  
 C. F. Williams,  Q. Wu,  X. Xu,  W. Zhang

 Please cite Q-Chem as follows:
 Y. Shao et al., Mol. Phys. 113, 184-215 (2015)
 DOI: 10.1080/00268976.2014.952696

 Q-Chem 5.1.1 for Intel X86 EM64T Linux

 Parts of Q-Chem use Armadillo 8.300.2 (Tropical Shenanigans).
 http://arma.sourceforge.net/

 Q-Chem begins on Sun Nov  4 10:30:17 2018  

Host: 
0

     Scratch files written to /scratch/taweetham/qchem51799//
Input Ideriv = 1
Curr. Ideriv = -1
Max.  Ideriv = 1

Checking the input file for inconsistencies... 	...done.

--------------------------------------------------------------
User input:
--------------------------------------------------------------
F=Cl_t.out
$molecule
0 1
P 
P  1 2.057950
F  2 1.647594 1 98.638322
Cl 1 2.107707 2 96.722198 3 -180.000000 0
$end

$rem
   JOB_TYPE	OPTIMIZATION
   BASIS	6-311++G**
   METHOD	ccsd
   MEM_TOTAL	4000
   N_FROZEN_CORE      FC
$end


--------------------------------------------------------------
 ----------------------------------------------------------------
             Standard Nuclear Orientation (Angstroms)
    I     Atom           X                Y                Z
 ----------------------------------------------------------------
    1      P       0.2686859646    -0.8857673147     0.0000000000
    2      P      -1.0728308608     0.6748385964    -0.0000000000
    3      F      -2.4693919924    -0.1993370122    -0.0000000000
    4      Cl      2.0168647867     0.2916449343     0.0000000000
 ----------------------------------------------------------------
 Molecular Point Group                 Cs    NOp =  2
 Largest Abelian Subgroup              Cs    NOp =  2
 Nuclear Repulsion Energy =   251.8278261638 hartrees
 There are       28 alpha and       28 beta electrons
 Requested basis set is 6-311++G(d,p)
 There are 45 shells and 112 basis functions
 Total memory of 4000MB is distributed as follows: 
   QALLOC including MEM_STATIC uses 192MB
   MEM_STATIC is set to 192MB
   CCMAN JOB total memory use is  3808MB
 Warning: actual memory use might exceed 4000MB

 Total QAlloc Memory Limit    192 MB
 Mega-Array Size       188 MB
 MEM_STATIC part       192 MB
 A cutoff of  1.0D-14 yielded    912 shell pairs
 There are      5948 function pairs (      6387 Cartesian)

 -------------------------------------------------------
 OpenMP Integral Computing Module                       
 Release: version 1.0, May 2013, Q-Chem Inc. Pittsburgh 
 -------------------------------------------------------
 Integral Job Info:
 Integral job number is                      11
 Integral operator is                         1
 short-range coefficients                     0
 long-range coefficients              100000000
 Omega coefficients                           0
 if combine SR and LR in K                    0
 Integral screening is                        0
 Integral computing path is                   2
 max size of driver memory is            800000
 size of driver memory is                593474
 size of scratch memory is              8114252
 max col of scratch BK array               1296
 max len of scratch array in speh3          155
 max len of scratch index in speh4           18
 max int batch size is                      520
 min int batch size is                       52
 fixed nKL is                                52
 max L of basis functions is                  2
 order of int derivative is                   0
 number of shells is                         45
 number of basis is                         116
 number of cartesian basis is               116
 number of contracted shell pairs           912
 number of primitive shell pairs           2527
 maxK2 (contraction) of shell pair           36
 max number of K2 of shell pair               1
 max number of CS2 of shell pair            113
 max number of PS2 of shell pair            240
 mem total for path MDJ                  513036
 -------------------------------------------------------
 Smallest overlap matrix eigenvalue = 8.00E-04

 Scale SEOQF with 1.000000e-01/1.000000e-01/1.000000e-01

 Standard Electronic Orientation quadrupole field applied
 Nucleus-field energy     =     0.0000000065 hartrees
 Guess from superposition of atomic densities
 Warning:  Energy on first SCF cycle will be non-variational
 SAD guess density has 56.000000 electrons

 -----------------------------------------------------------------------
  General SCF calculation program by
  Eric Jon Sundstrom, Paul Horn, Yuezhi Mao, Dmitri Zuev, Alec White,
  David Stuck, Shaama M.S., Shane Yost, Joonho Lee, David Small,
  Daniel Levine, Susi Lehtola, Hugh Burton, Evgeny Epifanovsky
 -----------------------------------------------------------------------
 Hartree-Fock
 using 4 threads for integral computing
 -------------------------------------------------------
 OpenMP Integral computing Module                
 Release: version 2.0, May 2017, Q-Chem Inc. Pleasanton 
 -------------------------------------------------------
 A restricted SCF calculation will be
 performed using DIIS
 SCF converges when DIIS error is below 1.0e-08
 ---------------------------------------
  Cycle       Energy         DIIS error
 ---------------------------------------
    1   -1240.6711994015      4.29e-02  
    2   -1240.3954314577      6.00e-03  
    3   -1240.4421115871      3.69e-03  
    4   -1240.4568058239      6.04e-04  
    5   -1240.4575712999      2.02e-04  
    6   -1240.4577022864      5.18e-05  
    7   -1240.4577124813      1.60e-05  
    8   -1240.4577140133      5.46e-06  
    9   -1240.4577141830      1.61e-06  
   10   -1240.4577142004      3.60e-07  
   11   -1240.4577142014      1.10e-07  
   12   -1240.4577142015      5.53e-08  
   13   -1240.4577142015      2.46e-08  
   14   -1240.4577142015      7.92e-09  Convergence criterion met
 ---------------------------------------
 SCF time:   CPU 8.25s  wall 3.00s 
 SCF   energy in the final basis set =    -1240.4577142015
 Total energy in the final basis set =    -1240.4577142015


 ------------------------------------------------------------------------------

   CCMAN2: suite of methods based on coupled cluster
           and equation of motion theories.

   Components:
   * libvmm-1.3-trunk
     by Evgeny Epifanovsky, Ilya Kaliman.
   * libtensor-2.5-trunk
     by Evgeny Epifanovsky, Michael Wormit, Dmitry Zuev, Sam Manzer, 
        Ilya Kaliman.
   * libcc-2.5-trunk
     by Evgeny Epifanovsky, Arik Landau, Tomasz Kus, Kirill Khistyaev, 
        Dmitry Zuev, Prashant Manohar, Xintian Feng, Anna Krylov, 
        Matthew Goldey, Alec White, Thomas Jagau, Kaushik Nanda, 
        Anastasia Gunina, Alexander Kunitsa, Joonho Lee.

   CCMAN original authors:
   Anna I. Krylov, C. David Sherrill, Steven R. Gwaltney,
   Edward F. C. Byrd (2000)
   Sergey V. Levchenko, Lyudmila V. Slipchenko, Tao Wang,
   Ana-Maria C. Cristian (2003)
   Piotr A. Pieniazek, C. Melania Oana, Evgeny Epifanovsky (2007)
   Prashant Manohar (2009)

 ------------------------------------------------------------------------------


 Allocating and initializing 3808MB of RAM...
 Calculation will run on 4 cores.


 Alpha MOs, Restricted
 -- Occupied --                  
-104.86  -80.06  -80.04  -26.32  -10.59   -8.05   -8.05   -8.05
  1 A'    2 A'    3 A'    4 A'    5 A'    6 A'    7 A'    1 A"                 
 -7.596  -7.576  -5.489  -5.487  -5.487  -5.468  -5.467  -5.466
  8 A'    9 A'   10 A'   11 A'    2 A"   12 A'   13 A'    3 A"                 
 -1.619  -1.130  -0.926  -0.774  -0.695  -0.693  -0.622  -0.520
 14 A'   15 A'   16 A'   17 A'   18 A'    4 A"   19 A'   20 A'                 
 -0.510  -0.493  -0.404  -0.363
  5 A"   21 A'   22 A'    6 A"                                                 
 -- Virtual --                   
 -0.024   0.037   0.062   0.065   0.078   0.092   0.098   0.108
  7 A"   23 A'   24 A'   25 A'    8 A"   26 A'   27 A'    9 A"                 
  0.112   0.127   0.145   0.146   0.150   0.172   0.190   0.244
 28 A'   29 A'   30 A'   10 A"   31 A'   32 A'   33 A'   34 A'                 
  0.328   0.333   0.357   0.377   0.383   0.401   0.416   0.418
 35 A'   11 A"   36 A'   37 A'   12 A"   38 A'   13 A"   39 A'                 
  0.431   0.529   0.561   0.596   0.619   0.676   0.708   0.770
 40 A'   41 A'   42 A'   14 A"   43 A'   44 A'   15 A"   45 A'                 
  0.786   0.834   0.868   0.892   0.942   1.007   1.069   1.124
 46 A'   16 A"   47 A'   17 A"   48 A'   49 A'   18 A"   50 A'                 
  1.129   1.142   1.156   1.185   1.209   1.362   1.482   1.575
 19 A"   51 A'   52 A'   20 A"   53 A'   54 A'   55 A'   21 A"                 
  1.614   1.640   1.767   1.831   1.886   1.936   1.946   2.013
 56 A'   57 A'   22 A"   23 A"   58 A'   59 A'   60 A'   61 A'                 
  2.246   2.603   2.636   2.717   4.191   4.192   4.220   4.232
 62 A'   24 A"   63 A'   64 A'   25 A"   65 A'   26 A"   66 A'                 
  4.493   6.897   6.924   6.946   7.240   7.447  10.350  14.706
 67 A'   27 A"   68 A'   69 A'   70 A'   71 A'   72 A'   28 A"                 
 14.741  14.753  14.782  14.824  14.868  26.668  26.753  26.972
 29 A"   73 A'   74 A'   75 A'   76 A'   30 A"   77 A'   78 A'                 
 68.737 165.837 166.054 219.204
 79 A'   80 A'   81 A'   82 A'                                                 

 Beta MOs, Restricted
 -- Occupied --                  
-104.86  -80.06  -80.04  -26.32  -10.59   -8.05   -8.05   -8.05
  1 A'    2 A'    3 A'    4 A'    5 A'    6 A'    7 A'    1 A"                 
 -7.596  -7.576  -5.489  -5.487  -5.487  -5.468  -5.467  -5.466
  8 A'    9 A'   10 A'   11 A'    2 A"   12 A'   13 A'    3 A"                 
 -1.619  -1.130  -0.926  -0.774  -0.695  -0.693  -0.622  -0.520
 14 A'   15 A'   16 A'   17 A'   18 A'    4 A"   19 A'   20 A'                 
 -0.510  -0.493  -0.404  -0.363
  5 A"   21 A'   22 A'    6 A"                                                 
 -- Virtual --                   
 -0.024   0.037   0.062   0.065   0.078   0.092   0.098   0.108
  7 A"   23 A'   24 A'   25 A'    8 A"   26 A'   27 A'    9 A"                 
  0.112   0.127   0.145   0.146   0.150   0.172   0.190   0.244
 28 A'   29 A'   30 A'   10 A"   31 A'   32 A'   33 A'   34 A'                 
  0.328   0.333   0.357   0.377   0.383   0.401   0.416   0.418
 35 A'   11 A"   36 A'   37 A'   12 A"   38 A'   13 A"   39 A'                 
  0.431   0.529   0.561   0.596   0.619   0.676   0.708   0.770
 40 A'   41 A'   42 A'   14 A"   43 A'   44 A'   15 A"   45 A'                 
  0.786   0.834   0.868   0.892   0.942   1.007   1.069   1.124
 46 A'   16 A"   47 A'   17 A"   48 A'   49 A'   18 A"   50 A'                 
  1.129   1.142   1.156   1.185   1.209   1.362   1.482   1.575
 19 A"   51 A'   52 A'   20 A"   53 A'   54 A'   55 A'   21 A"                 
  1.614   1.640   1.767   1.831   1.886   1.936   1.946   2.013
 56 A'   57 A'   22 A"   23 A"   58 A'   59 A'   60 A'   61 A'                 
  2.246   2.603   2.636   2.717   4.191   4.192   4.220   4.232
 62 A'   24 A"   63 A'   64 A'   25 A"   65 A'   26 A"   66 A'                 
  4.493   6.897   6.924   6.946   7.240   7.447  10.350  14.706
 67 A'   27 A"   68 A'   69 A'   70 A'   71 A'   72 A'   28 A"                 
 14.741  14.753  14.782  14.824  14.868  26.668  26.753  26.972
 29 A"   73 A'   74 A'   75 A'   76 A'   30 A"   77 A'   78 A'                 
 68.737 165.837 166.054 219.204
 79 A'   80 A'   81 A'   82 A'                                                 

 Occupation and symmetry of molecular orbitals

 Point group: Cs (2 irreducible representations).

                           A'   A"    All 
 ------------------------------------------
 All molecular orbitals:
  - Alpha                  82   30    112 
  - Beta                   82   30    112 
 ------------------------------------------
 Alpha orbitals:
  - Frozen occupied        13   3     16  
  - Active occupied        9    3     12  
  - Active virtual         60   24    84  
  - Frozen virtual         0    0     0   
 ------------------------------------------
 Beta orbitals:
  - Frozen occupied        13   3     16  
  - Active occupied        9    3     12  
  - Active virtual         60   24    84  
  - Frozen virtual         0    0     0   
 ------------------------------------------

 Import integrals:   CPU 0.00 s  wall 0.00 s

 Import integrals:   CPU 23.72 s  wall 20.25 s

 MP2 amplitudes:   CPU 0.13 s  wall 0.36 s

Running a double precision version
           CCSD T amplitudes will be solved using DIIS.

           Start     Size      MaxIter   EConv     TConv     
           3         7         100       1.00e-07  1.00e-05  
 ------------------------------------------------------------------------------
           Energy (a.u.)   Ediff      Tdiff       Comment
 ------------------------------------------------------------------------------
         -1241.02523301                           
     1   -1241.03436385   9.13e-03   7.48e-01     
     2   -1241.05300537   1.86e-02   9.66e-02     
     3   -1241.05343276   4.27e-04   4.30e-02     
     4   -1241.05565836   2.23e-03   1.60e-02     Switched to DIIS steps.
     5   -1241.05648986   8.31e-04   1.40e-02     
     6   -1241.05652851   3.86e-05   2.83e-03     
     7   -1241.05651755   1.10e-05   1.41e-03     
     8   -1241.05651497   2.58e-06   2.58e-04     
     9   -1241.05651505   8.15e-08   1.20e-04     
    10   -1241.05651504   1.04e-08   3.24e-05     
    11   -1241.05651508   4.51e-08   1.49e-05     
    12   -1241.05651514   5.13e-08   9.40e-06     
 ------------------------------------------------------------------------------
         -1241.05651514                           CCSD T converged.

End of double precision
 SCF energy                 = -1240.45771420
 MP2 energy                 = -1241.02523301
 CCSD correlation energy     =    -0.59880093
 CCSD total energy           = -1241.05651514

 CCSD  T1^2 = 0.0116  T2^2 = 0.2654  Leading amplitudes:

 Amplitude    Orbitals with energies
  0.0229       4 (A") A                  ->    7 (A") A                   
              -0.6926                         -0.0245                     
  0.0229       4 (A") B                  ->    7 (A") B                   
              -0.6926                         -0.0245                     
  0.0216       6 (A") A                  ->    12 (A") A                  
              -0.3632                          0.3827                     
  0.0216       6 (A") B                  ->    12 (A") B                  
              -0.3632                          0.3827                     

 Amplitude    Orbitals with energies
 -0.1607       6 (A") A      6 (A") B    ->    7 (A") A      7 (A") B     
              -0.3632       -0.3632           -0.0245       -0.0245       
  0.1607       6 (A") A      6 (A") B    ->    7 (A") B      7 (A") A     
              -0.3632       -0.3632           -0.0245       -0.0245       
  0.1607       6 (A") B      6 (A") A    ->    7 (A") A      7 (A") B     
              -0.3632       -0.3632           -0.0245       -0.0245       
 -0.1607       6 (A") B      6 (A") A    ->    7 (A") B      7 (A") A     
              -0.3632       -0.3632           -0.0245       -0.0245       

 Computing CCSD intemediates for later calculations in double precision
 Finished.

Running a double precision version
           CCSD Lambda amplitudes will be solved using DIIS.
           Start     Size      MaxIter   EConv     LConv     
           3         7         100       1.00e-07  1.00e-05  
 ------------------------------------------------------------------------------
            Enorm      Ldiff       Comment
 ------------------------------------------------------------------------------
     1     6.27e-02   4.57e-02     
     2     1.71e-02   7.64e-03     
     3     7.16e-03   2.07e-03     
     4     3.97e-03   1.37e-03     Switched to DIIS steps.
     5     1.04e-03   7.89e-04     
     6     4.87e-04   1.61e-04     
     7     1.34e-04   4.79e-05     
     8     5.63e-05   4.20e-06     
     9     2.05e-05   3.14e-06     
    10     8.45e-06   1.64e-06     
    11     3.50e-06   5.57e-07     
    12     1.16e-06   3.20e-07     
    13     5.42e-07   5.50e-08     
    14     2.49e-07   5.32e-08     
    15     1.17e-07   1.52e-08     
    16     5.91e-08   7.49e-09     
 ------------------------------------------------------------------------------
                                   CCSD Lambda converged.

 Computing density matrices in double precision...
           Orbital response amplitudes will be solved using DIIS.
           Start     Size      MaxIter   EConv     LConv     
           3         7         100       1.00e-06  1.00e-06  
 ------------------------------------------------------------------------------
            Enorm      Ldiff       Comment
 ------------------------------------------------------------------------------
     1     8.16e-02   1.61e-03     
     2     4.61e-02   2.62e-02     
     3     4.02e-02   2.04e-02     
     4     8.42e-03   1.64e-02     Switched to DIIS steps.
     5     3.11e-03   6.75e-04     
     6     3.50e-04   3.90e-05     
     7     2.68e-04   2.87e-05     
     8     7.49e-05   7.38e-06     
     9     2.59e-05   5.36e-06     
    10     7.52e-06   2.52e-06     
    11     2.35e-06   3.59e-07     
    12     8.14e-07   1.48e-07     
 ------------------------------------------------------------------------------
                                   Orbital response converged.

 Computing density matrices... Done.
 CCSD calculation:   CPU 209.00 s  wall 99.40 s

Current path: /canmo/ccsd/grad/
/g1_bb_aa
/g1_bb_bb
/g1_o1o1
/g1_o1o2
/g1_o1v1
/g1_o2v1
/g1_v1v1
/g1p_bb_aa
/g1p_bb_bb
/g1s_bb_aa
/g1s_bb_bb
/g2_o1o1o1o1
/g2_o1o1o1v1
/g2_o1o1v1v1
/g2_o1v1o1v1
/g2_o1v1v1v1
/g2_v1v1v1v1
/w_bb_aa
/w_bb_bb
 Transferring MO TPDM to AO TPDM
 Transferring g2_o1o1o1o1
 Transferring g2_o1o1o1v1
 Transferring g2_o1o1v1v1
 Transferring g2_o1v1o1v1
 Transferring g2_o1v1v1v1
 Transferring g2_v1v1v1v1
 Adding separable TPDM
 Computing TPDM gradient
 --------------------------------------------------------
 2e gradient
  Atom          X               Y               Z
 --------------------------------------------------------
    1         -2.839651       23.900404       -0.000000  
    2          8.429030      -21.423462        0.000000  
    3         17.285477        5.898192       -0.000000  
    4        -22.874856       -8.375134        0.000000  
 --------------------------------------------------------
 --------------------------------------------------------
 Final gradient
  Atom          X               Y               Z
 --------------------------------------------------------
    1         -2.839651       23.900404       -0.000000  
    2          8.429030      -21.423462        0.000000  
    3         17.285477        5.898192       -0.000000  
    4        -22.874856       -8.375134        0.000000  
 --------------------------------------------------------
 Analytic gradient from two-electron contribution:   CPU 396.87 s  wall 222.28 s

 Total ccman2 time:   CPU 632.73 s  wall 347.95 s


 --------------------------------------------------------------
             Orbital Energies (a.u.) and Symmetries
 --------------------------------------------------------------

 Alpha MOs, Restricted
 -- Occupied --                  
-104.86  -80.06  -80.04  -26.32  -10.59   -8.05   -8.05   -7.60
  1 A'    2 A'    3 A'    4 A'    5 A'    6 A'    7 A'    8 A'                 
 -7.576  -5.489  -5.487  -5.468  -5.467  -8.050  -5.487  -5.466
  9 A'   10 A'   11 A'   12 A'   13 A'    1 A"    2 A"    3 A"                 
 -1.619  -1.130  -0.926  -0.774  -0.695  -0.622  -0.520  -0.493
 14 A'   15 A'   16 A'   17 A'   18 A'   19 A'   20 A'   21 A'                 
 -0.404  -0.693  -0.510  -0.363
 22 A'    4 A"    5 A"    6 A"                                                 
 -- Virtual --                   
  0.037   0.062   0.065   0.092   0.098   0.112   0.127   0.145
 23 A'   24 A'   25 A'   26 A'   27 A'   28 A'   29 A'   30 A'                 
  0.150   0.172   0.190   0.244   0.328   0.357   0.377   0.401
 31 A'   32 A'   33 A'   34 A'   35 A'   36 A'   37 A'   38 A'                 
  0.418   0.431   0.529   0.561   0.619   0.676   0.770   0.786
 39 A'   40 A'   41 A'   42 A'   43 A'   44 A'   45 A'   46 A'                 
  0.868   0.942   1.007   1.124   1.142   1.156   1.209   1.362
 47 A'   48 A'   49 A'   50 A'   51 A'   52 A'   53 A'   54 A'                 
  1.482   1.614   1.640   1.886   1.936   1.946   2.013   2.246
 55 A'   56 A'   57 A'   58 A'   59 A'   60 A'   61 A'   62 A'                 
  2.636   2.717   4.192   4.232   4.493   6.924   6.946   7.240
 63 A'   64 A'   65 A'   66 A'   67 A'   68 A'   69 A'   70 A'                 
  7.447  10.350  14.753  14.782  14.824  14.868  26.753  26.972
 71 A'   72 A'   73 A'   74 A'   75 A'   76 A'   77 A'   78 A'                 
 68.737 165.837 166.054 219.204  -0.024   0.078   0.108   0.146
 79 A'   80 A'   81 A'   82 A'    7 A"    8 A"    9 A"   10 A"                 
  0.333   0.383   0.416   0.596   0.708   0.834   0.892   1.069
 11 A"   12 A"   13 A"   14 A"   15 A"   16 A"   17 A"   18 A"                 
  1.129   1.185   1.575   1.767   1.831   2.603   4.191   4.220
 19 A"   20 A"   21 A"   22 A"   23 A"   24 A"   25 A"   26 A"                 
  6.897  14.706  14.741  26.668
 27 A"   28 A"   29 A"   30 A"                                                 

 Beta MOs, Restricted
 -- Occupied --                  
-104.86  -80.06  -80.04  -26.32  -10.59   -8.05   -8.05   -7.60
  1 A'    2 A'    3 A'    4 A'    5 A'    6 A'    7 A'    8 A'                 
 -7.576  -5.489  -5.487  -5.468  -5.467  -8.050  -5.487  -5.466
  9 A'   10 A'   11 A'   12 A'   13 A'    1 A"    2 A"    3 A"                 
 -1.619  -1.130  -0.926  -0.774  -0.695  -0.622  -0.520  -0.493
 14 A'   15 A'   16 A'   17 A'   18 A'   19 A'   20 A'   21 A'                 
 -0.404  -0.693  -0.510  -0.363
 22 A'    4 A"    5 A"    6 A"                                                 
 -- Virtual --                   
  0.037   0.062   0.065   0.092   0.098   0.112   0.127   0.145
 23 A'   24 A'   25 A'   26 A'   27 A'   28 A'   29 A'   30 A'                 
  0.150   0.172   0.190   0.244   0.328   0.357   0.377   0.401
 31 A'   32 A'   33 A'   34 A'   35 A'   36 A'   37 A'   38 A'                 
  0.418   0.431   0.529   0.561   0.619   0.676   0.770   0.786
 39 A'   40 A'   41 A'   42 A'   43 A'   44 A'   45 A'   46 A'                 
  0.868   0.942   1.007   1.124   1.142   1.156   1.209   1.362
 47 A'   48 A'   49 A'   50 A'   51 A'   52 A'   53 A'   54 A'                 
  1.482   1.614   1.640   1.886   1.936   1.946   2.013   2.246
 55 A'   56 A'   57 A'   58 A'   59 A'   60 A'   61 A'   62 A'                 
  2.636   2.717   4.192   4.232   4.493   6.924   6.946   7.240
 63 A'   64 A'   65 A'   66 A'   67 A'   68 A'   69 A'   70 A'                 
  7.447  10.350  14.753  14.782  14.824  14.868  26.753  26.972
 71 A'   72 A'   73 A'   74 A'   75 A'   76 A'   77 A'   78 A'                 
 68.737 165.837 166.054 219.204  -0.024   0.078   0.108   0.146
 79 A'   80 A'   81 A'   82 A'    7 A"    8 A"    9 A"   10 A"                 
  0.333   0.383   0.416   0.596   0.708   0.834   0.892   1.069
 11 A"   12 A"   13 A"   14 A"   15 A"   16 A"   17 A"   18 A"                 
  1.129   1.185   1.575   1.767   1.831   2.603   4.191   4.220
 19 A"   20 A"   21 A"   22 A"   23 A"   24 A"   25 A"   26 A"                 
  6.897  14.706  14.741  26.668
 27 A"   28 A"   29 A"   30 A"                                                 
 --------------------------------------------------------------

          Ground-State Mulliken Net Atomic Charges

     Atom                 Charge (a.u.)
  ----------------------------------------
      1 P                     0.165597
      2 P                     0.157053
      3 F                    -0.209087
      4 Cl                   -0.113563
  ----------------------------------------
  Sum of atomic charges =    -0.000000

 -----------------------------------------------------------------
                    Cartesian Multipole Moments
 -----------------------------------------------------------------
    Charge (ESU x 10^10)
                -0.0000
    Dipole Moment (Debye)
         X       0.1481      Y       0.1023      Z      -0.0000
       Tot       0.1800
    Quadrupole Moments (Debye-Ang)
        XX     -50.4465     XY      -1.5949     YY     -44.3587
        XZ       0.0000     YZ       0.0000     ZZ     -43.5213
    Octopole Moments (Debye-Ang^2)
       XXX       1.7703    XXY       3.7697    XYY      -3.0116
       YYY      -0.0902    XXZ      -0.0000    XYZ       0.0000
       YYZ      -0.0000    XZZ      -4.5606    YZZ      -0.2044
       ZZZ      -0.0000
    Hexadecapole Moments (Debye-Ang^3)
      XXXX    -692.5036   XXXY       2.3850   XXYY    -131.8358
      XYYY       9.4776   YYYY    -172.1805   XXXZ       0.0000
      XXYZ       0.0000   XYYZ       0.0000   YYYZ      -0.0000
      XXZZ    -117.7936   XYZZ       1.5795   YYZZ     -38.0943
      XZZZ       0.0000   YZZZ      -0.0000   ZZZZ     -60.4130
 -----------------------------------------------------------------
 DrvMan completing analytic gradient of the correlated energy
 Correlated dipole moment
            1
    1   0.0582599
    2   0.0402297
    3  -0.0000000
 Energy read as -1241.056515136
 Full Analytical Gradient: (in a.u., or Hartree/Bohr)
             1             2             3             4
    1   -0.00116840    0.00224614   -0.00623629    0.00515856
    2   -0.00474997    0.00455700   -0.00246801    0.00266098
    3    0.00000000   -0.00000000    0.00000000   -0.00000000
 Gradient time:  CPU 0.24 s  wall 2.26 s
 Geometry Optimization Parameters
   NAtoms,    NIC,     NZ,  NCons,   NDum,   NFix, NCnnct, MaxDiis
        4      14       4       0       0       0       0       0


** GEOMETRY OPTIMIZATION IN DELOCALIZED INTERNAL COORDINATES **
   Searching for a Minimum

   Optimization Cycle:   1

                       Coordinates (Angstroms)
     ATOM                X               Y               Z
      1  P         0.2686859646   -0.8857673147    0.0000000000
      2  P        -1.0728308608    0.6748385964    0.0000000000
      3  F        -2.4693919924   -0.1993370122    0.0000000000
      4  Cl        2.0168647867    0.2916449343    0.0000000000
   Point Group: cs    Number of degrees of freedom:     5


   Energy is  -1241.056515136


 Attempting to Generate Delocalized Internal Coordinates

  5 Hessian modes will be used to form the next step
  Hessian Eigenvalues:
     0.246917    0.250000    0.250000    0.287175    0.430158

 Minimum Search - Taking Simple RFO Step
 Searching for Lamda that Minimizes Along All modes
 Value Taken    Lamda =  -0.00038297
 Step Taken.  Stepsize is  0.036522

                             Maximum     Tolerance    Cnvgd?
         Gradient           0.007342      0.000300      NO
         Displacement       0.026840      0.001200      NO
         Energy change     *********      0.000001      NO


 New Cartesian Coordinates Obtained by Inverse Iteration

 Displacement from previous Coordinates is:  0.063871
 ----------------------------------------------------------------
             Standard Nuclear Orientation (Angstroms)
    I     Atom           X                Y                Z
 ----------------------------------------------------------------
    1      P       0.2607024056    -0.8857727293     0.0000000000
    2      P      -1.0645677055     0.6785735117     0.0000000000
    3      F      -2.4473163290    -0.2022922212     0.0000000000
    4      Cl      1.9945095272     0.2908706428     0.0000000000
 ----------------------------------------------------------------
 Molecular Point Group                 Cs    NOp =  2
 Largest Abelian Subgroup              Cs    NOp =  2
 Nuclear Repulsion Energy =   253.5026191588 hartrees
 There are       28 alpha and       28 beta electrons
 Applying Cartesian multipole field
    Component          Value
    ---------          -----
     (2,0,0)        1.00000E-11
     (0,2,0)        2.00000E-11
     (0,0,2)       -3.00000E-11
 Nucleus-field energy     =     0.0000000064 hartrees
 Requested basis set is 6-311++G(d,p)
 There are 45 shells and 112 basis functions
 A cutoff of  1.0D-14 yielded    914 shell pairs
 There are      5972 function pairs (      6415 Cartesian)
 Smallest overlap matrix eigenvalue = 7.79E-04
 Guess MOs from SCF MO coefficient file

 -----------------------------------------------------------------------
  General SCF calculation program by
  Eric Jon Sundstrom, Paul Horn, Yuezhi Mao, Dmitri Zuev, Alec White,
  David Stuck, Shaama M.S., Shane Yost, Joonho Lee, David Small,
  Daniel Levine, Susi Lehtola, Hugh Burton, Evgeny Epifanovsky
 -----------------------------------------------------------------------
 Hartree-Fock
 using 4 threads for integral computing
 -------------------------------------------------------
 OpenMP Integral computing Module                
 Release: version 2.0, May 2017, Q-Chem Inc. Pleasanton 
 -------------------------------------------------------
 A restricted SCF calculation will be
 performed using DIIS
 SCF converges when DIIS error is below 1.0e-08
 ---------------------------------------
  Cycle       Energy         DIIS error
 ---------------------------------------
    1   -1240.4583820136      2.14e-04  
    2   -1240.4584740964      5.47e-05  
    3   -1240.4584830058      2.19e-05  
    4   -1240.4584843715      8.51e-06  
    5   -1240.4584846445      3.39e-06  
    6   -1240.4584846958      8.82e-07  
    7   -1240.4584847006      2.37e-07  
    8   -1240.4584847010      9.55e-08  
    9   -1240.4584847010      3.96e-08  
   10   -1240.4584847010      1.34e-08  
   11   -1240.4584847010      3.48e-09  Convergence criterion met
 ---------------------------------------
 SCF time:   CPU 6.54s  wall 15.00s 
 SCF   energy in the final basis set =    -1240.4584847010
 Total energy in the final basis set =    -1240.4584847010


 ------------------------------------------------------------------------------

   CCMAN2: suite of methods based on coupled cluster
           and equation of motion theories.

   Components:
   * libvmm-1.3-trunk
     by Evgeny Epifanovsky, Ilya Kaliman.
   * libtensor-2.5-trunk
     by Evgeny Epifanovsky, Michael Wormit, Dmitry Zuev, Sam Manzer, 
        Ilya Kaliman.
   * libcc-2.5-trunk
     by Evgeny Epifanovsky, Arik Landau, Tomasz Kus, Kirill Khistyaev, 
        Dmitry Zuev, Prashant Manohar, Xintian Feng, Anna Krylov, 
        Matthew Goldey, Alec White, Thomas Jagau, Kaushik Nanda, 
        Anastasia Gunina, Alexander Kunitsa, Joonho Lee.

   CCMAN original authors:
   Anna I. Krylov, C. David Sherrill, Steven R. Gwaltney,
   Edward F. C. Byrd (2000)
   Sergey V. Levchenko, Lyudmila V. Slipchenko, Tao Wang,
   Ana-Maria C. Cristian (2003)
   Piotr A. Pieniazek, C. Melania Oana, Evgeny Epifanovsky (2007)
   Prashant Manohar (2009)

 ------------------------------------------------------------------------------


 Allocating and initializing 3808MB of RAM...
 Calculation will run on 4 cores.


 Alpha MOs, Restricted
 -- Occupied --                  
-104.86  -80.06  -80.03  -26.32  -10.59   -8.05   -8.05   -8.05
  1 A'    2 A'    3 A'    4 A'    5 A'    6 A'    7 A'    1 A"                 
 -7.594  -7.574  -5.487  -5.485  -5.485  -5.466  -5.465  -5.464
  8 A'    9 A'   10 A'   11 A'    2 A"   12 A'   13 A'    3 A"                 
 -1.622  -1.133  -0.926  -0.775  -0.696  -0.694  -0.622  -0.520
 14 A'   15 A'   16 A'   17 A'   18 A'    4 A"   19 A'   20 A'                 
 -0.511  -0.493  -0.404  -0.362
  5 A"   21 A'   22 A'    6 A"                                                 
 -- Virtual --                   
 -0.023   0.038   0.063   0.065   0.078   0.092   0.099   0.109
  7 A"   23 A'   24 A'   25 A'    8 A"   26 A'   27 A'    9 A"                 
  0.113   0.127   0.146   0.146   0.152   0.173   0.192   0.245
 28 A'   29 A'   30 A'   10 A"   31 A'   32 A'   33 A'   34 A'                 
  0.327   0.333   0.357   0.376   0.383   0.402   0.416   0.421
 35 A'   11 A"   36 A'   37 A'   12 A"   38 A'   13 A"   39 A'                 
  0.433   0.530   0.560   0.596   0.620   0.675   0.707   0.771
 40 A'   41 A'   42 A'   14 A"   43 A'   44 A'   15 A"   45 A'                 
  0.785   0.833   0.871   0.893   0.947   1.011   1.073   1.125
 46 A'   16 A"   47 A'   17 A"   48 A'   49 A'   18 A"   50 A'                 
  1.129   1.143   1.159   1.188   1.213   1.369   1.489   1.576
 19 A"   51 A'   52 A'   20 A"   53 A'   54 A'   55 A'   21 A"                 
  1.614   1.636   1.769   1.832   1.890   1.938   1.947   2.013
 56 A'   57 A'   22 A"   23 A"   58 A'   59 A'   60 A'   61 A'                 
  2.247   2.603   2.637   2.720   4.189   4.191   4.221   4.233
 62 A'   24 A"   63 A'   64 A'   25 A"   65 A'   26 A"   66 A'                 
  4.500   6.897   6.924   6.944   7.243   7.456  10.350  14.709
 67 A'   27 A"   68 A'   69 A'   70 A'   71 A'   72 A'   28 A"                 
 14.743  14.756  14.788  14.827  14.867  26.669  26.756  26.983
 29 A"   73 A'   74 A'   75 A'   76 A'   30 A"   77 A'   78 A'                 
 68.738 165.840 166.063 219.205
 79 A'   80 A'   81 A'   82 A'                                                 

 Beta MOs, Restricted
 -- Occupied --                  
-104.86  -80.06  -80.03  -26.32  -10.59   -8.05   -8.05   -8.05
  1 A'    2 A'    3 A'    4 A'    5 A'    6 A'    7 A'    1 A"                 
 -7.594  -7.574  -5.487  -5.485  -5.485  -5.466  -5.465  -5.464
  8 A'    9 A'   10 A'   11 A'    2 A"   12 A'   13 A'    3 A"                 
 -1.622  -1.133  -0.926  -0.775  -0.696  -0.694  -0.622  -0.520
 14 A'   15 A'   16 A'   17 A'   18 A'    4 A"   19 A'   20 A'                 
 -0.511  -0.493  -0.404  -0.362
  5 A"   21 A'   22 A'    6 A"                                                 
 -- Virtual --                   
 -0.023   0.038   0.063   0.065   0.078   0.092   0.099   0.109
  7 A"   23 A'   24 A'   25 A'    8 A"   26 A'   27 A'    9 A"                 
  0.113   0.127   0.146   0.146   0.152   0.173   0.192   0.245
 28 A'   29 A'   30 A'   10 A"   31 A'   32 A'   33 A'   34 A'                 
  0.327   0.333   0.357   0.376   0.383   0.402   0.416   0.421
 35 A'   11 A"   36 A'   37 A'   12 A"   38 A'   13 A"   39 A'                 
  0.433   0.530   0.560   0.596   0.620   0.675   0.707   0.771
 40 A'   41 A'   42 A'   14 A"   43 A'   44 A'   15 A"   45 A'                 
  0.785   0.833   0.871   0.893   0.947   1.011   1.073   1.125
 46 A'   16 A"   47 A'   17 A"   48 A'   49 A'   18 A"   50 A'                 
  1.129   1.143   1.159   1.188   1.213   1.369   1.489   1.576
 19 A"   51 A'   52 A'   20 A"   53 A'   54 A'   55 A'   21 A"                 
  1.614   1.636   1.769   1.832   1.890   1.938   1.947   2.013
 56 A'   57 A'   22 A"   23 A"   58 A'   59 A'   60 A'   61 A'                 
  2.247   2.603   2.637   2.720   4.189   4.191   4.221   4.233
 62 A'   24 A"   63 A'   64 A'   25 A"   65 A'   26 A"   66 A'                 
  4.500   6.897   6.924   6.944   7.243   7.456  10.350  14.709
 67 A'   27 A"   68 A'   69 A'   70 A'   71 A'   72 A'   28 A"                 
 14.743  14.756  14.788  14.827  14.867  26.669  26.756  26.983
 29 A"   73 A'   74 A'   75 A'   76 A'   30 A"   77 A'   78 A'                 
 68.738 165.840 166.063 219.205
 79 A'   80 A'   81 A'   82 A'                                                 

 Occupation and symmetry of molecular orbitals

 Point group: Cs (2 irreducible representations).

                           A'   A"    All 
 ------------------------------------------
 All molecular orbitals:
  - Alpha                  82   30    112 
  - Beta                   82   30    112 
 ------------------------------------------
 Alpha orbitals:
  - Frozen occupied        13   3     16  
  - Active occupied        9    3     12  
  - Active virtual         60   24    84  
  - Frozen virtual         0    0     0   
 ------------------------------------------
 Beta orbitals:
  - Frozen occupied        13   3     16  
  - Active occupied        9    3     12  
  - Active virtual         60   24    84  
  - Frozen virtual         0    0     0   
 ------------------------------------------

 Import integrals:   CPU 0.00 s  wall 0.00 s

 Import integrals:   CPU 24.01 s  wall 27.90 s

 MP2 amplitudes:   CPU 0.13 s  wall 0.33 s

Running a double precision version
           CCSD T amplitudes will be solved using DIIS.

           Start     Size      MaxIter   EConv     TConv     
           3         7         100       1.00e-07  1.00e-05  
 ------------------------------------------------------------------------------
           Energy (a.u.)   Ediff      Tdiff       Comment
 ------------------------------------------------------------------------------
         -1241.02544061                           
     1   -1241.03478421   9.34e-03   7.47e-01     
     2   -1241.05320962   1.84e-02   9.63e-02     
     3   -1241.05368972   4.80e-04   4.26e-02     
     4   -1241.05588029   2.19e-03   1.56e-02     Switched to DIIS steps.
     5   -1241.05669145   8.11e-04   1.38e-02     
     6   -1241.05672800   3.65e-05   2.77e-03     
     7   -1241.05671706   1.09e-05   1.39e-03     
     8   -1241.05671455   2.50e-06   2.50e-04     
     9   -1241.05671463   7.05e-08   1.17e-04     
    10   -1241.05671461   1.17e-08   3.13e-05     
    11   -1241.05671465   4.11e-08   1.44e-05     
    12   -1241.05671470   4.93e-08   8.95e-06     
 ------------------------------------------------------------------------------
         -1241.05671470                           CCSD T converged.

End of double precision
 SCF energy                 = -1240.45848470
 MP2 energy                 = -1241.02544061
 CCSD correlation energy     =    -0.59823000
 CCSD total energy           = -1241.05671470

 CCSD  T1^2 = 0.0114  T2^2 = 0.2639  Leading amplitudes:

 Amplitude    Orbitals with energies
 -0.0226       4 (A") A                  ->    7 (A") A                   
              -0.6943                         -0.0230                     
 -0.0226       4 (A") B                  ->    7 (A") B                   
              -0.6943                         -0.0230                     
 -0.0213       6 (A") A                  ->    12 (A") A                  
              -0.3622                          0.3826                     
 -0.0213       6 (A") B                  ->    12 (A") B                  
              -0.3622                          0.3826                     

 Amplitude    Orbitals with energies
 -0.1590       6 (A") A      6 (A") B    ->    7 (A") A      7 (A") B     
              -0.3622       -0.3622           -0.0230       -0.0230       
  0.1590       6 (A") A      6 (A") B    ->    7 (A") B      7 (A") A     
              -0.3622       -0.3622           -0.0230       -0.0230       
  0.1590       6 (A") B      6 (A") A    ->    7 (A") A      7 (A") B     
              -0.3622       -0.3622           -0.0230       -0.0230       
 -0.1590       6 (A") B      6 (A") A    ->    7 (A") B      7 (A") A     
              -0.3622       -0.3622           -0.0230       -0.0230       

 Computing CCSD intemediates for later calculations in double precision
 Finished.

Running a double precision version
           CCSD Lambda amplitudes will be solved using DIIS.
           Start     Size      MaxIter   EConv     LConv     
           3         7         100       1.00e-07  1.00e-05  
 ------------------------------------------------------------------------------
            Enorm      Ldiff       Comment
 ------------------------------------------------------------------------------
     1     6.18e-02   4.52e-02     
     2     1.67e-02   7.52e-03     
     3     7.00e-03   2.06e-03     
     4     3.87e-03   1.34e-03     Switched to DIIS steps.
     5     1.02e-03   7.71e-04     
     6     4.74e-04   1.56e-04     
     7     1.30e-04   4.65e-05     
     8     5.45e-05   4.04e-06     
     9     1.97e-05   3.00e-06     
    10     8.16e-06   1.53e-06     
    11     3.38e-06   5.28e-07     
    12     1.16e-06   2.98e-07     
    13     5.59e-07   5.24e-08     
    14     2.57e-07   5.21e-08     
    15     1.21e-07   1.40e-08     
    16     5.92e-08   6.87e-09     
 ------------------------------------------------------------------------------
                                   CCSD Lambda converged.

 Computing density matrices in double precision...
           Orbital response amplitudes will be solved using DIIS.
           Start     Size      MaxIter   EConv     LConv     
           3         7         100       1.00e-06  1.00e-06  
 ------------------------------------------------------------------------------
            Enorm      Ldiff       Comment
 ------------------------------------------------------------------------------
     1     8.06e-02   2.02e-03     
     2     4.53e-02   2.56e-02     
     3     3.93e-02   1.97e-02     
     4     8.16e-03   1.59e-02     Switched to DIIS steps.
     5     3.02e-03   6.74e-04     
     6     3.44e-04   3.17e-05     
     7     2.58e-04   2.98e-05     
     8     7.14e-05   6.92e-06     
     9     2.45e-05   4.77e-06     
    10     6.90e-06   2.40e-06     
    11     2.09e-06   3.70e-07     
    12     7.19e-07   1.27e-07     
 ------------------------------------------------------------------------------
                                   Orbital response converged.

 Computing density matrices... Done.
 CCSD calculation:   CPU 210.16 s  wall 84.58 s

Current path: /canmo/ccsd/grad/
/g1_bb_aa
/g1_bb_bb
/g1_o1o1
/g1_o1o2
/g1_o1v1
/g1_o2v1
/g1_v1v1
/g1p_bb_aa
/g1p_bb_bb
/g1s_bb_aa
/g1s_bb_bb
/g2_o1o1o1o1
/g2_o1o1o1v1
/g2_o1o1v1v1
/g2_o1v1o1v1
/g2_o1v1v1v1
/g2_v1v1v1v1
/w_bb_aa
/w_bb_bb
 Transferring MO TPDM to AO TPDM
 Transferring g2_o1o1o1o1
 Transferring g2_o1o1o1v1
 Transferring g2_o1o1v1v1
 Transferring g2_o1v1o1v1
 Transferring g2_o1v1v1v1
 Transferring g2_v1v1v1v1
 Adding separable TPDM
 Computing TPDM gradient
 --------------------------------------------------------
 2e gradient
  Atom          X               Y               Z
 --------------------------------------------------------
    1         -2.774964       24.283126        0.000000  
    2          8.472576      -21.833573       -0.000000  
    3         17.357464        6.022933        0.000000  
    4        -23.055075       -8.472486       -0.000000  
 --------------------------------------------------------
 --------------------------------------------------------
 Final gradient
  Atom          X               Y               Z
 --------------------------------------------------------
    1         -2.774964       24.283126        0.000000  
    2          8.472576      -21.833573       -0.000000  
    3         17.357464        6.022933        0.000000  
    4        -23.055075       -8.472486       -0.000000  
 --------------------------------------------------------
 Analytic gradient from two-electron contribution:   CPU 397.87 s  wall 214.40 s

 Total ccman2 time:   CPU 635.17 s  wall 335.68 s


 --------------------------------------------------------------
             Orbital Energies (a.u.) and Symmetries
 --------------------------------------------------------------

 Alpha MOs, Restricted
 -- Occupied --                  
-104.86  -80.06  -80.03  -26.32  -10.59   -8.05   -8.05   -7.59
  1 A'    2 A'    3 A'    4 A'    5 A'    6 A'    7 A'    8 A'                 
 -7.574  -5.487  -5.485  -5.466  -5.465  -8.050  -5.485  -5.464
  9 A'   10 A'   11 A'   12 A'   13 A'    1 A"    2 A"    3 A"                 
 -1.622  -1.133  -0.926  -0.775  -0.696  -0.622  -0.520  -0.493
 14 A'   15 A'   16 A'   17 A'   18 A'   19 A'   20 A'   21 A'                 
 -0.404  -0.694  -0.511  -0.362
 22 A'    4 A"    5 A"    6 A"                                                 
 -- Virtual --                   
  0.038   0.063   0.065   0.092   0.099   0.113   0.127   0.146
 23 A'   24 A'   25 A'   26 A'   27 A'   28 A'   29 A'   30 A'                 
  0.152   0.173   0.192   0.245   0.327   0.357   0.376   0.402
 31 A'   32 A'   33 A'   34 A'   35 A'   36 A'   37 A'   38 A'                 
  0.421   0.433   0.530   0.560   0.620   0.675   0.771   0.785
 39 A'   40 A'   41 A'   42 A'   43 A'   44 A'   45 A'   46 A'                 
  0.871   0.947   1.011   1.125   1.143   1.159   1.213   1.369
 47 A'   48 A'   49 A'   50 A'   51 A'   52 A'   53 A'   54 A'                 
  1.489   1.614   1.636   1.890   1.938   1.947   2.013   2.247
 55 A'   56 A'   57 A'   58 A'   59 A'   60 A'   61 A'   62 A'                 
  2.637   2.720   4.191   4.233   4.500   6.924   6.944   7.243
 63 A'   64 A'   65 A'   66 A'   67 A'   68 A'   69 A'   70 A'                 
  7.456  10.350  14.756  14.788  14.827  14.867  26.756  26.983
 71 A'   72 A'   73 A'   74 A'   75 A'   76 A'   77 A'   78 A'                 
 68.738 165.840 166.063 219.205  -0.023   0.078   0.109   0.146
 79 A'   80 A'   81 A'   82 A'    7 A"    8 A"    9 A"   10 A"                 
  0.333   0.383   0.416   0.596   0.707   0.833   0.893   1.073
 11 A"   12 A"   13 A"   14 A"   15 A"   16 A"   17 A"   18 A"                 
  1.129   1.188   1.576   1.769   1.832   2.603   4.189   4.221
 19 A"   20 A"   21 A"   22 A"   23 A"   24 A"   25 A"   26 A"                 
  6.897  14.709  14.743  26.669
 27 A"   28 A"   29 A"   30 A"                                                 

 Beta MOs, Restricted
 -- Occupied --                  
-104.86  -80.06  -80.03  -26.32  -10.59   -8.05   -8.05   -7.59
  1 A'    2 A'    3 A'    4 A'    5 A'    6 A'    7 A'    8 A'                 
 -7.574  -5.487  -5.485  -5.466  -5.465  -8.050  -5.485  -5.464
  9 A'   10 A'   11 A'   12 A'   13 A'    1 A"    2 A"    3 A"                 
 -1.622  -1.133  -0.926  -0.775  -0.696  -0.622  -0.520  -0.493
 14 A'   15 A'   16 A'   17 A'   18 A'   19 A'   20 A'   21 A'                 
 -0.404  -0.694  -0.511  -0.362
 22 A'    4 A"    5 A"    6 A"                                                 
 -- Virtual --                   
  0.038   0.063   0.065   0.092   0.099   0.113   0.127   0.146
 23 A'   24 A'   25 A'   26 A'   27 A'   28 A'   29 A'   30 A'                 
  0.152   0.173   0.192   0.245   0.327   0.357   0.376   0.402
 31 A'   32 A'   33 A'   34 A'   35 A'   36 A'   37 A'   38 A'                 
  0.421   0.433   0.530   0.560   0.620   0.675   0.771   0.785
 39 A'   40 A'   41 A'   42 A'   43 A'   44 A'   45 A'   46 A'                 
  0.871   0.947   1.011   1.125   1.143   1.159   1.213   1.369
 47 A'   48 A'   49 A'   50 A'   51 A'   52 A'   53 A'   54 A'                 
  1.489   1.614   1.636   1.890   1.938   1.947   2.013   2.247
 55 A'   56 A'   57 A'   58 A'   59 A'   60 A'   61 A'   62 A'                 
  2.637   2.720   4.191   4.233   4.500   6.924   6.944   7.243
 63 A'   64 A'   65 A'   66 A'   67 A'   68 A'   69 A'   70 A'                 
  7.456  10.350  14.756  14.788  14.827  14.867  26.756  26.983
 71 A'   72 A'   73 A'   74 A'   75 A'   76 A'   77 A'   78 A'                 
 68.738 165.840 166.063 219.205  -0.023   0.078   0.109   0.146
 79 A'   80 A'   81 A'   82 A'    7 A"    8 A"    9 A"   10 A"                 
  0.333   0.383   0.416   0.596   0.707   0.833   0.893   1.073
 11 A"   12 A"   13 A"   14 A"   15 A"   16 A"   17 A"   18 A"                 
  1.129   1.188   1.576   1.769   1.832   2.603   4.189   4.221
 19 A"   20 A"   21 A"   22 A"   23 A"   24 A"   25 A"   26 A"                 
  6.897  14.709  14.743  26.669
 27 A"   28 A"   29 A"   30 A"                                                 
 --------------------------------------------------------------

          Ground-State Mulliken Net Atomic Charges

     Atom                 Charge (a.u.)
  ----------------------------------------
      1 P                     0.162497
      2 P                     0.152982
      3 F                    -0.204612
      4 Cl                   -0.110867
  ----------------------------------------
  Sum of atomic charges =    -0.000000

 -----------------------------------------------------------------
                    Cartesian Multipole Moments
 -----------------------------------------------------------------
    Charge (ESU x 10^10)
                -0.0000
    Dipole Moment (Debye)
         X       0.1362      Y       0.1148      Z       0.0000
       Tot       0.1782
    Quadrupole Moments (Debye-Ang)
        XX     -50.2088     XY      -1.6108     YY     -44.3282
        XZ       0.0000     YZ      -0.0000     ZZ     -43.4764
    Octopole Moments (Debye-Ang^2)
       XXX       1.7318    XXY       3.7330    XYY      -2.7947
       YYY      -0.1541    XXZ       0.0000    XYZ      -0.0000
       YYZ      -0.0000    XZZ      -4.3672    YZZ      -0.2277
       ZZZ      -0.0000
    Hexadecapole Moments (Debye-Ang^3)
      XXXX    -678.3500   XXXY       2.2391   XXYY    -129.7273
      XYYY       9.4057   YYYY    -172.5971   XXXZ       0.0000
      XXYZ      -0.0000   XYYZ      -0.0000   YYYZ       0.0000
      XXZZ    -115.6414   XYZZ       1.5579   YYZZ     -38.1330
      XZZZ       0.0000   YZZZ       0.0000   ZZZZ     -60.2842
 -----------------------------------------------------------------
 DrvMan completing analytic gradient of the correlated energy
 Correlated dipole moment
            1
    1   0.0535860
    2   0.0451828
    3   0.0000000
 Energy read as -1241.056714704
 Full Analytical Gradient: (in a.u., or Hartree/Bohr)
             1             2             3             4
    1   -0.00111014    0.00113110   -0.00086227    0.00084130
    2   -0.00260019    0.00267392   -0.00131463    0.00124090
    3   -0.00000000    0.00000000   -0.00000000    0.00000000
 Gradient time:  CPU 0.25 s  wall 2.99 s
 Geometry Optimization Parameters
   NAtoms,    NIC,     NZ,  NCons,   NDum,   NFix, NCnnct, MaxDiis
        4      14       4       0       0       0       0       0

 Cartesian Hessian Update
 Hessian Updated using BFGS Update


** GEOMETRY OPTIMIZATION IN DELOCALIZED INTERNAL COORDINATES **
   Searching for a Minimum

   Optimization Cycle:   2

                       Coordinates (Angstroms)
     ATOM                X               Y               Z
      1  P         0.2607024056   -0.8857727293    0.0000000000
      2  P        -1.0645677055    0.6785735117    0.0000000000
      3  F        -2.4473163290   -0.2022922212    0.0000000000
      4  Cl        1.9945095272    0.2908706428    0.0000000000
   Point Group: cs    Number of degrees of freedom:     5


   Energy is  -1241.056714704

 Hessian Updated using BFGS Update

  5 Hessian modes will be used to form the next step
  Hessian Eigenvalues:
     0.186778    0.249953    0.277190    0.349907    0.407048

 Minimum Search - Taking Simple RFO Step
 Searching for Lamda that Minimizes Along All modes
 Value Taken    Lamda =  -0.00005420
 Step Taken.  Stepsize is  0.015384

                             Maximum     Tolerance    Cnvgd?
         Gradient           0.002662      0.000300      NO
         Displacement       0.013033      0.001200      NO
         Energy change     -0.000200      0.000001      NO


 New Cartesian Coordinates Obtained by Inverse Iteration

 Displacement from previous Coordinates is:  0.015311
 ----------------------------------------------------------------
             Standard Nuclear Orientation (Angstroms)
    I     Atom           X                Y                Z
 ----------------------------------------------------------------
    1      P       0.2632019255    -0.8806757619     0.0000000000
    2      P      -1.0673952716     0.6755543226     0.0000000000
    3      F      -2.4490619959    -0.2014873230     0.0000000000
    4      Cl      1.9965832401     0.2879879662     0.0000000000
 ----------------------------------------------------------------
 Molecular Point Group                 Cs    NOp =  2
 Largest Abelian Subgroup              Cs    NOp =  2
 Nuclear Repulsion Energy =   253.6970475058 hartrees
 There are       28 alpha and       28 beta electrons
 Applying Cartesian multipole field
    Component          Value
    ---------          -----
     (2,0,0)        1.00000E-11
     (0,2,0)        2.00000E-11
     (0,0,2)       -3.00000E-11
 Nucleus-field energy     =     0.0000000064 hartrees
 Requested basis set is 6-311++G(d,p)
 There are 45 shells and 112 basis functions
 A cutoff of  1.0D-14 yielded    914 shell pairs
 There are      5972 function pairs (      6415 Cartesian)
 Smallest overlap matrix eigenvalue = 7.73E-04
 Guess MOs from SCF MO coefficient file

 -----------------------------------------------------------------------
  General SCF calculation program by
  Eric Jon Sundstrom, Paul Horn, Yuezhi Mao, Dmitri Zuev, Alec White,
  David Stuck, Shaama M.S., Shane Yost, Joonho Lee, David Small,
  Daniel Levine, Susi Lehtola, Hugh Burton, Evgeny Epifanovsky
 -----------------------------------------------------------------------
 Hartree-Fock
 using 4 threads for integral computing
 -------------------------------------------------------
 OpenMP Integral computing Module                
 Release: version 2.0, May 2017, Q-Chem Inc. Pleasanton 
 -------------------------------------------------------
 A restricted SCF calculation will be
 performed using DIIS
 SCF converges when DIIS error is below 1.0e-08
 ---------------------------------------
  Cycle       Energy         DIIS error
 ---------------------------------------
    1   -1240.4587898779      8.98e-05  
    2   -1240.4588082527      2.42e-05  
    3   -1240.4588100004      1.12e-05  
    4   -1240.4588102596      3.46e-06  
    5   -1240.4588103019      1.10e-06  
    6   -1240.4588103079      3.40e-07  
    7   -1240.4588103085      1.03e-07  
    8   -1240.4588103086      4.97e-08  
    9   -1240.4588103086      1.63e-08  
   10   -1240.4588103086      9.07e-09  Convergence criterion met
 ---------------------------------------
 SCF time:   CPU 6.03s  wall 6.00s 
 SCF   energy in the final basis set =    -1240.4588103086
 Total energy in the final basis set =    -1240.4588103086


 ------------------------------------------------------------------------------

   CCMAN2: suite of methods based on coupled cluster
           and equation of motion theories.

   Components:
   * libvmm-1.3-trunk
     by Evgeny Epifanovsky, Ilya Kaliman.
   * libtensor-2.5-trunk
     by Evgeny Epifanovsky, Michael Wormit, Dmitry Zuev, Sam Manzer, 
        Ilya Kaliman.
   * libcc-2.5-trunk
     by Evgeny Epifanovsky, Arik Landau, Tomasz Kus, Kirill Khistyaev, 
        Dmitry Zuev, Prashant Manohar, Xintian Feng, Anna Krylov, 
        Matthew Goldey, Alec White, Thomas Jagau, Kaushik Nanda, 
        Anastasia Gunina, Alexander Kunitsa, Joonho Lee.

   CCMAN original authors:
   Anna I. Krylov, C. David Sherrill, Steven R. Gwaltney,
   Edward F. C. Byrd (2000)
   Sergey V. Levchenko, Lyudmila V. Slipchenko, Tao Wang,
   Ana-Maria C. Cristian (2003)
   Piotr A. Pieniazek, C. Melania Oana, Evgeny Epifanovsky (2007)
   Prashant Manohar (2009)

 ------------------------------------------------------------------------------


 Allocating and initializing 3808MB of RAM...
 Calculation will run on 4 cores.


 Alpha MOs, Restricted
 -- Occupied --                  
-104.86  -80.06  -80.03  -26.32  -10.59   -8.05   -8.05   -8.05
  1 A'    2 A'    3 A'    4 A'    5 A'    6 A'    7 A'    1 A"                 
 -7.594  -7.573  -5.487  -5.485  -5.485  -5.465  -5.464  -5.464
  8 A'    9 A'   10 A'   11 A'    2 A"   12 A'   13 A'    3 A"                 
 -1.623  -1.134  -0.927  -0.776  -0.697  -0.695  -0.623  -0.521
 14 A'   15 A'   16 A'   17 A'   18 A'    4 A"   19 A'   20 A'                 
 -0.512  -0.493  -0.403  -0.362
  5 A"   21 A'   22 A'    6 A"                                                 
 -- Virtual --                   
 -0.022   0.039   0.063   0.065   0.078   0.093   0.099   0.109
  7 A"   23 A'   24 A'   25 A'    8 A"   26 A'   27 A'    9 A"                 
  0.114   0.127   0.146   0.147   0.152   0.173   0.193   0.245
 28 A'   29 A'   10 A"   30 A'   31 A'   32 A'   33 A'   34 A'                 
  0.328   0.333   0.357   0.377   0.383   0.402   0.416   0.421
 35 A'   11 A"   36 A'   37 A'   12 A"   38 A'   13 A"   39 A'                 
  0.433   0.530   0.560   0.596   0.620   0.675   0.707   0.772
 40 A'   41 A'   42 A'   14 A"   43 A'   44 A'   15 A"   45 A'                 
  0.784   0.832   0.872   0.894   0.948   1.011   1.074   1.127
 46 A'   16 A"   47 A'   17 A"   48 A'   49 A'   18 A"   50 A'                 
  1.129   1.143   1.159   1.189   1.215   1.372   1.492   1.576
 19 A"   51 A'   52 A'   20 A"   53 A'   54 A'   55 A'   21 A"                 
  1.613   1.636   1.769   1.833   1.890   1.938   1.948   2.015
 56 A'   57 A'   22 A"   23 A"   58 A'   59 A'   60 A'   61 A'                 
  2.247   2.603   2.636   2.721   4.188   4.190   4.221   4.233
 62 A'   24 A"   63 A'   64 A'   25 A"   65 A'   26 A"   66 A'                 
  4.502   6.896   6.923   6.942   7.245   7.459  10.350  14.709
 67 A'   27 A"   68 A'   69 A'   70 A'   71 A'   72 A'   28 A"                 
 14.743  14.757  14.789  14.827  14.868  26.668  26.756  26.986
 29 A"   73 A'   74 A'   75 A'   76 A'   30 A"   77 A'   78 A'                 
 68.737 165.842 166.066 219.205
 79 A'   80 A'   81 A'   82 A'                                                 

 Beta MOs, Restricted
 -- Occupied --                  
-104.86  -80.06  -80.03  -26.32  -10.59   -8.05   -8.05   -8.05
  1 A'    2 A'    3 A'    4 A'    5 A'    6 A'    7 A'    1 A"                 
 -7.594  -7.573  -5.487  -5.485  -5.485  -5.465  -5.464  -5.464
  8 A'    9 A'   10 A'   11 A'    2 A"   12 A'   13 A'    3 A"                 
 -1.623  -1.134  -0.927  -0.776  -0.697  -0.695  -0.623  -0.521
 14 A'   15 A'   16 A'   17 A'   18 A'    4 A"   19 A'   20 A'                 
 -0.512  -0.493  -0.403  -0.362
  5 A"   21 A'   22 A'    6 A"                                                 
 -- Virtual --                   
 -0.022   0.039   0.063   0.065   0.078   0.093   0.099   0.109
  7 A"   23 A'   24 A'   25 A'    8 A"   26 A'   27 A'    9 A"                 
  0.114   0.127   0.146   0.147   0.152   0.173   0.193   0.245
 28 A'   29 A'   10 A"   30 A'   31 A'   32 A'   33 A'   34 A'                 
  0.328   0.333   0.357   0.377   0.383   0.402   0.416   0.421
 35 A'   11 A"   36 A'   37 A'   12 A"   38 A'   13 A"   39 A'                 
  0.433   0.530   0.560   0.596   0.620   0.675   0.707   0.772
 40 A'   41 A'   42 A'   14 A"   43 A'   44 A'   15 A"   45 A'                 
  0.784   0.832   0.872   0.894   0.948   1.011   1.074   1.127
 46 A'   16 A"   47 A'   17 A"   48 A'   49 A'   18 A"   50 A'                 
  1.129   1.143   1.159   1.189   1.215   1.372   1.492   1.576
 19 A"   51 A'   52 A'   20 A"   53 A'   54 A'   55 A'   21 A"                 
  1.613   1.636   1.769   1.833   1.890   1.938   1.948   2.015
 56 A'   57 A'   22 A"   23 A"   58 A'   59 A'   60 A'   61 A'                 
  2.247   2.603   2.636   2.721   4.188   4.190   4.221   4.233
 62 A'   24 A"   63 A'   64 A'   25 A"   65 A'   26 A"   66 A'                 
  4.502   6.896   6.923   6.942   7.245   7.459  10.350  14.709
 67 A'   27 A"   68 A'   69 A'   70 A'   71 A'   72 A'   28 A"                 
 14.743  14.757  14.789  14.827  14.868  26.668  26.756  26.986
 29 A"   73 A'   74 A'   75 A'   76 A'   30 A"   77 A'   78 A'                 
 68.737 165.842 166.066 219.205
 79 A'   80 A'   81 A'   82 A'                                                 

 Occupation and symmetry of molecular orbitals

 Point group: Cs (2 irreducible representations).

                           A'   A"    All 
 ------------------------------------------
 All molecular orbitals:
  - Alpha                  82   30    112 
  - Beta                   82   30    112 
 ------------------------------------------
 Alpha orbitals:
  - Frozen occupied        13   3     16  
  - Active occupied        9    3     12  
  - Active virtual         60   24    84  
  - Frozen virtual         0    0     0   
 ------------------------------------------
 Beta orbitals:
  - Frozen occupied        13   3     16  
  - Active occupied        9    3     12  
  - Active virtual         60   24    84  
  - Frozen virtual         0    0     0   
 ------------------------------------------

 Import integrals:   CPU 0.00 s  wall 0.00 s

 Import integrals:   CPU 24.21 s  wall 24.62 s

 MP2 amplitudes:   CPU 0.13 s  wall 0.38 s

Running a double precision version
           CCSD T amplitudes will be solved using DIIS.

           Start     Size      MaxIter   EConv     TConv     
           3         7         100       1.00e-07  1.00e-05  
 ------------------------------------------------------------------------------
           Energy (a.u.)   Ediff      Tdiff       Comment
 ------------------------------------------------------------------------------
         -1241.02547103                           
     1   -1241.03489655   9.43e-03   7.47e-01     
     2   -1241.05325249   1.84e-02   9.62e-02     
     3   -1241.05374240   4.90e-04   4.25e-02     
     4   -1241.05591970   2.18e-03   1.56e-02     Switched to DIIS steps.
     5   -1241.05672391   8.04e-04   1.37e-02     
     6   -1241.05675970   3.58e-05   2.73e-03     
     7   -1241.05674889   1.08e-05   1.37e-03     
     8   -1241.05674644   2.45e-06   2.47e-04     
     9   -1241.05674651   6.80e-08   1.15e-04     
    10   -1241.05674650   9.70e-09   3.08e-05     
    11   -1241.05674654   4.07e-08   1.41e-05     
    12   -1241.05674659   4.79e-08   8.73e-06     
 ------------------------------------------------------------------------------
         -1241.05674659                           CCSD T converged.

End of double precision
 SCF energy                 = -1240.45881031
 MP2 energy                 = -1241.02547103
 CCSD correlation energy     =    -0.59793628
 CCSD total energy           = -1241.05674659

 CCSD  T1^2 = 0.0114  T2^2 = 0.2632  Leading amplitudes:

 Amplitude    Orbitals with energies
 -0.0226       4 (A") A                  ->    7 (A") A                   
              -0.6953                         -0.0222                     
 -0.0226       4 (A") B                  ->    7 (A") B                   
              -0.6953                         -0.0222                     
 -0.0211       6 (A") A                  ->    12 (A") A                  
              -0.3623                          0.3825                     
 -0.0211       6 (A") B                  ->    12 (A") B                  
              -0.3623                          0.3825                     

 Amplitude    Orbitals with energies
 -0.1581       6 (A") A      6 (A") B    ->    7 (A") A      7 (A") B     
              -0.3623       -0.3623           -0.0222       -0.0222       
  0.1581       6 (A") A      6 (A") B    ->    7 (A") B      7 (A") A     
              -0.3623       -0.3623           -0.0222       -0.0222       
  0.1581       6 (A") B      6 (A") A    ->    7 (A") A      7 (A") B     
              -0.3623       -0.3623           -0.0222       -0.0222       
 -0.1581       6 (A") B      6 (A") A    ->    7 (A") B      7 (A") A     
              -0.3623       -0.3623           -0.0222       -0.0222       

 Computing CCSD intemediates for later calculations in double precision
 Finished.

Running a double precision version
           CCSD Lambda amplitudes will be solved using DIIS.
           Start     Size      MaxIter   EConv     LConv     
           3         7         100       1.00e-07  1.00e-05  
 ------------------------------------------------------------------------------
            Enorm      Ldiff       Comment
 ------------------------------------------------------------------------------
     1     6.15e-02   4.49e-02     
     2     1.66e-02   7.48e-03     
     3     6.95e-03   2.04e-03     
     4     3.84e-03   1.33e-03     Switched to DIIS steps.
     5     1.01e-03   7.63e-04     
     6     4.68e-04   1.54e-04     
     7     1.28e-04   4.55e-05     
     8     5.39e-05   3.90e-06     
     9     1.95e-05   2.95e-06     
    10     8.07e-06   1.50e-06     
    11     3.35e-06   5.11e-07     
    12     1.15e-06   2.87e-07     
    13     5.61e-07   4.96e-08     
    14     2.58e-07   5.03e-08     
    15     1.21e-07   1.32e-08     
    16     5.90e-08   6.48e-09     
 ------------------------------------------------------------------------------
                                   CCSD Lambda converged.

 Computing density matrices in double precision...
           Orbital response amplitudes will be solved using DIIS.
           Start     Size      MaxIter   EConv     LConv     
           3         7         100       1.00e-06  1.00e-06  
 ------------------------------------------------------------------------------
            Enorm      Ldiff       Comment
 ------------------------------------------------------------------------------
     1     8.04e-02   2.11e-03     
     2     4.51e-02   2.55e-02     
     3     3.92e-02   1.96e-02     
     4     8.37e-03   1.59e-02     Switched to DIIS steps.
     5     3.02e-03   6.08e-04     
     6     3.41e-04   4.93e-05     
     7     2.50e-04   3.22e-05     
     8     6.92e-05   7.21e-06     
     9     2.38e-05   4.52e-06     
    10     6.70e-06   2.32e-06     
    11     2.00e-06   3.56e-07     
    12     6.88e-07   1.30e-07     
 ------------------------------------------------------------------------------
                                   Orbital response converged.

 Computing density matrices... Done.
 CCSD calculation:   CPU 208.25 s  wall 90.97 s

Current path: /canmo/ccsd/grad/
/g1_bb_aa
/g1_bb_bb
/g1_o1o1
/g1_o1o2
/g1_o1v1
/g1_o2v1
/g1_v1v1
/g1p_bb_aa
/g1p_bb_bb
/g1s_bb_aa
/g1s_bb_bb
/g2_o1o1o1o1
/g2_o1o1o1v1
/g2_o1o1v1v1
/g2_o1v1o1v1
/g2_o1v1v1v1
/g2_v1v1v1v1
/w_bb_aa
/w_bb_bb
 Transferring MO TPDM to AO TPDM
 Transferring g2_o1o1o1o1
 Transferring g2_o1o1o1v1
 Transferring g2_o1o1v1v1
 Transferring g2_o1v1o1v1
 Transferring g2_o1v1v1v1
 Transferring g2_v1v1v1v1
 Adding separable TPDM
 Computing TPDM gradient
 --------------------------------------------------------
 2e gradient
  Atom          X               Y               Z
 --------------------------------------------------------
    1         -2.788224       24.196590       -0.000000  
    2          8.500712      -21.759494       -0.000000  
    3         17.413681        6.025487       -0.000000  
    4        -23.126170       -8.462583        0.000000  
 --------------------------------------------------------
 --------------------------------------------------------
 Final gradient
  Atom          X               Y               Z
 --------------------------------------------------------
    1         -2.788224       24.196590       -0.000000  
    2          8.500712      -21.759494       -0.000000  
    3         17.413681        6.025487       -0.000000  
    4        -23.126170       -8.462583        0.000000  
 --------------------------------------------------------
 Analytic gradient from two-electron contribution:   CPU 398.01 s  wall 238.20 s

 Total ccman2 time:   CPU 633.38 s  wall 365.06 s


 --------------------------------------------------------------
             Orbital Energies (a.u.) and Symmetries
 --------------------------------------------------------------

 Alpha MOs, Restricted
 -- Occupied --                  
-104.86  -80.06  -80.03  -26.32  -10.59   -8.05   -8.05   -7.59
  1 A'    2 A'    3 A'    4 A'    5 A'    6 A'    7 A'    8 A'                 
 -7.573  -5.487  -5.485  -5.465  -5.464  -8.051  -5.485  -5.464
  9 A'   10 A'   11 A'   12 A'   13 A'    1 A"    2 A"    3 A"                 
 -1.623  -1.134  -0.927  -0.776  -0.697  -0.623  -0.521  -0.493
 14 A'   15 A'   16 A'   17 A'   18 A'   19 A'   20 A'   21 A'                 
 -0.403  -0.695  -0.512  -0.362
 22 A'    4 A"    5 A"    6 A"                                                 
 -- Virtual --                   
  0.039   0.063   0.065   0.093   0.099   0.114   0.127   0.147
 23 A'   24 A'   25 A'   26 A'   27 A'   28 A'   29 A'   30 A'                 
  0.152   0.173   0.193   0.245   0.328   0.357   0.377   0.402
 31 A'   32 A'   33 A'   34 A'   35 A'   36 A'   37 A'   38 A'                 
  0.421   0.433   0.530   0.560   0.620   0.675   0.772   0.784
 39 A'   40 A'   41 A'   42 A'   43 A'   44 A'   45 A'   46 A'                 
  0.872   0.948   1.011   1.127   1.143   1.159   1.215   1.372
 47 A'   48 A'   49 A'   50 A'   51 A'   52 A'   53 A'   54 A'                 
  1.492   1.613   1.636   1.890   1.938   1.948   2.015   2.247
 55 A'   56 A'   57 A'   58 A'   59 A'   60 A'   61 A'   62 A'                 
  2.636   2.721   4.190   4.233   4.502   6.923   6.942   7.245
 63 A'   64 A'   65 A'   66 A'   67 A'   68 A'   69 A'   70 A'                 
  7.459  10.350  14.757  14.789  14.827  14.868  26.756  26.986
 71 A'   72 A'   73 A'   74 A'   75 A'   76 A'   77 A'   78 A'                 
 68.737 165.842 166.066 219.205  -0.022   0.078   0.109   0.146
 79 A'   80 A'   81 A'   82 A'    7 A"    8 A"    9 A"   10 A"                 
  0.333   0.383   0.416   0.596   0.707   0.832   0.894   1.074
 11 A"   12 A"   13 A"   14 A"   15 A"   16 A"   17 A"   18 A"                 
  1.129   1.189   1.576   1.769   1.833   2.603   4.188   4.221
 19 A"   20 A"   21 A"   22 A"   23 A"   24 A"   25 A"   26 A"                 
  6.896  14.709  14.743  26.668
 27 A"   28 A"   29 A"   30 A"                                                 

 Beta MOs, Restricted
 -- Occupied --                  
-104.86  -80.06  -80.03  -26.32  -10.59   -8.05   -8.05   -7.59
  1 A'    2 A'    3 A'    4 A'    5 A'    6 A'    7 A'    8 A'                 
 -7.573  -5.487  -5.485  -5.465  -5.464  -8.051  -5.485  -5.464
  9 A'   10 A'   11 A'   12 A'   13 A'    1 A"    2 A"    3 A"                 
 -1.623  -1.134  -0.927  -0.776  -0.697  -0.623  -0.521  -0.493
 14 A'   15 A'   16 A'   17 A'   18 A'   19 A'   20 A'   21 A'                 
 -0.403  -0.695  -0.512  -0.362
 22 A'    4 A"    5 A"    6 A"                                                 
 -- Virtual --                   
  0.039   0.063   0.065   0.093   0.099   0.114   0.127   0.147
 23 A'   24 A'   25 A'   26 A'   27 A'   28 A'   29 A'   30 A'                 
  0.152   0.173   0.193   0.245   0.328   0.357   0.377   0.402
 31 A'   32 A'   33 A'   34 A'   35 A'   36 A'   37 A'   38 A'                 
  0.421   0.433   0.530   0.560   0.620   0.675   0.772   0.784
 39 A'   40 A'   41 A'   42 A'   43 A'   44 A'   45 A'   46 A'                 
  0.872   0.948   1.011   1.127   1.143   1.159   1.215   1.372
 47 A'   48 A'   49 A'   50 A'   51 A'   52 A'   53 A'   54 A'                 
  1.492   1.613   1.636   1.890   1.938   1.948   2.015   2.247
 55 A'   56 A'   57 A'   58 A'   59 A'   60 A'   61 A'   62 A'                 
  2.636   2.721   4.190   4.233   4.502   6.923   6.942   7.245
 63 A'   64 A'   65 A'   66 A'   67 A'   68 A'   69 A'   70 A'                 
  7.459  10.350  14.757  14.789  14.827  14.868  26.756  26.986
 71 A'   72 A'   73 A'   74 A'   75 A'   76 A'   77 A'   78 A'                 
 68.737 165.842 166.066 219.205  -0.022   0.078   0.109   0.146
 79 A'   80 A'   81 A'   82 A'    7 A"    8 A"    9 A"   10 A"                 
  0.333   0.383   0.416   0.596   0.707   0.832   0.894   1.074
 11 A"   12 A"   13 A"   14 A"   15 A"   16 A"   17 A"   18 A"                 
  1.129   1.189   1.576   1.769   1.833   2.603   4.188   4.221
 19 A"   20 A"   21 A"   22 A"   23 A"   24 A"   25 A"   26 A"                 
  6.896  14.709  14.743  26.668
 27 A"   28 A"   29 A"   30 A"                                                 
 --------------------------------------------------------------

          Ground-State Mulliken Net Atomic Charges

     Atom                 Charge (a.u.)
  ----------------------------------------
      1 P                     0.158951
      2 P                     0.150243
      3 F                    -0.201805
      4 Cl                   -0.107389
  ----------------------------------------
  Sum of atomic charges =    -0.000000

 -----------------------------------------------------------------
                    Cartesian Multipole Moments
 -----------------------------------------------------------------
    Charge (ESU x 10^10)
                -0.0000
    Dipole Moment (Debye)
         X       0.1454      Y       0.1197      Z      -0.0000
       Tot       0.1883
    Quadrupole Moments (Debye-Ang)
        XX     -50.1045     XY      -1.5701     YY     -44.3947
        XZ      -0.0000     YZ      -0.0000     ZZ     -43.4680
    Octopole Moments (Debye-Ang^2)
       XXX       1.7242    XXY       3.7086    XYY      -2.7791
       YYY      -0.1084    XXZ      -0.0000    XYZ      -0.0000
       YYZ       0.0000    XZZ      -4.3641    YZZ      -0.2209
       ZZZ       0.0000
    Hexadecapole Moments (Debye-Ang^3)
      XXXX    -678.7896   XXXY       2.5571   XXYY    -129.8399
      XYYY       9.6965   YYYY    -171.7515   XXXZ      -0.0000
      XXYZ       0.0000   XYYZ      -0.0000   YYYZ      -0.0000
      XXZZ    -115.7940   XYZZ       1.6540   YYZZ     -37.9799
      XZZZ      -0.0000   YZZZ      -0.0000   ZZZZ     -60.2828
 -----------------------------------------------------------------
 DrvMan completing analytic gradient of the correlated energy
 Correlated dipole moment
            1
    1   0.0572079
    2   0.0470846
    3  -0.0000000
 Energy read as -1241.056746586
 Full Analytical Gradient: (in a.u., or Hartree/Bohr)
             1             2             3             4
    1   -0.00060243    0.00057195   -0.00020633    0.00023680
    2   -0.00023387    0.00015889   -0.00024879    0.00032377
    3    0.00000000   -0.00000000    0.00000000   -0.00000000
 Gradient time:  CPU 0.24 s  wall 2.09 s
 Geometry Optimization Parameters
   NAtoms,    NIC,     NZ,  NCons,   NDum,   NFix, NCnnct, MaxDiis
        4      14       4       0       0       0       0       0

 Cartesian Hessian Update
 Hessian Updated using BFGS Update


** GEOMETRY OPTIMIZATION IN DELOCALIZED INTERNAL COORDINATES **
   Searching for a Minimum

   Optimization Cycle:   3

                       Coordinates (Angstroms)
     ATOM                X               Y               Z
      1  P         0.2632019255   -0.8806757619    0.0000000000
      2  P        -1.0673952716    0.6755543226    0.0000000000
      3  F        -2.4490619959   -0.2014873230    0.0000000000
      4  Cl        1.9965832401    0.2879879662    0.0000000000
   Point Group: cs    Number of degrees of freedom:     5


   Energy is  -1241.056746586

 Hessian Updated using BFGS Update

  5 Hessian modes will be used to form the next step
  Hessian Eigenvalues:
     0.159825    0.250122    0.291327    0.320037    0.407183

 Minimum Search - Taking Simple RFO Step
 Searching for Lamda that Minimizes Along All modes
 Value Taken    Lamda =  -0.00000339
 Step Taken.  Stepsize is  0.004195

                             Maximum     Tolerance    Cnvgd?
         Gradient           0.000632      0.000300      NO
         Displacement       0.003080      0.001200      NO
         Energy change     -0.000032      0.000001      NO


 New Cartesian Coordinates Obtained by Inverse Iteration

 Displacement from previous Coordinates is:  0.005286
 ----------------------------------------------------------------
             Standard Nuclear Orientation (Angstroms)
    I     Atom           X                Y                Z
 ----------------------------------------------------------------
    1      P       0.2642164279    -0.8792451461     0.0000000000
    2      P      -1.0688399784     0.6753930184     0.0000000000
    3      F      -2.4496206488    -0.2016028257     0.0000000000
    4      Cl      1.9975720976     0.2868341573     0.0000000000
 ----------------------------------------------------------------
 Molecular Point Group                 Cs    NOp =  2
 Largest Abelian Subgroup              Cs    NOp =  2
 Nuclear Repulsion Energy =   253.6996770418 hartrees
 There are       28 alpha and       28 beta electrons
 Applying Cartesian multipole field
    Component          Value
    ---------          -----
     (2,0,0)        1.00000E-11
     (0,2,0)        2.00000E-11
     (0,0,2)       -3.00000E-11
 Nucleus-field energy     =     0.0000000064 hartrees
 Requested basis set is 6-311++G(d,p)
 There are 45 shells and 112 basis functions
 A cutoff of  1.0D-14 yielded    914 shell pairs
 There are      5972 function pairs (      6415 Cartesian)
 Smallest overlap matrix eigenvalue = 7.74E-04
 Guess MOs from SCF MO coefficient file

 -----------------------------------------------------------------------
  General SCF calculation program by
  Eric Jon Sundstrom, Paul Horn, Yuezhi Mao, Dmitri Zuev, Alec White,
  David Stuck, Shaama M.S., Shane Yost, Joonho Lee, David Small,
  Daniel Levine, Susi Lehtola, Hugh Burton, Evgeny Epifanovsky
 -----------------------------------------------------------------------
 Hartree-Fock
 using 4 threads for integral computing
 -------------------------------------------------------
 OpenMP Integral computing Module                
 Release: version 2.0, May 2017, Q-Chem Inc. Pleasanton 
 -------------------------------------------------------
 A restricted SCF calculation will be
 performed using DIIS
 SCF converges when DIIS error is below 1.0e-08
 ---------------------------------------
  Cycle       Energy         DIIS error
 ---------------------------------------
    1   -1240.4588446236      2.61e-05  
    2   -1240.4588463197      7.48e-06  
    3   -1240.4588464902      3.68e-06  
    4   -1240.4588465160      1.04e-06  
    5   -1240.4588465204      3.04e-07  
    6   -1240.4588465209      9.43e-08  
    7   -1240.4588465210      2.89e-08  
    8   -1240.4588465210      1.25e-08  
    9   -1240.4588465210      4.20e-09  Convergence criterion met
 ---------------------------------------
 SCF time:   CPU 5.49s  wall 6.00s 
 SCF   energy in the final basis set =    -1240.4588465210
 Total energy in the final basis set =    -1240.4588465210


 ------------------------------------------------------------------------------

   CCMAN2: suite of methods based on coupled cluster
           and equation of motion theories.

   Components:
   * libvmm-1.3-trunk
     by Evgeny Epifanovsky, Ilya Kaliman.
   * libtensor-2.5-trunk
     by Evgeny Epifanovsky, Michael Wormit, Dmitry Zuev, Sam Manzer, 
        Ilya Kaliman.
   * libcc-2.5-trunk
     by Evgeny Epifanovsky, Arik Landau, Tomasz Kus, Kirill Khistyaev, 
        Dmitry Zuev, Prashant Manohar, Xintian Feng, Anna Krylov, 
        Matthew Goldey, Alec White, Thomas Jagau, Kaushik Nanda, 
        Anastasia Gunina, Alexander Kunitsa, Joonho Lee.

   CCMAN original authors:
   Anna I. Krylov, C. David Sherrill, Steven R. Gwaltney,
   Edward F. C. Byrd (2000)
   Sergey V. Levchenko, Lyudmila V. Slipchenko, Tao Wang,
   Ana-Maria C. Cristian (2003)
   Piotr A. Pieniazek, C. Melania Oana, Evgeny Epifanovsky (2007)
   Prashant Manohar (2009)

 ------------------------------------------------------------------------------


 Allocating and initializing 3808MB of RAM...
 Calculation will run on 4 cores.


 Alpha MOs, Restricted
 -- Occupied --                  
-104.86  -80.06  -80.03  -26.32  -10.59   -8.05   -8.05   -8.05
  1 A'    2 A'    3 A'    4 A'    5 A'    6 A'    7 A'    1 A"                 
 -7.594  -7.573  -5.487  -5.485  -5.484  -5.465  -5.464  -5.463
  8 A'    9 A'   10 A'   11 A'    2 A"   12 A'   13 A'    3 A"                 
 -1.623  -1.134  -0.927  -0.776  -0.697  -0.696  -0.623  -0.521
 14 A'   15 A'   16 A'   17 A'   18 A'    4 A"   19 A'   20 A'                 
 -0.512  -0.493  -0.403  -0.362
  5 A"   21 A'   22 A'    6 A"                                                 
 -- Virtual --                   
 -0.022   0.039   0.063   0.065   0.078   0.093   0.099   0.109
  7 A"   23 A'   24 A'   25 A'    8 A"   26 A'   27 A'    9 A"                 
  0.114   0.127   0.146   0.147   0.152   0.173   0.193   0.245
 28 A'   29 A'   10 A"   30 A'   31 A'   32 A'   33 A'   34 A'                 
  0.328   0.333   0.357   0.377   0.383   0.402   0.416   0.421
 35 A'   11 A"   36 A'   37 A'   12 A"   38 A'   13 A"   39 A'                 
  0.433   0.530   0.560   0.596   0.620   0.675   0.707   0.772
 40 A'   41 A'   42 A'   14 A"   43 A'   44 A'   15 A"   45 A'                 
  0.784   0.831   0.872   0.894   0.948   1.010   1.074   1.127
 46 A'   16 A"   47 A'   17 A"   48 A'   49 A'   18 A"   50 A'                 
  1.129   1.143   1.159   1.190   1.215   1.372   1.493   1.575
 19 A"   51 A'   52 A'   20 A"   53 A'   54 A'   55 A'   21 A"                 
  1.613   1.636   1.769   1.833   1.889   1.938   1.948   2.015
 56 A'   57 A'   22 A"   23 A"   58 A'   59 A'   60 A'   61 A'                 
  2.247   2.603   2.636   2.721   4.188   4.190   4.220   4.233
 62 A'   24 A"   63 A'   64 A'   25 A"   65 A'   26 A"   66 A'                 
  4.503   6.896   6.923   6.942   7.245   7.459  10.350  14.709
 67 A'   27 A"   68 A'   69 A'   70 A'   71 A'   72 A'   28 A"                 
 14.743  14.757  14.789  14.827  14.868  26.668  26.755  26.987
 29 A"   73 A'   74 A'   75 A'   76 A'   30 A"   77 A'   78 A'                 
 68.737 165.842 166.066 219.205
 79 A'   80 A'   81 A'   82 A'                                                 

 Beta MOs, Restricted
 -- Occupied --                  
-104.86  -80.06  -80.03  -26.32  -10.59   -8.05   -8.05   -8.05
  1 A'    2 A'    3 A'    4 A'    5 A'    6 A'    7 A'    1 A"                 
 -7.594  -7.573  -5.487  -5.485  -5.484  -5.465  -5.464  -5.463
  8 A'    9 A'   10 A'   11 A'    2 A"   12 A'   13 A'    3 A"                 
 -1.623  -1.134  -0.927  -0.776  -0.697  -0.696  -0.623  -0.521
 14 A'   15 A'   16 A'   17 A'   18 A'    4 A"   19 A'   20 A'                 
 -0.512  -0.493  -0.403  -0.362
  5 A"   21 A'   22 A'    6 A"                                                 
 -- Virtual --                   
 -0.022   0.039   0.063   0.065   0.078   0.093   0.099   0.109
  7 A"   23 A'   24 A'   25 A'    8 A"   26 A'   27 A'    9 A"                 
  0.114   0.127   0.146   0.147   0.152   0.173   0.193   0.245
 28 A'   29 A'   10 A"   30 A'   31 A'   32 A'   33 A'   34 A'                 
  0.328   0.333   0.357   0.377   0.383   0.402   0.416   0.421
 35 A'   11 A"   36 A'   37 A'   12 A"   38 A'   13 A"   39 A'                 
  0.433   0.530   0.560   0.596   0.620   0.675   0.707   0.772
 40 A'   41 A'   42 A'   14 A"   43 A'   44 A'   15 A"   45 A'                 
  0.784   0.831   0.872   0.894   0.948   1.010   1.074   1.127
 46 A'   16 A"   47 A'   17 A"   48 A'   49 A'   18 A"   50 A'                 
  1.129   1.143   1.159   1.190   1.215   1.372   1.493   1.575
 19 A"   51 A'   52 A'   20 A"   53 A'   54 A'   55 A'   21 A"                 
  1.613   1.636   1.769   1.833   1.889   1.938   1.948   2.015
 56 A'   57 A'   22 A"   23 A"   58 A'   59 A'   60 A'   61 A'                 
  2.247   2.603   2.636   2.721   4.188   4.190   4.220   4.233
 62 A'   24 A"   63 A'   64 A'   25 A"   65 A'   26 A"   66 A'                 
  4.503   6.896   6.923   6.942   7.245   7.459  10.350  14.709
 67 A'   27 A"   68 A'   69 A'   70 A'   71 A'   72 A'   28 A"                 
 14.743  14.757  14.789  14.827  14.868  26.668  26.755  26.987
 29 A"   73 A'   74 A'   75 A'   76 A'   30 A"   77 A'   78 A'                 
 68.737 165.842 166.066 219.205
 79 A'   80 A'   81 A'   82 A'                                                 

 Occupation and symmetry of molecular orbitals

 Point group: Cs (2 irreducible representations).

                           A'   A"    All 
 ------------------------------------------
 All molecular orbitals:
  - Alpha                  82   30    112 
  - Beta                   82   30    112 
 ------------------------------------------
 Alpha orbitals:
  - Frozen occupied        13   3     16  
  - Active occupied        9    3     12  
  - Active virtual         60   24    84  
  - Frozen virtual         0    0     0   
 ------------------------------------------
 Beta orbitals:
  - Frozen occupied        13   3     16  
  - Active occupied        9    3     12  
  - Active virtual         60   24    84  
  - Frozen virtual         0    0     0   
 ------------------------------------------

 Import integrals:   CPU 0.00 s  wall 0.00 s

 Import integrals:   CPU 24.13 s  wall 20.00 s

 MP2 amplitudes:   CPU 0.13 s  wall 0.32 s

Running a double precision version
           CCSD T amplitudes will be solved using DIIS.

           Start     Size      MaxIter   EConv     TConv     
           3         7         100       1.00e-07  1.00e-05  
 ------------------------------------------------------------------------------
           Energy (a.u.)   Ediff      Tdiff       Comment
 ------------------------------------------------------------------------------
         -1241.02547878                           
     1   -1241.03490894   9.43e-03   7.47e-01     
     2   -1241.05325589   1.83e-02   9.62e-02     
     3   -1241.05374698   4.91e-04   4.25e-02     
     4   -1241.05592271   2.18e-03   1.55e-02     Switched to DIIS steps.
     5   -1241.05672591   8.03e-04   1.37e-02     
     6   -1241.05676161   3.57e-05   2.73e-03     
     7   -1241.05675079   1.08e-05   1.37e-03     
     8   -1241.05674834   2.45e-06   2.47e-04     
     9   -1241.05674841   6.78e-08   1.15e-04     
    10   -1241.05674840   1.01e-08   3.07e-05     
    11   -1241.05674844   4.02e-08   1.40e-05     
    12   -1241.05674848   4.76e-08   8.68e-06     
 ------------------------------------------------------------------------------
         -1241.05674848                           CCSD T converged.

End of double precision
 SCF energy                 = -1240.45884652
 MP2 energy                 = -1241.02547878
 CCSD correlation energy     =    -0.59790196
 CCSD total energy           = -1241.05674848

 CCSD  T1^2 = 0.0113  T2^2 = 0.2631  Leading amplitudes:

 Amplitude    Orbitals with energies
 -0.0226       4 (A") A                  ->    7 (A") A                   
              -0.6956                         -0.0221                     
 -0.0226       4 (A") B                  ->    7 (A") B                   
              -0.6956                         -0.0221                     
 -0.0212       6 (A") A                  ->    12 (A") A                  
              -0.3622                          0.3826                     
 -0.0212       6 (A") B                  ->    12 (A") B                  
              -0.3622                          0.3826                     

 Amplitude    Orbitals with energies
 -0.1581       6 (A") A      6 (A") B    ->    7 (A") A      7 (A") B     
              -0.3622       -0.3622           -0.0221       -0.0221       
  0.1581       6 (A") A      6 (A") B    ->    7 (A") B      7 (A") A     
              -0.3622       -0.3622           -0.0221       -0.0221       
  0.1581       6 (A") B      6 (A") A    ->    7 (A") A      7 (A") B     
              -0.3622       -0.3622           -0.0221       -0.0221       
 -0.1581       6 (A") B      6 (A") A    ->    7 (A") B      7 (A") A     
              -0.3622       -0.3622           -0.0221       -0.0221       

 Computing CCSD intemediates for later calculations in double precision
 Finished.

Running a double precision version
           CCSD Lambda amplitudes will be solved using DIIS.
           Start     Size      MaxIter   EConv     LConv     
           3         7         100       1.00e-07  1.00e-05  
 ------------------------------------------------------------------------------
            Enorm      Ldiff       Comment
 ------------------------------------------------------------------------------
     1     6.14e-02   4.49e-02     
     2     1.66e-02   7.48e-03     
     3     6.94e-03   2.04e-03     
     4     3.84e-03   1.33e-03     Switched to DIIS steps.
     5     1.00e-03   7.62e-04     
     6     4.67e-04   1.53e-04     
     7     1.28e-04   4.55e-05     
     8     5.38e-05   3.91e-06     
     9     1.95e-05   2.93e-06     
    10     8.06e-06   1.49e-06     
    11     3.35e-06   5.08e-07     
    12     1.16e-06   2.85e-07     
    13     5.65e-07   4.94e-08     
    14     2.60e-07   5.02e-08     
    15     1.22e-07   1.31e-08     
    16     5.92e-08   6.40e-09     
 ------------------------------------------------------------------------------
                                   CCSD Lambda converged.

 Computing density matrices in double precision...
           Orbital response amplitudes will be solved using DIIS.
           Start     Size      MaxIter   EConv     LConv     
           3         7         100       1.00e-06  1.00e-06  
 ------------------------------------------------------------------------------
            Enorm      Ldiff       Comment
 ------------------------------------------------------------------------------
     1     8.04e-02   2.12e-03     
     2     4.51e-02   2.55e-02     
     3     3.92e-02   1.96e-02     
     4     8.45e-03   1.58e-02     Switched to DIIS steps.
     5     3.03e-03   5.90e-04     
     6     3.41e-04   5.34e-05     
     7     2.49e-04   3.27e-05     
     8     6.90e-05   7.26e-06     
     9     2.38e-05   4.47e-06     
    10     6.70e-06   2.30e-06     
    11     2.00e-06   3.51e-07     
    12     6.83e-07   1.31e-07     
 ------------------------------------------------------------------------------
                                   Orbital response converged.

 Computing density matrices... Done.
 CCSD calculation:   CPU 207.57 s  wall 80.83 s

Current path: /canmo/ccsd/grad/
/g1_bb_aa
/g1_bb_bb
/g1_o1o1
/g1_o1o2
/g1_o1v1
/g1_o2v1
/g1_v1v1
/g1p_bb_aa
/g1p_bb_bb
/g1s_bb_aa
/g1s_bb_bb
/g2_o1o1o1o1
/g2_o1o1o1v1
/g2_o1o1v1v1
/g2_o1v1o1v1
/g2_o1v1v1v1
/g2_v1v1v1v1
/w_bb_aa
/w_bb_bb
 Transferring MO TPDM to AO TPDM
 Transferring g2_o1o1o1o1
 Transferring g2_o1o1o1v1
 Transferring g2_o1o1v1v1
 Transferring g2_o1v1o1v1
 Transferring g2_o1v1v1v1
 Transferring g2_v1v1v1v1
 Adding separable TPDM
 Computing TPDM gradient
 --------------------------------------------------------
 2e gradient
  Atom          X               Y               Z
 --------------------------------------------------------
    1         -2.780845       24.157103        0.000000  
    2          8.502744      -21.736584       -0.000000  
    3         17.420454        6.035404        0.000000  
    4        -23.142353       -8.455922       -0.000000  
 --------------------------------------------------------
 --------------------------------------------------------
 Final gradient
  Atom          X               Y               Z
 --------------------------------------------------------
    1         -2.780845       24.157103        0.000000  
    2          8.502744      -21.736584       -0.000000  
    3         17.420454        6.035404        0.000000  
    4        -23.142353       -8.455922       -0.000000  
 --------------------------------------------------------
 Analytic gradient from two-electron contribution:   CPU 397.52 s  wall 225.48 s

 Total ccman2 time:   CPU 632.61 s  wall 335.39 s


 --------------------------------------------------------------
             Orbital Energies (a.u.) and Symmetries
 --------------------------------------------------------------

 Alpha MOs, Restricted
 -- Occupied --                  
-104.86  -80.06  -80.03  -26.32  -10.59   -8.05   -8.05   -7.59
  1 A'    2 A'    3 A'    4 A'    5 A'    6 A'    7 A'    8 A'                 
 -7.573  -5.487  -5.485  -5.465  -5.464  -8.051  -5.484  -5.463
  9 A'   10 A'   11 A'   12 A'   13 A'    1 A"    2 A"    3 A"                 
 -1.623  -1.134  -0.927  -0.776  -0.697  -0.623  -0.521  -0.493
 14 A'   15 A'   16 A'   17 A'   18 A'   19 A'   20 A'   21 A'                 
 -0.403  -0.696  -0.512  -0.362
 22 A'    4 A"    5 A"    6 A"                                                 
 -- Virtual --                   
  0.039   0.063   0.065   0.093   0.099   0.114   0.127   0.147
 23 A'   24 A'   25 A'   26 A'   27 A'   28 A'   29 A'   30 A'                 
  0.152   0.173   0.193   0.245   0.328   0.357   0.377   0.402
 31 A'   32 A'   33 A'   34 A'   35 A'   36 A'   37 A'   38 A'                 
  0.421   0.433   0.530   0.560   0.620   0.675   0.772   0.784
 39 A'   40 A'   41 A'   42 A'   43 A'   44 A'   45 A'   46 A'                 
  0.872   0.948   1.010   1.127   1.143   1.159   1.215   1.372
 47 A'   48 A'   49 A'   50 A'   51 A'   52 A'   53 A'   54 A'                 
  1.493   1.613   1.636   1.889   1.938   1.948   2.015   2.247
 55 A'   56 A'   57 A'   58 A'   59 A'   60 A'   61 A'   62 A'                 
  2.636   2.721   4.190   4.233   4.503   6.923   6.942   7.245
 63 A'   64 A'   65 A'   66 A'   67 A'   68 A'   69 A'   70 A'                 
  7.459  10.350  14.757  14.789  14.827  14.868  26.755  26.987
 71 A'   72 A'   73 A'   74 A'   75 A'   76 A'   77 A'   78 A'                 
 68.737 165.842 166.066 219.205  -0.022   0.078   0.109   0.146
 79 A'   80 A'   81 A'   82 A'    7 A"    8 A"    9 A"   10 A"                 
  0.333   0.383   0.416   0.596   0.707   0.831   0.894   1.074
 11 A"   12 A"   13 A"   14 A"   15 A"   16 A"   17 A"   18 A"                 
  1.129   1.190   1.575   1.769   1.833   2.603   4.188   4.220
 19 A"   20 A"   21 A"   22 A"   23 A"   24 A"   25 A"   26 A"                 
  6.896  14.709  14.743  26.668
 27 A"   28 A"   29 A"   30 A"                                                 

 Beta MOs, Restricted
 -- Occupied --                  
-104.86  -80.06  -80.03  -26.32  -10.59   -8.05   -8.05   -7.59
  1 A'    2 A'    3 A'    4 A'    5 A'    6 A'    7 A'    8 A'                 
 -7.573  -5.487  -5.485  -5.465  -5.464  -8.051  -5.484  -5.463
  9 A'   10 A'   11 A'   12 A'   13 A'    1 A"    2 A"    3 A"                 
 -1.623  -1.134  -0.927  -0.776  -0.697  -0.623  -0.521  -0.493
 14 A'   15 A'   16 A'   17 A'   18 A'   19 A'   20 A'   21 A'                 
 -0.403  -0.696  -0.512  -0.362
 22 A'    4 A"    5 A"    6 A"                                                 
 -- Virtual --                   
  0.039   0.063   0.065   0.093   0.099   0.114   0.127   0.147
 23 A'   24 A'   25 A'   26 A'   27 A'   28 A'   29 A'   30 A'                 
  0.152   0.173   0.193   0.245   0.328   0.357   0.377   0.402
 31 A'   32 A'   33 A'   34 A'   35 A'   36 A'   37 A'   38 A'                 
  0.421   0.433   0.530   0.560   0.620   0.675   0.772   0.784
 39 A'   40 A'   41 A'   42 A'   43 A'   44 A'   45 A'   46 A'                 
  0.872   0.948   1.010   1.127   1.143   1.159   1.215   1.372
 47 A'   48 A'   49 A'   50 A'   51 A'   52 A'   53 A'   54 A'                 
  1.493   1.613   1.636   1.889   1.938   1.948   2.015   2.247
 55 A'   56 A'   57 A'   58 A'   59 A'   60 A'   61 A'   62 A'                 
  2.636   2.721   4.190   4.233   4.503   6.923   6.942   7.245
 63 A'   64 A'   65 A'   66 A'   67 A'   68 A'   69 A'   70 A'                 
  7.459  10.350  14.757  14.789  14.827  14.868  26.755  26.987
 71 A'   72 A'   73 A'   74 A'   75 A'   76 A'   77 A'   78 A'                 
 68.737 165.842 166.066 219.205  -0.022   0.078   0.109   0.146
 79 A'   80 A'   81 A'   82 A'    7 A"    8 A"    9 A"   10 A"                 
  0.333   0.383   0.416   0.596   0.707   0.831   0.894   1.074
 11 A"   12 A"   13 A"   14 A"   15 A"   16 A"   17 A"   18 A"                 
  1.129   1.190   1.575   1.769   1.833   2.603   4.188   4.220
 19 A"   20 A"   21 A"   22 A"   23 A"   24 A"   25 A"   26 A"                 
  6.896  14.709  14.743  26.668
 27 A"   28 A"   29 A"   30 A"                                                 
 --------------------------------------------------------------

          Ground-State Mulliken Net Atomic Charges

     Atom                 Charge (a.u.)
  ----------------------------------------
      1 P                     0.157808
      2 P                     0.149603
      3 F                    -0.201051
      4 Cl                   -0.106360
  ----------------------------------------
  Sum of atomic charges =    -0.000000

 -----------------------------------------------------------------
                    Cartesian Multipole Moments
 -----------------------------------------------------------------
    Charge (ESU x 10^10)
                -0.0000
    Dipole Moment (Debye)
         X       0.1479      Y       0.1231      Z       0.0000
       Tot       0.1925
    Quadrupole Moments (Debye-Ang)
        XX     -50.0768     XY      -1.5622     YY     -44.4121
        XZ       0.0000     YZ      -0.0000     ZZ     -43.4692
    Octopole Moments (Debye-Ang^2)
       XXX       1.7152    XXY       3.7049    XYY      -2.7738
       YYY      -0.1013    XXZ       0.0000    XYZ      -0.0000
       YYZ       0.0000    XZZ      -4.3611    YZZ      -0.2214
       ZZZ       0.0000
    Hexadecapole Moments (Debye-Ang^3)
      XXXX    -679.1739   XXXY       2.6918   XXYY    -129.9288
      XYYY       9.8416   YYYY    -171.5721   XXXZ       0.0000
      XXYZ      -0.0000   XYYZ      -0.0000   YYYZ       0.0000
      XXZZ    -115.8828   XYZZ       1.7034   YYZZ     -37.9507
      XZZZ       0.0000   YZZZ       0.0000   ZZZZ     -60.2971
 -----------------------------------------------------------------
 DrvMan completing analytic gradient of the correlated energy
 Correlated dipole moment
            1
    1   0.0581965
    2   0.0484397
    3   0.0000000
 Energy read as -1241.056748484
 Full Analytical Gradient: (in a.u., or Hartree/Bohr)
             1             2             3             4
    1   -0.00015796    0.00013044   -0.00002035    0.00004787
    2    0.00007752   -0.00013654    0.00000935    0.00004966
    3   -0.00000000    0.00000000   -0.00000000    0.00000000
 Gradient time:  CPU 0.24 s  wall 2.25 s
 Geometry Optimization Parameters
   NAtoms,    NIC,     NZ,  NCons,   NDum,   NFix, NCnnct, MaxDiis
        4      14       4       0       0       0       0       0

 Cartesian Hessian Update
 Hessian Updated using BFGS Update


** GEOMETRY OPTIMIZATION IN DELOCALIZED INTERNAL COORDINATES **
   Searching for a Minimum

   Optimization Cycle:   4

                       Coordinates (Angstroms)
     ATOM                X               Y               Z
      1  P         0.2642164279   -0.8792451461    0.0000000000
      2  P        -1.0688399784    0.6753930184    0.0000000000
      3  F        -2.4496206488   -0.2016028257    0.0000000000
      4  Cl        1.9975720976    0.2868341573    0.0000000000
   Point Group: cs    Number of degrees of freedom:     5


   Energy is  -1241.056748484

 Hessian Updated using BFGS Update

  5 Hessian modes will be used to form the next step
  Hessian Eigenvalues:
     0.147479    0.245455    0.264905    0.342219    0.406984

 Minimum Search - Taking Simple RFO Step
 Searching for Lamda that Minimizes Along All modes
 Value Taken    Lamda =   0.00000000
 Step Taken.  Stepsize is  0.000929

                             Maximum     Tolerance    Cnvgd?
         Gradient           0.000140      0.000300     YES
         Displacement       0.000721      0.001200     YES
         Energy change     -0.000002      0.000001      NO


                       Distance Matrix (Angstroms)
             P (  1)   P (  2)   F (  3)
   P (  2)  2.047911
   F (  3)  2.797161  1.635750
   Cl(  4)  2.089082  3.090932  4.473935

 Final energy is   -1241.0567484837579     


 ******************************
 **  OPTIMIZATION CONVERGED  **
 ******************************

                       Coordinates (Angstroms)
     ATOM                X               Y               Z
      1  P         0.2642164279   -0.8792451461    0.0000000000
      2  P        -1.0688399784    0.6753930184    0.0000000000
      3  F        -2.4496206488   -0.2016028257    0.0000000000
      4  Cl        1.9975720976    0.2868341573    0.0000000000

Z-matrix Print:
$molecule
0 1
P 
P  1 2.047911
F  2 1.635750 1 98.190651
Cl 1 2.089082 2 96.682235 3 -180.000000 0
$end


 --------------------------------------------------------------
             Orbital Energies (a.u.) and Symmetries
 --------------------------------------------------------------

 Alpha MOs, Restricted
 -- Occupied --                  
-104.86  -80.06  -80.03  -26.32  -10.59   -8.05   -8.05   -7.59
  1 A'    2 A'    3 A'    4 A'    5 A'    6 A'    7 A'    8 A'                 
 -7.573  -5.487  -5.485  -5.465  -5.464  -8.051  -5.484  -5.463
  9 A'   10 A'   11 A'   12 A'   13 A'    1 A"    2 A"    3 A"                 
 -1.623  -1.134  -0.927  -0.776  -0.697  -0.623  -0.521  -0.493
 14 A'   15 A'   16 A'   17 A'   18 A'   19 A'   20 A'   21 A'                 
 -0.403  -0.696  -0.512  -0.362
 22 A'    4 A"    5 A"    6 A"                                                 
 -- Virtual --                   
  0.039   0.063   0.065   0.093   0.099   0.114   0.127   0.147
 23 A'   24 A'   25 A'   26 A'   27 A'   28 A'   29 A'   30 A'                 
  0.152   0.173   0.193   0.245   0.328   0.357   0.377   0.402
 31 A'   32 A'   33 A'   34 A'   35 A'   36 A'   37 A'   38 A'                 
  0.421   0.433   0.530   0.560   0.620   0.675   0.772   0.784
 39 A'   40 A'   41 A'   42 A'   43 A'   44 A'   45 A'   46 A'                 
  0.872   0.948   1.010   1.127   1.143   1.159   1.215   1.372
 47 A'   48 A'   49 A'   50 A'   51 A'   52 A'   53 A'   54 A'                 
  1.493   1.613   1.636   1.889   1.938   1.948   2.015   2.247
 55 A'   56 A'   57 A'   58 A'   59 A'   60 A'   61 A'   62 A'                 
  2.636   2.721   4.190   4.233   4.503   6.923   6.942   7.245
 63 A'   64 A'   65 A'   66 A'   67 A'   68 A'   69 A'   70 A'                 
  7.459  10.350  14.757  14.789  14.827  14.868  26.755  26.987
 71 A'   72 A'   73 A'   74 A'   75 A'   76 A'   77 A'   78 A'                 
 68.737 165.842 166.066 219.205  -0.022   0.078   0.109   0.146
 79 A'   80 A'   81 A'   82 A'    7 A"    8 A"    9 A"   10 A"                 
  0.333   0.383   0.416   0.596   0.707   0.831   0.894   1.074
 11 A"   12 A"   13 A"   14 A"   15 A"   16 A"   17 A"   18 A"                 
  1.129   1.190   1.575   1.769   1.833   2.603   4.188   4.220
 19 A"   20 A"   21 A"   22 A"   23 A"   24 A"   25 A"   26 A"                 
  6.896  14.709  14.743  26.668
 27 A"   28 A"   29 A"   30 A"                                                 

 Beta MOs, Restricted
 -- Occupied --                  
-104.86  -80.06  -80.03  -26.32  -10.59   -8.05   -8.05   -7.59
  1 A'    2 A'    3 A'    4 A'    5 A'    6 A'    7 A'    8 A'                 
 -7.573  -5.487  -5.485  -5.465  -5.464  -8.051  -5.484  -5.463
  9 A'   10 A'   11 A'   12 A'   13 A'    1 A"    2 A"    3 A"                 
 -1.623  -1.134  -0.927  -0.776  -0.697  -0.623  -0.521  -0.493
 14 A'   15 A'   16 A'   17 A'   18 A'   19 A'   20 A'   21 A'                 
 -0.403  -0.696  -0.512  -0.362
 22 A'    4 A"    5 A"    6 A"                                                 
 -- Virtual --                   
  0.039   0.063   0.065   0.093   0.099   0.114   0.127   0.147
 23 A'   24 A'   25 A'   26 A'   27 A'   28 A'   29 A'   30 A'                 
  0.152   0.173   0.193   0.245   0.328   0.357   0.377   0.402
 31 A'   32 A'   33 A'   34 A'   35 A'   36 A'   37 A'   38 A'                 
  0.421   0.433   0.530   0.560   0.620   0.675   0.772   0.784
 39 A'   40 A'   41 A'   42 A'   43 A'   44 A'   45 A'   46 A'                 
  0.872   0.948   1.010   1.127   1.143   1.159   1.215   1.372
 47 A'   48 A'   49 A'   50 A'   51 A'   52 A'   53 A'   54 A'                 
  1.493   1.613   1.636   1.889   1.938   1.948   2.015   2.247
 55 A'   56 A'   57 A'   58 A'   59 A'   60 A'   61 A'   62 A'                 
  2.636   2.721   4.190   4.233   4.503   6.923   6.942   7.245
 63 A'   64 A'   65 A'   66 A'   67 A'   68 A'   69 A'   70 A'                 
  7.459  10.350  14.757  14.789  14.827  14.868  26.755  26.987
 71 A'   72 A'   73 A'   74 A'   75 A'   76 A'   77 A'   78 A'                 
 68.737 165.842 166.066 219.205  -0.022   0.078   0.109   0.146
 79 A'   80 A'   81 A'   82 A'    7 A"    8 A"    9 A"   10 A"                 
  0.333   0.383   0.416   0.596   0.707   0.831   0.894   1.074
 11 A"   12 A"   13 A"   14 A"   15 A"   16 A"   17 A"   18 A"                 
  1.129   1.190   1.575   1.769   1.833   2.603   4.188   4.220
 19 A"   20 A"   21 A"   22 A"   23 A"   24 A"   25 A"   26 A"                 
  6.896  14.709  14.743  26.668
 27 A"   28 A"   29 A"   30 A"                                                 
 --------------------------------------------------------------

          Ground-State Mulliken Net Atomic Charges

     Atom                 Charge (a.u.)
  ----------------------------------------
      1 P                     0.157808
      2 P                     0.149603
      3 F                    -0.201051
      4 Cl                   -0.106360
  ----------------------------------------
  Sum of atomic charges =    -0.000000

 -----------------------------------------------------------------
                    Cartesian Multipole Moments
 -----------------------------------------------------------------
    Charge (ESU x 10^10)
                -0.0000
    Dipole Moment (Debye)
         X       0.1479      Y       0.1231      Z       0.0000
       Tot       0.1925
    Quadrupole Moments (Debye-Ang)
        XX     -50.0768     XY      -1.5622     YY     -44.4121
        XZ       0.0000     YZ      -0.0000     ZZ     -43.4692
    Octopole Moments (Debye-Ang^2)
       XXX       1.7152    XXY       3.7049    XYY      -2.7738
       YYY      -0.1013    XXZ       0.0000    XYZ      -0.0000
       YYZ       0.0000    XZZ      -4.3611    YZZ      -0.2214
       ZZZ       0.0000
    Hexadecapole Moments (Debye-Ang^3)
      XXXX    -679.1739   XXXY       2.6918   XXYY    -129.9288
      XYYY       9.8416   YYYY    -171.5721   XXXZ       0.0000
      XXYZ      -0.0000   XYYZ      -0.0000   YYYZ       0.0000
      XXZZ    -115.8828   XYZZ       1.7034   YYZZ     -37.9507
      XZZZ       0.0000   YZZZ       0.0000   ZZZZ     -60.2971
 -----------------------------------------------------------------
Archival summary:
1\1\TWL01\OPT\ProcedureUnspecified\BasisUnspecified\l121\taweetha\SunNov410:54:482018SunNov410:54:482018\0\\#,OPT,ProcedureUnspecified,BasisUnspecified,\\0,1\P\P,1,2.04791\F,2,1.63575,1,98.1907\Cl,1,2.08908,2,96.6822,3,-180,0\\HF=-1240.45885\\@

 Total job time:  1470.91s(wall), 2567.01s(cpu) 
 Sun Nov  4 10:54:48 2018

        *************************************************************
        *                                                           *
        *  Thank you very much for using Q-Chem.  Have a nice day.  *
        *                                                           *
        *************************************************************
