# Supplementary material for: Geometric and energetic data from ab initio calculations of haloethene, haloimine, halomethylenephosphine, haloiminophosphine, halodiazene, halodiphosphene and halocyclopropane
Source: Data Brief. 2019 Nov 2;27:104738. doi: 10.1016/j.dib.2019.104738 (PMC6861602; doi:10.1016/j.dib.2019.104738)
Supplement: Multimedia component 8 [file mmc8.zip › PP/CCSD/FEPPEF.out]

Q-Chem Developer Version!
                  Welcome to Q-Chem
     A Quantum Leap Into The Future Of Chemistry


 Q-Chem 5.1, Q-Chem, Inc., Pleasanton, CA (2018)

 Yihan Shao,  Zhengting Gan,  E. Epifanovsky,  A. T. B. Gilbert,  M. Wormit,  
 J. Kussmann,  A. W. Lange,  A. Behn,  Jia Deng,  Xintian Feng,  D. Ghosh,  
 M. Goldey,  P. R. Horn,  L. D. Jacobson,  I. Kaliman,  T. Kus,  A. Landau,  
 Jie Liu,  E. I. Proynov,  R. M. Richard,  R. P. Steele,  E. J. Sundstrom,  
 H. L. Woodcock III,  P. M. Zimmerman,  D. Zuev,  B. Albrecht,  E. Alguire,  
 S. A. Baeppler,  D. Barton,  Z. Benda,  Y. A. Bernard,  E. J. Berquist,  
 K. B. Bravaya,  H. Burton,  D. Casanova,  Chun-Min Chang,  Yunqing Chen,  
 A. Chien,  K. D. Closser,  M. P. Coons,  S. Coriani,  S. Dasgupta,  
 A. L. Dempwolff,  M. Diedenhofen,  Hainam Do,  R. G. Edgar,  Po-Tung Fang,  
 S. Faraji,  S. Fatehi,  Qingguo Feng,  K. D. Fenk,  J. Fosso-Tande,  
 Qinghui Ge,  A. Ghysels,  G. Gidofalvi,  J. Gomes,  J. Gonthier,  A. Gunina,  
 D. Hait,  M. W. D. Hanson-Heine,  P. H. P. Harbach,  A. W. Hauser,  
 J. E. Herr,  E. G. Hohenstein,  Z. C. Holden,  Kerwin Hui,  B. C. Huynh,  
 T.-C. Jagau,  Hyunjun Ji,  B. Kaduk,  K. Khistyaev,  Jaehoon Kim,  
 P. Klunzinger,  K. Koh,  D. Kosenkov,  L. Koulias,  T. Kowalczyk,  
 C. M. Krauter,  A. Kunitsa,  Ka Un Lao,  A. Laurent,  K. V. Lawler,  
 Joonho Lee,  D. Lefrancois,  S. Lehtola,  D. S. Levine,  Yi-Pei Li,  
 You-Sheng Lin,  Fenglai Liu,  E. Livshits,  A. Luenser,  P. Manohar,  
 E. Mansoor,  S. F. Manzer,  Shan-Ping Mao,  Yuezhi Mao,  N. Mardirossian,  
 A. V. Marenich,  T. Markovich,  L. A. Martinez-Martinez,  S. A. Maurer,  
 N. J. Mayhall,  S. C. McKenzie,  J.-M. Mewes,  A. F. Morrison,  
 J. W. Mullinax,  K. Nanda,  T. S. Nguyen-Beck,  R. Olivares-Amaya,  
 J. A. Parkhill,  T. M. Perrine,  F. Plasser,  P. Pokhilko,  S. Prager,  
 A. Prociuk,  E. Ramos,  D. R. Rehn,  F. Rob,  M. Schneider,  N. Sergueev,  
 S. M. Sharada,  S. Sharma,  D. W. Small,  T. Stauch,  T. Stein,  
 Yu-Chuan Su,  A. J. W. Thom,  A. Tkatchenko,  T. Tsuchimochi,  N. M. Tubman,  
 L. Vogt,  M. L. Vidal,  O. Vydrov,  M. A. Watson,  J. Wenzel,  
 M. de Wergifosse,  T. A. Wesolowski,  A. White,  J. Witte,  A. Yamada,  
 Jun Yang,  K. Yao,  S. Yeganeh,  S. R. Yost,  Zhi-Qiang You,  A. Zech,  
 Igor Ying Zhang,  Xing Zhang,  Yan Zhao,  Ying Zhu,  B. R. Brooks,  
 G. K. L. Chan,  C. J. Cramer,  M. S. Gordon,  W. J. Hehre,  A. Klamt,  
 M. W. Schmidt,  C. D. Sherrill,  D. G. Truhlar,  A. Aspuru-Guzik,  R. Baer,  
 A. T. Bell,  N. A. Besley,  Jeng-Da Chai,  A. E. DePrince, III,  
 R. A. DiStasio Jr.,  A. Dreuw,  B. D. Dunietz,  T. R. Furlani,  
 Chao-Ping Hsu,  Yousung Jung,  Jing Kong,  D. S. Lambrecht,  WanZhen Liang,  
 C. Ochsenfeld,  V. A. Rassolov,  L. V. Slipchenko,  J. E. Subotnik,  
 T. Van Voorhis,  J. M. Herbert,  A. I. Krylov,  P. M. W. Gill,  M. Head-Gordon

 Contributors to earlier versions of Q-Chem not listed above: 
 R. D. Adamson,  B. Austin,  J. Baker,  G. J. O. Beran,  K. Brandhorst,  
 S. T. Brown,  E. F. C. Byrd,  A. K. Chakraborty,  C.-L. Cheng,  
 Siu Hung Chien,  D. M. Chipman,  D. L. Crittenden,  H. Dachsel,  
 R. J. Doerksen,  A. D. Dutoi,  L. Fusti-Molnar,  W. A. Goddard III,  
 A. Golubeva-Zadorozhnaya,  S. R. Gwaltney,  G. Hawkins,  A. Heyden,  
 S. Hirata,  G. Kedziora,  F. J. Keil,  C. Kelley,  Jihan Kim,  R. A. King,  
 R. Z. Khaliullin,  P. P. Korambath,  W. Kurlancheek,  A. M. Lee,  M. S. Lee,  
 S. V. Levchenko,  Ching Yeh Lin,  D. Liotard,  R. C. Lochan,  I. Lotan,  
 P. E. Maslen,  N. Nair,  D. P. O'Neill,  D. Neuhauser,  E. Neuscamman,  
 C. M. Oana,  R. Olson,  B. Peters,  R. Peverati,  P. A. Pieniazek,  
 Y. M. Rhee,  J. Ritchie,  M. A. Rohrdanz,  E. Rosta,  N. J. Russ,  
 H. F. Schaefer III,  N. E. Schultz,  N. Shenvi,  A. C. Simmonett,  A. Sodt,  
 D. Stuck,  K. S. Thanthiriwatte,  V. Vanovschi,  Tao Wang,  A. Warshel,  
 C. F. Williams,  Q. Wu,  X. Xu,  W. Zhang

 Please cite Q-Chem as follows:
 Y. Shao et al., Mol. Phys. 113, 184-215 (2015)
 DOI: 10.1080/00268976.2014.952696

 Q-Chem 5.1.1 for Intel X86 EM64T Linux

 Parts of Q-Chem use Armadillo 8.300.2 (Tropical Shenanigans).
 http://arma.sourceforge.net/

 Q-Chem begins on Sun Nov  4 10:13:58 2018  

Host: 
0

     Scratch files written to /scratch/taweetham/qchem51691//
Input Ideriv = 1
Curr. Ideriv = -1
Max.  Ideriv = 1

Checking the input file for inconsistencies... 	...done.

--------------------------------------------------------------
User input:
--------------------------------------------------------------
F=F_t.out
$molecule
0 1
P 
F  1 1.651292
P  1 2.062081 2 97.326761
F  3 1.651292 1 97.326761 2 -180.000000 0
$end

$rem
   JOB_TYPE	OPTIMIZATION
   BASIS	6-311++G**
   METHOD	ccsd
   MEM_TOTAL	4000
   N_FROZEN_CORE      FC
$end


--------------------------------------------------------------
 ----------------------------------------------------------------
             Standard Nuclear Orientation (Angstroms)
    I     Atom           X                Y                Z
 ----------------------------------------------------------------
    1      P       0.7829472664    -0.6708487837     0.0000000000
    2      F       2.0085051784     0.4358458777    -0.0000000000
    3      P      -0.7829472664     0.6708487837    -0.0000000000
    4      F      -2.0085051784    -0.4358458777     0.0000000000
 ----------------------------------------------------------------
 Molecular Point Group                 C2h   NOp =  4
 Largest Abelian Subgroup              C2h   NOp =  4
 Nuclear Repulsion Energy =   205.6964344884 hartrees
 There are       24 alpha and       24 beta electrons
 Requested basis set is 6-311++G(d,p)
 There are 38 shells and 104 basis functions
 Total memory of 4000MB is distributed as follows: 
   QALLOC including MEM_STATIC uses 192MB
   MEM_STATIC is set to 192MB
   CCMAN JOB total memory use is  3808MB
 Warning: actual memory use might exceed 4000MB

 Total QAlloc Memory Limit    192 MB
 Mega-Array Size       188 MB
 MEM_STATIC part       192 MB
 A cutoff of  1.0D-14 yielded    677 shell pairs
 There are      5226 function pairs (      5631 Cartesian)

 -------------------------------------------------------
 OpenMP Integral Computing Module                       
 Release: version 1.0, May 2013, Q-Chem Inc. Pittsburgh 
 -------------------------------------------------------
 Integral Job Info:
 Integral job number is                      11
 Integral operator is                         1
 short-range coefficients                     0
 long-range coefficients              100000000
 Omega coefficients                           0
 if combine SR and LR in K                    0
 Integral screening is                        0
 Integral computing path is                   2
 max size of driver memory is            800000
 size of driver memory is                593474
 size of scratch memory is              4204008
 max col of scratch BK array               1296
 max len of scratch array in speh3          155
 max len of scratch index in speh4           18
 max int batch size is                      520
 min int batch size is                       52
 fixed nKL is                                52
 max L of basis functions is                  2
 order of int derivative is                   0
 number of shells is                         38
 number of basis is                         108
 number of cartesian basis is               108
 number of contracted shell pairs           677
 number of primitive shell pairs           1952
 maxK2 (contraction) of shell pair           36
 max number of K2 of shell pair               1
 max number of CS2 of shell pair             66
 max number of PS2 of shell pair            180
 mem total for path MDJ                  512412
 -------------------------------------------------------
 Smallest overlap matrix eigenvalue = 1.03E-03

 Scale SEOQF with 1.000000e-01/1.000000e-01/1.000000e-01

 Standard Electronic Orientation quadrupole field applied
 Nucleus-field energy     =     0.0000000045 hartrees
 Guess from superposition of atomic densities
 Warning:  Energy on first SCF cycle will be non-variational
 SAD guess density has 48.000000 electrons

 -----------------------------------------------------------------------
  General SCF calculation program by
  Eric Jon Sundstrom, Paul Horn, Yuezhi Mao, Dmitri Zuev, Alec White,
  David Stuck, Shaama M.S., Shane Yost, Joonho Lee, David Small,
  Daniel Levine, Susi Lehtola, Hugh Burton, Evgeny Epifanovsky
 -----------------------------------------------------------------------
 Hartree-Fock
 using 4 threads for integral computing
 -------------------------------------------------------
 OpenMP Integral computing Module                
 Release: version 2.0, May 2017, Q-Chem Inc. Pleasanton 
 -------------------------------------------------------
 A restricted SCF calculation will be
 performed using DIIS
 SCF converges when DIIS error is below 1.0e-08
 ---------------------------------------
  Cycle       Energy         DIIS error
 ---------------------------------------
    1    -880.5019193916      4.69e-02  
    2    -880.3403637546      7.48e-03  
    3    -880.3903734613      4.80e-03  
    4    -880.4087406532      6.43e-04  
    5    -880.4094299248      1.71e-04  
    6    -880.4095179763      3.84e-05  
    7    -880.4095230993      1.18e-05  
    8    -880.4095237351      3.19e-06  
    9    -880.4095237810      7.34e-07  
   10    -880.4095237833      1.13e-07  
   11    -880.4095237833      2.98e-08  
   12    -880.4095237834      6.74e-09  Convergence criterion met
 ---------------------------------------
 SCF time:   CPU 3.09s  wall 2.00s 
 SCF   energy in the final basis set =     -880.4095237834
 Total energy in the final basis set =     -880.4095237834


 ------------------------------------------------------------------------------

   CCMAN2: suite of methods based on coupled cluster
           and equation of motion theories.

   Components:
   * libvmm-1.3-trunk
     by Evgeny Epifanovsky, Ilya Kaliman.
   * libtensor-2.5-trunk
     by Evgeny Epifanovsky, Michael Wormit, Dmitry Zuev, Sam Manzer, 
        Ilya Kaliman.
   * libcc-2.5-trunk
     by Evgeny Epifanovsky, Arik Landau, Tomasz Kus, Kirill Khistyaev, 
        Dmitry Zuev, Prashant Manohar, Xintian Feng, Anna Krylov, 
        Matthew Goldey, Alec White, Thomas Jagau, Kaushik Nanda, 
        Anastasia Gunina, Alexander Kunitsa, Joonho Lee.

   CCMAN original authors:
   Anna I. Krylov, C. David Sherrill, Steven R. Gwaltney,
   Edward F. C. Byrd (2000)
   Sergey V. Levchenko, Lyudmila V. Slipchenko, Tao Wang,
   Ana-Maria C. Cristian (2003)
   Piotr A. Pieniazek, C. Melania Oana, Evgeny Epifanovsky (2007)
   Prashant Manohar (2009)

 ------------------------------------------------------------------------------


 Allocating and initializing 3808MB of RAM...
 Calculation will run on 4 cores.


 Alpha MOs, Restricted
 -- Occupied --                  
-80.053 -80.053 -26.322 -26.322  -7.590  -7.590  -5.483  -5.482
  1 Ag    1 Bu    2 Ag    2 Bu    3 Ag    3 Bu    4 Ag    4 Bu                 
 -5.481  -5.481  -5.480  -5.480  -1.617  -1.616  -0.940  -0.805
  5 Ag    1 Au    1 Bg    5 Bu    6 Ag    6 Bu    7 Ag    7 Bu                 
 -0.716  -0.699  -0.694  -0.688  -0.648  -0.556  -0.409  -0.366
  8 Ag    8 Bu    2 Au    2 Bg    9 Ag    9 Bu   10 Ag    3 Au                 
 -- Virtual --                   
 -0.019   0.035   0.064   0.069   0.077   0.095   0.102   0.110
  3 Bg   10 Bu   11 Bu   11 Ag    4 Au   12 Ag   13 Ag    4 Bg                 
  0.111   0.157   0.171   0.198   0.290   0.302   0.338   0.338
 12 Bu   13 Bu   14 Ag   14 Bu    5 Bg   15 Ag   16 Ag   15 Bu                 
  0.366   0.371   0.383   0.391   0.416   0.420   0.435   0.447
 16 Bu    5 Au    6 Au   17 Bu    6 Bg   18 Bu   17 Ag   18 Ag                 
  0.482   0.591   0.676   0.710   0.767   0.796   0.875   0.891
 19 Ag   19 Bu   20 Ag    7 Au   20 Bu   21 Bu    7 Bg   21 Ag                 
  0.909   1.041   1.067   1.117   1.135   1.370   1.554   1.589
  8 Au   22 Ag    8 Bg   23 Ag   22 Bu   23 Bu    9 Bg   24 Bu                 
  1.589   1.595   1.636   1.656   1.764   1.825   1.864   1.931
 24 Ag    9 Au   25 Ag   25 Bu   10 Au   10 Bg   26 Bu   27 Bu                 
  1.933   1.981   2.187   2.286   4.192   4.193   4.194   4.195
 26 Ag   27 Ag   28 Ag   28 Bu   11 Au   11 Bg   29 Ag   29 Bu                 
  4.219   4.224   4.231   4.235   4.485   4.497   6.885   6.907
 12 Au   12 Bg   30 Ag   30 Bu   31 Ag   31 Bu   13 Bg   32 Bu                 
  6.909   6.914   6.943   6.962   7.316   7.476  14.705  14.734
 13 Au   32 Ag   33 Ag   33 Bu   34 Ag   34 Bu   14 Au   14 Bg                 
 14.740  14.797  14.812  14.860  68.723  68.746 165.892 166.076
 35 Bu   36 Bu   35 Ag   36 Ag   37 Ag   37 Bu   38 Ag   38 Bu                 

 Beta MOs, Restricted
 -- Occupied --                  
-80.053 -80.053 -26.322 -26.322  -7.590  -7.590  -5.483  -5.482
  1 Ag    1 Bu    2 Ag    2 Bu    3 Ag    3 Bu    4 Ag    4 Bu                 
 -5.481  -5.481  -5.480  -5.480  -1.617  -1.616  -0.940  -0.805
  5 Ag    1 Au    1 Bg    5 Bu    6 Ag    6 Bu    7 Ag    7 Bu                 
 -0.716  -0.699  -0.694  -0.688  -0.648  -0.556  -0.409  -0.366
  8 Ag    8 Bu    2 Au    2 Bg    9 Ag    9 Bu   10 Ag    3 Au                 
 -- Virtual --                   
 -0.019   0.035   0.064   0.069   0.077   0.095   0.102   0.110
  3 Bg   10 Bu   11 Bu   11 Ag    4 Au   12 Ag   13 Ag    4 Bg                 
  0.111   0.157   0.171   0.198   0.290   0.302   0.338   0.338
 12 Bu   13 Bu   14 Ag   14 Bu    5 Bg   15 Ag   16 Ag   15 Bu                 
  0.366   0.371   0.383   0.391   0.416   0.420   0.435   0.447
 16 Bu    5 Au    6 Au   17 Bu    6 Bg   18 Bu   17 Ag   18 Ag                 
  0.482   0.591   0.676   0.710   0.767   0.796   0.875   0.891
 19 Ag   19 Bu   20 Ag    7 Au   20 Bu   21 Bu    7 Bg   21 Ag                 
  0.909   1.041   1.067   1.117   1.135   1.370   1.554   1.589
  8 Au   22 Ag    8 Bg   23 Ag   22 Bu   23 Bu    9 Bg   24 Bu                 
  1.589   1.595   1.636   1.656   1.764   1.825   1.864   1.931
 24 Ag    9 Au   25 Ag   25 Bu   10 Au   10 Bg   26 Bu   27 Bu                 
  1.933   1.981   2.187   2.286   4.192   4.193   4.194   4.195
 26 Ag   27 Ag   28 Ag   28 Bu   11 Au   11 Bg   29 Ag   29 Bu                 
  4.219   4.224   4.231   4.235   4.485   4.497   6.885   6.907
 12 Au   12 Bg   30 Ag   30 Bu   31 Ag   31 Bu   13 Bg   32 Bu                 
  6.909   6.914   6.943   6.962   7.316   7.476  14.705  14.734
 13 Au   32 Ag   33 Ag   33 Bu   34 Ag   34 Bu   14 Au   14 Bg                 
 14.740  14.797  14.812  14.860  68.723  68.746 165.892 166.076
 35 Bu   36 Bu   35 Ag   36 Ag   37 Ag   37 Bu   38 Ag   38 Bu                 

 Occupation and symmetry of molecular orbitals

 Point group: C2h (4 irreducible representations).

                           Ag   Bg   Au   Bu    All 
 ----------------------------------------------------
 All molecular orbitals:
  - Alpha                  38   14   14   38    104 
  - Beta                   38   14   14   38    104 
 ----------------------------------------------------
 Alpha orbitals:
  - Frozen occupied        5    1    1    5     12  
  - Active occupied        5    1    2    4     12  
  - Active virtual         28   12   11   29    80  
  - Frozen virtual         0    0    0    0     0   
 ----------------------------------------------------
 Beta orbitals:
  - Frozen occupied        5    1    1    5     12  
  - Active occupied        5    1    2    4     12  
  - Active virtual         28   12   11   29    80  
  - Frozen virtual         0    0    0    0     0   
 ----------------------------------------------------

 Import integrals:   CPU 0.00 s  wall 0.00 s

 Import integrals:   CPU 16.87 s  wall 19.23 s

 MP2 amplitudes:   CPU 0.48 s  wall 1.07 s

Running a double precision version
           CCSD T amplitudes will be solved using DIIS.

           Start     Size      MaxIter   EConv     TConv     
           3         7         100       1.00e-07  1.00e-05  
 ------------------------------------------------------------------------------
           Energy (a.u.)   Ediff      Tdiff       Comment
 ------------------------------------------------------------------------------
          -881.05008950                           
     1    -881.04459244   5.50e-03   7.16e-01     
     2    -881.06700240   2.24e-02   9.87e-02     
     3    -881.06606883   9.34e-04   4.60e-02     
     4    -881.06873796   2.67e-03   1.92e-02     Switched to DIIS steps.
     5    -881.06970169   9.64e-04   1.45e-02     
     6    -881.06973172   3.00e-05   2.82e-03     
     7    -881.06972166   1.01e-05   1.41e-03     
     8    -881.06971824   3.42e-06   2.68e-04     
     9    -881.06971801   2.39e-07   1.22e-04     
    10    -881.06971782   1.88e-07   3.36e-05     
    11    -881.06971787   5.46e-08   1.49e-05     
    12    -881.06971796   8.67e-08   8.15e-06     
 ------------------------------------------------------------------------------
          -881.06971796                           CCSD T converged.

End of double precision
 SCF energy                 = -880.40952378
 MP2 energy                 = -881.05008950
 CCSD correlation energy     =   -0.66019418
 CCSD total energy           = -881.06971796

 CCSD  T1^2 = 0.0136  T2^2 = 0.2474  Leading amplitudes:

 Amplitude    Orbitals with energies
  0.0304       2 (Bg) A                  ->    3 (Bg) A                   
              -0.6883                         -0.0189                     
  0.0304       2 (Bg) B                  ->    3 (Bg) B                   
              -0.6883                         -0.0189                     
 -0.0213       8 (Ag) A                  ->    14 (Ag) A                  
              -0.7157                          0.1713                     
 -0.0213       8 (Ag) B                  ->    14 (Ag) B                  
              -0.7157                          0.1713                     

 Amplitude    Orbitals with energies
 -0.1713       3 (Au) A      3 (Au) B    ->    3 (Bg) A      3 (Bg) B     
              -0.3659       -0.3659           -0.0189       -0.0189       
  0.1713       3 (Au) A      3 (Au) B    ->    3 (Bg) B      3 (Bg) A     
              -0.3659       -0.3659           -0.0189       -0.0189       
  0.1713       3 (Au) B      3 (Au) A    ->    3 (Bg) A      3 (Bg) B     
              -0.3659       -0.3659           -0.0189       -0.0189       
 -0.1713       3 (Au) B      3 (Au) A    ->    3 (Bg) B      3 (Bg) A     
              -0.3659       -0.3659           -0.0189       -0.0189       

 Computing CCSD intemediates for later calculations in double precision
 Finished.

Running a double precision version
           CCSD Lambda amplitudes will be solved using DIIS.
           Start     Size      MaxIter   EConv     LConv     
           3         7         100       1.00e-07  1.00e-05  
 ------------------------------------------------------------------------------
            Enorm      Ldiff       Comment
 ------------------------------------------------------------------------------
     1     6.55e-02   4.30e-02     
     2     2.00e-02   1.00e-02     
     3     8.11e-03   1.59e-03     
     4     4.38e-03   1.72e-03     Switched to DIIS steps.
     5     1.10e-03   8.89e-04     
     6     5.27e-04   1.75e-04     
     7     1.41e-04   4.69e-05     
     8     5.95e-05   6.17e-06     
     9     2.05e-05   2.18e-06     
    10     8.12e-06   1.26e-06     
    11     3.20e-06   2.37e-07     
    12     9.75e-07   1.90e-07     
    13     4.10e-07   3.03e-09     
    14     1.75e-07   2.84e-08     
    15     6.70e-08   6.65e-09     
 ------------------------------------------------------------------------------
                                   CCSD Lambda converged.

 Computing density matrices in double precision...
           Orbital response amplitudes will be solved using DIIS.
           Start     Size      MaxIter   EConv     LConv     
           3         7         100       1.00e-06  1.00e-06  
 ------------------------------------------------------------------------------
            Enorm      Ldiff       Comment
 ------------------------------------------------------------------------------
     1     8.85e-02   2.40e-03     
     2     5.13e-02   3.14e-02     
     3     4.57e-02   2.61e-02     
     4     4.70e-03   1.98e-02     Switched to DIIS steps.
     5     3.88e-04   1.01e-03     
     6     1.46e-04   3.95e-05     
     7     3.37e-05   2.98e-05     
     8     4.08e-06   3.37e-06     
     9     9.92e-07   8.78e-08     
 ------------------------------------------------------------------------------
                                   Orbital response converged.

 Computing density matrices... Done.
 CCSD calculation:   CPU 79.98 s  wall 26.60 s

Current path: /canmo/ccsd/grad/
/g1_bb_aa
/g1_bb_bb
/g1_o1o1
/g1_o1o2
/g1_o1v1
/g1_o2v1
/g1_v1v1
/g1p_bb_aa
/g1p_bb_bb
/g1s_bb_aa
/g1s_bb_bb
/g2_o1o1o1o1
/g2_o1o1o1v1
/g2_o1o1v1v1
/g2_o1v1o1v1
/g2_o1v1v1v1
/g2_v1v1v1v1
/w_bb_aa
/w_bb_bb
 Transferring MO TPDM to AO TPDM
 Transferring g2_o1o1o1o1
 Transferring g2_o1o1o1v1
 Transferring g2_o1o1v1v1
 Transferring g2_o1v1o1v1
 Transferring g2_o1v1v1v1
 Transferring g2_v1v1v1v1
 Adding separable TPDM
 Computing TPDM gradient
 --------------------------------------------------------
 2e gradient
  Atom          X               Y               Z
 --------------------------------------------------------
    1         -9.006449       20.195696       -0.000000  
    2        -15.450186       -8.392952        0.000000  
    3          9.006449      -20.195696        0.000000  
    4         15.450186        8.392952       -0.000000  
 --------------------------------------------------------
 --------------------------------------------------------
 Final gradient
  Atom          X               Y               Z
 --------------------------------------------------------
    1         -9.006449       20.195696       -0.000000  
    2        -15.450186       -8.392952        0.000000  
    3          9.006449      -20.195696        0.000000  
    4         15.450186        8.392952       -0.000000  
 --------------------------------------------------------
 Analytic gradient from two-electron contribution:   CPU 328.03 s  wall 186.21 s

 Total ccman2 time:   CPU 428.80 s  wall 239.22 s


 --------------------------------------------------------------
             Orbital Energies (a.u.) and Symmetries
 --------------------------------------------------------------

 Alpha MOs, Restricted
 -- Occupied --                  
-80.053 -26.322  -7.590  -5.483  -5.481  -5.480  -5.481 -80.053
  1 Ag    2 Ag    3 Ag    4 Ag    5 Ag    1 Bg    1 Au    1 Bu                 
-26.322  -7.590  -5.482  -5.480  -1.617  -0.940  -0.716  -0.648
  2 Bu    3 Bu    4 Bu    5 Bu    6 Ag    7 Ag    8 Ag    9 Ag                 
 -0.409  -0.688  -0.694  -0.366  -1.616  -0.805  -0.699  -0.556
 10 Ag    2 Bg    2 Au    3 Au    6 Bu    7 Bu    8 Bu    9 Bu                 
 -- Virtual --                   
  0.069   0.095   0.102   0.171   0.302   0.338   0.435   0.447
 11 Ag   12 Ag   13 Ag   14 Ag   15 Ag   16 Ag   17 Ag   18 Ag                 
  0.482   0.676   0.891   1.041   1.117   1.589   1.636   1.933
 19 Ag   20 Ag   21 Ag   22 Ag   23 Ag   24 Ag   25 Ag   26 Ag                 
  1.981   2.187   4.194   4.231   4.485   6.914   6.943   7.316
 27 Ag   28 Ag   29 Ag   30 Ag   31 Ag   32 Ag   33 Ag   34 Ag                 
 14.812  14.860  68.723 165.892  -0.019   0.110   0.290   0.416
 35 Ag   36 Ag   37 Ag   38 Ag    3 Bg    4 Bg    5 Bg    6 Bg                 
  0.875   1.067   1.554   1.825   4.193   4.224   6.885  14.734
  7 Bg    8 Bg    9 Bg   10 Bg   11 Bg   12 Bg   13 Bg   14 Bg                 
  0.077   0.371   0.383   0.710   0.909   1.595   1.764   4.192
  4 Au    5 Au    6 Au    7 Au    8 Au    9 Au   10 Au   11 Au                 
  4.219   6.909  14.705   0.035   0.064   0.111   0.157   0.198
 12 Au   13 Au   14 Au   10 Bu   11 Bu   12 Bu   13 Bu   14 Bu                 
  0.338   0.366   0.391   0.420   0.591   0.767   0.796   1.135
 15 Bu   16 Bu   17 Bu   18 Bu   19 Bu   20 Bu   21 Bu   22 Bu                 
  1.370   1.589   1.656   1.864   1.931   2.286   4.195   4.235
 23 Bu   24 Bu   25 Bu   26 Bu   27 Bu   28 Bu   29 Bu   30 Bu                 
  4.497   6.907   6.962   7.476  14.740  14.797  68.746 166.076
 31 Bu   32 Bu   33 Bu   34 Bu   35 Bu   36 Bu   37 Bu   38 Bu                 

 Beta MOs, Restricted
 -- Occupied --                  
-80.053 -26.322  -7.590  -5.483  -5.481  -5.480  -5.481 -80.053
  1 Ag    2 Ag    3 Ag    4 Ag    5 Ag    1 Bg    1 Au    1 Bu                 
-26.322  -7.590  -5.482  -5.480  -1.617  -0.940  -0.716  -0.648
  2 Bu    3 Bu    4 Bu    5 Bu    6 Ag    7 Ag    8 Ag    9 Ag                 
 -0.409  -0.688  -0.694  -0.366  -1.616  -0.805  -0.699  -0.556
 10 Ag    2 Bg    2 Au    3 Au    6 Bu    7 Bu    8 Bu    9 Bu                 
 -- Virtual --                   
  0.069   0.095   0.102   0.171   0.302   0.338   0.435   0.447
 11 Ag   12 Ag   13 Ag   14 Ag   15 Ag   16 Ag   17 Ag   18 Ag                 
  0.482   0.676   0.891   1.041   1.117   1.589   1.636   1.933
 19 Ag   20 Ag   21 Ag   22 Ag   23 Ag   24 Ag   25 Ag   26 Ag                 
  1.981   2.187   4.194   4.231   4.485   6.914   6.943   7.316
 27 Ag   28 Ag   29 Ag   30 Ag   31 Ag   32 Ag   33 Ag   34 Ag                 
 14.812  14.860  68.723 165.892  -0.019   0.110   0.290   0.416
 35 Ag   36 Ag   37 Ag   38 Ag    3 Bg    4 Bg    5 Bg    6 Bg                 
  0.875   1.067   1.554   1.825   4.193   4.224   6.885  14.734
  7 Bg    8 Bg    9 Bg   10 Bg   11 Bg   12 Bg   13 Bg   14 Bg                 
  0.077   0.371   0.383   0.710   0.909   1.595   1.764   4.192
  4 Au    5 Au    6 Au    7 Au    8 Au    9 Au   10 Au   11 Au                 
  4.219   6.909  14.705   0.035   0.064   0.111   0.157   0.198
 12 Au   13 Au   14 Au   10 Bu   11 Bu   12 Bu   13 Bu   14 Bu                 
  0.338   0.366   0.391   0.420   0.591   0.767   0.796   1.135
 15 Bu   16 Bu   17 Bu   18 Bu   19 Bu   20 Bu   21 Bu   22 Bu                 
  1.370   1.589   1.656   1.864   1.931   2.286   4.195   4.235
 23 Bu   24 Bu   25 Bu   26 Bu   27 Bu   28 Bu   29 Bu   30 Bu                 
  4.497   6.907   6.962   7.476  14.740  14.797  68.746 166.076
 31 Bu   32 Bu   33 Bu   34 Bu   35 Bu   36 Bu   37 Bu   38 Bu                 
 --------------------------------------------------------------

          Ground-State Mulliken Net Atomic Charges

     Atom                 Charge (a.u.)
  ----------------------------------------
      1 P                     0.222072
      2 F                    -0.222072
      3 P                     0.222072
      4 F                    -0.222072
  ----------------------------------------
  Sum of atomic charges =    -0.000000

 -----------------------------------------------------------------
                    Cartesian Multipole Moments
 -----------------------------------------------------------------
    Charge (ESU x 10^10)
                 0.0000
    Dipole Moment (Debye)
         X      -0.0000      Y      -0.0000      Z      -0.0000
       Tot       0.0000
    Quadrupole Moments (Debye-Ang)
        XX     -42.3551     XY      -2.8299     YY     -36.7574
        XZ       0.0000     YZ       0.0000     ZZ     -35.2779
    Octopole Moments (Debye-Ang^2)
       XXX      -0.0000    XXY      -0.0000    XYY       0.0000
       YYY      -0.0000    XXZ      -0.0000    XYZ      -0.0000
       YYZ      -0.0000    XZZ       0.0000    YZZ      -0.0000
       ZZZ      -0.0000
    Hexadecapole Moments (Debye-Ang^3)
      XXXX    -418.6229   XXXY      -2.1604   XXYY     -87.2595
      XYYY      18.4371   YYYY    -134.2732   XXXZ       0.0000
      XXYZ       0.0000   XYYZ       0.0000   YYYZ      -0.0000
      XXZZ     -69.3241   XYZZ       4.8178   YYZZ     -30.2271
      XZZZ       0.0000   YZZZ      -0.0000   ZZZZ     -48.0076
 -----------------------------------------------------------------
 DrvMan completing analytic gradient of the correlated energy
 Correlated dipole moment
            1
    1  -0.0000000
    2  -0.0000000
    3  -0.0000000
 Energy read as -881.069717960
 Full Analytical Gradient: (in a.u., or Hartree/Bohr)
             1             2             3             4
    1   -0.00137361    0.00579409    0.00137361   -0.00579409
    2   -0.00449056    0.00346603    0.00449056   -0.00346603
    3    0.00000000   -0.00000000    0.00000000   -0.00000000
 Gradient time:  CPU 0.25 s  wall 2.09 s
 Geometry Optimization Parameters
   NAtoms,    NIC,     NZ,  NCons,   NDum,   NFix, NCnnct, MaxDiis
        4      14       4       0       0       0       0       0


** GEOMETRY OPTIMIZATION IN DELOCALIZED INTERNAL COORDINATES **
   Searching for a Minimum

   Optimization Cycle:   1

                       Coordinates (Angstroms)
     ATOM                X               Y               Z
      1  P         0.7829472664   -0.6708487837    0.0000000000
      2  F         2.0085051784    0.4358458777    0.0000000000
      3  P        -0.7829472664    0.6708487837    0.0000000000
      4  F        -2.0085051784   -0.4358458777    0.0000000000
   Point Group: c2h   Number of degrees of freedom:     3


   Energy is   -881.069717960


 Attempting to Generate Delocalized Internal Coordinates

  3 Hessian modes will be used to form the next step
  Hessian Eigenvalues:
     0.250000    0.283513    0.424541

 Minimum Search - Taking Simple RFO Step
 Searching for Lamda that Minimizes Along All modes
 Value Taken    Lamda =  -0.00039752
 Step Taken.  Stepsize is  0.034929

                             Maximum     Tolerance    Cnvgd?
         Gradient           0.009095      0.000300      NO
         Displacement       0.031366      0.001200      NO
         Energy change     *********      0.000001      NO


 New Cartesian Coordinates Obtained by Inverse Iteration

 Displacement from previous Coordinates is:  0.067352
 ----------------------------------------------------------------
             Standard Nuclear Orientation (Angstroms)
    I     Atom           X                Y                Z
 ----------------------------------------------------------------
    1      P       0.7742866194    -0.6751351828     0.0000000000
    2      F       1.9852342638     0.4353596935     0.0000000000
    3      P      -0.7742866194     0.6751351828     0.0000000000
    4      F      -1.9852342638    -0.4353596935     0.0000000000
 ----------------------------------------------------------------
 Molecular Point Group                 C2h   NOp =  4
 Largest Abelian Subgroup              C2h   NOp =  4
 Nuclear Repulsion Energy =   207.0370509886 hartrees
 There are       24 alpha and       24 beta electrons
 Applying Cartesian multipole field
    Component          Value
    ---------          -----
     (2,0,0)        1.00000E-11
     (0,2,0)        2.00000E-11
     (0,0,2)       -3.00000E-11
 Nucleus-field energy     =     0.0000000044 hartrees
 Requested basis set is 6-311++G(d,p)
 There are 38 shells and 104 basis functions
 A cutoff of  1.0D-14 yielded    677 shell pairs
 There are      5226 function pairs (      5631 Cartesian)
 Smallest overlap matrix eigenvalue = 1.01E-03
 Guess MOs from SCF MO coefficient file

 -----------------------------------------------------------------------
  General SCF calculation program by
  Eric Jon Sundstrom, Paul Horn, Yuezhi Mao, Dmitri Zuev, Alec White,
  David Stuck, Shaama M.S., Shane Yost, Joonho Lee, David Small,
  Daniel Levine, Susi Lehtola, Hugh Burton, Evgeny Epifanovsky
 -----------------------------------------------------------------------
 Hartree-Fock
 using 4 threads for integral computing
 -------------------------------------------------------
 OpenMP Integral computing Module                
 Release: version 2.0, May 2017, Q-Chem Inc. Pleasanton 
 -------------------------------------------------------
 A restricted SCF calculation will be
 performed using DIIS
 SCF converges when DIIS error is below 1.0e-08
 ---------------------------------------
  Cycle       Energy         DIIS error
 ---------------------------------------
    1    -880.4103693723      2.50e-04  
    2    -880.4104657771      6.60e-05  
    3    -880.4104746042      3.04e-05  
    4    -880.4104760244      1.11e-05  
    5    -880.4104763379      3.39e-06  
    6    -880.4104763797      7.48e-07  
    7    -880.4104763818      1.65e-07  
    8    -880.4104763819      3.26e-08  
    9    -880.4104763819      9.24e-09  Convergence criterion met
 ---------------------------------------
 SCF time:   CPU 3.74s  wall 5.00s 
 SCF   energy in the final basis set =     -880.4104763819
 Total energy in the final basis set =     -880.4104763819


 ------------------------------------------------------------------------------

   CCMAN2: suite of methods based on coupled cluster
           and equation of motion theories.

   Components:
   * libvmm-1.3-trunk
     by Evgeny Epifanovsky, Ilya Kaliman.
   * libtensor-2.5-trunk
     by Evgeny Epifanovsky, Michael Wormit, Dmitry Zuev, Sam Manzer, 
        Ilya Kaliman.
   * libcc-2.5-trunk
     by Evgeny Epifanovsky, Arik Landau, Tomasz Kus, Kirill Khistyaev, 
        Dmitry Zuev, Prashant Manohar, Xintian Feng, Anna Krylov, 
        Matthew Goldey, Alec White, Thomas Jagau, Kaushik Nanda, 
        Anastasia Gunina, Alexander Kunitsa, Joonho Lee.

   CCMAN original authors:
   Anna I. Krylov, C. David Sherrill, Steven R. Gwaltney,
   Edward F. C. Byrd (2000)
   Sergey V. Levchenko, Lyudmila V. Slipchenko, Tao Wang,
   Ana-Maria C. Cristian (2003)
   Piotr A. Pieniazek, C. Melania Oana, Evgeny Epifanovsky (2007)
   Prashant Manohar (2009)

 ------------------------------------------------------------------------------


 Allocating and initializing 3808MB of RAM...
 Calculation will run on 4 cores.


 Alpha MOs, Restricted
 -- Occupied --                  
-80.050 -80.050 -26.321 -26.321  -7.588  -7.588  -5.481  -5.480
  1 Ag    1 Bu    2 Ag    2 Bu    3 Ag    3 Bu    4 Ag    4 Bu                 
 -5.479  -5.479  -5.478  -5.478  -1.620  -1.618  -0.941  -0.806
  5 Ag    1 Au    1 Bg    5 Bu    6 Ag    6 Bu    7 Ag    7 Bu                 
 -0.718  -0.701  -0.696  -0.690  -0.647  -0.555  -0.409  -0.365
  8 Ag    8 Bu    2 Au    2 Bg    9 Ag    9 Bu   10 Ag    3 Au                 
 -- Virtual --                   
 -0.017   0.036   0.065   0.070   0.077   0.095   0.102   0.110
  3 Bg   10 Bu   11 Bu   11 Ag    4 Au   12 Ag   13 Ag    4 Bg                 
  0.112   0.158   0.172   0.202   0.290   0.301   0.338   0.339
 12 Bu   13 Bu   14 Ag   14 Bu    5 Bg   15 Ag   16 Ag   15 Bu                 
  0.367   0.372   0.383   0.392   0.416   0.422   0.438   0.448
 16 Bu    5 Au    6 Au   17 Bu    6 Bg   18 Bu   17 Ag   18 Ag                 
  0.483   0.591   0.676   0.710   0.766   0.799   0.876   0.896
 19 Ag   19 Bu   20 Ag    7 Au   20 Bu   21 Bu    7 Bg   21 Ag                 
  0.911   1.051   1.071   1.121   1.138   1.379   1.554   1.583
  8 Au   22 Ag    8 Bg   23 Ag   22 Bu   23 Bu    9 Bg   24 Ag                 
  1.590   1.595   1.634   1.656   1.766   1.826   1.868   1.929
 24 Bu    9 Au   25 Ag   25 Bu   10 Au   10 Bg   26 Bu   27 Bu                 
  1.936   1.982   2.188   2.286   4.191   4.192   4.193   4.194
 26 Ag   27 Ag   28 Ag   28 Bu   11 Au   11 Bg   29 Ag   29 Bu                 
  4.220   4.224   4.232   4.236   4.493   4.504   6.885   6.907
 12 Au   12 Bg   30 Ag   30 Bu   31 Ag   31 Bu   13 Bg   32 Bu                 
  6.909   6.911   6.943   6.962   7.322   7.487  14.708  14.736
 13 Au   32 Ag   33 Ag   33 Bu   34 Ag   34 Bu   14 Au   14 Bg                 
 14.743  14.804  14.816  14.860  68.724  68.747 165.897 166.086
 35 Bu   36 Bu   35 Ag   36 Ag   37 Ag   37 Bu   38 Ag   38 Bu                 

 Beta MOs, Restricted
 -- Occupied --                  
-80.050 -80.050 -26.321 -26.321  -7.588  -7.588  -5.481  -5.480
  1 Ag    1 Bu    2 Ag    2 Bu    3 Ag    3 Bu    4 Ag    4 Bu                 
 -5.479  -5.479  -5.478  -5.478  -1.620  -1.618  -0.941  -0.806
  5 Ag    1 Au    1 Bg    5 Bu    6 Ag    6 Bu    7 Ag    7 Bu                 
 -0.718  -0.701  -0.696  -0.690  -0.647  -0.555  -0.409  -0.365
  8 Ag    8 Bu    2 Au    2 Bg    9 Ag    9 Bu   10 Ag    3 Au                 
 -- Virtual --                   
 -0.017   0.036   0.065   0.070   0.077   0.095   0.102   0.110
  3 Bg   10 Bu   11 Bu   11 Ag    4 Au   12 Ag   13 Ag    4 Bg                 
  0.112   0.158   0.172   0.202   0.290   0.301   0.338   0.339
 12 Bu   13 Bu   14 Ag   14 Bu    5 Bg   15 Ag   16 Ag   15 Bu                 
  0.367   0.372   0.383   0.392   0.416   0.422   0.438   0.448
 16 Bu    5 Au    6 Au   17 Bu    6 Bg   18 Bu   17 Ag   18 Ag                 
  0.483   0.591   0.676   0.710   0.766   0.799   0.876   0.896
 19 Ag   19 Bu   20 Ag    7 Au   20 Bu   21 Bu    7 Bg   21 Ag                 
  0.911   1.051   1.071   1.121   1.138   1.379   1.554   1.583
  8 Au   22 Ag    8 Bg   23 Ag   22 Bu   23 Bu    9 Bg   24 Ag                 
  1.590   1.595   1.634   1.656   1.766   1.826   1.868   1.929
 24 Bu    9 Au   25 Ag   25 Bu   10 Au   10 Bg   26 Bu   27 Bu                 
  1.936   1.982   2.188   2.286   4.191   4.192   4.193   4.194
 26 Ag   27 Ag   28 Ag   28 Bu   11 Au   11 Bg   29 Ag   29 Bu                 
  4.220   4.224   4.232   4.236   4.493   4.504   6.885   6.907
 12 Au   12 Bg   30 Ag   30 Bu   31 Ag   31 Bu   13 Bg   32 Bu                 
  6.909   6.911   6.943   6.962   7.322   7.487  14.708  14.736
 13 Au   32 Ag   33 Ag   33 Bu   34 Ag   34 Bu   14 Au   14 Bg                 
 14.743  14.804  14.816  14.860  68.724  68.747 165.897 166.086
 35 Bu   36 Bu   35 Ag   36 Ag   37 Ag   37 Bu   38 Ag   38 Bu                 

 Occupation and symmetry of molecular orbitals

 Point group: C2h (4 irreducible representations).

                           Ag   Bg   Au   Bu    All 
 ----------------------------------------------------
 All molecular orbitals:
  - Alpha                  38   14   14   38    104 
  - Beta                   38   14   14   38    104 
 ----------------------------------------------------
 Alpha orbitals:
  - Frozen occupied        5    1    1    5     12  
  - Active occupied        5    1    2    4     12  
  - Active virtual         28   12   11   29    80  
  - Frozen virtual         0    0    0    0     0   
 ----------------------------------------------------
 Beta orbitals:
  - Frozen occupied        5    1    1    5     12  
  - Active occupied        5    1    2    4     12  
  - Active virtual         28   12   11   29    80  
  - Frozen virtual         0    0    0    0     0   
 ----------------------------------------------------

 Import integrals:   CPU 0.00 s  wall 0.02 s

 Import integrals:   CPU 16.69 s  wall 18.06 s

 MP2 amplitudes:   CPU 0.48 s  wall 0.70 s

Running a double precision version
           CCSD T amplitudes will be solved using DIIS.

           Start     Size      MaxIter   EConv     TConv     
           3         7         100       1.00e-07  1.00e-05  
 ------------------------------------------------------------------------------
           Energy (a.u.)   Ediff      Tdiff       Comment
 ------------------------------------------------------------------------------
          -881.05011856                           
     1    -881.04503225   5.09e-03   7.15e-01     
     2    -881.06714970   2.21e-02   9.85e-02     
     3    -881.06632157   8.28e-04   4.56e-02     
     4    -881.06894154   2.62e-03   1.86e-02     Switched to DIIS steps.
     5    -881.06988484   9.43e-04   1.44e-02     
     6    -881.06991297   2.81e-05   2.75e-03     
     7    -881.06990295   1.00e-05   1.39e-03     
     8    -881.06989964   3.30e-06   2.61e-04     
     9    -881.06989942   2.20e-07   1.19e-04     
    10    -881.06989925   1.71e-07   3.30e-05     
    11    -881.06989931   5.60e-08   1.47e-05     
    12    -881.06989939   8.60e-08   7.87e-06     
 ------------------------------------------------------------------------------
          -881.06989939                           CCSD T converged.

End of double precision
 SCF energy                 = -880.41047638
 MP2 energy                 = -881.05011856
 CCSD correlation energy     =   -0.65942301
 CCSD total energy           = -881.06989939

 CCSD  T1^2 = 0.0134  T2^2 = 0.2461  Leading amplitudes:

 Amplitude    Orbitals with energies
  0.0299       2 (Bg) A                  ->    3 (Bg) A                   
              -0.6898                         -0.0174                     
  0.0299       2 (Bg) B                  ->    3 (Bg) B                   
              -0.6898                         -0.0174                     
 -0.0215       8 (Ag) A                  ->    14 (Ag) A                  
              -0.7177                          0.1725                     
 -0.0215       8 (Ag) B                  ->    14 (Ag) B                  
              -0.7177                          0.1725                     

 Amplitude    Orbitals with energies
 -0.1699       3 (Au) A      3 (Au) B    ->    3 (Bg) A      3 (Bg) B     
              -0.3647       -0.3647           -0.0174       -0.0174       
  0.1699       3 (Au) A      3 (Au) B    ->    3 (Bg) B      3 (Bg) A     
              -0.3647       -0.3647           -0.0174       -0.0174       
  0.1699       3 (Au) B      3 (Au) A    ->    3 (Bg) A      3 (Bg) B     
              -0.3647       -0.3647           -0.0174       -0.0174       
 -0.1699       3 (Au) B      3 (Au) A    ->    3 (Bg) B      3 (Bg) A     
              -0.3647       -0.3647           -0.0174       -0.0174       

 Computing CCSD intemediates for later calculations in double precision
 Finished.

Running a double precision version
           CCSD Lambda amplitudes will be solved using DIIS.
           Start     Size      MaxIter   EConv     LConv     
           3         7         100       1.00e-07  1.00e-05  
 ------------------------------------------------------------------------------
            Enorm      Ldiff       Comment
 ------------------------------------------------------------------------------
     1     6.47e-02   4.26e-02     
     2     1.95e-02   9.88e-03     
     3     7.89e-03   1.61e-03     
     4     4.27e-03   1.68e-03     Switched to DIIS steps.
     5     1.07e-03   8.72e-04     
     6     5.13e-04   1.69e-04     
     7     1.36e-04   4.62e-05     
     8     5.78e-05   6.08e-06     
     9     1.97e-05   2.02e-06     
    10     7.83e-06   1.14e-06     
    11     3.07e-06   2.11e-07     
    12     9.38e-07   1.71e-07     
    13     3.96e-07   1.65e-09     
    14     1.67e-07   2.71e-08     
    15     6.43e-08   6.22e-09     
 ------------------------------------------------------------------------------
                                   CCSD Lambda converged.

 Computing density matrices in double precision...
           Orbital response amplitudes will be solved using DIIS.
           Start     Size      MaxIter   EConv     LConv     
           3         7         100       1.00e-06  1.00e-06  
 ------------------------------------------------------------------------------
            Enorm      Ldiff       Comment
 ------------------------------------------------------------------------------
     1     8.75e-02   1.84e-03     
     2     5.00e-02   3.08e-02     
     3     4.42e-02   2.53e-02     
     4     4.57e-03   1.90e-02     Switched to DIIS steps.
     5     3.77e-04   9.81e-04     
     6     1.37e-04   4.07e-05     
     7     3.23e-05   2.72e-05     
     8     4.01e-06   3.19e-06     
     9     9.61e-07   8.19e-08     
 ------------------------------------------------------------------------------
                                   Orbital response converged.

 Computing density matrices... Done.
 CCSD calculation:   CPU 77.87 s  wall 25.46 s

Current path: /canmo/ccsd/grad/
/g1_bb_aa
/g1_bb_bb
/g1_o1o1
/g1_o1o2
/g1_o1v1
/g1_o2v1
/g1_v1v1
/g1p_bb_aa
/g1p_bb_bb
/g1s_bb_aa
/g1s_bb_bb
/g2_o1o1o1o1
/g2_o1o1o1v1
/g2_o1o1v1v1
/g2_o1v1o1v1
/g2_o1v1v1v1
/g2_v1v1v1v1
/w_bb_aa
/w_bb_bb
 Transferring MO TPDM to AO TPDM
 Transferring g2_o1o1o1o1
 Transferring g2_o1o1o1v1
 Transferring g2_o1o1v1v1
 Transferring g2_o1v1o1v1
 Transferring g2_o1v1v1v1
 Transferring g2_v1v1v1v1
 Adding separable TPDM
 Computing TPDM gradient
 --------------------------------------------------------
 2e gradient
  Atom          X               Y               Z
 --------------------------------------------------------
    1         -9.071264       20.628310        0.000000  
    2        -15.492613       -8.514740       -0.000000  
    3          9.071264      -20.628310       -0.000000  
    4         15.492613        8.514740        0.000000  
 --------------------------------------------------------
 --------------------------------------------------------
 Final gradient
  Atom          X               Y               Z
 --------------------------------------------------------
    1         -9.071264       20.628310        0.000000  
    2        -15.492613       -8.514740       -0.000000  
    3          9.071264      -20.628310       -0.000000  
    4         15.492613        8.514740        0.000000  
 --------------------------------------------------------
 Analytic gradient from two-electron contribution:   CPU 323.79 s  wall 160.73 s

 Total ccman2 time:   CPU 422.00 s  wall 229.77 s


 --------------------------------------------------------------
             Orbital Energies (a.u.) and Symmetries
 --------------------------------------------------------------

 Alpha MOs, Restricted
 -- Occupied --                  
-80.050 -26.321  -7.588  -5.481  -5.479  -5.478  -5.479 -80.050
  1 Ag    2 Ag    3 Ag    4 Ag    5 Ag    1 Bg    1 Au    1 Bu                 
-26.321  -7.588  -5.480  -5.478  -1.620  -0.941  -0.718  -0.647
  2 Bu    3 Bu    4 Bu    5 Bu    6 Ag    7 Ag    8 Ag    9 Ag                 
 -0.409  -0.690  -0.696  -0.365  -1.618  -0.806  -0.701  -0.555
 10 Ag    2 Bg    2 Au    3 Au    6 Bu    7 Bu    8 Bu    9 Bu                 
 -- Virtual --                   
  0.070   0.095   0.102   0.172   0.301   0.338   0.438   0.448
 11 Ag   12 Ag   13 Ag   14 Ag   15 Ag   16 Ag   17 Ag   18 Ag                 
  0.483   0.676   0.896   1.051   1.121   1.583   1.634   1.936
 19 Ag   20 Ag   21 Ag   22 Ag   23 Ag   24 Ag   25 Ag   26 Ag                 
  1.982   2.188   4.193   4.232   4.493   6.911   6.943   7.322
 27 Ag   28 Ag   29 Ag   30 Ag   31 Ag   32 Ag   33 Ag   34 Ag                 
 14.816  14.860  68.724 165.897  -0.017   0.110   0.290   0.416
 35 Ag   36 Ag   37 Ag   38 Ag    3 Bg    4 Bg    5 Bg    6 Bg                 
  0.876   1.071   1.554   1.826   4.192   4.224   6.885  14.736
  7 Bg    8 Bg    9 Bg   10 Bg   11 Bg   12 Bg   13 Bg   14 Bg                 
  0.077   0.372   0.383   0.710   0.911   1.595   1.766   4.191
  4 Au    5 Au    6 Au    7 Au    8 Au    9 Au   10 Au   11 Au                 
  4.220   6.909  14.708   0.036   0.065   0.112   0.158   0.202
 12 Au   13 Au   14 Au   10 Bu   11 Bu   12 Bu   13 Bu   14 Bu                 
  0.339   0.367   0.392   0.422   0.591   0.766   0.799   1.138
 15 Bu   16 Bu   17 Bu   18 Bu   19 Bu   20 Bu   21 Bu   22 Bu                 
  1.379   1.590   1.656   1.868   1.929   2.286   4.194   4.236
 23 Bu   24 Bu   25 Bu   26 Bu   27 Bu   28 Bu   29 Bu   30 Bu                 
  4.504   6.907   6.962   7.487  14.743  14.804  68.747 166.086
 31 Bu   32 Bu   33 Bu   34 Bu   35 Bu   36 Bu   37 Bu   38 Bu                 

 Beta MOs, Restricted
 -- Occupied --                  
-80.050 -26.321  -7.588  -5.481  -5.479  -5.478  -5.479 -80.050
  1 Ag    2 Ag    3 Ag    4 Ag    5 Ag    1 Bg    1 Au    1 Bu                 
-26.321  -7.588  -5.480  -5.478  -1.620  -0.941  -0.718  -0.647
  2 Bu    3 Bu    4 Bu    5 Bu    6 Ag    7 Ag    8 Ag    9 Ag                 
 -0.409  -0.690  -0.696  -0.365  -1.618  -0.806  -0.701  -0.555
 10 Ag    2 Bg    2 Au    3 Au    6 Bu    7 Bu    8 Bu    9 Bu                 
 -- Virtual --                   
  0.070   0.095   0.102   0.172   0.301   0.338   0.438   0.448
 11 Ag   12 Ag   13 Ag   14 Ag   15 Ag   16 Ag   17 Ag   18 Ag                 
  0.483   0.676   0.896   1.051   1.121   1.583   1.634   1.936
 19 Ag   20 Ag   21 Ag   22 Ag   23 Ag   24 Ag   25 Ag   26 Ag                 
  1.982   2.188   4.193   4.232   4.493   6.911   6.943   7.322
 27 Ag   28 Ag   29 Ag   30 Ag   31 Ag   32 Ag   33 Ag   34 Ag                 
 14.816  14.860  68.724 165.897  -0.017   0.110   0.290   0.416
 35 Ag   36 Ag   37 Ag   38 Ag    3 Bg    4 Bg    5 Bg    6 Bg                 
  0.876   1.071   1.554   1.826   4.192   4.224   6.885  14.736
  7 Bg    8 Bg    9 Bg   10 Bg   11 Bg   12 Bg   13 Bg   14 Bg                 
  0.077   0.372   0.383   0.710   0.911   1.595   1.766   4.191
  4 Au    5 Au    6 Au    7 Au    8 Au    9 Au   10 Au   11 Au                 
  4.220   6.909  14.708   0.036   0.065   0.112   0.158   0.202
 12 Au   13 Au   14 Au   10 Bu   11 Bu   12 Bu   13 Bu   14 Bu                 
  0.339   0.367   0.392   0.422   0.591   0.766   0.799   1.138
 15 Bu   16 Bu   17 Bu   18 Bu   19 Bu   20 Bu   21 Bu   22 Bu                 
  1.379   1.590   1.656   1.868   1.929   2.286   4.194   4.236
 23 Bu   24 Bu   25 Bu   26 Bu   27 Bu   28 Bu   29 Bu   30 Bu                 
  4.504   6.907   6.962   7.487  14.743  14.804  68.747 166.086
 31 Bu   32 Bu   33 Bu   34 Bu   35 Bu   36 Bu   37 Bu   38 Bu                 
 --------------------------------------------------------------

          Ground-State Mulliken Net Atomic Charges

     Atom                 Charge (a.u.)
  ----------------------------------------
      1 P                     0.217917
      2 F                    -0.217917
      3 P                     0.217917
      4 F                    -0.217917
  ----------------------------------------
  Sum of atomic charges =    -0.000000

 -----------------------------------------------------------------
                    Cartesian Multipole Moments
 -----------------------------------------------------------------
    Charge (ESU x 10^10)
                 0.0000
    Dipole Moment (Debye)
         X      -0.0000      Y       0.0000      Z       0.0000
       Tot       0.0000
    Quadrupole Moments (Debye-Ang)
        XX     -42.0626     XY      -2.8130     YY     -36.7291
        XZ       0.0000     YZ       0.0000     ZZ     -35.2517
    Octopole Moments (Debye-Ang^2)
       XXX       0.0000    XXY       0.0000    XYY      -0.0000
       YYY       0.0000    XXZ       0.0000    XYZ       0.0000
       YYZ      -0.0000    XZZ      -0.0000    YZZ       0.0000
       ZZZ      -0.0000
    Hexadecapole Moments (Debye-Ang^3)
      XXXX    -408.3910   XXXY      -1.6824   XXYY     -85.9180
      XYYY      18.6554   YYYY    -135.1853   XXXZ       0.0000
      XXYZ      -0.0000   XYYZ       0.0000   YYYZ       0.0000
      XXZZ     -67.9397   XYZZ       4.8770   YYZZ     -30.3633
      XZZZ       0.0000   YZZZ       0.0000   ZZZZ     -47.9570
 -----------------------------------------------------------------
 DrvMan completing analytic gradient of the correlated energy
 Correlated dipole moment
            1
    1  -0.0000000
    2   0.0000000
    3   0.0000000
 Energy read as -881.069899394
 Full Analytical Gradient: (in a.u., or Hartree/Bohr)
             1             2             3             4
    1   -0.00057432    0.00026721    0.00057432   -0.00026721
    2   -0.00287487    0.00137459    0.00287487   -0.00137459
    3   -0.00000000    0.00000000   -0.00000000    0.00000000
 Gradient time:  CPU 0.25 s  wall 1.59 s
 Geometry Optimization Parameters
   NAtoms,    NIC,     NZ,  NCons,   NDum,   NFix, NCnnct, MaxDiis
        4      14       4       0       0       0       0       0

 Cartesian Hessian Update
 Hessian Updated using BFGS Update


** GEOMETRY OPTIMIZATION IN DELOCALIZED INTERNAL COORDINATES **
   Searching for a Minimum

   Optimization Cycle:   2

                       Coordinates (Angstroms)
     ATOM                X               Y               Z
      1  P         0.7742866194   -0.6751351828    0.0000000000
      2  F         1.9852342638    0.4353596935    0.0000000000
      3  P        -0.7742866194    0.6751351828    0.0000000000
      4  F        -1.9852342638   -0.4353596935    0.0000000000
   Point Group: c2h   Number of degrees of freedom:     3


   Energy is   -881.069899394

 Hessian Updated using BFGS Update

  3 Hessian modes will be used to form the next step
  Hessian Eigenvalues:
     0.247794    0.339988    0.392437

 Minimum Search - Taking Simple RFO Step
 Searching for Lamda that Minimizes Along All modes
 Value Taken    Lamda =  -0.00005135
 Step Taken.  Stepsize is  0.012850

                             Maximum     Tolerance    Cnvgd?
         Gradient           0.002757      0.000300      NO
         Displacement       0.010215      0.001200      NO
         Energy change     -0.000181      0.000001      NO


 New Cartesian Coordinates Obtained by Inverse Iteration

 Displacement from previous Coordinates is:  0.016347
 ----------------------------------------------------------------
             Standard Nuclear Orientation (Angstroms)
    I     Atom           X                Y                Z
 ----------------------------------------------------------------
    1      P       0.7763210124    -0.6711227232     0.0000000000
    2      F       1.9891344518     0.4339581894     0.0000000000
    3      P      -0.7763210124     0.6711227232     0.0000000000
    4      F      -1.9891344518    -0.4339581894     0.0000000000
 ----------------------------------------------------------------
 Molecular Point Group                 C2h   NOp =  4
 Largest Abelian Subgroup              C2h   NOp =  4
 Nuclear Repulsion Energy =   207.0955688205 hartrees
 There are       24 alpha and       24 beta electrons
 Applying Cartesian multipole field
    Component          Value
    ---------          -----
     (2,0,0)        1.00000E-11
     (0,2,0)        2.00000E-11
     (0,0,2)       -3.00000E-11
 Nucleus-field energy     =     0.0000000044 hartrees
 Requested basis set is 6-311++G(d,p)
 There are 38 shells and 104 basis functions
 A cutoff of  1.0D-14 yielded    677 shell pairs
 There are      5226 function pairs (      5631 Cartesian)
 Smallest overlap matrix eigenvalue = 1.00E-03
 Guess MOs from SCF MO coefficient file

 -----------------------------------------------------------------------
  General SCF calculation program by
  Eric Jon Sundstrom, Paul Horn, Yuezhi Mao, Dmitri Zuev, Alec White,
  David Stuck, Shaama M.S., Shane Yost, Joonho Lee, David Small,
  Daniel Levine, Susi Lehtola, Hugh Burton, Evgeny Epifanovsky
 -----------------------------------------------------------------------
 Hartree-Fock
 using 4 threads for integral computing
 -------------------------------------------------------
 OpenMP Integral computing Module                
 Release: version 2.0, May 2017, Q-Chem Inc. Pleasanton 
 -------------------------------------------------------
 A restricted SCF calculation will be
 performed using DIIS
 SCF converges when DIIS error is below 1.0e-08
 ---------------------------------------
  Cycle       Energy         DIIS error
 ---------------------------------------
    1    -880.4107754940      9.65e-05  
    2    -880.4107916228      2.46e-05  
    3    -880.4107929893      1.09e-05  
    4    -880.4107931554      3.65e-06  
    5    -880.4107931844      1.03e-06  
    6    -880.4107931881      2.94e-07  
    7    -880.4107931885      6.32e-08  
    8    -880.4107931885      1.18e-08  
    9    -880.4107931885      2.95e-09  Convergence criterion met
 ---------------------------------------
 SCF time:   CPU 3.83s  wall 3.00s 
 SCF   energy in the final basis set =     -880.4107931885
 Total energy in the final basis set =     -880.4107931885


 ------------------------------------------------------------------------------

   CCMAN2: suite of methods based on coupled cluster
           and equation of motion theories.

   Components:
   * libvmm-1.3-trunk
     by Evgeny Epifanovsky, Ilya Kaliman.
   * libtensor-2.5-trunk
     by Evgeny Epifanovsky, Michael Wormit, Dmitry Zuev, Sam Manzer, 
        Ilya Kaliman.
   * libcc-2.5-trunk
     by Evgeny Epifanovsky, Arik Landau, Tomasz Kus, Kirill Khistyaev, 
        Dmitry Zuev, Prashant Manohar, Xintian Feng, Anna Krylov, 
        Matthew Goldey, Alec White, Thomas Jagau, Kaushik Nanda, 
        Anastasia Gunina, Alexander Kunitsa, Joonho Lee.

   CCMAN original authors:
   Anna I. Krylov, C. David Sherrill, Steven R. Gwaltney,
   Edward F. C. Byrd (2000)
   Sergey V. Levchenko, Lyudmila V. Slipchenko, Tao Wang,
   Ana-Maria C. Cristian (2003)
   Piotr A. Pieniazek, C. Melania Oana, Evgeny Epifanovsky (2007)
   Prashant Manohar (2009)

 ------------------------------------------------------------------------------


 Allocating and initializing 3808MB of RAM...
 Calculation will run on 4 cores.


 Alpha MOs, Restricted
 -- Occupied --                  
-80.050 -80.050 -26.322 -26.322  -7.588  -7.587  -5.480  -5.480
  1 Ag    1 Bu    2 Ag    2 Bu    3 Ag    3 Bu    4 Ag    4 Bu                 
 -5.479  -5.478  -5.478  -5.478  -1.621  -1.619  -0.942  -0.807
  5 Ag    1 Au    1 Bg    5 Bu    6 Ag    6 Bu    7 Ag    7 Bu                 
 -0.719  -0.702  -0.697  -0.691  -0.648  -0.555  -0.408  -0.365
  8 Ag    8 Bu    2 Au    2 Bg    9 Ag    9 Bu   10 Ag    3 Au                 
 -- Virtual --                   
 -0.017   0.037   0.065   0.070   0.077   0.095   0.102   0.110
  3 Bg   10 Bu   11 Bu   11 Ag    4 Au   12 Ag   13 Ag    4 Bg                 
  0.112   0.158   0.173   0.202   0.290   0.301   0.338   0.339
 12 Bu   13 Bu   14 Ag   14 Bu    5 Bg   15 Ag   16 Ag   15 Bu                 
  0.367   0.371   0.383   0.392   0.416   0.422   0.437   0.448
 16 Bu    5 Au    6 Au   17 Bu    6 Bg   18 Bu   17 Ag   18 Ag                 
  0.484   0.592   0.676   0.709   0.767   0.799   0.876   0.897
 19 Ag   19 Bu   20 Ag    7 Au   20 Bu   21 Bu    7 Bg   21 Ag                 
  0.912   1.050   1.072   1.123   1.140   1.381   1.554   1.583
  8 Au   22 Ag    8 Bg   23 Ag   22 Bu   23 Bu    9 Bg   24 Ag                 
  1.590   1.595   1.634   1.655   1.766   1.826   1.867   1.929
 24 Bu    9 Au   25 Ag   25 Bu   10 Au   10 Bg   26 Bu   27 Bu                 
  1.935   1.983   2.187   2.286   4.190   4.191   4.192   4.193
 26 Ag   27 Ag   28 Ag   28 Bu   11 Au   11 Bg   29 Ag   29 Bu                 
  4.220   4.224   4.232   4.235   4.494   4.506   6.884   6.906
 12 Au   12 Bg   30 Ag   30 Bu   31 Ag   31 Bu   13 Bg   32 Bu                 
  6.908   6.909   6.942   6.960   7.324   7.488  14.708  14.737
 13 Au   32 Ag   33 Ag   33 Bu   34 Ag   34 Bu   14 Au   14 Bg                 
 14.744  14.804  14.816  14.860  68.723  68.746 165.898 166.088
 35 Bu   36 Bu   35 Ag   36 Ag   37 Ag   37 Bu   38 Ag   38 Bu                 

 Beta MOs, Restricted
 -- Occupied --                  
-80.050 -80.050 -26.322 -26.322  -7.588  -7.587  -5.480  -5.480
  1 Ag    1 Bu    2 Ag    2 Bu    3 Ag    3 Bu    4 Ag    4 Bu                 
 -5.479  -5.478  -5.478  -5.478  -1.621  -1.619  -0.942  -0.807
  5 Ag    1 Au    1 Bg    5 Bu    6 Ag    6 Bu    7 Ag    7 Bu                 
 -0.719  -0.702  -0.697  -0.691  -0.648  -0.555  -0.408  -0.365
  8 Ag    8 Bu    2 Au    2 Bg    9 Ag    9 Bu   10 Ag    3 Au                 
 -- Virtual --                   
 -0.017   0.037   0.065   0.070   0.077   0.095   0.102   0.110
  3 Bg   10 Bu   11 Bu   11 Ag    4 Au   12 Ag   13 Ag    4 Bg                 
  0.112   0.158   0.173   0.202   0.290   0.301   0.338   0.339
 12 Bu   13 Bu   14 Ag   14 Bu    5 Bg   15 Ag   16 Ag   15 Bu                 
  0.367   0.371   0.383   0.392   0.416   0.422   0.437   0.448
 16 Bu    5 Au    6 Au   17 Bu    6 Bg   18 Bu   17 Ag   18 Ag                 
  0.484   0.592   0.676   0.709   0.767   0.799   0.876   0.897
 19 Ag   19 Bu   20 Ag    7 Au   20 Bu   21 Bu    7 Bg   21 Ag                 
  0.912   1.050   1.072   1.123   1.140   1.381   1.554   1.583
  8 Au   22 Ag    8 Bg   23 Ag   22 Bu   23 Bu    9 Bg   24 Ag                 
  1.590   1.595   1.634   1.655   1.766   1.826   1.867   1.929
 24 Bu    9 Au   25 Ag   25 Bu   10 Au   10 Bg   26 Bu   27 Bu                 
  1.935   1.983   2.187   2.286   4.190   4.191   4.192   4.193
 26 Ag   27 Ag   28 Ag   28 Bu   11 Au   11 Bg   29 Ag   29 Bu                 
  4.220   4.224   4.232   4.235   4.494   4.506   6.884   6.906
 12 Au   12 Bg   30 Ag   30 Bu   31 Ag   31 Bu   13 Bg   32 Bu                 
  6.908   6.909   6.942   6.960   7.324   7.488  14.708  14.737
 13 Au   32 Ag   33 Ag   33 Bu   34 Ag   34 Bu   14 Au   14 Bg                 
 14.744  14.804  14.816  14.860  68.723  68.746 165.898 166.088
 35 Bu   36 Bu   35 Ag   36 Ag   37 Ag   37 Bu   38 Ag   38 Bu                 

 Occupation and symmetry of molecular orbitals

 Point group: C2h (4 irreducible representations).

                           Ag   Bg   Au   Bu    All 
 ----------------------------------------------------
 All molecular orbitals:
  - Alpha                  38   14   14   38    104 
  - Beta                   38   14   14   38    104 
 ----------------------------------------------------
 Alpha orbitals:
  - Frozen occupied        5    1    1    5     12  
  - Active occupied        5    1    2    4     12  
  - Active virtual         28   12   11   29    80  
  - Frozen virtual         0    0    0    0     0   
 ----------------------------------------------------
 Beta orbitals:
  - Frozen occupied        5    1    1    5     12  
  - Active occupied        5    1    2    4     12  
  - Active virtual         28   12   11   29    80  
  - Frozen virtual         0    0    0    0     0   
 ----------------------------------------------------

 Import integrals:   CPU 0.00 s  wall 0.00 s

 Import integrals:   CPU 16.55 s  wall 15.88 s

 MP2 amplitudes:   CPU 0.49 s  wall 0.69 s

Running a double precision version
           CCSD T amplitudes will be solved using DIIS.

           Start     Size      MaxIter   EConv     TConv     
           3         7         100       1.00e-07  1.00e-05  
 ------------------------------------------------------------------------------
           Energy (a.u.)   Ediff      Tdiff       Comment
 ------------------------------------------------------------------------------
          -881.05014345                           
     1    -881.04512613   5.02e-03   7.14e-01     
     2    -881.06718946   2.21e-02   9.84e-02     
     3    -881.06636899   8.20e-04   4.55e-02     
     4    -881.06897783   2.61e-03   1.86e-02     Switched to DIIS steps.
     5    -881.06991555   9.38e-04   1.43e-02     
     6    -881.06994327   2.77e-05   2.73e-03     
     7    -881.06993341   9.86e-06   1.38e-03     
     8    -881.06993016   3.25e-06   2.58e-04     
     9    -881.06992994   2.17e-07   1.18e-04     
    10    -881.06992977   1.67e-07   3.28e-05     
    11    -881.06992983   5.53e-08   1.46e-05     
    12    -881.06992991   8.51e-08   7.81e-06     
 ------------------------------------------------------------------------------
          -881.06992991                           CCSD T converged.

End of double precision
 SCF energy                 = -880.41079319
 MP2 energy                 = -881.05014345
 CCSD correlation energy     =   -0.65913672
 CCSD total energy           = -881.06992991

 CCSD  T1^2 = 0.0133  T2^2 = 0.2455  Leading amplitudes:

 Amplitude    Orbitals with energies
  0.0300       2 (Bg) A                  ->    3 (Bg) A                   
              -0.6907                         -0.0168                     
  0.0300       2 (Bg) B                  ->    3 (Bg) B                   
              -0.6907                         -0.0168                     
 -0.0214       8 (Ag) A                  ->    14 (Ag) A                  
              -0.7188                          0.1732                     
 -0.0214       8 (Ag) B                  ->    14 (Ag) B                  
              -0.7188                          0.1732                     

 Amplitude    Orbitals with energies
 -0.1690       3 (Au) A      3 (Au) B    ->    3 (Bg) A      3 (Bg) B     
              -0.3651       -0.3651           -0.0168       -0.0168       
  0.1690       3 (Au) A      3 (Au) B    ->    3 (Bg) B      3 (Bg) A     
              -0.3651       -0.3651           -0.0168       -0.0168       
  0.1690       3 (Au) B      3 (Au) A    ->    3 (Bg) A      3 (Bg) B     
              -0.3651       -0.3651           -0.0168       -0.0168       
 -0.1690       3 (Au) B      3 (Au) A    ->    3 (Bg) B      3 (Bg) A     
              -0.3651       -0.3651           -0.0168       -0.0168       

 Computing CCSD intemediates for later calculations in double precision
 Finished.

Running a double precision version
           CCSD Lambda amplitudes will be solved using DIIS.
           Start     Size      MaxIter   EConv     LConv     
           3         7         100       1.00e-07  1.00e-05  
 ------------------------------------------------------------------------------
            Enorm      Ldiff       Comment
 ------------------------------------------------------------------------------
     1     6.44e-02   4.23e-02     
     2     1.95e-02   9.85e-03     
     3     7.85e-03   1.59e-03     
     4     4.25e-03   1.67e-03     Switched to DIIS steps.
     5     1.06e-03   8.65e-04     
     6     5.08e-04   1.67e-04     
     7     1.35e-04   4.53e-05     
     8     5.72e-05   5.94e-06     
     9     1.95e-05   2.00e-06     
    10     7.75e-06   1.12e-06     
    11     3.03e-06   2.02e-07     
    12     9.28e-07   1.64e-07     
    13     3.92e-07   8.59e-12     
    14     1.65e-07   2.58e-08     
    15     6.35e-08   5.84e-09     
 ------------------------------------------------------------------------------
                                   CCSD Lambda converged.

 Computing density matrices in double precision...
           Orbital response amplitudes will be solved using DIIS.
           Start     Size      MaxIter   EConv     LConv     
           3         7         100       1.00e-06  1.00e-06  
 ------------------------------------------------------------------------------
            Enorm      Ldiff       Comment
 ------------------------------------------------------------------------------
     1     8.73e-02   1.78e-03     
     2     5.00e-02   3.07e-02     
     3     4.41e-02   2.52e-02     
     4     4.56e-03   1.90e-02     Switched to DIIS steps.
     5     3.77e-04   9.78e-04     
     6     1.36e-04   4.16e-05     
     7     3.22e-05   2.72e-05     
     8     4.01e-06   3.19e-06     
     9     9.59e-07   8.14e-08     
 ------------------------------------------------------------------------------
                                   Orbital response converged.

 Computing density matrices... Done.
 CCSD calculation:   CPU 80.87 s  wall 27.07 s

Current path: /canmo/ccsd/grad/
/g1_bb_aa
/g1_bb_bb
/g1_o1o1
/g1_o1o2
/g1_o1v1
/g1_o2v1
/g1_v1v1
/g1p_bb_aa
/g1p_bb_bb
/g1s_bb_aa
/g1s_bb_bb
/g2_o1o1o1o1
/g2_o1o1o1v1
/g2_o1o1v1v1
/g2_o1v1o1v1
/g2_o1v1v1v1
/g2_v1v1v1v1
/w_bb_aa
/w_bb_bb
 Transferring MO TPDM to AO TPDM
 Transferring g2_o1o1o1o1
 Transferring g2_o1o1o1v1
 Transferring g2_o1o1v1v1
 Transferring g2_o1v1o1v1
 Transferring g2_o1v1v1v1
 Transferring g2_v1v1v1v1
 Adding separable TPDM
 Computing TPDM gradient
 --------------------------------------------------------
 2e gradient
  Atom          X               Y               Z
 --------------------------------------------------------
    1         -9.076534       20.522774       -0.000000  
    2        -15.547721       -8.504052        0.000000  
    3          9.076534      -20.522774        0.000000  
    4         15.547721        8.504052       -0.000000  
 --------------------------------------------------------
 --------------------------------------------------------
 Final gradient
  Atom          X               Y               Z
 --------------------------------------------------------
    1         -9.076534       20.522774       -0.000000  
    2        -15.547721       -8.504052        0.000000  
    3          9.076534      -20.522774        0.000000  
    4         15.547721        8.504052       -0.000000  
 --------------------------------------------------------
 Analytic gradient from two-electron contribution:   CPU 323.63 s  wall 161.43 s

 Total ccman2 time:   CPU 425.51 s  wall 217.30 s


 --------------------------------------------------------------
             Orbital Energies (a.u.) and Symmetries
 --------------------------------------------------------------

 Alpha MOs, Restricted
 -- Occupied --                  
-80.050 -26.322  -7.588  -5.480  -5.479  -5.478  -5.478 -80.050
  1 Ag    2 Ag    3 Ag    4 Ag    5 Ag    1 Bg    1 Au    1 Bu                 
-26.322  -7.587  -5.480  -5.478  -1.621  -0.942  -0.719  -0.648
  2 Bu    3 Bu    4 Bu    5 Bu    6 Ag    7 Ag    8 Ag    9 Ag                 
 -0.408  -0.691  -0.697  -0.365  -1.619  -0.807  -0.702  -0.555
 10 Ag    2 Bg    2 Au    3 Au    6 Bu    7 Bu    8 Bu    9 Bu                 
 -- Virtual --                   
  0.070   0.095   0.102   0.173   0.301   0.338   0.437   0.448
 11 Ag   12 Ag   13 Ag   14 Ag   15 Ag   16 Ag   17 Ag   18 Ag                 
  0.484   0.676   0.897   1.050   1.123   1.583   1.634   1.935
 19 Ag   20 Ag   21 Ag   22 Ag   23 Ag   24 Ag   25 Ag   26 Ag                 
  1.983   2.187   4.192   4.232   4.494   6.909   6.942   7.324
 27 Ag   28 Ag   29 Ag   30 Ag   31 Ag   32 Ag   33 Ag   34 Ag                 
 14.816  14.860  68.723 165.898  -0.017   0.110   0.290   0.416
 35 Ag   36 Ag   37 Ag   38 Ag    3 Bg    4 Bg    5 Bg    6 Bg                 
  0.876   1.072   1.554   1.826   4.191   4.224   6.884  14.737
  7 Bg    8 Bg    9 Bg   10 Bg   11 Bg   12 Bg   13 Bg   14 Bg                 
  0.077   0.371   0.383   0.709   0.912   1.595   1.766   4.190
  4 Au    5 Au    6 Au    7 Au    8 Au    9 Au   10 Au   11 Au                 
  4.220   6.908  14.708   0.037   0.065   0.112   0.158   0.202
 12 Au   13 Au   14 Au   10 Bu   11 Bu   12 Bu   13 Bu   14 Bu                 
  0.339   0.367   0.392   0.422   0.592   0.767   0.799   1.140
 15 Bu   16 Bu   17 Bu   18 Bu   19 Bu   20 Bu   21 Bu   22 Bu                 
  1.381   1.590   1.655   1.867   1.929   2.286   4.193   4.235
 23 Bu   24 Bu   25 Bu   26 Bu   27 Bu   28 Bu   29 Bu   30 Bu                 
  4.506   6.906   6.960   7.488  14.744  14.804  68.746 166.088
 31 Bu   32 Bu   33 Bu   34 Bu   35 Bu   36 Bu   37 Bu   38 Bu                 

 Beta MOs, Restricted
 -- Occupied --                  
-80.050 -26.322  -7.588  -5.480  -5.479  -5.478  -5.478 -80.050
  1 Ag    2 Ag    3 Ag    4 Ag    5 Ag    1 Bg    1 Au    1 Bu                 
-26.322  -7.587  -5.480  -5.478  -1.621  -0.942  -0.719  -0.648
  2 Bu    3 Bu    4 Bu    5 Bu    6 Ag    7 Ag    8 Ag    9 Ag                 
 -0.408  -0.691  -0.697  -0.365  -1.619  -0.807  -0.702  -0.555
 10 Ag    2 Bg    2 Au    3 Au    6 Bu    7 Bu    8 Bu    9 Bu                 
 -- Virtual --                   
  0.070   0.095   0.102   0.173   0.301   0.338   0.437   0.448
 11 Ag   12 Ag   13 Ag   14 Ag   15 Ag   16 Ag   17 Ag   18 Ag                 
  0.484   0.676   0.897   1.050   1.123   1.583   1.634   1.935
 19 Ag   20 Ag   21 Ag   22 Ag   23 Ag   24 Ag   25 Ag   26 Ag                 
  1.983   2.187   4.192   4.232   4.494   6.909   6.942   7.324
 27 Ag   28 Ag   29 Ag   30 Ag   31 Ag   32 Ag   33 Ag   34 Ag                 
 14.816  14.860  68.723 165.898  -0.017   0.110   0.290   0.416
 35 Ag   36 Ag   37 Ag   38 Ag    3 Bg    4 Bg    5 Bg    6 Bg                 
  0.876   1.072   1.554   1.826   4.191   4.224   6.884  14.737
  7 Bg    8 Bg    9 Bg   10 Bg   11 Bg   12 Bg   13 Bg   14 Bg                 
  0.077   0.371   0.383   0.709   0.912   1.595   1.766   4.190
  4 Au    5 Au    6 Au    7 Au    8 Au    9 Au   10 Au   11 Au                 
  4.220   6.908  14.708   0.037   0.065   0.112   0.158   0.202
 12 Au   13 Au   14 Au   10 Bu   11 Bu   12 Bu   13 Bu   14 Bu                 
  0.339   0.367   0.392   0.422   0.592   0.767   0.799   1.140
 15 Bu   16 Bu   17 Bu   18 Bu   19 Bu   20 Bu   21 Bu   22 Bu                 
  1.381   1.590   1.655   1.867   1.929   2.286   4.193   4.235
 23 Bu   24 Bu   25 Bu   26 Bu   27 Bu   28 Bu   29 Bu   30 Bu                 
  4.506   6.906   6.960   7.488  14.744  14.804  68.746 166.088
 31 Bu   32 Bu   33 Bu   34 Bu   35 Bu   36 Bu   37 Bu   38 Bu                 
 --------------------------------------------------------------

          Ground-State Mulliken Net Atomic Charges

     Atom                 Charge (a.u.)
  ----------------------------------------
      1 P                     0.215534
      2 F                    -0.215534
      3 P                     0.215534
      4 F                    -0.215534
  ----------------------------------------
  Sum of atomic charges =    -0.000000

 -----------------------------------------------------------------
                    Cartesian Multipole Moments
 -----------------------------------------------------------------
    Charge (ESU x 10^10)
                 0.0000
    Dipole Moment (Debye)
         X      -0.0000      Y      -0.0000      Z      -0.0000
       Tot       0.0000
    Quadrupole Moments (Debye-Ang)
        XX     -42.0348     XY      -2.7571     YY     -36.7768
        XZ       0.0000     YZ      -0.0000     ZZ     -35.2512
    Octopole Moments (Debye-Ang^2)
       XXX      -0.0000    XXY      -0.0000    XYY       0.0000
       YYY      -0.0000    XXZ      -0.0000    XYZ       0.0000
       YYZ      -0.0000    XZZ       0.0000    YZZ      -0.0000
       ZZZ      -0.0000
    Hexadecapole Moments (Debye-Ang^3)
      XXXX    -409.6598   XXXY      -1.6473   XXYY     -86.0455
      XYYY      18.6529   YYYY    -134.4821   XXXZ       0.0000
      XXYZ      -0.0000   XYYZ       0.0000   YYYZ       0.0000
      XXZZ     -68.1387   XYZZ       4.8739   YYZZ     -30.2426
      XZZZ       0.0000   YZZZ      -0.0000   ZZZZ     -47.9744
 -----------------------------------------------------------------
 DrvMan completing analytic gradient of the correlated energy
 Correlated dipole moment
            1
    1  -0.0000000
    2  -0.0000000
    3  -0.0000000
 Energy read as -881.069929912
 Full Analytical Gradient: (in a.u., or Hartree/Bohr)
             1             2             3             4
    1   -0.00053112    0.00028397    0.00053112   -0.00028397
    2   -0.00049581    0.00043407    0.00049581   -0.00043407
    3   -0.00000000   -0.00000000    0.00000000    0.00000000
 Gradient time:  CPU 0.24 s  wall 2.75 s
 Geometry Optimization Parameters
   NAtoms,    NIC,     NZ,  NCons,   NDum,   NFix, NCnnct, MaxDiis
        4      14       4       0       0       0       0       0

 Cartesian Hessian Update
 Hessian Updated using BFGS Update


** GEOMETRY OPTIMIZATION IN DELOCALIZED INTERNAL COORDINATES **
   Searching for a Minimum

   Optimization Cycle:   3

                       Coordinates (Angstroms)
     ATOM                X               Y               Z
      1  P         0.7763210124   -0.6711227232    0.0000000000
      2  F         1.9891344518    0.4339581894    0.0000000000
      3  P        -0.7763210124    0.6711227232    0.0000000000
      4  F        -1.9891344518   -0.4339581894    0.0000000000
   Point Group: c2h   Number of degrees of freedom:     3


   Energy is   -881.069929912

 Hessian Updated using BFGS Update

  3 Hessian modes will be used to form the next step
  Hessian Eigenvalues:
     0.224258    0.289979    0.412221

 Minimum Search - Taking Simple RFO Step
 Searching for Lamda that Minimizes Along All modes
 Value Taken    Lamda =  -0.00000340
 Step Taken.  Stepsize is  0.003720

                             Maximum     Tolerance    Cnvgd?
         Gradient           0.000723      0.000300      NO
         Displacement       0.002659      0.001200      NO
         Energy change     -0.000031      0.000001      NO


 New Cartesian Coordinates Obtained by Inverse Iteration

 Displacement from previous Coordinates is:  0.003735
 ----------------------------------------------------------------
             Standard Nuclear Orientation (Angstroms)
    I     Atom           X                Y                Z
 ----------------------------------------------------------------
    1      P       0.7771145484    -0.6702503452     0.0000000000
    2      F       1.9897086685     0.4334752559     0.0000000000
    3      P      -0.7771145484     0.6702503452     0.0000000000
    4      F      -1.9897086685    -0.4334752559     0.0000000000
 ----------------------------------------------------------------
 Molecular Point Group                 C2h   NOp =  4
 Largest Abelian Subgroup              C2h   NOp =  4
 Nuclear Repulsion Energy =   207.1239081857 hartrees
 There are       24 alpha and       24 beta electrons
 Applying Cartesian multipole field
    Component          Value
    ---------          -----
     (2,0,0)        1.00000E-11
     (0,2,0)        2.00000E-11
     (0,0,2)       -3.00000E-11
 Nucleus-field energy     =     0.0000000044 hartrees
 Requested basis set is 6-311++G(d,p)
 There are 38 shells and 104 basis functions
 A cutoff of  1.0D-14 yielded    677 shell pairs
 There are      5226 function pairs (      5631 Cartesian)
 Smallest overlap matrix eigenvalue = 1.00E-03
 Guess MOs from SCF MO coefficient file

 -----------------------------------------------------------------------
  General SCF calculation program by
  Eric Jon Sundstrom, Paul Horn, Yuezhi Mao, Dmitri Zuev, Alec White,
  David Stuck, Shaama M.S., Shane Yost, Joonho Lee, David Small,
  Daniel Levine, Susi Lehtola, Hugh Burton, Evgeny Epifanovsky
 -----------------------------------------------------------------------
 Hartree-Fock
 using 4 threads for integral computing
 -------------------------------------------------------
 OpenMP Integral computing Module                
 Release: version 2.0, May 2017, Q-Chem Inc. Pleasanton 
 -------------------------------------------------------
 A restricted SCF calculation will be
 performed using DIIS
 SCF converges when DIIS error is below 1.0e-08
 ---------------------------------------
  Cycle       Energy         DIIS error
 ---------------------------------------
    1    -880.4108711696      3.08e-05  
    2    -880.4108725509      8.85e-06  
    3    -880.4108726574      4.61e-06  
    4    -880.4108726798      8.94e-07  
    5    -880.4108726817      2.23e-07  
    6    -880.4108726819      6.77e-08  
    7    -880.4108726819      1.69e-08  
    8    -880.4108726819      3.18e-09  Convergence criterion met
 ---------------------------------------
 SCF time:   CPU 3.38s  wall 3.00s 
 SCF   energy in the final basis set =     -880.4108726819
 Total energy in the final basis set =     -880.4108726819


 ------------------------------------------------------------------------------

   CCMAN2: suite of methods based on coupled cluster
           and equation of motion theories.

   Components:
   * libvmm-1.3-trunk
     by Evgeny Epifanovsky, Ilya Kaliman.
   * libtensor-2.5-trunk
     by Evgeny Epifanovsky, Michael Wormit, Dmitry Zuev, Sam Manzer, 
        Ilya Kaliman.
   * libcc-2.5-trunk
     by Evgeny Epifanovsky, Arik Landau, Tomasz Kus, Kirill Khistyaev, 
        Dmitry Zuev, Prashant Manohar, Xintian Feng, Anna Krylov, 
        Matthew Goldey, Alec White, Thomas Jagau, Kaushik Nanda, 
        Anastasia Gunina, Alexander Kunitsa, Joonho Lee.

   CCMAN original authors:
   Anna I. Krylov, C. David Sherrill, Steven R. Gwaltney,
   Edward F. C. Byrd (2000)
   Sergey V. Levchenko, Lyudmila V. Slipchenko, Tao Wang,
   Ana-Maria C. Cristian (2003)
   Piotr A. Pieniazek, C. Melania Oana, Evgeny Epifanovsky (2007)
   Prashant Manohar (2009)

 ------------------------------------------------------------------------------


 Allocating and initializing 3808MB of RAM...
 Calculation will run on 4 cores.


 Alpha MOs, Restricted
 -- Occupied --                  
-80.050 -80.050 -26.323 -26.323  -7.588  -7.587  -5.480  -5.480
  1 Ag    1 Bu    2 Ag    2 Bu    3 Ag    3 Bu    4 Ag    4 Bu                 
 -5.479  -5.478  -5.478  -5.478  -1.621  -1.620  -0.942  -0.808
  5 Ag    1 Au    1 Bg    5 Bu    6 Ag    6 Bu    7 Ag    7 Bu                 
 -0.719  -0.702  -0.697  -0.691  -0.649  -0.555  -0.408  -0.365
  8 Ag    8 Bu    2 Au    2 Bg    9 Ag    9 Bu   10 Ag    3 Au                 
 -- Virtual --                   
 -0.017   0.037   0.065   0.070   0.077   0.095   0.102   0.110
  3 Bg   10 Bu   11 Bu   11 Ag    4 Au   12 Ag   13 Ag    4 Bg                 
  0.112   0.158   0.173   0.202   0.290   0.301   0.338   0.339
 12 Bu   13 Bu   14 Ag   14 Bu    5 Bg   15 Ag   16 Ag   15 Bu                 
  0.366   0.371   0.383   0.392   0.416   0.422   0.437   0.448
 16 Bu    5 Au    6 Au   17 Bu    6 Bg   18 Bu   17 Ag   18 Ag                 
  0.484   0.592   0.676   0.709   0.767   0.799   0.876   0.897
 19 Ag   19 Bu   20 Ag    7 Au   20 Bu   21 Bu    7 Bg   21 Ag                 
  0.912   1.050   1.072   1.124   1.141   1.381   1.554   1.583
  8 Au   22 Ag    8 Bg   23 Ag   22 Bu   23 Bu    9 Bg   24 Ag                 
  1.589   1.595   1.635   1.654   1.766   1.826   1.867   1.929
 24 Bu    9 Au   25 Ag   25 Bu   10 Au   10 Bg   26 Bu   27 Bu                 
  1.935   1.983   2.187   2.286   4.190   4.190   4.191   4.193
 26 Ag   27 Ag   28 Ag   28 Bu   11 Au   11 Bg   29 Ag   29 Bu                 
  4.220   4.224   4.232   4.235   4.494   4.507   6.884   6.906
 12 Au   12 Bg   30 Ag   30 Bu   31 Ag   31 Bu   13 Bg   32 Bu                 
  6.908   6.909   6.942   6.960   7.325   7.489  14.708  14.737
 13 Au   32 Ag   33 Ag   33 Bu   34 Ag   34 Bu   14 Au   14 Bg                 
 14.744  14.805  14.816  14.861  68.723  68.746 165.899 166.088
 35 Bu   36 Bu   35 Ag   36 Ag   37 Ag   37 Bu   38 Ag   38 Bu                 

 Beta MOs, Restricted
 -- Occupied --                  
-80.050 -80.050 -26.323 -26.323  -7.588  -7.587  -5.480  -5.480
  1 Ag    1 Bu    2 Ag    2 Bu    3 Ag    3 Bu    4 Ag    4 Bu                 
 -5.479  -5.478  -5.478  -5.478  -1.621  -1.620  -0.942  -0.808
  5 Ag    1 Au    1 Bg    5 Bu    6 Ag    6 Bu    7 Ag    7 Bu                 
 -0.719  -0.702  -0.697  -0.691  -0.649  -0.555  -0.408  -0.365
  8 Ag    8 Bu    2 Au    2 Bg    9 Ag    9 Bu   10 Ag    3 Au                 
 -- Virtual --                   
 -0.017   0.037   0.065   0.070   0.077   0.095   0.102   0.110
  3 Bg   10 Bu   11 Bu   11 Ag    4 Au   12 Ag   13 Ag    4 Bg                 
  0.112   0.158   0.173   0.202   0.290   0.301   0.338   0.339
 12 Bu   13 Bu   14 Ag   14 Bu    5 Bg   15 Ag   16 Ag   15 Bu                 
  0.366   0.371   0.383   0.392   0.416   0.422   0.437   0.448
 16 Bu    5 Au    6 Au   17 Bu    6 Bg   18 Bu   17 Ag   18 Ag                 
  0.484   0.592   0.676   0.709   0.767   0.799   0.876   0.897
 19 Ag   19 Bu   20 Ag    7 Au   20 Bu   21 Bu    7 Bg   21 Ag                 
  0.912   1.050   1.072   1.124   1.141   1.381   1.554   1.583
  8 Au   22 Ag    8 Bg   23 Ag   22 Bu   23 Bu    9 Bg   24 Ag                 
  1.589   1.595   1.635   1.654   1.766   1.826   1.867   1.929
 24 Bu    9 Au   25 Ag   25 Bu   10 Au   10 Bg   26 Bu   27 Bu                 
  1.935   1.983   2.187   2.286   4.190   4.190   4.191   4.193
 26 Ag   27 Ag   28 Ag   28 Bu   11 Au   11 Bg   29 Ag   29 Bu                 
  4.220   4.224   4.232   4.235   4.494   4.507   6.884   6.906
 12 Au   12 Bg   30 Ag   30 Bu   31 Ag   31 Bu   13 Bg   32 Bu                 
  6.908   6.909   6.942   6.960   7.325   7.489  14.708  14.737
 13 Au   32 Ag   33 Ag   33 Bu   34 Ag   34 Bu   14 Au   14 Bg                 
 14.744  14.805  14.816  14.861  68.723  68.746 165.899 166.088
 35 Bu   36 Bu   35 Ag   36 Ag   37 Ag   37 Bu   38 Ag   38 Bu                 

 Occupation and symmetry of molecular orbitals

 Point group: C2h (4 irreducible representations).

                           Ag   Bg   Au   Bu    All 
 ----------------------------------------------------
 All molecular orbitals:
  - Alpha                  38   14   14   38    104 
  - Beta                   38   14   14   38    104 
 ----------------------------------------------------
 Alpha orbitals:
  - Frozen occupied        5    1    1    5     12  
  - Active occupied        5    1    2    4     12  
  - Active virtual         28   12   11   29    80  
  - Frozen virtual         0    0    0    0     0   
 ----------------------------------------------------
 Beta orbitals:
  - Frozen occupied        5    1    1    5     12  
  - Active occupied        5    1    2    4     12  
  - Active virtual         28   12   11   29    80  
  - Frozen virtual         0    0    0    0     0   
 ----------------------------------------------------

 Import integrals:   CPU 0.00 s  wall 0.17 s

 Import integrals:   CPU 16.95 s  wall 23.08 s

 MP2 amplitudes:   CPU 0.48 s  wall 0.66 s

Running a double precision version
           CCSD T amplitudes will be solved using DIIS.

           Start     Size      MaxIter   EConv     TConv     
           3         7         100       1.00e-07  1.00e-05  
 ------------------------------------------------------------------------------
           Energy (a.u.)   Ediff      Tdiff       Comment
 ------------------------------------------------------------------------------
          -881.05014324                           
     1    -881.04514809   5.00e-03   7.14e-01     
     2    -881.06719161   2.20e-02   9.84e-02     
     3    -881.06637613   8.15e-04   4.55e-02     
     4    -881.06898149   2.61e-03   1.86e-02     Switched to DIIS steps.
     5    -881.06991751   9.36e-04   1.43e-02     
     6    -881.06994510   2.76e-05   2.72e-03     
     7    -881.06993525   9.85e-06   1.38e-03     
     8    -881.06993201   3.24e-06   2.58e-04     
     9    -881.06993179   2.15e-07   1.18e-04     
    10    -881.06993163   1.66e-07   3.27e-05     
    11    -881.06993168   5.50e-08   1.46e-05     
    12    -881.06993177   8.48e-08   7.78e-06     
 ------------------------------------------------------------------------------
          -881.06993177                           CCSD T converged.

End of double precision
 SCF energy                 = -880.41087268
 MP2 energy                 = -881.05014324
 CCSD correlation energy     =   -0.65905908
 CCSD total energy           = -881.06993177

 CCSD  T1^2 = 0.0133  T2^2 = 0.2454  Leading amplitudes:

 Amplitude    Orbitals with energies
  0.0299       2 (Bg) A                  ->    3 (Bg) A                   
              -0.6911                         -0.0166                     
  0.0299       2 (Bg) B                  ->    3 (Bg) B                   
              -0.6911                         -0.0166                     
  0.0214       8 (Ag) A                  ->    14 (Ag) A                  
              -0.7192                          0.1734                     
  0.0214       8 (Ag) B                  ->    14 (Ag) B                  
              -0.7192                          0.1734                     

 Amplitude    Orbitals with energies
 -0.1689       3 (Au) A      3 (Au) B    ->    3 (Bg) A      3 (Bg) B     
              -0.3650       -0.3650           -0.0166       -0.0166       
  0.1689       3 (Au) A      3 (Au) B    ->    3 (Bg) B      3 (Bg) A     
              -0.3650       -0.3650           -0.0166       -0.0166       
  0.1689       3 (Au) B      3 (Au) A    ->    3 (Bg) A      3 (Bg) B     
              -0.3650       -0.3650           -0.0166       -0.0166       
 -0.1689       3 (Au) B      3 (Au) A    ->    3 (Bg) B      3 (Bg) A     
              -0.3650       -0.3650           -0.0166       -0.0166       

 Computing CCSD intemediates for later calculations in double precision
 Finished.

Running a double precision version
           CCSD Lambda amplitudes will be solved using DIIS.
           Start     Size      MaxIter   EConv     LConv     
           3         7         100       1.00e-07  1.00e-05  
 ------------------------------------------------------------------------------
            Enorm      Ldiff       Comment
 ------------------------------------------------------------------------------
     1     6.43e-02   4.23e-02     
     2     1.94e-02   9.84e-03     
     3     7.84e-03   1.59e-03     
     4     4.24e-03   1.67e-03     Switched to DIIS steps.
     5     1.06e-03   8.63e-04     
     6     5.07e-04   1.66e-04     
     7     1.35e-04   4.52e-05     
     8     5.71e-05   5.93e-06     
     9     1.95e-05   1.97e-06     
    10     7.72e-06   1.11e-06     
    11     3.02e-06   1.98e-07     
    12     9.25e-07   1.62e-07     
    13     3.91e-07   2.21e-10     
    14     1.64e-07   2.56e-08     
    15     6.31e-08   5.78e-09     
 ------------------------------------------------------------------------------
                                   CCSD Lambda converged.

 Computing density matrices in double precision...
           Orbital response amplitudes will be solved using DIIS.
           Start     Size      MaxIter   EConv     LConv     
           3         7         100       1.00e-06  1.00e-06  
 ------------------------------------------------------------------------------
            Enorm      Ldiff       Comment
 ------------------------------------------------------------------------------
     1     8.72e-02   1.74e-03     
     2     4.99e-02   3.07e-02     
     3     4.41e-02   2.51e-02     
     4     4.56e-03   1.90e-02     Switched to DIIS steps.
     5     3.76e-04   9.76e-04     
     6     1.36e-04   4.19e-05     
     7     3.21e-05   2.71e-05     
     8     4.00e-06   3.17e-06     
     9     9.57e-07   8.21e-08     
 ------------------------------------------------------------------------------
                                   Orbital response converged.

 Computing density matrices... Done.
 CCSD calculation:   CPU 79.31 s  wall 26.35 s

Current path: /canmo/ccsd/grad/
/g1_bb_aa
/g1_bb_bb
/g1_o1o1
/g1_o1o2
/g1_o1v1
/g1_o2v1
/g1_v1v1
/g1p_bb_aa
/g1p_bb_bb
/g1s_bb_aa
/g1s_bb_bb
/g2_o1o1o1o1
/g2_o1o1o1v1
/g2_o1o1v1v1
/g2_o1v1o1v1
/g2_o1v1v1v1
/g2_v1v1v1v1
/w_bb_aa
/w_bb_bb
 Transferring MO TPDM to AO TPDM
 Transferring g2_o1o1o1o1
 Transferring g2_o1o1o1v1
 Transferring g2_o1o1v1v1
 Transferring g2_o1v1o1v1
 Transferring g2_o1v1v1v1
 Transferring g2_v1v1v1v1
 Adding separable TPDM
 Computing TPDM gradient
 --------------------------------------------------------
 2e gradient
  Atom          X               Y               Z
 --------------------------------------------------------
    1         -9.071920       20.498476       -0.000000  
    2        -15.561396       -8.507642        0.000000  
    3          9.071920      -20.498476        0.000000  
    4         15.561396        8.507642       -0.000000  
 --------------------------------------------------------
 --------------------------------------------------------
 Final gradient
  Atom          X               Y               Z
 --------------------------------------------------------
    1         -9.071920       20.498476       -0.000000  
    2        -15.561396       -8.507642        0.000000  
    3          9.071920      -20.498476        0.000000  
    4         15.561396        8.507642       -0.000000  
 --------------------------------------------------------
 Analytic gradient from two-electron contribution:   CPU 322.36 s  wall 158.12 s

 Total ccman2 time:   CPU 422.51 s  wall 223.77 s


 --------------------------------------------------------------
             Orbital Energies (a.u.) and Symmetries
 --------------------------------------------------------------

 Alpha MOs, Restricted
 -- Occupied --                  
-80.050 -26.323  -7.588  -5.480  -5.479  -5.478  -5.478 -80.050
  1 Ag    2 Ag    3 Ag    4 Ag    5 Ag    1 Bg    1 Au    1 Bu                 
-26.323  -7.587  -5.480  -5.478  -1.621  -0.942  -0.719  -0.649
  2 Bu    3 Bu    4 Bu    5 Bu    6 Ag    7 Ag    8 Ag    9 Ag                 
 -0.408  -0.691  -0.697  -0.365  -1.620  -0.808  -0.702  -0.555
 10 Ag    2 Bg    2 Au    3 Au    6 Bu    7 Bu    8 Bu    9 Bu                 
 -- Virtual --                   
  0.070   0.095   0.102   0.173   0.301   0.338   0.437   0.448
 11 Ag   12 Ag   13 Ag   14 Ag   15 Ag   16 Ag   17 Ag   18 Ag                 
  0.484   0.676   0.897   1.050   1.124   1.583   1.635   1.935
 19 Ag   20 Ag   21 Ag   22 Ag   23 Ag   24 Ag   25 Ag   26 Ag                 
  1.983   2.187   4.191   4.232   4.494   6.909   6.942   7.325
 27 Ag   28 Ag   29 Ag   30 Ag   31 Ag   32 Ag   33 Ag   34 Ag                 
 14.816  14.861  68.723 165.899  -0.017   0.110   0.290   0.416
 35 Ag   36 Ag   37 Ag   38 Ag    3 Bg    4 Bg    5 Bg    6 Bg                 
  0.876   1.072   1.554   1.826   4.190   4.224   6.884  14.737
  7 Bg    8 Bg    9 Bg   10 Bg   11 Bg   12 Bg   13 Bg   14 Bg                 
  0.077   0.371   0.383   0.709   0.912   1.595   1.766   4.190
  4 Au    5 Au    6 Au    7 Au    8 Au    9 Au   10 Au   11 Au                 
  4.220   6.908  14.708   0.037   0.065   0.112   0.158   0.202
 12 Au   13 Au   14 Au   10 Bu   11 Bu   12 Bu   13 Bu   14 Bu                 
  0.339   0.366   0.392   0.422   0.592   0.767   0.799   1.141
 15 Bu   16 Bu   17 Bu   18 Bu   19 Bu   20 Bu   21 Bu   22 Bu                 
  1.381   1.589   1.654   1.867   1.929   2.286   4.193   4.235
 23 Bu   24 Bu   25 Bu   26 Bu   27 Bu   28 Bu   29 Bu   30 Bu                 
  4.507   6.906   6.960   7.489  14.744  14.805  68.746 166.088
 31 Bu   32 Bu   33 Bu   34 Bu   35 Bu   36 Bu   37 Bu   38 Bu                 

 Beta MOs, Restricted
 -- Occupied --                  
-80.050 -26.323  -7.588  -5.480  -5.479  -5.478  -5.478 -80.050
  1 Ag    2 Ag    3 Ag    4 Ag    5 Ag    1 Bg    1 Au    1 Bu                 
-26.323  -7.587  -5.480  -5.478  -1.621  -0.942  -0.719  -0.649
  2 Bu    3 Bu    4 Bu    5 Bu    6 Ag    7 Ag    8 Ag    9 Ag                 
 -0.408  -0.691  -0.697  -0.365  -1.620  -0.808  -0.702  -0.555
 10 Ag    2 Bg    2 Au    3 Au    6 Bu    7 Bu    8 Bu    9 Bu                 
 -- Virtual --                   
  0.070   0.095   0.102   0.173   0.301   0.338   0.437   0.448
 11 Ag   12 Ag   13 Ag   14 Ag   15 Ag   16 Ag   17 Ag   18 Ag                 
  0.484   0.676   0.897   1.050   1.124   1.583   1.635   1.935
 19 Ag   20 Ag   21 Ag   22 Ag   23 Ag   24 Ag   25 Ag   26 Ag                 
  1.983   2.187   4.191   4.232   4.494   6.909   6.942   7.325
 27 Ag   28 Ag   29 Ag   30 Ag   31 Ag   32 Ag   33 Ag   34 Ag                 
 14.816  14.861  68.723 165.899  -0.017   0.110   0.290   0.416
 35 Ag   36 Ag   37 Ag   38 Ag    3 Bg    4 Bg    5 Bg    6 Bg                 
  0.876   1.072   1.554   1.826   4.190   4.224   6.884  14.737
  7 Bg    8 Bg    9 Bg   10 Bg   11 Bg   12 Bg   13 Bg   14 Bg                 
  0.077   0.371   0.383   0.709   0.912   1.595   1.766   4.190
  4 Au    5 Au    6 Au    7 Au    8 Au    9 Au   10 Au   11 Au                 
  4.220   6.908  14.708   0.037   0.065   0.112   0.158   0.202
 12 Au   13 Au   14 Au   10 Bu   11 Bu   12 Bu   13 Bu   14 Bu                 
  0.339   0.366   0.392   0.422   0.592   0.767   0.799   1.141
 15 Bu   16 Bu   17 Bu   18 Bu   19 Bu   20 Bu   21 Bu   22 Bu                 
  1.381   1.589   1.654   1.867   1.929   2.286   4.193   4.235
 23 Bu   24 Bu   25 Bu   26 Bu   27 Bu   28 Bu   29 Bu   30 Bu                 
  4.507   6.906   6.960   7.489  14.744  14.805  68.746 166.088
 31 Bu   32 Bu   33 Bu   34 Bu   35 Bu   36 Bu   37 Bu   38 Bu                 
 --------------------------------------------------------------

          Ground-State Mulliken Net Atomic Charges

     Atom                 Charge (a.u.)
  ----------------------------------------
      1 P                     0.214553
      2 F                    -0.214553
      3 P                     0.214553
      4 F                    -0.214553
  ----------------------------------------
  Sum of atomic charges =    -0.000000

 -----------------------------------------------------------------
                    Cartesian Multipole Moments
 -----------------------------------------------------------------
    Charge (ESU x 10^10)
                -0.0000
    Dipole Moment (Debye)
         X       0.0000      Y       0.0000      Z       0.0000
       Tot       0.0000
    Quadrupole Moments (Debye-Ang)
        XX     -42.0151     XY      -2.7400     YY     -36.7901
        XZ       0.0000     YZ      -0.0000     ZZ     -35.2536
    Octopole Moments (Debye-Ang^2)
       XXX       0.0000    XXY       0.0000    XYY      -0.0000
       YYY       0.0000    XXZ       0.0000    XYZ      -0.0000
       YYZ       0.0000    XZZ      -0.0000    YZZ       0.0000
       ZZZ       0.0000
    Hexadecapole Moments (Debye-Ang^3)
      XXXX    -409.8484   XXXY      -1.5890   XXYY     -86.0734
      XYYY      18.7001   YYYY    -134.3400   XXXZ       0.0000
      XXYZ      -0.0000   XYYZ       0.0000   YYYZ      -0.0000
      XXZZ     -68.1793   XYZZ       4.8890   YYZZ     -30.2214
      XZZZ       0.0000   YZZZ      -0.0000   ZZZZ     -47.9929
 -----------------------------------------------------------------
 DrvMan completing analytic gradient of the correlated energy
 Correlated dipole moment
            1
    1   0.0000000
    2   0.0000000
    3   0.0000000
 Energy read as -881.069931765
 Full Analytical Gradient: (in a.u., or Hartree/Bohr)
             1             2             3             4
    1   -0.00016445    0.00005516    0.00016445   -0.00005516
    2    0.00004918    0.00004762   -0.00004918   -0.00004762
    3   -0.00000000    0.00000000    0.00000000    0.00000000
 Gradient time:  CPU 0.25 s  wall 1.72 s
 Geometry Optimization Parameters
   NAtoms,    NIC,     NZ,  NCons,   NDum,   NFix, NCnnct, MaxDiis
        4      14       4       0       0       0       0       0

 Cartesian Hessian Update
 Hessian Updated using BFGS Update


** GEOMETRY OPTIMIZATION IN DELOCALIZED INTERNAL COORDINATES **
   Searching for a Minimum

   Optimization Cycle:   4

                       Coordinates (Angstroms)
     ATOM                X               Y               Z
      1  P         0.7771145484   -0.6702503452    0.0000000000
      2  F         1.9897086685    0.4334752559    0.0000000000
      3  P        -0.7771145484    0.6702503452    0.0000000000
      4  F        -1.9897086685   -0.4334752559    0.0000000000
   Point Group: c2h   Number of degrees of freedom:     3


   Energy is   -881.069931765

 Hessian Updated using BFGS Update

  3 Hessian modes will be used to form the next step
  Hessian Eigenvalues:
     0.222589    0.265289    0.414235

 Minimum Search - Taking Simple RFO Step
 Searching for Lamda that Minimizes Along All modes
 Value Taken    Lamda =   0.00000000
 Step Taken.  Stepsize is  0.000671

                             Maximum     Tolerance    Cnvgd?
         Gradient           0.000166      0.000300     YES
         Displacement       0.000628      0.001200     YES
         Energy change     -0.000002      0.000001      NO


                       Distance Matrix (Angstroms)
             P (  1)   F (  2)   P (  3)
   F (  2)  1.639693
   P (  3)  2.052455  2.776936
   F (  4)  2.776936  4.072759  1.639693

 Final energy is   -881.06993176545166     


 ******************************
 **  OPTIMIZATION CONVERGED  **
 ******************************

                       Coordinates (Angstroms)
     ATOM                X               Y               Z
      1  P         0.7771145484   -0.6702503452    0.0000000000
      2  F         1.9897086685    0.4334752559    0.0000000000
      3  P        -0.7771145484    0.6702503452    0.0000000000
      4  F        -1.9897086685   -0.4334752559    0.0000000000

Z-matrix Print:
$molecule
0 1
P 
F  1 1.639693
P  1 2.052455 2 96.913651
F  3 1.639693 1 96.913651 2 -180.000000 0
$end


 --------------------------------------------------------------
             Orbital Energies (a.u.) and Symmetries
 --------------------------------------------------------------

 Alpha MOs, Restricted
 -- Occupied --                  
-80.050 -26.323  -7.588  -5.480  -5.479  -5.478  -5.478 -80.050
  1 Ag    2 Ag    3 Ag    4 Ag    5 Ag    1 Bg    1 Au    1 Bu                 
-26.323  -7.587  -5.480  -5.478  -1.621  -0.942  -0.719  -0.649
  2 Bu    3 Bu    4 Bu    5 Bu    6 Ag    7 Ag    8 Ag    9 Ag                 
 -0.408  -0.691  -0.697  -0.365  -1.620  -0.808  -0.702  -0.555
 10 Ag    2 Bg    2 Au    3 Au    6 Bu    7 Bu    8 Bu    9 Bu                 
 -- Virtual --                   
  0.070   0.095   0.102   0.173   0.301   0.338   0.437   0.448
 11 Ag   12 Ag   13 Ag   14 Ag   15 Ag   16 Ag   17 Ag   18 Ag                 
  0.484   0.676   0.897   1.050   1.124   1.583   1.635   1.935
 19 Ag   20 Ag   21 Ag   22 Ag   23 Ag   24 Ag   25 Ag   26 Ag                 
  1.983   2.187   4.191   4.232   4.494   6.909   6.942   7.325
 27 Ag   28 Ag   29 Ag   30 Ag   31 Ag   32 Ag   33 Ag   34 Ag                 
 14.816  14.861  68.723 165.899  -0.017   0.110   0.290   0.416
 35 Ag   36 Ag   37 Ag   38 Ag    3 Bg    4 Bg    5 Bg    6 Bg                 
  0.876   1.072   1.554   1.826   4.190   4.224   6.884  14.737
  7 Bg    8 Bg    9 Bg   10 Bg   11 Bg   12 Bg   13 Bg   14 Bg                 
  0.077   0.371   0.383   0.709   0.912   1.595   1.766   4.190
  4 Au    5 Au    6 Au    7 Au    8 Au    9 Au   10 Au   11 Au                 
  4.220   6.908  14.708   0.037   0.065   0.112   0.158   0.202
 12 Au   13 Au   14 Au   10 Bu   11 Bu   12 Bu   13 Bu   14 Bu                 
  0.339   0.366   0.392   0.422   0.592   0.767   0.799   1.141
 15 Bu   16 Bu   17 Bu   18 Bu   19 Bu   20 Bu   21 Bu   22 Bu                 
  1.381   1.589   1.654   1.867   1.929   2.286   4.193   4.235
 23 Bu   24 Bu   25 Bu   26 Bu   27 Bu   28 Bu   29 Bu   30 Bu                 
  4.507   6.906   6.960   7.489  14.744  14.805  68.746 166.088
 31 Bu   32 Bu   33 Bu   34 Bu   35 Bu   36 Bu   37 Bu   38 Bu                 

 Beta MOs, Restricted
 -- Occupied --                  
-80.050 -26.323  -7.588  -5.480  -5.479  -5.478  -5.478 -80.050
  1 Ag    2 Ag    3 Ag    4 Ag    5 Ag    1 Bg    1 Au    1 Bu                 
-26.323  -7.587  -5.480  -5.478  -1.621  -0.942  -0.719  -0.649
  2 Bu    3 Bu    4 Bu    5 Bu    6 Ag    7 Ag    8 Ag    9 Ag                 
 -0.408  -0.691  -0.697  -0.365  -1.620  -0.808  -0.702  -0.555
 10 Ag    2 Bg    2 Au    3 Au    6 Bu    7 Bu    8 Bu    9 Bu                 
 -- Virtual --                   
  0.070   0.095   0.102   0.173   0.301   0.338   0.437   0.448
 11 Ag   12 Ag   13 Ag   14 Ag   15 Ag   16 Ag   17 Ag   18 Ag                 
  0.484   0.676   0.897   1.050   1.124   1.583   1.635   1.935
 19 Ag   20 Ag   21 Ag   22 Ag   23 Ag   24 Ag   25 Ag   26 Ag                 
  1.983   2.187   4.191   4.232   4.494   6.909   6.942   7.325
 27 Ag   28 Ag   29 Ag   30 Ag   31 Ag   32 Ag   33 Ag   34 Ag                 
 14.816  14.861  68.723 165.899  -0.017   0.110   0.290   0.416
 35 Ag   36 Ag   37 Ag   38 Ag    3 Bg    4 Bg    5 Bg    6 Bg                 
  0.876   1.072   1.554   1.826   4.190   4.224   6.884  14.737
  7 Bg    8 Bg    9 Bg   10 Bg   11 Bg   12 Bg   13 Bg   14 Bg                 
  0.077   0.371   0.383   0.709   0.912   1.595   1.766   4.190
  4 Au    5 Au    6 Au    7 Au    8 Au    9 Au   10 Au   11 Au                 
  4.220   6.908  14.708   0.037   0.065   0.112   0.158   0.202
 12 Au   13 Au   14 Au   10 Bu   11 Bu   12 Bu   13 Bu   14 Bu                 
  0.339   0.366   0.392   0.422   0.592   0.767   0.799   1.141
 15 Bu   16 Bu   17 Bu   18 Bu   19 Bu   20 Bu   21 Bu   22 Bu                 
  1.381   1.589   1.654   1.867   1.929   2.286   4.193   4.235
 23 Bu   24 Bu   25 Bu   26 Bu   27 Bu   28 Bu   29 Bu   30 Bu                 
  4.507   6.906   6.960   7.489  14.744  14.805  68.746 166.088
 31 Bu   32 Bu   33 Bu   34 Bu   35 Bu   36 Bu   37 Bu   38 Bu                 
 --------------------------------------------------------------

          Ground-State Mulliken Net Atomic Charges

     Atom                 Charge (a.u.)
  ----------------------------------------
      1 P                     0.214553
      2 F                    -0.214553
      3 P                     0.214553
      4 F                    -0.214553
  ----------------------------------------
  Sum of atomic charges =    -0.000000

 -----------------------------------------------------------------
                    Cartesian Multipole Moments
 -----------------------------------------------------------------
    Charge (ESU x 10^10)
                -0.0000
    Dipole Moment (Debye)
         X       0.0000      Y       0.0000      Z       0.0000
       Tot       0.0000
    Quadrupole Moments (Debye-Ang)
        XX     -42.0151     XY      -2.7400     YY     -36.7901
        XZ       0.0000     YZ      -0.0000     ZZ     -35.2536
    Octopole Moments (Debye-Ang^2)
       XXX       0.0000    XXY       0.0000    XYY      -0.0000
       YYY       0.0000    XXZ       0.0000    XYZ      -0.0000
       YYZ       0.0000    XZZ      -0.0000    YZZ       0.0000
       ZZZ       0.0000
    Hexadecapole Moments (Debye-Ang^3)
      XXXX    -409.8484   XXXY      -1.5890   XXYY     -86.0734
      XYYY      18.7001   YYYY    -134.3400   XXXZ       0.0000
      XXYZ      -0.0000   XYYZ       0.0000   YYYZ      -0.0000
      XXZZ     -68.1793   XYZZ       4.8890   YYZZ     -30.2214
      XZZZ       0.0000   YZZZ      -0.0000   ZZZZ     -47.9929
 -----------------------------------------------------------------
Archival summary:
1\1\TWL01\OPT\ProcedureUnspecified\BasisUnspecified\22\taweetha\SunNov410:30:142018SunNov410:30:142018\0\\#,OPT,ProcedureUnspecified,BasisUnspecified,\\0,1\P\F,1,1.63969\P,1,2.05245,2,96.9137\F,3,1.63969,1,96.9137,2,-180,0\\HF=-880.410873\\@

 Total job time:  976.14s(wall), 1719.63s(cpu) 
 Sun Nov  4 10:30:14 2018

        *************************************************************
        *                                                           *
        *  Thank you very much for using Q-Chem.  Have a nice day.  *
        *                                                           *
        *************************************************************
