# Supplementary material for: Geometric and energetic data from ab initio calculations of haloethene, haloimine, halomethylenephosphine, haloiminophosphine, halodiazene, halodiphosphene and halocyclopropane
Source: Data Brief. 2019 Nov 2;27:104738. doi: 10.1016/j.dib.2019.104738 (PMC6861602; doi:10.1016/j.dib.2019.104738)
Supplement: Multimedia component 8 [file mmc8.zip › PP/CCSD/FEPPEI.out]

Q-Chem Developer Version!
                  Welcome to Q-Chem
     A Quantum Leap Into The Future Of Chemistry


 Q-Chem 5.1, Q-Chem, Inc., Pleasanton, CA (2018)

 Yihan Shao,  Zhengting Gan,  E. Epifanovsky,  A. T. B. Gilbert,  M. Wormit,  
 J. Kussmann,  A. W. Lange,  A. Behn,  Jia Deng,  Xintian Feng,  D. Ghosh,  
 M. Goldey,  P. R. Horn,  L. D. Jacobson,  I. Kaliman,  T. Kus,  A. Landau,  
 Jie Liu,  E. I. Proynov,  R. M. Richard,  R. P. Steele,  E. J. Sundstrom,  
 H. L. Woodcock III,  P. M. Zimmerman,  D. Zuev,  B. Albrecht,  E. Alguire,  
 S. A. Baeppler,  D. Barton,  Z. Benda,  Y. A. Bernard,  E. J. Berquist,  
 K. B. Bravaya,  H. Burton,  D. Casanova,  Chun-Min Chang,  Yunqing Chen,  
 A. Chien,  K. D. Closser,  M. P. Coons,  S. Coriani,  S. Dasgupta,  
 A. L. Dempwolff,  M. Diedenhofen,  Hainam Do,  R. G. Edgar,  Po-Tung Fang,  
 S. Faraji,  S. Fatehi,  Qingguo Feng,  K. D. Fenk,  J. Fosso-Tande,  
 Qinghui Ge,  A. Ghysels,  G. Gidofalvi,  J. Gomes,  J. Gonthier,  A. Gunina,  
 D. Hait,  M. W. D. Hanson-Heine,  P. H. P. Harbach,  A. W. Hauser,  
 J. E. Herr,  E. G. Hohenstein,  Z. C. Holden,  Kerwin Hui,  B. C. Huynh,  
 T.-C. Jagau,  Hyunjun Ji,  B. Kaduk,  K. Khistyaev,  Jaehoon Kim,  
 P. Klunzinger,  K. Koh,  D. Kosenkov,  L. Koulias,  T. Kowalczyk,  
 C. M. Krauter,  A. Kunitsa,  Ka Un Lao,  A. Laurent,  K. V. Lawler,  
 Joonho Lee,  D. Lefrancois,  S. Lehtola,  D. S. Levine,  Yi-Pei Li,  
 You-Sheng Lin,  Fenglai Liu,  E. Livshits,  A. Luenser,  P. Manohar,  
 E. Mansoor,  S. F. Manzer,  Shan-Ping Mao,  Yuezhi Mao,  N. Mardirossian,  
 A. V. Marenich,  T. Markovich,  L. A. Martinez-Martinez,  S. A. Maurer,  
 N. J. Mayhall,  S. C. McKenzie,  J.-M. Mewes,  A. F. Morrison,  
 J. W. Mullinax,  K. Nanda,  T. S. Nguyen-Beck,  R. Olivares-Amaya,  
 J. A. Parkhill,  T. M. Perrine,  F. Plasser,  P. Pokhilko,  S. Prager,  
 A. Prociuk,  E. Ramos,  D. R. Rehn,  F. Rob,  M. Schneider,  N. Sergueev,  
 S. M. Sharada,  S. Sharma,  D. W. Small,  T. Stauch,  T. Stein,  
 Yu-Chuan Su,  A. J. W. Thom,  A. Tkatchenko,  T. Tsuchimochi,  N. M. Tubman,  
 L. Vogt,  M. L. Vidal,  O. Vydrov,  M. A. Watson,  J. Wenzel,  
 M. de Wergifosse,  T. A. Wesolowski,  A. White,  J. Witte,  A. Yamada,  
 Jun Yang,  K. Yao,  S. Yeganeh,  S. R. Yost,  Zhi-Qiang You,  A. Zech,  
 Igor Ying Zhang,  Xing Zhang,  Yan Zhao,  Ying Zhu,  B. R. Brooks,  
 G. K. L. Chan,  C. J. Cramer,  M. S. Gordon,  W. J. Hehre,  A. Klamt,  
 M. W. Schmidt,  C. D. Sherrill,  D. G. Truhlar,  A. Aspuru-Guzik,  R. Baer,  
 A. T. Bell,  N. A. Besley,  Jeng-Da Chai,  A. E. DePrince, III,  
 R. A. DiStasio Jr.,  A. Dreuw,  B. D. Dunietz,  T. R. Furlani,  
 Chao-Ping Hsu,  Yousung Jung,  Jing Kong,  D. S. Lambrecht,  WanZhen Liang,  
 C. Ochsenfeld,  V. A. Rassolov,  L. V. Slipchenko,  J. E. Subotnik,  
 T. Van Voorhis,  J. M. Herbert,  A. I. Krylov,  P. M. W. Gill,  M. Head-Gordon

 Contributors to earlier versions of Q-Chem not listed above: 
 R. D. Adamson,  B. Austin,  J. Baker,  G. J. O. Beran,  K. Brandhorst,  
 S. T. Brown,  E. F. C. Byrd,  A. K. Chakraborty,  C.-L. Cheng,  
 Siu Hung Chien,  D. M. Chipman,  D. L. Crittenden,  H. Dachsel,  
 R. J. Doerksen,  A. D. Dutoi,  L. Fusti-Molnar,  W. A. Goddard III,  
 A. Golubeva-Zadorozhnaya,  S. R. Gwaltney,  G. Hawkins,  A. Heyden,  
 S. Hirata,  G. Kedziora,  F. J. Keil,  C. Kelley,  Jihan Kim,  R. A. King,  
 R. Z. Khaliullin,  P. P. Korambath,  W. Kurlancheek,  A. M. Lee,  M. S. Lee,  
 S. V. Levchenko,  Ching Yeh Lin,  D. Liotard,  R. C. Lochan,  I. Lotan,  
 P. E. Maslen,  N. Nair,  D. P. O'Neill,  D. Neuhauser,  E. Neuscamman,  
 C. M. Oana,  R. Olson,  B. Peters,  R. Peverati,  P. A. Pieniazek,  
 Y. M. Rhee,  J. Ritchie,  M. A. Rohrdanz,  E. Rosta,  N. J. Russ,  
 H. F. Schaefer III,  N. E. Schultz,  N. Shenvi,  A. C. Simmonett,  A. Sodt,  
 D. Stuck,  K. S. Thanthiriwatte,  V. Vanovschi,  Tao Wang,  A. Warshel,  
 C. F. Williams,  Q. Wu,  X. Xu,  W. Zhang

 Please cite Q-Chem as follows:
 Y. Shao et al., Mol. Phys. 113, 184-215 (2015)
 DOI: 10.1080/00268976.2014.952696

 Q-Chem 5.1.1 for Intel X86 EM64T Linux

 Parts of Q-Chem use Armadillo 8.300.2 (Tropical Shenanigans).
 http://arma.sourceforge.net/

 Q-Chem begins on Sun Nov  4 11:49:16 2018  

Host: 
0

     Scratch files written to /scratch/taweetham/qchem52097//
Input Ideriv = 1
Curr. Ideriv = -1
Max.  Ideriv = 1

Checking the input file for inconsistencies... 	...done.

--------------------------------------------------------------
User input:
--------------------------------------------------------------
F=I_t.out
$molecule
0 1
I 
P  1 2.492016
P  2 2.052157 1 95.358265
F  3 1.648795 2 99.409725 1 -180.000000 0
$end

$rem
   JOB_TYPE	OPTIMIZATION
   BASIS	6-311++G**
   METHOD	ccsd
   MEM_TOTAL	4000
   N_FROZEN_CORE      FC
$end


--------------------------------------------------------------
 ----------------------------------------------------------------
             Standard Nuclear Orientation (Angstroms)
    I     Atom           X                Y                Z
 ----------------------------------------------------------------
    1      I       1.3755686591    -0.1009400529    -0.0000000000
    2      P      -0.8359926713     1.0475982470     0.0000000000
    3      P      -1.9477423666    -0.6773252202    -0.0000000000
    4      F      -3.4610125958    -0.0226969551    -0.0000000000
 ----------------------------------------------------------------
 Molecular Point Group                 Cs    NOp =  2
 Largest Abelian Subgroup              Cs    NOp =  2
 Nuclear Repulsion Energy =   472.2750245979 hartrees
 There are       46 alpha and       46 beta electrons
 Requested basis set is 6-311++G(d,p)
 There are 56 shells and 144 basis functions
 Total memory of 4000MB is distributed as follows: 
   QALLOC including MEM_STATIC uses 192MB
   MEM_STATIC is set to 192MB
   CCMAN JOB total memory use is  3808MB
 Warning: actual memory use might exceed 4000MB

 Total QAlloc Memory Limit    192 MB
 Mega-Array Size       188 MB
 MEM_STATIC part       192 MB
 A cutoff of  1.0D-14 yielded   1311 shell pairs
 There are      9143 function pairs (     10205 Cartesian)

 -------------------------------------------------------
 OpenMP Integral Computing Module                       
 Release: version 1.0, May 2013, Q-Chem Inc. Pittsburgh 
 -------------------------------------------------------
 Integral Job Info:
 Integral job number is                      11
 Integral operator is                         1
 short-range coefficients                     0
 long-range coefficients              100000000
 Omega coefficients                           0
 if combine SR and LR in K                    0
 Integral screening is                        0
 Integral computing path is                   2
 max size of driver memory is            800000
 size of driver memory is                593474
 size of scratch memory is             11861008
 max col of scratch BK array               1296
 max len of scratch array in speh3          155
 max len of scratch index in speh4           18
 max int batch size is                      520
 min int batch size is                       52
 fixed nKL is                                52
 max L of basis functions is                  2
 order of int derivative is                   0
 number of shells is                         56
 number of basis is                         152
 number of cartesian basis is               152
 number of contracted shell pairs          1311
 number of primitive shell pairs           2947
 maxK2 (contraction) of shell pair           36
 max number of K2 of shell pair               1
 max number of CS2 of shell pair            213
 max number of PS2 of shell pair            213
 mem total for path MDJ                  524908
 -------------------------------------------------------
 Smallest overlap matrix eigenvalue = 1.01E-03

 Scale SEOQF with 1.000000e-01/1.000000e-01/1.000000e-01

 Standard Electronic Orientation quadrupole field applied
 Nucleus-field energy     =     0.0000000115 hartrees
 Guess from superposition of atomic densities
 Warning:  Energy on first SCF cycle will be non-variational
 SAD guess density has 92.000000 electrons

 -----------------------------------------------------------------------
  General SCF calculation program by
  Eric Jon Sundstrom, Paul Horn, Yuezhi Mao, Dmitri Zuev, Alec White,
  David Stuck, Shaama M.S., Shane Yost, Joonho Lee, David Small,
  Daniel Levine, Susi Lehtola, Hugh Burton, Evgeny Epifanovsky
 -----------------------------------------------------------------------
 Hartree-Fock
 using 4 threads for integral computing
 -------------------------------------------------------
 OpenMP Integral computing Module                
 Release: version 2.0, May 2017, Q-Chem Inc. Pleasanton 
 -------------------------------------------------------
 A restricted SCF calculation will be
 performed using DIIS
 SCF converges when DIIS error is below 1.0e-08
 ---------------------------------------
  Cycle       Energy         DIIS error
 ---------------------------------------
    1   -7697.9484718094      3.65e-02  
    2   -7697.7100676352      4.67e-03  
    3   -7697.7538437285      3.01e-03  
    4   -7697.7703382548      4.71e-04  
    5   -7697.7711884676      1.71e-04  
    6   -7697.7713477696      4.69e-05  
    7   -7697.7713675395      1.63e-05  
    8   -7697.7713706831      8.15e-06  
    9   -7697.7713711203      2.76e-06  
   10   -7697.7713712135      8.47e-07  
   11   -7697.7713712195      3.98e-07  
   12   -7697.7713712210      1.51e-07  
   13   -7697.7713712213      5.19e-08  
   14   -7697.7713712213      1.81e-08  
   15   -7697.7713712213      5.99e-09  Convergence criterion met
 ---------------------------------------
 SCF time:   CPU 16.40s  wall 6.00s 
 SCF   energy in the final basis set =    -7697.7713712213
 Total energy in the final basis set =    -7697.7713712213


 ------------------------------------------------------------------------------

   CCMAN2: suite of methods based on coupled cluster
           and equation of motion theories.

   Components:
   * libvmm-1.3-trunk
     by Evgeny Epifanovsky, Ilya Kaliman.
   * libtensor-2.5-trunk
     by Evgeny Epifanovsky, Michael Wormit, Dmitry Zuev, Sam Manzer, 
        Ilya Kaliman.
   * libcc-2.5-trunk
     by Evgeny Epifanovsky, Arik Landau, Tomasz Kus, Kirill Khistyaev, 
        Dmitry Zuev, Prashant Manohar, Xintian Feng, Anna Krylov, 
        Matthew Goldey, Alec White, Thomas Jagau, Kaushik Nanda, 
        Anastasia Gunina, Alexander Kunitsa, Joonho Lee.

   CCMAN original authors:
   Anna I. Krylov, C. David Sherrill, Steven R. Gwaltney,
   Edward F. C. Byrd (2000)
   Sergey V. Levchenko, Lyudmila V. Slipchenko, Tao Wang,
   Ana-Maria C. Cristian (2003)
   Piotr A. Pieniazek, C. Melania Oana, Evgeny Epifanovsky (2007)
   Prashant Manohar (2009)

 ------------------------------------------------------------------------------


 Allocating and initializing 3808MB of RAM...
 Calculation will run on 4 cores.


 Alpha MOs, Restricted
 -- Occupied --                  
******* -180.88 -169.69 -169.69 -169.69  -80.06  -80.02  -37.94
  1 A'    2 A'    3 A'    4 A'    1 A"    5 A'    6 A'    7 A'                 
-33.125 -33.121 -33.121 -26.320 -24.309 -24.308 -24.308 -24.304
  8 A'    9 A'    2 A"   10 A'   11 A'   12 A'    3 A"   13 A'                 
-24.304  -7.597  -7.564  -7.254  -5.489  -5.487  -5.487  -5.487
  4 A"   14 A'   15 A'   16 A'   17 A'   18 A'    5 A"   19 A'                 
 -5.477  -5.476  -5.455  -5.455  -5.454  -2.410  -2.406  -2.405
 20 A'    6 A"   21 A'   22 A'    7 A"   23 A'   24 A'    8 A"                 
 -2.393  -2.393  -1.615  -0.961  -0.854  -0.754  -0.688  -0.687
 25 A'    9 A"   26 A'   27 A'   28 A'   29 A'   10 A"   30 A'                 
 -0.602  -0.463  -0.430  -0.423  -0.380  -0.349
 31 A'   32 A'   11 A"   33 A'   34 A'   12 A"                                 
 -- Virtual --                   
 -0.025   0.025   0.059   0.073   0.080   0.084   0.102   0.109
 13 A"   35 A'   36 A'   37 A'   14 A"   38 A'   39 A'   15 A"                 
  0.109   0.133   0.149   0.176   0.275   0.300   0.309   0.343
 40 A'   41 A'   42 A'   43 A'   44 A'   16 A"   45 A'   46 A'                 
  0.346   0.353   0.378   0.388   0.392   0.419   0.423   0.440
 17 A"   47 A'   48 A'   18 A"   49 A'   19 A"   50 A'   51 A'                 
  0.496   0.546   0.554   0.576   0.587   0.622   0.683   0.716
 52 A'   20 A"   53 A'   21 A"   54 A'   55 A'   56 A'   22 A"                 
  0.722   0.778   0.816   0.880   0.898   0.940   1.065   1.077
 57 A'   58 A'   59 A'   23 A"   60 A'   24 A"   61 A'   25 A"                 
  1.119   1.141   1.381   1.531   1.562   1.582   1.590   1.622
 62 A'   63 A'   64 A'   26 A"   65 A'   27 A"   66 A'   67 A'                 
  1.647   1.767   1.828   1.875   1.927   1.940   1.971   2.242
 68 A'   28 A"   29 A"   69 A'   70 A'   71 A'   72 A'   73 A'                 
  4.194   4.196   4.223   4.235   4.475   4.483   4.486   4.494
 30 A"   74 A'   31 A"   75 A'   32 A"   76 A'   33 A"   77 A'                 
  4.520   4.624   4.757   6.524   6.548   6.556   6.899   6.923
 78 A'   79 A'   80 A'   34 A"   81 A'   82 A'   35 A"   83 A'                 
  6.947   7.237   7.451  14.708  14.748  14.753  14.783  14.832
 84 A'   85 A'   86 A'   36 A"   37 A"   87 A'   88 A'   89 A'                 
 14.866  28.862  29.521  29.541  29.550  29.869  29.872  29.873
 90 A'   91 A'   38 A"   92 A'   93 A'   39 A"   94 A'   40 A"                 
 29.888  29.952  68.738 130.581 130.597 130.609 154.261 165.833
 95 A'   96 A'   97 A'   41 A"   98 A'   99 A'  100 A'  101 A'                 
166.0581912.178
102 A'  103 A'                                                                 

 Beta MOs, Restricted
 -- Occupied --                  
******* -180.88 -169.69 -169.69 -169.69  -80.06  -80.02  -37.94
  1 A'    2 A'    3 A'    4 A'    1 A"    5 A'    6 A'    7 A'                 
-33.125 -33.121 -33.121 -26.320 -24.309 -24.308 -24.308 -24.304
  8 A'    9 A'    2 A"   10 A'   11 A'   12 A'    3 A"   13 A'                 
-24.304  -7.597  -7.564  -7.254  -5.489  -5.487  -5.487  -5.487
  4 A"   14 A'   15 A'   16 A'   17 A'   18 A'    5 A"   19 A'                 
 -5.477  -5.476  -5.455  -5.455  -5.454  -2.410  -2.406  -2.405
 20 A'    6 A"   21 A'   22 A'    7 A"   23 A'   24 A'    8 A"                 
 -2.393  -2.393  -1.615  -0.961  -0.854  -0.754  -0.688  -0.687
 25 A'    9 A"   26 A'   27 A'   28 A'   29 A'   10 A"   30 A'                 
 -0.602  -0.463  -0.430  -0.423  -0.380  -0.349
 31 A'   32 A'   11 A"   33 A'   34 A'   12 A"                                 
 -- Virtual --                   
 -0.025   0.025   0.059   0.073   0.080   0.084   0.102   0.109
 13 A"   35 A'   36 A'   37 A'   14 A"   38 A'   39 A'   15 A"                 
  0.109   0.133   0.149   0.176   0.275   0.300   0.309   0.343
 40 A'   41 A'   42 A'   43 A'   44 A'   16 A"   45 A'   46 A'                 
  0.346   0.353   0.378   0.388   0.392   0.419   0.423   0.440
 17 A"   47 A'   48 A'   18 A"   49 A'   19 A"   50 A'   51 A'                 
  0.496   0.546   0.554   0.576   0.587   0.622   0.683   0.716
 52 A'   20 A"   53 A'   21 A"   54 A'   55 A'   56 A'   22 A"                 
  0.722   0.778   0.816   0.880   0.898   0.940   1.065   1.077
 57 A'   58 A'   59 A'   23 A"   60 A'   24 A"   61 A'   25 A"                 
  1.119   1.141   1.381   1.531   1.562   1.582   1.590   1.622
 62 A'   63 A'   64 A'   26 A"   65 A'   27 A"   66 A'   67 A'                 
  1.647   1.767   1.828   1.875   1.927   1.940   1.971   2.242
 68 A'   28 A"   29 A"   69 A'   70 A'   71 A'   72 A'   73 A'                 
  4.194   4.196   4.223   4.235   4.475   4.483   4.486   4.494
 30 A"   74 A'   31 A"   75 A'   32 A"   76 A'   33 A"   77 A'                 
  4.520   4.624   4.757   6.524   6.548   6.556   6.899   6.923
 78 A'   79 A'   80 A'   34 A"   81 A'   82 A'   35 A"   83 A'                 
  6.947   7.237   7.451  14.708  14.748  14.753  14.783  14.832
 84 A'   85 A'   86 A'   36 A"   37 A"   87 A'   88 A'   89 A'                 
 14.866  28.862  29.521  29.541  29.550  29.869  29.872  29.873
 90 A'   91 A'   38 A"   92 A'   93 A'   39 A"   94 A'   40 A"                 
 29.888  29.952  68.738 130.581 130.597 130.609 154.261 165.833
 95 A'   96 A'   97 A'   41 A"   98 A'   99 A'  100 A'  101 A'                 
166.0581912.178
102 A'  103 A'                                                                 

 Occupation and symmetry of molecular orbitals

 Point group: Cs (2 irreducible representations).

                           A'   A"    All 
 ------------------------------------------
 All molecular orbitals:
  - Alpha                  103  41    144 
  - Beta                   103  41    144 
 ------------------------------------------
 Alpha orbitals:
  - Frozen occupied        22   7     29  
  - Active occupied        12   5     17  
  - Active virtual         69   29    98  
  - Frozen virtual         0    0     0   
 ------------------------------------------
 Beta orbitals:
  - Frozen occupied        22   7     29  
  - Active occupied        12   5     17  
  - Active virtual         69   29    98  
  - Frozen virtual         0    0     0   
 ------------------------------------------

 Import integrals:   CPU 0.00 s  wall 0.01 s

 Import integrals:   CPU 76.35 s  wall 45.15 s

 MP2 amplitudes:   CPU 0.22 s  wall 0.71 s

Running a double precision version
           CCSD T amplitudes will be solved using DIIS.

           Start     Size      MaxIter   EConv     TConv     
           3         7         100       1.00e-07  1.00e-05  
 ------------------------------------------------------------------------------
           Energy (a.u.)   Ediff      Tdiff       Comment
 ------------------------------------------------------------------------------
         -7698.41092226                           
     1   -7698.40769195   3.23e-03   7.88e-01     
     2   -7698.42752920   1.98e-02   1.01e-01     
     3   -7698.42744542   8.38e-05   4.45e-02     
     4   -7698.42970604   2.26e-03   1.65e-02     Switched to DIIS steps.
     5   -7698.43051236   8.06e-04   1.40e-02     
     6   -7698.43056031   4.79e-05   3.03e-03     
     7   -7698.43055306   7.25e-06   1.44e-03     
     8   -7698.43055115   1.91e-06   2.89e-04     
     9   -7698.43055163   4.81e-07   1.33e-04     
    10   -7698.43055162   1.73e-08   4.59e-05     
    11   -7698.43055179   1.76e-07   2.33e-05     
    12   -7698.43055185   5.73e-08   1.52e-05     
    13   -7698.43055186   1.59e-08   3.84e-06     
 ------------------------------------------------------------------------------
         -7698.43055186                           CCSD T converged.

End of double precision
 SCF energy                 = -7697.77137122
 MP2 energy                 = -7698.41092226
 CCSD correlation energy     =    -0.65918064
 CCSD total energy           = -7698.43055186

 CCSD  T1^2 = 0.0122  T2^2 = 0.2824  Leading amplitudes:

 Amplitude    Orbitals with energies
  0.0244       10 (A") A                 ->    13 (A") A                  
              -0.6885                         -0.0246                     
  0.0244       10 (A") B                 ->    13 (A") B                  
              -0.6885                         -0.0246                     
 -0.0162       31 (A') A                 ->    41 (A') A                  
              -0.6019                          0.1326                     
 -0.0162       31 (A') B                 ->    41 (A') B                  
              -0.6019                          0.1326                     

 Amplitude    Orbitals with energies
 -0.1195       12 (A") A     12 (A") B   ->    13 (A") A     13 (A") B    
              -0.3487       -0.3487           -0.0246       -0.0246       
  0.1195       12 (A") A     12 (A") B   ->    13 (A") B     13 (A") A    
              -0.3487       -0.3487           -0.0246       -0.0246       
  0.1195       12 (A") B     12 (A") A   ->    13 (A") A     13 (A") B    
              -0.3487       -0.3487           -0.0246       -0.0246       
 -0.1195       12 (A") B     12 (A") A   ->    13 (A") B     13 (A") A    
              -0.3487       -0.3487           -0.0246       -0.0246       

 Computing CCSD intemediates for later calculations in double precision
 Finished.

Running a double precision version
           CCSD Lambda amplitudes will be solved using DIIS.
           Start     Size      MaxIter   EConv     LConv     
           3         7         100       1.00e-07  1.00e-05  
 ------------------------------------------------------------------------------
            Enorm      Ldiff       Comment
 ------------------------------------------------------------------------------
     1     6.44e-02   4.68e-02     
     2     1.75e-02   7.20e-03     
     3     7.24e-03   2.02e-03     
     4     4.04e-03   1.34e-03     Switched to DIIS steps.
     5     1.11e-03   7.43e-04     
     6     5.20e-04   1.71e-04     
     7     1.56e-04   4.78e-05     
     8     6.67e-05   3.11e-06     
     9     2.70e-05   3.93e-06     
    10     1.15e-05   1.97e-06     
    11     4.87e-06   7.02e-07     
    12     1.62e-06   3.61e-07     
    13     6.90e-07   4.87e-08     
    14     3.29e-07   4.75e-08     
    15     1.45e-07   9.36e-09     
    16     7.51e-08   3.90e-09     
 ------------------------------------------------------------------------------
                                   CCSD Lambda converged.

 Computing density matrices in double precision...
           Orbital response amplitudes will be solved using DIIS.
           Start     Size      MaxIter   EConv     LConv     
           3         7         100       1.00e-06  1.00e-06  
 ------------------------------------------------------------------------------
            Enorm      Ldiff       Comment
 ------------------------------------------------------------------------------
     1     9.09e-02   7.87e-03     
     2     5.75e-02   2.43e-02     
     3     5.30e-02   1.98e-02     
     4     4.67e-03   2.07e-02     Switched to DIIS steps.
     5     2.06e-03   1.01e-03     
     6     6.35e-04   3.26e-04     
     7     4.96e-04   6.94e-06     
     8     1.33e-04   3.90e-05     
     9     3.45e-05   1.85e-06     
    10     9.90e-06   1.24e-06     
    11     4.87e-06   2.45e-07     
    12     1.99e-06   4.28e-07     
    13     7.38e-07   3.78e-07     
 ------------------------------------------------------------------------------
                                   Orbital response converged.

 Computing density matrices... Done.
 CCSD calculation:   CPU 691.92 s  wall 526.85 s

Current path: /canmo/ccsd/grad/
/g1_bb_aa
/g1_bb_bb
/g1_o1o1
/g1_o1o2
/g1_o1v1
/g1_o2v1
/g1_v1v1
/g1p_bb_aa
/g1p_bb_bb
/g1s_bb_aa
/g1s_bb_bb
/g2_o1o1o1o1
/g2_o1o1o1v1
/g2_o1o1v1v1
/g2_o1v1o1v1
/g2_o1v1v1v1
/g2_v1v1v1v1
/w_bb_aa
/w_bb_bb
 Transferring MO TPDM to AO TPDM
 Transferring g2_o1o1o1o1
 Transferring g2_o1o1o1v1
 Transferring g2_o1o1v1v1
 Transferring g2_o1v1o1v1
 Transferring g2_o1v1v1v1
 Transferring g2_v1v1v1v1
 Adding separable TPDM
 Computing TPDM gradient
 --------------------------------------------------------
 2e gradient
  Atom          X               Y               Z
 --------------------------------------------------------
    1        -57.501667       13.712170        0.000000  
    2         17.498379      -35.491546       -0.000000  
    3         18.889843       25.241312        0.000000  
    4         21.113446       -3.461936       -0.000000  
 --------------------------------------------------------
 --------------------------------------------------------
 Final gradient
  Atom          X               Y               Z
 --------------------------------------------------------
    1        -57.501667       13.712170        0.000000  
    2         17.498379      -35.491546       -0.000000  
    3         18.889843       25.241312        0.000000  
    4         21.113446       -3.461936       -0.000000  
 --------------------------------------------------------
 Analytic gradient from two-electron contribution:   CPU 1233.23 s  wall 585.68 s

 Total ccman2 time:   CPU 2006.26 s  wall 1167.07 s


 --------------------------------------------------------------
             Orbital Energies (a.u.) and Symmetries
 --------------------------------------------------------------

 Alpha MOs, Restricted
 -- Occupied --                  
******* -180.88 -169.69 -169.69  -80.06  -80.02  -37.94  -33.13
  1 A'    2 A'    3 A'    4 A'    5 A'    6 A'    7 A'    8 A'                 
-33.121 -26.320 -24.309 -24.308 -24.304  -7.597  -7.564  -7.254
  9 A'   10 A'   11 A'   12 A'   13 A'   14 A'   15 A'   16 A'                 
 -5.489  -5.487  -5.487  -5.477  -5.455  -5.455-169.689 -33.121
 17 A'   18 A'   19 A'   20 A'   21 A'   22 A'    1 A"    2 A"                 
-24.308 -24.304  -5.487  -5.476  -5.454  -2.410  -2.406  -2.393
  3 A"    4 A"    5 A"    6 A"    7 A"   23 A'   24 A'   25 A'                 
 -1.615  -0.961  -0.854  -0.754  -0.687  -0.602  -0.463  -0.423
 26 A'   27 A'   28 A'   29 A'   30 A'   31 A'   32 A'   33 A'                 
 -0.380  -2.405  -2.393  -0.688  -0.430  -0.349
 34 A'    8 A"    9 A"   10 A"   11 A"   12 A"                                 
 -- Virtual --                   
  0.025   0.059   0.073   0.084   0.102   0.109   0.133   0.149
 35 A'   36 A'   37 A'   38 A'   39 A'   40 A'   41 A'   42 A'                 
  0.176   0.275   0.309   0.343   0.353   0.378   0.392   0.423
 43 A'   44 A'   45 A'   46 A'   47 A'   48 A'   49 A'   50 A'                 
  0.440   0.496   0.554   0.587   0.622   0.683   0.722   0.778
 51 A'   52 A'   53 A'   54 A'   55 A'   56 A'   57 A'   58 A'                 
  0.816   0.898   1.065   1.119   1.141   1.381   1.562   1.590
 59 A'   60 A'   61 A'   62 A'   63 A'   64 A'   65 A'   66 A'                 
  1.622   1.647   1.875   1.927   1.940   1.971   2.242   4.196
 67 A'   68 A'   69 A'   70 A'   71 A'   72 A'   73 A'   74 A'                 
  4.235   4.483   4.494   4.520   4.624   4.757   6.548   6.556
 75 A'   76 A'   77 A'   78 A'   79 A'   80 A'   81 A'   82 A'                 
  6.923   6.947   7.237   7.451  14.753  14.783  14.832  14.866
 83 A'   84 A'   85 A'   86 A'   87 A'   88 A'   89 A'   90 A'                 
 28.862  29.541  29.550  29.872  29.888  29.952  68.738 130.597
 91 A'   92 A'   93 A'   94 A'   95 A'   96 A'   97 A'   98 A'                 
130.609 154.261 165.833 166.0581912.178  -0.025   0.080   0.109
 99 A'  100 A'  101 A'  102 A'  103 A'   13 A"   14 A"   15 A"                 
  0.300   0.346   0.388   0.419   0.546   0.576   0.716   0.880
 16 A"   17 A"   18 A"   19 A"   20 A"   21 A"   22 A"   23 A"                 
  0.940   1.077   1.531   1.582   1.767   1.828   4.194   4.223
 24 A"   25 A"   26 A"   27 A"   28 A"   29 A"   30 A"   31 A"                 
  4.475   4.486   6.524   6.899  14.708  14.748  29.521  29.869
 32 A"   33 A"   34 A"   35 A"   36 A"   37 A"   38 A"   39 A"                 
 29.873 130.581
 40 A"   41 A"                                                                 

 Beta MOs, Restricted
 -- Occupied --                  
******* -180.88 -169.69 -169.69  -80.06  -80.02  -37.94  -33.13
  1 A'    2 A'    3 A'    4 A'    5 A'    6 A'    7 A'    8 A'                 
-33.121 -26.320 -24.309 -24.308 -24.304  -7.597  -7.564  -7.254
  9 A'   10 A'   11 A'   12 A'   13 A'   14 A'   15 A'   16 A'                 
 -5.489  -5.487  -5.487  -5.477  -5.455  -5.455-169.689 -33.121
 17 A'   18 A'   19 A'   20 A'   21 A'   22 A'    1 A"    2 A"                 
-24.308 -24.304  -5.487  -5.476  -5.454  -2.410  -2.406  -2.393
  3 A"    4 A"    5 A"    6 A"    7 A"   23 A'   24 A'   25 A'                 
 -1.615  -0.961  -0.854  -0.754  -0.687  -0.602  -0.463  -0.423
 26 A'   27 A'   28 A'   29 A'   30 A'   31 A'   32 A'   33 A'                 
 -0.380  -2.405  -2.393  -0.688  -0.430  -0.349
 34 A'    8 A"    9 A"   10 A"   11 A"   12 A"                                 
 -- Virtual --                   
  0.025   0.059   0.073   0.084   0.102   0.109   0.133   0.149
 35 A'   36 A'   37 A'   38 A'   39 A'   40 A'   41 A'   42 A'                 
  0.176   0.275   0.309   0.343   0.353   0.378   0.392   0.423
 43 A'   44 A'   45 A'   46 A'   47 A'   48 A'   49 A'   50 A'                 
  0.440   0.496   0.554   0.587   0.622   0.683   0.722   0.778
 51 A'   52 A'   53 A'   54 A'   55 A'   56 A'   57 A'   58 A'                 
  0.816   0.898   1.065   1.119   1.141   1.381   1.562   1.590
 59 A'   60 A'   61 A'   62 A'   63 A'   64 A'   65 A'   66 A'                 
  1.622   1.647   1.875   1.927   1.940   1.971   2.242   4.196
 67 A'   68 A'   69 A'   70 A'   71 A'   72 A'   73 A'   74 A'                 
  4.235   4.483   4.494   4.520   4.624   4.757   6.548   6.556
 75 A'   76 A'   77 A'   78 A'   79 A'   80 A'   81 A'   82 A'                 
  6.923   6.947   7.237   7.451  14.753  14.783  14.832  14.866
 83 A'   84 A'   85 A'   86 A'   87 A'   88 A'   89 A'   90 A'                 
 28.862  29.541  29.550  29.872  29.888  29.952  68.738 130.597
 91 A'   92 A'   93 A'   94 A'   95 A'   96 A'   97 A'   98 A'                 
130.609 154.261 165.833 166.0581912.178  -0.025   0.080   0.109
 99 A'  100 A'  101 A'  102 A'  103 A'   13 A"   14 A"   15 A"                 
  0.300   0.346   0.388   0.419   0.546   0.576   0.716   0.880
 16 A"   17 A"   18 A"   19 A"   20 A"   21 A"   22 A"   23 A"                 
  0.940   1.077   1.531   1.582   1.767   1.828   4.194   4.223
 24 A"   25 A"   26 A"   27 A"   28 A"   29 A"   30 A"   31 A"                 
  4.475   4.486   6.524   6.899  14.708  14.748  29.521  29.869
 32 A"   33 A"   34 A"   35 A"   36 A"   37 A"   38 A"   39 A"                 
 29.873 130.581
 40 A"   41 A"                                                                 
 --------------------------------------------------------------

          Ground-State Mulliken Net Atomic Charges

     Atom                 Charge (a.u.)
  ----------------------------------------
      1 I                    -0.145983
      2 P                     0.217407
      3 P                     0.139601
      4 F                    -0.211025
  ----------------------------------------
  Sum of atomic charges =    -0.000000

 -----------------------------------------------------------------
                    Cartesian Multipole Moments
 -----------------------------------------------------------------
    Charge (ESU x 10^10)
                -0.0000
    Dipole Moment (Debye)
         X       0.7448      Y      -0.1867      Z      -0.0000
       Tot       0.7678
    Quadrupole Moments (Debye-Ang)
        XX     -66.1670     XY       0.2624     YY     -60.5440
        XZ       0.0000     YZ      -0.0000     ZZ     -60.0993
    Octopole Moments (Debye-Ang^2)
       XXX      82.2034    XXY      -8.5528    XYY      13.9981
       YYY      -5.5463    XXZ      -0.0000    XYZ       0.0000
       YYZ      -0.0000    XZZ      11.2400    YZZ      -1.7335
       ZZZ      -0.0000
    Hexadecapole Moments (Debye-Ang^3)
      XXXX   -1240.8130   XXXY      -4.5878   XXYY    -216.5653
      XYYY      -6.6200   YYYY    -218.6186   XXXZ       0.0000
      XXYZ      -0.0000   XYYZ      -0.0000   YYYZ      -0.0000
      XXZZ    -198.8341   XYZZ      -1.4059   YYZZ     -50.0858
      XZZZ       0.0000   YZZZ      -0.0000   ZZZZ     -88.2853
 -----------------------------------------------------------------
 DrvMan completing analytic gradient of the correlated energy
 Correlated dipole moment
            1
    1   0.2930252
    2  -0.0734477
    3  -0.0000000
 Energy read as -7698.430551865
 Full Analytical Gradient: (in a.u., or Hartree/Bohr)
             1             2             3             4
    1    0.00012117    0.00333391    0.00312601   -0.00658110
    2    0.00054684    0.00206646   -0.00432971    0.00171641
    3   -0.00000000    0.00000000    0.00000000   -0.00000000
 Gradient time:  CPU 0.25 s  wall 2.02 s
 Geometry Optimization Parameters
   NAtoms,    NIC,     NZ,  NCons,   NDum,   NFix, NCnnct, MaxDiis
        4      14       4       0       0       0       0       0


** GEOMETRY OPTIMIZATION IN DELOCALIZED INTERNAL COORDINATES **
   Searching for a Minimum

   Optimization Cycle:   1

                       Coordinates (Angstroms)
     ATOM                X               Y               Z
      1  I         1.3755686591   -0.1009400529    0.0000000000
      2  P        -0.8359926713    1.0475982470    0.0000000000
      3  P        -1.9477423666   -0.6773252202    0.0000000000
      4  F        -3.4610125958   -0.0226969551    0.0000000000
   Point Group: cs    Number of degrees of freedom:     5


   Energy is  -7698.430551865


 Attempting to Generate Delocalized Internal Coordinates

  5 Hessian modes will be used to form the next step
  Hessian Eigenvalues:
     0.094109    0.250000    0.250000    0.292417    0.428323

 Minimum Search - Taking Simple RFO Step
 Searching for Lamda that Minimizes Along All modes
 Value Taken    Lamda =  -0.00022994
 Step Taken.  Stepsize is  0.026677

                             Maximum     Tolerance    Cnvgd?
         Gradient           0.005996      0.000300      NO
         Displacement       0.019881      0.001200      NO
         Energy change     *********      0.000001      NO


 New Cartesian Coordinates Obtained by Inverse Iteration

 Displacement from previous Coordinates is:  0.048757
 ----------------------------------------------------------------
             Standard Nuclear Orientation (Angstroms)
    I     Atom           X                Y                Z
 ----------------------------------------------------------------
    1      I       1.3626348460    -0.1046158750     0.0000000000
    2      P      -0.8471070924     1.0491667324     0.0000000000
    3      P      -1.9411471495    -0.6783431344     0.0000000000
    4      F      -3.4435595787    -0.0195717043     0.0000000000
 ----------------------------------------------------------------
 Molecular Point Group                 Cs    NOp =  2
 Largest Abelian Subgroup              Cs    NOp =  2
 Nuclear Repulsion Energy =   473.9519376023 hartrees
 There are       46 alpha and       46 beta electrons
 Applying Cartesian multipole field
    Component          Value
    ---------          -----
     (2,0,0)        1.00000E-11
     (0,2,0)        2.00000E-11
     (0,0,2)       -3.00000E-11
 Nucleus-field energy     =     0.0000000114 hartrees
 Requested basis set is 6-311++G(d,p)
 There are 56 shells and 144 basis functions
 A cutoff of  1.0D-14 yielded   1312 shell pairs
 There are      9155 function pairs (     10217 Cartesian)
 Smallest overlap matrix eigenvalue = 9.93E-04
 Guess MOs from SCF MO coefficient file

 -----------------------------------------------------------------------
  General SCF calculation program by
  Eric Jon Sundstrom, Paul Horn, Yuezhi Mao, Dmitri Zuev, Alec White,
  David Stuck, Shaama M.S., Shane Yost, Joonho Lee, David Small,
  Daniel Levine, Susi Lehtola, Hugh Burton, Evgeny Epifanovsky
 -----------------------------------------------------------------------
 Hartree-Fock
 using 4 threads for integral computing
 -------------------------------------------------------
 OpenMP Integral computing Module                
 Release: version 2.0, May 2017, Q-Chem Inc. Pleasanton 
 -------------------------------------------------------
 A restricted SCF calculation will be
 performed using DIIS
 SCF converges when DIIS error is below 1.0e-08
 ---------------------------------------
  Cycle       Energy         DIIS error
 ---------------------------------------
    1   -7697.7718795577      1.34e-04  
    2   -7697.7719388087      3.41e-05  
    3   -7697.7719449006      1.54e-05  
    4   -7697.7719459603      5.95e-06  
    5   -7697.7719462291      2.26e-06  
    6   -7697.7719462850      8.20e-07  
    7   -7697.7719462948      3.46e-07  
    8   -7697.7719462967      1.60e-07  
    9   -7697.7719462971      7.98e-08  
   10   -7697.7719462971      2.34e-08  
   11   -7697.7719462971      1.14e-08  
   12   -7697.7719462972      4.49e-09  Convergence criterion met
 ---------------------------------------
 SCF time:   CPU 12.96s  wall 6.00s 
 SCF   energy in the final basis set =    -7697.7719462972
 Total energy in the final basis set =    -7697.7719462972


 ------------------------------------------------------------------------------

   CCMAN2: suite of methods based on coupled cluster
           and equation of motion theories.

   Components:
   * libvmm-1.3-trunk
     by Evgeny Epifanovsky, Ilya Kaliman.
   * libtensor-2.5-trunk
     by Evgeny Epifanovsky, Michael Wormit, Dmitry Zuev, Sam Manzer, 
        Ilya Kaliman.
   * libcc-2.5-trunk
     by Evgeny Epifanovsky, Arik Landau, Tomasz Kus, Kirill Khistyaev, 
        Dmitry Zuev, Prashant Manohar, Xintian Feng, Anna Krylov, 
        Matthew Goldey, Alec White, Thomas Jagau, Kaushik Nanda, 
        Anastasia Gunina, Alexander Kunitsa, Joonho Lee.

   CCMAN original authors:
   Anna I. Krylov, C. David Sherrill, Steven R. Gwaltney,
   Edward F. C. Byrd (2000)
   Sergey V. Levchenko, Lyudmila V. Slipchenko, Tao Wang,
   Ana-Maria C. Cristian (2003)
   Piotr A. Pieniazek, C. Melania Oana, Evgeny Epifanovsky (2007)
   Prashant Manohar (2009)

 ------------------------------------------------------------------------------


 Allocating and initializing 3808MB of RAM...
 Calculation will run on 4 cores.


 Alpha MOs, Restricted
 -- Occupied --                  
******* -180.88 -169.69 -169.69 -169.69  -80.06  -80.02  -37.94
  1 A'    2 A'    3 A'    4 A'    1 A"    5 A'    6 A'    7 A'                 
-33.125 -33.120 -33.120 -26.321 -24.309 -24.307 -24.307 -24.303
  8 A'    9 A'    2 A"   10 A'   11 A'   12 A'    3 A"   13 A'                 
-24.303  -7.596  -7.563  -7.253  -5.488  -5.487  -5.486  -5.486
  4 A"   14 A'   15 A'   16 A'   17 A'   18 A'   19 A'    5 A"                 
 -5.476  -5.476  -5.454  -5.454  -5.453  -2.409  -2.405  -2.405
 20 A'    6 A"   21 A'   22 A'    7 A"   23 A'   24 A'    8 A"                 
 -2.393  -2.393  -1.619  -0.962  -0.854  -0.756  -0.691  -0.689
 25 A'    9 A"   26 A'   27 A'   28 A'   29 A'   10 A"   30 A'                 
 -0.602  -0.462  -0.430  -0.423  -0.380  -0.348
 31 A'   32 A'   11 A"   33 A'   34 A'   12 A"                                 
 -- Virtual --                   
 -0.024   0.026   0.059   0.073   0.080   0.084   0.102   0.109
 13 A"   35 A'   36 A'   37 A'   14 A"   38 A'   39 A'   15 A"                 
  0.109   0.133   0.150   0.178   0.276   0.300   0.309   0.343
 40 A'   41 A'   42 A'   43 A'   44 A'   16 A"   45 A'   46 A'                 
  0.346   0.354   0.378   0.387   0.392   0.419   0.426   0.442
 17 A"   47 A'   48 A'   18 A"   49 A'   19 A"   50 A'   51 A'                 
  0.497   0.547   0.554   0.577   0.588   0.622   0.683   0.715
 52 A'   20 A"   53 A'   21 A"   54 A'   55 A'   56 A'   22 A"                 
  0.722   0.779   0.817   0.880   0.901   0.941   1.072   1.080
 57 A'   58 A'   59 A'   23 A"   60 A'   24 A"   61 A'   25 A"                 
  1.121   1.142   1.388   1.531   1.563   1.582   1.588   1.622
 62 A'   63 A'   64 A'   26 A"   65 A'   27 A"   66 A'   67 A'                 
  1.644   1.768   1.829   1.878   1.926   1.941   1.970   2.243
 68 A'   28 A"   29 A"   69 A'   70 A'   71 A'   72 A'   73 A'                 
  4.192   4.194   4.223   4.235   4.476   4.484   4.487   4.500
 30 A"   74 A'   31 A"   75 A'   32 A"   76 A'   33 A"   77 A'                 
  4.521   4.624   4.759   6.524   6.549   6.556   6.898   6.922
 78 A'   79 A'   80 A'   34 A"   81 A'   82 A'   35 A"   83 A'                 
  6.943   7.239   7.459  14.709  14.749  14.754  14.788  14.833
 84 A'   85 A'   86 A'   36 A"   37 A"   87 A'   88 A'   89 A'                 
 14.864  28.863  29.522  29.542  29.551  29.870  29.873  29.874
 90 A'   91 A'   38 A"   92 A'   93 A'   39 A"   94 A'   40 A"                 
 29.889  29.953  68.738 130.582 130.598 130.610 154.262 165.835
 95 A'   96 A'   97 A'   41 A"   98 A'   99 A'  100 A'  101 A'                 
166.0651912.179
102 A'  103 A'                                                                 

 Beta MOs, Restricted
 -- Occupied --                  
******* -180.88 -169.69 -169.69 -169.69  -80.06  -80.02  -37.94
  1 A'    2 A'    3 A'    4 A'    1 A"    5 A'    6 A'    7 A'                 
-33.125 -33.120 -33.120 -26.321 -24.309 -24.307 -24.307 -24.303
  8 A'    9 A'    2 A"   10 A'   11 A'   12 A'    3 A"   13 A'                 
-24.303  -7.596  -7.563  -7.253  -5.488  -5.487  -5.486  -5.486
  4 A"   14 A'   15 A'   16 A'   17 A'   18 A'   19 A'    5 A"                 
 -5.476  -5.476  -5.454  -5.454  -5.453  -2.409  -2.405  -2.405
 20 A'    6 A"   21 A'   22 A'    7 A"   23 A'   24 A'    8 A"                 
 -2.393  -2.393  -1.619  -0.962  -0.854  -0.756  -0.691  -0.689
 25 A'    9 A"   26 A'   27 A'   28 A'   29 A'   10 A"   30 A'                 
 -0.602  -0.462  -0.430  -0.423  -0.380  -0.348
 31 A'   32 A'   11 A"   33 A'   34 A'   12 A"                                 
 -- Virtual --                   
 -0.024   0.026   0.059   0.073   0.080   0.084   0.102   0.109
 13 A"   35 A'   36 A'   37 A'   14 A"   38 A'   39 A'   15 A"                 
  0.109   0.133   0.150   0.178   0.276   0.300   0.309   0.343
 40 A'   41 A'   42 A'   43 A'   44 A'   16 A"   45 A'   46 A'                 
  0.346   0.354   0.378   0.387   0.392   0.419   0.426   0.442
 17 A"   47 A'   48 A'   18 A"   49 A'   19 A"   50 A'   51 A'                 
  0.497   0.547   0.554   0.577   0.588   0.622   0.683   0.715
 52 A'   20 A"   53 A'   21 A"   54 A'   55 A'   56 A'   22 A"                 
  0.722   0.779   0.817   0.880   0.901   0.941   1.072   1.080
 57 A'   58 A'   59 A'   23 A"   60 A'   24 A"   61 A'   25 A"                 
  1.121   1.142   1.388   1.531   1.563   1.582   1.588   1.622
 62 A'   63 A'   64 A'   26 A"   65 A'   27 A"   66 A'   67 A'                 
  1.644   1.768   1.829   1.878   1.926   1.941   1.970   2.243
 68 A'   28 A"   29 A"   69 A'   70 A'   71 A'   72 A'   73 A'                 
  4.192   4.194   4.223   4.235   4.476   4.484   4.487   4.500
 30 A"   74 A'   31 A"   75 A'   32 A"   76 A'   33 A"   77 A'                 
  4.521   4.624   4.759   6.524   6.549   6.556   6.898   6.922
 78 A'   79 A'   80 A'   34 A"   81 A'   82 A'   35 A"   83 A'                 
  6.943   7.239   7.459  14.709  14.749  14.754  14.788  14.833
 84 A'   85 A'   86 A'   36 A"   37 A"   87 A'   88 A'   89 A'                 
 14.864  28.863  29.522  29.542  29.551  29.870  29.873  29.874
 90 A'   91 A'   38 A"   92 A'   93 A'   39 A"   94 A'   40 A"                 
 29.889  29.953  68.738 130.582 130.598 130.610 154.262 165.835
 95 A'   96 A'   97 A'   41 A"   98 A'   99 A'  100 A'  101 A'                 
166.0651912.179
102 A'  103 A'                                                                 

 Occupation and symmetry of molecular orbitals

 Point group: Cs (2 irreducible representations).

                           A'   A"    All 
 ------------------------------------------
 All molecular orbitals:
  - Alpha                  103  41    144 
  - Beta                   103  41    144 
 ------------------------------------------
 Alpha orbitals:
  - Frozen occupied        22   7     29  
  - Active occupied        12   5     17  
  - Active virtual         69   29    98  
  - Frozen virtual         0    0     0   
 ------------------------------------------
 Beta orbitals:
  - Frozen occupied        22   7     29  
  - Active occupied        12   5     17  
  - Active virtual         69   29    98  
  - Frozen virtual         0    0     0   
 ------------------------------------------

 Import integrals:   CPU 0.00 s  wall 0.00 s

 Import integrals:   CPU 75.45 s  wall 42.88 s

 MP2 amplitudes:   CPU 0.22 s  wall 0.41 s

Running a double precision version
           CCSD T amplitudes will be solved using DIIS.

           Start     Size      MaxIter   EConv     TConv     
           3         7         100       1.00e-07  1.00e-05  
 ------------------------------------------------------------------------------
           Energy (a.u.)   Ediff      Tdiff       Comment
 ------------------------------------------------------------------------------
         -7698.41100544                           
     1   -7698.40798040   3.03e-03   7.87e-01     
     2   -7698.42764782   1.97e-02   1.01e-01     
     3   -7698.42761515   3.27e-05   4.42e-02     
     4   -7698.42984803   2.23e-03   1.62e-02     Switched to DIIS steps.
     5   -7698.43063973   7.92e-04   1.39e-02     
     6   -7698.43068594   4.62e-05   2.96e-03     
     7   -7698.43067877   7.17e-06   1.42e-03     
     8   -7698.43067698   1.79e-06   2.82e-04     
     9   -7698.43067746   4.83e-07   1.32e-04     
    10   -7698.43067745   4.27e-09   4.67e-05     
    11   -7698.43067763   1.74e-07   2.35e-05     
    12   -7698.43067768   5.68e-08   1.54e-05     
    13   -7698.43067769   9.53e-09   3.82e-06     
 ------------------------------------------------------------------------------
         -7698.43067769                           CCSD T converged.

End of double precision
 SCF energy                 = -7697.77194630
 MP2 energy                 = -7698.41100544
 CCSD correlation energy     =    -0.65873140
 CCSD total energy           = -7698.43067769

 CCSD  T1^2 = 0.0121  T2^2 = 0.2813  Leading amplitudes:

 Amplitude    Orbitals with energies
 -0.0242       10 (A") A                 ->    13 (A") A                  
              -0.6910                         -0.0236                     
 -0.0242       10 (A") B                 ->    13 (A") B                  
              -0.6910                         -0.0236                     
  0.0166       31 (A') A                 ->    41 (A') A                  
              -0.6019                          0.1328                     
  0.0166       31 (A') B                 ->    41 (A') B                  
              -0.6019                          0.1328                     

 Amplitude    Orbitals with energies
 -0.1172       12 (A") A     12 (A") B   ->    13 (A") A     13 (A") B    
              -0.3485       -0.3485           -0.0236       -0.0236       
  0.1172       12 (A") A     12 (A") B   ->    13 (A") B     13 (A") A    
              -0.3485       -0.3485           -0.0236       -0.0236       
  0.1172       12 (A") B     12 (A") A   ->    13 (A") A     13 (A") B    
              -0.3485       -0.3485           -0.0236       -0.0236       
 -0.1172       12 (A") B     12 (A") A   ->    13 (A") B     13 (A") A    
              -0.3485       -0.3485           -0.0236       -0.0236       

 Computing CCSD intemediates for later calculations in double precision
 Finished.

Running a double precision version
           CCSD Lambda amplitudes will be solved using DIIS.
           Start     Size      MaxIter   EConv     LConv     
           3         7         100       1.00e-07  1.00e-05  
 ------------------------------------------------------------------------------
            Enorm      Ldiff       Comment
 ------------------------------------------------------------------------------
     1     6.38e-02   4.64e-02     
     2     1.72e-02   7.12e-03     
     3     7.10e-03   2.01e-03     
     4     3.96e-03   1.32e-03     Switched to DIIS steps.
     5     1.08e-03   7.29e-04     
     6     5.08e-04   1.67e-04     
     7     1.52e-04   4.66e-05     
     8     6.51e-05   2.99e-06     
     9     2.64e-05   3.76e-06     
    10     1.12e-05   1.87e-06     
    11     4.78e-06   6.62e-07     
    12     1.60e-06   3.35e-07     
    13     6.97e-07   4.19e-08     
    14     3.31e-07   4.37e-08     
    15     1.47e-07   7.29e-09     
    16     7.63e-08   3.15e-09     
 ------------------------------------------------------------------------------
                                   CCSD Lambda converged.

 Computing density matrices in double precision...
           Orbital response amplitudes will be solved using DIIS.
           Start     Size      MaxIter   EConv     LConv     
           3         7         100       1.00e-06  1.00e-06  
 ------------------------------------------------------------------------------
            Enorm      Ldiff       Comment
 ------------------------------------------------------------------------------
     1     9.02e-02   8.27e-03     
     2     5.66e-02   2.41e-02     
     3     5.18e-02   1.93e-02     
     4     4.60e-03   2.01e-02     Switched to DIIS steps.
     5     1.99e-03   9.79e-04     
     6     6.14e-04   3.18e-04     
     7     4.88e-04   2.73e-06     
     8     1.30e-04   3.77e-05     
     9     3.37e-05   2.28e-06     
    10     9.88e-06   1.13e-06     
    11     4.58e-06   3.70e-07     
    12     1.88e-06   4.68e-07     
    13     7.12e-07   3.74e-07     
 ------------------------------------------------------------------------------
                                   Orbital response converged.

 Computing density matrices... Done.
 CCSD calculation:   CPU 692.11 s  wall 556.03 s

Current path: /canmo/ccsd/grad/
/g1_bb_aa
/g1_bb_bb
/g1_o1o1
/g1_o1o2
/g1_o1v1
/g1_o2v1
/g1_v1v1
/g1p_bb_aa
/g1p_bb_bb
/g1s_bb_aa
/g1s_bb_bb
/g2_o1o1o1o1
/g2_o1o1o1v1
/g2_o1o1v1v1
/g2_o1v1o1v1
/g2_o1v1v1v1
/g2_v1v1v1v1
/w_bb_aa
/w_bb_bb
 Transferring MO TPDM to AO TPDM
 Transferring g2_o1o1o1o1
 Transferring g2_o1o1o1v1
 Transferring g2_o1o1v1v1
 Transferring g2_o1v1o1v1
 Transferring g2_o1v1v1v1
 Transferring g2_v1v1v1v1
 Adding separable TPDM
 Computing TPDM gradient
 --------------------------------------------------------
 2e gradient
  Atom          X               Y               Z
 --------------------------------------------------------
    1        -57.668380       13.757830        0.000000  
    2         17.505656      -35.837603        0.000000  
    3         18.946661       25.621549        0.000000  
    4         21.216064       -3.541776       -0.000000  
 --------------------------------------------------------
 --------------------------------------------------------
 Final gradient
  Atom          X               Y               Z
 --------------------------------------------------------
    1        -57.668380       13.757830        0.000000  
    2         17.505656      -35.837603        0.000000  
    3         18.946661       25.621549        0.000000  
    4         21.216064       -3.541776       -0.000000  
 --------------------------------------------------------
 Analytic gradient from two-electron contribution:   CPU 1229.55 s  wall 595.44 s

 Total ccman2 time:   CPU 2001.92 s  wall 1202.14 s


 --------------------------------------------------------------
             Orbital Energies (a.u.) and Symmetries
 --------------------------------------------------------------

 Alpha MOs, Restricted
 -- Occupied --                  
******* -180.88 -169.69 -169.69  -80.06  -80.02  -37.94  -33.12
  1 A'    2 A'    3 A'    4 A'    5 A'    6 A'    7 A'    8 A'                 
-33.120 -26.321 -24.309 -24.307 -24.303  -7.596  -7.563  -7.253
  9 A'   10 A'   11 A'   12 A'   13 A'   14 A'   15 A'   16 A'                 
 -5.488  -5.487  -5.486  -5.476  -5.454  -5.454-169.688 -33.120
 17 A'   18 A'   19 A'   20 A'   21 A'   22 A'    1 A"    2 A"                 
-24.307 -24.303  -5.486  -5.476  -5.453  -2.409  -2.405  -2.393
  3 A"    4 A"    5 A"    6 A"    7 A"   23 A'   24 A'   25 A'                 
 -1.619  -0.962  -0.854  -0.756  -0.689  -0.602  -0.462  -0.423
 26 A'   27 A'   28 A'   29 A'   30 A'   31 A'   32 A'   33 A'                 
 -0.380  -2.405  -2.393  -0.691  -0.430  -0.348
 34 A'    8 A"    9 A"   10 A"   11 A"   12 A"                                 
 -- Virtual --                   
  0.026   0.059   0.073   0.084   0.102   0.109   0.133   0.150
 35 A'   36 A'   37 A'   38 A'   39 A'   40 A'   41 A'   42 A'                 
  0.178   0.276   0.309   0.343   0.354   0.378   0.392   0.426
 43 A'   44 A'   45 A'   46 A'   47 A'   48 A'   49 A'   50 A'                 
  0.442   0.497   0.554   0.588   0.622   0.683   0.722   0.779
 51 A'   52 A'   53 A'   54 A'   55 A'   56 A'   57 A'   58 A'                 
  0.817   0.901   1.072   1.121   1.142   1.388   1.563   1.588
 59 A'   60 A'   61 A'   62 A'   63 A'   64 A'   65 A'   66 A'                 
  1.622   1.644   1.878   1.926   1.941   1.970   2.243   4.194
 67 A'   68 A'   69 A'   70 A'   71 A'   72 A'   73 A'   74 A'                 
  4.235   4.484   4.500   4.521   4.624   4.759   6.549   6.556
 75 A'   76 A'   77 A'   78 A'   79 A'   80 A'   81 A'   82 A'                 
  6.922   6.943   7.239   7.459  14.754  14.788  14.833  14.864
 83 A'   84 A'   85 A'   86 A'   87 A'   88 A'   89 A'   90 A'                 
 28.863  29.542  29.551  29.873  29.889  29.953  68.738 130.598
 91 A'   92 A'   93 A'   94 A'   95 A'   96 A'   97 A'   98 A'                 
130.610 154.262 165.835 166.0651912.179  -0.024   0.080   0.109
 99 A'  100 A'  101 A'  102 A'  103 A'   13 A"   14 A"   15 A"                 
  0.300   0.346   0.387   0.419   0.547   0.577   0.715   0.880
 16 A"   17 A"   18 A"   19 A"   20 A"   21 A"   22 A"   23 A"                 
  0.941   1.080   1.531   1.582   1.768   1.829   4.192   4.223
 24 A"   25 A"   26 A"   27 A"   28 A"   29 A"   30 A"   31 A"                 
  4.476   4.487   6.524   6.898  14.709  14.749  29.522  29.870
 32 A"   33 A"   34 A"   35 A"   36 A"   37 A"   38 A"   39 A"                 
 29.874 130.582
 40 A"   41 A"                                                                 

 Beta MOs, Restricted
 -- Occupied --                  
******* -180.88 -169.69 -169.69  -80.06  -80.02  -37.94  -33.12
  1 A'    2 A'    3 A'    4 A'    5 A'    6 A'    7 A'    8 A'                 
-33.120 -26.321 -24.309 -24.307 -24.303  -7.596  -7.563  -7.253
  9 A'   10 A'   11 A'   12 A'   13 A'   14 A'   15 A'   16 A'                 
 -5.488  -5.487  -5.486  -5.476  -5.454  -5.454-169.688 -33.120
 17 A'   18 A'   19 A'   20 A'   21 A'   22 A'    1 A"    2 A"                 
-24.307 -24.303  -5.486  -5.476  -5.453  -2.409  -2.405  -2.393
  3 A"    4 A"    5 A"    6 A"    7 A"   23 A'   24 A'   25 A'                 
 -1.619  -0.962  -0.854  -0.756  -0.689  -0.602  -0.462  -0.423
 26 A'   27 A'   28 A'   29 A'   30 A'   31 A'   32 A'   33 A'                 
 -0.380  -2.405  -2.393  -0.691  -0.430  -0.348
 34 A'    8 A"    9 A"   10 A"   11 A"   12 A"                                 
 -- Virtual --                   
  0.026   0.059   0.073   0.084   0.102   0.109   0.133   0.150
 35 A'   36 A'   37 A'   38 A'   39 A'   40 A'   41 A'   42 A'                 
  0.178   0.276   0.309   0.343   0.354   0.378   0.392   0.426
 43 A'   44 A'   45 A'   46 A'   47 A'   48 A'   49 A'   50 A'                 
  0.442   0.497   0.554   0.588   0.622   0.683   0.722   0.779
 51 A'   52 A'   53 A'   54 A'   55 A'   56 A'   57 A'   58 A'                 
  0.817   0.901   1.072   1.121   1.142   1.388   1.563   1.588
 59 A'   60 A'   61 A'   62 A'   63 A'   64 A'   65 A'   66 A'                 
  1.622   1.644   1.878   1.926   1.941   1.970   2.243   4.194
 67 A'   68 A'   69 A'   70 A'   71 A'   72 A'   73 A'   74 A'                 
  4.235   4.484   4.500   4.521   4.624   4.759   6.549   6.556
 75 A'   76 A'   77 A'   78 A'   79 A'   80 A'   81 A'   82 A'                 
  6.922   6.943   7.239   7.459  14.754  14.788  14.833  14.864
 83 A'   84 A'   85 A'   86 A'   87 A'   88 A'   89 A'   90 A'                 
 28.863  29.542  29.551  29.873  29.889  29.953  68.738 130.598
 91 A'   92 A'   93 A'   94 A'   95 A'   96 A'   97 A'   98 A'                 
130.610 154.262 165.835 166.0651912.179  -0.024   0.080   0.109
 99 A'  100 A'  101 A'  102 A'  103 A'   13 A"   14 A"   15 A"                 
  0.300   0.346   0.387   0.419   0.547   0.577   0.715   0.880
 16 A"   17 A"   18 A"   19 A"   20 A"   21 A"   22 A"   23 A"                 
  0.941   1.080   1.531   1.582   1.768   1.829   4.192   4.223
 24 A"   25 A"   26 A"   27 A"   28 A"   29 A"   30 A"   31 A"                 
  4.476   4.487   6.524   6.898  14.709  14.749  29.522  29.870
 32 A"   33 A"   34 A"   35 A"   36 A"   37 A"   38 A"   39 A"                 
 29.874 130.582
 40 A"   41 A"                                                                 
 --------------------------------------------------------------

          Ground-State Mulliken Net Atomic Charges

     Atom                 Charge (a.u.)
  ----------------------------------------
      1 I                    -0.149648
      2 P                     0.219247
      3 P                     0.135971
      4 F                    -0.205571
  ----------------------------------------
  Sum of atomic charges =     0.000000

 -----------------------------------------------------------------
                    Cartesian Multipole Moments
 -----------------------------------------------------------------
    Charge (ESU x 10^10)
                 0.0000
    Dipole Moment (Debye)
         X       0.6638      Y      -0.1863      Z      -0.0000
       Tot       0.6895
    Quadrupole Moments (Debye-Ang)
        XX     -65.9192     XY       0.2776     YY     -60.4939
        XZ      -0.0000     YZ      -0.0000     ZZ     -60.0781
    Octopole Moments (Debye-Ang^2)
       XXX      81.6291    XXY      -8.5499    XYY      14.2724
       YYY      -5.2417    XXZ      -0.0000    XYZ       0.0000
       YYZ       0.0000    XZZ      11.4843    YZZ      -1.6529
       ZZZ      -0.0000
    Hexadecapole Moments (Debye-Ang^3)
      XXXX   -1225.2608   XXXY      -3.1961   XXYY    -214.6652
      XYYY      -5.5548   YYYY    -218.9171   XXXZ      -0.0000
      XXYZ      -0.0000   XYYZ      -0.0000   YYYZ      -0.0000
      XXZZ    -196.9173   XYZZ      -1.0240   YYZZ     -50.1301
      XZZZ      -0.0000   YZZZ      -0.0000   ZZZZ     -88.2199
 -----------------------------------------------------------------
 DrvMan completing analytic gradient of the correlated energy
 Correlated dipole moment
            1
    1   0.2611603
    2  -0.0733111
    3  -0.0000000
 Energy read as -7698.430677694
 Full Analytical Gradient: (in a.u., or Hartree/Bohr)
             1             2             3             4
    1   -0.00052847    0.00063065    0.00136936   -0.00147153
    2    0.00017499    0.00083733   -0.00212547    0.00111315
    3    0.00000000   -0.00000000    0.00000000   -0.00000000
 Gradient time:  CPU 0.28 s  wall 1.96 s
 Geometry Optimization Parameters
   NAtoms,    NIC,     NZ,  NCons,   NDum,   NFix, NCnnct, MaxDiis
        4      14       4       0       0       0       0       0

 Cartesian Hessian Update
 Hessian Updated using BFGS Update


** GEOMETRY OPTIMIZATION IN DELOCALIZED INTERNAL COORDINATES **
   Searching for a Minimum

   Optimization Cycle:   2

                       Coordinates (Angstroms)
     ATOM                X               Y               Z
      1  I         1.3626348460   -0.1046158750    0.0000000000
      2  P        -0.8471070924    1.0491667324    0.0000000000
      3  P        -1.9411471495   -0.6783431344    0.0000000000
      4  F        -3.4435595787   -0.0195717043    0.0000000000
   Point Group: cs    Number of degrees of freedom:     5


   Energy is  -7698.430677694

 Hessian Updated using BFGS Update

  5 Hessian modes will be used to form the next step
  Hessian Eigenvalues:
     0.092684    0.238485    0.256398    0.321861    0.368758

 Minimum Search - Taking Simple RFO Step
 Searching for Lamda that Minimizes Along All modes
 Value Taken    Lamda =  -0.00002547
 Step Taken.  Stepsize is  0.011211

                             Maximum     Tolerance    Cnvgd?
         Gradient           0.002157      0.000300      NO
         Displacement       0.010604      0.001200      NO
         Energy change     -0.000126      0.000001      NO


 New Cartesian Coordinates Obtained by Inverse Iteration

 Displacement from previous Coordinates is:  0.010525
 ----------------------------------------------------------------
             Standard Nuclear Orientation (Angstroms)
    I     Atom           X                Y                Z
 ----------------------------------------------------------------
    1      I       1.3647867772    -0.1061213983     0.0000000000
    2      P      -0.8478101264     1.0496806353     0.0000000000
    3      P      -1.9422279912    -0.6745631230     0.0000000000
    4      F      -3.4439276342    -0.0223600952     0.0000000000
 ----------------------------------------------------------------
 Molecular Point Group                 Cs    NOp =  2
 Largest Abelian Subgroup              Cs    NOp =  2
 Nuclear Repulsion Energy =   473.7564650440 hartrees
 There are       46 alpha and       46 beta electrons
 Applying Cartesian multipole field
    Component          Value
    ---------          -----
     (2,0,0)        1.00000E-11
     (0,2,0)        2.00000E-11
     (0,0,2)       -3.00000E-11
 Nucleus-field energy     =     0.0000000115 hartrees
 Requested basis set is 6-311++G(d,p)
 There are 56 shells and 144 basis functions
 A cutoff of  1.0D-14 yielded   1312 shell pairs
 There are      9155 function pairs (     10217 Cartesian)
 Smallest overlap matrix eigenvalue = 9.86E-04
 Guess MOs from SCF MO coefficient file

 -----------------------------------------------------------------------
  General SCF calculation program by
  Eric Jon Sundstrom, Paul Horn, Yuezhi Mao, Dmitri Zuev, Alec White,
  David Stuck, Shaama M.S., Shane Yost, Joonho Lee, David Small,
  Daniel Levine, Susi Lehtola, Hugh Burton, Evgeny Epifanovsky
 -----------------------------------------------------------------------
 Hartree-Fock
 using 4 threads for integral computing
 -------------------------------------------------------
 OpenMP Integral computing Module                
 Release: version 2.0, May 2017, Q-Chem Inc. Pleasanton 
 -------------------------------------------------------
 A restricted SCF calculation will be
 performed using DIIS
 SCF converges when DIIS error is below 1.0e-08
 ---------------------------------------
  Cycle       Energy         DIIS error
 ---------------------------------------
    1   -7697.7721656601      6.04e-05  
    2   -7697.7721773077      1.60e-05  
    3   -7697.7721783513      7.76e-06  
    4   -7697.7721785202      2.36e-06  
    5   -7697.7721785490      6.93e-07  
    6   -7697.7721785542      2.91e-07  
    7   -7697.7721785556      1.35e-07  
    8   -7697.7721785558      6.95e-08  
    9   -7697.7721785558      2.44e-08  
   10   -7697.7721785560      6.69e-09  Convergence criterion met
 ---------------------------------------
 SCF time:   CPU 10.71s  wall 7.00s 
 SCF   energy in the final basis set =    -7697.7721785560
 Total energy in the final basis set =    -7697.7721785560


 ------------------------------------------------------------------------------

   CCMAN2: suite of methods based on coupled cluster
           and equation of motion theories.

   Components:
   * libvmm-1.3-trunk
     by Evgeny Epifanovsky, Ilya Kaliman.
   * libtensor-2.5-trunk
     by Evgeny Epifanovsky, Michael Wormit, Dmitry Zuev, Sam Manzer, 
        Ilya Kaliman.
   * libcc-2.5-trunk
     by Evgeny Epifanovsky, Arik Landau, Tomasz Kus, Kirill Khistyaev, 
        Dmitry Zuev, Prashant Manohar, Xintian Feng, Anna Krylov, 
        Matthew Goldey, Alec White, Thomas Jagau, Kaushik Nanda, 
        Anastasia Gunina, Alexander Kunitsa, Joonho Lee.

   CCMAN original authors:
   Anna I. Krylov, C. David Sherrill, Steven R. Gwaltney,
   Edward F. C. Byrd (2000)
   Sergey V. Levchenko, Lyudmila V. Slipchenko, Tao Wang,
   Ana-Maria C. Cristian (2003)
   Piotr A. Pieniazek, C. Melania Oana, Evgeny Epifanovsky (2007)
   Prashant Manohar (2009)

 ------------------------------------------------------------------------------


 Allocating and initializing 3808MB of RAM...
 Calculation will run on 4 cores.


 Alpha MOs, Restricted
 -- Occupied --                  
******* -180.88 -169.69 -169.69 -169.69  -80.06  -80.02  -37.94
  1 A'    2 A'    3 A'    4 A'    1 A"    5 A'    6 A'    7 A'                 
-33.124 -33.120 -33.120 -26.322 -24.308 -24.307 -24.307 -24.303
  8 A'    9 A'    2 A"   10 A'   11 A'   12 A'    3 A"   13 A'                 
-24.303  -7.596  -7.562  -7.253  -5.488  -5.486  -5.486  -5.486
  4 A"   14 A'   15 A'   16 A'   17 A'   18 A'   19 A'    5 A"                 
 -5.476  -5.475  -5.454  -5.454  -5.453  -2.409  -2.405  -2.404
 20 A'    6 A"   21 A'   22 A'    7 A"   23 A'   24 A'    8 A"                 
 -2.392  -2.392  -1.620  -0.962  -0.855  -0.757  -0.692  -0.690
 25 A'    9 A"   26 A'   27 A'   28 A'   29 A'   10 A"   30 A'                 
 -0.602  -0.462  -0.429  -0.422  -0.380  -0.349
 31 A'   32 A'   11 A"   33 A'   34 A'   12 A"                                 
 -- Virtual --                   
 -0.023   0.025   0.059   0.073   0.080   0.084   0.103   0.109
 13 A"   35 A'   36 A'   37 A'   14 A"   38 A'   39 A'   15 A"                 
  0.109   0.133   0.150   0.178   0.276   0.300   0.309   0.343
 40 A'   41 A'   42 A'   43 A'   44 A'   16 A"   45 A'   46 A'                 
  0.346   0.354   0.378   0.387   0.392   0.419   0.426   0.442
 17 A"   47 A'   48 A'   18 A"   49 A'   19 A"   50 A'   51 A'                 
  0.497   0.548   0.554   0.577   0.588   0.622   0.683   0.715
 52 A'   20 A"   53 A'   21 A"   54 A'   55 A'   56 A'   22 A"                 
  0.722   0.780   0.816   0.880   0.902   0.941   1.072   1.081
 57 A'   58 A'   59 A'   23 A"   60 A'   24 A"   61 A'   25 A"                 
  1.121   1.143   1.391   1.531   1.563   1.581   1.588   1.621
 62 A'   63 A'   64 A'   26 A"   65 A'   27 A"   66 A'   67 A'                 
  1.643   1.768   1.829   1.878   1.925   1.940   1.971   2.242
 68 A'   28 A"   29 A"   69 A'   70 A'   71 A'   72 A'   73 A'                 
  4.191   4.192   4.223   4.235   4.476   4.484   4.487   4.502
 30 A"   74 A'   31 A"   75 A'   32 A"   76 A'   33 A"   77 A'                 
  4.522   4.624   4.759   6.524   6.549   6.557   6.897   6.921
 78 A'   79 A'   80 A'   34 A"   81 A'   82 A'   35 A"   83 A'                 
  6.942   7.240   7.461  14.709  14.749  14.755  14.788  14.833
 84 A'   85 A'   86 A'   36 A"   37 A"   87 A'   88 A'   89 A'                 
 14.864  28.863  29.522  29.542  29.551  29.870  29.873  29.874
 90 A'   91 A'   38 A"   92 A'   93 A'   39 A"   94 A'   40 A"                 
 29.890  29.953  68.737 130.582 130.598 130.610 154.262 165.836
 95 A'   96 A'   97 A'   41 A"   98 A'   99 A'  100 A'  101 A'                 
166.0681912.179
102 A'  103 A'                                                                 

 Beta MOs, Restricted
 -- Occupied --                  
******* -180.88 -169.69 -169.69 -169.69  -80.06  -80.02  -37.94
  1 A'    2 A'    3 A'    4 A'    1 A"    5 A'    6 A'    7 A'                 
-33.124 -33.120 -33.120 -26.322 -24.308 -24.307 -24.307 -24.303
  8 A'    9 A'    2 A"   10 A'   11 A'   12 A'    3 A"   13 A'                 
-24.303  -7.596  -7.562  -7.253  -5.488  -5.486  -5.486  -5.486
  4 A"   14 A'   15 A'   16 A'   17 A'   18 A'   19 A'    5 A"                 
 -5.476  -5.475  -5.454  -5.454  -5.453  -2.409  -2.405  -2.404
 20 A'    6 A"   21 A'   22 A'    7 A"   23 A'   24 A'    8 A"                 
 -2.392  -2.392  -1.620  -0.962  -0.855  -0.757  -0.692  -0.690
 25 A'    9 A"   26 A'   27 A'   28 A'   29 A'   10 A"   30 A'                 
 -0.602  -0.462  -0.429  -0.422  -0.380  -0.349
 31 A'   32 A'   11 A"   33 A'   34 A'   12 A"                                 
 -- Virtual --                   
 -0.023   0.025   0.059   0.073   0.080   0.084   0.103   0.109
 13 A"   35 A'   36 A'   37 A'   14 A"   38 A'   39 A'   15 A"                 
  0.109   0.133   0.150   0.178   0.276   0.300   0.309   0.343
 40 A'   41 A'   42 A'   43 A'   44 A'   16 A"   45 A'   46 A'                 
  0.346   0.354   0.378   0.387   0.392   0.419   0.426   0.442
 17 A"   47 A'   48 A'   18 A"   49 A'   19 A"   50 A'   51 A'                 
  0.497   0.548   0.554   0.577   0.588   0.622   0.683   0.715
 52 A'   20 A"   53 A'   21 A"   54 A'   55 A'   56 A'   22 A"                 
  0.722   0.780   0.816   0.880   0.902   0.941   1.072   1.081
 57 A'   58 A'   59 A'   23 A"   60 A'   24 A"   61 A'   25 A"                 
  1.121   1.143   1.391   1.531   1.563   1.581   1.588   1.621
 62 A'   63 A'   64 A'   26 A"   65 A'   27 A"   66 A'   67 A'                 
  1.643   1.768   1.829   1.878   1.925   1.940   1.971   2.242
 68 A'   28 A"   29 A"   69 A'   70 A'   71 A'   72 A'   73 A'                 
  4.191   4.192   4.223   4.235   4.476   4.484   4.487   4.502
 30 A"   74 A'   31 A"   75 A'   32 A"   76 A'   33 A"   77 A'                 
  4.522   4.624   4.759   6.524   6.549   6.557   6.897   6.921
 78 A'   79 A'   80 A'   34 A"   81 A'   82 A'   35 A"   83 A'                 
  6.942   7.240   7.461  14.709  14.749  14.755  14.788  14.833
 84 A'   85 A'   86 A'   36 A"   37 A"   87 A'   88 A'   89 A'                 
 14.864  28.863  29.522  29.542  29.551  29.870  29.873  29.874
 90 A'   91 A'   38 A"   92 A'   93 A'   39 A"   94 A'   40 A"                 
 29.890  29.953  68.737 130.582 130.598 130.610 154.262 165.836
 95 A'   96 A'   97 A'   41 A"   98 A'   99 A'  100 A'  101 A'                 
166.0681912.179
102 A'  103 A'                                                                 

 Occupation and symmetry of molecular orbitals

 Point group: Cs (2 irreducible representations).

                           A'   A"    All 
 ------------------------------------------
 All molecular orbitals:
  - Alpha                  103  41    144 
  - Beta                   103  41    144 
 ------------------------------------------
 Alpha orbitals:
  - Frozen occupied        22   7     29  
  - Active occupied        12   5     17  
  - Active virtual         69   29    98  
  - Frozen virtual         0    0     0   
 ------------------------------------------
 Beta orbitals:
  - Frozen occupied        22   7     29  
  - Active occupied        12   5     17  
  - Active virtual         69   29    98  
  - Frozen virtual         0    0     0   
 ------------------------------------------

 Import integrals:   CPU 0.00 s  wall 0.00 s

 Import integrals:   CPU 76.52 s  wall 51.02 s

 MP2 amplitudes:   CPU 0.22 s  wall 0.33 s

Running a double precision version
           CCSD T amplitudes will be solved using DIIS.

           Start     Size      MaxIter   EConv     TConv     
           3         7         100       1.00e-07  1.00e-05  
 ------------------------------------------------------------------------------
           Energy (a.u.)   Ediff      Tdiff       Comment
 ------------------------------------------------------------------------------
         -7698.41096219                           
     1   -7698.40804566   2.92e-03   7.87e-01     
     2   -7698.42765743   1.96e-02   1.01e-01     
     3   -7698.42764198   1.54e-05   4.41e-02     
     4   -7698.42986632   2.22e-03   1.62e-02     Switched to DIIS steps.
     5   -7698.43065350   7.87e-04   1.38e-02     
     6   -7698.43069909   4.56e-05   2.93e-03     
     7   -7698.43069205   7.04e-06   1.41e-03     
     8   -7698.43069033   1.72e-06   2.80e-04     
     9   -7698.43069083   5.04e-07   1.33e-04     
    10   -7698.43069084   8.41e-09   4.74e-05     
    11   -7698.43069102   1.77e-07   2.38e-05     
    12   -7698.43069108   5.69e-08   1.54e-05     
    13   -7698.43069108   7.52e-09   3.81e-06     
 ------------------------------------------------------------------------------
         -7698.43069108                           CCSD T converged.

End of double precision
 SCF energy                 = -7697.77217856
 MP2 energy                 = -7698.41096219
 CCSD correlation energy     =    -0.65851253
 CCSD total energy           = -7698.43069108

 CCSD  T1^2 = 0.0120  T2^2 = 0.2809  Leading amplitudes:

 Amplitude    Orbitals with energies
  0.0242       10 (A") A                 ->    13 (A") A                  
              -0.6923                         -0.0231                     
  0.0242       10 (A") B                 ->    13 (A") B                  
              -0.6923                         -0.0231                     
  0.0164       31 (A') A                 ->    41 (A') A                  
              -0.6018                          0.1333                     
  0.0164       31 (A') B                 ->    41 (A') B                  
              -0.6018                          0.1333                     

 Amplitude    Orbitals with energies
 -0.1161       12 (A") A     12 (A") B   ->    13 (A") A     13 (A") B    
              -0.3488       -0.3488           -0.0231       -0.0231       
  0.1161       12 (A") A     12 (A") B   ->    13 (A") B     13 (A") A    
              -0.3488       -0.3488           -0.0231       -0.0231       
  0.1161       12 (A") B     12 (A") A   ->    13 (A") A     13 (A") B    
              -0.3488       -0.3488           -0.0231       -0.0231       
 -0.1161       12 (A") B     12 (A") A   ->    13 (A") B     13 (A") A    
              -0.3488       -0.3488           -0.0231       -0.0231       

 Computing CCSD intemediates for later calculations in double precision
 Finished.

Running a double precision version
           CCSD Lambda amplitudes will be solved using DIIS.
           Start     Size      MaxIter   EConv     LConv     
           3         7         100       1.00e-07  1.00e-05  
 ------------------------------------------------------------------------------
            Enorm      Ldiff       Comment
 ------------------------------------------------------------------------------
     1     6.35e-02   4.62e-02     
     2     1.71e-02   7.10e-03     
     3     7.05e-03   2.00e-03     
     4     3.93e-03   1.31e-03     Switched to DIIS steps.
     5     1.07e-03   7.24e-04     
     6     5.03e-04   1.65e-04     
     7     1.51e-04   4.60e-05     
     8     6.47e-05   2.93e-06     
     9     2.63e-05   3.69e-06     
    10     1.12e-05   1.82e-06     
    11     4.76e-06   6.41e-07     
    12     1.60e-06   3.21e-07     
    13     7.02e-07   3.75e-08     
    14     3.33e-07   4.11e-08     
    15     1.48e-07   6.25e-09     
    16     7.65e-08   2.74e-09     
 ------------------------------------------------------------------------------
                                   CCSD Lambda converged.

 Computing density matrices in double precision...
           Orbital response amplitudes will be solved using DIIS.
           Start     Size      MaxIter   EConv     LConv     
           3         7         100       1.00e-06  1.00e-06  
 ------------------------------------------------------------------------------
            Enorm      Ldiff       Comment
 ------------------------------------------------------------------------------
     1     9.01e-02   8.35e-03     
     2     5.65e-02   2.40e-02     
     3     5.17e-02   1.92e-02     
     4     4.69e-03   2.01e-02     Switched to DIIS steps.
     5     2.17e-03   9.79e-04     
     6     6.12e-04   3.10e-04     
     7     4.71e-04   2.19e-05     
     8     1.29e-04   4.04e-05     
     9     3.26e-05   2.48e-06     
    10     9.12e-06   1.27e-06     
    11     4.44e-06   2.44e-07     
    12     1.82e-06   4.06e-07     
    13     6.77e-07   3.46e-07     
 ------------------------------------------------------------------------------
                                   Orbital response converged.

 Computing density matrices... Done.
 CCSD calculation:   CPU 687.70 s  wall 509.93 s

Current path: /canmo/ccsd/grad/
/g1_bb_aa
/g1_bb_bb
/g1_o1o1
/g1_o1o2
/g1_o1v1
/g1_o2v1
/g1_v1v1
/g1p_bb_aa
/g1p_bb_bb
/g1s_bb_aa
/g1s_bb_bb
/g2_o1o1o1o1
/g2_o1o1o1v1
/g2_o1o1v1v1
/g2_o1v1o1v1
/g2_o1v1v1v1
/g2_v1v1v1v1
/w_bb_aa
/w_bb_bb
 Transferring MO TPDM to AO TPDM
 Transferring g2_o1o1o1o1
 Transferring g2_o1o1o1v1
 Transferring g2_o1o1v1v1
 Transferring g2_o1v1o1v1
 Transferring g2_o1v1v1v1
 Transferring g2_v1v1v1v1
 Adding separable TPDM
 Computing TPDM gradient
 --------------------------------------------------------
 2e gradient
  Atom          X               Y               Z
 --------------------------------------------------------
    1        -57.586624       13.763548        0.000000  
    2         17.396146      -35.804802        0.000000  
    3         18.920708       25.543405        0.000000  
    4         21.269770       -3.502151       -0.000000  
 --------------------------------------------------------
 --------------------------------------------------------
 Final gradient
  Atom          X               Y               Z
 --------------------------------------------------------
    1        -57.586624       13.763548        0.000000  
    2         17.396146      -35.804802        0.000000  
    3         18.920708       25.543405        0.000000  
    4         21.269770       -3.502151       -0.000000  
 --------------------------------------------------------
 Analytic gradient from two-electron contribution:   CPU 1229.01 s  wall 602.08 s

 Total ccman2 time:   CPU 1998.37 s  wall 1173.94 s


 --------------------------------------------------------------
             Orbital Energies (a.u.) and Symmetries
 --------------------------------------------------------------

 Alpha MOs, Restricted
 -- Occupied --                  
******* -180.88 -169.69 -169.69  -80.06  -80.02  -37.94  -33.12
  1 A'    2 A'    3 A'    4 A'    5 A'    6 A'    7 A'    8 A'                 
-33.120 -26.322 -24.308 -24.307 -24.303  -7.596  -7.562  -7.253
  9 A'   10 A'   11 A'   12 A'   13 A'   14 A'   15 A'   16 A'                 
 -5.488  -5.486  -5.486  -5.476  -5.454  -5.454-169.688 -33.120
 17 A'   18 A'   19 A'   20 A'   21 A'   22 A'    1 A"    2 A"                 
-24.307 -24.303  -5.486  -5.475  -5.453  -2.409  -2.405  -2.392
  3 A"    4 A"    5 A"    6 A"    7 A"   23 A'   24 A'   25 A'                 
 -1.620  -0.962  -0.855  -0.757  -0.690  -0.602  -0.462  -0.422
 26 A'   27 A'   28 A'   29 A'   30 A'   31 A'   32 A'   33 A'                 
 -0.380  -2.404  -2.392  -0.692  -0.429  -0.349
 34 A'    8 A"    9 A"   10 A"   11 A"   12 A"                                 
 -- Virtual --                   
  0.025   0.059   0.073   0.084   0.103   0.109   0.133   0.150
 35 A'   36 A'   37 A'   38 A'   39 A'   40 A'   41 A'   42 A'                 
  0.178   0.276   0.309   0.343   0.354   0.378   0.392   0.426
 43 A'   44 A'   45 A'   46 A'   47 A'   48 A'   49 A'   50 A'                 
  0.442   0.497   0.554   0.588   0.622   0.683   0.722   0.780
 51 A'   52 A'   53 A'   54 A'   55 A'   56 A'   57 A'   58 A'                 
  0.816   0.902   1.072   1.121   1.143   1.391   1.563   1.588
 59 A'   60 A'   61 A'   62 A'   63 A'   64 A'   65 A'   66 A'                 
  1.621   1.643   1.878   1.925   1.940   1.971   2.242   4.192
 67 A'   68 A'   69 A'   70 A'   71 A'   72 A'   73 A'   74 A'                 
  4.235   4.484   4.502   4.522   4.624   4.759   6.549   6.557
 75 A'   76 A'   77 A'   78 A'   79 A'   80 A'   81 A'   82 A'                 
  6.921   6.942   7.240   7.461  14.755  14.788  14.833  14.864
 83 A'   84 A'   85 A'   86 A'   87 A'   88 A'   89 A'   90 A'                 
 28.863  29.542  29.551  29.873  29.890  29.953  68.737 130.598
 91 A'   92 A'   93 A'   94 A'   95 A'   96 A'   97 A'   98 A'                 
130.610 154.262 165.836 166.0681912.179  -0.023   0.080   0.109
 99 A'  100 A'  101 A'  102 A'  103 A'   13 A"   14 A"   15 A"                 
  0.300   0.346   0.387   0.419   0.548   0.577   0.715   0.880
 16 A"   17 A"   18 A"   19 A"   20 A"   21 A"   22 A"   23 A"                 
  0.941   1.081   1.531   1.581   1.768   1.829   4.191   4.223
 24 A"   25 A"   26 A"   27 A"   28 A"   29 A"   30 A"   31 A"                 
  4.476   4.487   6.524   6.897  14.709  14.749  29.522  29.870
 32 A"   33 A"   34 A"   35 A"   36 A"   37 A"   38 A"   39 A"                 
 29.874 130.582
 40 A"   41 A"                                                                 

 Beta MOs, Restricted
 -- Occupied --                  
******* -180.88 -169.69 -169.69  -80.06  -80.02  -37.94  -33.12
  1 A'    2 A'    3 A'    4 A'    5 A'    6 A'    7 A'    8 A'                 
-33.120 -26.322 -24.308 -24.307 -24.303  -7.596  -7.562  -7.253
  9 A'   10 A'   11 A'   12 A'   13 A'   14 A'   15 A'   16 A'                 
 -5.488  -5.486  -5.486  -5.476  -5.454  -5.454-169.688 -33.120
 17 A'   18 A'   19 A'   20 A'   21 A'   22 A'    1 A"    2 A"                 
-24.307 -24.303  -5.486  -5.475  -5.453  -2.409  -2.405  -2.392
  3 A"    4 A"    5 A"    6 A"    7 A"   23 A'   24 A'   25 A'                 
 -1.620  -0.962  -0.855  -0.757  -0.690  -0.602  -0.462  -0.422
 26 A'   27 A'   28 A'   29 A'   30 A'   31 A'   32 A'   33 A'                 
 -0.380  -2.404  -2.392  -0.692  -0.429  -0.349
 34 A'    8 A"    9 A"   10 A"   11 A"   12 A"                                 
 -- Virtual --                   
  0.025   0.059   0.073   0.084   0.103   0.109   0.133   0.150
 35 A'   36 A'   37 A'   38 A'   39 A'   40 A'   41 A'   42 A'                 
  0.178   0.276   0.309   0.343   0.354   0.378   0.392   0.426
 43 A'   44 A'   45 A'   46 A'   47 A'   48 A'   49 A'   50 A'                 
  0.442   0.497   0.554   0.588   0.622   0.683   0.722   0.780
 51 A'   52 A'   53 A'   54 A'   55 A'   56 A'   57 A'   58 A'                 
  0.816   0.902   1.072   1.121   1.143   1.391   1.563   1.588
 59 A'   60 A'   61 A'   62 A'   63 A'   64 A'   65 A'   66 A'                 
  1.621   1.643   1.878   1.925   1.940   1.971   2.242   4.192
 67 A'   68 A'   69 A'   70 A'   71 A'   72 A'   73 A'   74 A'                 
  4.235   4.484   4.502   4.522   4.624   4.759   6.549   6.557
 75 A'   76 A'   77 A'   78 A'   79 A'   80 A'   81 A'   82 A'                 
  6.921   6.942   7.240   7.461  14.755  14.788  14.833  14.864
 83 A'   84 A'   85 A'   86 A'   87 A'   88 A'   89 A'   90 A'                 
 28.863  29.542  29.551  29.873  29.890  29.953  68.737 130.598
 91 A'   92 A'   93 A'   94 A'   95 A'   96 A'   97 A'   98 A'                 
130.610 154.262 165.836 166.0681912.179  -0.023   0.080   0.109
 99 A'  100 A'  101 A'  102 A'  103 A'   13 A"   14 A"   15 A"                 
  0.300   0.346   0.387   0.419   0.548   0.577   0.715   0.880
 16 A"   17 A"   18 A"   19 A"   20 A"   21 A"   22 A"   23 A"                 
  0.941   1.081   1.531   1.581   1.768   1.829   4.191   4.223
 24 A"   25 A"   26 A"   27 A"   28 A"   29 A"   30 A"   31 A"                 
  4.476   4.487   6.524   6.897  14.709  14.749  29.522  29.870
 32 A"   33 A"   34 A"   35 A"   36 A"   37 A"   38 A"   39 A"                 
 29.874 130.582
 40 A"   41 A"                                                                 
 --------------------------------------------------------------

          Ground-State Mulliken Net Atomic Charges

     Atom                 Charge (a.u.)
  ----------------------------------------
      1 I                    -0.149435
      2 P                     0.218515
      3 P                     0.133488
      4 F                    -0.202568
  ----------------------------------------
  Sum of atomic charges =     0.000000

 -----------------------------------------------------------------
                    Cartesian Multipole Moments
 -----------------------------------------------------------------
    Charge (ESU x 10^10)
                 0.0000
    Dipole Moment (Debye)
         X       0.6368      Y      -0.1757      Z      -0.0000
       Tot       0.6606
    Quadrupole Moments (Debye-Ang)
        XX     -65.8038     XY       0.2403     YY     -60.5256
        XZ      -0.0000     YZ      -0.0000     ZZ     -60.0801
    Octopole Moments (Debye-Ang^2)
       XXX      81.1006    XXY      -8.4657    XYY      14.2495
       YYY      -5.2401    XXZ      -0.0000    XYZ       0.0000
       YYZ       0.0000    XZZ      11.4108    YZZ      -1.6539
       ZZZ      -0.0000
    Hexadecapole Moments (Debye-Ang^3)
      XXXX   -1224.9841   XXXY      -3.1525   XXYY    -214.8713
      XYYY      -5.2456   YYYY    -218.8144   XXXZ      -0.0000
      XXYZ      -0.0000   XYYZ      -0.0000   YYYZ      -0.0000
      XXZZ    -197.0800   XYZZ      -0.9072   YYZZ     -50.1119
      XZZZ      -0.0000   YZZZ      -0.0000   ZZZZ     -88.2392
 -----------------------------------------------------------------
 DrvMan completing analytic gradient of the correlated energy
 Correlated dipole moment
            1
    1   0.2505334
    2  -0.0691435
    3  -0.0000000
 Energy read as -7698.430691083
 Full Analytical Gradient: (in a.u., or Hartree/Bohr)
             1             2             3             4
    1    0.00021978   -0.00037477    0.00043388   -0.00027890
    2   -0.00008752   -0.00002863   -0.00013523    0.00025138
    3    0.00000000    0.00000000    0.00000000   -0.00000000
 Gradient time:  CPU 0.26 s  wall 3.03 s
 Geometry Optimization Parameters
   NAtoms,    NIC,     NZ,  NCons,   NDum,   NFix, NCnnct, MaxDiis
        4      14       4       0       0       0       0       0

 Cartesian Hessian Update
 Hessian Updated using BFGS Update


** GEOMETRY OPTIMIZATION IN DELOCALIZED INTERNAL COORDINATES **
   Searching for a Minimum

   Optimization Cycle:   3

                       Coordinates (Angstroms)
     ATOM                X               Y               Z
      1  I         1.3647867772   -0.1061213983    0.0000000000
      2  P        -0.8478101264    1.0496806353    0.0000000000
      3  P        -1.9422279912   -0.6745631230    0.0000000000
      4  F        -3.4439276342   -0.0223600952    0.0000000000
   Point Group: cs    Number of degrees of freedom:     5


   Energy is  -7698.430691083

 Hessian Updated using BFGS Update

  5 Hessian modes will be used to form the next step
  Hessian Eigenvalues:
     0.106000    0.204071    0.274822    0.300346    0.356459

 Minimum Search - Taking Simple RFO Step
 Searching for Lamda that Minimizes Along All modes
 Value Taken    Lamda =  -0.00000177
 Step Taken.  Stepsize is  0.003204

                             Maximum     Tolerance    Cnvgd?
         Gradient           0.000468      0.000300      NO
         Displacement       0.002200      0.001200      NO
         Energy change     -0.000013      0.000001      NO


 New Cartesian Coordinates Obtained by Inverse Iteration

 Displacement from previous Coordinates is:  0.004599
 ----------------------------------------------------------------
             Standard Nuclear Orientation (Angstroms)
    I     Atom           X                Y                Z
 ----------------------------------------------------------------
    1      I       1.3636723328    -0.1066855926     0.0000000000
    2      P      -0.8468862919     1.0504670477     0.0000000000
    3      P      -1.9420149603    -0.6734868592     0.0000000000
    4      F      -3.4439500552    -0.0236585772     0.0000000000
 ----------------------------------------------------------------
 Molecular Point Group                 Cs    NOp =  2
 Largest Abelian Subgroup              Cs    NOp =  2
 Nuclear Repulsion Energy =   473.9079427020 hartrees
 There are       46 alpha and       46 beta electrons
 Applying Cartesian multipole field
    Component          Value
    ---------          -----
     (2,0,0)        1.00000E-11
     (0,2,0)        2.00000E-11
     (0,0,2)       -3.00000E-11
 Nucleus-field energy     =     0.0000000114 hartrees
 Requested basis set is 6-311++G(d,p)
 There are 56 shells and 144 basis functions
 A cutoff of  1.0D-14 yielded   1312 shell pairs
 There are      9155 function pairs (     10217 Cartesian)
 Smallest overlap matrix eigenvalue = 9.86E-04
 Guess MOs from SCF MO coefficient file

 -----------------------------------------------------------------------
  General SCF calculation program by
  Eric Jon Sundstrom, Paul Horn, Yuezhi Mao, Dmitri Zuev, Alec White,
  David Stuck, Shaama M.S., Shane Yost, Joonho Lee, David Small,
  Daniel Levine, Susi Lehtola, Hugh Burton, Evgeny Epifanovsky
 -----------------------------------------------------------------------
 Hartree-Fock
 using 4 threads for integral computing
 -------------------------------------------------------
 OpenMP Integral computing Module                
 Release: version 2.0, May 2017, Q-Chem Inc. Pleasanton 
 -------------------------------------------------------
 A restricted SCF calculation will be
 performed using DIIS
 SCF converges when DIIS error is below 1.0e-08
 ---------------------------------------
  Cycle       Energy         DIIS error
 ---------------------------------------
    1   -7697.7722053813      1.90e-05  
    2   -7697.7722067408      5.50e-06  
    3   -7697.7722068865      2.71e-06  
    4   -7697.7722069126      7.54e-07  
    5   -7697.7722069166      1.95e-07  
    6   -7697.7722069170      7.62e-08  
    7   -7697.7722069170      2.73e-08  
    8   -7697.7722069170      1.05e-08  
    9   -7697.7722069169      5.61e-09  Convergence criterion met
 ---------------------------------------
 SCF time:   CPU 9.79s  wall 7.00s 
 SCF   energy in the final basis set =    -7697.7722069169
 Total energy in the final basis set =    -7697.7722069169


 ------------------------------------------------------------------------------

   CCMAN2: suite of methods based on coupled cluster
           and equation of motion theories.

   Components:
   * libvmm-1.3-trunk
     by Evgeny Epifanovsky, Ilya Kaliman.
   * libtensor-2.5-trunk
     by Evgeny Epifanovsky, Michael Wormit, Dmitry Zuev, Sam Manzer, 
        Ilya Kaliman.
   * libcc-2.5-trunk
     by Evgeny Epifanovsky, Arik Landau, Tomasz Kus, Kirill Khistyaev, 
        Dmitry Zuev, Prashant Manohar, Xintian Feng, Anna Krylov, 
        Matthew Goldey, Alec White, Thomas Jagau, Kaushik Nanda, 
        Anastasia Gunina, Alexander Kunitsa, Joonho Lee.

   CCMAN original authors:
   Anna I. Krylov, C. David Sherrill, Steven R. Gwaltney,
   Edward F. C. Byrd (2000)
   Sergey V. Levchenko, Lyudmila V. Slipchenko, Tao Wang,
   Ana-Maria C. Cristian (2003)
   Piotr A. Pieniazek, C. Melania Oana, Evgeny Epifanovsky (2007)
   Prashant Manohar (2009)

 ------------------------------------------------------------------------------


 Allocating and initializing 3808MB of RAM...
 Calculation will run on 4 cores.


 Alpha MOs, Restricted
 -- Occupied --                  
******* -180.88 -169.69 -169.69 -169.69  -80.06  -80.02  -37.94
  1 A'    2 A'    3 A'    4 A'    1 A"    5 A'    6 A'    7 A'                 
-33.124 -33.120 -33.120 -26.322 -24.308 -24.307 -24.307 -24.303
  8 A'    9 A'    2 A"   10 A'   11 A'   12 A'    3 A"   13 A'                 
-24.303  -7.596  -7.562  -7.253  -5.488  -5.486  -5.486  -5.486
  4 A"   14 A'   15 A'   16 A'   17 A'   18 A'   19 A'    5 A"                 
 -5.476  -5.475  -5.454  -5.453  -5.453  -2.409  -2.405  -2.404
 20 A'    6 A"   21 A'   22 A'    7 A"   23 A'   24 A'    8 A"                 
 -2.392  -2.392  -1.621  -0.962  -0.855  -0.757  -0.693  -0.691
 25 A'    9 A"   26 A'   27 A'   28 A'   29 A'   10 A"   30 A'                 
 -0.602  -0.462  -0.430  -0.422  -0.380  -0.349
 31 A'   32 A'   11 A"   33 A'   34 A'   12 A"                                 
 -- Virtual --                   
 -0.023   0.026   0.059   0.073   0.080   0.084   0.103   0.109
 13 A"   35 A'   36 A'   37 A'   14 A"   38 A'   39 A'   15 A"                 
  0.109   0.133   0.150   0.178   0.276   0.300   0.309   0.343
 40 A'   41 A'   42 A'   43 A'   44 A'   16 A"   45 A'   46 A'                 
  0.346   0.354   0.378   0.387   0.392   0.419   0.426   0.442
 17 A"   47 A'   48 A'   18 A"   49 A'   19 A"   50 A'   51 A'                 
  0.497   0.548   0.554   0.577   0.588   0.622   0.683   0.715
 52 A'   20 A"   53 A'   21 A"   54 A'   55 A'   56 A'   22 A"                 
  0.722   0.780   0.817   0.880   0.902   0.941   1.072   1.081
 57 A'   58 A'   59 A'   23 A"   60 A'   24 A"   61 A'   25 A"                 
  1.121   1.144   1.390   1.531   1.563   1.581   1.588   1.621
 62 A'   63 A'   64 A'   26 A"   65 A'   27 A"   66 A'   67 A'                 
  1.644   1.768   1.829   1.878   1.926   1.940   1.971   2.242
 68 A'   28 A"   29 A"   69 A'   70 A'   71 A'   72 A'   73 A'                 
  4.191   4.192   4.223   4.235   4.476   4.484   4.487   4.503
 30 A"   74 A'   31 A"   75 A'   32 A"   76 A'   33 A"   77 A'                 
  4.522   4.624   4.759   6.524   6.549   6.557   6.897   6.921
 78 A'   79 A'   80 A'   34 A"   81 A'   82 A'   35 A"   83 A'                 
  6.941   7.240   7.461  14.709  14.749  14.755  14.789  14.833
 84 A'   85 A'   86 A'   36 A"   37 A"   87 A'   88 A'   89 A'                 
 14.864  28.863  29.522  29.543  29.551  29.870  29.873  29.874
 90 A'   91 A'   38 A"   92 A'   93 A'   39 A"   94 A'   40 A"                 
 29.890  29.953  68.737 130.582 130.598 130.610 154.262 165.836
 95 A'   96 A'   97 A'   41 A"   98 A'   99 A'  100 A'  101 A'                 
166.0681912.179
102 A'  103 A'                                                                 

 Beta MOs, Restricted
 -- Occupied --                  
******* -180.88 -169.69 -169.69 -169.69  -80.06  -80.02  -37.94
  1 A'    2 A'    3 A'    4 A'    1 A"    5 A'    6 A'    7 A'                 
-33.124 -33.120 -33.120 -26.322 -24.308 -24.307 -24.307 -24.303
  8 A'    9 A'    2 A"   10 A'   11 A'   12 A'    3 A"   13 A'                 
-24.303  -7.596  -7.562  -7.253  -5.488  -5.486  -5.486  -5.486
  4 A"   14 A'   15 A'   16 A'   17 A'   18 A'   19 A'    5 A"                 
 -5.476  -5.475  -5.454  -5.453  -5.453  -2.409  -2.405  -2.404
 20 A'    6 A"   21 A'   22 A'    7 A"   23 A'   24 A'    8 A"                 
 -2.392  -2.392  -1.621  -0.962  -0.855  -0.757  -0.693  -0.691
 25 A'    9 A"   26 A'   27 A'   28 A'   29 A'   10 A"   30 A'                 
 -0.602  -0.462  -0.430  -0.422  -0.380  -0.349
 31 A'   32 A'   11 A"   33 A'   34 A'   12 A"                                 
 -- Virtual --                   
 -0.023   0.026   0.059   0.073   0.080   0.084   0.103   0.109
 13 A"   35 A'   36 A'   37 A'   14 A"   38 A'   39 A'   15 A"                 
  0.109   0.133   0.150   0.178   0.276   0.300   0.309   0.343
 40 A'   41 A'   42 A'   43 A'   44 A'   16 A"   45 A'   46 A'                 
  0.346   0.354   0.378   0.387   0.392   0.419   0.426   0.442
 17 A"   47 A'   48 A'   18 A"   49 A'   19 A"   50 A'   51 A'                 
  0.497   0.548   0.554   0.577   0.588   0.622   0.683   0.715
 52 A'   20 A"   53 A'   21 A"   54 A'   55 A'   56 A'   22 A"                 
  0.722   0.780   0.817   0.880   0.902   0.941   1.072   1.081
 57 A'   58 A'   59 A'   23 A"   60 A'   24 A"   61 A'   25 A"                 
  1.121   1.144   1.390   1.531   1.563   1.581   1.588   1.621
 62 A'   63 A'   64 A'   26 A"   65 A'   27 A"   66 A'   67 A'                 
  1.644   1.768   1.829   1.878   1.926   1.940   1.971   2.242
 68 A'   28 A"   29 A"   69 A'   70 A'   71 A'   72 A'   73 A'                 
  4.191   4.192   4.223   4.235   4.476   4.484   4.487   4.503
 30 A"   74 A'   31 A"   75 A'   32 A"   76 A'   33 A"   77 A'                 
  4.522   4.624   4.759   6.524   6.549   6.557   6.897   6.921
 78 A'   79 A'   80 A'   34 A"   81 A'   82 A'   35 A"   83 A'                 
  6.941   7.240   7.461  14.709  14.749  14.755  14.789  14.833
 84 A'   85 A'   86 A'   36 A"   37 A"   87 A'   88 A'   89 A'                 
 14.864  28.863  29.522  29.543  29.551  29.870  29.873  29.874
 90 A'   91 A'   38 A"   92 A'   93 A'   39 A"   94 A'   40 A"                 
 29.890  29.953  68.737 130.582 130.598 130.610 154.262 165.836
 95 A'   96 A'   97 A'   41 A"   98 A'   99 A'  100 A'  101 A'                 
166.0681912.179
102 A'  103 A'                                                                 

 Occupation and symmetry of molecular orbitals

 Point group: Cs (2 irreducible representations).

                           A'   A"    All 
 ------------------------------------------
 All molecular orbitals:
  - Alpha                  103  41    144 
  - Beta                   103  41    144 
 ------------------------------------------
 Alpha orbitals:
  - Frozen occupied        22   7     29  
  - Active occupied        12   5     17  
  - Active virtual         69   29    98  
  - Frozen virtual         0    0     0   
 ------------------------------------------
 Beta orbitals:
  - Frozen occupied        22   7     29  
  - Active occupied        12   5     17  
  - Active virtual         69   29    98  
  - Frozen virtual         0    0     0   
 ------------------------------------------

 Import integrals:   CPU 0.00 s  wall 0.00 s

 Import integrals:   CPU 76.20 s  wall 48.67 s

 MP2 amplitudes:   CPU 0.22 s  wall 0.42 s

Running a double precision version
           CCSD T amplitudes will be solved using DIIS.

           Start     Size      MaxIter   EConv     TConv     
           3         7         100       1.00e-07  1.00e-05  
 ------------------------------------------------------------------------------
           Energy (a.u.)   Ediff      Tdiff       Comment
 ------------------------------------------------------------------------------
         -7698.41097396                           
     1   -7698.40805641   2.92e-03   7.87e-01     
     2   -7698.42765975   1.96e-02   1.01e-01     
     3   -7698.42764573   1.40e-05   4.41e-02     
     4   -7698.42986846   2.22e-03   1.61e-02     Switched to DIIS steps.
     5   -7698.43065456   7.86e-04   1.38e-02     
     6   -7698.43070007   4.55e-05   2.93e-03     
     7   -7698.43069303   7.04e-06   1.41e-03     
     8   -7698.43069131   1.72e-06   2.80e-04     
     9   -7698.43069182   5.08e-07   1.33e-04     
    10   -7698.43069183   1.06e-08   4.76e-05     
    11   -7698.43069201   1.77e-07   2.38e-05     
    12   -7698.43069206   5.72e-08   1.54e-05     
    13   -7698.43069207   6.81e-09   3.81e-06     
 ------------------------------------------------------------------------------
         -7698.43069207                           CCSD T converged.

End of double precision
 SCF energy                 = -7697.77220692
 MP2 energy                 = -7698.41097396
 CCSD correlation energy     =    -0.65848515
 CCSD total energy           = -7698.43069207

 CCSD  T1^2 = 0.0120  T2^2 = 0.2809  Leading amplitudes:

 Amplitude    Orbitals with energies
 -0.0242       10 (A") A                 ->    13 (A") A                  
              -0.6926                         -0.0231                     
 -0.0242       10 (A") B                 ->    13 (A") B                  
              -0.6926                         -0.0231                     
 -0.0164       31 (A') A                 ->    41 (A') A                  
              -0.6018                          0.1334                     
 -0.0164       31 (A') B                 ->    41 (A') B                  
              -0.6018                          0.1334                     

 Amplitude    Orbitals with energies
 -0.1162       12 (A") A     12 (A") B   ->    13 (A") A     13 (A") B    
              -0.3487       -0.3487           -0.0231       -0.0231       
  0.1162       12 (A") A     12 (A") B   ->    13 (A") B     13 (A") A    
              -0.3487       -0.3487           -0.0231       -0.0231       
  0.1162       12 (A") B     12 (A") A   ->    13 (A") A     13 (A") B    
              -0.3487       -0.3487           -0.0231       -0.0231       
 -0.1162       12 (A") B     12 (A") A   ->    13 (A") B     13 (A") A    
              -0.3487       -0.3487           -0.0231       -0.0231       

 Computing CCSD intemediates for later calculations in double precision
 Finished.

Running a double precision version
           CCSD Lambda amplitudes will be solved using DIIS.
           Start     Size      MaxIter   EConv     LConv     
           3         7         100       1.00e-07  1.00e-05  
 ------------------------------------------------------------------------------
            Enorm      Ldiff       Comment
 ------------------------------------------------------------------------------
     1     6.35e-02   4.62e-02     
     2     1.71e-02   7.10e-03     
     3     7.04e-03   2.00e-03     
     4     3.93e-03   1.31e-03     Switched to DIIS steps.
     5     1.07e-03   7.23e-04     
     6     5.02e-04   1.64e-04     
     7     1.51e-04   4.60e-05     
     8     6.45e-05   2.95e-06     
     9     2.62e-05   3.66e-06     
    10     1.11e-05   1.81e-06     
    11     4.75e-06   6.35e-07     
    12     1.60e-06   3.17e-07     
    13     7.01e-07   3.68e-08     
    14     3.32e-07   4.06e-08     
    15     1.48e-07   6.01e-09     
    16     7.61e-08   2.65e-09     
 ------------------------------------------------------------------------------
                                   CCSD Lambda converged.

 Computing density matrices in double precision...
           Orbital response amplitudes will be solved using DIIS.
           Start     Size      MaxIter   EConv     LConv     
           3         7         100       1.00e-06  1.00e-06  
 ------------------------------------------------------------------------------
            Enorm      Ldiff       Comment
 ------------------------------------------------------------------------------
     1     9.00e-02   8.37e-03     
     2     5.64e-02   2.40e-02     
     3     5.17e-02   1.92e-02     
     4     4.66e-03   2.00e-02     Switched to DIIS steps.
     5     2.13e-03   9.75e-04     
     6     6.12e-04   3.11e-04     
     7     4.73e-04   1.86e-05     
     8     1.29e-04   3.99e-05     
     9     3.26e-05   2.49e-06     
    10     9.07e-06   1.27e-06     
    11     4.43e-06   2.41e-07     
    12     1.82e-06   4.04e-07     
    13     6.75e-07   3.45e-07     
 ------------------------------------------------------------------------------
                                   Orbital response converged.

 Computing density matrices... Done.
 CCSD calculation:   CPU 685.71 s  wall 1039.07 s

Current path: /canmo/ccsd/grad/
/g1_bb_aa
/g1_bb_bb
/g1_o1o1
/g1_o1o2
/g1_o1v1
/g1_o2v1
/g1_v1v1
/g1p_bb_aa
/g1p_bb_bb
/g1s_bb_aa
/g1s_bb_bb
/g2_o1o1o1o1
/g2_o1o1o1v1
/g2_o1o1v1v1
/g2_o1v1o1v1
/g2_o1v1v1v1
/g2_v1v1v1v1
/w_bb_aa
/w_bb_bb
 Transferring MO TPDM to AO TPDM
 Transferring g2_o1o1o1o1
 Transferring g2_o1o1o1v1
 Transferring g2_o1o1v1v1
 Transferring g2_o1v1o1v1
 Transferring g2_o1v1v1v1
 Transferring g2_v1v1v1v1
 Adding separable TPDM
 Computing TPDM gradient
 --------------------------------------------------------
 2e gradient
  Atom          X               Y               Z
 --------------------------------------------------------
    1        -57.614076       13.810043        0.000000  
    2         17.400353      -35.835610        0.000000  
    3         18.928065       25.511118        0.000000  
    4         21.285658       -3.485551       -0.000000  
 --------------------------------------------------------
 --------------------------------------------------------
 Final gradient
  Atom          X               Y               Z
 --------------------------------------------------------
    1        -57.614076       13.810043        0.000000  
    2         17.400353      -35.835610        0.000000  
    3         18.928065       25.511118        0.000000  
    4         21.285658       -3.485551       -0.000000  
 --------------------------------------------------------
 Analytic gradient from two-electron contribution:   CPU 1232.39 s  wall 605.31 s

 Total ccman2 time:   CPU 1999.19 s  wall 1700.62 s


 --------------------------------------------------------------
             Orbital Energies (a.u.) and Symmetries
 --------------------------------------------------------------

 Alpha MOs, Restricted
 -- Occupied --                  
******* -180.88 -169.69 -169.69  -80.06  -80.02  -37.94  -33.12
  1 A'    2 A'    3 A'    4 A'    5 A'    6 A'    7 A'    8 A'                 
-33.120 -26.322 -24.308 -24.307 -24.303  -7.596  -7.562  -7.253
  9 A'   10 A'   11 A'   12 A'   13 A'   14 A'   15 A'   16 A'                 
 -5.488  -5.486  -5.486  -5.476  -5.454  -5.453-169.688 -33.120
 17 A'   18 A'   19 A'   20 A'   21 A'   22 A'    1 A"    2 A"                 
-24.307 -24.303  -5.486  -5.475  -5.453  -2.409  -2.405  -2.392
  3 A"    4 A"    5 A"    6 A"    7 A"   23 A'   24 A'   25 A'                 
 -1.621  -0.962  -0.855  -0.757  -0.691  -0.602  -0.462  -0.422
 26 A'   27 A'   28 A'   29 A'   30 A'   31 A'   32 A'   33 A'                 
 -0.380  -2.404  -2.392  -0.693  -0.430  -0.349
 34 A'    8 A"    9 A"   10 A"   11 A"   12 A"                                 
 -- Virtual --                   
  0.026   0.059   0.073   0.084   0.103   0.109   0.133   0.150
 35 A'   36 A'   37 A'   38 A'   39 A'   40 A'   41 A'   42 A'                 
  0.178   0.276   0.309   0.343   0.354   0.378   0.392   0.426
 43 A'   44 A'   45 A'   46 A'   47 A'   48 A'   49 A'   50 A'                 
  0.442   0.497   0.554   0.588   0.622   0.683   0.722   0.780
 51 A'   52 A'   53 A'   54 A'   55 A'   56 A'   57 A'   58 A'                 
  0.817   0.902   1.072   1.121   1.144   1.390   1.563   1.588
 59 A'   60 A'   61 A'   62 A'   63 A'   64 A'   65 A'   66 A'                 
  1.621   1.644   1.878   1.926   1.940   1.971   2.242   4.192
 67 A'   68 A'   69 A'   70 A'   71 A'   72 A'   73 A'   74 A'                 
  4.235   4.484   4.503   4.522   4.624   4.759   6.549   6.557
 75 A'   76 A'   77 A'   78 A'   79 A'   80 A'   81 A'   82 A'                 
  6.921   6.941   7.240   7.461  14.755  14.789  14.833  14.864
 83 A'   84 A'   85 A'   86 A'   87 A'   88 A'   89 A'   90 A'                 
 28.863  29.543  29.551  29.873  29.890  29.953  68.737 130.598
 91 A'   92 A'   93 A'   94 A'   95 A'   96 A'   97 A'   98 A'                 
130.610 154.262 165.836 166.0681912.179  -0.023   0.080   0.109
 99 A'  100 A'  101 A'  102 A'  103 A'   13 A"   14 A"   15 A"                 
  0.300   0.346   0.387   0.419   0.548   0.577   0.715   0.880
 16 A"   17 A"   18 A"   19 A"   20 A"   21 A"   22 A"   23 A"                 
  0.941   1.081   1.531   1.581   1.768   1.829   4.191   4.223
 24 A"   25 A"   26 A"   27 A"   28 A"   29 A"   30 A"   31 A"                 
  4.476   4.487   6.524   6.897  14.709  14.749  29.522  29.870
 32 A"   33 A"   34 A"   35 A"   36 A"   37 A"   38 A"   39 A"                 
 29.874 130.582
 40 A"   41 A"                                                                 

 Beta MOs, Restricted
 -- Occupied --                  
******* -180.88 -169.69 -169.69  -80.06  -80.02  -37.94  -33.12
  1 A'    2 A'    3 A'    4 A'    5 A'    6 A'    7 A'    8 A'                 
-33.120 -26.322 -24.308 -24.307 -24.303  -7.596  -7.562  -7.253
  9 A'   10 A'   11 A'   12 A'   13 A'   14 A'   15 A'   16 A'                 
 -5.488  -5.486  -5.486  -5.476  -5.454  -5.453-169.688 -33.120
 17 A'   18 A'   19 A'   20 A'   21 A'   22 A'    1 A"    2 A"                 
-24.307 -24.303  -5.486  -5.475  -5.453  -2.409  -2.405  -2.392
  3 A"    4 A"    5 A"    6 A"    7 A"   23 A'   24 A'   25 A'                 
 -1.621  -0.962  -0.855  -0.757  -0.691  -0.602  -0.462  -0.422
 26 A'   27 A'   28 A'   29 A'   30 A'   31 A'   32 A'   33 A'                 
 -0.380  -2.404  -2.392  -0.693  -0.430  -0.349
 34 A'    8 A"    9 A"   10 A"   11 A"   12 A"                                 
 -- Virtual --                   
  0.026   0.059   0.073   0.084   0.103   0.109   0.133   0.150
 35 A'   36 A'   37 A'   38 A'   39 A'   40 A'   41 A'   42 A'                 
  0.178   0.276   0.309   0.343   0.354   0.378   0.392   0.426
 43 A'   44 A'   45 A'   46 A'   47 A'   48 A'   49 A'   50 A'                 
  0.442   0.497   0.554   0.588   0.622   0.683   0.722   0.780
 51 A'   52 A'   53 A'   54 A'   55 A'   56 A'   57 A'   58 A'                 
  0.817   0.902   1.072   1.121   1.144   1.390   1.563   1.588
 59 A'   60 A'   61 A'   62 A'   63 A'   64 A'   65 A'   66 A'                 
  1.621   1.644   1.878   1.926   1.940   1.971   2.242   4.192
 67 A'   68 A'   69 A'   70 A'   71 A'   72 A'   73 A'   74 A'                 
  4.235   4.484   4.503   4.522   4.624   4.759   6.549   6.557
 75 A'   76 A'   77 A'   78 A'   79 A'   80 A'   81 A'   82 A'                 
  6.921   6.941   7.240   7.461  14.755  14.789  14.833  14.864
 83 A'   84 A'   85 A'   86 A'   87 A'   88 A'   89 A'   90 A'                 
 28.863  29.543  29.551  29.873  29.890  29.953  68.737 130.598
 91 A'   92 A'   93 A'   94 A'   95 A'   96 A'   97 A'   98 A'                 
130.610 154.262 165.836 166.0681912.179  -0.023   0.080   0.109
 99 A'  100 A'  101 A'  102 A'  103 A'   13 A"   14 A"   15 A"                 
  0.300   0.346   0.387   0.419   0.548   0.577   0.715   0.880
 16 A"   17 A"   18 A"   19 A"   20 A"   21 A"   22 A"   23 A"                 
  0.941   1.081   1.531   1.581   1.768   1.829   4.191   4.223
 24 A"   25 A"   26 A"   27 A"   28 A"   29 A"   30 A"   31 A"                 
  4.476   4.487   6.524   6.897  14.709  14.749  29.522  29.870
 32 A"   33 A"   34 A"   35 A"   36 A"   37 A"   38 A"   39 A"                 
 29.874 130.582
 40 A"   41 A"                                                                 
 --------------------------------------------------------------

          Ground-State Mulliken Net Atomic Charges

     Atom                 Charge (a.u.)
  ----------------------------------------
      1 I                    -0.149111
      2 P                     0.218015
      3 P                     0.132997
      4 F                    -0.201902
  ----------------------------------------
  Sum of atomic charges =     0.000000

 -----------------------------------------------------------------
                    Cartesian Multipole Moments
 -----------------------------------------------------------------
    Charge (ESU x 10^10)
                -0.0000
    Dipole Moment (Debye)
         X       0.6361      Y      -0.1724      Z      -0.0000
       Tot       0.6590
    Quadrupole Moments (Debye-Ang)
        XX     -65.7841     XY       0.2293     YY     -60.5310
        XZ      -0.0000     YZ      -0.0000     ZZ     -60.0792
    Octopole Moments (Debye-Ang^2)
       XXX      81.0737    XXY      -8.4363    XYY      14.2811
       YYY      -5.2488    XXZ      -0.0000    XYZ       0.0000
       YYZ       0.0000    XZZ      11.4305    YZZ      -1.6552
       ZZZ      -0.0000
    Hexadecapole Moments (Debye-Ang^3)
      XXXX   -1224.0191   XXXY      -3.1953   XXYY    -214.7446
      XYYY      -5.1878   YYYY    -218.8909   XXXZ      -0.0000
      XXYZ      -0.0000   XYYZ      -0.0000   YYYZ      -0.0000
      XXZZ    -196.9460   XYZZ      -0.8862   YYZZ     -50.1238
      XZZZ      -0.0000   YZZZ      -0.0000   ZZZZ     -88.2397
 -----------------------------------------------------------------
 DrvMan completing analytic gradient of the correlated energy
 Correlated dipole moment
            1
    1   0.2502427
    2  -0.0678398
    3  -0.0000000
 Energy read as -7698.430692069
 Full Analytical Gradient: (in a.u., or Hartree/Bohr)
             1             2             3             4
    1   -0.00000429   -0.00008029    0.00013816   -0.00005357
    2    0.00000687   -0.00012222    0.00007566    0.00003969
    3    0.00000000   -0.00000000    0.00000000   -0.00000000
 Gradient time:  CPU 0.31 s  wall 3.82 s
 Geometry Optimization Parameters
   NAtoms,    NIC,     NZ,  NCons,   NDum,   NFix, NCnnct, MaxDiis
        4      14       4       0       0       0       0       0

 Cartesian Hessian Update
 Hessian Updated using BFGS Update


** GEOMETRY OPTIMIZATION IN DELOCALIZED INTERNAL COORDINATES **
   Searching for a Minimum

   Optimization Cycle:   4

                       Coordinates (Angstroms)
     ATOM                X               Y               Z
      1  I         1.3636723328   -0.1066855926    0.0000000000
      2  P        -0.8468862919    1.0504670477    0.0000000000
      3  P        -1.9420149603   -0.6734868592    0.0000000000
      4  F        -3.4439500552   -0.0236585772    0.0000000000
   Point Group: cs    Number of degrees of freedom:     5


   Energy is  -7698.430692069

 Hessian Updated using BFGS Update

  5 Hessian modes will be used to form the next step
  Hessian Eigenvalues:
     0.111520    0.195498    0.263026    0.281796    0.348087

 Minimum Search - Taking Simple RFO Step
 Searching for Lamda that Minimizes Along All modes
 Value Taken    Lamda =   0.00000000
 Step Taken.  Stepsize is  0.000679

                             Maximum     Tolerance    Cnvgd?
         Gradient           0.000123      0.000300     YES
         Displacement       0.000496      0.001200     YES
         Energy change     -0.000001      0.000001     YES


                       Distance Matrix (Angstroms)
             I (  1)   P (  2)   P (  3)
   P (  2)  2.495110
   P (  3)  3.353928  2.042382
   F (  4)  4.808339  2.810425  1.636486

 Final energy is   -7698.4306920691934     


 ******************************
 **  OPTIMIZATION CONVERGED  **
 ******************************

                       Coordinates (Angstroms)
     ATOM                X               Y               Z
      1  I         1.3636723328   -0.1066855926    0.0000000000
      2  P        -0.8468862919    1.0504670477    0.0000000000
      3  P        -1.9420149603   -0.6734868592    0.0000000000
      4  F        -3.4439500552   -0.0236585772    0.0000000000

Z-matrix Print:
$molecule
0 1
I 
P  1 2.495110
P  2 2.042382 1 94.794909
F  3 1.636486 2 99.029207 1 -180.000000 0
$end


 --------------------------------------------------------------
             Orbital Energies (a.u.) and Symmetries
 --------------------------------------------------------------

 Alpha MOs, Restricted
 -- Occupied --                  
******* -180.88 -169.69 -169.69  -80.06  -80.02  -37.94  -33.12
  1 A'    2 A'    3 A'    4 A'    5 A'    6 A'    7 A'    8 A'                 
-33.120 -26.322 -24.308 -24.307 -24.303  -7.596  -7.562  -7.253
  9 A'   10 A'   11 A'   12 A'   13 A'   14 A'   15 A'   16 A'                 
 -5.488  -5.486  -5.486  -5.476  -5.454  -5.453-169.688 -33.120
 17 A'   18 A'   19 A'   20 A'   21 A'   22 A'    1 A"    2 A"                 
-24.307 -24.303  -5.486  -5.475  -5.453  -2.409  -2.405  -2.392
  3 A"    4 A"    5 A"    6 A"    7 A"   23 A'   24 A'   25 A'                 
 -1.621  -0.962  -0.855  -0.757  -0.691  -0.602  -0.462  -0.422
 26 A'   27 A'   28 A'   29 A'   30 A'   31 A'   32 A'   33 A'                 
 -0.380  -2.404  -2.392  -0.693  -0.430  -0.349
 34 A'    8 A"    9 A"   10 A"   11 A"   12 A"                                 
 -- Virtual --                   
  0.026   0.059   0.073   0.084   0.103   0.109   0.133   0.150
 35 A'   36 A'   37 A'   38 A'   39 A'   40 A'   41 A'   42 A'                 
  0.178   0.276   0.309   0.343   0.354   0.378   0.392   0.426
 43 A'   44 A'   45 A'   46 A'   47 A'   48 A'   49 A'   50 A'                 
  0.442   0.497   0.554   0.588   0.622   0.683   0.722   0.780
 51 A'   52 A'   53 A'   54 A'   55 A'   56 A'   57 A'   58 A'                 
  0.817   0.902   1.072   1.121   1.144   1.390   1.563   1.588
 59 A'   60 A'   61 A'   62 A'   63 A'   64 A'   65 A'   66 A'                 
  1.621   1.644   1.878   1.926   1.940   1.971   2.242   4.192
 67 A'   68 A'   69 A'   70 A'   71 A'   72 A'   73 A'   74 A'                 
  4.235   4.484   4.503   4.522   4.624   4.759   6.549   6.557
 75 A'   76 A'   77 A'   78 A'   79 A'   80 A'   81 A'   82 A'                 
  6.921   6.941   7.240   7.461  14.755  14.789  14.833  14.864
 83 A'   84 A'   85 A'   86 A'   87 A'   88 A'   89 A'   90 A'                 
 28.863  29.543  29.551  29.873  29.890  29.953  68.737 130.598
 91 A'   92 A'   93 A'   94 A'   95 A'   96 A'   97 A'   98 A'                 
130.610 154.262 165.836 166.0681912.179  -0.023   0.080   0.109
 99 A'  100 A'  101 A'  102 A'  103 A'   13 A"   14 A"   15 A"                 
  0.300   0.346   0.387   0.419   0.548   0.577   0.715   0.880
 16 A"   17 A"   18 A"   19 A"   20 A"   21 A"   22 A"   23 A"                 
  0.941   1.081   1.531   1.581   1.768   1.829   4.191   4.223
 24 A"   25 A"   26 A"   27 A"   28 A"   29 A"   30 A"   31 A"                 
  4.476   4.487   6.524   6.897  14.709  14.749  29.522  29.870
 32 A"   33 A"   34 A"   35 A"   36 A"   37 A"   38 A"   39 A"                 
 29.874 130.582
 40 A"   41 A"                                                                 

 Beta MOs, Restricted
 -- Occupied --                  
******* -180.88 -169.69 -169.69  -80.06  -80.02  -37.94  -33.12
  1 A'    2 A'    3 A'    4 A'    5 A'    6 A'    7 A'    8 A'                 
-33.120 -26.322 -24.308 -24.307 -24.303  -7.596  -7.562  -7.253
  9 A'   10 A'   11 A'   12 A'   13 A'   14 A'   15 A'   16 A'                 
 -5.488  -5.486  -5.486  -5.476  -5.454  -5.453-169.688 -33.120
 17 A'   18 A'   19 A'   20 A'   21 A'   22 A'    1 A"    2 A"                 
-24.307 -24.303  -5.486  -5.475  -5.453  -2.409  -2.405  -2.392
  3 A"    4 A"    5 A"    6 A"    7 A"   23 A'   24 A'   25 A'                 
 -1.621  -0.962  -0.855  -0.757  -0.691  -0.602  -0.462  -0.422
 26 A'   27 A'   28 A'   29 A'   30 A'   31 A'   32 A'   33 A'                 
 -0.380  -2.404  -2.392  -0.693  -0.430  -0.349
 34 A'    8 A"    9 A"   10 A"   11 A"   12 A"                                 
 -- Virtual --                   
  0.026   0.059   0.073   0.084   0.103   0.109   0.133   0.150
 35 A'   36 A'   37 A'   38 A'   39 A'   40 A'   41 A'   42 A'                 
  0.178   0.276   0.309   0.343   0.354   0.378   0.392   0.426
 43 A'   44 A'   45 A'   46 A'   47 A'   48 A'   49 A'   50 A'                 
  0.442   0.497   0.554   0.588   0.622   0.683   0.722   0.780
 51 A'   52 A'   53 A'   54 A'   55 A'   56 A'   57 A'   58 A'                 
  0.817   0.902   1.072   1.121   1.144   1.390   1.563   1.588
 59 A'   60 A'   61 A'   62 A'   63 A'   64 A'   65 A'   66 A'                 
  1.621   1.644   1.878   1.926   1.940   1.971   2.242   4.192
 67 A'   68 A'   69 A'   70 A'   71 A'   72 A'   73 A'   74 A'                 
  4.235   4.484   4.503   4.522   4.624   4.759   6.549   6.557
 75 A'   76 A'   77 A'   78 A'   79 A'   80 A'   81 A'   82 A'                 
  6.921   6.941   7.240   7.461  14.755  14.789  14.833  14.864
 83 A'   84 A'   85 A'   86 A'   87 A'   88 A'   89 A'   90 A'                 
 28.863  29.543  29.551  29.873  29.890  29.953  68.737 130.598
 91 A'   92 A'   93 A'   94 A'   95 A'   96 A'   97 A'   98 A'                 
130.610 154.262 165.836 166.0681912.179  -0.023   0.080   0.109
 99 A'  100 A'  101 A'  102 A'  103 A'   13 A"   14 A"   15 A"                 
  0.300   0.346   0.387   0.419   0.548   0.577   0.715   0.880
 16 A"   17 A"   18 A"   19 A"   20 A"   21 A"   22 A"   23 A"                 
  0.941   1.081   1.531   1.581   1.768   1.829   4.191   4.223
 24 A"   25 A"   26 A"   27 A"   28 A"   29 A"   30 A"   31 A"                 
  4.476   4.487   6.524   6.897  14.709  14.749  29.522  29.870
 32 A"   33 A"   34 A"   35 A"   36 A"   37 A"   38 A"   39 A"                 
 29.874 130.582
 40 A"   41 A"                                                                 
 --------------------------------------------------------------

          Ground-State Mulliken Net Atomic Charges

     Atom                 Charge (a.u.)
  ----------------------------------------
      1 I                    -0.149111
      2 P                     0.218015
      3 P                     0.132997
      4 F                    -0.201902
  ----------------------------------------
  Sum of atomic charges =     0.000000

 -----------------------------------------------------------------
                    Cartesian Multipole Moments
 -----------------------------------------------------------------
    Charge (ESU x 10^10)
                -0.0000
    Dipole Moment (Debye)
         X       0.6361      Y      -0.1724      Z      -0.0000
       Tot       0.6590
    Quadrupole Moments (Debye-Ang)
        XX     -65.7841     XY       0.2293     YY     -60.5310
        XZ      -0.0000     YZ      -0.0000     ZZ     -60.0792
    Octopole Moments (Debye-Ang^2)
       XXX      81.0737    XXY      -8.4363    XYY      14.2811
       YYY      -5.2488    XXZ      -0.0000    XYZ       0.0000
       YYZ       0.0000    XZZ      11.4305    YZZ      -1.6552
       ZZZ      -0.0000
    Hexadecapole Moments (Debye-Ang^3)
      XXXX   -1224.0191   XXXY      -3.1953   XXYY    -214.7446
      XYYY      -5.1878   YYYY    -218.8909   XXXZ      -0.0000
      XXYZ      -0.0000   XYYZ      -0.0000   YYYZ      -0.0000
      XXZZ    -196.9460   XYZZ      -0.8862   YYZZ     -50.1238
      XZZZ      -0.0000   YZZZ      -0.0000   ZZZZ     -88.2397
 -----------------------------------------------------------------
Archival summary:
1\1\TWL01\OPT\ProcedureUnspecified\BasisUnspecified\121\taweetha\SunNov413:18:132018SunNov413:18:132018\0\\#,OPT,ProcedureUnspecified,BasisUnspecified,\\0,1\I\P,1,2.49511\P,2,2.04238,1,94.7949\F,3,1.63649,2,99.0292,1,-180,0\\HF=-7697.77221\\@

 Total job time:  5336.73s(wall), 8062.71s(cpu) 
 Sun Nov  4 13:18:13 2018

        *************************************************************
        *                                                           *
        *  Thank you very much for using Q-Chem.  Have a nice day.  *
        *                                                           *
        *************************************************************
