# Supplementary material for: Geometric and energetic data from ab initio calculations of haloethene, haloimine, halomethylenephosphine, haloiminophosphine, halodiazene, halodiphosphene and halocyclopropane
Source: Data Brief. 2019 Nov 2;27:104738. doi: 10.1016/j.dib.2019.104738 (PMC6861602; doi:10.1016/j.dib.2019.104738)
Supplement: Multimedia component 8 [file mmc8.zip › PP/CCSD/FEPPFE.out]

Q-Chem Developer Version!
                  Welcome to Q-Chem
     A Quantum Leap Into The Future Of Chemistry


 Q-Chem 5.1, Q-Chem, Inc., Pleasanton, CA (2018)

 Yihan Shao,  Zhengting Gan,  E. Epifanovsky,  A. T. B. Gilbert,  M. Wormit,  
 J. Kussmann,  A. W. Lange,  A. Behn,  Jia Deng,  Xintian Feng,  D. Ghosh,  
 M. Goldey,  P. R. Horn,  L. D. Jacobson,  I. Kaliman,  T. Kus,  A. Landau,  
 Jie Liu,  E. I. Proynov,  R. M. Richard,  R. P. Steele,  E. J. Sundstrom,  
 H. L. Woodcock III,  P. M. Zimmerman,  D. Zuev,  B. Albrecht,  E. Alguire,  
 S. A. Baeppler,  D. Barton,  Z. Benda,  Y. A. Bernard,  E. J. Berquist,  
 K. B. Bravaya,  H. Burton,  D. Casanova,  Chun-Min Chang,  Yunqing Chen,  
 A. Chien,  K. D. Closser,  M. P. Coons,  S. Coriani,  S. Dasgupta,  
 A. L. Dempwolff,  M. Diedenhofen,  Hainam Do,  R. G. Edgar,  Po-Tung Fang,  
 S. Faraji,  S. Fatehi,  Qingguo Feng,  K. D. Fenk,  J. Fosso-Tande,  
 Qinghui Ge,  A. Ghysels,  G. Gidofalvi,  J. Gomes,  J. Gonthier,  A. Gunina,  
 D. Hait,  M. W. D. Hanson-Heine,  P. H. P. Harbach,  A. W. Hauser,  
 J. E. Herr,  E. G. Hohenstein,  Z. C. Holden,  Kerwin Hui,  B. C. Huynh,  
 T.-C. Jagau,  Hyunjun Ji,  B. Kaduk,  K. Khistyaev,  Jaehoon Kim,  
 P. Klunzinger,  K. Koh,  D. Kosenkov,  L. Koulias,  T. Kowalczyk,  
 C. M. Krauter,  A. Kunitsa,  Ka Un Lao,  A. Laurent,  K. V. Lawler,  
 Joonho Lee,  D. Lefrancois,  S. Lehtola,  D. S. Levine,  Yi-Pei Li,  
 You-Sheng Lin,  Fenglai Liu,  E. Livshits,  A. Luenser,  P. Manohar,  
 E. Mansoor,  S. F. Manzer,  Shan-Ping Mao,  Yuezhi Mao,  N. Mardirossian,  
 A. V. Marenich,  T. Markovich,  L. A. Martinez-Martinez,  S. A. Maurer,  
 N. J. Mayhall,  S. C. McKenzie,  J.-M. Mewes,  A. F. Morrison,  
 J. W. Mullinax,  K. Nanda,  T. S. Nguyen-Beck,  R. Olivares-Amaya,  
 J. A. Parkhill,  T. M. Perrine,  F. Plasser,  P. Pokhilko,  S. Prager,  
 A. Prociuk,  E. Ramos,  D. R. Rehn,  F. Rob,  M. Schneider,  N. Sergueev,  
 S. M. Sharada,  S. Sharma,  D. W. Small,  T. Stauch,  T. Stein,  
 Yu-Chuan Su,  A. J. W. Thom,  A. Tkatchenko,  T. Tsuchimochi,  N. M. Tubman,  
 L. Vogt,  M. L. Vidal,  O. Vydrov,  M. A. Watson,  J. Wenzel,  
 M. de Wergifosse,  T. A. Wesolowski,  A. White,  J. Witte,  A. Yamada,  
 Jun Yang,  K. Yao,  S. Yeganeh,  S. R. Yost,  Zhi-Qiang You,  A. Zech,  
 Igor Ying Zhang,  Xing Zhang,  Yan Zhao,  Ying Zhu,  B. R. Brooks,  
 G. K. L. Chan,  C. J. Cramer,  M. S. Gordon,  W. J. Hehre,  A. Klamt,  
 M. W. Schmidt,  C. D. Sherrill,  D. G. Truhlar,  A. Aspuru-Guzik,  R. Baer,  
 A. T. Bell,  N. A. Besley,  Jeng-Da Chai,  A. E. DePrince, III,  
 R. A. DiStasio Jr.,  A. Dreuw,  B. D. Dunietz,  T. R. Furlani,  
 Chao-Ping Hsu,  Yousung Jung,  Jing Kong,  D. S. Lambrecht,  WanZhen Liang,  
 C. Ochsenfeld,  V. A. Rassolov,  L. V. Slipchenko,  J. E. Subotnik,  
 T. Van Voorhis,  J. M. Herbert,  A. I. Krylov,  P. M. W. Gill,  M. Head-Gordon

 Contributors to earlier versions of Q-Chem not listed above: 
 R. D. Adamson,  B. Austin,  J. Baker,  G. J. O. Beran,  K. Brandhorst,  
 S. T. Brown,  E. F. C. Byrd,  A. K. Chakraborty,  C.-L. Cheng,  
 Siu Hung Chien,  D. M. Chipman,  D. L. Crittenden,  H. Dachsel,  
 R. J. Doerksen,  A. D. Dutoi,  L. Fusti-Molnar,  W. A. Goddard III,  
 A. Golubeva-Zadorozhnaya,  S. R. Gwaltney,  G. Hawkins,  A. Heyden,  
 S. Hirata,  G. Kedziora,  F. J. Keil,  C. Kelley,  Jihan Kim,  R. A. King,  
 R. Z. Khaliullin,  P. P. Korambath,  W. Kurlancheek,  A. M. Lee,  M. S. Lee,  
 S. V. Levchenko,  Ching Yeh Lin,  D. Liotard,  R. C. Lochan,  I. Lotan,  
 P. E. Maslen,  N. Nair,  D. P. O'Neill,  D. Neuhauser,  E. Neuscamman,  
 C. M. Oana,  R. Olson,  B. Peters,  R. Peverati,  P. A. Pieniazek,  
 Y. M. Rhee,  J. Ritchie,  M. A. Rohrdanz,  E. Rosta,  N. J. Russ,  
 H. F. Schaefer III,  N. E. Schultz,  N. Shenvi,  A. C. Simmonett,  A. Sodt,  
 D. Stuck,  K. S. Thanthiriwatte,  V. Vanovschi,  Tao Wang,  A. Warshel,  
 C. F. Williams,  Q. Wu,  X. Xu,  W. Zhang

 Please cite Q-Chem as follows:
 Y. Shao et al., Mol. Phys. 113, 184-215 (2015)
 DOI: 10.1080/00268976.2014.952696

 Q-Chem 5.1.1 for Intel X86 EM64T Linux

 Parts of Q-Chem use Armadillo 8.300.2 (Tropical Shenanigans).
 http://arma.sourceforge.net/

 Q-Chem begins on Sun Nov  4 09:58:28 2018  

Host: 
0

     Scratch files written to /scratch/taweetham/qchem42772//
Input Ideriv = 1
Curr. Ideriv = -1
Max.  Ideriv = 1

Checking the input file for inconsistencies... 	...done.

--------------------------------------------------------------
User input:
--------------------------------------------------------------
F=F_c.out
$molecule
0 1
P 
F  1 1.635442
P  1 2.063739 2 105.270805
F  3 1.635442 1 105.270805 2 -0.000000 0
$end

$rem
   JOB_TYPE	OPTIMIZATION
   BASIS	6-311++G**
   METHOD	ccsd
   MEM_TOTAL	4000
   N_FROZEN_CORE      FC
$end


--------------------------------------------------------------
 ----------------------------------------------------------------
             Standard Nuclear Orientation (Angstroms)
    I     Atom           X                Y                Z
 ----------------------------------------------------------------
    1      P       1.0318695000    -0.0000000000     0.5916365265
    2      F       1.4626147106     0.0000000000    -0.9860608776
    3      P      -1.0318695000    -0.0000000000     0.5916365265
    4      F      -1.4626147106     0.0000000000    -0.9860608776
 ----------------------------------------------------------------
 Molecular Point Group                 C2v   NOp =  4
 Largest Abelian Subgroup              C2v   NOp =  4
 Nuclear Repulsion Energy =   208.1181179798 hartrees
 There are       24 alpha and       24 beta electrons
 Requested basis set is 6-311++G(d,p)
 There are 38 shells and 104 basis functions
 Total memory of 4000MB is distributed as follows: 
   QALLOC including MEM_STATIC uses 192MB
   MEM_STATIC is set to 192MB
   CCMAN JOB total memory use is  3808MB
 Warning: actual memory use might exceed 4000MB

 Total QAlloc Memory Limit    192 MB
 Mega-Array Size       188 MB
 MEM_STATIC part       192 MB
 A cutoff of  1.0D-14 yielded    677 shell pairs
 There are      5299 function pairs (      5723 Cartesian)

 -------------------------------------------------------
 OpenMP Integral Computing Module                       
 Release: version 1.0, May 2013, Q-Chem Inc. Pittsburgh 
 -------------------------------------------------------
 Integral Job Info:
 Integral job number is                      11
 Integral operator is                         1
 short-range coefficients                     0
 long-range coefficients              100000000
 Omega coefficients                           0
 if combine SR and LR in K                    0
 Integral screening is                        0
 Integral computing path is                   2
 max size of driver memory is            800000
 size of driver memory is                593474
 size of scratch memory is              4204008
 max col of scratch BK array               1296
 max len of scratch array in speh3          155
 max len of scratch index in speh4           18
 max int batch size is                      520
 min int batch size is                       52
 fixed nKL is                                52
 max L of basis functions is                  2
 order of int derivative is                   0
 number of shells is                         38
 number of basis is                         108
 number of cartesian basis is               108
 number of contracted shell pairs           677
 number of primitive shell pairs           1942
 maxK2 (contraction) of shell pair           36
 max number of K2 of shell pair               1
 max number of CS2 of shell pair             64
 max number of PS2 of shell pair            168
 mem total for path MDJ                  512850
 -------------------------------------------------------
 Smallest overlap matrix eigenvalue = 9.99E-04

 Scale SEOQF with 1.000000e-01/1.000000e-01/1.000000e-01

 Standard Electronic Orientation quadrupole field applied
 Nucleus-field energy     =    -0.0000000005 hartrees
 Guess from superposition of atomic densities
 Warning:  Energy on first SCF cycle will be non-variational
 SAD guess density has 48.000000 electrons

 -----------------------------------------------------------------------
  General SCF calculation program by
  Eric Jon Sundstrom, Paul Horn, Yuezhi Mao, Dmitri Zuev, Alec White,
  David Stuck, Shaama M.S., Shane Yost, Joonho Lee, David Small,
  Daniel Levine, Susi Lehtola, Hugh Burton, Evgeny Epifanovsky
 -----------------------------------------------------------------------
 Hartree-Fock
 using 4 threads for integral computing
 -------------------------------------------------------
 OpenMP Integral computing Module                
 Release: version 2.0, May 2017, Q-Chem Inc. Pleasanton 
 -------------------------------------------------------
 A restricted SCF calculation will be
 performed using DIIS
 SCF converges when DIIS error is below 1.0e-08
 ---------------------------------------
  Cycle       Energy         DIIS error
 ---------------------------------------
    1    -880.5326648775      4.74e-02  
    2    -880.3360012424      7.50e-03  
    3    -880.3859125812      5.03e-03  
    4    -880.4067698187      6.84e-04  
    5    -880.4075526484      1.78e-04  
    6    -880.4076444660      3.86e-05  
    7    -880.4076497720      1.29e-05  
    8    -880.4076507424      4.56e-06  
    9    -880.4076508976      1.15e-06  
   10    -880.4076509069      3.40e-07  
   11    -880.4076509076      9.12e-08  
   12    -880.4076509077      1.49e-08  
   13    -880.4076509076      2.40e-09  Convergence criterion met
 ---------------------------------------
 SCF time:   CPU 3.44s  wall 2.00s 
 SCF   energy in the final basis set =     -880.4076509076
 Total energy in the final basis set =     -880.4076509076


 ------------------------------------------------------------------------------

   CCMAN2: suite of methods based on coupled cluster
           and equation of motion theories.

   Components:
   * libvmm-1.3-trunk
     by Evgeny Epifanovsky, Ilya Kaliman.
   * libtensor-2.5-trunk
     by Evgeny Epifanovsky, Michael Wormit, Dmitry Zuev, Sam Manzer, 
        Ilya Kaliman.
   * libcc-2.5-trunk
     by Evgeny Epifanovsky, Arik Landau, Tomasz Kus, Kirill Khistyaev, 
        Dmitry Zuev, Prashant Manohar, Xintian Feng, Anna Krylov, 
        Matthew Goldey, Alec White, Thomas Jagau, Kaushik Nanda, 
        Anastasia Gunina, Alexander Kunitsa, Joonho Lee.

   CCMAN original authors:
   Anna I. Krylov, C. David Sherrill, Steven R. Gwaltney,
   Edward F. C. Byrd (2000)
   Sergey V. Levchenko, Lyudmila V. Slipchenko, Tao Wang,
   Ana-Maria C. Cristian (2003)
   Piotr A. Pieniazek, C. Melania Oana, Evgeny Epifanovsky (2007)
   Prashant Manohar (2009)

 ------------------------------------------------------------------------------


 Allocating and initializing 3808MB of RAM...
 Calculation will run on 4 cores.


 Alpha MOs, Restricted
 -- Occupied --                  
-80.053 -80.053 -26.323 -26.323  -7.590  -7.590  -5.483  -5.483
  1 A1    1 B1    2 B1    2 A1    3 A1    3 B1    4 A1    4 B1                 
 -5.481  -5.481  -5.481  -5.480  -1.622  -1.617  -0.938  -0.807
  5 A1    1 B2    1 A2    5 B1    6 A1    6 B1    7 A1    7 B1                 
 -0.721  -0.696  -0.686  -0.686  -0.679  -0.531  -0.411  -0.368
  8 A1    2 B2    9 A1    2 A2    8 B1    9 B1   10 A1    3 B2                 
 -- Virtual --                   
 -0.013   0.025   0.063   0.064   0.077   0.096   0.102   0.110
  3 A2   11 A1   12 A1   10 B1    4 B2   11 B1   13 A1    4 A2                 
  0.112   0.157   0.179   0.206   0.294   0.301   0.336   0.367
 14 A1   12 B1   13 B1   14 B1   15 A1    5 B2   16 A1   17 A1                 
  0.367   0.379   0.382   0.383   0.411   0.417   0.452   0.468
 15 B1    5 A2    6 B2   18 A1   16 B1    6 A2   17 B1   18 B1                 
  0.471   0.620   0.665   0.710   0.788   0.789   0.868   0.892
 19 A1   19 B1   20 A1    7 B2   21 A1   20 B1    8 B2   22 A1                 
  0.917   1.042   1.065   1.102   1.169   1.367   1.563   1.593
  7 A2   21 B1    8 A2   23 A1   22 B1   23 B1    9 B2   24 A1                 
  1.594   1.612   1.647   1.665   1.763   1.821   1.825   1.940
  9 A2   25 A1   24 B1   25 B1   10 B2   26 A1   10 A2   26 B1                 
  1.959   1.975   2.224   2.256   4.192   4.192   4.195   4.202
 27 A1   27 B1   28 A1   28 B1   11 B2   11 A2   29 A1   29 B1                 
  4.217   4.220   4.227   4.261   4.484   4.536   6.887   6.905
 30 A1   12 B2   12 A2   30 B1   31 A1   31 B1   13 B2   32 A1                 
  6.909   6.922   6.951   6.967   7.319   7.476  14.705  14.734
 13 A2   33 A1   32 B1   33 B1   34 A1   34 B1   14 B2   14 A2                 
 14.744  14.762  14.846  14.859  68.724  68.744 165.897 166.075
 35 B1   35 A1   36 B1   36 A1   37 A1   37 B1   38 A1   38 B1                 

 Beta MOs, Restricted
 -- Occupied --                  
-80.053 -80.053 -26.323 -26.323  -7.590  -7.590  -5.483  -5.483
  1 A1    1 B1    2 B1    2 A1    3 A1    3 B1    4 A1    4 B1                 
 -5.481  -5.481  -5.481  -5.480  -1.622  -1.617  -0.938  -0.807
  5 A1    1 B2    1 A2    5 B1    6 A1    6 B1    7 A1    7 B1                 
 -0.721  -0.696  -0.686  -0.686  -0.679  -0.531  -0.411  -0.368
  8 A1    2 B2    9 A1    2 A2    8 B1    9 B1   10 A1    3 B2                 
 -- Virtual --                   
 -0.013   0.025   0.063   0.064   0.077   0.096   0.102   0.110
  3 A2   11 A1   12 A1   10 B1    4 B2   11 B1   13 A1    4 A2                 
  0.112   0.157   0.179   0.206   0.294   0.301   0.336   0.367
 14 A1   12 B1   13 B1   14 B1   15 A1    5 B2   16 A1   17 A1                 
  0.367   0.379   0.382   0.383   0.411   0.417   0.452   0.468
 15 B1    5 A2    6 B2   18 A1   16 B1    6 A2   17 B1   18 B1                 
  0.471   0.620   0.665   0.710   0.788   0.789   0.868   0.892
 19 A1   19 B1   20 A1    7 B2   21 A1   20 B1    8 B2   22 A1                 
  0.917   1.042   1.065   1.102   1.169   1.367   1.563   1.593
  7 A2   21 B1    8 A2   23 A1   22 B1   23 B1    9 B2   24 A1                 
  1.594   1.612   1.647   1.665   1.763   1.821   1.825   1.940
  9 A2   25 A1   24 B1   25 B1   10 B2   26 A1   10 A2   26 B1                 
  1.959   1.975   2.224   2.256   4.192   4.192   4.195   4.202
 27 A1   27 B1   28 A1   28 B1   11 B2   11 A2   29 A1   29 B1                 
  4.217   4.220   4.227   4.261   4.484   4.536   6.887   6.905
 30 A1   12 B2   12 A2   30 B1   31 A1   31 B1   13 B2   32 A1                 
  6.909   6.922   6.951   6.967   7.319   7.476  14.705  14.734
 13 A2   33 A1   32 B1   33 B1   34 A1   34 B1   14 B2   14 A2                 
 14.744  14.762  14.846  14.859  68.724  68.744 165.897 166.075
 35 B1   35 A1   36 B1   36 A1   37 A1   37 B1   38 A1   38 B1                 

 Occupation and symmetry of molecular orbitals

 Point group: C2v (4 irreducible representations).

                           A1   A2   B1   B2    All 
 ----------------------------------------------------
 All molecular orbitals:
  - Alpha                  38   14   38   14    104 
  - Beta                   38   14   38   14    104 
 ----------------------------------------------------
 Alpha orbitals:
  - Frozen occupied        5    1    5    1     12  
  - Active occupied        5    1    4    2     12  
  - Active virtual         28   12   29   11    80  
  - Frozen virtual         0    0    0    0     0   
 ----------------------------------------------------
 Beta orbitals:
  - Frozen occupied        5    1    5    1     12  
  - Active occupied        5    1    4    2     12  
  - Active virtual         28   12   29   11    80  
  - Frozen virtual         0    0    0    0     0   
 ----------------------------------------------------

 Import integrals:   CPU 0.00 s  wall 0.02 s

 Import integrals:   CPU 17.18 s  wall 23.53 s

 MP2 amplitudes:   CPU 0.48 s  wall 0.76 s

Running a double precision version
           CCSD T amplitudes will be solved using DIIS.

           Start     Size      MaxIter   EConv     TConv     
           3         7         100       1.00e-07  1.00e-05  
 ------------------------------------------------------------------------------
           Energy (a.u.)   Ediff      Tdiff       Comment
 ------------------------------------------------------------------------------
          -881.04775923                           
     1    -881.04179774   5.96e-03   7.12e-01     
     2    -881.06453217   2.27e-02   9.81e-02     
     3    -881.06331969   1.21e-03   4.59e-02     
     4    -881.06604680   2.73e-03   2.10e-02     Switched to DIIS steps.
     5    -881.06703863   9.92e-04   1.44e-02     
     6    -881.06707049   3.19e-05   2.75e-03     
     7    -881.06706398   6.51e-06   1.36e-03     
     8    -881.06706140   2.57e-06   2.58e-04     
     9    -881.06706161   2.04e-07   1.19e-04     
    10    -881.06706158   2.62e-08   4.62e-05     
    11    -881.06706173   1.44e-07   2.92e-05     
    12    -881.06706194   2.13e-07   1.89e-05     
    13    -881.06706180   1.35e-07   4.74e-06     
    14    -881.06706181   7.04e-09   2.00e-06     
 ------------------------------------------------------------------------------
          -881.06706181                           CCSD T converged.

End of double precision
 SCF energy                 = -880.40765091
 MP2 energy                 = -881.04775923
 CCSD correlation energy     =   -0.65941090
 CCSD total energy           = -881.06706181

 CCSD  T1^2 = 0.0141  T2^2 = 0.2445  Leading amplitudes:

 Amplitude    Orbitals with energies
  0.0348       2 (A2) A                  ->    3 (A2) A                   
              -0.6861                         -0.0131                     
  0.0348       2 (A2) B                  ->    3 (A2) B                   
              -0.6861                         -0.0131                     
 -0.0229       3 (B2) A                  ->    6 (B2) A                   
              -0.3676                          0.3822                     
 -0.0229       3 (B2) B                  ->    6 (B2) B                   
              -0.3676                          0.3822                     

 Amplitude    Orbitals with energies
 -0.1659       3 (B2) A      3 (B2) B    ->    3 (A2) A      3 (A2) B     
              -0.3676       -0.3676           -0.0131       -0.0131       
  0.1659       3 (B2) A      3 (B2) B    ->    3 (A2) B      3 (A2) A     
              -0.3676       -0.3676           -0.0131       -0.0131       
  0.1659       3 (B2) B      3 (B2) A    ->    3 (A2) A      3 (A2) B     
              -0.3676       -0.3676           -0.0131       -0.0131       
 -0.1659       3 (B2) B      3 (B2) A    ->    3 (A2) B      3 (A2) A     
              -0.3676       -0.3676           -0.0131       -0.0131       

 Computing CCSD intemediates for later calculations in double precision
 Finished.

Running a double precision version
           CCSD Lambda amplitudes will be solved using DIIS.
           Start     Size      MaxIter   EConv     LConv     
           3         7         100       1.00e-07  1.00e-05  
 ------------------------------------------------------------------------------
            Enorm      Ldiff       Comment
 ------------------------------------------------------------------------------
     1     6.50e-02   4.19e-02     
     2     2.09e-02   1.02e-02     
     3     8.73e-03   1.37e-03     
     4     4.51e-03   1.72e-03     Switched to DIIS steps.
     5     1.13e-03   8.78e-04     
     6     5.27e-04   1.75e-04     
     7     1.35e-04   4.00e-05     
     8     5.57e-05   5.05e-06     
     9     1.92e-05   2.32e-06     
    10     8.33e-06   1.38e-06     
    11     4.02e-06   2.68e-07     
    12     1.66e-06   2.35e-07     
    13     9.32e-07   9.51e-09     
    14     4.29e-07   1.49e-08     
    15     1.72e-07   3.79e-09     
    16     7.64e-08   3.97e-09     
 ------------------------------------------------------------------------------
                                   CCSD Lambda converged.

 Computing density matrices in double precision...
           Orbital response amplitudes will be solved using DIIS.
           Start     Size      MaxIter   EConv     LConv     
           3         7         100       1.00e-06  1.00e-06  
 ------------------------------------------------------------------------------
            Enorm      Ldiff       Comment
 ------------------------------------------------------------------------------
     1     9.08e-02   3.92e-03     
     2     5.63e-02   3.23e-02     
     3     5.38e-02   2.95e-02     
     4     5.52e-03   2.43e-02     Switched to DIIS steps.
     5     4.63e-04   1.08e-03     
     6     1.75e-04   1.71e-05     
     7     4.13e-05   3.47e-05     
     8     5.20e-06   3.34e-06     
     9     1.29e-06   4.13e-08     
    10     2.90e-07   9.48e-08     
 ------------------------------------------------------------------------------
                                   Orbital response converged.

 Computing density matrices... Done.
 CCSD calculation:   CPU 86.09 s  wall 28.78 s

Current path: /canmo/ccsd/grad/
/g1_bb_aa
/g1_bb_bb
/g1_o1o1
/g1_o1o2
/g1_o1v1
/g1_o2v1
/g1_v1v1
/g1p_bb_aa
/g1p_bb_bb
/g1s_bb_aa
/g1s_bb_bb
/g2_o1o1o1o1
/g2_o1o1o1v1
/g2_o1o1v1v1
/g2_o1v1o1v1
/g2_o1v1v1v1
/g2_v1v1v1v1
/w_bb_aa
/w_bb_bb
 Transferring MO TPDM to AO TPDM
 Transferring g2_o1o1o1o1
 Transferring g2_o1o1o1v1
 Transferring g2_o1o1v1v1
 Transferring g2_o1v1o1v1
 Transferring g2_o1v1v1v1
 Transferring g2_v1v1v1v1
 Adding separable TPDM
 Computing TPDM gradient
 --------------------------------------------------------
 2e gradient
  Atom          X               Y               Z
 --------------------------------------------------------
    1        -17.786329       -0.000000      -15.038857  
    2         -9.884056       -0.000000       15.038857  
    3         17.786329        0.000000      -15.038857  
    4          9.884056       -0.000000       15.038857  
 --------------------------------------------------------
 --------------------------------------------------------
 Final gradient
  Atom          X               Y               Z
 --------------------------------------------------------
    1        -17.786329       -0.000000      -15.038857  
    2         -9.884056       -0.000000       15.038857  
    3         17.786329        0.000000      -15.038857  
    4          9.884056       -0.000000       15.038857  
 --------------------------------------------------------
 Analytic gradient from two-electron contribution:   CPU 330.27 s  wall 213.13 s

 Total ccman2 time:   CPU 437.25 s  wall 274.14 s


 --------------------------------------------------------------
             Orbital Energies (a.u.) and Symmetries
 --------------------------------------------------------------

 Alpha MOs, Restricted
 -- Occupied --                  
-80.053 -26.323  -7.590  -5.483  -5.481  -5.481 -80.053 -26.323
  1 A1    2 A1    3 A1    4 A1    5 A1    1 A2    1 B1    2 B1                 
 -7.590  -5.483  -5.480  -5.481  -1.622  -0.938  -0.721  -0.686
  3 B1    4 B1    5 B1    1 B2    6 A1    7 A1    8 A1    9 A1                 
 -0.411  -0.686  -1.617  -0.807  -0.679  -0.531  -0.696  -0.368
 10 A1    2 A2    6 B1    7 B1    8 B1    9 B1    2 B2    3 B2                 
 -- Virtual --                   
  0.025   0.063   0.102   0.112   0.294   0.336   0.367   0.383
 11 A1   12 A1   13 A1   14 A1   15 A1   16 A1   17 A1   18 A1                 
  0.471   0.665   0.788   0.892   1.102   1.593   1.612   1.821
 19 A1   20 A1   21 A1   22 A1   23 A1   24 A1   25 A1   26 A1                 
  1.959   2.224   4.195   4.217   4.484   6.905   6.922   7.319
 27 A1   28 A1   29 A1   30 A1   31 A1   32 A1   33 A1   34 A1                 
 14.762  14.859  68.724 165.897  -0.013   0.110   0.379   0.417
 35 A1   36 A1   37 A1   38 A1    3 A2    4 A2    5 A2    6 A2                 
  0.917   1.065   1.594   1.825   4.192   4.227   6.909  14.734
  7 A2    8 A2    9 A2   10 A2   11 A2   12 A2   13 A2   14 A2                 
  0.064   0.096   0.157   0.179   0.206   0.367   0.411   0.452
 10 B1   11 B1   12 B1   13 B1   14 B1   15 B1   16 B1   17 B1                 
  0.468   0.620   0.789   1.042   1.169   1.367   1.647   1.665
 18 B1   19 B1   20 B1   21 B1   22 B1   23 B1   24 B1   25 B1                 
  1.940   1.975   2.256   4.202   4.261   4.536   6.951   6.967
 26 B1   27 B1   28 B1   29 B1   30 B1   31 B1   32 B1   33 B1                 
  7.476  14.744  14.846  68.744 166.075   0.077   0.301   0.382
 34 B1   35 B1   36 B1   37 B1   38 B1    4 B2    5 B2    6 B2                 
  0.710   0.868   1.563   1.763   4.192   4.220   6.887  14.705
  7 B2    8 B2    9 B2   10 B2   11 B2   12 B2   13 B2   14 B2                 

 Beta MOs, Restricted
 -- Occupied --                  
-80.053 -26.323  -7.590  -5.483  -5.481  -5.481 -80.053 -26.323
  1 A1    2 A1    3 A1    4 A1    5 A1    1 A2    1 B1    2 B1                 
 -7.590  -5.483  -5.480  -5.481  -1.622  -0.938  -0.721  -0.686
  3 B1    4 B1    5 B1    1 B2    6 A1    7 A1    8 A1    9 A1                 
 -0.411  -0.686  -1.617  -0.807  -0.679  -0.531  -0.696  -0.368
 10 A1    2 A2    6 B1    7 B1    8 B1    9 B1    2 B2    3 B2                 
 -- Virtual --                   
  0.025   0.063   0.102   0.112   0.294   0.336   0.367   0.383
 11 A1   12 A1   13 A1   14 A1   15 A1   16 A1   17 A1   18 A1                 
  0.471   0.665   0.788   0.892   1.102   1.593   1.612   1.821
 19 A1   20 A1   21 A1   22 A1   23 A1   24 A1   25 A1   26 A1                 
  1.959   2.224   4.195   4.217   4.484   6.905   6.922   7.319
 27 A1   28 A1   29 A1   30 A1   31 A1   32 A1   33 A1   34 A1                 
 14.762  14.859  68.724 165.897  -0.013   0.110   0.379   0.417
 35 A1   36 A1   37 A1   38 A1    3 A2    4 A2    5 A2    6 A2                 
  0.917   1.065   1.594   1.825   4.192   4.227   6.909  14.734
  7 A2    8 A2    9 A2   10 A2   11 A2   12 A2   13 A2   14 A2                 
  0.064   0.096   0.157   0.179   0.206   0.367   0.411   0.452
 10 B1   11 B1   12 B1   13 B1   14 B1   15 B1   16 B1   17 B1                 
  0.468   0.620   0.789   1.042   1.169   1.367   1.647   1.665
 18 B1   19 B1   20 B1   21 B1   22 B1   23 B1   24 B1   25 B1                 
  1.940   1.975   2.256   4.202   4.261   4.536   6.951   6.967
 26 B1   27 B1   28 B1   29 B1   30 B1   31 B1   32 B1   33 B1                 
  7.476  14.744  14.846  68.744 166.075   0.077   0.301   0.382
 34 B1   35 B1   36 B1   37 B1   38 B1    4 B2    5 B2    6 B2                 
  0.710   0.868   1.563   1.763   4.192   4.220   6.887  14.705
  7 B2    8 B2    9 B2   10 B2   11 B2   12 B2   13 B2   14 B2                 
 --------------------------------------------------------------

          Ground-State Mulliken Net Atomic Charges

     Atom                 Charge (a.u.)
  ----------------------------------------
      1 P                     0.206621
      2 F                    -0.206621
      3 P                     0.206621
      4 F                    -0.206621
  ----------------------------------------
  Sum of atomic charges =    -0.000000

 -----------------------------------------------------------------
                    Cartesian Multipole Moments
 -----------------------------------------------------------------
    Charge (ESU x 10^10)
                 0.0000
    Dipole Moment (Debye)
         X      -0.0000      Y      -0.0000      Z       2.1973
       Tot       2.1973
    Quadrupole Moments (Debye-Ang)
        XX     -37.8851     XY      -0.0000     YY     -35.4140
        XZ      -0.0000     YZ      -0.0000     ZZ     -38.7938
    Octopole Moments (Debye-Ang^2)
       XXX      -0.0000    XXY      -0.0000    XYY      -0.0000
       YYY      -0.0000    XXZ      -3.0602    XYZ      -0.0000
       YYZ      -7.1068    XZZ      -0.0000    YZZ      -0.0000
       ZZZ     -13.3068
    Hexadecapole Moments (Debye-Ang^3)
      XXXX    -339.4604   XXXY      -0.0000   XXYY     -63.0609
      XYYY      -0.0000   YYYY     -48.6589   XXXZ      -0.0000
      XXYZ       0.0000   XYYZ      -0.0000   YYYZ      -0.0000
      XXZZ     -95.8608   XYZZ      -0.0000   YYZZ     -36.3626
      XZZZ      -0.0000   YZZZ      -0.0000   ZZZZ    -160.4806
 -----------------------------------------------------------------
 DrvMan completing analytic gradient of the correlated energy
 Correlated dipole moment
            1
    1  -0.0000000
    2  -0.0000000
    3   0.8644689
 Energy read as -881.067061812
 Full Analytical Gradient: (in a.u., or Hartree/Bohr)
             1             2             3             4
    1    0.00243795    0.00248674   -0.00243795   -0.00248674
    2    0.00000000   -0.00000000   -0.00000000    0.00000000
    3    0.00604642   -0.00604642    0.00604642   -0.00604642
 Gradient time:  CPU 0.26 s  wall 1.62 s
 Geometry Optimization Parameters
   NAtoms,    NIC,     NZ,  NCons,   NDum,   NFix, NCnnct, MaxDiis
        4      14       4       0       0       0       0       0


** GEOMETRY OPTIMIZATION IN DELOCALIZED INTERNAL COORDINATES **
   Searching for a Minimum

   Optimization Cycle:   1

                       Coordinates (Angstroms)
     ATOM                X               Y               Z
      1  P         1.0318695000    0.0000000000    0.5916365265
      2  F         1.4626147106    0.0000000000   -0.9860608776
      3  P        -1.0318695000    0.0000000000    0.5916365265
      4  F        -1.4626147106    0.0000000000   -0.9860608776
   Point Group: c2v   Number of degrees of freedom:     3


   Energy is   -881.067061812


 Attempting to Generate Delocalized Internal Coordinates

  3 Hessian modes will be used to form the next step
  Hessian Eigenvalues:
     0.250000    0.282061    0.449329

 Minimum Search - Taking Simple RFO Step
 Searching for Lamda that Minimizes Along All modes
 Value Taken    Lamda =  -0.00032303
 Step Taken.  Stepsize is  0.030311

                             Maximum     Tolerance    Cnvgd?
         Gradient           0.009348      0.000300      NO
         Displacement       0.023707      0.001200      NO
         Energy change     *********      0.000001      NO


 New Cartesian Coordinates Obtained by Inverse Iteration

 Displacement from previous Coordinates is:  0.061104
 ----------------------------------------------------------------
             Standard Nuclear Orientation (Angstroms)
    I     Atom           X                Y                Z
 ----------------------------------------------------------------
    1      P       1.0272551572     0.0000000000     0.5900489965
    2      F       1.4403337544     0.0000000000    -0.9844733476
    3      P      -1.0272551572     0.0000000000     0.5900489965
    4      F      -1.4403337544     0.0000000000    -0.9844733476
 ----------------------------------------------------------------
 Molecular Point Group                 C2v   NOp =  4
 Largest Abelian Subgroup              C2v   NOp =  4
 Nuclear Repulsion Energy =   209.4173187793 hartrees
 There are       24 alpha and       24 beta electrons
 Applying Cartesian multipole field
    Component          Value
    ---------          -----
     (2,0,0)        1.00000E-11
     (0,2,0)        2.00000E-11
     (0,0,2)       -3.00000E-11
 Nucleus-field energy     =    -0.0000000005 hartrees
 Requested basis set is 6-311++G(d,p)
 There are 38 shells and 104 basis functions
 A cutoff of  1.0D-14 yielded    683 shell pairs
 There are      5355 function pairs (      5787 Cartesian)
 Smallest overlap matrix eigenvalue = 9.75E-04
 Guess MOs from SCF MO coefficient file

 -----------------------------------------------------------------------
  General SCF calculation program by
  Eric Jon Sundstrom, Paul Horn, Yuezhi Mao, Dmitri Zuev, Alec White,
  David Stuck, Shaama M.S., Shane Yost, Joonho Lee, David Small,
  Daniel Levine, Susi Lehtola, Hugh Burton, Evgeny Epifanovsky
 -----------------------------------------------------------------------
 Hartree-Fock
 using 4 threads for integral computing
 -------------------------------------------------------
 OpenMP Integral computing Module                
 Release: version 2.0, May 2017, Q-Chem Inc. Pleasanton 
 -------------------------------------------------------
 A restricted SCF calculation will be
 performed using DIIS
 SCF converges when DIIS error is below 1.0e-08
 ---------------------------------------
  Cycle       Energy         DIIS error
 ---------------------------------------
    1    -880.4086378495      2.82e-04  
    2    -880.4087679727      7.47e-05  
    3    -880.4087811573      3.42e-05  
    4    -880.4087831168      1.18e-05  
    5    -880.4087835153      3.10e-06  
    6    -880.4087835723      1.16e-06  
    7    -880.4087835824      4.33e-07  
    8    -880.4087835839      1.29e-07  
    9    -880.4087835840      2.48e-08  
   10    -880.4087835840      3.96e-09  Convergence criterion met
 ---------------------------------------
 SCF time:   CPU 4.42s  wall 5.00s 
 SCF   energy in the final basis set =     -880.4087835840
 Total energy in the final basis set =     -880.4087835840


 ------------------------------------------------------------------------------

   CCMAN2: suite of methods based on coupled cluster
           and equation of motion theories.

   Components:
   * libvmm-1.3-trunk
     by Evgeny Epifanovsky, Ilya Kaliman.
   * libtensor-2.5-trunk
     by Evgeny Epifanovsky, Michael Wormit, Dmitry Zuev, Sam Manzer, 
        Ilya Kaliman.
   * libcc-2.5-trunk
     by Evgeny Epifanovsky, Arik Landau, Tomasz Kus, Kirill Khistyaev, 
        Dmitry Zuev, Prashant Manohar, Xintian Feng, Anna Krylov, 
        Matthew Goldey, Alec White, Thomas Jagau, Kaushik Nanda, 
        Anastasia Gunina, Alexander Kunitsa, Joonho Lee.

   CCMAN original authors:
   Anna I. Krylov, C. David Sherrill, Steven R. Gwaltney,
   Edward F. C. Byrd (2000)
   Sergey V. Levchenko, Lyudmila V. Slipchenko, Tao Wang,
   Ana-Maria C. Cristian (2003)
   Piotr A. Pieniazek, C. Melania Oana, Evgeny Epifanovsky (2007)
   Prashant Manohar (2009)

 ------------------------------------------------------------------------------


 Allocating and initializing 3808MB of RAM...
 Calculation will run on 4 cores.


 Alpha MOs, Restricted
 -- Occupied --                  
-80.051 -80.051 -26.324 -26.324  -7.588  -7.588  -5.481  -5.481
  1 A1    1 B1    2 B1    2 A1    3 A1    3 B1    4 A1    4 B1                 
 -5.479  -5.479  -5.479  -5.479  -1.625  -1.619  -0.940  -0.808
  5 A1    1 B2    1 A2    5 B1    6 A1    6 B1    7 A1    7 B1                 
 -0.724  -0.698  -0.688  -0.688  -0.680  -0.530  -0.411  -0.367
  8 A1    2 B2    9 A1    2 A2    8 B1    9 B1   10 A1    3 B2                 
 -- Virtual --                   
 -0.011   0.027   0.063   0.065   0.077   0.097   0.102   0.110
  3 A2   11 A1   12 A1   10 B1    4 B2   11 B1   13 A1    4 A2                 
  0.113   0.158   0.180   0.209   0.294   0.301   0.336   0.368
 14 A1   12 B1   13 B1   14 B1   15 A1    5 B2   16 A1   17 A1                 
  0.368   0.380   0.382   0.383   0.414   0.417   0.454   0.469
 15 B1    5 A2    6 B2   18 A1   16 B1    6 A2   17 B1   18 B1                 
  0.474   0.621   0.666   0.710   0.786   0.791   0.868   0.896
 19 A1   19 B1   20 A1    7 B2   21 A1   20 B1    8 B2   22 A1                 
  0.920   1.048   1.069   1.108   1.174   1.377   1.563   1.584
  7 A2   21 B1    8 A2   23 A1   22 B1   23 B1    9 B2   24 A1                 
  1.594   1.610   1.648   1.671   1.765   1.823   1.827   1.938
  9 A2   25 A1   24 B1   25 B1   10 B2   26 A1   10 A2   26 B1                 
  1.961   1.979   2.226   2.254   4.190   4.191   4.194   4.202
 27 A1   27 B1   28 A1   28 B1   11 B2   11 A2   29 A1   29 B1                 
  4.217   4.220   4.227   4.263   4.490   4.544   6.886   6.898
 30 A1   12 B2   12 A2   30 B1   31 A1   31 B1   13 B2   32 A1                 
  6.908   6.916   6.951   6.975   7.324   7.487  14.707  14.736
 13 A2   33 A1   32 B1   33 B1   34 A1   34 B1   14 B2   14 A2                 
 14.747  14.767  14.851  14.859  68.725  68.743 165.901 166.085
 35 B1   35 A1   36 B1   36 A1   37 A1   37 B1   38 A1   38 B1                 

 Beta MOs, Restricted
 -- Occupied --                  
-80.051 -80.051 -26.324 -26.324  -7.588  -7.588  -5.481  -5.481
  1 A1    1 B1    2 B1    2 A1    3 A1    3 B1    4 A1    4 B1                 
 -5.479  -5.479  -5.479  -5.479  -1.625  -1.619  -0.940  -0.808
  5 A1    1 B2    1 A2    5 B1    6 A1    6 B1    7 A1    7 B1                 
 -0.724  -0.698  -0.688  -0.688  -0.680  -0.530  -0.411  -0.367
  8 A1    2 B2    9 A1    2 A2    8 B1    9 B1   10 A1    3 B2                 
 -- Virtual --                   
 -0.011   0.027   0.063   0.065   0.077   0.097   0.102   0.110
  3 A2   11 A1   12 A1   10 B1    4 B2   11 B1   13 A1    4 A2                 
  0.113   0.158   0.180   0.209   0.294   0.301   0.336   0.368
 14 A1   12 B1   13 B1   14 B1   15 A1    5 B2   16 A1   17 A1                 
  0.368   0.380   0.382   0.383   0.414   0.417   0.454   0.469
 15 B1    5 A2    6 B2   18 A1   16 B1    6 A2   17 B1   18 B1                 
  0.474   0.621   0.666   0.710   0.786   0.791   0.868   0.896
 19 A1   19 B1   20 A1    7 B2   21 A1   20 B1    8 B2   22 A1                 
  0.920   1.048   1.069   1.108   1.174   1.377   1.563   1.584
  7 A2   21 B1    8 A2   23 A1   22 B1   23 B1    9 B2   24 A1                 
  1.594   1.610   1.648   1.671   1.765   1.823   1.827   1.938
  9 A2   25 A1   24 B1   25 B1   10 B2   26 A1   10 A2   26 B1                 
  1.961   1.979   2.226   2.254   4.190   4.191   4.194   4.202
 27 A1   27 B1   28 A1   28 B1   11 B2   11 A2   29 A1   29 B1                 
  4.217   4.220   4.227   4.263   4.490   4.544   6.886   6.898
 30 A1   12 B2   12 A2   30 B1   31 A1   31 B1   13 B2   32 A1                 
  6.908   6.916   6.951   6.975   7.324   7.487  14.707  14.736
 13 A2   33 A1   32 B1   33 B1   34 A1   34 B1   14 B2   14 A2                 
 14.747  14.767  14.851  14.859  68.725  68.743 165.901 166.085
 35 B1   35 A1   36 B1   36 A1   37 A1   37 B1   38 A1   38 B1                 

 Occupation and symmetry of molecular orbitals

 Point group: C2v (4 irreducible representations).

                           A1   A2   B1   B2    All 
 ----------------------------------------------------
 All molecular orbitals:
  - Alpha                  38   14   38   14    104 
  - Beta                   38   14   38   14    104 
 ----------------------------------------------------
 Alpha orbitals:
  - Frozen occupied        5    1    5    1     12  
  - Active occupied        5    1    4    2     12  
  - Active virtual         28   12   29   11    80  
  - Frozen virtual         0    0    0    0     0   
 ----------------------------------------------------
 Beta orbitals:
  - Frozen occupied        5    1    5    1     12  
  - Active occupied        5    1    4    2     12  
  - Active virtual         28   12   29   11    80  
  - Frozen virtual         0    0    0    0     0   
 ----------------------------------------------------

 Import integrals:   CPU 0.00 s  wall 0.02 s

 Import integrals:   CPU 17.45 s  wall 25.83 s

 MP2 amplitudes:   CPU 0.48 s  wall 0.70 s

Running a double precision version
           CCSD T amplitudes will be solved using DIIS.

           Start     Size      MaxIter   EConv     TConv     
           3         7         100       1.00e-07  1.00e-05  
 ------------------------------------------------------------------------------
           Energy (a.u.)   Ediff      Tdiff       Comment
 ------------------------------------------------------------------------------
          -881.04781507                           
     1    -881.04227147   5.54e-03   7.10e-01     
     2    -881.06471854   2.24e-02   9.79e-02     
     3    -881.06359816   1.12e-03   4.55e-02     
     4    -881.06627210   2.67e-03   2.05e-02     Switched to DIIS steps.
     5    -881.06724252   9.70e-04   1.42e-02     
     6    -881.06727226   2.97e-05   2.67e-03     
     7    -881.06726589   6.36e-06   1.32e-03     
     8    -881.06726344   2.45e-06   2.49e-04     
     9    -881.06726362   1.76e-07   1.15e-04     
    10    -881.06726360   2.25e-08   4.42e-05     
    11    -881.06726373   1.34e-07   2.79e-05     
    12    -881.06726393   1.98e-07   1.80e-05     
    13    -881.06726380   1.28e-07   4.54e-06     
    14    -881.06726381   5.97e-09   1.93e-06     
 ------------------------------------------------------------------------------
          -881.06726381                           CCSD T converged.

End of double precision
 SCF energy                 = -880.40878358
 MP2 energy                 = -881.04781507
 CCSD correlation energy     =   -0.65848022
 CCSD total energy           = -881.06726381

 CCSD  T1^2 = 0.0139  T2^2 = 0.2428  Leading amplitudes:

 Amplitude    Orbitals with energies
 -0.0345       2 (A2) A                  ->    3 (A2) A                   
              -0.6876                         -0.0111                     
 -0.0345       2 (A2) B                  ->    3 (A2) B                   
              -0.6876                         -0.0111                     
 -0.0225       9 (A1) A                  ->    11 (A1) A                  
              -0.6882                          0.0267                     
 -0.0225       9 (A1) B                  ->    11 (A1) B                  
              -0.6882                          0.0267                     

 Amplitude    Orbitals with energies
 -0.1636       3 (B2) A      3 (B2) B    ->    3 (A2) A      3 (A2) B     
              -0.3674       -0.3674           -0.0111       -0.0111       
  0.1636       3 (B2) A      3 (B2) B    ->    3 (A2) B      3 (A2) A     
              -0.3674       -0.3674           -0.0111       -0.0111       
  0.1636       3 (B2) B      3 (B2) A    ->    3 (A2) A      3 (A2) B     
              -0.3674       -0.3674           -0.0111       -0.0111       
 -0.1636       3 (B2) B      3 (B2) A    ->    3 (A2) B      3 (A2) A     
              -0.3674       -0.3674           -0.0111       -0.0111       

 Computing CCSD intemediates for later calculations in double precision
 Finished.

Running a double precision version
           CCSD Lambda amplitudes will be solved using DIIS.
           Start     Size      MaxIter   EConv     LConv     
           3         7         100       1.00e-07  1.00e-05  
 ------------------------------------------------------------------------------
            Enorm      Ldiff       Comment
 ------------------------------------------------------------------------------
     1     6.40e-02   4.13e-02     
     2     2.06e-02   1.00e-02     
     3     8.54e-03   1.35e-03     
     4     4.41e-03   1.68e-03     Switched to DIIS steps.
     5     1.09e-03   8.58e-04     
     6     5.10e-04   1.68e-04     
     7     1.29e-04   3.81e-05     
     8     5.31e-05   4.66e-06     
     9     1.80e-05   2.26e-06     
    10     7.70e-06   1.31e-06     
    11     3.65e-06   2.54e-07     
    12     1.48e-06   2.24e-07     
    13     8.33e-07   3.66e-09     
    14     3.91e-07   1.76e-08     
    15     1.59e-07   1.58e-09     
    16     7.00e-08   3.44e-09     
 ------------------------------------------------------------------------------
                                   CCSD Lambda converged.

 Computing density matrices in double precision...
           Orbital response amplitudes will be solved using DIIS.
           Start     Size      MaxIter   EConv     LConv     
           3         7         100       1.00e-06  1.00e-06  
 ------------------------------------------------------------------------------
            Enorm      Ldiff       Comment
 ------------------------------------------------------------------------------
     1     8.98e-02   3.53e-03     
     2     5.54e-02   3.18e-02     
     3     5.27e-02   2.88e-02     
     4     5.40e-03   2.37e-02     Switched to DIIS steps.
     5     4.54e-04   1.06e-03     
     6     1.68e-04   2.03e-05     
     7     3.96e-05   3.28e-05     
     8     5.08e-06   3.25e-06     
     9     1.26e-06   4.75e-08     
    10     2.82e-07   9.49e-08     
 ------------------------------------------------------------------------------
                                   Orbital response converged.

 Computing density matrices... Done.
 CCSD calculation:   CPU 86.65 s  wall 28.37 s

Current path: /canmo/ccsd/grad/
/g1_bb_aa
/g1_bb_bb
/g1_o1o1
/g1_o1o2
/g1_o1v1
/g1_o2v1
/g1_v1v1
/g1p_bb_aa
/g1p_bb_bb
/g1s_bb_aa
/g1s_bb_bb
/g2_o1o1o1o1
/g2_o1o1o1v1
/g2_o1o1v1v1
/g2_o1v1o1v1
/g2_o1v1v1v1
/g2_v1v1v1v1
/w_bb_aa
/w_bb_bb
 Transferring MO TPDM to AO TPDM
 Transferring g2_o1o1o1o1
 Transferring g2_o1o1o1v1
 Transferring g2_o1o1v1v1
 Transferring g2_o1v1o1v1
 Transferring g2_o1v1v1v1
 Transferring g2_v1v1v1v1
 Adding separable TPDM
 Computing TPDM gradient
 --------------------------------------------------------
 2e gradient
  Atom          X               Y               Z
 --------------------------------------------------------
    1        -18.046332        0.000000      -15.201078  
    2         -9.907953       -0.000000       15.201078  
    3         18.046332       -0.000000      -15.201078  
    4          9.907953        0.000000       15.201078  
 --------------------------------------------------------
 --------------------------------------------------------
 Final gradient
  Atom          X               Y               Z
 --------------------------------------------------------
    1        -18.046332        0.000000      -15.201078  
    2         -9.907953       -0.000000       15.201078  
    3         18.046332       -0.000000      -15.201078  
    4          9.907953        0.000000       15.201078  
 --------------------------------------------------------
 Analytic gradient from two-electron contribution:   CPU 335.14 s  wall 255.74 s

 Total ccman2 time:   CPU 442.77 s  wall 319.13 s


 --------------------------------------------------------------
             Orbital Energies (a.u.) and Symmetries
 --------------------------------------------------------------

 Alpha MOs, Restricted
 -- Occupied --                  
-80.051 -26.324  -7.588  -5.481  -5.479  -5.479 -80.051 -26.324
  1 A1    2 A1    3 A1    4 A1    5 A1    1 A2    1 B1    2 B1                 
 -7.588  -5.481  -5.479  -5.479  -1.625  -0.940  -0.724  -0.688
  3 B1    4 B1    5 B1    1 B2    6 A1    7 A1    8 A1    9 A1                 
 -0.411  -0.688  -1.619  -0.808  -0.680  -0.530  -0.698  -0.367
 10 A1    2 A2    6 B1    7 B1    8 B1    9 B1    2 B2    3 B2                 
 -- Virtual --                   
  0.027   0.063   0.102   0.113   0.294   0.336   0.368   0.383
 11 A1   12 A1   13 A1   14 A1   15 A1   16 A1   17 A1   18 A1                 
  0.474   0.666   0.786   0.896   1.108   1.584   1.610   1.823
 19 A1   20 A1   21 A1   22 A1   23 A1   24 A1   25 A1   26 A1                 
  1.961   2.226   4.194   4.217   4.490   6.898   6.916   7.324
 27 A1   28 A1   29 A1   30 A1   31 A1   32 A1   33 A1   34 A1                 
 14.767  14.859  68.725 165.901  -0.011   0.110   0.380   0.417
 35 A1   36 A1   37 A1   38 A1    3 A2    4 A2    5 A2    6 A2                 
  0.920   1.069   1.594   1.827   4.191   4.227   6.908  14.736
  7 A2    8 A2    9 A2   10 A2   11 A2   12 A2   13 A2   14 A2                 
  0.065   0.097   0.158   0.180   0.209   0.368   0.414   0.454
 10 B1   11 B1   12 B1   13 B1   14 B1   15 B1   16 B1   17 B1                 
  0.469   0.621   0.791   1.048   1.174   1.377   1.648   1.671
 18 B1   19 B1   20 B1   21 B1   22 B1   23 B1   24 B1   25 B1                 
  1.938   1.979   2.254   4.202   4.263   4.544   6.951   6.975
 26 B1   27 B1   28 B1   29 B1   30 B1   31 B1   32 B1   33 B1                 
  7.487  14.747  14.851  68.743 166.085   0.077   0.301   0.382
 34 B1   35 B1   36 B1   37 B1   38 B1    4 B2    5 B2    6 B2                 
  0.710   0.868   1.563   1.765   4.190   4.220   6.886  14.707
  7 B2    8 B2    9 B2   10 B2   11 B2   12 B2   13 B2   14 B2                 

 Beta MOs, Restricted
 -- Occupied --                  
-80.051 -26.324  -7.588  -5.481  -5.479  -5.479 -80.051 -26.324
  1 A1    2 A1    3 A1    4 A1    5 A1    1 A2    1 B1    2 B1                 
 -7.588  -5.481  -5.479  -5.479  -1.625  -0.940  -0.724  -0.688
  3 B1    4 B1    5 B1    1 B2    6 A1    7 A1    8 A1    9 A1                 
 -0.411  -0.688  -1.619  -0.808  -0.680  -0.530  -0.698  -0.367
 10 A1    2 A2    6 B1    7 B1    8 B1    9 B1    2 B2    3 B2                 
 -- Virtual --                   
  0.027   0.063   0.102   0.113   0.294   0.336   0.368   0.383
 11 A1   12 A1   13 A1   14 A1   15 A1   16 A1   17 A1   18 A1                 
  0.474   0.666   0.786   0.896   1.108   1.584   1.610   1.823
 19 A1   20 A1   21 A1   22 A1   23 A1   24 A1   25 A1   26 A1                 
  1.961   2.226   4.194   4.217   4.490   6.898   6.916   7.324
 27 A1   28 A1   29 A1   30 A1   31 A1   32 A1   33 A1   34 A1                 
 14.767  14.859  68.725 165.901  -0.011   0.110   0.380   0.417
 35 A1   36 A1   37 A1   38 A1    3 A2    4 A2    5 A2    6 A2                 
  0.920   1.069   1.594   1.827   4.191   4.227   6.908  14.736
  7 A2    8 A2    9 A2   10 A2   11 A2   12 A2   13 A2   14 A2                 
  0.065   0.097   0.158   0.180   0.209   0.368   0.414   0.454
 10 B1   11 B1   12 B1   13 B1   14 B1   15 B1   16 B1   17 B1                 
  0.469   0.621   0.791   1.048   1.174   1.377   1.648   1.671
 18 B1   19 B1   20 B1   21 B1   22 B1   23 B1   24 B1   25 B1                 
  1.938   1.979   2.254   4.202   4.263   4.544   6.951   6.975
 26 B1   27 B1   28 B1   29 B1   30 B1   31 B1   32 B1   33 B1                 
  7.487  14.747  14.851  68.743 166.085   0.077   0.301   0.382
 34 B1   35 B1   36 B1   37 B1   38 B1    4 B2    5 B2    6 B2                 
  0.710   0.868   1.563   1.765   4.190   4.220   6.886  14.707
  7 B2    8 B2    9 B2   10 B2   11 B2   12 B2   13 B2   14 B2                 
 --------------------------------------------------------------

          Ground-State Mulliken Net Atomic Charges

     Atom                 Charge (a.u.)
  ----------------------------------------
      1 P                     0.201906
      2 F                    -0.201906
      3 P                     0.201906
      4 F                    -0.201906
  ----------------------------------------
  Sum of atomic charges =     0.000000

 -----------------------------------------------------------------
                    Cartesian Multipole Moments
 -----------------------------------------------------------------
    Charge (ESU x 10^10)
                 0.0000
    Dipole Moment (Debye)
         X      -0.0000      Y       0.0000      Z       2.1405
       Tot       2.1405
    Quadrupole Moments (Debye-Ang)
        XX     -37.7697     XY      -0.0000     YY     -35.3888
        XZ       0.0000     YZ       0.0000     ZZ     -38.7499
    Octopole Moments (Debye-Ang^2)
       XXX      -0.0000    XXY       0.0000    XYY       0.0000
       YYY       0.0000    XXZ      -3.4170    XYZ      -0.0000
       YYZ      -7.1229    XZZ      -0.0000    YZZ       0.0000
       ZZZ     -13.2945
    Hexadecapole Moments (Debye-Ang^3)
      XXXX    -333.6550   XXXY      -0.0000   XXYY     -62.1788
      XYYY      -0.0000   YYYY     -48.6172   XXXZ       0.0000
      XXYZ       0.0000   XYYZ       0.0000   YYYZ       0.0000
      XXZZ     -94.6796   XYZZ      -0.0000   YYZZ     -36.2519
      XZZZ       0.0000   YZZZ       0.0000   ZZZZ    -159.7641
 -----------------------------------------------------------------
 DrvMan completing analytic gradient of the correlated energy
 Correlated dipole moment
            1
    1  -0.0000000
    2   0.0000000
    3   0.8421433
 Energy read as -881.067263806
 Full Analytical Gradient: (in a.u., or Hartree/Bohr)
             1             2             3             4
    1    0.00008099    0.00062143   -0.00008099   -0.00062143
    2    0.00000000   -0.00000000    0.00000000   -0.00000000
    3    0.00207166   -0.00207166    0.00207166   -0.00207166
 Gradient time:  CPU 0.28 s  wall 1.61 s
 Geometry Optimization Parameters
   NAtoms,    NIC,     NZ,  NCons,   NDum,   NFix, NCnnct, MaxDiis
        4      14       4       0       0       0       0       0

 Cartesian Hessian Update
 Hessian Updated using BFGS Update


** GEOMETRY OPTIMIZATION IN DELOCALIZED INTERNAL COORDINATES **
   Searching for a Minimum

   Optimization Cycle:   2

                       Coordinates (Angstroms)
     ATOM                X               Y               Z
      1  P         1.0272551572    0.0000000000    0.5900489965
      2  F         1.4403337544    0.0000000000   -0.9844733476
      3  P        -1.0272551572    0.0000000000    0.5900489965
      4  F        -1.4403337544    0.0000000000   -0.9844733476
   Point Group: c2v   Number of degrees of freedom:     3


   Energy is   -881.067263806

 Hessian Updated using BFGS Update

  3 Hessian modes will be used to form the next step
  Hessian Eigenvalues:
     0.247981    0.267646    0.360500

 Minimum Search - Taking Simple RFO Step
 Searching for Lamda that Minimizes Along All modes
 Value Taken    Lamda =  -0.00003195
 Step Taken.  Stepsize is  0.010274

                             Maximum     Tolerance    Cnvgd?
         Gradient           0.002682      0.000300      NO
         Displacement       0.008986      0.001200      NO
         Energy change     -0.000202      0.000001      NO


 New Cartesian Coordinates Obtained by Inverse Iteration

 Displacement from previous Coordinates is:  0.012396
 ----------------------------------------------------------------
             Standard Nuclear Orientation (Angstroms)
    I     Atom           X                Y                Z
 ----------------------------------------------------------------
    1      P       1.0262954818     0.0000000000     0.5886384983
    2      F       1.4362574539     0.0000000000    -0.9830628493
    3      P      -1.0262954818     0.0000000000     0.5886384983
    4      F      -1.4362574539     0.0000000000    -0.9830628493
 ----------------------------------------------------------------
 Molecular Point Group                 C2v   NOp =  4
 Largest Abelian Subgroup              C2v   NOp =  4
 Nuclear Repulsion Energy =   209.8001279583 hartrees
 There are       24 alpha and       24 beta electrons
 Applying Cartesian multipole field
    Component          Value
    ---------          -----
     (2,0,0)        1.00000E-11
     (0,2,0)        2.00000E-11
     (0,0,2)       -3.00000E-11
 Nucleus-field energy     =    -0.0000000005 hartrees
 Requested basis set is 6-311++G(d,p)
 There are 38 shells and 104 basis functions
 A cutoff of  1.0D-14 yielded    683 shell pairs
 There are      5355 function pairs (      5787 Cartesian)
 Smallest overlap matrix eigenvalue = 9.70E-04
 Guess MOs from SCF MO coefficient file

 -----------------------------------------------------------------------
  General SCF calculation program by
  Eric Jon Sundstrom, Paul Horn, Yuezhi Mao, Dmitri Zuev, Alec White,
  David Stuck, Shaama M.S., Shane Yost, Joonho Lee, David Small,
  Daniel Levine, Susi Lehtola, Hugh Burton, Evgeny Epifanovsky
 -----------------------------------------------------------------------
 Hartree-Fock
 using 4 threads for integral computing
 -------------------------------------------------------
 OpenMP Integral computing Module                
 Release: version 2.0, May 2017, Q-Chem Inc. Pleasanton 
 -------------------------------------------------------
 A restricted SCF calculation will be
 performed using DIIS
 SCF converges when DIIS error is below 1.0e-08
 ---------------------------------------
  Cycle       Energy         DIIS error
 ---------------------------------------
    1    -880.4091239610      9.07e-05  
    2    -880.4091344958      2.60e-05  
    3    -880.4091353274      1.28e-05  
    4    -880.4091355132      3.16e-06  
    5    -880.4091355339      7.22e-07  
    6    -880.4091355363      2.34e-07  
    7    -880.4091355366      7.22e-08  
    8    -880.4091355366      2.32e-08  
    9    -880.4091355366      7.57e-09  Convergence criterion met
 ---------------------------------------
 SCF time:   CPU 3.87s  wall 2.00s 
 SCF   energy in the final basis set =     -880.4091355366
 Total energy in the final basis set =     -880.4091355366


 ------------------------------------------------------------------------------

   CCMAN2: suite of methods based on coupled cluster
           and equation of motion theories.

   Components:
   * libvmm-1.3-trunk
     by Evgeny Epifanovsky, Ilya Kaliman.
   * libtensor-2.5-trunk
     by Evgeny Epifanovsky, Michael Wormit, Dmitry Zuev, Sam Manzer, 
        Ilya Kaliman.
   * libcc-2.5-trunk
     by Evgeny Epifanovsky, Arik Landau, Tomasz Kus, Kirill Khistyaev, 
        Dmitry Zuev, Prashant Manohar, Xintian Feng, Anna Krylov, 
        Matthew Goldey, Alec White, Thomas Jagau, Kaushik Nanda, 
        Anastasia Gunina, Alexander Kunitsa, Joonho Lee.

   CCMAN original authors:
   Anna I. Krylov, C. David Sherrill, Steven R. Gwaltney,
   Edward F. C. Byrd (2000)
   Sergey V. Levchenko, Lyudmila V. Slipchenko, Tao Wang,
   Ana-Maria C. Cristian (2003)
   Piotr A. Pieniazek, C. Melania Oana, Evgeny Epifanovsky (2007)
   Prashant Manohar (2009)

 ------------------------------------------------------------------------------


 Allocating and initializing 3808MB of RAM...
 Calculation will run on 4 cores.


 Alpha MOs, Restricted
 -- Occupied --                  
-80.050 -80.050 -26.325 -26.325  -7.588  -7.587  -5.481  -5.480
  1 A1    1 B1    2 B1    2 A1    3 A1    3 B1    4 A1    4 B1                 
 -5.479  -5.478  -5.478  -5.478  -1.626  -1.620  -0.940  -0.809
  5 A1    1 B2    1 A2    5 B1    6 A1    6 B1    7 A1    7 B1                 
 -0.725  -0.699  -0.689  -0.689  -0.680  -0.530  -0.410  -0.367
  8 A1    2 B2    9 A1    2 A2    8 B1    9 B1   10 A1    3 B2                 
 -- Virtual --                   
 -0.010   0.027   0.064   0.065   0.077   0.097   0.102   0.110
  3 A2   11 A1   12 A1   10 B1    4 B2   11 B1   13 A1    4 A2                 
  0.113   0.158   0.180   0.210   0.294   0.301   0.336   0.368
 14 A1   12 B1   13 B1   14 B1   15 A1    5 B2   16 A1   15 B1                 
  0.368   0.380   0.382   0.383   0.414   0.418   0.455   0.470
 17 A1    5 A2    6 B2   18 A1   16 B1    6 A2   17 B1   18 B1                 
  0.475   0.621   0.666   0.710   0.786   0.792   0.869   0.898
 19 A1   19 B1   20 A1    7 B2   21 A1   20 B1    8 B2   22 A1                 
  0.920   1.050   1.070   1.110   1.176   1.379   1.562   1.582
  7 A2   21 B1    8 A2   23 A1   22 B1   23 B1    9 B2   24 A1                 
  1.594   1.609   1.647   1.672   1.766   1.824   1.827   1.938
  9 A2   25 A1   24 B1   25 B1   10 B2   26 A1   10 A2   26 B1                 
  1.961   1.980   2.226   2.254   4.189   4.190   4.193   4.202
 27 A1   27 B1   28 A1   28 B1   11 B2   11 A2   29 A1   29 B1                 
  4.217   4.220   4.228   4.263   4.493   4.547   6.886   6.896
 30 A1   12 B2   12 A2   30 B1   31 A1   31 B1   13 B2   32 A1                 
  6.908   6.914   6.950   6.976   7.327   7.490  14.708  14.736
 13 A2   33 A1   32 B1   33 B1   34 A1   34 B1   14 B2   14 A2                 
 14.748  14.769  14.853  14.859  68.725  68.743 165.903 166.088
 35 B1   35 A1   36 B1   36 A1   37 A1   37 B1   38 A1   38 B1                 

 Beta MOs, Restricted
 -- Occupied --                  
-80.050 -80.050 -26.325 -26.325  -7.588  -7.587  -5.481  -5.480
  1 A1    1 B1    2 B1    2 A1    3 A1    3 B1    4 A1    4 B1                 
 -5.479  -5.478  -5.478  -5.478  -1.626  -1.620  -0.940  -0.809
  5 A1    1 B2    1 A2    5 B1    6 A1    6 B1    7 A1    7 B1                 
 -0.725  -0.699  -0.689  -0.689  -0.680  -0.530  -0.410  -0.367
  8 A1    2 B2    9 A1    2 A2    8 B1    9 B1   10 A1    3 B2                 
 -- Virtual --                   
 -0.010   0.027   0.064   0.065   0.077   0.097   0.102   0.110
  3 A2   11 A1   12 A1   10 B1    4 B2   11 B1   13 A1    4 A2                 
  0.113   0.158   0.180   0.210   0.294   0.301   0.336   0.368
 14 A1   12 B1   13 B1   14 B1   15 A1    5 B2   16 A1   15 B1                 
  0.368   0.380   0.382   0.383   0.414   0.418   0.455   0.470
 17 A1    5 A2    6 B2   18 A1   16 B1    6 A2   17 B1   18 B1                 
  0.475   0.621   0.666   0.710   0.786   0.792   0.869   0.898
 19 A1   19 B1   20 A1    7 B2   21 A1   20 B1    8 B2   22 A1                 
  0.920   1.050   1.070   1.110   1.176   1.379   1.562   1.582
  7 A2   21 B1    8 A2   23 A1   22 B1   23 B1    9 B2   24 A1                 
  1.594   1.609   1.647   1.672   1.766   1.824   1.827   1.938
  9 A2   25 A1   24 B1   25 B1   10 B2   26 A1   10 A2   26 B1                 
  1.961   1.980   2.226   2.254   4.189   4.190   4.193   4.202
 27 A1   27 B1   28 A1   28 B1   11 B2   11 A2   29 A1   29 B1                 
  4.217   4.220   4.228   4.263   4.493   4.547   6.886   6.896
 30 A1   12 B2   12 A2   30 B1   31 A1   31 B1   13 B2   32 A1                 
  6.908   6.914   6.950   6.976   7.327   7.490  14.708  14.736
 13 A2   33 A1   32 B1   33 B1   34 A1   34 B1   14 B2   14 A2                 
 14.748  14.769  14.853  14.859  68.725  68.743 165.903 166.088
 35 B1   35 A1   36 B1   36 A1   37 A1   37 B1   38 A1   38 B1                 

 Occupation and symmetry of molecular orbitals

 Point group: C2v (4 irreducible representations).

                           A1   A2   B1   B2    All 
 ----------------------------------------------------
 All molecular orbitals:
  - Alpha                  38   14   38   14    104 
  - Beta                   38   14   38   14    104 
 ----------------------------------------------------
 Alpha orbitals:
  - Frozen occupied        5    1    5    1     12  
  - Active occupied        5    1    4    2     12  
  - Active virtual         28   12   29   11    80  
  - Frozen virtual         0    0    0    0     0   
 ----------------------------------------------------
 Beta orbitals:
  - Frozen occupied        5    1    5    1     12  
  - Active occupied        5    1    4    2     12  
  - Active virtual         28   12   29   11    80  
  - Frozen virtual         0    0    0    0     0   
 ----------------------------------------------------

 Import integrals:   CPU 0.00 s  wall 0.00 s

 Import integrals:   CPU 17.51 s  wall 22.71 s

 MP2 amplitudes:   CPU 0.48 s  wall 0.72 s

Running a double precision version
           CCSD T amplitudes will be solved using DIIS.

           Start     Size      MaxIter   EConv     TConv     
           3         7         100       1.00e-07  1.00e-05  
 ------------------------------------------------------------------------------
           Energy (a.u.)   Ediff      Tdiff       Comment
 ------------------------------------------------------------------------------
          -881.04778570                           
     1    -881.04238477   5.40e-03   7.10e-01     
     2    -881.06472736   2.23e-02   9.78e-02     
     3    -881.06364169   1.09e-03   4.54e-02     
     4    -881.06629688   2.66e-03   2.03e-02     Switched to DIIS steps.
     5    -881.06725956   9.63e-04   1.41e-02     
     6    -881.06728861   2.90e-05   2.64e-03     
     7    -881.06728227   6.34e-06   1.31e-03     
     8    -881.06727986   2.41e-06   2.46e-04     
     9    -881.06728003   1.73e-07   1.14e-04     
    10    -881.06728001   1.97e-08   4.38e-05     
    11    -881.06728014   1.31e-07   2.77e-05     
    12    -881.06728034   1.94e-07   1.77e-05     
    13    -881.06728021   1.26e-07   4.48e-06     
    14    -881.06728022   5.73e-09   1.90e-06     
 ------------------------------------------------------------------------------
          -881.06728022                           CCSD T converged.

End of double precision
 SCF energy                 = -880.40913554
 MP2 energy                 = -881.04778570
 CCSD correlation energy     =   -0.65814468
 CCSD total energy           = -881.06728022

 CCSD  T1^2 = 0.0138  T2^2 = 0.2423  Leading amplitudes:

 Amplitude    Orbitals with energies
 -0.0343       2 (A2) A                  ->    3 (A2) A                   
              -0.6886                         -0.0105                     
 -0.0343       2 (A2) B                  ->    3 (A2) B                   
              -0.6886                         -0.0105                     
  0.0223       3 (B2) A                  ->    6 (B2) A                   
              -0.3671                          0.3821                     
  0.0223       3 (B2) B                  ->    6 (B2) B                   
              -0.3671                          0.3821                     

 Amplitude    Orbitals with energies
 -0.1630       3 (B2) A      3 (B2) B    ->    3 (A2) A      3 (A2) B     
              -0.3671       -0.3671           -0.0105       -0.0105       
  0.1630       3 (B2) A      3 (B2) B    ->    3 (A2) B      3 (A2) A     
              -0.3671       -0.3671           -0.0105       -0.0105       
  0.1630       3 (B2) B      3 (B2) A    ->    3 (A2) A      3 (A2) B     
              -0.3671       -0.3671           -0.0105       -0.0105       
 -0.1630       3 (B2) B      3 (B2) A    ->    3 (A2) B      3 (A2) A     
              -0.3671       -0.3671           -0.0105       -0.0105       

 Computing CCSD intemediates for later calculations in double precision
 Finished.

Running a double precision version
           CCSD Lambda amplitudes will be solved using DIIS.
           Start     Size      MaxIter   EConv     LConv     
           3         7         100       1.00e-07  1.00e-05  
 ------------------------------------------------------------------------------
            Enorm      Ldiff       Comment
 ------------------------------------------------------------------------------
     1     6.37e-02   4.11e-02     
     2     2.04e-02   9.97e-03     
     3     8.45e-03   1.36e-03     
     4     4.37e-03   1.66e-03     Switched to DIIS steps.
     5     1.08e-03   8.50e-04     
     6     5.04e-04   1.65e-04     
     7     1.27e-04   3.77e-05     
     8     5.21e-05   4.60e-06     
     9     1.76e-05   2.19e-06     
    10     7.50e-06   1.26e-06     
    11     3.55e-06   2.44e-07     
    12     1.44e-06   2.16e-07     
    13     8.08e-07   3.22e-09     
    14     3.79e-07   1.78e-08     
    15     1.54e-07   1.19e-09     
    16     6.78e-08   3.25e-09     
 ------------------------------------------------------------------------------
                                   CCSD Lambda converged.

 Computing density matrices in double precision...
           Orbital response amplitudes will be solved using DIIS.
           Start     Size      MaxIter   EConv     LConv     
           3         7         100       1.00e-06  1.00e-06  
 ------------------------------------------------------------------------------
            Enorm      Ldiff       Comment
 ------------------------------------------------------------------------------
     1     8.95e-02   3.35e-03     
     2     5.50e-02   3.17e-02     
     3     5.22e-02   2.85e-02     
     4     5.35e-03   2.34e-02     Switched to DIIS steps.
     5     4.51e-04   1.05e-03     
     6     1.65e-04   2.18e-05     
     7     3.90e-05   3.20e-05     
     8     5.03e-06   3.18e-06     
     9     1.24e-06   4.85e-08     
    10     2.78e-07   9.40e-08     
 ------------------------------------------------------------------------------
                                   Orbital response converged.

 Computing density matrices... Done.
 CCSD calculation:   CPU 87.78 s  wall 29.84 s

Current path: /canmo/ccsd/grad/
/g1_bb_aa
/g1_bb_bb
/g1_o1o1
/g1_o1o2
/g1_o1v1
/g1_o2v1
/g1_v1v1
/g1p_bb_aa
/g1p_bb_bb
/g1s_bb_aa
/g1s_bb_bb
/g2_o1o1o1o1
/g2_o1o1o1v1
/g2_o1o1v1v1
/g2_o1v1o1v1
/g2_o1v1v1v1
/g2_v1v1v1v1
/w_bb_aa
/w_bb_bb
 Transferring MO TPDM to AO TPDM
 Transferring g2_o1o1o1o1
 Transferring g2_o1o1o1v1
 Transferring g2_o1o1v1v1
 Transferring g2_o1v1o1v1
 Transferring g2_o1v1v1v1
 Transferring g2_v1v1v1v1
 Adding separable TPDM
 Computing TPDM gradient
 --------------------------------------------------------
 2e gradient
  Atom          X               Y               Z
 --------------------------------------------------------
    1        -18.089652       -0.000000      -15.250685  
    2         -9.926428       -0.000000       15.250685  
    3         18.089652        0.000000      -15.250685  
    4          9.926428       -0.000000       15.250685  
 --------------------------------------------------------
 --------------------------------------------------------
 Final gradient
  Atom          X               Y               Z
 --------------------------------------------------------
    1        -18.089652       -0.000000      -15.250685  
    2         -9.926428       -0.000000       15.250685  
    3         18.089652        0.000000      -15.250685  
    4          9.926428       -0.000000       15.250685  
 --------------------------------------------------------
 Analytic gradient from two-electron contribution:   CPU 334.97 s  wall 226.54 s

 Total ccman2 time:   CPU 444.28 s  wall 290.91 s


 --------------------------------------------------------------
             Orbital Energies (a.u.) and Symmetries
 --------------------------------------------------------------

 Alpha MOs, Restricted
 -- Occupied --                  
-80.050 -26.325  -7.588  -5.481  -5.479  -5.478 -80.050 -26.325
  1 A1    2 A1    3 A1    4 A1    5 A1    1 A2    1 B1    2 B1                 
 -7.587  -5.480  -5.478  -5.478  -1.626  -0.940  -0.725  -0.689
  3 B1    4 B1    5 B1    1 B2    6 A1    7 A1    8 A1    9 A1                 
 -0.410  -0.689  -1.620  -0.809  -0.680  -0.530  -0.699  -0.367
 10 A1    2 A2    6 B1    7 B1    8 B1    9 B1    2 B2    3 B2                 
 -- Virtual --                   
  0.027   0.064   0.102   0.113   0.294   0.336   0.368   0.383
 11 A1   12 A1   13 A1   14 A1   15 A1   16 A1   17 A1   18 A1                 
  0.475   0.666   0.786   0.898   1.110   1.582   1.609   1.824
 19 A1   20 A1   21 A1   22 A1   23 A1   24 A1   25 A1   26 A1                 
  1.961   2.226   4.193   4.217   4.493   6.896   6.914   7.327
 27 A1   28 A1   29 A1   30 A1   31 A1   32 A1   33 A1   34 A1                 
 14.769  14.859  68.725 165.903  -0.010   0.110   0.380   0.418
 35 A1   36 A1   37 A1   38 A1    3 A2    4 A2    5 A2    6 A2                 
  0.920   1.070   1.594   1.827   4.190   4.228   6.908  14.736
  7 A2    8 A2    9 A2   10 A2   11 A2   12 A2   13 A2   14 A2                 
  0.065   0.097   0.158   0.180   0.210   0.368   0.414   0.455
 10 B1   11 B1   12 B1   13 B1   14 B1   15 B1   16 B1   17 B1                 
  0.470   0.621   0.792   1.050   1.176   1.379   1.647   1.672
 18 B1   19 B1   20 B1   21 B1   22 B1   23 B1   24 B1   25 B1                 
  1.938   1.980   2.254   4.202   4.263   4.547   6.950   6.976
 26 B1   27 B1   28 B1   29 B1   30 B1   31 B1   32 B1   33 B1                 
  7.490  14.748  14.853  68.743 166.088   0.077   0.301   0.382
 34 B1   35 B1   36 B1   37 B1   38 B1    4 B2    5 B2    6 B2                 
  0.710   0.869   1.562   1.766   4.189   4.220   6.886  14.708
  7 B2    8 B2    9 B2   10 B2   11 B2   12 B2   13 B2   14 B2                 

 Beta MOs, Restricted
 -- Occupied --                  
-80.050 -26.325  -7.588  -5.481  -5.479  -5.478 -80.050 -26.325
  1 A1    2 A1    3 A1    4 A1    5 A1    1 A2    1 B1    2 B1                 
 -7.587  -5.480  -5.478  -5.478  -1.626  -0.940  -0.725  -0.689
  3 B1    4 B1    5 B1    1 B2    6 A1    7 A1    8 A1    9 A1                 
 -0.410  -0.689  -1.620  -0.809  -0.680  -0.530  -0.699  -0.367
 10 A1    2 A2    6 B1    7 B1    8 B1    9 B1    2 B2    3 B2                 
 -- Virtual --                   
  0.027   0.064   0.102   0.113   0.294   0.336   0.368   0.383
 11 A1   12 A1   13 A1   14 A1   15 A1   16 A1   17 A1   18 A1                 
  0.475   0.666   0.786   0.898   1.110   1.582   1.609   1.824
 19 A1   20 A1   21 A1   22 A1   23 A1   24 A1   25 A1   26 A1                 
  1.961   2.226   4.193   4.217   4.493   6.896   6.914   7.327
 27 A1   28 A1   29 A1   30 A1   31 A1   32 A1   33 A1   34 A1                 
 14.769  14.859  68.725 165.903  -0.010   0.110   0.380   0.418
 35 A1   36 A1   37 A1   38 A1    3 A2    4 A2    5 A2    6 A2                 
  0.920   1.070   1.594   1.827   4.190   4.228   6.908  14.736
  7 A2    8 A2    9 A2   10 A2   11 A2   12 A2   13 A2   14 A2                 
  0.065   0.097   0.158   0.180   0.210   0.368   0.414   0.455
 10 B1   11 B1   12 B1   13 B1   14 B1   15 B1   16 B1   17 B1                 
  0.470   0.621   0.792   1.050   1.176   1.379   1.647   1.672
 18 B1   19 B1   20 B1   21 B1   22 B1   23 B1   24 B1   25 B1                 
  1.938   1.980   2.254   4.202   4.263   4.547   6.950   6.976
 26 B1   27 B1   28 B1   29 B1   30 B1   31 B1   32 B1   33 B1                 
  7.490  14.748  14.853  68.743 166.088   0.077   0.301   0.382
 34 B1   35 B1   36 B1   37 B1   38 B1    4 B2    5 B2    6 B2                 
  0.710   0.869   1.562   1.766   4.189   4.220   6.886  14.708
  7 B2    8 B2    9 B2   10 B2   11 B2   12 B2   13 B2   14 B2                 
 --------------------------------------------------------------

          Ground-State Mulliken Net Atomic Charges

     Atom                 Charge (a.u.)
  ----------------------------------------
      1 P                     0.199512
      2 F                    -0.199512
      3 P                     0.199512
      4 F                    -0.199512
  ----------------------------------------
  Sum of atomic charges =     0.000000

 -----------------------------------------------------------------
                    Cartesian Multipole Moments
 -----------------------------------------------------------------
    Charge (ESU x 10^10)
                -0.0000
    Dipole Moment (Debye)
         X       0.0000      Y      -0.0000      Z       2.1058
       Tot       2.1058
    Quadrupole Moments (Debye-Ang)
        XX     -37.7411     XY       0.0000     YY     -35.3856
        XZ      -0.0000     YZ      -0.0000     ZZ     -38.7407
    Octopole Moments (Debye-Ang^2)
       XXX       0.0000    XXY      -0.0000    XYY       0.0000
       YYY      -0.0000    XXZ      -3.5181    XYZ       0.0000
       YYZ      -7.1275    XZZ       0.0000    YZZ       0.0000
       ZZZ     -13.3030
    Hexadecapole Moments (Debye-Ang^3)
      XXXX    -332.5087   XXXY       0.0000   XXYY     -62.0107
      XYYY       0.0000   YYYY     -48.6310   XXXZ      -0.0000
      XXYZ      -0.0000   XYYZ      -0.0000   YYYZ      -0.0000
      XXZZ     -94.3944   XYZZ       0.0000   YYZZ     -36.1807
      XZZZ      -0.0000   YZZZ      -0.0000   ZZZZ    -159.3285
 -----------------------------------------------------------------
 DrvMan completing analytic gradient of the correlated energy
 Correlated dipole moment
            1
    1   0.0000000
    2  -0.0000000
    3   0.8284866
 Energy read as -881.067280216
 Full Analytical Gradient: (in a.u., or Hartree/Bohr)
             1             2             3             4
    1   -0.00019710   -0.00001845    0.00019710    0.00001845
    2   -0.00000000   -0.00000000   -0.00000000    0.00000000
    3    0.00017341   -0.00017341    0.00017341   -0.00017341
 Gradient time:  CPU 0.29 s  wall 3.12 s
 Geometry Optimization Parameters
   NAtoms,    NIC,     NZ,  NCons,   NDum,   NFix, NCnnct, MaxDiis
        4      14       4       0       0       0       0       0

 Cartesian Hessian Update
 Hessian Updated using BFGS Update


** GEOMETRY OPTIMIZATION IN DELOCALIZED INTERNAL COORDINATES **
   Searching for a Minimum

   Optimization Cycle:   3

                       Coordinates (Angstroms)
     ATOM                X               Y               Z
      1  P         1.0262954818    0.0000000000    0.5886384983
      2  F         1.4362574539    0.0000000000   -0.9830628493
      3  P        -1.0262954818    0.0000000000    0.5886384983
      4  F        -1.4362574539    0.0000000000   -0.9830628493
   Point Group: c2v   Number of degrees of freedom:     3


   Energy is   -881.067280216

 Hessian Updated using BFGS Update

  3 Hessian modes will be used to form the next step
  Hessian Eigenvalues:
     0.255693    0.285819    0.318700

 Minimum Search - Taking Simple RFO Step
 Searching for Lamda that Minimizes Along All modes
 Value Taken    Lamda =   0.00000000
 Step Taken.  Stepsize is  0.001398

                             Maximum     Tolerance    Cnvgd?
         Gradient           0.000300      0.000300     YES
         Displacement       0.001092      0.001200     YES
         Energy change     -0.000016      0.000001      NO


                       Distance Matrix (Angstroms)
             P (  1)   F (  2)   P (  3)
   F (  2)  1.624289
   P (  3)  2.052591  2.921372
   F (  4)  2.921372  2.872515  1.624289

 Final energy is   -881.06728021620359     


 ******************************
 **  OPTIMIZATION CONVERGED  **
 ******************************

                       Coordinates (Angstroms)
     ATOM                X               Y               Z
      1  P         1.0262954818    0.0000000000    0.5886384983
      2  F         1.4362574539    0.0000000000   -0.9830628493
      3  P        -1.0262954818    0.0000000000    0.5886384983
      4  F        -1.4362574539    0.0000000000   -0.9830628493

Z-matrix Print:
$molecule
0 1
P 
F  1 1.624289
P  1 2.052591 2 104.619267
F  3 1.624289 1 104.619267 2 -0.000000 0
$end


 --------------------------------------------------------------
             Orbital Energies (a.u.) and Symmetries
 --------------------------------------------------------------

 Alpha MOs, Restricted
 -- Occupied --                  
-80.050 -26.325  -7.588  -5.481  -5.479  -5.478 -80.050 -26.325
  1 A1    2 A1    3 A1    4 A1    5 A1    1 A2    1 B1    2 B1                 
 -7.587  -5.480  -5.478  -5.478  -1.626  -0.940  -0.725  -0.689
  3 B1    4 B1    5 B1    1 B2    6 A1    7 A1    8 A1    9 A1                 
 -0.410  -0.689  -1.620  -0.809  -0.680  -0.530  -0.699  -0.367
 10 A1    2 A2    6 B1    7 B1    8 B1    9 B1    2 B2    3 B2                 
 -- Virtual --                   
  0.027   0.064   0.102   0.113   0.294   0.336   0.368   0.383
 11 A1   12 A1   13 A1   14 A1   15 A1   16 A1   17 A1   18 A1                 
  0.475   0.666   0.786   0.898   1.110   1.582   1.609   1.824
 19 A1   20 A1   21 A1   22 A1   23 A1   24 A1   25 A1   26 A1                 
  1.961   2.226   4.193   4.217   4.493   6.896   6.914   7.327
 27 A1   28 A1   29 A1   30 A1   31 A1   32 A1   33 A1   34 A1                 
 14.769  14.859  68.725 165.903  -0.010   0.110   0.380   0.418
 35 A1   36 A1   37 A1   38 A1    3 A2    4 A2    5 A2    6 A2                 
  0.920   1.070   1.594   1.827   4.190   4.228   6.908  14.736
  7 A2    8 A2    9 A2   10 A2   11 A2   12 A2   13 A2   14 A2                 
  0.065   0.097   0.158   0.180   0.210   0.368   0.414   0.455
 10 B1   11 B1   12 B1   13 B1   14 B1   15 B1   16 B1   17 B1                 
  0.470   0.621   0.792   1.050   1.176   1.379   1.647   1.672
 18 B1   19 B1   20 B1   21 B1   22 B1   23 B1   24 B1   25 B1                 
  1.938   1.980   2.254   4.202   4.263   4.547   6.950   6.976
 26 B1   27 B1   28 B1   29 B1   30 B1   31 B1   32 B1   33 B1                 
  7.490  14.748  14.853  68.743 166.088   0.077   0.301   0.382
 34 B1   35 B1   36 B1   37 B1   38 B1    4 B2    5 B2    6 B2                 
  0.710   0.869   1.562   1.766   4.189   4.220   6.886  14.708
  7 B2    8 B2    9 B2   10 B2   11 B2   12 B2   13 B2   14 B2                 

 Beta MOs, Restricted
 -- Occupied --                  
-80.050 -26.325  -7.588  -5.481  -5.479  -5.478 -80.050 -26.325
  1 A1    2 A1    3 A1    4 A1    5 A1    1 A2    1 B1    2 B1                 
 -7.587  -5.480  -5.478  -5.478  -1.626  -0.940  -0.725  -0.689
  3 B1    4 B1    5 B1    1 B2    6 A1    7 A1    8 A1    9 A1                 
 -0.410  -0.689  -1.620  -0.809  -0.680  -0.530  -0.699  -0.367
 10 A1    2 A2    6 B1    7 B1    8 B1    9 B1    2 B2    3 B2                 
 -- Virtual --                   
  0.027   0.064   0.102   0.113   0.294   0.336   0.368   0.383
 11 A1   12 A1   13 A1   14 A1   15 A1   16 A1   17 A1   18 A1                 
  0.475   0.666   0.786   0.898   1.110   1.582   1.609   1.824
 19 A1   20 A1   21 A1   22 A1   23 A1   24 A1   25 A1   26 A1                 
  1.961   2.226   4.193   4.217   4.493   6.896   6.914   7.327
 27 A1   28 A1   29 A1   30 A1   31 A1   32 A1   33 A1   34 A1                 
 14.769  14.859  68.725 165.903  -0.010   0.110   0.380   0.418
 35 A1   36 A1   37 A1   38 A1    3 A2    4 A2    5 A2    6 A2                 
  0.920   1.070   1.594   1.827   4.190   4.228   6.908  14.736
  7 A2    8 A2    9 A2   10 A2   11 A2   12 A2   13 A2   14 A2                 
  0.065   0.097   0.158   0.180   0.210   0.368   0.414   0.455
 10 B1   11 B1   12 B1   13 B1   14 B1   15 B1   16 B1   17 B1                 
  0.470   0.621   0.792   1.050   1.176   1.379   1.647   1.672
 18 B1   19 B1   20 B1   21 B1   22 B1   23 B1   24 B1   25 B1                 
  1.938   1.980   2.254   4.202   4.263   4.547   6.950   6.976
 26 B1   27 B1   28 B1   29 B1   30 B1   31 B1   32 B1   33 B1                 
  7.490  14.748  14.853  68.743 166.088   0.077   0.301   0.382
 34 B1   35 B1   36 B1   37 B1   38 B1    4 B2    5 B2    6 B2                 
  0.710   0.869   1.562   1.766   4.189   4.220   6.886  14.708
  7 B2    8 B2    9 B2   10 B2   11 B2   12 B2   13 B2   14 B2                 
 --------------------------------------------------------------

          Ground-State Mulliken Net Atomic Charges

     Atom                 Charge (a.u.)
  ----------------------------------------
      1 P                     0.199512
      2 F                    -0.199512
      3 P                     0.199512
      4 F                    -0.199512
  ----------------------------------------
  Sum of atomic charges =     0.000000

 -----------------------------------------------------------------
                    Cartesian Multipole Moments
 -----------------------------------------------------------------
    Charge (ESU x 10^10)
                -0.0000
    Dipole Moment (Debye)
         X       0.0000      Y      -0.0000      Z       2.1058
       Tot       2.1058
    Quadrupole Moments (Debye-Ang)
        XX     -37.7411     XY       0.0000     YY     -35.3856
        XZ      -0.0000     YZ      -0.0000     ZZ     -38.7407
    Octopole Moments (Debye-Ang^2)
       XXX       0.0000    XXY      -0.0000    XYY       0.0000
       YYY      -0.0000    XXZ      -3.5181    XYZ       0.0000
       YYZ      -7.1275    XZZ       0.0000    YZZ       0.0000
       ZZZ     -13.3030
    Hexadecapole Moments (Debye-Ang^3)
      XXXX    -332.5087   XXXY       0.0000   XXYY     -62.0107
      XYYY       0.0000   YYYY     -48.6310   XXXZ      -0.0000
      XXYZ      -0.0000   XYYZ      -0.0000   YYYZ      -0.0000
      XXZZ     -94.3944   XYZZ       0.0000   YYZZ     -36.1807
      XZZZ      -0.0000   YZZZ      -0.0000   ZZZZ    -159.3285
 -----------------------------------------------------------------
Archival summary:
1\1\TWL02\OPT\ProcedureUnspecified\BasisUnspecified\22\taweetha\SunNov410:14:112018SunNov410:14:112018\0\\#,OPT,ProcedureUnspecified,BasisUnspecified,\\0,1\P\F,1,1.62429\P,1,2.05259,2,104.619\F,3,1.62429,1,104.619,2,-0,0\\HF=-880.409136\\@

 Total job time:  943.61s(wall), 1341.51s(cpu) 
 Sun Nov  4 10:14:11 2018

        *************************************************************
        *                                                           *
        *  Thank you very much for using Q-Chem.  Have a nice day.  *
        *                                                           *
        *************************************************************
