# Supplementary material for: Geometric and energetic data from ab initio calculations of haloethene, haloimine, halomethylenephosphine, haloiminophosphine, halodiazene, halodiphosphene and halocyclopropane
Source: Data Brief. 2019 Nov 2;27:104738. doi: 10.1016/j.dib.2019.104738 (PMC6861602; doi:10.1016/j.dib.2019.104738)
Supplement: Multimedia component 8 [file mmc8.zip › PP/CCSD/FEPPIE.out]

Q-Chem Developer Version!
                  Welcome to Q-Chem
     A Quantum Leap Into The Future Of Chemistry


 Q-Chem 5.1, Q-Chem, Inc., Pleasanton, CA (2018)

 Yihan Shao,  Zhengting Gan,  E. Epifanovsky,  A. T. B. Gilbert,  M. Wormit,  
 J. Kussmann,  A. W. Lange,  A. Behn,  Jia Deng,  Xintian Feng,  D. Ghosh,  
 M. Goldey,  P. R. Horn,  L. D. Jacobson,  I. Kaliman,  T. Kus,  A. Landau,  
 Jie Liu,  E. I. Proynov,  R. M. Richard,  R. P. Steele,  E. J. Sundstrom,  
 H. L. Woodcock III,  P. M. Zimmerman,  D. Zuev,  B. Albrecht,  E. Alguire,  
 S. A. Baeppler,  D. Barton,  Z. Benda,  Y. A. Bernard,  E. J. Berquist,  
 K. B. Bravaya,  H. Burton,  D. Casanova,  Chun-Min Chang,  Yunqing Chen,  
 A. Chien,  K. D. Closser,  M. P. Coons,  S. Coriani,  S. Dasgupta,  
 A. L. Dempwolff,  M. Diedenhofen,  Hainam Do,  R. G. Edgar,  Po-Tung Fang,  
 S. Faraji,  S. Fatehi,  Qingguo Feng,  K. D. Fenk,  J. Fosso-Tande,  
 Qinghui Ge,  A. Ghysels,  G. Gidofalvi,  J. Gomes,  J. Gonthier,  A. Gunina,  
 D. Hait,  M. W. D. Hanson-Heine,  P. H. P. Harbach,  A. W. Hauser,  
 J. E. Herr,  E. G. Hohenstein,  Z. C. Holden,  Kerwin Hui,  B. C. Huynh,  
 T.-C. Jagau,  Hyunjun Ji,  B. Kaduk,  K. Khistyaev,  Jaehoon Kim,  
 P. Klunzinger,  K. Koh,  D. Kosenkov,  L. Koulias,  T. Kowalczyk,  
 C. M. Krauter,  A. Kunitsa,  Ka Un Lao,  A. Laurent,  K. V. Lawler,  
 Joonho Lee,  D. Lefrancois,  S. Lehtola,  D. S. Levine,  Yi-Pei Li,  
 You-Sheng Lin,  Fenglai Liu,  E. Livshits,  A. Luenser,  P. Manohar,  
 E. Mansoor,  S. F. Manzer,  Shan-Ping Mao,  Yuezhi Mao,  N. Mardirossian,  
 A. V. Marenich,  T. Markovich,  L. A. Martinez-Martinez,  S. A. Maurer,  
 N. J. Mayhall,  S. C. McKenzie,  J.-M. Mewes,  A. F. Morrison,  
 J. W. Mullinax,  K. Nanda,  T. S. Nguyen-Beck,  R. Olivares-Amaya,  
 J. A. Parkhill,  T. M. Perrine,  F. Plasser,  P. Pokhilko,  S. Prager,  
 A. Prociuk,  E. Ramos,  D. R. Rehn,  F. Rob,  M. Schneider,  N. Sergueev,  
 S. M. Sharada,  S. Sharma,  D. W. Small,  T. Stauch,  T. Stein,  
 Yu-Chuan Su,  A. J. W. Thom,  A. Tkatchenko,  T. Tsuchimochi,  N. M. Tubman,  
 L. Vogt,  M. L. Vidal,  O. Vydrov,  M. A. Watson,  J. Wenzel,  
 M. de Wergifosse,  T. A. Wesolowski,  A. White,  J. Witte,  A. Yamada,  
 Jun Yang,  K. Yao,  S. Yeganeh,  S. R. Yost,  Zhi-Qiang You,  A. Zech,  
 Igor Ying Zhang,  Xing Zhang,  Yan Zhao,  Ying Zhu,  B. R. Brooks,  
 G. K. L. Chan,  C. J. Cramer,  M. S. Gordon,  W. J. Hehre,  A. Klamt,  
 M. W. Schmidt,  C. D. Sherrill,  D. G. Truhlar,  A. Aspuru-Guzik,  R. Baer,  
 A. T. Bell,  N. A. Besley,  Jeng-Da Chai,  A. E. DePrince, III,  
 R. A. DiStasio Jr.,  A. Dreuw,  B. D. Dunietz,  T. R. Furlani,  
 Chao-Ping Hsu,  Yousung Jung,  Jing Kong,  D. S. Lambrecht,  WanZhen Liang,  
 C. Ochsenfeld,  V. A. Rassolov,  L. V. Slipchenko,  J. E. Subotnik,  
 T. Van Voorhis,  J. M. Herbert,  A. I. Krylov,  P. M. W. Gill,  M. Head-Gordon

 Contributors to earlier versions of Q-Chem not listed above: 
 R. D. Adamson,  B. Austin,  J. Baker,  G. J. O. Beran,  K. Brandhorst,  
 S. T. Brown,  E. F. C. Byrd,  A. K. Chakraborty,  C.-L. Cheng,  
 Siu Hung Chien,  D. M. Chipman,  D. L. Crittenden,  H. Dachsel,  
 R. J. Doerksen,  A. D. Dutoi,  L. Fusti-Molnar,  W. A. Goddard III,  
 A. Golubeva-Zadorozhnaya,  S. R. Gwaltney,  G. Hawkins,  A. Heyden,  
 S. Hirata,  G. Kedziora,  F. J. Keil,  C. Kelley,  Jihan Kim,  R. A. King,  
 R. Z. Khaliullin,  P. P. Korambath,  W. Kurlancheek,  A. M. Lee,  M. S. Lee,  
 S. V. Levchenko,  Ching Yeh Lin,  D. Liotard,  R. C. Lochan,  I. Lotan,  
 P. E. Maslen,  N. Nair,  D. P. O'Neill,  D. Neuhauser,  E. Neuscamman,  
 C. M. Oana,  R. Olson,  B. Peters,  R. Peverati,  P. A. Pieniazek,  
 Y. M. Rhee,  J. Ritchie,  M. A. Rohrdanz,  E. Rosta,  N. J. Russ,  
 H. F. Schaefer III,  N. E. Schultz,  N. Shenvi,  A. C. Simmonett,  A. Sodt,  
 D. Stuck,  K. S. Thanthiriwatte,  V. Vanovschi,  Tao Wang,  A. Warshel,  
 C. F. Williams,  Q. Wu,  X. Xu,  W. Zhang

 Please cite Q-Chem as follows:
 Y. Shao et al., Mol. Phys. 113, 184-215 (2015)
 DOI: 10.1080/00268976.2014.952696

 Q-Chem 5.1.1 for Intel X86 EM64T Linux

 Parts of Q-Chem use Armadillo 8.300.2 (Tropical Shenanigans).
 http://arma.sourceforge.net/

 Q-Chem begins on Sun Nov  4 11:52:13 2018  

Host: 
0

     Scratch files written to /scratch/taweetham/qchem43320//
Input Ideriv = 1
Curr. Ideriv = -1
Max.  Ideriv = 1

Checking the input file for inconsistencies... 	...done.

--------------------------------------------------------------
User input:
--------------------------------------------------------------
F=I_c.out
$molecule
0 1
I 
P  1 2.476354
P  2 2.049183 1 107.656319
F  3 1.636533 2 108.852347 1 -0.000000 0
$end

$rem
   JOB_TYPE	OPTIMIZATION
   BASIS	6-311++G**
   METHOD	ccsd
   MEM_TOTAL	4000
   N_FROZEN_CORE      FC
$end


--------------------------------------------------------------
 ----------------------------------------------------------------
             Standard Nuclear Orientation (Angstroms)
    I     Atom           X                Y                Z
 ----------------------------------------------------------------
    1      I       1.2339783174    -0.1274448159     0.0000000000
    2      P      -0.7928905333     1.2952750426    -0.0000000000
    3      P      -2.4234484324     0.0541336706     0.0000000000
    4      F      -1.9061962595    -1.4985061620     0.0000000000
 ----------------------------------------------------------------
 Molecular Point Group                 Cs    NOp =  2
 Largest Abelian Subgroup              Cs    NOp =  2
 Nuclear Repulsion Energy =   483.9466236891 hartrees
 There are       46 alpha and       46 beta electrons
 Requested basis set is 6-311++G(d,p)
 There are 56 shells and 144 basis functions
 Total memory of 4000MB is distributed as follows: 
   QALLOC including MEM_STATIC uses 192MB
   MEM_STATIC is set to 192MB
   CCMAN JOB total memory use is  3808MB
 Warning: actual memory use might exceed 4000MB

 Total QAlloc Memory Limit    192 MB
 Mega-Array Size       188 MB
 MEM_STATIC part       192 MB
 A cutoff of  1.0D-14 yielded   1314 shell pairs
 There are      9216 function pairs (     10293 Cartesian)

 -------------------------------------------------------
 OpenMP Integral Computing Module                       
 Release: version 1.0, May 2013, Q-Chem Inc. Pittsburgh 
 -------------------------------------------------------
 Integral Job Info:
 Integral job number is                      11
 Integral operator is                         1
 short-range coefficients                     0
 long-range coefficients              100000000
 Omega coefficients                           0
 if combine SR and LR in K                    0
 Integral screening is                        0
 Integral computing path is                   2
 max size of driver memory is            800000
 size of driver memory is                593474
 size of scratch memory is             11861008
 max col of scratch BK array               1296
 max len of scratch array in speh3          155
 max len of scratch index in speh4           18
 max int batch size is                      520
 min int batch size is                       52
 fixed nKL is                                52
 max L of basis functions is                  2
 order of int derivative is                   0
 number of shells is                         56
 number of basis is                         152
 number of cartesian basis is               152
 number of contracted shell pairs          1314
 number of primitive shell pairs           2950
 maxK2 (contraction) of shell pair           36
 max number of K2 of shell pair               1
 max number of CS2 of shell pair            212
 max number of PS2 of shell pair            212
 mem total for path MDJ                  524908
 -------------------------------------------------------
 Smallest overlap matrix eigenvalue = 9.61E-04

 Scale SEOQF with 1.000000e-01/1.000000e-01/1.000000e-01

 Standard Electronic Orientation quadrupole field applied
 Nucleus-field energy     =     0.0000000108 hartrees
 Guess from superposition of atomic densities
 Warning:  Energy on first SCF cycle will be non-variational
 SAD guess density has 92.000000 electrons

 -----------------------------------------------------------------------
  General SCF calculation program by
  Eric Jon Sundstrom, Paul Horn, Yuezhi Mao, Dmitri Zuev, Alec White,
  David Stuck, Shaama M.S., Shane Yost, Joonho Lee, David Small,
  Daniel Levine, Susi Lehtola, Hugh Burton, Evgeny Epifanovsky
 -----------------------------------------------------------------------
 Hartree-Fock
 using 4 threads for integral computing
 -------------------------------------------------------
 OpenMP Integral computing Module                
 Release: version 2.0, May 2017, Q-Chem Inc. Pleasanton 
 -------------------------------------------------------
 A restricted SCF calculation will be
 performed using DIIS
 SCF converges when DIIS error is below 1.0e-08
 ---------------------------------------
  Cycle       Energy         DIIS error
 ---------------------------------------
    1   -7697.9553713626      3.63e-02  
    2   -7697.7067870409      4.59e-03  
    3   -7697.7508804102      2.94e-03  
    4   -7697.7675590170      5.13e-04  
    5   -7697.7685435988      1.88e-04  
    6   -7697.7687258846      4.88e-05  
    7   -7697.7687453744      1.61e-05  
    8   -7697.7687478614      8.01e-06  
    9   -7697.7687483156      2.77e-06  
   10   -7697.7687484091      7.34e-07  
   11   -7697.7687484153      3.31e-07  
   12   -7697.7687484160      1.21e-07  
   13   -7697.7687484162      3.54e-08  
   14   -7697.7687484164      1.00e-08  
   15   -7697.7687484163      4.02e-09  Convergence criterion met
 ---------------------------------------
 SCF time:   CPU 16.75s  wall 6.00s 
 SCF   energy in the final basis set =    -7697.7687484163
 Total energy in the final basis set =    -7697.7687484163


 ------------------------------------------------------------------------------

   CCMAN2: suite of methods based on coupled cluster
           and equation of motion theories.

   Components:
   * libvmm-1.3-trunk
     by Evgeny Epifanovsky, Ilya Kaliman.
   * libtensor-2.5-trunk
     by Evgeny Epifanovsky, Michael Wormit, Dmitry Zuev, Sam Manzer, 
        Ilya Kaliman.
   * libcc-2.5-trunk
     by Evgeny Epifanovsky, Arik Landau, Tomasz Kus, Kirill Khistyaev, 
        Dmitry Zuev, Prashant Manohar, Xintian Feng, Anna Krylov, 
        Matthew Goldey, Alec White, Thomas Jagau, Kaushik Nanda, 
        Anastasia Gunina, Alexander Kunitsa, Joonho Lee.

   CCMAN original authors:
   Anna I. Krylov, C. David Sherrill, Steven R. Gwaltney,
   Edward F. C. Byrd (2000)
   Sergey V. Levchenko, Lyudmila V. Slipchenko, Tao Wang,
   Ana-Maria C. Cristian (2003)
   Piotr A. Pieniazek, C. Melania Oana, Evgeny Epifanovsky (2007)
   Prashant Manohar (2009)

 ------------------------------------------------------------------------------


 Allocating and initializing 3808MB of RAM...
 Calculation will run on 4 cores.


 Alpha MOs, Restricted
 -- Occupied --                  
******* -180.88 -169.69 -169.69 -169.69  -80.06  -80.02  -37.94
  1 A'    2 A'    3 A'    1 A"    4 A'    5 A'    6 A'    7 A'                 
-33.124 -33.120 -33.119 -26.325 -24.308 -24.306 -24.306 -24.302
  8 A'    2 A"    9 A'   10 A'   11 A'    3 A"   12 A'    4 A"                 
-24.302  -7.595  -7.561  -7.252  -5.488  -5.486  -5.486  -5.486
 13 A'   14 A'   15 A'   16 A'   17 A'    5 A"   18 A'   19 A'                 
 -5.475  -5.474  -5.454  -5.452  -5.452  -2.409  -2.404  -2.403
  6 A"   20 A'   21 A'   22 A'    7 A"   23 A'    8 A"   24 A'                 
 -2.391  -2.391  -1.621  -0.953  -0.858  -0.758  -0.696  -0.692
  9 A"   25 A'   26 A'   27 A'   28 A'   29 A'   30 A'   10 A"                 
 -0.599  -0.439  -0.436  -0.425  -0.373  -0.351
 31 A'   32 A'   33 A'   11 A"   34 A'   12 A"                                 
 -- Virtual --                   
 -0.019   0.012   0.064   0.066   0.080   0.083   0.105   0.110
 13 A"   35 A'   36 A'   37 A'   14 A"   38 A'   39 A'   15 A"                 
  0.111   0.150   0.158   0.176   0.280   0.302   0.308   0.340
 40 A'   41 A'   42 A'   43 A'   44 A'   45 A'   16 A"   46 A'                 
  0.352   0.353   0.381   0.385   0.389   0.411   0.424   0.436
 17 A"   47 A'   48 A'   18 A"   49 A'   50 A'   19 A"   51 A'                 
  0.485   0.549   0.557   0.578   0.584   0.665   0.677   0.721
 52 A'   20 A"   53 A'   21 A"   54 A'   55 A'   56 A'   22 A"                 
  0.749   0.792   0.818   0.876   0.893   0.949   1.065   1.078
 57 A'   58 A'   59 A'   23 A"   60 A'   24 A"   61 A'   25 A"                 
  1.108   1.176   1.384   1.538   1.563   1.581   1.617   1.643
 62 A'   63 A'   64 A'   26 A"   65 A'   27 A"   66 A'   67 A'                 
  1.645   1.769   1.829   1.834   1.935   1.970   1.979   2.242
 68 A'   28 A"   29 A"   69 A'   70 A'   71 A'   72 A'   73 A'                 
  4.190   4.192   4.221   4.232   4.477   4.490   4.490   4.501
 30 A"   74 A'   31 A"   75 A'   32 A"   76 A'   33 A"   77 A'                 
  4.540   4.632   4.767   6.527   6.546   6.565   6.897   6.934
 78 A'   79 A'   80 A'   34 A"   81 A'   82 A'   35 A"   83 A'                 
  6.947   7.248   7.450  14.709  14.749  14.755  14.772  14.849
 84 A'   85 A'   86 A'   36 A"   37 A"   87 A'   88 A'   89 A'                 
 14.875  28.869  29.524  29.540  29.556  29.870  29.875  29.876
 90 A'   91 A'   38 A"   92 A'   93 A'   39 A"   40 A"   94 A'                 
 29.895  29.958  68.731 130.584 130.597 130.614 154.267 165.842
 95 A'   96 A'   97 A'   41 A"   98 A'   99 A'  100 A'  101 A'                 
166.0581912.185
102 A'  103 A'                                                                 

 Beta MOs, Restricted
 -- Occupied --                  
******* -180.88 -169.69 -169.69 -169.69  -80.06  -80.02  -37.94
  1 A'    2 A'    3 A'    1 A"    4 A'    5 A'    6 A'    7 A'                 
-33.124 -33.120 -33.119 -26.325 -24.308 -24.306 -24.306 -24.302
  8 A'    2 A"    9 A'   10 A'   11 A'    3 A"   12 A'    4 A"                 
-24.302  -7.595  -7.561  -7.252  -5.488  -5.486  -5.486  -5.486
 13 A'   14 A'   15 A'   16 A'   17 A'    5 A"   18 A'   19 A'                 
 -5.475  -5.474  -5.454  -5.452  -5.452  -2.409  -2.404  -2.403
  6 A"   20 A'   21 A'   22 A'    7 A"   23 A'    8 A"   24 A'                 
 -2.391  -2.391  -1.621  -0.953  -0.858  -0.758  -0.696  -0.692
  9 A"   25 A'   26 A'   27 A'   28 A'   29 A'   30 A'   10 A"                 
 -0.599  -0.439  -0.436  -0.425  -0.373  -0.351
 31 A'   32 A'   33 A'   11 A"   34 A'   12 A"                                 
 -- Virtual --                   
 -0.019   0.012   0.064   0.066   0.080   0.083   0.105   0.110
 13 A"   35 A'   36 A'   37 A'   14 A"   38 A'   39 A'   15 A"                 
  0.111   0.150   0.158   0.176   0.280   0.302   0.308   0.340
 40 A'   41 A'   42 A'   43 A'   44 A'   45 A'   16 A"   46 A'                 
  0.352   0.353   0.381   0.385   0.389   0.411   0.424   0.436
 17 A"   47 A'   48 A'   18 A"   49 A'   50 A'   19 A"   51 A'                 
  0.485   0.549   0.557   0.578   0.584   0.665   0.677   0.721
 52 A'   20 A"   53 A'   21 A"   54 A'   55 A'   56 A'   22 A"                 
  0.749   0.792   0.818   0.876   0.893   0.949   1.065   1.078
 57 A'   58 A'   59 A'   23 A"   60 A'   24 A"   61 A'   25 A"                 
  1.108   1.176   1.384   1.538   1.563   1.581   1.617   1.643
 62 A'   63 A'   64 A'   26 A"   65 A'   27 A"   66 A'   67 A'                 
  1.645   1.769   1.829   1.834   1.935   1.970   1.979   2.242
 68 A'   28 A"   29 A"   69 A'   70 A'   71 A'   72 A'   73 A'                 
  4.190   4.192   4.221   4.232   4.477   4.490   4.490   4.501
 30 A"   74 A'   31 A"   75 A'   32 A"   76 A'   33 A"   77 A'                 
  4.540   4.632   4.767   6.527   6.546   6.565   6.897   6.934
 78 A'   79 A'   80 A'   34 A"   81 A'   82 A'   35 A"   83 A'                 
  6.947   7.248   7.450  14.709  14.749  14.755  14.772  14.849
 84 A'   85 A'   86 A'   36 A"   37 A"   87 A'   88 A'   89 A'                 
 14.875  28.869  29.524  29.540  29.556  29.870  29.875  29.876
 90 A'   91 A'   38 A"   92 A'   93 A'   39 A"   40 A"   94 A'                 
 29.895  29.958  68.731 130.584 130.597 130.614 154.267 165.842
 95 A'   96 A'   97 A'   41 A"   98 A'   99 A'  100 A'  101 A'                 
166.0581912.185
102 A'  103 A'                                                                 

 Occupation and symmetry of molecular orbitals

 Point group: Cs (2 irreducible representations).

                           A'   A"    All 
 ------------------------------------------
 All molecular orbitals:
  - Alpha                  103  41    144 
  - Beta                   103  41    144 
 ------------------------------------------
 Alpha orbitals:
  - Frozen occupied        22   7     29  
  - Active occupied        12   5     17  
  - Active virtual         69   29    98  
  - Frozen virtual         0    0     0   
 ------------------------------------------
 Beta orbitals:
  - Frozen occupied        22   7     29  
  - Active occupied        12   5     17  
  - Active virtual         69   29    98  
  - Frozen virtual         0    0     0   
 ------------------------------------------

 Import integrals:   CPU 0.00 s  wall 0.00 s

 Import integrals:   CPU 77.76 s  wall 60.55 s

 MP2 amplitudes:   CPU 0.21 s  wall 1.11 s

Running a double precision version
           CCSD T amplitudes will be solved using DIIS.

           Start     Size      MaxIter   EConv     TConv     
           3         7         100       1.00e-07  1.00e-05  
 ------------------------------------------------------------------------------
           Energy (a.u.)   Ediff      Tdiff       Comment
 ------------------------------------------------------------------------------
         -7698.40772042                           
     1   -7698.40460910   3.11e-03   7.85e-01     
     2   -7698.42463092   2.00e-02   1.01e-01     
     3   -7698.42441272   2.18e-04   4.47e-02     
     4   -7698.42670296   2.29e-03   1.75e-02     Switched to DIIS steps.
     5   -7698.42753683   8.34e-04   1.40e-02     
     6   -7698.42758476   4.79e-05   2.84e-03     
     7   -7698.42758028   4.48e-06   1.36e-03     
     8   -7698.42757968   5.96e-07   2.83e-04     
     9   -7698.42758074   1.06e-06   1.48e-04     
    10   -7698.42758100   2.64e-07   5.90e-05     
    11   -7698.42758115   1.48e-07   3.07e-05     
    12   -7698.42758128   1.25e-07   1.64e-05     
    13   -7698.42758118   1.02e-07   3.99e-06     
    14   -7698.42758116   1.18e-08   2.10e-06     
 ------------------------------------------------------------------------------
         -7698.42758116                           CCSD T converged.

End of double precision
 SCF energy                 = -7697.76874842
 MP2 energy                 = -7698.40772042
 CCSD correlation energy     =    -0.65883275
 CCSD total energy           = -7698.42758116

 CCSD  T1^2 = 0.0134  T2^2 = 0.2811  Leading amplitudes:

 Amplitude    Orbitals with energies
 -0.0265       10 (A") A                 ->    13 (A") A                  
              -0.6921                         -0.0187                     
 -0.0265       10 (A") B                 ->    13 (A") B                  
              -0.6921                         -0.0187                     
 -0.0222       31 (A') A                 ->    35 (A') A                  
              -0.5986                          0.0122                     
 -0.0222       31 (A') B                 ->    35 (A') B                  
              -0.5986                          0.0122                     

 Amplitude    Orbitals with energies
 -0.1190       12 (A") A     12 (A") B   ->    13 (A") A     13 (A") B    
              -0.3508       -0.3508           -0.0187       -0.0187       
  0.1190       12 (A") A     12 (A") B   ->    13 (A") B     13 (A") A    
              -0.3508       -0.3508           -0.0187       -0.0187       
  0.1190       12 (A") B     12 (A") A   ->    13 (A") A     13 (A") B    
              -0.3508       -0.3508           -0.0187       -0.0187       
 -0.1190       12 (A") B     12 (A") A   ->    13 (A") B     13 (A") A    
              -0.3508       -0.3508           -0.0187       -0.0187       

 Computing CCSD intemediates for later calculations in double precision
 Finished.

Running a double precision version
           CCSD Lambda amplitudes will be solved using DIIS.
           Start     Size      MaxIter   EConv     LConv     
           3         7         100       1.00e-07  1.00e-05  
 ------------------------------------------------------------------------------
            Enorm      Ldiff       Comment
 ------------------------------------------------------------------------------
     1     6.45e-02   4.66e-02     
     2     1.83e-02   7.40e-03     
     3     7.69e-03   1.93e-03     
     4     4.20e-03   1.36e-03     Switched to DIIS steps.
     5     1.15e-03   7.77e-04     
     6     5.63e-04   1.76e-04     
     7     1.79e-04   4.65e-05     
     8     8.14e-05   2.32e-06     
     9     3.14e-05   4.60e-06     
    10     1.26e-05   2.01e-06     
    11     5.54e-06   5.15e-07     
    12     2.04e-06   1.70e-07     
    13     1.05e-06   2.38e-08     
    14     4.84e-07   1.15e-08     
    15     2.24e-07   5.91e-09     
    16     1.11e-07   9.68e-10     
    17     5.04e-08   3.76e-10     
 ------------------------------------------------------------------------------
                                   CCSD Lambda converged.

 Computing density matrices in double precision...
           Orbital response amplitudes will be solved using DIIS.
           Start     Size      MaxIter   EConv     LConv     
           3         7         100       1.00e-06  1.00e-06  
 ------------------------------------------------------------------------------
            Enorm      Ldiff       Comment
 ------------------------------------------------------------------------------
     1     9.34e-02   5.30e-03     
     2     6.59e-02   2.30e-02     
     3     6.95e-02   2.56e-02     
     4     9.33e-03   2.97e-02     Switched to DIIS steps.
     5     3.61e-03   5.25e-04     
     6     6.77e-04   1.32e-04     
     7     3.64e-04   1.42e-04     
     8     1.31e-04   2.02e-05     
     9     3.99e-05   1.63e-05     
    10     1.52e-05   4.61e-06     
    11     5.06e-06   6.40e-07     
    12     1.60e-06   3.85e-07     
    13     1.99e-07   1.67e-07     
 ------------------------------------------------------------------------------
                                   Orbital response converged.

 Computing density matrices... Done.
 CCSD calculation:   CPU 732.30 s  wall 571.35 s

Current path: /canmo/ccsd/grad/
/g1_bb_aa
/g1_bb_bb
/g1_o1o1
/g1_o1o2
/g1_o1v1
/g1_o2v1
/g1_v1v1
/g1p_bb_aa
/g1p_bb_bb
/g1s_bb_aa
/g1s_bb_bb
/g2_o1o1o1o1
/g2_o1o1o1v1
/g2_o1o1v1v1
/g2_o1v1o1v1
/g2_o1v1v1v1
/g2_v1v1v1v1
/w_bb_aa
/w_bb_bb
 Transferring MO TPDM to AO TPDM
 Transferring g2_o1o1o1o1
 Transferring g2_o1o1o1v1
 Transferring g2_o1o1v1v1
 Transferring g2_o1v1o1v1
 Transferring g2_o1v1v1v1
 Transferring g2_v1v1v1v1
 Adding separable TPDM
 Computing TPDM gradient
 --------------------------------------------------------
 2e gradient
  Atom          X               Y               Z
 --------------------------------------------------------
    1        -57.783224       17.914706        0.000000  
    2         13.814563      -38.330361        0.000000  
    3         36.086225       -0.202895       -0.000000  
    4          7.882435       20.618550        0.000000  
 --------------------------------------------------------
 --------------------------------------------------------
 Final gradient
  Atom          X               Y               Z
 --------------------------------------------------------
    1        -57.783224       17.914706        0.000000  
    2         13.814563      -38.330361        0.000000  
    3         36.086225       -0.202895       -0.000000  
    4          7.882435       20.618550        0.000000  
 --------------------------------------------------------
 Analytic gradient from two-electron contribution:   CPU 1283.83 s  wall 766.68 s

 Total ccman2 time:   CPU 2098.76 s  wall 1413.57 s


 --------------------------------------------------------------
             Orbital Energies (a.u.) and Symmetries
 --------------------------------------------------------------

 Alpha MOs, Restricted
 -- Occupied --                  
******* -180.88 -169.69 -169.69  -80.06  -80.02  -37.94  -33.12
  1 A'    2 A'    3 A'    4 A'    5 A'    6 A'    7 A'    8 A'                 
-33.119 -26.325 -24.308 -24.306 -24.302  -7.595  -7.561  -7.252
  9 A'   10 A'   11 A'   12 A'   13 A'   14 A'   15 A'   16 A'                 
 -5.488  -5.486  -5.486  -5.474  -5.454  -5.452-169.687 -33.120
 17 A'   18 A'   19 A'   20 A'   21 A'   22 A'    1 A"    2 A"                 
-24.306 -24.302  -5.486  -5.475  -5.452  -2.409  -2.403  -2.391
  3 A"    4 A"    5 A"    6 A"    7 A"   23 A'   24 A'   25 A'                 
 -1.621  -0.953  -0.858  -0.758  -0.696  -0.599  -0.439  -0.436
 26 A'   27 A'   28 A'   29 A'   30 A'   31 A'   32 A'   33 A'                 
 -0.373  -2.404  -2.391  -0.692  -0.425  -0.351
 34 A'    8 A"    9 A"   10 A"   11 A"   12 A"                                 
 -- Virtual --                   
  0.012   0.064   0.066   0.083   0.105   0.111   0.150   0.158
 35 A'   36 A'   37 A'   38 A'   39 A'   40 A'   41 A'   42 A'                 
  0.176   0.280   0.302   0.340   0.353   0.381   0.389   0.411
 43 A'   44 A'   45 A'   46 A'   47 A'   48 A'   49 A'   50 A'                 
  0.436   0.485   0.557   0.584   0.665   0.677   0.749   0.792
 51 A'   52 A'   53 A'   54 A'   55 A'   56 A'   57 A'   58 A'                 
  0.818   0.893   1.065   1.108   1.176   1.384   1.563   1.617
 59 A'   60 A'   61 A'   62 A'   63 A'   64 A'   65 A'   66 A'                 
  1.643   1.645   1.834   1.935   1.970   1.979   2.242   4.192
 67 A'   68 A'   69 A'   70 A'   71 A'   72 A'   73 A'   74 A'                 
  4.232   4.490   4.501   4.540   4.632   4.767   6.546   6.565
 75 A'   76 A'   77 A'   78 A'   79 A'   80 A'   81 A'   82 A'                 
  6.934   6.947   7.248   7.450  14.755  14.772  14.849  14.875
 83 A'   84 A'   85 A'   86 A'   87 A'   88 A'   89 A'   90 A'                 
 28.869  29.540  29.556  29.876  29.895  29.958  68.731 130.597
 91 A'   92 A'   93 A'   94 A'   95 A'   96 A'   97 A'   98 A'                 
130.614 154.267 165.842 166.0581912.185  -0.019   0.080   0.110
 99 A'  100 A'  101 A'  102 A'  103 A'   13 A"   14 A"   15 A"                 
  0.308   0.352   0.385   0.424   0.549   0.578   0.721   0.876
 16 A"   17 A"   18 A"   19 A"   20 A"   21 A"   22 A"   23 A"                 
  0.949   1.078   1.538   1.581   1.769   1.829   4.190   4.221
 24 A"   25 A"   26 A"   27 A"   28 A"   29 A"   30 A"   31 A"                 
  4.477   4.490   6.527   6.897  14.709  14.749  29.524  29.870
 32 A"   33 A"   34 A"   35 A"   36 A"   37 A"   38 A"   39 A"                 
 29.875 130.584
 40 A"   41 A"                                                                 

 Beta MOs, Restricted
 -- Occupied --                  
******* -180.88 -169.69 -169.69  -80.06  -80.02  -37.94  -33.12
  1 A'    2 A'    3 A'    4 A'    5 A'    6 A'    7 A'    8 A'                 
-33.119 -26.325 -24.308 -24.306 -24.302  -7.595  -7.561  -7.252
  9 A'   10 A'   11 A'   12 A'   13 A'   14 A'   15 A'   16 A'                 
 -5.488  -5.486  -5.486  -5.474  -5.454  -5.452-169.687 -33.120
 17 A'   18 A'   19 A'   20 A'   21 A'   22 A'    1 A"    2 A"                 
-24.306 -24.302  -5.486  -5.475  -5.452  -2.409  -2.403  -2.391
  3 A"    4 A"    5 A"    6 A"    7 A"   23 A'   24 A'   25 A'                 
 -1.621  -0.953  -0.858  -0.758  -0.696  -0.599  -0.439  -0.436
 26 A'   27 A'   28 A'   29 A'   30 A'   31 A'   32 A'   33 A'                 
 -0.373  -2.404  -2.391  -0.692  -0.425  -0.351
 34 A'    8 A"    9 A"   10 A"   11 A"   12 A"                                 
 -- Virtual --                   
  0.012   0.064   0.066   0.083   0.105   0.111   0.150   0.158
 35 A'   36 A'   37 A'   38 A'   39 A'   40 A'   41 A'   42 A'                 
  0.176   0.280   0.302   0.340   0.353   0.381   0.389   0.411
 43 A'   44 A'   45 A'   46 A'   47 A'   48 A'   49 A'   50 A'                 
  0.436   0.485   0.557   0.584   0.665   0.677   0.749   0.792
 51 A'   52 A'   53 A'   54 A'   55 A'   56 A'   57 A'   58 A'                 
  0.818   0.893   1.065   1.108   1.176   1.384   1.563   1.617
 59 A'   60 A'   61 A'   62 A'   63 A'   64 A'   65 A'   66 A'                 
  1.643   1.645   1.834   1.935   1.970   1.979   2.242   4.192
 67 A'   68 A'   69 A'   70 A'   71 A'   72 A'   73 A'   74 A'                 
  4.232   4.490   4.501   4.540   4.632   4.767   6.546   6.565
 75 A'   76 A'   77 A'   78 A'   79 A'   80 A'   81 A'   82 A'                 
  6.934   6.947   7.248   7.450  14.755  14.772  14.849  14.875
 83 A'   84 A'   85 A'   86 A'   87 A'   88 A'   89 A'   90 A'                 
 28.869  29.540  29.556  29.876  29.895  29.958  68.731 130.597
 91 A'   92 A'   93 A'   94 A'   95 A'   96 A'   97 A'   98 A'                 
130.614 154.267 165.842 166.0581912.185  -0.019   0.080   0.110
 99 A'  100 A'  101 A'  102 A'  103 A'   13 A"   14 A"   15 A"                 
  0.308   0.352   0.385   0.424   0.549   0.578   0.721   0.876
 16 A"   17 A"   18 A"   19 A"   20 A"   21 A"   22 A"   23 A"                 
  0.949   1.078   1.538   1.581   1.769   1.829   4.190   4.221
 24 A"   25 A"   26 A"   27 A"   28 A"   29 A"   30 A"   31 A"                 
  4.477   4.490   6.527   6.897  14.709  14.749  29.524  29.870
 32 A"   33 A"   34 A"   35 A"   36 A"   37 A"   38 A"   39 A"                 
 29.875 130.584
 40 A"   41 A"                                                                 
 --------------------------------------------------------------

          Ground-State Mulliken Net Atomic Charges

     Atom                 Charge (a.u.)
  ----------------------------------------
      1 I                    -0.110960
      2 P                     0.177762
      3 P                     0.140313
      4 F                    -0.207115
  ----------------------------------------
  Sum of atomic charges =     0.000000

 -----------------------------------------------------------------
                    Cartesian Multipole Moments
 -----------------------------------------------------------------
    Charge (ESU x 10^10)
                 0.0000
    Dipole Moment (Debye)
         X      -0.5844      Y       1.0815      Z      -0.0000
       Tot       1.2293
    Quadrupole Moments (Debye-Ang)
        XX     -58.0089     XY      -2.9533     YY     -62.9666
        XZ      -0.0000     YZ       0.0000     ZZ     -60.1503
    Octopole Moments (Debye-Ang^2)
       XXX      51.6613    XXY      -8.0024    XYY      20.8825
       YYY     -18.3182    XXZ      -0.0000    XYZ      -0.0000
       YYZ      -0.0000    XZZ      14.6018    YZZ      -7.5068
       ZZZ      -0.0000
    Hexadecapole Moments (Debye-Ang^3)
      XXXX    -956.5575   XXXY       6.5080   XXYY    -209.6588
      XYYY       7.9013   YYYY    -305.3967   XXXZ      -0.0000
      XXYZ       0.0000   XYYZ      -0.0000   YYYZ      -0.0000
      XXZZ    -176.0480   XYZZ       7.9061   YYZZ     -63.4137
      XZZZ      -0.0000   YZZZ      -0.0000   ZZZZ     -88.4620
 -----------------------------------------------------------------
 DrvMan completing analytic gradient of the correlated energy
 Correlated dipole moment
            1
    1  -0.2299122
    2   0.4255021
    3  -0.0000000
 Energy read as -7698.427581164
 Full Analytical Gradient: (in a.u., or Hartree/Bohr)
             1             2             3             4
    1    0.00093927    0.00237144   -0.00405837    0.00074766
    2    0.00003648    0.00339608    0.00440964   -0.00784219
    3    0.00000000   -0.00000000    0.00000000   -0.00000000
 Gradient time:  CPU 0.30 s  wall 1.83 s
 Geometry Optimization Parameters
   NAtoms,    NIC,     NZ,  NCons,   NDum,   NFix, NCnnct, MaxDiis
        4      14       4       0       0       0       0       0


** GEOMETRY OPTIMIZATION IN DELOCALIZED INTERNAL COORDINATES **
   Searching for a Minimum

   Optimization Cycle:   1

                       Coordinates (Angstroms)
     ATOM                X               Y               Z
      1  I         1.2339783174   -0.1274448159    0.0000000000
      2  P        -0.7928905333    1.2952750426    0.0000000000
      3  P        -2.4234484324    0.0541336706    0.0000000000
      4  F        -1.9061962595   -1.4985061620    0.0000000000
   Point Group: cs    Number of degrees of freedom:     5


   Energy is  -7698.427581164


 Attempting to Generate Delocalized Internal Coordinates

  5 Hessian modes will be used to form the next step
  Hessian Eigenvalues:
     0.097345    0.250000    0.250000    0.295158    0.447562

 Minimum Search - Taking Simple RFO Step
 Searching for Lamda that Minimizes Along All modes
 Value Taken    Lamda =  -0.00036083
 Step Taken.  Stepsize is  0.034607

                             Maximum     Tolerance    Cnvgd?
         Gradient           0.006305      0.000300      NO
         Displacement       0.024231      0.001200      NO
         Energy change     *********      0.000001      NO


 New Cartesian Coordinates Obtained by Inverse Iteration

 Displacement from previous Coordinates is:  0.096166
 ----------------------------------------------------------------
             Standard Nuclear Orientation (Angstroms)
    I     Atom           X                Y                Z
 ----------------------------------------------------------------
    1      I       1.2091709697    -0.1453614582     0.0000000000
    2      P      -0.8018192466     1.2927612359     0.0000000000
    3      P      -2.4233748579     0.0537335931     0.0000000000
    4      F      -1.8725337730    -1.4776756354     0.0000000000
 ----------------------------------------------------------------
 Molecular Point Group                 Cs    NOp =  2
 Largest Abelian Subgroup              Cs    NOp =  2
 Nuclear Repulsion Energy =   487.2780977826 hartrees
 There are       46 alpha and       46 beta electrons
 Applying Cartesian multipole field
    Component          Value
    ---------          -----
     (2,0,0)        1.00000E-11
     (0,2,0)        2.00000E-11
     (0,0,2)       -3.00000E-11
 Nucleus-field energy     =     0.0000000107 hartrees
 Requested basis set is 6-311++G(d,p)
 There are 56 shells and 144 basis functions
 A cutoff of  1.0D-14 yielded   1319 shell pairs
 There are      9272 function pairs (     10357 Cartesian)
 Smallest overlap matrix eigenvalue = 9.42E-04
 Guess MOs from SCF MO coefficient file

 -----------------------------------------------------------------------
  General SCF calculation program by
  Eric Jon Sundstrom, Paul Horn, Yuezhi Mao, Dmitri Zuev, Alec White,
  David Stuck, Shaama M.S., Shane Yost, Joonho Lee, David Small,
  Daniel Levine, Susi Lehtola, Hugh Burton, Evgeny Epifanovsky
 -----------------------------------------------------------------------
 Hartree-Fock
 using 4 threads for integral computing
 -------------------------------------------------------
 OpenMP Integral computing Module                
 Release: version 2.0, May 2017, Q-Chem Inc. Pleasanton 
 -------------------------------------------------------
 A restricted SCF calculation will be
 performed using DIIS
 SCF converges when DIIS error is below 1.0e-08
 ---------------------------------------
  Cycle       Energy         DIIS error
 ---------------------------------------
    1   -7697.7692481416      2.79e-04  
    2   -7697.7695280729      7.29e-05  
    3   -7697.7695597804      2.67e-05  
    4   -7697.7695628884      1.10e-05  
    5   -7697.7695635012      2.85e-06  
    6   -7697.7695635663      9.92e-07  
    7   -7697.7695635750      4.17e-07  
    8   -7697.7695635765      1.72e-07  
    9   -7697.7695635767      6.20e-08  
   10   -7697.7695635768      2.05e-08  
   11   -7697.7695635768      8.03e-09  Convergence criterion met
 ---------------------------------------
 SCF time:   CPU 12.04s  wall 7.00s 
 SCF   energy in the final basis set =    -7697.7695635768
 Total energy in the final basis set =    -7697.7695635768


 ------------------------------------------------------------------------------

   CCMAN2: suite of methods based on coupled cluster
           and equation of motion theories.

   Components:
   * libvmm-1.3-trunk
     by Evgeny Epifanovsky, Ilya Kaliman.
   * libtensor-2.5-trunk
     by Evgeny Epifanovsky, Michael Wormit, Dmitry Zuev, Sam Manzer, 
        Ilya Kaliman.
   * libcc-2.5-trunk
     by Evgeny Epifanovsky, Arik Landau, Tomasz Kus, Kirill Khistyaev, 
        Dmitry Zuev, Prashant Manohar, Xintian Feng, Anna Krylov, 
        Matthew Goldey, Alec White, Thomas Jagau, Kaushik Nanda, 
        Anastasia Gunina, Alexander Kunitsa, Joonho Lee.

   CCMAN original authors:
   Anna I. Krylov, C. David Sherrill, Steven R. Gwaltney,
   Edward F. C. Byrd (2000)
   Sergey V. Levchenko, Lyudmila V. Slipchenko, Tao Wang,
   Ana-Maria C. Cristian (2003)
   Piotr A. Pieniazek, C. Melania Oana, Evgeny Epifanovsky (2007)
   Prashant Manohar (2009)

 ------------------------------------------------------------------------------


 Allocating and initializing 3808MB of RAM...
 Calculation will run on 4 cores.


 Alpha MOs, Restricted
 -- Occupied --                  
******* -180.88 -169.69 -169.69 -169.69  -80.06  -80.02  -37.93
  1 A'    2 A'    3 A'    1 A"    4 A'    5 A'    6 A'    7 A'                 
-33.123 -33.119 -33.118 -26.326 -24.307 -24.306 -24.305 -24.302
  8 A'    2 A"    9 A'   10 A'   11 A'    3 A"   12 A'    4 A"                 
-24.302  -7.594  -7.559  -7.252  -5.487  -5.485  -5.484  -5.484
 13 A'   14 A'   15 A'   16 A'   17 A'   18 A'    5 A"   19 A'                 
 -5.474  -5.473  -5.452  -5.450  -5.450  -2.408  -2.403  -2.402
  6 A"   20 A'   21 A'   22 A'    7 A"   23 A'    8 A"   24 A'                 
 -2.390  -2.390  -1.625  -0.955  -0.859  -0.759  -0.699  -0.695
  9 A"   25 A'   26 A'   27 A'   28 A'   29 A'   30 A'   10 A"                 
 -0.598  -0.439  -0.435  -0.425  -0.372  -0.351
 31 A'   32 A'   33 A'   11 A"   34 A'   12 A"                                 
 -- Virtual --                   
 -0.017   0.013   0.064   0.067   0.080   0.083   0.105   0.110
 13 A"   35 A'   36 A'   37 A'   14 A"   38 A'   39 A'   15 A"                 
  0.111   0.152   0.158   0.177   0.280   0.302   0.308   0.342
 40 A'   41 A'   42 A'   43 A'   44 A'   45 A'   16 A"   46 A'                 
  0.351   0.352   0.380   0.385   0.390   0.414   0.424   0.438
 47 A'   17 A"   48 A'   18 A"   49 A'   50 A'   19 A"   51 A'                 
  0.487   0.549   0.557   0.580   0.584   0.667   0.682   0.721
 52 A'   20 A"   53 A'   21 A"   54 A'   55 A'   56 A'   22 A"                 
  0.756   0.793   0.818   0.877   0.898   0.951   1.072   1.082
 57 A'   58 A'   59 A'   23 A"   60 A'   24 A"   61 A'   25 A"                 
  1.112   1.178   1.392   1.538   1.560   1.581   1.618   1.642
 62 A'   63 A'   64 A'   26 A"   65 A'   27 A"   66 A'   67 A'                 
  1.649   1.770   1.830   1.836   1.933   1.971   1.983   2.243
 68 A'   28 A"   29 A"   69 A'   70 A'   71 A'   72 A'   73 A'                 
  4.188   4.190   4.221   4.232   4.478   4.491   4.492   4.507
 30 A"   74 A'   31 A"   75 A'   32 A"   76 A'   33 A"   77 A'                 
  4.546   4.634   4.770   6.528   6.547   6.565   6.896   6.932
 78 A'   79 A'   80 A'   34 A"   81 A'   82 A'   35 A"   83 A'                 
  6.945   7.251   7.459  14.711  14.751  14.758  14.777  14.853
 84 A'   85 A'   86 A'   36 A"   37 A"   87 A'   88 A'   89 A'                 
 14.874  28.872  29.525  29.541  29.557  29.871  29.876  29.877
 90 A'   91 A'   38 A"   92 A'   93 A'   39 A"   40 A"   94 A'                 
 29.898  29.959  68.732 130.585 130.598 130.615 154.269 165.845
 95 A'   96 A'   97 A'   41 A"   98 A'   99 A'  100 A'  101 A'                 
166.0671912.187
102 A'  103 A'                                                                 

 Beta MOs, Restricted
 -- Occupied --                  
******* -180.88 -169.69 -169.69 -169.69  -80.06  -80.02  -37.93
  1 A'    2 A'    3 A'    1 A"    4 A'    5 A'    6 A'    7 A'                 
-33.123 -33.119 -33.118 -26.326 -24.307 -24.306 -24.305 -24.302
  8 A'    2 A"    9 A'   10 A'   11 A'    3 A"   12 A'    4 A"                 
-24.302  -7.594  -7.559  -7.252  -5.487  -5.485  -5.484  -5.484
 13 A'   14 A'   15 A'   16 A'   17 A'   18 A'    5 A"   19 A'                 
 -5.474  -5.473  -5.452  -5.450  -5.450  -2.408  -2.403  -2.402
  6 A"   20 A'   21 A'   22 A'    7 A"   23 A'    8 A"   24 A'                 
 -2.390  -2.390  -1.625  -0.955  -0.859  -0.759  -0.699  -0.695
  9 A"   25 A'   26 A'   27 A'   28 A'   29 A'   30 A'   10 A"                 
 -0.598  -0.439  -0.435  -0.425  -0.372  -0.351
 31 A'   32 A'   33 A'   11 A"   34 A'   12 A"                                 
 -- Virtual --                   
 -0.017   0.013   0.064   0.067   0.080   0.083   0.105   0.110
 13 A"   35 A'   36 A'   37 A'   14 A"   38 A'   39 A'   15 A"                 
  0.111   0.152   0.158   0.177   0.280   0.302   0.308   0.342
 40 A'   41 A'   42 A'   43 A'   44 A'   45 A'   16 A"   46 A'                 
  0.351   0.352   0.380   0.385   0.390   0.414   0.424   0.438
 47 A'   17 A"   48 A'   18 A"   49 A'   50 A'   19 A"   51 A'                 
  0.487   0.549   0.557   0.580   0.584   0.667   0.682   0.721
 52 A'   20 A"   53 A'   21 A"   54 A'   55 A'   56 A'   22 A"                 
  0.756   0.793   0.818   0.877   0.898   0.951   1.072   1.082
 57 A'   58 A'   59 A'   23 A"   60 A'   24 A"   61 A'   25 A"                 
  1.112   1.178   1.392   1.538   1.560   1.581   1.618   1.642
 62 A'   63 A'   64 A'   26 A"   65 A'   27 A"   66 A'   67 A'                 
  1.649   1.770   1.830   1.836   1.933   1.971   1.983   2.243
 68 A'   28 A"   29 A"   69 A'   70 A'   71 A'   72 A'   73 A'                 
  4.188   4.190   4.221   4.232   4.478   4.491   4.492   4.507
 30 A"   74 A'   31 A"   75 A'   32 A"   76 A'   33 A"   77 A'                 
  4.546   4.634   4.770   6.528   6.547   6.565   6.896   6.932
 78 A'   79 A'   80 A'   34 A"   81 A'   82 A'   35 A"   83 A'                 
  6.945   7.251   7.459  14.711  14.751  14.758  14.777  14.853
 84 A'   85 A'   86 A'   36 A"   37 A"   87 A'   88 A'   89 A'                 
 14.874  28.872  29.525  29.541  29.557  29.871  29.876  29.877
 90 A'   91 A'   38 A"   92 A'   93 A'   39 A"   40 A"   94 A'                 
 29.898  29.959  68.732 130.585 130.598 130.615 154.269 165.845
 95 A'   96 A'   97 A'   41 A"   98 A'   99 A'  100 A'  101 A'                 
166.0671912.187
102 A'  103 A'                                                                 

 Occupation and symmetry of molecular orbitals

 Point group: Cs (2 irreducible representations).

                           A'   A"    All 
 ------------------------------------------
 All molecular orbitals:
  - Alpha                  103  41    144 
  - Beta                   103  41    144 
 ------------------------------------------
 Alpha orbitals:
  - Frozen occupied        22   7     29  
  - Active occupied        12   5     17  
  - Active virtual         69   29    98  
  - Frozen virtual         0    0     0   
 ------------------------------------------
 Beta orbitals:
  - Frozen occupied        22   7     29  
  - Active occupied        12   5     17  
  - Active virtual         69   29    98  
  - Frozen virtual         0    0     0   
 ------------------------------------------

 Import integrals:   CPU 0.00 s  wall 0.00 s

 Import integrals:   CPU 78.29 s  wall 64.48 s

 MP2 amplitudes:   CPU 0.22 s  wall 0.42 s

Running a double precision version
           CCSD T amplitudes will be solved using DIIS.

           Start     Size      MaxIter   EConv     TConv     
           3         7         100       1.00e-07  1.00e-05  
 ------------------------------------------------------------------------------
           Energy (a.u.)   Ediff      Tdiff       Comment
 ------------------------------------------------------------------------------
         -7698.40780142                           
     1   -7698.40503409   2.77e-03   7.84e-01     
     2   -7698.42481089   1.98e-02   1.01e-01     
     3   -7698.42466746   1.43e-04   4.43e-02     
     4   -7698.42691577   2.25e-03   1.71e-02     Switched to DIIS steps.
     5   -7698.42772997   8.14e-04   1.38e-02     
     6   -7698.42777478   4.48e-05   2.75e-03     
     7   -7698.42777026   4.52e-06   1.33e-03     
     8   -7698.42776972   5.36e-07   2.73e-04     
     9   -7698.42777070   9.84e-07   1.44e-04     
    10   -7698.42777096   2.60e-07   5.69e-05     
    11   -7698.42777110   1.32e-07   2.93e-05     
    12   -7698.42777121   1.15e-07   1.52e-05     
    13   -7698.42777111   9.64e-08   3.66e-06     
 ------------------------------------------------------------------------------
         -7698.42777111                           CCSD T converged.

End of double precision
 SCF energy                 = -7697.76956358
 MP2 energy                 = -7698.40780142
 CCSD correlation energy     =    -0.65820754
 CCSD total energy           = -7698.42777111

 CCSD  T1^2 = 0.0131  T2^2 = 0.2796  Leading amplitudes:

 Amplitude    Orbitals with energies
 -0.0262       10 (A") A                 ->    13 (A") A                  
              -0.6948                         -0.0172                     
 -0.0262       10 (A") B                 ->    13 (A") B                  
              -0.6948                         -0.0172                     
 -0.0221       31 (A') A                 ->    35 (A') A                  
              -0.5985                          0.0133                     
 -0.0221       31 (A') B                 ->    35 (A') B                  
              -0.5985                          0.0133                     

 Amplitude    Orbitals with energies
 -0.1170       12 (A") A     12 (A") B   ->    13 (A") A     13 (A") B    
              -0.3506       -0.3506           -0.0172       -0.0172       
  0.1170       12 (A") A     12 (A") B   ->    13 (A") B     13 (A") A    
              -0.3506       -0.3506           -0.0172       -0.0172       
  0.1170       12 (A") B     12 (A") A   ->    13 (A") A     13 (A") B    
              -0.3506       -0.3506           -0.0172       -0.0172       
 -0.1170       12 (A") B     12 (A") A   ->    13 (A") B     13 (A") A    
              -0.3506       -0.3506           -0.0172       -0.0172       

 Computing CCSD intemediates for later calculations in double precision
 Finished.

Running a double precision version
           CCSD Lambda amplitudes will be solved using DIIS.
           Start     Size      MaxIter   EConv     LConv     
           3         7         100       1.00e-07  1.00e-05  
 ------------------------------------------------------------------------------
            Enorm      Ldiff       Comment
 ------------------------------------------------------------------------------
     1     6.37e-02   4.60e-02     
     2     1.80e-02   7.31e-03     
     3     7.53e-03   1.91e-03     
     4     4.11e-03   1.33e-03     Switched to DIIS steps.
     5     1.12e-03   7.59e-04     
     6     5.48e-04   1.70e-04     
     7     1.74e-04   4.43e-05     
     8     7.94e-05   1.89e-06     
     9     3.05e-05   4.56e-06     
    10     1.21e-05   1.94e-06     
    11     5.23e-06   4.84e-07     
    12     1.89e-06   1.54e-07     
    13     9.51e-07   2.19e-08     
    14     4.27e-07   1.19e-08     
    15     1.92e-07   4.19e-09     
    16     9.32e-08   5.79e-10     
 ------------------------------------------------------------------------------
                                   CCSD Lambda converged.

 Computing density matrices in double precision...
           Orbital response amplitudes will be solved using DIIS.
           Start     Size      MaxIter   EConv     LConv     
           3         7         100       1.00e-06  1.00e-06  
 ------------------------------------------------------------------------------
            Enorm      Ldiff       Comment
 ------------------------------------------------------------------------------
     1     9.27e-02   5.61e-03     
     2     6.52e-02   2.27e-02     
     3     6.89e-02   2.52e-02     
     4     9.29e-03   2.93e-02     Switched to DIIS steps.
     5     3.50e-03   4.62e-04     
     6     6.55e-04   1.22e-04     
     7     3.47e-04   1.39e-04     
     8     1.25e-04   1.78e-05     
     9     3.87e-05   1.62e-05     
    10     1.45e-05   4.54e-06     
    11     4.59e-06   5.85e-07     
    12     1.48e-06   3.67e-07     
    13     1.83e-07   1.43e-07     
 ------------------------------------------------------------------------------
                                   Orbital response converged.

 Computing density matrices... Done.
 CCSD calculation:   CPU 693.06 s  wall 555.55 s

Current path: /canmo/ccsd/grad/
/g1_bb_aa
/g1_bb_bb
/g1_o1o1
/g1_o1o2
/g1_o1v1
/g1_o2v1
/g1_v1v1
/g1p_bb_aa
/g1p_bb_bb
/g1s_bb_aa
/g1s_bb_bb
/g2_o1o1o1o1
/g2_o1o1o1v1
/g2_o1o1v1v1
/g2_o1v1o1v1
/g2_o1v1v1v1
/g2_v1v1v1v1
/w_bb_aa
/w_bb_bb
 Transferring MO TPDM to AO TPDM
 Transferring g2_o1o1o1o1
 Transferring g2_o1o1o1v1
 Transferring g2_o1o1v1v1
 Transferring g2_o1v1o1v1
 Transferring g2_o1v1v1v1
 Transferring g2_v1v1v1v1
 Adding separable TPDM
 Computing TPDM gradient
 --------------------------------------------------------
 2e gradient
  Atom          X               Y               Z
 --------------------------------------------------------
    1        -58.281973       18.230699       -0.000000  
    2         13.622003      -38.817244        0.000000  
    3         36.700179       -0.200629       -0.000000  
    4          7.959790       20.787175        0.000000  
 --------------------------------------------------------
 --------------------------------------------------------
 Final gradient
  Atom          X               Y               Z
 --------------------------------------------------------
    1        -58.281973       18.230699       -0.000000  
    2         13.622003      -38.817244        0.000000  
    3         36.700179       -0.200629       -0.000000  
    4          7.959790       20.787175        0.000000  
 --------------------------------------------------------
 Analytic gradient from two-electron contribution:   CPU 1261.15 s  wall 779.37 s

 Total ccman2 time:   CPU 2037.68 s  wall 1411.03 s


 --------------------------------------------------------------
             Orbital Energies (a.u.) and Symmetries
 --------------------------------------------------------------

 Alpha MOs, Restricted
 -- Occupied --                  
******* -180.88 -169.69 -169.69  -80.06  -80.02  -37.93  -33.12
  1 A'    2 A'    3 A'    4 A'    5 A'    6 A'    7 A'    8 A'                 
-33.118 -26.326 -24.307 -24.305 -24.302  -7.594  -7.559  -7.252
  9 A'   10 A'   11 A'   12 A'   13 A'   14 A'   15 A'   16 A'                 
 -5.487  -5.485  -5.484  -5.473  -5.452  -5.450-169.687 -33.119
 17 A'   18 A'   19 A'   20 A'   21 A'   22 A'    1 A"    2 A"                 
-24.306 -24.302  -5.484  -5.474  -5.450  -2.408  -2.402  -2.390
  3 A"    4 A"    5 A"    6 A"    7 A"   23 A'   24 A'   25 A'                 
 -1.625  -0.955  -0.859  -0.759  -0.699  -0.598  -0.439  -0.435
 26 A'   27 A'   28 A'   29 A'   30 A'   31 A'   32 A'   33 A'                 
 -0.372  -2.403  -2.390  -0.695  -0.425  -0.351
 34 A'    8 A"    9 A"   10 A"   11 A"   12 A"                                 
 -- Virtual --                   
  0.013   0.064   0.067   0.083   0.105   0.111   0.152   0.158
 35 A'   36 A'   37 A'   38 A'   39 A'   40 A'   41 A'   42 A'                 
  0.177   0.280   0.302   0.342   0.351   0.380   0.390   0.414
 43 A'   44 A'   45 A'   46 A'   47 A'   48 A'   49 A'   50 A'                 
  0.438   0.487   0.557   0.584   0.667   0.682   0.756   0.793
 51 A'   52 A'   53 A'   54 A'   55 A'   56 A'   57 A'   58 A'                 
  0.818   0.898   1.072   1.112   1.178   1.392   1.560   1.618
 59 A'   60 A'   61 A'   62 A'   63 A'   64 A'   65 A'   66 A'                 
  1.642   1.649   1.836   1.933   1.971   1.983   2.243   4.190
 67 A'   68 A'   69 A'   70 A'   71 A'   72 A'   73 A'   74 A'                 
  4.232   4.491   4.507   4.546   4.634   4.770   6.547   6.565
 75 A'   76 A'   77 A'   78 A'   79 A'   80 A'   81 A'   82 A'                 
  6.932   6.945   7.251   7.459  14.758  14.777  14.853  14.874
 83 A'   84 A'   85 A'   86 A'   87 A'   88 A'   89 A'   90 A'                 
 28.872  29.541  29.557  29.877  29.898  29.959  68.732 130.598
 91 A'   92 A'   93 A'   94 A'   95 A'   96 A'   97 A'   98 A'                 
130.615 154.269 165.845 166.0671912.187  -0.017   0.080   0.110
 99 A'  100 A'  101 A'  102 A'  103 A'   13 A"   14 A"   15 A"                 
  0.308   0.352   0.385   0.424   0.549   0.580   0.721   0.877
 16 A"   17 A"   18 A"   19 A"   20 A"   21 A"   22 A"   23 A"                 
  0.951   1.082   1.538   1.581   1.770   1.830   4.188   4.221
 24 A"   25 A"   26 A"   27 A"   28 A"   29 A"   30 A"   31 A"                 
  4.478   4.492   6.528   6.896  14.711  14.751  29.525  29.871
 32 A"   33 A"   34 A"   35 A"   36 A"   37 A"   38 A"   39 A"                 
 29.876 130.585
 40 A"   41 A"                                                                 

 Beta MOs, Restricted
 -- Occupied --                  
******* -180.88 -169.69 -169.69  -80.06  -80.02  -37.93  -33.12
  1 A'    2 A'    3 A'    4 A'    5 A'    6 A'    7 A'    8 A'                 
-33.118 -26.326 -24.307 -24.305 -24.302  -7.594  -7.559  -7.252
  9 A'   10 A'   11 A'   12 A'   13 A'   14 A'   15 A'   16 A'                 
 -5.487  -5.485  -5.484  -5.473  -5.452  -5.450-169.687 -33.119
 17 A'   18 A'   19 A'   20 A'   21 A'   22 A'    1 A"    2 A"                 
-24.306 -24.302  -5.484  -5.474  -5.450  -2.408  -2.402  -2.390
  3 A"    4 A"    5 A"    6 A"    7 A"   23 A'   24 A'   25 A'                 
 -1.625  -0.955  -0.859  -0.759  -0.699  -0.598  -0.439  -0.435
 26 A'   27 A'   28 A'   29 A'   30 A'   31 A'   32 A'   33 A'                 
 -0.372  -2.403  -2.390  -0.695  -0.425  -0.351
 34 A'    8 A"    9 A"   10 A"   11 A"   12 A"                                 
 -- Virtual --                   
  0.013   0.064   0.067   0.083   0.105   0.111   0.152   0.158
 35 A'   36 A'   37 A'   38 A'   39 A'   40 A'   41 A'   42 A'                 
  0.177   0.280   0.302   0.342   0.351   0.380   0.390   0.414
 43 A'   44 A'   45 A'   46 A'   47 A'   48 A'   49 A'   50 A'                 
  0.438   0.487   0.557   0.584   0.667   0.682   0.756   0.793
 51 A'   52 A'   53 A'   54 A'   55 A'   56 A'   57 A'   58 A'                 
  0.818   0.898   1.072   1.112   1.178   1.392   1.560   1.618
 59 A'   60 A'   61 A'   62 A'   63 A'   64 A'   65 A'   66 A'                 
  1.642   1.649   1.836   1.933   1.971   1.983   2.243   4.190
 67 A'   68 A'   69 A'   70 A'   71 A'   72 A'   73 A'   74 A'                 
  4.232   4.491   4.507   4.546   4.634   4.770   6.547   6.565
 75 A'   76 A'   77 A'   78 A'   79 A'   80 A'   81 A'   82 A'                 
  6.932   6.945   7.251   7.459  14.758  14.777  14.853  14.874
 83 A'   84 A'   85 A'   86 A'   87 A'   88 A'   89 A'   90 A'                 
 28.872  29.541  29.557  29.877  29.898  29.959  68.732 130.598
 91 A'   92 A'   93 A'   94 A'   95 A'   96 A'   97 A'   98 A'                 
130.615 154.269 165.845 166.0671912.187  -0.017   0.080   0.110
 99 A'  100 A'  101 A'  102 A'  103 A'   13 A"   14 A"   15 A"                 
  0.308   0.352   0.385   0.424   0.549   0.580   0.721   0.877
 16 A"   17 A"   18 A"   19 A"   20 A"   21 A"   22 A"   23 A"                 
  0.951   1.082   1.538   1.581   1.770   1.830   4.188   4.221
 24 A"   25 A"   26 A"   27 A"   28 A"   29 A"   30 A"   31 A"                 
  4.478   4.492   6.528   6.896  14.711  14.751  29.525  29.871
 32 A"   33 A"   34 A"   35 A"   36 A"   37 A"   38 A"   39 A"                 
 29.876 130.585
 40 A"   41 A"                                                                 
 --------------------------------------------------------------

          Ground-State Mulliken Net Atomic Charges

     Atom                 Charge (a.u.)
  ----------------------------------------
      1 I                    -0.110653
      2 P                     0.177430
      3 P                     0.135340
      4 F                    -0.202117
  ----------------------------------------
  Sum of atomic charges =    -0.000000

 -----------------------------------------------------------------
                    Cartesian Multipole Moments
 -----------------------------------------------------------------
    Charge (ESU x 10^10)
                 0.0000
    Dipole Moment (Debye)
         X      -0.6471      Y       1.0166      Z       0.0000
       Tot       1.2051
    Quadrupole Moments (Debye-Ang)
        XX     -57.8627     XY      -2.8452     YY     -62.8425
        XZ      -0.0000     YZ       0.0000     ZZ     -60.1225
    Octopole Moments (Debye-Ang^2)
       XXX      52.9615    XXY      -7.7732    XYY      21.1852
       YYY     -17.4381    XXZ      -0.0000    XYZ      -0.0000
       YYZ       0.0000    XZZ      15.2300    YZZ      -7.0658
       ZZZ       0.0000
    Hexadecapole Moments (Debye-Ang^3)
      XXXX    -943.4384   XXXY      10.2898   XXYY    -205.8749
      XYYY      11.7841   YYYY    -303.4402   XXXZ       0.0000
      XXYZ       0.0000   XYYZ      -0.0000   YYYZ       0.0000
      XXZZ    -173.7750   XYZZ       9.0157   YYZZ     -63.1172
      XZZZ      -0.0000   YZZZ       0.0000   ZZZZ     -88.3973
 -----------------------------------------------------------------
 DrvMan completing analytic gradient of the correlated energy
 Correlated dipole moment
            1
    1  -0.2546000
    2   0.3999428
    3   0.0000000
 Energy read as -7698.427771114
 Full Analytical Gradient: (in a.u., or Hartree/Bohr)
             1             2             3             4
    1   -0.00029791    0.00050147   -0.00140989    0.00120633
    2    0.00017487   -0.00035461    0.00240217   -0.00222243
    3    0.00000000   -0.00000000    0.00000000   -0.00000000
 Gradient time:  CPU 0.29 s  wall 4.75 s
 Geometry Optimization Parameters
   NAtoms,    NIC,     NZ,  NCons,   NDum,   NFix, NCnnct, MaxDiis
        4      14       4       0       0       0       0       0

 Cartesian Hessian Update
 Hessian Updated using BFGS Update


** GEOMETRY OPTIMIZATION IN DELOCALIZED INTERNAL COORDINATES **
   Searching for a Minimum

   Optimization Cycle:   2

                       Coordinates (Angstroms)
     ATOM                X               Y               Z
      1  I         1.2091709697   -0.1453614582    0.0000000000
      2  P        -0.8018192466    1.2927612359    0.0000000000
      3  P        -2.4233748579    0.0537335931    0.0000000000
      4  F        -1.8725337730   -1.4776756354    0.0000000000
   Point Group: cs    Number of degrees of freedom:     5


   Energy is  -7698.427771114

 Hessian Updated using BFGS Update

  5 Hessian modes will be used to form the next step
  Hessian Eigenvalues:
     0.098621    0.247817    0.278317    0.297718    0.382198

 Minimum Search - Taking Simple RFO Step
 Searching for Lamda that Minimizes Along All modes
 Value Taken    Lamda =  -0.00002247
 Step Taken.  Stepsize is  0.008439

                             Maximum     Tolerance    Cnvgd?
         Gradient           0.002181      0.000300      NO
         Displacement       0.007614      0.001200      NO
         Energy change     -0.000190      0.000001      NO


 New Cartesian Coordinates Obtained by Inverse Iteration

 Displacement from previous Coordinates is:  0.009413
 ----------------------------------------------------------------
             Standard Nuclear Orientation (Angstroms)
    I     Atom           X                Y                Z
 ----------------------------------------------------------------
    1      I       1.2116800613    -0.1442194477     0.0000000000
    2      P      -0.8022761345     1.2926691836     0.0000000000
    3      P      -2.4219342077     0.0521676341     0.0000000000
    4      F      -1.8760266268    -1.4771596346     0.0000000000
 ----------------------------------------------------------------
 Molecular Point Group                 Cs    NOp =  2
 Largest Abelian Subgroup              Cs    NOp =  2
 Nuclear Repulsion Energy =   487.1146591600 hartrees
 There are       46 alpha and       46 beta electrons
 Applying Cartesian multipole field
    Component          Value
    ---------          -----
     (2,0,0)        1.00000E-11
     (0,2,0)        2.00000E-11
     (0,0,2)       -3.00000E-11
 Nucleus-field energy     =     0.0000000107 hartrees
 Requested basis set is 6-311++G(d,p)
 There are 56 shells and 144 basis functions
 A cutoff of  1.0D-14 yielded   1319 shell pairs
 There are      9272 function pairs (     10357 Cartesian)
 Smallest overlap matrix eigenvalue = 9.41E-04
 Guess MOs from SCF MO coefficient file

 -----------------------------------------------------------------------
  General SCF calculation program by
  Eric Jon Sundstrom, Paul Horn, Yuezhi Mao, Dmitri Zuev, Alec White,
  David Stuck, Shaama M.S., Shane Yost, Joonho Lee, David Small,
  Daniel Levine, Susi Lehtola, Hugh Burton, Evgeny Epifanovsky
 -----------------------------------------------------------------------
 Hartree-Fock
 using 4 threads for integral computing
 -------------------------------------------------------
 OpenMP Integral computing Module                
 Release: version 2.0, May 2017, Q-Chem Inc. Pleasanton 
 -------------------------------------------------------
 A restricted SCF calculation will be
 performed using DIIS
 SCF converges when DIIS error is below 1.0e-08
 ---------------------------------------
  Cycle       Energy         DIIS error
 ---------------------------------------
    1   -7697.7697163492      5.47e-05  
    2   -7697.7697250563      1.57e-05  
    3   -7697.7697258677      8.53e-06  
    4   -7697.7697260472      1.94e-06  
    5   -7697.7697260764      6.69e-07  
    6   -7697.7697260819      2.83e-07  
    7   -7697.7697260831      1.64e-07  
    8   -7697.7697260834      5.56e-08  
    9   -7697.7697260834      2.25e-08  
   10   -7697.7697260835      6.83e-09  Convergence criterion met
 ---------------------------------------
 SCF time:   CPU 10.96s  wall 7.00s 
 SCF   energy in the final basis set =    -7697.7697260835
 Total energy in the final basis set =    -7697.7697260835


 ------------------------------------------------------------------------------

   CCMAN2: suite of methods based on coupled cluster
           and equation of motion theories.

   Components:
   * libvmm-1.3-trunk
     by Evgeny Epifanovsky, Ilya Kaliman.
   * libtensor-2.5-trunk
     by Evgeny Epifanovsky, Michael Wormit, Dmitry Zuev, Sam Manzer, 
        Ilya Kaliman.
   * libcc-2.5-trunk
     by Evgeny Epifanovsky, Arik Landau, Tomasz Kus, Kirill Khistyaev, 
        Dmitry Zuev, Prashant Manohar, Xintian Feng, Anna Krylov, 
        Matthew Goldey, Alec White, Thomas Jagau, Kaushik Nanda, 
        Anastasia Gunina, Alexander Kunitsa, Joonho Lee.

   CCMAN original authors:
   Anna I. Krylov, C. David Sherrill, Steven R. Gwaltney,
   Edward F. C. Byrd (2000)
   Sergey V. Levchenko, Lyudmila V. Slipchenko, Tao Wang,
   Ana-Maria C. Cristian (2003)
   Piotr A. Pieniazek, C. Melania Oana, Evgeny Epifanovsky (2007)
   Prashant Manohar (2009)

 ------------------------------------------------------------------------------


 Allocating and initializing 3808MB of RAM...
 Calculation will run on 4 cores.


 Alpha MOs, Restricted
 -- Occupied --                  
******* -180.88 -169.69 -169.69 -169.69  -80.06  -80.02  -37.93
  1 A'    2 A'    3 A'    1 A"    4 A'    5 A'    6 A'    7 A'                 
-33.123 -33.119 -33.118 -26.327 -24.307 -24.306 -24.305 -24.301
  8 A'    2 A"    9 A'   10 A'   11 A'    3 A"   12 A'    4 A"                 
-24.301  -7.594  -7.559  -7.251  -5.487  -5.485  -5.484  -5.484
 13 A'   14 A'   15 A'   16 A'   17 A'   18 A'    5 A"   19 A'                 
 -5.474  -5.473  -5.452  -5.450  -5.450  -2.408  -2.403  -2.402
  6 A"   20 A'   21 A'   22 A'    7 A"   23 A'    8 A"   24 A'                 
 -2.390  -2.390  -1.627  -0.955  -0.859  -0.760  -0.700  -0.696
  9 A"   25 A'   26 A'   27 A'   28 A'   29 A'   30 A'   10 A"                 
 -0.598  -0.439  -0.435  -0.424  -0.372  -0.351
 31 A'   32 A'   33 A'   11 A"   34 A'   12 A"                                 
 -- Virtual --                   
 -0.017   0.013   0.064   0.067   0.080   0.083   0.105   0.110
 13 A"   35 A'   36 A'   37 A'   14 A"   38 A'   39 A'   15 A"                 
  0.111   0.152   0.158   0.177   0.280   0.302   0.308   0.341
 40 A'   41 A'   42 A'   43 A'   44 A'   45 A'   16 A"   46 A'                 
  0.351   0.352   0.380   0.385   0.390   0.414   0.424   0.438
 47 A'   17 A"   48 A'   18 A"   49 A'   50 A'   19 A"   51 A'                 
  0.487   0.549   0.557   0.580   0.584   0.667   0.682   0.720
 52 A'   20 A"   53 A'   21 A"   54 A'   55 A'   56 A'   22 A"                 
  0.755   0.793   0.818   0.877   0.898   0.951   1.072   1.082
 57 A'   58 A'   59 A'   23 A"   60 A'   24 A"   61 A'   25 A"                 
  1.112   1.179   1.393   1.538   1.560   1.580   1.617   1.641
 62 A'   63 A'   64 A'   26 A"   65 A'   27 A"   66 A'   67 A'                 
  1.648   1.771   1.830   1.836   1.933   1.971   1.983   2.243
 68 A'   28 A"   29 A"   69 A'   70 A'   71 A'   72 A'   73 A'                 
  4.186   4.188   4.221   4.232   4.478   4.491   4.492   4.510
 30 A"   74 A'   31 A"   75 A'   32 A"   76 A'   33 A"   77 A'                 
  4.546   4.634   4.770   6.528   6.547   6.566   6.895   6.931
 78 A'   79 A'   80 A'   34 A"   81 A'   82 A'   35 A"   83 A'                 
  6.944   7.252   7.461  14.711  14.751  14.759  14.778  14.853
 84 A'   85 A'   86 A'   36 A"   37 A"   87 A'   88 A'   89 A'                 
 14.874  28.871  29.525  29.541  29.557  29.871  29.876  29.877
 90 A'   91 A'   38 A"   92 A'   93 A'   39 A"   40 A"   94 A'                 
 29.898  29.959  68.731 130.585 130.598 130.615 154.269 165.846
 95 A'   96 A'   97 A'   41 A"   98 A'   99 A'  100 A'  101 A'                 
166.0681912.187
102 A'  103 A'                                                                 

 Beta MOs, Restricted
 -- Occupied --                  
******* -180.88 -169.69 -169.69 -169.69  -80.06  -80.02  -37.93
  1 A'    2 A'    3 A'    1 A"    4 A'    5 A'    6 A'    7 A'                 
-33.123 -33.119 -33.118 -26.327 -24.307 -24.306 -24.305 -24.301
  8 A'    2 A"    9 A'   10 A'   11 A'    3 A"   12 A'    4 A"                 
-24.301  -7.594  -7.559  -7.251  -5.487  -5.485  -5.484  -5.484
 13 A'   14 A'   15 A'   16 A'   17 A'   18 A'    5 A"   19 A'                 
 -5.474  -5.473  -5.452  -5.450  -5.450  -2.408  -2.403  -2.402
  6 A"   20 A'   21 A'   22 A'    7 A"   23 A'    8 A"   24 A'                 
 -2.390  -2.390  -1.627  -0.955  -0.859  -0.760  -0.700  -0.696
  9 A"   25 A'   26 A'   27 A'   28 A'   29 A'   30 A'   10 A"                 
 -0.598  -0.439  -0.435  -0.424  -0.372  -0.351
 31 A'   32 A'   33 A'   11 A"   34 A'   12 A"                                 
 -- Virtual --                   
 -0.017   0.013   0.064   0.067   0.080   0.083   0.105   0.110
 13 A"   35 A'   36 A'   37 A'   14 A"   38 A'   39 A'   15 A"                 
  0.111   0.152   0.158   0.177   0.280   0.302   0.308   0.341
 40 A'   41 A'   42 A'   43 A'   44 A'   45 A'   16 A"   46 A'                 
  0.351   0.352   0.380   0.385   0.390   0.414   0.424   0.438
 47 A'   17 A"   48 A'   18 A"   49 A'   50 A'   19 A"   51 A'                 
  0.487   0.549   0.557   0.580   0.584   0.667   0.682   0.720
 52 A'   20 A"   53 A'   21 A"   54 A'   55 A'   56 A'   22 A"                 
  0.755   0.793   0.818   0.877   0.898   0.951   1.072   1.082
 57 A'   58 A'   59 A'   23 A"   60 A'   24 A"   61 A'   25 A"                 
  1.112   1.179   1.393   1.538   1.560   1.580   1.617   1.641
 62 A'   63 A'   64 A'   26 A"   65 A'   27 A"   66 A'   67 A'                 
  1.648   1.771   1.830   1.836   1.933   1.971   1.983   2.243
 68 A'   28 A"   29 A"   69 A'   70 A'   71 A'   72 A'   73 A'                 
  4.186   4.188   4.221   4.232   4.478   4.491   4.492   4.510
 30 A"   74 A'   31 A"   75 A'   32 A"   76 A'   33 A"   77 A'                 
  4.546   4.634   4.770   6.528   6.547   6.566   6.895   6.931
 78 A'   79 A'   80 A'   34 A"   81 A'   82 A'   35 A"   83 A'                 
  6.944   7.252   7.461  14.711  14.751  14.759  14.778  14.853
 84 A'   85 A'   86 A'   36 A"   37 A"   87 A'   88 A'   89 A'                 
 14.874  28.871  29.525  29.541  29.557  29.871  29.876  29.877
 90 A'   91 A'   38 A"   92 A'   93 A'   39 A"   40 A"   94 A'                 
 29.898  29.959  68.731 130.585 130.598 130.615 154.269 165.846
 95 A'   96 A'   97 A'   41 A"   98 A'   99 A'  100 A'  101 A'                 
166.0681912.187
102 A'  103 A'                                                                 

 Occupation and symmetry of molecular orbitals

 Point group: Cs (2 irreducible representations).

                           A'   A"    All 
 ------------------------------------------
 All molecular orbitals:
  - Alpha                  103  41    144 
  - Beta                   103  41    144 
 ------------------------------------------
 Alpha orbitals:
  - Frozen occupied        22   7     29  
  - Active occupied        12   5     17  
  - Active virtual         69   29    98  
  - Frozen virtual         0    0     0   
 ------------------------------------------
 Beta orbitals:
  - Frozen occupied        22   7     29  
  - Active occupied        12   5     17  
  - Active virtual         69   29    98  
  - Frozen virtual         0    0     0   
 ------------------------------------------

 Import integrals:   CPU 0.00 s  wall 0.03 s

 Import integrals:   CPU 78.14 s  wall 72.52 s

 MP2 amplitudes:   CPU 0.22 s  wall 0.42 s

Running a double precision version
           CCSD T amplitudes will be solved using DIIS.

           Start     Size      MaxIter   EConv     TConv     
           3         7         100       1.00e-07  1.00e-05  
 ------------------------------------------------------------------------------
           Energy (a.u.)   Ediff      Tdiff       Comment
 ------------------------------------------------------------------------------
         -7698.40779280                           
     1   -7698.40508423   2.71e-03   7.84e-01     
     2   -7698.42482023   1.97e-02   1.01e-01     
     3   -7698.42469171   1.29e-04   4.42e-02     
     4   -7698.42693416   2.24e-03   1.70e-02     Switched to DIIS steps.
     5   -7698.42774487   8.11e-04   1.38e-02     
     6   -7698.42778935   4.45e-05   2.73e-03     
     7   -7698.42778485   4.50e-06   1.32e-03     
     8   -7698.42778436   4.81e-07   2.72e-04     
     9   -7698.42778537   1.00e-06   1.45e-04     
    10   -7698.42778564   2.69e-07   5.78e-05     
    11   -7698.42778577   1.31e-07   2.96e-05     
    12   -7698.42778588   1.13e-07   1.52e-05     
    13   -7698.42778579   9.74e-08   3.67e-06     
 ------------------------------------------------------------------------------
         -7698.42778579                           CCSD T converged.

End of double precision
 SCF energy                 = -7697.76972608
 MP2 energy                 = -7698.40779280
 CCSD correlation energy     =    -0.65805970
 CCSD total energy           = -7698.42778579

 CCSD  T1^2 = 0.0131  T2^2 = 0.2794  Leading amplitudes:

 Amplitude    Orbitals with energies
  0.0261       10 (A") A                 ->    13 (A") A                  
              -0.6962                         -0.0170                     
  0.0261       10 (A") B                 ->    13 (A") B                  
              -0.6962                         -0.0170                     
 -0.0220       31 (A') A                 ->    35 (A') A                  
              -0.5985                          0.0133                     
 -0.0220       31 (A') B                 ->    35 (A') B                  
              -0.5985                          0.0133                     

 Amplitude    Orbitals with energies
 -0.1166       12 (A") A     12 (A") B   ->    13 (A") A     13 (A") B    
              -0.3506       -0.3506           -0.0170       -0.0170       
  0.1166       12 (A") A     12 (A") B   ->    13 (A") B     13 (A") A    
              -0.3506       -0.3506           -0.0170       -0.0170       
  0.1166       12 (A") B     12 (A") A   ->    13 (A") A     13 (A") B    
              -0.3506       -0.3506           -0.0170       -0.0170       
 -0.1166       12 (A") B     12 (A") A   ->    13 (A") B     13 (A") A    
              -0.3506       -0.3506           -0.0170       -0.0170       

 Computing CCSD intemediates for later calculations in double precision
 Finished.

Running a double precision version
           CCSD Lambda amplitudes will be solved using DIIS.
           Start     Size      MaxIter   EConv     LConv     
           3         7         100       1.00e-07  1.00e-05  
 ------------------------------------------------------------------------------
            Enorm      Ldiff       Comment
 ------------------------------------------------------------------------------
     1     6.35e-02   4.60e-02     
     2     1.79e-02   7.28e-03     
     3     7.48e-03   1.91e-03     
     4     4.09e-03   1.33e-03     Switched to DIIS steps.
     5     1.11e-03   7.55e-04     
     6     5.43e-04   1.69e-04     
     7     1.72e-04   4.41e-05     
     8     7.89e-05   1.92e-06     
     9     3.04e-05   4.45e-06     
    10     1.20e-05   1.88e-06     
    11     5.22e-06   4.68e-07     
    12     1.89e-06   1.44e-07     
    13     9.51e-07   2.36e-08     
    14     4.27e-07   1.06e-08     
    15     1.93e-07   4.57e-09     
    16     9.42e-08   6.92e-10     
 ------------------------------------------------------------------------------
                                   CCSD Lambda converged.

 Computing density matrices in double precision...
           Orbital response amplitudes will be solved using DIIS.
           Start     Size      MaxIter   EConv     LConv     
           3         7         100       1.00e-06  1.00e-06  
 ------------------------------------------------------------------------------
            Enorm      Ldiff       Comment
 ------------------------------------------------------------------------------
     1     9.25e-02   5.73e-03     
     2     6.50e-02   2.26e-02     
     3     6.85e-02   2.50e-02     
     4     9.27e-03   2.91e-02     Switched to DIIS steps.
     5     3.49e-03   4.51e-04     
     6     6.51e-04   1.21e-04     
     7     3.47e-04   1.38e-04     
     8     1.26e-04   1.77e-05     
     9     3.86e-05   1.62e-05     
    10     1.44e-05   4.52e-06     
    11     4.55e-06   5.91e-07     
    12     1.46e-06   3.57e-07     
    13     1.81e-07   1.38e-07     
 ------------------------------------------------------------------------------
                                   Orbital response converged.

 Computing density matrices... Done.
 CCSD calculation:   CPU 694.12 s  wall 573.40 s

Current path: /canmo/ccsd/grad/
/g1_bb_aa
/g1_bb_bb
/g1_o1o1
/g1_o1o2
/g1_o1v1
/g1_o2v1
/g1_v1v1
/g1p_bb_aa
/g1p_bb_bb
/g1s_bb_aa
/g1s_bb_bb
/g2_o1o1o1o1
/g2_o1o1o1v1
/g2_o1o1v1v1
/g2_o1v1o1v1
/g2_o1v1v1v1
/g2_v1v1v1v1
/w_bb_aa
/w_bb_bb
 Transferring MO TPDM to AO TPDM
 Transferring g2_o1o1o1o1
 Transferring g2_o1o1o1v1
 Transferring g2_o1o1v1v1
 Transferring g2_o1v1o1v1
 Transferring g2_o1v1v1v1
 Transferring g2_v1v1v1v1
 Adding separable TPDM
 Computing TPDM gradient
 --------------------------------------------------------
 2e gradient
  Atom          X               Y               Z
 --------------------------------------------------------
    1        -58.231714       18.173128        0.000000  
    2         13.621219      -38.786594        0.000000  
    3         36.661544       -0.205162       -0.000000  
    4          7.948952       20.818628        0.000000  
 --------------------------------------------------------
 --------------------------------------------------------
 Final gradient
  Atom          X               Y               Z
 --------------------------------------------------------
    1        -58.231714       18.173128        0.000000  
    2         13.621219      -38.786594        0.000000  
    3         36.661544       -0.205162       -0.000000  
    4          7.948952       20.818628        0.000000  
 --------------------------------------------------------
 Analytic gradient from two-electron contribution:   CPU 1260.89 s  wall 775.07 s

 Total ccman2 time:   CPU 2037.97 s  wall 1431.92 s


 --------------------------------------------------------------
             Orbital Energies (a.u.) and Symmetries
 --------------------------------------------------------------

 Alpha MOs, Restricted
 -- Occupied --                  
******* -180.88 -169.69 -169.69  -80.06  -80.02  -37.93  -33.12
  1 A'    2 A'    3 A'    4 A'    5 A'    6 A'    7 A'    8 A'                 
-33.118 -26.327 -24.307 -24.305 -24.301  -7.594  -7.559  -7.251
  9 A'   10 A'   11 A'   12 A'   13 A'   14 A'   15 A'   16 A'                 
 -5.487  -5.485  -5.484  -5.473  -5.452  -5.450-169.687 -33.119
 17 A'   18 A'   19 A'   20 A'   21 A'   22 A'    1 A"    2 A"                 
-24.306 -24.301  -5.484  -5.474  -5.450  -2.408  -2.402  -2.390
  3 A"    4 A"    5 A"    6 A"    7 A"   23 A'   24 A'   25 A'                 
 -1.627  -0.955  -0.859  -0.760  -0.700  -0.598  -0.439  -0.435
 26 A'   27 A'   28 A'   29 A'   30 A'   31 A'   32 A'   33 A'                 
 -0.372  -2.403  -2.390  -0.696  -0.424  -0.351
 34 A'    8 A"    9 A"   10 A"   11 A"   12 A"                                 
 -- Virtual --                   
  0.013   0.064   0.067   0.083   0.105   0.111   0.152   0.158
 35 A'   36 A'   37 A'   38 A'   39 A'   40 A'   41 A'   42 A'                 
  0.177   0.280   0.302   0.341   0.351   0.380   0.390   0.414
 43 A'   44 A'   45 A'   46 A'   47 A'   48 A'   49 A'   50 A'                 
  0.438   0.487   0.557   0.584   0.667   0.682   0.755   0.793
 51 A'   52 A'   53 A'   54 A'   55 A'   56 A'   57 A'   58 A'                 
  0.818   0.898   1.072   1.112   1.179   1.393   1.560   1.617
 59 A'   60 A'   61 A'   62 A'   63 A'   64 A'   65 A'   66 A'                 
  1.641   1.648   1.836   1.933   1.971   1.983   2.243   4.188
 67 A'   68 A'   69 A'   70 A'   71 A'   72 A'   73 A'   74 A'                 
  4.232   4.491   4.510   4.546   4.634   4.770   6.547   6.566
 75 A'   76 A'   77 A'   78 A'   79 A'   80 A'   81 A'   82 A'                 
  6.931   6.944   7.252   7.461  14.759  14.778  14.853  14.874
 83 A'   84 A'   85 A'   86 A'   87 A'   88 A'   89 A'   90 A'                 
 28.871  29.541  29.557  29.877  29.898  29.959  68.731 130.598
 91 A'   92 A'   93 A'   94 A'   95 A'   96 A'   97 A'   98 A'                 
130.615 154.269 165.846 166.0681912.187  -0.017   0.080   0.110
 99 A'  100 A'  101 A'  102 A'  103 A'   13 A"   14 A"   15 A"                 
  0.308   0.352   0.385   0.424   0.549   0.580   0.720   0.877
 16 A"   17 A"   18 A"   19 A"   20 A"   21 A"   22 A"   23 A"                 
  0.951   1.082   1.538   1.580   1.771   1.830   4.186   4.221
 24 A"   25 A"   26 A"   27 A"   28 A"   29 A"   30 A"   31 A"                 
  4.478   4.492   6.528   6.895  14.711  14.751  29.525  29.871
 32 A"   33 A"   34 A"   35 A"   36 A"   37 A"   38 A"   39 A"                 
 29.876 130.585
 40 A"   41 A"                                                                 

 Beta MOs, Restricted
 -- Occupied --                  
******* -180.88 -169.69 -169.69  -80.06  -80.02  -37.93  -33.12
  1 A'    2 A'    3 A'    4 A'    5 A'    6 A'    7 A'    8 A'                 
-33.118 -26.327 -24.307 -24.305 -24.301  -7.594  -7.559  -7.251
  9 A'   10 A'   11 A'   12 A'   13 A'   14 A'   15 A'   16 A'                 
 -5.487  -5.485  -5.484  -5.473  -5.452  -5.450-169.687 -33.119
 17 A'   18 A'   19 A'   20 A'   21 A'   22 A'    1 A"    2 A"                 
-24.306 -24.301  -5.484  -5.474  -5.450  -2.408  -2.402  -2.390
  3 A"    4 A"    5 A"    6 A"    7 A"   23 A'   24 A'   25 A'                 
 -1.627  -0.955  -0.859  -0.760  -0.700  -0.598  -0.439  -0.435
 26 A'   27 A'   28 A'   29 A'   30 A'   31 A'   32 A'   33 A'                 
 -0.372  -2.403  -2.390  -0.696  -0.424  -0.351
 34 A'    8 A"    9 A"   10 A"   11 A"   12 A"                                 
 -- Virtual --                   
  0.013   0.064   0.067   0.083   0.105   0.111   0.152   0.158
 35 A'   36 A'   37 A'   38 A'   39 A'   40 A'   41 A'   42 A'                 
  0.177   0.280   0.302   0.341   0.351   0.380   0.390   0.414
 43 A'   44 A'   45 A'   46 A'   47 A'   48 A'   49 A'   50 A'                 
  0.438   0.487   0.557   0.584   0.667   0.682   0.755   0.793
 51 A'   52 A'   53 A'   54 A'   55 A'   56 A'   57 A'   58 A'                 
  0.818   0.898   1.072   1.112   1.179   1.393   1.560   1.617
 59 A'   60 A'   61 A'   62 A'   63 A'   64 A'   65 A'   66 A'                 
  1.641   1.648   1.836   1.933   1.971   1.983   2.243   4.188
 67 A'   68 A'   69 A'   70 A'   71 A'   72 A'   73 A'   74 A'                 
  4.232   4.491   4.510   4.546   4.634   4.770   6.547   6.566
 75 A'   76 A'   77 A'   78 A'   79 A'   80 A'   81 A'   82 A'                 
  6.931   6.944   7.252   7.461  14.759  14.778  14.853  14.874
 83 A'   84 A'   85 A'   86 A'   87 A'   88 A'   89 A'   90 A'                 
 28.871  29.541  29.557  29.877  29.898  29.959  68.731 130.598
 91 A'   92 A'   93 A'   94 A'   95 A'   96 A'   97 A'   98 A'                 
130.615 154.269 165.846 166.0681912.187  -0.017   0.080   0.110
 99 A'  100 A'  101 A'  102 A'  103 A'   13 A"   14 A"   15 A"                 
  0.308   0.352   0.385   0.424   0.549   0.580   0.720   0.877
 16 A"   17 A"   18 A"   19 A"   20 A"   21 A"   22 A"   23 A"                 
  0.951   1.082   1.538   1.580   1.771   1.830   4.186   4.221
 24 A"   25 A"   26 A"   27 A"   28 A"   29 A"   30 A"   31 A"                 
  4.478   4.492   6.528   6.895  14.711  14.751  29.525  29.871
 32 A"   33 A"   34 A"   35 A"   36 A"   37 A"   38 A"   39 A"                 
 29.876 130.585
 40 A"   41 A"                                                                 
 --------------------------------------------------------------

          Ground-State Mulliken Net Atomic Charges

     Atom                 Charge (a.u.)
  ----------------------------------------
      1 I                    -0.111746
      2 P                     0.177783
      3 P                     0.133017
      4 F                    -0.199054
  ----------------------------------------
  Sum of atomic charges =    -0.000000

 -----------------------------------------------------------------
                    Cartesian Multipole Moments
 -----------------------------------------------------------------
    Charge (ESU x 10^10)
                 0.0000
    Dipole Moment (Debye)
         X      -0.6490      Y       0.9982      Z       0.0000
       Tot       1.1906
    Quadrupole Moments (Debye-Ang)
        XX     -57.9016     XY      -2.7998     YY     -62.8218
        XZ       0.0000     YZ       0.0000     ZZ     -60.1261
    Octopole Moments (Debye-Ang^2)
       XXX      52.8983    XXY      -7.8834    XYY      21.0760
       YYY     -17.5252    XXZ      -0.0000    XYZ       0.0000
       YYZ      -0.0000    XZZ      15.1469    YZZ      -7.0972
       ZZZ       0.0000
    Hexadecapole Moments (Debye-Ang^3)
      XXXX    -944.9002   XXXY      10.2686   XXYY    -206.0028
      XYYY      11.6546   YYYY    -303.1765   XXXZ       0.0000
      XXYZ      -0.0000   XYYZ       0.0000   YYYZ       0.0000
      XXZZ    -173.9448   XYZZ       8.9598   YYZZ     -63.0875
      XZZZ       0.0000   YZZZ       0.0000   ZZZZ     -88.4205
 -----------------------------------------------------------------
 DrvMan completing analytic gradient of the correlated energy
 Correlated dipole moment
            1
    1  -0.2553322
    2   0.3927085
    3   0.0000000
 Energy read as -7698.427785785
 Full Analytical Gradient: (in a.u., or Hartree/Bohr)
             1             2             3             4
    1   -0.00004154    0.00003832   -0.00039515    0.00039837
    2    0.00002880   -0.00019079    0.00079677   -0.00063478
    3   -0.00000000    0.00000000   -0.00000000    0.00000000
 Gradient time:  CPU 0.29 s  wall 3.31 s
 Geometry Optimization Parameters
   NAtoms,    NIC,     NZ,  NCons,   NDum,   NFix, NCnnct, MaxDiis
        4      14       4       0       0       0       0       0

 Cartesian Hessian Update
 Hessian Updated using BFGS Update


** GEOMETRY OPTIMIZATION IN DELOCALIZED INTERNAL COORDINATES **
   Searching for a Minimum

   Optimization Cycle:   3

                       Coordinates (Angstroms)
     ATOM                X               Y               Z
      1  I         1.2116800613   -0.1442194477    0.0000000000
      2  P        -0.8022761345    1.2926691836    0.0000000000
      3  P        -2.4219342077    0.0521676341    0.0000000000
      4  F        -1.8760266268   -1.4771596346    0.0000000000
   Point Group: cs    Number of degrees of freedom:     5


   Energy is  -7698.427785785

 Hessian Updated using BFGS Update

  5 Hessian modes will be used to form the next step
  Hessian Eigenvalues:
     0.099106    0.218908    0.260621    0.301511    0.316214

 Minimum Search - Taking Simple RFO Step
 Searching for Lamda that Minimizes Along All modes
 Value Taken    Lamda =  -0.00000329
 Step Taken.  Stepsize is  0.003754

                             Maximum     Tolerance    Cnvgd?
         Gradient           0.000645      0.000300      NO
         Displacement       0.002927      0.001200      NO
         Energy change     -0.000015      0.000001      NO


 New Cartesian Coordinates Obtained by Inverse Iteration

 Displacement from previous Coordinates is:  0.005249
 ----------------------------------------------------------------
             Standard Nuclear Orientation (Angstroms)
    I     Atom           X                Y                Z
 ----------------------------------------------------------------
    1      I       1.2126452192    -0.1433970088     0.0000000000
    2      P      -0.8020976618     1.2929106186     0.0000000000
    3      P      -2.4209814742     0.0513631158     0.0000000000
    4      F      -1.8781229911    -1.4774189902     0.0000000000
 ----------------------------------------------------------------
 Molecular Point Group                 Cs    NOp =  2
 Largest Abelian Subgroup              Cs    NOp =  2
 Nuclear Repulsion Energy =   487.0545858405 hartrees
 There are       46 alpha and       46 beta electrons
 Applying Cartesian multipole field
    Component          Value
    ---------          -----
     (2,0,0)        1.00000E-11
     (0,2,0)        2.00000E-11
     (0,0,2)       -3.00000E-11
 Nucleus-field energy     =     0.0000000107 hartrees
 Requested basis set is 6-311++G(d,p)
 There are 56 shells and 144 basis functions
 A cutoff of  1.0D-14 yielded   1319 shell pairs
 There are      9272 function pairs (     10357 Cartesian)
 Smallest overlap matrix eigenvalue = 9.41E-04
 Guess MOs from SCF MO coefficient file

 -----------------------------------------------------------------------
  General SCF calculation program by
  Eric Jon Sundstrom, Paul Horn, Yuezhi Mao, Dmitri Zuev, Alec White,
  David Stuck, Shaama M.S., Shane Yost, Joonho Lee, David Small,
  Daniel Levine, Susi Lehtola, Hugh Burton, Evgeny Epifanovsky
 -----------------------------------------------------------------------
 Hartree-Fock
 using 4 threads for integral computing
 -------------------------------------------------------
 OpenMP Integral computing Module                
 Release: version 2.0, May 2017, Q-Chem Inc. Pleasanton 
 -------------------------------------------------------
 A restricted SCF calculation will be
 performed using DIIS
 SCF converges when DIIS error is below 1.0e-08
 ---------------------------------------
  Cycle       Energy         DIIS error
 ---------------------------------------
    1   -7697.7697816221      2.69e-05  
    2   -7697.7697838700      7.71e-06  
    3   -7697.7697840921      4.18e-06  
    4   -7697.7697841370      1.01e-06  
    5   -7697.7697841452      3.25e-07  
    6   -7697.7697841465      1.34e-07  
    7   -7697.7697841470      8.10e-08  
    8   -7697.7697841469      2.50e-08  
    9   -7697.7697841469      1.09e-08  
   10   -7697.7697841469      2.87e-09  Convergence criterion met
 ---------------------------------------
 SCF time:   CPU 11.21s  wall 6.00s 
 SCF   energy in the final basis set =    -7697.7697841469
 Total energy in the final basis set =    -7697.7697841469


 ------------------------------------------------------------------------------

   CCMAN2: suite of methods based on coupled cluster
           and equation of motion theories.

   Components:
   * libvmm-1.3-trunk
     by Evgeny Epifanovsky, Ilya Kaliman.
   * libtensor-2.5-trunk
     by Evgeny Epifanovsky, Michael Wormit, Dmitry Zuev, Sam Manzer, 
        Ilya Kaliman.
   * libcc-2.5-trunk
     by Evgeny Epifanovsky, Arik Landau, Tomasz Kus, Kirill Khistyaev, 
        Dmitry Zuev, Prashant Manohar, Xintian Feng, Anna Krylov, 
        Matthew Goldey, Alec White, Thomas Jagau, Kaushik Nanda, 
        Anastasia Gunina, Alexander Kunitsa, Joonho Lee.

   CCMAN original authors:
   Anna I. Krylov, C. David Sherrill, Steven R. Gwaltney,
   Edward F. C. Byrd (2000)
   Sergey V. Levchenko, Lyudmila V. Slipchenko, Tao Wang,
   Ana-Maria C. Cristian (2003)
   Piotr A. Pieniazek, C. Melania Oana, Evgeny Epifanovsky (2007)
   Prashant Manohar (2009)

 ------------------------------------------------------------------------------


 Allocating and initializing 3808MB of RAM...
 Calculation will run on 4 cores.


 Alpha MOs, Restricted
 -- Occupied --                  
******* -180.88 -169.69 -169.69 -169.69  -80.06  -80.02  -37.93
  1 A'    2 A'    3 A'    1 A"    4 A'    5 A'    6 A'    7 A'                 
-33.123 -33.119 -33.118 -26.327 -24.307 -24.305 -24.305 -24.301
  8 A'    2 A"    9 A'   10 A'   11 A'    3 A"   12 A'    4 A"                 
-24.301  -7.594  -7.559  -7.251  -5.487  -5.485  -5.484  -5.484
 13 A'   14 A'   15 A'   16 A'   17 A'   18 A'    5 A"   19 A'                 
 -5.474  -5.473  -5.452  -5.450  -5.450  -2.408  -2.403  -2.402
  6 A"   20 A'   21 A'   22 A'    7 A"   23 A'    8 A"   24 A'                 
 -2.390  -2.390  -1.628  -0.955  -0.859  -0.761  -0.700  -0.697
  9 A"   25 A'   26 A'   27 A'   28 A'   29 A'   30 A'   10 A"                 
 -0.598  -0.439  -0.435  -0.424  -0.372  -0.351
 31 A'   32 A'   33 A'   11 A"   34 A'   12 A"                                 
 -- Virtual --                   
 -0.017   0.013   0.064   0.067   0.080   0.083   0.105   0.110
 13 A"   35 A'   36 A'   37 A'   14 A"   38 A'   39 A'   15 A"                 
  0.111   0.152   0.159   0.177   0.280   0.302   0.308   0.341
 40 A'   41 A'   42 A'   43 A'   44 A'   45 A'   16 A"   46 A'                 
  0.351   0.352   0.380   0.385   0.389   0.414   0.424   0.438
 47 A'   17 A"   48 A'   18 A"   49 A'   50 A'   19 A"   51 A'                 
  0.488   0.550   0.557   0.580   0.584   0.667   0.682   0.721
 52 A'   20 A"   53 A'   21 A"   54 A'   55 A'   56 A'   22 A"                 
  0.755   0.793   0.818   0.877   0.898   0.951   1.072   1.082
 57 A'   58 A'   59 A'   23 A"   60 A'   24 A"   61 A'   25 A"                 
  1.113   1.180   1.393   1.538   1.560   1.580   1.617   1.641
 62 A'   63 A'   64 A'   26 A"   65 A'   27 A"   66 A'   67 A'                 
  1.647   1.771   1.830   1.836   1.933   1.971   1.983   2.243
 68 A'   28 A"   29 A"   69 A'   70 A'   71 A'   72 A'   73 A'                 
  4.186   4.188   4.221   4.232   4.478   4.491   4.492   4.511
 30 A"   74 A'   31 A"   75 A'   32 A"   76 A'   33 A"   77 A'                 
  4.546   4.634   4.770   6.528   6.547   6.566   6.895   6.930
 78 A'   79 A'   80 A'   34 A"   81 A'   82 A'   35 A"   83 A'                 
  6.943   7.252   7.461  14.711  14.751  14.759  14.778  14.853
 84 A'   85 A'   86 A'   36 A"   37 A"   87 A'   88 A'   89 A'                 
 14.874  28.871  29.525  29.542  29.557  29.871  29.876  29.877
 90 A'   91 A'   38 A"   92 A'   93 A'   39 A"   40 A"   94 A'                 
 29.898  29.959  68.730 130.585 130.598 130.615 154.269 165.846
 95 A'   96 A'   97 A'   41 A"   98 A'   99 A'  100 A'  101 A'                 
166.0681912.187
102 A'  103 A'                                                                 

 Beta MOs, Restricted
 -- Occupied --                  
******* -180.88 -169.69 -169.69 -169.69  -80.06  -80.02  -37.93
  1 A'    2 A'    3 A'    1 A"    4 A'    5 A'    6 A'    7 A'                 
-33.123 -33.119 -33.118 -26.327 -24.307 -24.305 -24.305 -24.301
  8 A'    2 A"    9 A'   10 A'   11 A'    3 A"   12 A'    4 A"                 
-24.301  -7.594  -7.559  -7.251  -5.487  -5.485  -5.484  -5.484
 13 A'   14 A'   15 A'   16 A'   17 A'   18 A'    5 A"   19 A'                 
 -5.474  -5.473  -5.452  -5.450  -5.450  -2.408  -2.403  -2.402
  6 A"   20 A'   21 A'   22 A'    7 A"   23 A'    8 A"   24 A'                 
 -2.390  -2.390  -1.628  -0.955  -0.859  -0.761  -0.700  -0.697
  9 A"   25 A'   26 A'   27 A'   28 A'   29 A'   30 A'   10 A"                 
 -0.598  -0.439  -0.435  -0.424  -0.372  -0.351
 31 A'   32 A'   33 A'   11 A"   34 A'   12 A"                                 
 -- Virtual --                   
 -0.017   0.013   0.064   0.067   0.080   0.083   0.105   0.110
 13 A"   35 A'   36 A'   37 A'   14 A"   38 A'   39 A'   15 A"                 
  0.111   0.152   0.159   0.177   0.280   0.302   0.308   0.341
 40 A'   41 A'   42 A'   43 A'   44 A'   45 A'   16 A"   46 A'                 
  0.351   0.352   0.380   0.385   0.389   0.414   0.424   0.438
 47 A'   17 A"   48 A'   18 A"   49 A'   50 A'   19 A"   51 A'                 
  0.488   0.550   0.557   0.580   0.584   0.667   0.682   0.721
 52 A'   20 A"   53 A'   21 A"   54 A'   55 A'   56 A'   22 A"                 
  0.755   0.793   0.818   0.877   0.898   0.951   1.072   1.082
 57 A'   58 A'   59 A'   23 A"   60 A'   24 A"   61 A'   25 A"                 
  1.113   1.180   1.393   1.538   1.560   1.580   1.617   1.641
 62 A'   63 A'   64 A'   26 A"   65 A'   27 A"   66 A'   67 A'                 
  1.647   1.771   1.830   1.836   1.933   1.971   1.983   2.243
 68 A'   28 A"   29 A"   69 A'   70 A'   71 A'   72 A'   73 A'                 
  4.186   4.188   4.221   4.232   4.478   4.491   4.492   4.511
 30 A"   74 A'   31 A"   75 A'   32 A"   76 A'   33 A"   77 A'                 
  4.546   4.634   4.770   6.528   6.547   6.566   6.895   6.930
 78 A'   79 A'   80 A'   34 A"   81 A'   82 A'   35 A"   83 A'                 
  6.943   7.252   7.461  14.711  14.751  14.759  14.778  14.853
 84 A'   85 A'   86 A'   36 A"   37 A"   87 A'   88 A'   89 A'                 
 14.874  28.871  29.525  29.542  29.557  29.871  29.876  29.877
 90 A'   91 A'   38 A"   92 A'   93 A'   39 A"   40 A"   94 A'                 
 29.898  29.959  68.730 130.585 130.598 130.615 154.269 165.846
 95 A'   96 A'   97 A'   41 A"   98 A'   99 A'  100 A'  101 A'                 
166.0681912.187
102 A'  103 A'                                                                 

 Occupation and symmetry of molecular orbitals

 Point group: Cs (2 irreducible representations).

                           A'   A"    All 
 ------------------------------------------
 All molecular orbitals:
  - Alpha                  103  41    144 
  - Beta                   103  41    144 
 ------------------------------------------
 Alpha orbitals:
  - Frozen occupied        22   7     29  
  - Active occupied        12   5     17  
  - Active virtual         69   29    98  
  - Frozen virtual         0    0     0   
 ------------------------------------------
 Beta orbitals:
  - Frozen occupied        22   7     29  
  - Active occupied        12   5     17  
  - Active virtual         69   29    98  
  - Frozen virtual         0    0     0   
 ------------------------------------------

 Import integrals:   CPU 0.00 s  wall 0.00 s

 Import integrals:   CPU 77.40 s  wall 57.50 s

 MP2 amplitudes:   CPU 0.22 s  wall 0.37 s

Running a double precision version
           CCSD T amplitudes will be solved using DIIS.

           Start     Size      MaxIter   EConv     TConv     
           3         7         100       1.00e-07  1.00e-05  
 ------------------------------------------------------------------------------
           Energy (a.u.)   Ediff      Tdiff       Comment
 ------------------------------------------------------------------------------
         -7698.40779143                           
     1   -7698.40509853   2.69e-03   7.84e-01     
     2   -7698.42482037   1.97e-02   1.01e-01     
     3   -7698.42469674   1.24e-04   4.42e-02     
     4   -7698.42693718   2.24e-03   1.70e-02     Switched to DIIS steps.
     5   -7698.42774654   8.09e-04   1.38e-02     
     6   -7698.42779094   4.44e-05   2.73e-03     
     7   -7698.42778644   4.50e-06   1.32e-03     
     8   -7698.42778598   4.58e-07   2.71e-04     
     9   -7698.42778700   1.01e-06   1.46e-04     
    10   -7698.42778727   2.73e-07   5.82e-05     
    11   -7698.42778740   1.31e-07   2.97e-05     
    12   -7698.42778751   1.12e-07   1.51e-05     
    13   -7698.42778742   9.78e-08   3.68e-06     
 ------------------------------------------------------------------------------
         -7698.42778742                           CCSD T converged.

End of double precision
 SCF energy                 = -7697.76978415
 MP2 energy                 = -7698.40779143
 CCSD correlation energy     =    -0.65800327
 CCSD total energy           = -7698.42778742

 CCSD  T1^2 = 0.0131  T2^2 = 0.2793  Leading amplitudes:

 Amplitude    Orbitals with energies
 -0.0261       10 (A") A                 ->    13 (A") A                  
              -0.6968                         -0.0169                     
 -0.0261       10 (A") B                 ->    13 (A") B                  
              -0.6968                         -0.0169                     
 -0.0220       31 (A') A                 ->    35 (A') A                  
              -0.5985                          0.0134                     
 -0.0220       31 (A') B                 ->    35 (A') B                  
              -0.5985                          0.0134                     

 Amplitude    Orbitals with energies
 -0.1166       12 (A") A     12 (A") B   ->    13 (A") A     13 (A") B    
              -0.3505       -0.3505           -0.0169       -0.0169       
  0.1166       12 (A") A     12 (A") B   ->    13 (A") B     13 (A") A    
              -0.3505       -0.3505           -0.0169       -0.0169       
  0.1166       12 (A") B     12 (A") A   ->    13 (A") A     13 (A") B    
              -0.3505       -0.3505           -0.0169       -0.0169       
 -0.1166       12 (A") B     12 (A") A   ->    13 (A") B     13 (A") A    
              -0.3505       -0.3505           -0.0169       -0.0169       

 Computing CCSD intemediates for later calculations in double precision
 Finished.

Running a double precision version
           CCSD Lambda amplitudes will be solved using DIIS.
           Start     Size      MaxIter   EConv     LConv     
           3         7         100       1.00e-07  1.00e-05  
 ------------------------------------------------------------------------------
            Enorm      Ldiff       Comment
 ------------------------------------------------------------------------------
     1     6.35e-02   4.59e-02     
     2     1.78e-02   7.27e-03     
     3     7.46e-03   1.91e-03     
     4     4.08e-03   1.32e-03     Switched to DIIS steps.
     5     1.11e-03   7.54e-04     
     6     5.41e-04   1.68e-04     
     7     1.72e-04   4.41e-05     
     8     7.86e-05   1.95e-06     
     9     3.03e-05   4.39e-06     
    10     1.20e-05   1.86e-06     
    11     5.21e-06   4.61e-07     
    12     1.89e-06   1.40e-07     
    13     9.50e-07   2.41e-08     
    14     4.27e-07   1.01e-08     
    15     1.94e-07   4.73e-09     
    16     9.48e-08   7.53e-10     
 ------------------------------------------------------------------------------
                                   CCSD Lambda converged.

 Computing density matrices in double precision...
           Orbital response amplitudes will be solved using DIIS.
           Start     Size      MaxIter   EConv     LConv     
           3         7         100       1.00e-06  1.00e-06  
 ------------------------------------------------------------------------------
            Enorm      Ldiff       Comment
 ------------------------------------------------------------------------------
     1     9.25e-02   5.78e-03     
     2     6.49e-02   2.26e-02     
     3     6.83e-02   2.49e-02     
     4     9.25e-03   2.90e-02     Switched to DIIS steps.
     5     3.49e-03   4.51e-04     
     6     6.49e-04   1.21e-04     
     7     3.48e-04   1.38e-04     
     8     1.26e-04   1.78e-05     
     9     3.86e-05   1.61e-05     
    10     1.43e-05   4.50e-06     
    11     4.54e-06   5.98e-07     
    12     1.45e-06   3.51e-07     
    13     1.80e-07   1.36e-07     
 ------------------------------------------------------------------------------
                                   Orbital response converged.

 Computing density matrices... Done.
 CCSD calculation:   CPU 684.88 s  wall 560.19 s

Current path: /canmo/ccsd/grad/
/g1_bb_aa
/g1_bb_bb
/g1_o1o1
/g1_o1o2
/g1_o1v1
/g1_o2v1
/g1_v1v1
/g1p_bb_aa
/g1p_bb_bb
/g1s_bb_aa
/g1s_bb_bb
/g2_o1o1o1o1
/g2_o1o1o1v1
/g2_o1o1v1v1
/g2_o1v1o1v1
/g2_o1v1v1v1
/g2_v1v1v1v1
/w_bb_aa
/w_bb_bb
 Transferring MO TPDM to AO TPDM
 Transferring g2_o1o1o1o1
 Transferring g2_o1o1o1v1
 Transferring g2_o1o1v1v1
 Transferring g2_o1v1o1v1
 Transferring g2_o1v1v1v1
 Transferring g2_v1v1v1v1
 Adding separable TPDM
 Computing TPDM gradient
 --------------------------------------------------------
 2e gradient
  Atom          X               Y               Z
 --------------------------------------------------------
    1        -58.212895       18.155505       -0.000000  
    2         13.632791      -38.783210        0.000000  
    3         36.632866       -0.206476       -0.000000  
    4          7.947238       20.834181       -0.000000  
 --------------------------------------------------------
 --------------------------------------------------------
 Final gradient
  Atom          X               Y               Z
 --------------------------------------------------------
    1        -58.212895       18.155505       -0.000000  
    2         13.632791      -38.783210        0.000000  
    3         36.632866       -0.206476       -0.000000  
    4          7.947238       20.834181       -0.000000  
 --------------------------------------------------------
 Analytic gradient from two-electron contribution:   CPU 1260.32 s  wall 760.41 s

 Total ccman2 time:   CPU 2027.85 s  wall 1387.06 s


 --------------------------------------------------------------
             Orbital Energies (a.u.) and Symmetries
 --------------------------------------------------------------

 Alpha MOs, Restricted
 -- Occupied --                  
******* -180.88 -169.69 -169.69  -80.06  -80.02  -37.93  -33.12
  1 A'    2 A'    3 A'    4 A'    5 A'    6 A'    7 A'    8 A'                 
-33.118 -26.327 -24.307 -24.305 -24.301  -7.594  -7.559  -7.251
  9 A'   10 A'   11 A'   12 A'   13 A'   14 A'   15 A'   16 A'                 
 -5.487  -5.485  -5.484  -5.473  -5.452  -5.450-169.686 -33.119
 17 A'   18 A'   19 A'   20 A'   21 A'   22 A'    1 A"    2 A"                 
-24.305 -24.301  -5.484  -5.474  -5.450  -2.408  -2.402  -2.390
  3 A"    4 A"    5 A"    6 A"    7 A"   23 A'   24 A'   25 A'                 
 -1.628  -0.955  -0.859  -0.761  -0.700  -0.598  -0.439  -0.435
 26 A'   27 A'   28 A'   29 A'   30 A'   31 A'   32 A'   33 A'                 
 -0.372  -2.403  -2.390  -0.697  -0.424  -0.351
 34 A'    8 A"    9 A"   10 A"   11 A"   12 A"                                 
 -- Virtual --                   
  0.013   0.064   0.067   0.083   0.105   0.111   0.152   0.159
 35 A'   36 A'   37 A'   38 A'   39 A'   40 A'   41 A'   42 A'                 
  0.177   0.280   0.302   0.341   0.351   0.380   0.389   0.414
 43 A'   44 A'   45 A'   46 A'   47 A'   48 A'   49 A'   50 A'                 
  0.438   0.488   0.557   0.584   0.667   0.682   0.755   0.793
 51 A'   52 A'   53 A'   54 A'   55 A'   56 A'   57 A'   58 A'                 
  0.818   0.898   1.072   1.113   1.180   1.393   1.560   1.617
 59 A'   60 A'   61 A'   62 A'   63 A'   64 A'   65 A'   66 A'                 
  1.641   1.647   1.836   1.933   1.971   1.983   2.243   4.188
 67 A'   68 A'   69 A'   70 A'   71 A'   72 A'   73 A'   74 A'                 
  4.232   4.491   4.511   4.546   4.634   4.770   6.547   6.566
 75 A'   76 A'   77 A'   78 A'   79 A'   80 A'   81 A'   82 A'                 
  6.930   6.943   7.252   7.461  14.759  14.778  14.853  14.874
 83 A'   84 A'   85 A'   86 A'   87 A'   88 A'   89 A'   90 A'                 
 28.871  29.542  29.557  29.877  29.898  29.959  68.730 130.598
 91 A'   92 A'   93 A'   94 A'   95 A'   96 A'   97 A'   98 A'                 
130.615 154.269 165.846 166.0681912.187  -0.017   0.080   0.110
 99 A'  100 A'  101 A'  102 A'  103 A'   13 A"   14 A"   15 A"                 
  0.308   0.352   0.385   0.424   0.550   0.580   0.721   0.877
 16 A"   17 A"   18 A"   19 A"   20 A"   21 A"   22 A"   23 A"                 
  0.951   1.082   1.538   1.580   1.771   1.830   4.186   4.221
 24 A"   25 A"   26 A"   27 A"   28 A"   29 A"   30 A"   31 A"                 
  4.478   4.492   6.528   6.895  14.711  14.751  29.525  29.871
 32 A"   33 A"   34 A"   35 A"   36 A"   37 A"   38 A"   39 A"                 
 29.876 130.585
 40 A"   41 A"                                                                 

 Beta MOs, Restricted
 -- Occupied --                  
******* -180.88 -169.69 -169.69  -80.06  -80.02  -37.93  -33.12
  1 A'    2 A'    3 A'    4 A'    5 A'    6 A'    7 A'    8 A'                 
-33.118 -26.327 -24.307 -24.305 -24.301  -7.594  -7.559  -7.251
  9 A'   10 A'   11 A'   12 A'   13 A'   14 A'   15 A'   16 A'                 
 -5.487  -5.485  -5.484  -5.473  -5.452  -5.450-169.686 -33.119
 17 A'   18 A'   19 A'   20 A'   21 A'   22 A'    1 A"    2 A"                 
-24.305 -24.301  -5.484  -5.474  -5.450  -2.408  -2.402  -2.390
  3 A"    4 A"    5 A"    6 A"    7 A"   23 A'   24 A'   25 A'                 
 -1.628  -0.955  -0.859  -0.761  -0.700  -0.598  -0.439  -0.435
 26 A'   27 A'   28 A'   29 A'   30 A'   31 A'   32 A'   33 A'                 
 -0.372  -2.403  -2.390  -0.697  -0.424  -0.351
 34 A'    8 A"    9 A"   10 A"   11 A"   12 A"                                 
 -- Virtual --                   
  0.013   0.064   0.067   0.083   0.105   0.111   0.152   0.159
 35 A'   36 A'   37 A'   38 A'   39 A'   40 A'   41 A'   42 A'                 
  0.177   0.280   0.302   0.341   0.351   0.380   0.389   0.414
 43 A'   44 A'   45 A'   46 A'   47 A'   48 A'   49 A'   50 A'                 
  0.438   0.488   0.557   0.584   0.667   0.682   0.755   0.793
 51 A'   52 A'   53 A'   54 A'   55 A'   56 A'   57 A'   58 A'                 
  0.818   0.898   1.072   1.113   1.180   1.393   1.560   1.617
 59 A'   60 A'   61 A'   62 A'   63 A'   64 A'   65 A'   66 A'                 
  1.641   1.647   1.836   1.933   1.971   1.983   2.243   4.188
 67 A'   68 A'   69 A'   70 A'   71 A'   72 A'   73 A'   74 A'                 
  4.232   4.491   4.511   4.546   4.634   4.770   6.547   6.566
 75 A'   76 A'   77 A'   78 A'   79 A'   80 A'   81 A'   82 A'                 
  6.930   6.943   7.252   7.461  14.759  14.778  14.853  14.874
 83 A'   84 A'   85 A'   86 A'   87 A'   88 A'   89 A'   90 A'                 
 28.871  29.542  29.557  29.877  29.898  29.959  68.730 130.598
 91 A'   92 A'   93 A'   94 A'   95 A'   96 A'   97 A'   98 A'                 
130.615 154.269 165.846 166.0681912.187  -0.017   0.080   0.110
 99 A'  100 A'  101 A'  102 A'  103 A'   13 A"   14 A"   15 A"                 
  0.308   0.352   0.385   0.424   0.550   0.580   0.721   0.877
 16 A"   17 A"   18 A"   19 A"   20 A"   21 A"   22 A"   23 A"                 
  0.951   1.082   1.538   1.580   1.771   1.830   4.186   4.221
 24 A"   25 A"   26 A"   27 A"   28 A"   29 A"   30 A"   31 A"                 
  4.478   4.492   6.528   6.895  14.711  14.751  29.525  29.871
 32 A"   33 A"   34 A"   35 A"   36 A"   37 A"   38 A"   39 A"                 
 29.876 130.585
 40 A"   41 A"                                                                 
 --------------------------------------------------------------

          Ground-State Mulliken Net Atomic Charges

     Atom                 Charge (a.u.)
  ----------------------------------------
      1 I                    -0.112228
      2 P                     0.177911
      3 P                     0.131969
      4 F                    -0.197652
  ----------------------------------------
  Sum of atomic charges =    -0.000000

 -----------------------------------------------------------------
                    Cartesian Multipole Moments
 -----------------------------------------------------------------
    Charge (ESU x 10^10)
                -0.0000
    Dipole Moment (Debye)
         X      -0.6469      Y       0.9908      Z      -0.0000
       Tot       1.1833
    Quadrupole Moments (Debye-Ang)
        XX     -57.9289     XY      -2.7801     YY     -62.8122
        XZ      -0.0000     YZ      -0.0000     ZZ     -60.1278
    Octopole Moments (Debye-Ang^2)
       XXX      52.8938    XXY      -7.9383    XYY      21.0337
       YYY     -17.5816    XXZ      -0.0000    XYZ       0.0000
       YYZ      -0.0000    XZZ      15.1114    YZZ      -7.1205
       ZZZ       0.0000
    Hexadecapole Moments (Debye-Ang^3)
      XXXX    -945.4973   XXXY      10.1784   XXYY    -206.0674
      XYYY      11.5062   YYYY    -303.1391   XXXZ      -0.0000
      XXYZ       0.0000   XYYZ      -0.0000   YYYZ      -0.0000
      XXZZ    -173.9985   XYZZ       8.9089   YYZZ     -63.0877
      XZZZ      -0.0000   YZZZ      -0.0000   ZZZZ     -88.4314
 -----------------------------------------------------------------
 DrvMan completing analytic gradient of the correlated energy
 Correlated dipole moment
            1
    1  -0.2545188
    2   0.3897980
    3  -0.0000000
 Energy read as -7698.427787415
 Full Analytical Gradient: (in a.u., or Hartree/Bohr)
             1             2             3             4
    1   -0.00001750   -0.00001519    0.00004105   -0.00000836
    2    0.00001194   -0.00002602    0.00001638   -0.00000230
    3    0.00000000   -0.00000000    0.00000000   -0.00000000
 Gradient time:  CPU 0.31 s  wall 3.23 s
 Geometry Optimization Parameters
   NAtoms,    NIC,     NZ,  NCons,   NDum,   NFix, NCnnct, MaxDiis
        4      14       4       0       0       0       0       0

 Cartesian Hessian Update
 Hessian Updated using BFGS Update


** GEOMETRY OPTIMIZATION IN DELOCALIZED INTERNAL COORDINATES **
   Searching for a Minimum

   Optimization Cycle:   4

                       Coordinates (Angstroms)
     ATOM                X               Y               Z
      1  I         1.2126452192   -0.1433970088    0.0000000000
      2  P        -0.8020976618    1.2929106186    0.0000000000
      3  P        -2.4209814742    0.0513631158    0.0000000000
      4  F        -1.8781229911   -1.4774189902    0.0000000000
   Point Group: cs    Number of degrees of freedom:     5


   Energy is  -7698.427787415

 Hessian Updated using BFGS Update

  5 Hessian modes will be used to form the next step
  Hessian Eigenvalues:
     0.098240    0.228336    0.263382    0.299352    0.309710

 Minimum Search - Taking Simple RFO Step
 Searching for Lamda that Minimizes Along All modes
 Value Taken    Lamda =   0.00000000
 Step Taken.  Stepsize is  0.000265

                             Maximum     Tolerance    Cnvgd?
         Gradient           0.000038      0.000300     YES
         Displacement       0.000212      0.001200     YES
         Energy change     -0.000002      0.000001      NO


                       Distance Matrix (Angstroms)
             I (  1)   P (  2)   P (  3)
   P (  2)  2.474302
   P (  3)  3.638842  2.040153
   F (  4)  3.366372  2.971962  1.622304

 Final energy is   -7698.4277874151830     


 ******************************
 **  OPTIMIZATION CONVERGED  **
 ******************************

                       Coordinates (Angstroms)
     ATOM                X               Y               Z
      1  I         1.2126452192   -0.1433970088    0.0000000000
      2  P        -0.8020976618    1.2929106186    0.0000000000
      3  P        -2.4209814742    0.0513631158    0.0000000000
      4  F        -1.8781229911   -1.4774189902    0.0000000000

Z-matrix Print:
$molecule
0 1
I 
P  1 2.474302
P  2 2.040153 1 107.029811
F  3 1.622304 2 107.935617 1 -0.000000 0
$end


 --------------------------------------------------------------
             Orbital Energies (a.u.) and Symmetries
 --------------------------------------------------------------

 Alpha MOs, Restricted
 -- Occupied --                  
******* -180.88 -169.69 -169.69  -80.06  -80.02  -37.93  -33.12
  1 A'    2 A'    3 A'    4 A'    5 A'    6 A'    7 A'    8 A'                 
-33.118 -26.327 -24.307 -24.305 -24.301  -7.594  -7.559  -7.251
  9 A'   10 A'   11 A'   12 A'   13 A'   14 A'   15 A'   16 A'                 
 -5.487  -5.485  -5.484  -5.473  -5.452  -5.450-169.686 -33.119
 17 A'   18 A'   19 A'   20 A'   21 A'   22 A'    1 A"    2 A"                 
-24.305 -24.301  -5.484  -5.474  -5.450  -2.408  -2.402  -2.390
  3 A"    4 A"    5 A"    6 A"    7 A"   23 A'   24 A'   25 A'                 
 -1.628  -0.955  -0.859  -0.761  -0.700  -0.598  -0.439  -0.435
 26 A'   27 A'   28 A'   29 A'   30 A'   31 A'   32 A'   33 A'                 
 -0.372  -2.403  -2.390  -0.697  -0.424  -0.351
 34 A'    8 A"    9 A"   10 A"   11 A"   12 A"                                 
 -- Virtual --                   
  0.013   0.064   0.067   0.083   0.105   0.111   0.152   0.159
 35 A'   36 A'   37 A'   38 A'   39 A'   40 A'   41 A'   42 A'                 
  0.177   0.280   0.302   0.341   0.351   0.380   0.389   0.414
 43 A'   44 A'   45 A'   46 A'   47 A'   48 A'   49 A'   50 A'                 
  0.438   0.488   0.557   0.584   0.667   0.682   0.755   0.793
 51 A'   52 A'   53 A'   54 A'   55 A'   56 A'   57 A'   58 A'                 
  0.818   0.898   1.072   1.113   1.180   1.393   1.560   1.617
 59 A'   60 A'   61 A'   62 A'   63 A'   64 A'   65 A'   66 A'                 
  1.641   1.647   1.836   1.933   1.971   1.983   2.243   4.188
 67 A'   68 A'   69 A'   70 A'   71 A'   72 A'   73 A'   74 A'                 
  4.232   4.491   4.511   4.546   4.634   4.770   6.547   6.566
 75 A'   76 A'   77 A'   78 A'   79 A'   80 A'   81 A'   82 A'                 
  6.930   6.943   7.252   7.461  14.759  14.778  14.853  14.874
 83 A'   84 A'   85 A'   86 A'   87 A'   88 A'   89 A'   90 A'                 
 28.871  29.542  29.557  29.877  29.898  29.959  68.730 130.598
 91 A'   92 A'   93 A'   94 A'   95 A'   96 A'   97 A'   98 A'                 
130.615 154.269 165.846 166.0681912.187  -0.017   0.080   0.110
 99 A'  100 A'  101 A'  102 A'  103 A'   13 A"   14 A"   15 A"                 
  0.308   0.352   0.385   0.424   0.550   0.580   0.721   0.877
 16 A"   17 A"   18 A"   19 A"   20 A"   21 A"   22 A"   23 A"                 
  0.951   1.082   1.538   1.580   1.771   1.830   4.186   4.221
 24 A"   25 A"   26 A"   27 A"   28 A"   29 A"   30 A"   31 A"                 
  4.478   4.492   6.528   6.895  14.711  14.751  29.525  29.871
 32 A"   33 A"   34 A"   35 A"   36 A"   37 A"   38 A"   39 A"                 
 29.876 130.585
 40 A"   41 A"                                                                 

 Beta MOs, Restricted
 -- Occupied --                  
******* -180.88 -169.69 -169.69  -80.06  -80.02  -37.93  -33.12
  1 A'    2 A'    3 A'    4 A'    5 A'    6 A'    7 A'    8 A'                 
-33.118 -26.327 -24.307 -24.305 -24.301  -7.594  -7.559  -7.251
  9 A'   10 A'   11 A'   12 A'   13 A'   14 A'   15 A'   16 A'                 
 -5.487  -5.485  -5.484  -5.473  -5.452  -5.450-169.686 -33.119
 17 A'   18 A'   19 A'   20 A'   21 A'   22 A'    1 A"    2 A"                 
-24.305 -24.301  -5.484  -5.474  -5.450  -2.408  -2.402  -2.390
  3 A"    4 A"    5 A"    6 A"    7 A"   23 A'   24 A'   25 A'                 
 -1.628  -0.955  -0.859  -0.761  -0.700  -0.598  -0.439  -0.435
 26 A'   27 A'   28 A'   29 A'   30 A'   31 A'   32 A'   33 A'                 
 -0.372  -2.403  -2.390  -0.697  -0.424  -0.351
 34 A'    8 A"    9 A"   10 A"   11 A"   12 A"                                 
 -- Virtual --                   
  0.013   0.064   0.067   0.083   0.105   0.111   0.152   0.159
 35 A'   36 A'   37 A'   38 A'   39 A'   40 A'   41 A'   42 A'                 
  0.177   0.280   0.302   0.341   0.351   0.380   0.389   0.414
 43 A'   44 A'   45 A'   46 A'   47 A'   48 A'   49 A'   50 A'                 
  0.438   0.488   0.557   0.584   0.667   0.682   0.755   0.793
 51 A'   52 A'   53 A'   54 A'   55 A'   56 A'   57 A'   58 A'                 
  0.818   0.898   1.072   1.113   1.180   1.393   1.560   1.617
 59 A'   60 A'   61 A'   62 A'   63 A'   64 A'   65 A'   66 A'                 
  1.641   1.647   1.836   1.933   1.971   1.983   2.243   4.188
 67 A'   68 A'   69 A'   70 A'   71 A'   72 A'   73 A'   74 A'                 
  4.232   4.491   4.511   4.546   4.634   4.770   6.547   6.566
 75 A'   76 A'   77 A'   78 A'   79 A'   80 A'   81 A'   82 A'                 
  6.930   6.943   7.252   7.461  14.759  14.778  14.853  14.874
 83 A'   84 A'   85 A'   86 A'   87 A'   88 A'   89 A'   90 A'                 
 28.871  29.542  29.557  29.877  29.898  29.959  68.730 130.598
 91 A'   92 A'   93 A'   94 A'   95 A'   96 A'   97 A'   98 A'                 
130.615 154.269 165.846 166.0681912.187  -0.017   0.080   0.110
 99 A'  100 A'  101 A'  102 A'  103 A'   13 A"   14 A"   15 A"                 
  0.308   0.352   0.385   0.424   0.550   0.580   0.721   0.877
 16 A"   17 A"   18 A"   19 A"   20 A"   21 A"   22 A"   23 A"                 
  0.951   1.082   1.538   1.580   1.771   1.830   4.186   4.221
 24 A"   25 A"   26 A"   27 A"   28 A"   29 A"   30 A"   31 A"                 
  4.478   4.492   6.528   6.895  14.711  14.751  29.525  29.871
 32 A"   33 A"   34 A"   35 A"   36 A"   37 A"   38 A"   39 A"                 
 29.876 130.585
 40 A"   41 A"                                                                 
 --------------------------------------------------------------

          Ground-State Mulliken Net Atomic Charges

     Atom                 Charge (a.u.)
  ----------------------------------------
      1 I                    -0.112228
      2 P                     0.177911
      3 P                     0.131969
      4 F                    -0.197652
  ----------------------------------------
  Sum of atomic charges =    -0.000000

 -----------------------------------------------------------------
                    Cartesian Multipole Moments
 -----------------------------------------------------------------
    Charge (ESU x 10^10)
                -0.0000
    Dipole Moment (Debye)
         X      -0.6469      Y       0.9908      Z      -0.0000
       Tot       1.1833
    Quadrupole Moments (Debye-Ang)
        XX     -57.9289     XY      -2.7801     YY     -62.8122
        XZ      -0.0000     YZ      -0.0000     ZZ     -60.1278
    Octopole Moments (Debye-Ang^2)
       XXX      52.8938    XXY      -7.9383    XYY      21.0337
       YYY     -17.5816    XXZ      -0.0000    XYZ       0.0000
       YYZ      -0.0000    XZZ      15.1114    YZZ      -7.1205
       ZZZ       0.0000
    Hexadecapole Moments (Debye-Ang^3)
      XXXX    -945.4973   XXXY      10.1784   XXYY    -206.0674
      XYYY      11.5062   YYYY    -303.1391   XXXZ      -0.0000
      XXYZ       0.0000   XYYZ      -0.0000   YYYZ      -0.0000
      XXZZ    -173.9985   XYZZ       8.9089   YYZZ     -63.0877
      XZZZ      -0.0000   YZZZ      -0.0000   ZZZZ     -88.4314
 -----------------------------------------------------------------
Archival summary:
1\1\TWL02\OPT\ProcedureUnspecified\BasisUnspecified\121\taweetha\SunNov413:27:592018SunNov413:27:592018\0\\#,OPT,ProcedureUnspecified,BasisUnspecified,\\0,1\I\P,1,2.4743\P,2,2.04015,1,107.03\F,3,1.6223,2,107.936,1,-0,0\\HF=-7697.76978\\@

 Total job time:  5746.89s(wall), 8260.71s(cpu) 
 Sun Nov  4 13:28:00 2018

        *************************************************************
        *                                                           *
        *  Thank you very much for using Q-Chem.  Have a nice day.  *
        *                                                           *
        *************************************************************
