# Supplementary material for: Geometric and energetic data from ab initio calculations of haloethene, haloimine, halomethylenephosphine, haloiminophosphine, halodiazene, halodiphosphene and halocyclopropane
Source: Data Brief. 2019 Nov 2;27:104738. doi: 10.1016/j.dib.2019.104738 (PMC6861602; doi:10.1016/j.dib.2019.104738)
Supplement: Multimedia component 8 [file mmc8.zip › PP/CCSD/freq/BrEPPBrE.out]

Q-Chem Developer Version!
                  Welcome to Q-Chem
     A Quantum Leap Into The Future Of Chemistry


 Q-Chem 5.1, Q-Chem, Inc., Pleasanton, CA (2018)

 Yihan Shao,  Zhengting Gan,  E. Epifanovsky,  A. T. B. Gilbert,  M. Wormit,  
 J. Kussmann,  A. W. Lange,  A. Behn,  Jia Deng,  Xintian Feng,  D. Ghosh,  
 M. Goldey,  P. R. Horn,  L. D. Jacobson,  I. Kaliman,  T. Kus,  A. Landau,  
 Jie Liu,  E. I. Proynov,  R. M. Richard,  R. P. Steele,  E. J. Sundstrom,  
 H. L. Woodcock III,  P. M. Zimmerman,  D. Zuev,  B. Albrecht,  E. Alguire,  
 S. A. Baeppler,  D. Barton,  Z. Benda,  Y. A. Bernard,  E. J. Berquist,  
 K. B. Bravaya,  H. Burton,  D. Casanova,  Chun-Min Chang,  Yunqing Chen,  
 A. Chien,  K. D. Closser,  M. P. Coons,  S. Coriani,  S. Dasgupta,  
 A. L. Dempwolff,  M. Diedenhofen,  Hainam Do,  R. G. Edgar,  Po-Tung Fang,  
 S. Faraji,  S. Fatehi,  Qingguo Feng,  K. D. Fenk,  J. Fosso-Tande,  
 Qinghui Ge,  A. Ghysels,  G. Gidofalvi,  J. Gomes,  J. Gonthier,  A. Gunina,  
 D. Hait,  M. W. D. Hanson-Heine,  P. H. P. Harbach,  A. W. Hauser,  
 J. E. Herr,  E. G. Hohenstein,  Z. C. Holden,  Kerwin Hui,  B. C. Huynh,  
 T.-C. Jagau,  Hyunjun Ji,  B. Kaduk,  K. Khistyaev,  Jaehoon Kim,  
 P. Klunzinger,  K. Koh,  D. Kosenkov,  L. Koulias,  T. Kowalczyk,  
 C. M. Krauter,  A. Kunitsa,  Ka Un Lao,  A. Laurent,  K. V. Lawler,  
 Joonho Lee,  D. Lefrancois,  S. Lehtola,  D. S. Levine,  Yi-Pei Li,  
 You-Sheng Lin,  Fenglai Liu,  E. Livshits,  A. Luenser,  P. Manohar,  
 E. Mansoor,  S. F. Manzer,  Shan-Ping Mao,  Yuezhi Mao,  N. Mardirossian,  
 A. V. Marenich,  T. Markovich,  L. A. Martinez-Martinez,  S. A. Maurer,  
 N. J. Mayhall,  S. C. McKenzie,  J.-M. Mewes,  A. F. Morrison,  
 J. W. Mullinax,  K. Nanda,  T. S. Nguyen-Beck,  R. Olivares-Amaya,  
 J. A. Parkhill,  T. M. Perrine,  F. Plasser,  P. Pokhilko,  S. Prager,  
 A. Prociuk,  E. Ramos,  D. R. Rehn,  F. Rob,  M. Schneider,  N. Sergueev,  
 S. M. Sharada,  S. Sharma,  D. W. Small,  T. Stauch,  T. Stein,  
 Yu-Chuan Su,  A. J. W. Thom,  A. Tkatchenko,  T. Tsuchimochi,  N. M. Tubman,  
 L. Vogt,  M. L. Vidal,  O. Vydrov,  M. A. Watson,  J. Wenzel,  
 M. de Wergifosse,  T. A. Wesolowski,  A. White,  J. Witte,  A. Yamada,  
 Jun Yang,  K. Yao,  S. Yeganeh,  S. R. Yost,  Zhi-Qiang You,  A. Zech,  
 Igor Ying Zhang,  Xing Zhang,  Yan Zhao,  Ying Zhu,  B. R. Brooks,  
 G. K. L. Chan,  C. J. Cramer,  M. S. Gordon,  W. J. Hehre,  A. Klamt,  
 M. W. Schmidt,  C. D. Sherrill,  D. G. Truhlar,  A. Aspuru-Guzik,  R. Baer,  
 A. T. Bell,  N. A. Besley,  Jeng-Da Chai,  A. E. DePrince, III,  
 R. A. DiStasio Jr.,  A. Dreuw,  B. D. Dunietz,  T. R. Furlani,  
 Chao-Ping Hsu,  Yousung Jung,  Jing Kong,  D. S. Lambrecht,  WanZhen Liang,  
 C. Ochsenfeld,  V. A. Rassolov,  L. V. Slipchenko,  J. E. Subotnik,  
 T. Van Voorhis,  J. M. Herbert,  A. I. Krylov,  P. M. W. Gill,  M. Head-Gordon

 Contributors to earlier versions of Q-Chem not listed above: 
 R. D. Adamson,  B. Austin,  J. Baker,  G. J. O. Beran,  K. Brandhorst,  
 S. T. Brown,  E. F. C. Byrd,  A. K. Chakraborty,  C.-L. Cheng,  
 Siu Hung Chien,  D. M. Chipman,  D. L. Crittenden,  H. Dachsel,  
 R. J. Doerksen,  A. D. Dutoi,  L. Fusti-Molnar,  W. A. Goddard III,  
 A. Golubeva-Zadorozhnaya,  S. R. Gwaltney,  G. Hawkins,  A. Heyden,  
 S. Hirata,  G. Kedziora,  F. J. Keil,  C. Kelley,  Jihan Kim,  R. A. King,  
 R. Z. Khaliullin,  P. P. Korambath,  W. Kurlancheek,  A. M. Lee,  M. S. Lee,  
 S. V. Levchenko,  Ching Yeh Lin,  D. Liotard,  R. C. Lochan,  I. Lotan,  
 P. E. Maslen,  N. Nair,  D. P. O'Neill,  D. Neuhauser,  E. Neuscamman,  
 C. M. Oana,  R. Olson,  B. Peters,  R. Peverati,  P. A. Pieniazek,  
 Y. M. Rhee,  J. Ritchie,  M. A. Rohrdanz,  E. Rosta,  N. J. Russ,  
 H. F. Schaefer III,  N. E. Schultz,  N. Shenvi,  A. C. Simmonett,  A. Sodt,  
 D. Stuck,  K. S. Thanthiriwatte,  V. Vanovschi,  Tao Wang,  A. Warshel,  
 C. F. Williams,  Q. Wu,  X. Xu,  W. Zhang

 Please cite Q-Chem as follows:
 Y. Shao et al., Mol. Phys. 113, 184-215 (2015)
 DOI: 10.1080/00268976.2014.952696

 Q-Chem 5.1.2 for Intel X86 EM64T Linux

 Parts of Q-Chem use Armadillo 8.300.2 (Tropical Shenanigans).
 http://arma.sourceforge.net/

 Q-Chem begins on Sun May  5 10:00:00 2019  

Host: 
0

     Scratch files written to /scratch/taweetham/qchem30379//
Input Ideriv = 1
Curr. Ideriv = -1
Max.  Ideriv = 1


!!********************************************.
!!******************Warning*******************.
!!Desired Analytical derivatives not available.
!!Finite difference job might take a long time.
!!********************************************.
!!********************************************.


 2-order derivative to be evaluated numerically with 1-order analytical derivatives

Checking the input file for inconsistencies... 	...done.

--------------------------------------------------------------
User input:
--------------------------------------------------------------
Br=Br_c.out
$molecule
0 1
Br
P  1 2.234126
P  2 2.042792 1 111.049871
Br 3 2.234126 2 111.049871 1 -0.000000 0
$end

$rem
   JOB_TYPE 	FREQUENCY
   BASIS 		6-311++G**
   METHOD	ccsd
   MEM_TOTAL	30000
   N_FROZEN_CORE      FC
$end


--------------------------------------------------------------
 ----------------------------------------------------------------
             Standard Nuclear Orientation (Angstroms)
    I     Atom           X                Y                Z
 ----------------------------------------------------------------
    1      Br      1.8238503024    -0.0000000000     0.6255115881
    2      P       1.0213960000     0.0000000000    -1.4595270389
    3      P      -1.0213960000     0.0000000000    -1.4595270389
    4      Br     -1.8238503024    -0.0000000000     0.6255115881
 ----------------------------------------------------------------
 Molecular Point Group                 C2v   NOp =  4
 Largest Abelian Subgroup              C2v   NOp =  4
 Nuclear Repulsion Energy =   642.2202357560 hartrees
 There are       50 alpha and       50 beta electrons
 Requested basis set is 6-311++G(d,p)
 There are 64 shells and 156 basis functions
 Total memory of 30000MB is distributed as follows: 
   QALLOC including MEM_STATIC uses 192MB
   MEM_STATIC is set to 192MB
   CCMAN JOB total memory use is  29808MB
 Warning: actual memory use might exceed 30000MB

 Total QAlloc Memory Limit    192 MB
 Mega-Array Size       188 MB
 MEM_STATIC part       192 MB

                       Distance Matrix (Angstroms)
             Br(  1)   P (  2)   P (  3)
   P (  2)  2.234126
   P (  3)  3.527437  2.042792
   Br(  4)  3.647701  3.527437  2.234126

 A cutoff of  1.0D-14 yielded   1686 shell pairs
 There are     10736 function pairs (     11892 Cartesian)

 -------------------------------------------------------
 OpenMP Integral Computing Module                       
 Release: version 1.0, May 2013, Q-Chem Inc. Pittsburgh 
 -------------------------------------------------------
 Integral Job Info:
 Integral job number is                      11
 Integral operator is                         1
 short-range coefficients                     0
 long-range coefficients              100000000
 Omega coefficients                           0
 if combine SR and LR in K                    0
 Integral screening is                        0
 Integral computing path is                   2
 max size of driver memory is            800000
 size of driver memory is                593474
 size of scratch memory is             29623520
 max col of scratch BK array               1296
 max len of scratch array in speh3          155
 max len of scratch index in speh4           18
 max int batch size is                      520
 min int batch size is                       52
 fixed nKL is                                45
 max L of basis functions is                  2
 order of int derivative is                   0
 number of shells is                         64
 number of basis is                         164
 number of cartesian basis is               164
 number of contracted shell pairs          1686
 number of primitive shell pairs           4361
 maxK2 (contraction) of shell pair           36
 max number of K2 of shell pair               1
 max number of CS2 of shell pair            268
 max number of PS2 of shell pair            390
 mem total for path MDJ                  534684
 -------------------------------------------------------
 Smallest overlap matrix eigenvalue = 3.30E-04
 Guess from superposition of atomic densities
 Warning:  Energy on first SCF cycle will be non-variational
 SAD guess density has 100.000000 electrons

 -----------------------------------------------------------------------
  General SCF calculation program by
  Eric Jon Sundstrom, Paul Horn, Yuezhi Mao, Dmitri Zuev, Alec White,
  David Stuck, Shaama M.S., Shane Yost, Joonho Lee, David Small,
  Daniel Levine, Susi Lehtola, Hugh Burton, Evgeny Epifanovsky
 -----------------------------------------------------------------------
 Hartree-Fock
 using 4 threads for integral computing
 -------------------------------------------------------
 OpenMP Integral computing Module                
 Release: version 2.0, May 2017, Q-Chem Inc. Pleasanton 
 -------------------------------------------------------
 A restricted SCF calculation will be
 performed using DIIS
 SCF converges when DIIS error is below 1.0e-08
 ---------------------------------------
  Cycle       Energy         DIIS error
 ---------------------------------------
    1   -5826.5615472645      3.51e-02  
    2   -5826.1835139224      3.24e-03  
    3   -5826.2207845105      1.81e-03  
    4   -5826.2335200230      3.91e-04  
    5   -5826.2344256121      1.93e-04  
    6   -5826.2345811403      4.14e-05  
    7   -5826.2346025258      1.24e-05  
    8   -5826.2346046986      4.58e-06  
    9   -5826.2346050663      1.26e-06  
   10   -5826.2346050900      3.49e-07  
   11   -5826.2346050922      1.28e-07  
   12   -5826.2346050925      3.62e-08  
   13   -5826.2346050926      7.66e-09  Convergence criterion met
 ---------------------------------------
 SCF time:   CPU 10.75s  wall 3.00s 
 SCF   energy in the final basis set =    -5826.2346050926
 Total energy in the final basis set =    -5826.2346050926


 ------------------------------------------------------------------------------

   CCMAN2: suite of methods based on coupled cluster
           and equation of motion theories.

   Components:
   * libvmm-1.3-trunk
     by Evgeny Epifanovsky, Ilya Kaliman.
   * libtensor-2.5-trunk
     by Evgeny Epifanovsky, Michael Wormit, Dmitry Zuev, Sam Manzer, 
        Ilya Kaliman.
   * libcc-2.5-trunk
     by Evgeny Epifanovsky, Arik Landau, Tomasz Kus, Kirill Khistyaev, 
        Dmitry Zuev, Prashant Manohar, Xintian Feng, Anna Krylov, 
        Matthew Goldey, Alec White, Thomas Jagau, Kaushik Nanda, 
        Anastasia Gunina, Alexander Kunitsa, Joonho Lee.

   CCMAN original authors:
   Anna I. Krylov, C. David Sherrill, Steven R. Gwaltney,
   Edward F. C. Byrd (2000)
   Sergey V. Levchenko, Lyudmila V. Slipchenko, Tao Wang,
   Ana-Maria C. Cristian (2003)
   Piotr A. Pieniazek, C. Melania Oana, Evgeny Epifanovsky (2007)
   Prashant Manohar (2009)

 ------------------------------------------------------------------------------


 Allocating and initializing 29808MB of RAM...
 Calculation will run on 4 cores.


 Alpha MOs, Restricted
 -- Occupied --                  
-490.05 -490.05  -80.03  -80.03  -65.18  -65.18  -58.54  -58.54
  1 B1    1 A1    2 A1    2 B1    3 B1    3 A1    4 B1    4 A1                 
-58.540 -58.540 -58.539 -58.539  -9.861  -9.861  -7.573  -7.572
  1 A2    1 B2    5 A1    5 B1    6 B1    6 A1    7 A1    7 B1                 
 -7.474  -7.474  -7.466  -7.466  -7.466  -7.466  -5.465  -5.465
  8 B1    8 A1    2 A2    2 B2    9 B1    9 A1   10 A1   10 B1                 
 -5.463  -5.463  -5.463  -5.463  -3.213  -3.213  -3.210  -3.210
 11 A1    3 B2    3 A2   11 B1   12 B1   12 A1    4 A2    4 B2                 
 -3.209  -3.209  -3.201  -3.201  -3.201  -3.201  -1.065  -1.039
 13 B1   13 A1    5 B2    5 A2   14 B1   14 A1   15 A1   15 B1                 
 -0.895  -0.694  -0.544  -0.506  -0.482  -0.450  -0.441  -0.420
 16 A1   16 B1   17 A1   18 A1    6 B2    6 A2   17 B1   18 B1                 
 -0.390  -0.355
 19 A1    7 B2                                                                 
 -- Virtual --                   
 -0.022   0.013   0.063   0.066   0.075   0.081   0.089   0.105
  7 A2   20 A1   21 A1   19 B1   20 B1    8 B2   22 A1   23 A1                 
  0.109   0.111   0.119   0.130   0.139   0.149   0.150   0.155
  8 A2   24 A1    9 B2   21 B1   25 A1    9 A2   22 B1   23 B1                 
  0.159   0.186   0.206   0.237   0.321   0.373   0.385   0.389
 24 B1   26 A1   25 B1   26 B1   27 A1   28 A1   27 B1   10 B2                 
  0.427   0.427   0.473   0.538   0.542   0.545   0.595   0.608
 28 B1   10 A2   29 A1   30 A1   29 B1   11 B2   11 A2   30 B1                 
  0.625   0.633   0.688   0.707   0.727   0.744   0.756   0.768
 31 A1   12 B2   12 A2   32 A1   13 B2   31 B1   33 A1   13 A2                 
  0.778   0.792   0.810   0.818   0.837   0.866   0.898   0.929
 14 B2   34 A1   32 B1   35 A1   33 B1   34 B1   36 A1   35 B1                 
  0.939   0.981   1.030   1.087   1.139   1.287   1.338   1.405
 37 A1   15 B2   14 A2   15 A2   36 B1   38 A1   37 B1   38 B1                 
  1.779   1.836   1.858   1.939   1.996   2.018   2.286   2.313
 16 B2   16 A2   39 A1   39 B1   40 A1   40 B1   17 B2   17 A2                 
  2.315   2.342   2.396   2.436   4.527   4.530   4.531   4.543
 41 B1   41 A1   42 A1   42 B1   18 B2   43 A1   18 A2   19 B2                 
  4.549   4.551   4.554   4.595   4.734   4.765   7.089   7.220
 43 B1   19 A2   44 A1   44 B1   45 A1   45 B1   46 A1   47 A1                 
  7.250   7.413   8.193   8.214   8.217   8.237   8.283   8.295
 46 B1   47 B1   20 B2   20 A2   48 B1   48 A1   49 A1   49 B1                 
 14.727  14.754  14.776  14.777  14.874  14.892  49.420  49.513
 21 B2   21 A2   50 B1   50 A1   51 B1   51 A1   52 A1   52 B1                 
165.788 166.045 293.876 293.899 293.903 293.915 293.973 293.996
 53 A1   53 B1   22 B2   22 A2   54 B1   54 A1   55 A1   55 B1                 
*******1028.464
 56 A1   56 B1                                                                 

 Beta MOs, Restricted
 -- Occupied --                  
-490.05 -490.05  -80.03  -80.03  -65.18  -65.18  -58.54  -58.54
  1 B1    1 A1    2 A1    2 B1    3 B1    3 A1    4 B1    4 A1                 
-58.540 -58.540 -58.539 -58.539  -9.861  -9.861  -7.573  -7.572
  1 A2    1 B2    5 A1    5 B1    6 B1    6 A1    7 A1    7 B1                 
 -7.474  -7.474  -7.466  -7.466  -7.466  -7.466  -5.465  -5.465
  8 B1    8 A1    2 A2    2 B2    9 B1    9 A1   10 A1   10 B1                 
 -5.463  -5.463  -5.463  -5.463  -3.213  -3.213  -3.210  -3.210
 11 A1    3 B2    3 A2   11 B1   12 B1   12 A1    4 A2    4 B2                 
 -3.209  -3.209  -3.201  -3.201  -3.201  -3.201  -1.065  -1.039
 13 B1   13 A1    5 B2    5 A2   14 B1   14 A1   15 A1   15 B1                 
 -0.895  -0.694  -0.544  -0.506  -0.482  -0.450  -0.441  -0.420
 16 A1   16 B1   17 A1   18 A1    6 B2    6 A2   17 B1   18 B1                 
 -0.390  -0.355
 19 A1    7 B2                                                                 
 -- Virtual --                   
 -0.022   0.013   0.063   0.066   0.075   0.081   0.089   0.105
  7 A2   20 A1   21 A1   19 B1   20 B1    8 B2   22 A1   23 A1                 
  0.109   0.111   0.119   0.130   0.139   0.149   0.150   0.155
  8 A2   24 A1    9 B2   21 B1   25 A1    9 A2   22 B1   23 B1                 
  0.159   0.186   0.206   0.237   0.321   0.373   0.385   0.389
 24 B1   26 A1   25 B1   26 B1   27 A1   28 A1   27 B1   10 B2                 
  0.427   0.427   0.473   0.538   0.542   0.545   0.595   0.608
 28 B1   10 A2   29 A1   30 A1   29 B1   11 B2   11 A2   30 B1                 
  0.625   0.633   0.688   0.707   0.727   0.744   0.756   0.768
 31 A1   12 B2   12 A2   32 A1   13 B2   31 B1   33 A1   13 A2                 
  0.778   0.792   0.810   0.818   0.837   0.866   0.898   0.929
 14 B2   34 A1   32 B1   35 A1   33 B1   34 B1   36 A1   35 B1                 
  0.939   0.981   1.030   1.087   1.139   1.287   1.338   1.405
 37 A1   15 B2   14 A2   15 A2   36 B1   38 A1   37 B1   38 B1                 
  1.779   1.836   1.858   1.939   1.996   2.018   2.286   2.313
 16 B2   16 A2   39 A1   39 B1   40 A1   40 B1   17 B2   17 A2                 
  2.315   2.342   2.396   2.436   4.527   4.530   4.531   4.543
 41 B1   41 A1   42 A1   42 B1   18 B2   43 A1   18 A2   19 B2                 
  4.549   4.551   4.554   4.595   4.734   4.765   7.089   7.220
 43 B1   19 A2   44 A1   44 B1   45 A1   45 B1   46 A1   47 A1                 
  7.250   7.413   8.193   8.214   8.217   8.237   8.283   8.295
 46 B1   47 B1   20 B2   20 A2   48 B1   48 A1   49 A1   49 B1                 
 14.727  14.754  14.776  14.777  14.874  14.892  49.420  49.513
 21 B2   21 A2   50 B1   50 A1   51 B1   51 A1   52 A1   52 B1                 
165.788 166.045 293.876 293.899 293.903 293.915 293.973 293.996
 53 A1   53 B1   22 B2   22 A2   54 B1   54 A1   55 A1   55 B1                 
*******1028.464
 56 A1   56 B1                                                                 

 Occupation and symmetry of molecular orbitals

 Point group: C2v (4 irreducible representations).

                           A1   A2   B1   B2    All 
 ----------------------------------------------------
 All molecular orbitals:
  - Alpha                  56   22   56   22    156 
  - Beta                   56   22   56   22    156 
 ----------------------------------------------------
 Alpha orbitals:
  - Frozen occupied        11   3    11   3     28  
  - Active occupied        8    3    7    4     22  
  - Active virtual         37   16   38   15    106 
  - Frozen virtual         0    0    0    0     0   
 ----------------------------------------------------
 Beta orbitals:
  - Frozen occupied        11   3    11   3     28  
  - Active occupied        8    3    7    4     22  
  - Active virtual         37   16   38   15    106 
  - Frozen virtual         0    0    0    0     0   
 ----------------------------------------------------

 Import integrals:   CPU 0.00 s  wall 0.00 s

 Import integrals:   CPU 90.37 s  wall 24.01 s

 MP2 amplitudes:   CPU 0.65 s  wall 0.58 s

Running a double precision version
           CCSD T amplitudes will be solved using DIIS.

           Start     Size      MaxIter   EConv     TConv     
           3         7         100       1.00e-07  1.00e-05  
 ------------------------------------------------------------------------------
           Energy (a.u.)   Ediff      Tdiff       Comment
 ------------------------------------------------------------------------------
         -5827.01485199                           
     1   -5827.00076983   1.41e-02   8.51e-01     
     2   -5827.02186078   2.11e-02   1.04e-01     
     3   -5827.02218636   3.26e-04   4.25e-02     
     4   -5827.02413641   1.95e-03   1.36e-02     Switched to DIIS steps.
     5   -5827.02476869   6.32e-04   1.22e-02     
     6   -5827.02476453   4.15e-06   2.45e-03     
     7   -5827.02476479   2.55e-07   1.00e-03     
     8   -5827.02476924   4.45e-06   2.14e-04     
     9   -5827.02476948   2.47e-07   1.05e-04     
    10   -5827.02476979   3.10e-07   4.50e-05     
    11   -5827.02476988   8.60e-08   3.02e-05     
    12   -5827.02476979   8.67e-08   8.35e-06     
 ------------------------------------------------------------------------------
         -5827.02476979                           CCSD T converged.

End of double precision
 SCF energy                 = -5826.23460509
 MP2 energy                 = -5827.01485199
 CCSD correlation energy     =    -0.79016470
 CCSD total energy           = -5827.02476979

 CCSD  T1^2 = 0.0114  T2^2 = 0.3110  Leading amplitudes:

 Amplitude    Orbitals with energies
  0.0254       6 (A2) A                  ->    7 (A2) A                   
              -0.4502                         -0.0223                     
  0.0254       6 (A2) B                  ->    7 (A2) B                   
              -0.4502                         -0.0223                     
  0.0207       7 (B2) A                  ->    10 (B2) A                  
              -0.3546                          0.3894                     
  0.0207       7 (B2) B                  ->    10 (B2) B                  
              -0.3546                          0.3894                     

 Amplitude    Orbitals with energies
 -0.1368       7 (B2) A      7 (B2) B    ->    7 (A2) A      7 (A2) B     
              -0.3546       -0.3546           -0.0223       -0.0223       
  0.1368       7 (B2) A      7 (B2) B    ->    7 (A2) B      7 (A2) A     
              -0.3546       -0.3546           -0.0223       -0.0223       
  0.1368       7 (B2) B      7 (B2) A    ->    7 (A2) A      7 (A2) B     
              -0.3546       -0.3546           -0.0223       -0.0223       
 -0.1368       7 (B2) B      7 (B2) A    ->    7 (A2) B      7 (A2) A     
              -0.3546       -0.3546           -0.0223       -0.0223       

 Computing CCSD intemediates for later calculations in double precision
 Finished.

Running a double precision version
           CCSD Lambda amplitudes will be solved using DIIS.
           Start     Size      MaxIter   EConv     LConv     
           3         7         100       1.00e-07  1.00e-05  
 ------------------------------------------------------------------------------
            Enorm      Ldiff       Comment
 ------------------------------------------------------------------------------
     1     6.19e-02   4.82e-02     
     2     1.40e-02   5.09e-03     
     3     5.83e-03   2.22e-03     
     4     3.11e-03   1.13e-03     Switched to DIIS steps.
     5     9.47e-04   5.48e-04     
     6     4.41e-04   1.45e-04     
     7     1.29e-04   3.64e-05     
     8     5.85e-05   4.16e-06     
     9     1.96e-05   4.36e-06     
    10     8.04e-06   1.47e-06     
    11     2.93e-06   5.64e-07     
    12     1.51e-06   9.41e-08     
    13     7.33e-07   8.75e-08     
    14     3.36e-07   1.89e-08     
    15     1.59e-07   3.85e-09     
    16     5.43e-08   9.76e-09     
 ------------------------------------------------------------------------------
                                   CCSD Lambda converged.

 Computing density matrices in double precision...
           Orbital response amplitudes will be solved using DIIS.
           Start     Size      MaxIter   EConv     LConv     
           3         7         100       1.00e-06  1.00e-06  
 ------------------------------------------------------------------------------
            Enorm      Ldiff       Comment
 ------------------------------------------------------------------------------
     1     1.34e-01   4.07e-03     
     2     1.42e-01   5.80e-03     
     3     1.76e-01   3.70e-02     
     4     1.46e-02   8.61e-02     Switched to DIIS steps.
     5     1.92e-03   1.20e-03     
     6     2.69e-04   4.47e-04     
     7     7.85e-05   3.75e-05     
     8     1.34e-05   7.51e-06     
     9     3.71e-06   9.86e-07     
    10     8.65e-07   8.08e-08     
 ------------------------------------------------------------------------------
                                   Orbital response converged.

 Computing density matrices... Done.
 CCSD calculation:   CPU 312.32 s  wall 82.64 s

 Transferring MO TPDM to AO TPDM
 Transferring g2_o1o1o1o1
 Transferring g2_o1o1o1v1
 Transferring g2_o1o1v1v1
 Transferring g2_o1v1o1v1
 Transferring g2_o1v1v1v1
 Transferring g2_v1v1v1v1
 Adding separable TPDM
 Computing TPDM gradient
 --------------------------------------------------------
 2e gradient
  Atom          X               Y               Z
 --------------------------------------------------------
    1        -45.959210       -0.000000      -35.572288  
    2        -18.829646       -0.000000       35.572288  
    3         18.829646        0.000000       35.572288  
    4         45.959210       -0.000000      -35.572288  
 --------------------------------------------------------
 --------------------------------------------------------
 Final gradient
  Atom          X               Y               Z
 --------------------------------------------------------
    1        -45.959210       -0.000000      -35.572288  
    2        -18.829646       -0.000000       35.572288  
    3         18.829646        0.000000       35.572288  
    4         45.959210       -0.000000      -35.572288  
 --------------------------------------------------------
 Analytic gradient from two-electron contribution:   CPU 506.79 s  wall 153.68 s

 Total ccman2 time:   CPU 914.72 s  wall 262.49 s


 --------------------------------------------------------------
             Orbital Energies (a.u.) and Symmetries
 --------------------------------------------------------------

 Alpha MOs, Restricted
 -- Occupied --                  
-490.05  -80.03  -65.18  -58.54  -58.54   -9.86   -7.57   -7.47
  1 A1    2 A1    3 A1    4 A1    5 A1    6 A1    7 A1    8 A1                 
 -7.466  -5.465  -5.463 -58.540  -7.466  -5.463-490.047 -80.033
  9 A1   10 A1   11 A1    1 A2    2 A2    3 A2    1 B1    2 B1                 
-65.181 -58.541 -58.539  -9.861  -7.572  -7.474  -7.466  -5.465
  3 B1    4 B1    5 B1    6 B1    7 B1    8 B1    9 B1   10 B1                 
 -5.463 -58.540  -7.466  -5.463  -3.213  -3.209  -3.201  -1.065
 11 B1    1 B2    2 B2    3 B2   12 A1   13 A1   14 A1   15 A1                 
 -0.895  -0.544  -0.506  -0.390  -3.210  -3.201  -0.450  -3.213
 16 A1   17 A1   18 A1   19 A1    4 A2    5 A2    6 A2   12 B1                 
 -3.209  -3.201  -1.039  -0.694  -0.441  -0.420  -3.210  -3.201
 13 B1   14 B1   15 B1   16 B1   17 B1   18 B1    4 B2    5 B2                 
 -0.482  -0.355
  6 B2    7 B2                                                                 
 -- Virtual --                   
  0.013   0.063   0.089   0.105   0.111   0.139   0.186   0.321
 20 A1   21 A1   22 A1   23 A1   24 A1   25 A1   26 A1   27 A1                 
  0.373   0.473   0.538   0.625   0.707   0.756   0.792   0.818
 28 A1   29 A1   30 A1   31 A1   32 A1   33 A1   34 A1   35 A1                 
  0.898   0.939   1.287   1.858   1.996   2.342   2.396   4.530
 36 A1   37 A1   38 A1   39 A1   40 A1   41 A1   42 A1   43 A1                 
  4.554   4.734   7.089   7.220   8.237   8.283  14.777  14.892
 44 A1   45 A1   46 A1   47 A1   48 A1   49 A1   50 A1   51 A1                 
 49.420 165.788 293.915 293.9731028.351  -0.022   0.109   0.149
 52 A1   53 A1   54 A1   55 A1   56 A1    7 A2    8 A2    9 A2                 
  0.427   0.595   0.688   0.768   1.030   1.087   1.836   2.313
 10 A2   11 A2   12 A2   13 A2   14 A2   15 A2   16 A2   17 A2                 
  4.531   4.551   8.214  14.754 293.899   0.066   0.075   0.130
 18 A2   19 A2   20 A2   21 A2   22 A2   19 B1   20 B1   21 B1                 
  0.150   0.155   0.159   0.206   0.237   0.385   0.427   0.542
 22 B1   23 B1   24 B1   25 B1   26 B1   27 B1   28 B1   29 B1                 
  0.608   0.744   0.810   0.837   0.866   0.929   1.139   1.338
 30 B1   31 B1   32 B1   33 B1   34 B1   35 B1   36 B1   37 B1                 
  1.405   1.939   2.018   2.315   2.436   4.549   4.595   4.765
 38 B1   39 B1   40 B1   41 B1   42 B1   43 B1   44 B1   45 B1                 
  7.250   7.413   8.217   8.295  14.776  14.874  49.513 166.045
 46 B1   47 B1   48 B1   49 B1   50 B1   51 B1   52 B1   53 B1                 
293.903 293.9961028.464   0.081   0.119   0.389   0.545   0.633
 54 B1   55 B1   56 B1    8 B2    9 B2   10 B2   11 B2   12 B2                 
  0.727   0.778   0.981   1.779   2.286   4.527   4.543   8.193
 13 B2   14 B2   15 B2   16 B2   17 B2   18 B2   19 B2   20 B2                 
 14.727 293.876
 21 B2   22 B2                                                                 

 Beta MOs, Restricted
 -- Occupied --                  
-490.05  -80.03  -65.18  -58.54  -58.54   -9.86   -7.57   -7.47
  1 A1    2 A1    3 A1    4 A1    5 A1    6 A1    7 A1    8 A1                 
 -7.466  -5.465  -5.463 -58.540  -7.466  -5.463-490.047 -80.033
  9 A1   10 A1   11 A1    1 A2    2 A2    3 A2    1 B1    2 B1                 
-65.181 -58.541 -58.539  -9.861  -7.572  -7.474  -7.466  -5.465
  3 B1    4 B1    5 B1    6 B1    7 B1    8 B1    9 B1   10 B1                 
 -5.463 -58.540  -7.466  -5.463  -3.213  -3.209  -3.201  -1.065
 11 B1    1 B2    2 B2    3 B2   12 A1   13 A1   14 A1   15 A1                 
 -0.895  -0.544  -0.506  -0.390  -3.210  -3.201  -0.450  -3.213
 16 A1   17 A1   18 A1   19 A1    4 A2    5 A2    6 A2   12 B1                 
 -3.209  -3.201  -1.039  -0.694  -0.441  -0.420  -3.210  -3.201
 13 B1   14 B1   15 B1   16 B1   17 B1   18 B1    4 B2    5 B2                 
 -0.482  -0.355
  6 B2    7 B2                                                                 
 -- Virtual --                   
  0.013   0.063   0.089   0.105   0.111   0.139   0.186   0.321
 20 A1   21 A1   22 A1   23 A1   24 A1   25 A1   26 A1   27 A1                 
  0.373   0.473   0.538   0.625   0.707   0.756   0.792   0.818
 28 A1   29 A1   30 A1   31 A1   32 A1   33 A1   34 A1   35 A1                 
  0.898   0.939   1.287   1.858   1.996   2.342   2.396   4.530
 36 A1   37 A1   38 A1   39 A1   40 A1   41 A1   42 A1   43 A1                 
  4.554   4.734   7.089   7.220   8.237   8.283  14.777  14.892
 44 A1   45 A1   46 A1   47 A1   48 A1   49 A1   50 A1   51 A1                 
 49.420 165.788 293.915 293.9731028.351  -0.022   0.109   0.149
 52 A1   53 A1   54 A1   55 A1   56 A1    7 A2    8 A2    9 A2                 
  0.427   0.595   0.688   0.768   1.030   1.087   1.836   2.313
 10 A2   11 A2   12 A2   13 A2   14 A2   15 A2   16 A2   17 A2                 
  4.531   4.551   8.214  14.754 293.899   0.066   0.075   0.130
 18 A2   19 A2   20 A2   21 A2   22 A2   19 B1   20 B1   21 B1                 
  0.150   0.155   0.159   0.206   0.237   0.385   0.427   0.542
 22 B1   23 B1   24 B1   25 B1   26 B1   27 B1   28 B1   29 B1                 
  0.608   0.744   0.810   0.837   0.866   0.929   1.139   1.338
 30 B1   31 B1   32 B1   33 B1   34 B1   35 B1   36 B1   37 B1                 
  1.405   1.939   2.018   2.315   2.436   4.549   4.595   4.765
 38 B1   39 B1   40 B1   41 B1   42 B1   43 B1   44 B1   45 B1                 
  7.250   7.413   8.217   8.295  14.776  14.874  49.513 166.045
 46 B1   47 B1   48 B1   49 B1   50 B1   51 B1   52 B1   53 B1                 
293.903 293.9961028.464   0.081   0.119   0.389   0.545   0.633
 54 B1   55 B1   56 B1    8 B2    9 B2   10 B2   11 B2   12 B2                 
  0.727   0.778   0.981   1.779   2.286   4.527   4.543   8.193
 13 B2   14 B2   15 B2   16 B2   17 B2   18 B2   19 B2   20 B2                 
 14.727 293.876
 21 B2   22 B2                                                                 
 --------------------------------------------------------------

          Ground-State Mulliken Net Atomic Charges

     Atom                 Charge (a.u.)
  ----------------------------------------
      1 Br                   -0.171940
      2 P                     0.171940
      3 P                     0.171940
      4 Br                   -0.171940
  ----------------------------------------
  Sum of atomic charges =    -0.000000

 -----------------------------------------------------------------
                    Cartesian Multipole Moments
 -----------------------------------------------------------------
    Charge (ESU x 10^10)
                -0.0000
    Dipole Moment (Debye)
         X      -0.0000      Y      -0.0000      Z      -0.8823
       Tot       0.8823
    Quadrupole Moments (Debye-Ang)
        XX     -65.9196     XY      -0.0000     YY     -63.6361
        XZ       0.0000     YZ       0.0000     ZZ     -62.2629
    Octopole Moments (Debye-Ang^2)
       XXX      -0.0000    XXY      -0.0000    XYY      -0.0000
       YYY       0.0000    XXZ      19.0526    XYZ      -0.0000
       YYZ      14.6652    XZZ      -0.0000    YZZ      -0.0000
       ZZZ      52.6500
    Hexadecapole Moments (Debye-Ang^3)
      XXXX   -1007.7380   XXXY      -0.0000   XXYY    -182.1511
      XYYY       0.0000   YYYY     -89.2774   XXXZ       0.0000
      XXYZ       0.0000   XYYZ       0.0000   YYYZ       0.0000
      XXZZ    -245.3910   XYZZ       0.0000   YYZZ    -101.9818
      XZZZ       0.0000   YZZZ       0.0000   ZZZZ    -506.4064
 -----------------------------------------------------------------
 DrvMan completing analytic gradient of the correlated energy
 Correlated dipole moment
            1
    1  -0.0000000
    2  -0.0000000
    3  -0.3471193
 Energy read as -5827.024769791
 Full Analytical Gradient: (in a.u., or Hartree/Bohr)
             1             2             3             4
    1    0.00000855   -0.00006386    0.00006386   -0.00000855
    2   -0.00000000    0.00000000    0.00000000    0.00000000
    3    0.00000404   -0.00000404   -0.00000404    0.00000404
 Gradient time:  CPU 0.71 s  wall 0.75 s
 ######################################################
 ######################################################
 # Starting finite difference calculation for IDERIV  #
 Finite diff step size:  1.88973e-03 a.u.
 ----------------------------------------------------------------
             Standard Nuclear Orientation (Angstroms)
    I     Atom           X                Y                Z
 ----------------------------------------------------------------
    1      Br      1.8248503024    -0.0000000000     0.6255115881
    2      P       1.0213960000     0.0000000000    -1.4595270389
    3      P      -1.0213960000     0.0000000000    -1.4595270389
    4      Br     -1.8238503024    -0.0000000000     0.6255115881
 ----------------------------------------------------------------
 Nuclear Repulsion Energy =   642.1335238320 hartrees
 There are       50 alpha and       50 beta electrons

                       Distance Matrix (Angstroms)
             Br(  1)   P (  2)   P (  3)
   P (  2)  2.234485
   P (  3)  3.528244  2.042792
   Br(  4)  3.648701  3.527437  2.234126

 Requested basis set is 6-311++G(d,p)
 There are 64 shells and 156 basis functions
 A cutoff of  1.0D-14 yielded   1686 shell pairs
 There are     10736 function pairs (     11892 Cartesian)
 Smallest overlap matrix eigenvalue = 3.31E-04
 Guess MOs from SCF MO coefficient file

 -----------------------------------------------------------------------
  General SCF calculation program by
  Eric Jon Sundstrom, Paul Horn, Yuezhi Mao, Dmitri Zuev, Alec White,
  David Stuck, Shaama M.S., Shane Yost, Joonho Lee, David Small,
  Daniel Levine, Susi Lehtola, Hugh Burton, Evgeny Epifanovsky
 -----------------------------------------------------------------------
 Hartree-Fock
 using 4 threads for integral computing
 -------------------------------------------------------
 OpenMP Integral computing Module                
 Release: version 2.0, May 2017, Q-Chem Inc. Pleasanton 
 -------------------------------------------------------
 A restricted SCF calculation will be
 performed using DIIS
 SCF converges when DIIS error is below 1.0e-08
 ---------------------------------------
  Cycle       Energy         DIIS error
 ---------------------------------------
    1   -5826.2346028719      3.45e-06  
    2   -5826.2346029379      9.84e-07  
    3   -5826.2346029465      4.78e-07  
    4   -5826.2346029481      1.93e-07  
    5   -5826.2346029484      6.24e-08  
    6   -5826.2346029485      1.95e-08  
    7   -5826.2346029485      7.44e-09  Convergence criterion met
 ---------------------------------------
 SCF time:   CPU 10.48s  wall 3.00s 
 SCF   energy in the final basis set =    -5826.2346029485
 Total energy in the final basis set =    -5826.2346029485


 ------------------------------------------------------------------------------

   CCMAN2: suite of methods based on coupled cluster
           and equation of motion theories.

   Components:
   * libvmm-1.3-trunk
     by Evgeny Epifanovsky, Ilya Kaliman.
   * libtensor-2.5-trunk
     by Evgeny Epifanovsky, Michael Wormit, Dmitry Zuev, Sam Manzer, 
        Ilya Kaliman.
   * libcc-2.5-trunk
     by Evgeny Epifanovsky, Arik Landau, Tomasz Kus, Kirill Khistyaev, 
        Dmitry Zuev, Prashant Manohar, Xintian Feng, Anna Krylov, 
        Matthew Goldey, Alec White, Thomas Jagau, Kaushik Nanda, 
        Anastasia Gunina, Alexander Kunitsa, Joonho Lee.

   CCMAN original authors:
   Anna I. Krylov, C. David Sherrill, Steven R. Gwaltney,
   Edward F. C. Byrd (2000)
   Sergey V. Levchenko, Lyudmila V. Slipchenko, Tao Wang,
   Ana-Maria C. Cristian (2003)
   Piotr A. Pieniazek, C. Melania Oana, Evgeny Epifanovsky (2007)
   Prashant Manohar (2009)

 ------------------------------------------------------------------------------


 Allocating and initializing 29808MB of RAM...
 Calculation will run on 4 cores.


 Alpha MOs, Restricted
 -- Occupied --                  
-490.05 -490.05  -80.03  -80.03  -65.18  -65.18  -58.54  -58.54
  1 A     2 A     3 A     4 A     5 A     6 A     7 A     8 A                  
-58.540 -58.540 -58.540 -58.539  -9.861  -9.861  -7.573  -7.572
  9 A    10 A    11 A    12 A    13 A    14 A    15 A    16 A                  
 -7.474  -7.474  -7.466  -7.466  -7.466  -7.466  -5.465  -5.465
 17 A    18 A    19 A    20 A    21 A    22 A    23 A    24 A                  
 -5.463  -5.463  -5.463  -5.463  -3.213  -3.213  -3.210  -3.210
 25 A    26 A    27 A    28 A    29 A    30 A    31 A    32 A                  
 -3.209  -3.209  -3.201  -3.201  -3.201  -3.201  -1.065  -1.039
 33 A    34 A    35 A    36 A    37 A    38 A    39 A    40 A                  
 -0.895  -0.694  -0.544  -0.506  -0.482  -0.450  -0.441  -0.420
 41 A    42 A    43 A    44 A    45 A    46 A    47 A    48 A                  
 -0.390  -0.355
 49 A    50 A                                                                  
 -- Virtual --                   
 -0.022   0.013   0.063   0.066   0.075   0.081   0.088   0.105
 51 A    52 A    53 A    54 A    55 A    56 A    57 A    58 A                  
  0.109   0.111   0.119   0.130   0.139   0.149   0.150   0.155
 59 A    60 A    61 A    62 A    63 A    64 A    65 A    66 A                  
  0.159   0.186   0.206   0.237   0.321   0.373   0.385   0.389
 67 A    68 A    69 A    70 A    71 A    72 A    73 A    74 A                  
  0.427   0.427   0.473   0.538   0.542   0.545   0.595   0.608
 75 A    76 A    77 A    78 A    79 A    80 A    81 A    82 A                  
  0.625   0.633   0.688   0.707   0.727   0.744   0.756   0.768
 83 A    84 A    85 A    86 A    87 A    88 A    89 A    90 A                  
  0.778   0.792   0.810   0.818   0.837   0.866   0.898   0.929
 91 A    92 A    93 A    94 A    95 A    96 A    97 A    98 A                  
  0.939   0.981   1.030   1.087   1.139   1.287   1.338   1.405
 99 A   100 A   101 A   102 A   103 A   104 A   105 A   106 A                  
  1.779   1.836   1.858   1.939   1.996   2.018   2.286   2.313
107 A   108 A   109 A   110 A   111 A   112 A   113 A   114 A                  
  2.315   2.342   2.396   2.436   4.527   4.530   4.531   4.543
115 A   116 A   117 A   118 A   119 A   120 A   121 A   122 A                  
  4.549   4.551   4.554   4.595   4.734   4.765   7.089   7.220
123 A   124 A   125 A   126 A   127 A   128 A   129 A   130 A                  
  7.250   7.413   8.193   8.214   8.217   8.237   8.283   8.295
131 A   132 A   133 A   134 A   135 A   136 A   137 A   138 A                  
 14.727  14.754  14.776  14.777  14.874  14.892  49.421  49.512
139 A   140 A   141 A   142 A   143 A   144 A   145 A   146 A                  
165.788 166.045 293.876 293.899 293.903 293.915 293.973 293.996
147 A   148 A   149 A   150 A   151 A   152 A   153 A   154 A                  
*******1028.464
155 A   156 A                                                                  

 Beta MOs, Restricted
 -- Occupied --                  
-490.05 -490.05  -80.03  -80.03  -65.18  -65.18  -58.54  -58.54
  1 A     2 A     3 A     4 A     5 A     6 A     7 A     8 A                  
-58.540 -58.540 -58.540 -58.539  -9.861  -9.861  -7.573  -7.572
  9 A    10 A    11 A    12 A    13 A    14 A    15 A    16 A                  
 -7.474  -7.474  -7.466  -7.466  -7.466  -7.466  -5.465  -5.465
 17 A    18 A    19 A    20 A    21 A    22 A    23 A    24 A                  
 -5.463  -5.463  -5.463  -5.463  -3.213  -3.213  -3.210  -3.210
 25 A    26 A    27 A    28 A    29 A    30 A    31 A    32 A                  
 -3.209  -3.209  -3.201  -3.201  -3.201  -3.201  -1.065  -1.039
 33 A    34 A    35 A    36 A    37 A    38 A    39 A    40 A                  
 -0.895  -0.694  -0.544  -0.506  -0.482  -0.450  -0.441  -0.420
 41 A    42 A    43 A    44 A    45 A    46 A    47 A    48 A                  
 -0.390  -0.355
 49 A    50 A                                                                  
 -- Virtual --                   
 -0.022   0.013   0.063   0.066   0.075   0.081   0.088   0.105
 51 A    52 A    53 A    54 A    55 A    56 A    57 A    58 A                  
  0.109   0.111   0.119   0.130   0.139   0.149   0.150   0.155
 59 A    60 A    61 A    62 A    63 A    64 A    65 A    66 A                  
  0.159   0.186   0.206   0.237   0.321   0.373   0.385   0.389
 67 A    68 A    69 A    70 A    71 A    72 A    73 A    74 A                  
  0.427   0.427   0.473   0.538   0.542   0.545   0.595   0.608
 75 A    76 A    77 A    78 A    79 A    80 A    81 A    82 A                  
  0.625   0.633   0.688   0.707   0.727   0.744   0.756   0.768
 83 A    84 A    85 A    86 A    87 A    88 A    89 A    90 A                  
  0.778   0.792   0.810   0.818   0.837   0.866   0.898   0.929
 91 A    92 A    93 A    94 A    95 A    96 A    97 A    98 A                  
  0.939   0.981   1.030   1.087   1.139   1.287   1.338   1.405
 99 A   100 A   101 A   102 A   103 A   104 A   105 A   106 A                  
  1.779   1.836   1.858   1.939   1.996   2.018   2.286   2.313
107 A   108 A   109 A   110 A   111 A   112 A   113 A   114 A                  
  2.315   2.342   2.396   2.436   4.527   4.530   4.531   4.543
115 A   116 A   117 A   118 A   119 A   120 A   121 A   122 A                  
  4.549   4.551   4.554   4.595   4.734   4.765   7.089   7.220
123 A   124 A   125 A   126 A   127 A   128 A   129 A   130 A                  
  7.250   7.413   8.193   8.214   8.217   8.237   8.283   8.295
131 A   132 A   133 A   134 A   135 A   136 A   137 A   138 A                  
 14.727  14.754  14.776  14.777  14.874  14.892  49.421  49.512
139 A   140 A   141 A   142 A   143 A   144 A   145 A   146 A                  
165.788 166.045 293.876 293.899 293.903 293.915 293.973 293.996
147 A   148 A   149 A   150 A   151 A   152 A   153 A   154 A                  
*******1028.464
155 A   156 A                                                                  

 Occupation and symmetry of molecular orbitals

 Point group: C1 (1 irreducible representation).

                           A     All 
 -------------------------------------
 All molecular orbitals:
  - Alpha                  156   156 
  - Beta                   156   156 
 -------------------------------------
 Alpha orbitals:
  - Frozen occupied        28    28  
  - Active occupied        22    22  
  - Active virtual         106   106 
  - Frozen virtual         0     0   
 -------------------------------------
 Beta orbitals:
  - Frozen occupied        28    28  
  - Active occupied        22    22  
  - Active virtual         106   106 
  - Frozen virtual         0     0   
 -------------------------------------

 Import integrals:   CPU 0.00 s  wall 0.00 s

 Import integrals:   CPU 98.69 s  wall 25.49 s

 MP2 amplitudes:   CPU 0.20 s  wall 0.13 s

Running a double precision version
           CCSD T amplitudes will be solved using DIIS.

           Start     Size      MaxIter   EConv     TConv     
           3         7         100       1.00e-07  1.00e-05  
 ------------------------------------------------------------------------------
           Energy (a.u.)   Ediff      Tdiff       Comment
 ------------------------------------------------------------------------------
         -5827.01484882                           
     1   -5827.00076798   1.41e-02   8.51e-01     
     2   -5827.02186029   2.11e-02   1.04e-01     
     3   -5827.02218579   3.25e-04   4.25e-02     
     4   -5827.02413609   1.95e-03   1.36e-02     Switched to DIIS steps.
     5   -5827.02476859   6.33e-04   1.22e-02     
     6   -5827.02476445   4.14e-06   2.45e-03     
     7   -5827.02476471   2.57e-07   1.00e-03     
     8   -5827.02476916   4.45e-06   2.14e-04     
     9   -5827.02476941   2.48e-07   1.05e-04     
    10   -5827.02476972   3.10e-07   4.51e-05     
    11   -5827.02476981   8.60e-08   3.03e-05     
    12   -5827.02476972   8.69e-08   8.36e-06     
 ------------------------------------------------------------------------------
         -5827.02476972                           CCSD T converged.

End of double precision
 SCF energy                 = -5826.23460295
 MP2 energy                 = -5827.01484882
 CCSD correlation energy     =    -0.79016677
 CCSD total energy           = -5827.02476972

 CCSD  T1^2 = 0.0114  T2^2 = 0.3110  Leading amplitudes:

 Amplitude    Orbitals with energies
 -0.0254       46 (A) A                  ->    51 (A) A                   
              -0.4502                         -0.0223                     
 -0.0254       46 (A) B                  ->    51 (A) B                   
              -0.4502                         -0.0223                     
  0.0207       50 (A) A                  ->    74 (A) A                   
              -0.3546                          0.3894                     
  0.0207       50 (A) B                  ->    74 (A) B                   
              -0.3546                          0.3894                     

 Amplitude    Orbitals with energies
 -0.1368       50 (A) A      50 (A) B    ->    51 (A) A      51 (A) B     
              -0.3546       -0.3546           -0.0223       -0.0223       
  0.1368       50 (A) A      50 (A) B    ->    51 (A) B      51 (A) A     
              -0.3546       -0.3546           -0.0223       -0.0223       
  0.1368       50 (A) B      50 (A) A    ->    51 (A) A      51 (A) B     
              -0.3546       -0.3546           -0.0223       -0.0223       
 -0.1368       50 (A) B      50 (A) A    ->    51 (A) B      51 (A) A     
              -0.3546       -0.3546           -0.0223       -0.0223       

 Computing CCSD intemediates for later calculations in double precision
 Finished.

Running a double precision version
           CCSD Lambda amplitudes will be solved using DIIS.
           Start     Size      MaxIter   EConv     LConv     
           3         7         100       1.00e-07  1.00e-05  
 ------------------------------------------------------------------------------
            Enorm      Ldiff       Comment
 ------------------------------------------------------------------------------
     1     6.19e-02   4.82e-02     
     2     1.40e-02   5.09e-03     
     3     5.83e-03   2.22e-03     
     4     3.11e-03   1.13e-03     Switched to DIIS steps.
     5     9.47e-04   5.48e-04     
     6     4.42e-04   1.45e-04     
     7     1.29e-04   3.65e-05     
     8     5.86e-05   4.16e-06     
     9     1.96e-05   4.36e-06     
    10     8.05e-06   1.47e-06     
    11     2.94e-06   5.64e-07     
    12     1.51e-06   9.40e-08     
    13     7.35e-07   8.75e-08     
    14     3.37e-07   1.91e-08     
    15     1.59e-07   3.81e-09     
    16     5.44e-08   9.79e-09     
 ------------------------------------------------------------------------------
                                   CCSD Lambda converged.

 Computing density matrices in double precision...
           Orbital response amplitudes will be solved using DIIS.
           Start     Size      MaxIter   EConv     LConv     
           3         7         100       1.00e-06  1.00e-06  
 ------------------------------------------------------------------------------
            Enorm      Ldiff       Comment
 ------------------------------------------------------------------------------
     1     1.34e-01   4.08e-03     
     2     1.42e-01   5.80e-03     
     3     1.76e-01   3.71e-02     
     4     1.46e-02   8.61e-02     Switched to DIIS steps.
     5     1.92e-03   1.20e-03     
     6     2.69e-04   4.47e-04     
     7     8.17e-05   3.75e-05     
     8     3.68e-05   7.48e-06     
     9     2.47e-05   6.90e-07     
    10     2.76e-06   4.08e-07     
    11     7.83e-07   7.93e-08     
 ------------------------------------------------------------------------------
                                   Orbital response converged.

 Computing density matrices... Done.
 CCSD calculation:   CPU 4193.23 s  wall 1063.77 s

 Transferring MO TPDM to AO TPDM
 Transferring g2_o1o1o1o1
 Transferring g2_o1o1o1v1
 Transferring g2_o1o1v1v1
 Transferring g2_o1v1o1v1
 Transferring g2_o1v1v1v1
 Transferring g2_v1v1v1v1
 Adding separable TPDM
 Computing TPDM gradient
 --------------------------------------------------------
 2e gradient
  Atom          X               Y               Z
 --------------------------------------------------------
    1        -45.954367        0.000000      -35.556376  
    2        -18.820472        0.000000       35.559138  
    3         18.828433       -0.000000       35.568855  
    4         45.946406        0.000000      -35.571617  
 --------------------------------------------------------
 --------------------------------------------------------
 Final gradient
  Atom          X               Y               Z
 --------------------------------------------------------
    1        -45.954367        0.000000      -35.556376  
    2        -18.820472        0.000000       35.559138  
    3         18.828433       -0.000000       35.568855  
    4         45.946406        0.000000      -35.571617  
 --------------------------------------------------------
 Analytic gradient from two-electron contribution:   CPU 547.75 s  wall 164.23 s

 Total ccman2 time:   CPU 4844.06 s  wall 1255.00 s


 --------------------------------------------------------------

                    Orbital Energies (a.u.)
 --------------------------------------------------------------

 Alpha MOs
 -- Occupied --
*******-490.047 -80.033 -80.033 -65.181 -65.181 -58.541 -58.541
-58.540 -58.540 -58.540 -58.539  -9.861  -9.861  -7.573  -7.572
 -7.474  -7.474  -7.466  -7.466  -7.466  -7.466  -5.465  -5.465
 -5.463  -5.463  -5.463  -5.463  -3.213  -3.213  -3.210  -3.210
 -3.209  -3.209  -3.201  -3.201  -3.201  -3.201  -1.065  -1.039
 -0.895  -0.694  -0.544  -0.506  -0.482  -0.450  -0.441  -0.420
 -0.390  -0.355
 -- Virtual --
 -0.022   0.013   0.063   0.066   0.075   0.081   0.088   0.105
  0.109   0.111   0.119   0.130   0.139   0.149   0.150   0.155
  0.159   0.186   0.206   0.237   0.321   0.373   0.385   0.389
  0.427   0.427   0.473   0.538   0.542   0.545   0.595   0.608
  0.625   0.633   0.688   0.707   0.727   0.744   0.756   0.768
  0.778   0.792   0.810   0.818   0.837   0.866   0.898   0.929
  0.939   0.981   1.030   1.087   1.139   1.287   1.338   1.405
  1.779   1.836   1.858   1.939   1.996   2.018   2.286   2.313
  2.315   2.342   2.396   2.436   4.527   4.530   4.531   4.543
  4.549   4.551   4.554   4.595   4.734   4.765   7.089   7.220
  7.250   7.413   8.193   8.214   8.217   8.237   8.283   8.295
 14.727  14.754  14.776  14.777  14.874  14.892  49.421  49.512
165.788 166.045 293.876 293.899 293.903 293.915 293.973 293.996
*******1028.464
 --------------------------------------------------------------

          Ground-State Mulliken Net Atomic Charges

     Atom                 Charge (a.u.)
  ----------------------------------------
      1 Br                   -0.172020
      2 P                     0.171990
      3 P                     0.171964
      4 Br                   -0.171934
  ----------------------------------------
  Sum of atomic charges =     0.000000

 -----------------------------------------------------------------
                    Cartesian Multipole Moments
 -----------------------------------------------------------------
    Charge (ESU x 10^10)
                -0.0000
    Dipole Moment (Debye)
         X      -0.0017      Y      -0.0000      Z      -0.8831
       Tot       0.8831
    Quadrupole Moments (Debye-Ang)
        XX     -65.9200     XY       0.0000     YY     -63.6366
        XZ       0.0013     YZ      -0.0000     ZZ     -62.2631
    Octopole Moments (Debye-Ang^2)
       XXX      -0.0648    XXY      -0.0000    XYY      -0.0209
       YYY      -0.0000    XXZ      19.0534    XYZ       0.0000
       YYZ      14.6643    XZZ      -0.0221    YZZ       0.0000
       ZZZ      52.6477
    Hexadecapole Moments (Debye-Ang^3)
      XXXX   -1008.1447   XXXY       0.0000   XXYY    -182.2214
      XYYY       0.0000   YYYY     -89.2784   XXXZ      -0.0140
      XXYZ      -0.0000   XYYZ      -0.0115   YYYZ      -0.0000
      XXZZ    -245.4456   XYZZ       0.0000   YYZZ    -101.9812
      XZZZ      -0.0267   YZZZ      -0.0000   ZZZZ    -506.4150
 -----------------------------------------------------------------
 DrvMan completing analytic gradient of the correlated energy
 Correlated dipole moment
            1
    1  -0.0006653
    2  -0.0000000
    3  -0.3474265
 Energy read as -5827.024769719
 Full Analytical Gradient: (in a.u., or Hartree/Bohr)
             1             2             3             4
    1    0.00007382   -0.00010338    0.00004117   -0.00001161
    2    0.00000000   -0.00000000   -0.00000000   -0.00000000
    3    0.00008586   -0.00005560   -0.00003163    0.00000137
 Gradient time:  CPU 0.75 s  wall 0.78 s
 ----------------------------------------------------------------
             Standard Nuclear Orientation (Angstroms)
    I     Atom           X                Y                Z
 ----------------------------------------------------------------
    1      Br      1.8228503024    -0.0000000000     0.6255115881
    2      P       1.0213960000     0.0000000000    -1.4595270389
    3      P      -1.0213960000     0.0000000000    -1.4595270389
    4      Br     -1.8238503024    -0.0000000000     0.6255115881
 ----------------------------------------------------------------
 Nuclear Repulsion Energy =   642.3069651457 hartrees
 There are       50 alpha and       50 beta electrons

                       Distance Matrix (Angstroms)
             Br(  1)   P (  2)   P (  3)
   P (  2)  2.233767
   P (  3)  3.526631  2.042792
   Br(  4)  3.646701  3.527437  2.234126

 Requested basis set is 6-311++G(d,p)
 There are 64 shells and 156 basis functions
 A cutoff of  1.0D-14 yielded   1686 shell pairs
 There are     10736 function pairs (     11892 Cartesian)
 Smallest overlap matrix eigenvalue = 3.30E-04
 Guess MOs from SCF MO coefficient file

 -----------------------------------------------------------------------
  General SCF calculation program by
  Eric Jon Sundstrom, Paul Horn, Yuezhi Mao, Dmitri Zuev, Alec White,
  David Stuck, Shaama M.S., Shane Yost, Joonho Lee, David Small,
  Daniel Levine, Susi Lehtola, Hugh Burton, Evgeny Epifanovsky
 -----------------------------------------------------------------------
 Hartree-Fock
 using 4 threads for integral computing
 -------------------------------------------------------
 OpenMP Integral computing Module                
 Release: version 2.0, May 2017, Q-Chem Inc. Pleasanton 
 -------------------------------------------------------
 A restricted SCF calculation will be
 performed using DIIS
 SCF converges when DIIS error is below 1.0e-08
 ---------------------------------------
  Cycle       Energy         DIIS error
 ---------------------------------------
    1   -5826.2346067918      6.90e-06  
    2   -5826.2346070565      1.97e-06  
    3   -5826.2346070907      9.57e-07  
    4   -5826.2346070969      3.85e-07  
    5   -5826.2346070984      1.25e-07  
    6   -5826.2346070986      3.89e-08  
    7   -5826.2346070986      1.48e-08  
    8   -5826.2346070986      4.89e-09  Convergence criterion met
 ---------------------------------------
 SCF time:   CPU 12.11s  wall 3.00s 
 SCF   energy in the final basis set =    -5826.2346070986
 Total energy in the final basis set =    -5826.2346070986


 ------------------------------------------------------------------------------

   CCMAN2: suite of methods based on coupled cluster
           and equation of motion theories.

   Components:
   * libvmm-1.3-trunk
     by Evgeny Epifanovsky, Ilya Kaliman.
   * libtensor-2.5-trunk
     by Evgeny Epifanovsky, Michael Wormit, Dmitry Zuev, Sam Manzer, 
        Ilya Kaliman.
   * libcc-2.5-trunk
     by Evgeny Epifanovsky, Arik Landau, Tomasz Kus, Kirill Khistyaev, 
        Dmitry Zuev, Prashant Manohar, Xintian Feng, Anna Krylov, 
        Matthew Goldey, Alec White, Thomas Jagau, Kaushik Nanda, 
        Anastasia Gunina, Alexander Kunitsa, Joonho Lee.

   CCMAN original authors:
   Anna I. Krylov, C. David Sherrill, Steven R. Gwaltney,
   Edward F. C. Byrd (2000)
   Sergey V. Levchenko, Lyudmila V. Slipchenko, Tao Wang,
   Ana-Maria C. Cristian (2003)
   Piotr A. Pieniazek, C. Melania Oana, Evgeny Epifanovsky (2007)
   Prashant Manohar (2009)

 ------------------------------------------------------------------------------


 Allocating and initializing 29808MB of RAM...
 Calculation will run on 4 cores.


 Alpha MOs, Restricted
 -- Occupied --                  
-490.05 -490.05  -80.03  -80.03  -65.18  -65.18  -58.54  -58.54
  1 A     2 A     3 A     4 A     5 A     6 A     7 A     8 A                  
-58.540 -58.540 -58.540 -58.539  -9.861  -9.861  -7.573  -7.572
  9 A    10 A    11 A    12 A    13 A    14 A    15 A    16 A                  
 -7.474  -7.474  -7.466  -7.466  -7.466  -7.466  -5.465  -5.465
 17 A    18 A    19 A    20 A    21 A    22 A    23 A    24 A                  
 -5.463  -5.463  -5.463  -5.463  -3.213  -3.213  -3.210  -3.210
 25 A    26 A    27 A    28 A    29 A    30 A    31 A    32 A                  
 -3.209  -3.209  -3.201  -3.201  -3.201  -3.201  -1.065  -1.039
 33 A    34 A    35 A    36 A    37 A    38 A    39 A    40 A                  
 -0.895  -0.694  -0.544  -0.506  -0.482  -0.450  -0.441  -0.420
 41 A    42 A    43 A    44 A    45 A    46 A    47 A    48 A                  
 -0.390  -0.355
 49 A    50 A                                                                  
 -- Virtual --                   
 -0.022   0.013   0.063   0.066   0.075   0.081   0.089   0.105
 51 A    52 A    53 A    54 A    55 A    56 A    57 A    58 A                  
  0.109   0.111   0.119   0.130   0.139   0.149   0.150   0.155
 59 A    60 A    61 A    62 A    63 A    64 A    65 A    66 A                  
  0.159   0.186   0.206   0.237   0.321   0.373   0.385   0.389
 67 A    68 A    69 A    70 A    71 A    72 A    73 A    74 A                  
  0.427   0.427   0.473   0.538   0.542   0.545   0.595   0.608
 75 A    76 A    77 A    78 A    79 A    80 A    81 A    82 A                  
  0.625   0.633   0.688   0.707   0.727   0.744   0.756   0.768
 83 A    84 A    85 A    86 A    87 A    88 A    89 A    90 A                  
  0.778   0.792   0.810   0.818   0.837   0.866   0.898   0.929
 91 A    92 A    93 A    94 A    95 A    96 A    97 A    98 A                  
  0.939   0.982   1.030   1.087   1.139   1.287   1.338   1.406
 99 A   100 A   101 A   102 A   103 A   104 A   105 A   106 A                  
  1.779   1.836   1.859   1.939   1.996   2.018   2.286   2.313
107 A   108 A   109 A   110 A   111 A   112 A   113 A   114 A                  
  2.315   2.342   2.396   2.436   4.527   4.530   4.531   4.543
115 A   116 A   117 A   118 A   119 A   120 A   121 A   122 A                  
  4.549   4.551   4.554   4.596   4.734   4.765   7.089   7.220
123 A   124 A   125 A   126 A   127 A   128 A   129 A   130 A                  
  7.250   7.413   8.193   8.214   8.217   8.237   8.283   8.295
131 A   132 A   133 A   134 A   135 A   136 A   137 A   138 A                  
 14.727  14.754  14.776  14.777  14.874  14.892  49.420  49.513
139 A   140 A   141 A   142 A   143 A   144 A   145 A   146 A                  
165.788 166.045 293.876 293.899 293.903 293.915 293.973 293.996
147 A   148 A   149 A   150 A   151 A   152 A   153 A   154 A                  
*******1028.464
155 A   156 A                                                                  

 Beta MOs, Restricted
 -- Occupied --                  
-490.05 -490.05  -80.03  -80.03  -65.18  -65.18  -58.54  -58.54
  1 A     2 A     3 A     4 A     5 A     6 A     7 A     8 A                  
-58.540 -58.540 -58.540 -58.539  -9.861  -9.861  -7.573  -7.572
  9 A    10 A    11 A    12 A    13 A    14 A    15 A    16 A                  
 -7.474  -7.474  -7.466  -7.466  -7.466  -7.466  -5.465  -5.465
 17 A    18 A    19 A    20 A    21 A    22 A    23 A    24 A                  
 -5.463  -5.463  -5.463  -5.463  -3.213  -3.213  -3.210  -3.210
 25 A    26 A    27 A    28 A    29 A    30 A    31 A    32 A                  
 -3.209  -3.209  -3.201  -3.201  -3.201  -3.201  -1.065  -1.039
 33 A    34 A    35 A    36 A    37 A    38 A    39 A    40 A                  
 -0.895  -0.694  -0.544  -0.506  -0.482  -0.450  -0.441  -0.420
 41 A    42 A    43 A    44 A    45 A    46 A    47 A    48 A                  
 -0.390  -0.355
 49 A    50 A                                                                  
 -- Virtual --                   
 -0.022   0.013   0.063   0.066   0.075   0.081   0.089   0.105
 51 A    52 A    53 A    54 A    55 A    56 A    57 A    58 A                  
  0.109   0.111   0.119   0.130   0.139   0.149   0.150   0.155
 59 A    60 A    61 A    62 A    63 A    64 A    65 A    66 A                  
  0.159   0.186   0.206   0.237   0.321   0.373   0.385   0.389
 67 A    68 A    69 A    70 A    71 A    72 A    73 A    74 A                  
  0.427   0.427   0.473   0.538   0.542   0.545   0.595   0.608
 75 A    76 A    77 A    78 A    79 A    80 A    81 A    82 A                  
  0.625   0.633   0.688   0.707   0.727   0.744   0.756   0.768
 83 A    84 A    85 A    86 A    87 A    88 A    89 A    90 A                  
  0.778   0.792   0.810   0.818   0.837   0.866   0.898   0.929
 91 A    92 A    93 A    94 A    95 A    96 A    97 A    98 A                  
  0.939   0.982   1.030   1.087   1.139   1.287   1.338   1.406
 99 A   100 A   101 A   102 A   103 A   104 A   105 A   106 A                  
  1.779   1.836   1.859   1.939   1.996   2.018   2.286   2.313
107 A   108 A   109 A   110 A   111 A   112 A   113 A   114 A                  
  2.315   2.342   2.396   2.436   4.527   4.530   4.531   4.543
115 A   116 A   117 A   118 A   119 A   120 A   121 A   122 A                  
  4.549   4.551   4.554   4.596   4.734   4.765   7.089   7.220
123 A   124 A   125 A   126 A   127 A   128 A   129 A   130 A                  
  7.250   7.413   8.193   8.214   8.217   8.237   8.283   8.295
131 A   132 A   133 A   134 A   135 A   136 A   137 A   138 A                  
 14.727  14.754  14.776  14.777  14.874  14.892  49.420  49.513
139 A   140 A   141 A   142 A   143 A   144 A   145 A   146 A                  
165.788 166.045 293.876 293.899 293.903 293.915 293.973 293.996
147 A   148 A   149 A   150 A   151 A   152 A   153 A   154 A                  
*******1028.464
155 A   156 A                                                                  

 Occupation and symmetry of molecular orbitals

 Point group: C1 (1 irreducible representation).

                           A     All 
 -------------------------------------
 All molecular orbitals:
  - Alpha                  156   156 
  - Beta                   156   156 
 -------------------------------------
 Alpha orbitals:
  - Frozen occupied        28    28  
  - Active occupied        22    22  
  - Active virtual         106   106 
  - Frozen virtual         0     0   
 -------------------------------------
 Beta orbitals:
  - Frozen occupied        28    28  
  - Active occupied        22    22  
  - Active virtual         106   106 
  - Frozen virtual         0     0   
 -------------------------------------

 Import integrals:   CPU 0.00 s  wall 0.00 s

 Import integrals:   CPU 98.38 s  wall 25.34 s

 MP2 amplitudes:   CPU 0.20 s  wall 0.13 s

Running a double precision version
           CCSD T amplitudes will be solved using DIIS.

           Start     Size      MaxIter   EConv     TConv     
           3         7         100       1.00e-07  1.00e-05  
 ------------------------------------------------------------------------------
           Energy (a.u.)   Ediff      Tdiff       Comment
 ------------------------------------------------------------------------------
         -5827.01485506                           
     1   -5827.00077157   1.41e-02   8.51e-01     
     2   -5827.02186115   2.11e-02   1.04e-01     
     3   -5827.02218682   3.26e-04   4.24e-02     
     4   -5827.02413662   1.95e-03   1.36e-02     Switched to DIIS steps.
     5   -5827.02476867   6.32e-04   1.22e-02     
     6   -5827.02476450   4.17e-06   2.45e-03     
     7   -5827.02476475   2.53e-07   1.00e-03     
     8   -5827.02476919   4.44e-06   2.14e-04     
     9   -5827.02476944   2.45e-07   1.05e-04     
    10   -5827.02476975   3.09e-07   4.50e-05     
    11   -5827.02476983   8.60e-08   3.02e-05     
    12   -5827.02476975   8.66e-08   8.34e-06     
 ------------------------------------------------------------------------------
         -5827.02476975                           CCSD T converged.

End of double precision
 SCF energy                 = -5826.23460710
 MP2 energy                 = -5827.01485506
 CCSD correlation energy     =    -0.79016265
 CCSD total energy           = -5827.02476975

 CCSD  T1^2 = 0.0114  T2^2 = 0.3110  Leading amplitudes:

 Amplitude    Orbitals with energies
  0.0254       46 (A) A                  ->    51 (A) A                   
              -0.4502                         -0.0223                     
  0.0254       46 (A) B                  ->    51 (A) B                   
              -0.4502                         -0.0223                     
 -0.0207       50 (A) A                  ->    74 (A) A                   
              -0.3546                          0.3894                     
 -0.0207       50 (A) B                  ->    74 (A) B                   
              -0.3546                          0.3894                     

 Amplitude    Orbitals with energies
 -0.1368       50 (A) A      50 (A) B    ->    51 (A) A      51 (A) B     
              -0.3546       -0.3546           -0.0223       -0.0223       
  0.1368       50 (A) A      50 (A) B    ->    51 (A) B      51 (A) A     
              -0.3546       -0.3546           -0.0223       -0.0223       
  0.1368       50 (A) B      50 (A) A    ->    51 (A) A      51 (A) B     
              -0.3546       -0.3546           -0.0223       -0.0223       
 -0.1368       50 (A) B      50 (A) A    ->    51 (A) B      51 (A) A     
              -0.3546       -0.3546           -0.0223       -0.0223       

 Computing CCSD intemediates for later calculations in double precision
 Finished.

Running a double precision version
           CCSD Lambda amplitudes will be solved using DIIS.
           Start     Size      MaxIter   EConv     LConv     
           3         7         100       1.00e-07  1.00e-05  
 ------------------------------------------------------------------------------
            Enorm      Ldiff       Comment
 ------------------------------------------------------------------------------
     1     6.19e-02   4.82e-02     
     2     1.40e-02   5.09e-03     
     3     5.83e-03   2.22e-03     
     4     3.11e-03   1.13e-03     Switched to DIIS steps.
     5     9.47e-04   5.48e-04     
     6     4.41e-04   1.45e-04     
     7     1.29e-04   3.64e-05     
     8     5.85e-05   4.16e-06     
     9     1.96e-05   4.36e-06     
    10     8.03e-06   1.47e-06     
    11     2.92e-06   5.64e-07     
    12     1.51e-06   9.43e-08     
    13     7.32e-07   8.76e-08     
    14     3.36e-07   1.87e-08     
    15     1.58e-07   3.89e-09     
    16     5.42e-08   9.74e-09     
 ------------------------------------------------------------------------------
                                   CCSD Lambda converged.

 Computing density matrices in double precision...
           Orbital response amplitudes will be solved using DIIS.
           Start     Size      MaxIter   EConv     LConv     
           3         7         100       1.00e-06  1.00e-06  
 ------------------------------------------------------------------------------
            Enorm      Ldiff       Comment
 ------------------------------------------------------------------------------
     1     1.34e-01   4.07e-03     
     2     1.42e-01   5.80e-03     
     3     1.76e-01   3.70e-02     
     4     1.46e-02   8.61e-02     Switched to DIIS steps.
     5     1.93e-03   1.20e-03     
     6     2.69e-04   4.48e-04     
     7     8.16e-05   3.75e-05     
     8     3.68e-05   7.48e-06     
     9     2.47e-05   6.90e-07     
    10     2.76e-06   4.07e-07     
    11     7.84e-07   7.97e-08     
 ------------------------------------------------------------------------------
                                   Orbital response converged.

 Computing density matrices... Done.
 CCSD calculation:   CPU 4194.78 s  wall 1064.08 s

 Transferring MO TPDM to AO TPDM
 Transferring g2_o1o1o1o1
 Transferring g2_o1o1o1v1
 Transferring g2_o1o1v1v1
 Transferring g2_o1v1o1v1
 Transferring g2_o1v1v1v1
 Transferring g2_v1v1v1v1
 Adding separable TPDM
 Computing TPDM gradient
 --------------------------------------------------------
 2e gradient
  Atom          X               Y               Z
 --------------------------------------------------------
    1        -45.964047       -0.000000      -35.588192  
    2        -18.838828        0.000000       35.585427  
    3         18.830854       -0.000000       35.575726  
    4         45.972021        0.000000      -35.572961  
 --------------------------------------------------------
 --------------------------------------------------------
 Final gradient
  Atom          X               Y               Z
 --------------------------------------------------------
    1        -45.964047       -0.000000      -35.588192  
    2        -18.838828        0.000000       35.585427  
    3         18.830854       -0.000000       35.575726  
    4         45.972021        0.000000      -35.572961  
 --------------------------------------------------------
 Analytic gradient from two-electron contribution:   CPU 548.84 s  wall 165.69 s

 Total ccman2 time:   CPU 4846.18 s  wall 1256.55 s


 --------------------------------------------------------------

                    Orbital Energies (a.u.)
 --------------------------------------------------------------

 Alpha MOs
 -- Occupied --
*******-490.047 -80.033 -80.033 -65.181 -65.181 -58.541 -58.541
-58.540 -58.540 -58.540 -58.539  -9.861  -9.861  -7.573  -7.572
 -7.474  -7.474  -7.466  -7.466  -7.466  -7.466  -5.465  -5.465
 -5.463  -5.463  -5.463  -5.463  -3.213  -3.213  -3.210  -3.210
 -3.209  -3.209  -3.201  -3.201  -3.201  -3.201  -1.065  -1.039
 -0.895  -0.694  -0.544  -0.506  -0.482  -0.450  -0.441  -0.420
 -0.390  -0.355
 -- Virtual --
 -0.022   0.013   0.063   0.066   0.075   0.081   0.089   0.105
  0.109   0.111   0.119   0.130   0.139   0.149   0.150   0.155
  0.159   0.186   0.206   0.237   0.321   0.373   0.385   0.389
  0.427   0.427   0.473   0.538   0.542   0.545   0.595   0.608
  0.625   0.633   0.688   0.707   0.727   0.744   0.756   0.768
  0.778   0.792   0.810   0.818   0.837   0.866   0.898   0.929
  0.939   0.982   1.030   1.087   1.139   1.287   1.338   1.406
  1.779   1.836   1.859   1.939   1.996   2.018   2.286   2.313
  2.315   2.342   2.396   2.436   4.527   4.530   4.531   4.543
  4.549   4.551   4.554   4.596   4.734   4.765   7.089   7.220
  7.250   7.413   8.193   8.214   8.217   8.237   8.283   8.295
 14.727  14.754  14.776  14.777  14.874  14.892  49.420  49.513
165.788 166.045 293.876 293.899 293.903 293.915 293.973 293.996
*******1028.464
 --------------------------------------------------------------

          Ground-State Mulliken Net Atomic Charges

     Atom                 Charge (a.u.)
  ----------------------------------------
      1 Br                   -0.171860
      2 P                     0.171889
      3 P                     0.171916
      4 Br                   -0.171945
  ----------------------------------------
  Sum of atomic charges =     0.000000

 -----------------------------------------------------------------
                    Cartesian Multipole Moments
 -----------------------------------------------------------------
    Charge (ESU x 10^10)
                 0.0000
    Dipole Moment (Debye)
         X       0.0017      Y       0.0000      Z      -0.8815
       Tot       0.8815
    Quadrupole Moments (Debye-Ang)
        XX     -65.9191     XY       0.0000     YY     -63.6356
        XZ      -0.0014     YZ      -0.0000     ZZ     -62.2626
    Octopole Moments (Debye-Ang^2)
       XXX       0.0648    XXY       0.0000    XYY       0.0209
       YYY      -0.0000    XXZ      19.0518    XYZ      -0.0000
       YYZ      14.6661    XZZ       0.0221    YZZ      -0.0000
       ZZZ      52.6523
    Hexadecapole Moments (Debye-Ang^3)
      XXXX   -1007.3315   XXXY       0.0000   XXYY    -182.0809
      XYYY       0.0000   YYYY     -89.2763   XXXZ       0.0139
      XXYZ       0.0000   XYYZ       0.0115   YYYZ      -0.0000
      XXZZ    -245.3365   XYZZ       0.0000   YYZZ    -101.9824
      XZZZ       0.0267   YZZZ       0.0000   ZZZZ    -506.3978
 -----------------------------------------------------------------
 DrvMan completing analytic gradient of the correlated energy
 Correlated dipole moment
            1
    1   0.0006649
    2   0.0000000
    3  -0.3468100
 Energy read as -5827.024769747
 Full Analytical Gradient: (in a.u., or Hartree/Bohr)
             1             2             3             4
    1   -0.00005672   -0.00002442    0.00008661   -0.00000547
    2   -0.00000000    0.00000000   -0.00000000    0.00000000
    3   -0.00007786    0.00004759    0.00002354    0.00000674
 Gradient time:  CPU 0.75 s  wall 0.78 s
 ----------------------------------------------------------------
             Standard Nuclear Orientation (Angstroms)
    I     Atom           X                Y                Z
 ----------------------------------------------------------------
    1      Br      1.8238503024     0.0010000000     0.6255115881
    2      P       1.0213960000     0.0000000000    -1.4595270389
    3      P      -1.0213960000     0.0000000000    -1.4595270389
    4      Br     -1.8238503024    -0.0000000000     0.6255115881
 ----------------------------------------------------------------
 Nuclear Repulsion Energy =   642.2202134563 hartrees
 There are       50 alpha and       50 beta electrons

                       Distance Matrix (Angstroms)
             Br(  1)   P (  2)   P (  3)
   P (  2)  2.234126
   P (  3)  3.527437  2.042792
   Br(  4)  3.647701  3.527437  2.234126

 Requested basis set is 6-311++G(d,p)
 There are 64 shells and 156 basis functions
 A cutoff of  1.0D-14 yielded   1686 shell pairs
 There are     10736 function pairs (     11892 Cartesian)
 Smallest overlap matrix eigenvalue = 3.30E-04
 Guess MOs from SCF MO coefficient file

 -----------------------------------------------------------------------
  General SCF calculation program by
  Eric Jon Sundstrom, Paul Horn, Yuezhi Mao, Dmitri Zuev, Alec White,
  David Stuck, Shaama M.S., Shane Yost, Joonho Lee, David Small,
  Daniel Levine, Susi Lehtola, Hugh Burton, Evgeny Epifanovsky
 -----------------------------------------------------------------------
 Hartree-Fock
 using 4 threads for integral computing
 -------------------------------------------------------
 OpenMP Integral computing Module                
 Release: version 2.0, May 2017, Q-Chem Inc. Pleasanton 
 -------------------------------------------------------
 A restricted SCF calculation will be
 performed using DIIS
 SCF converges when DIIS error is below 1.0e-08
 ---------------------------------------
  Cycle       Energy         DIIS error
 ---------------------------------------
    1   -5826.2346049340      4.58e-06  
    2   -5826.2346050612      1.32e-06  
    3   -5826.2346050800      5.85e-07  
    4   -5826.2346050828      2.63e-07  
    5   -5826.2346050835      8.07e-08  
    6   -5826.2346050837      2.65e-08  
    7   -5826.2346050836      1.17e-08  
    8   -5826.2346050836      4.69e-09  Convergence criterion met
 ---------------------------------------
 SCF time:   CPU 12.29s  wall 3.00s 
 SCF   energy in the final basis set =    -5826.2346050836
 Total energy in the final basis set =    -5826.2346050836


 ------------------------------------------------------------------------------

   CCMAN2: suite of methods based on coupled cluster
           and equation of motion theories.

   Components:
   * libvmm-1.3-trunk
     by Evgeny Epifanovsky, Ilya Kaliman.
   * libtensor-2.5-trunk
     by Evgeny Epifanovsky, Michael Wormit, Dmitry Zuev, Sam Manzer, 
        Ilya Kaliman.
   * libcc-2.5-trunk
     by Evgeny Epifanovsky, Arik Landau, Tomasz Kus, Kirill Khistyaev, 
        Dmitry Zuev, Prashant Manohar, Xintian Feng, Anna Krylov, 
        Matthew Goldey, Alec White, Thomas Jagau, Kaushik Nanda, 
        Anastasia Gunina, Alexander Kunitsa, Joonho Lee.

   CCMAN original authors:
   Anna I. Krylov, C. David Sherrill, Steven R. Gwaltney,
   Edward F. C. Byrd (2000)
   Sergey V. Levchenko, Lyudmila V. Slipchenko, Tao Wang,
   Ana-Maria C. Cristian (2003)
   Piotr A. Pieniazek, C. Melania Oana, Evgeny Epifanovsky (2007)
   Prashant Manohar (2009)

 ------------------------------------------------------------------------------


 Allocating and initializing 29808MB of RAM...
 Calculation will run on 4 cores.


 Alpha MOs, Restricted
 -- Occupied --                  
-490.05 -490.05  -80.03  -80.03  -65.18  -65.18  -58.54  -58.54
  1 A     2 A     3 A     4 A     5 A     6 A     7 A     8 A                  
-58.540 -58.540 -58.539 -58.539  -9.861  -9.861  -7.573  -7.572
  9 A    10 A    11 A    12 A    13 A    14 A    15 A    16 A                  
 -7.474  -7.474  -7.466  -7.466  -7.466  -7.466  -5.465  -5.465
 17 A    18 A    19 A    20 A    21 A    22 A    23 A    24 A                  
 -5.463  -5.463  -5.463  -5.463  -3.213  -3.213  -3.210  -3.210
 25 A    26 A    27 A    28 A    29 A    30 A    31 A    32 A                  
 -3.209  -3.209  -3.201  -3.201  -3.201  -3.201  -1.065  -1.039
 33 A    34 A    35 A    36 A    37 A    38 A    39 A    40 A                  
 -0.895  -0.694  -0.544  -0.506  -0.482  -0.450  -0.441  -0.420
 41 A    42 A    43 A    44 A    45 A    46 A    47 A    48 A                  
 -0.390  -0.355
 49 A    50 A                                                                  
 -- Virtual --                   
 -0.022   0.013   0.063   0.066   0.075   0.081   0.089   0.105
 51 A    52 A    53 A    54 A    55 A    56 A    57 A    58 A                  
  0.109   0.111   0.119   0.130   0.139   0.149   0.150   0.155
 59 A    60 A    61 A    62 A    63 A    64 A    65 A    66 A                  
  0.159   0.186   0.206   0.237   0.321   0.373   0.385   0.389
 67 A    68 A    69 A    70 A    71 A    72 A    73 A    74 A                  
  0.427   0.427   0.473   0.538   0.542   0.545   0.595   0.608
 75 A    76 A    77 A    78 A    79 A    80 A    81 A    82 A                  
  0.625   0.633   0.688   0.707   0.727   0.744   0.756   0.768
 83 A    84 A    85 A    86 A    87 A    88 A    89 A    90 A                  
  0.778   0.792   0.810   0.818   0.837   0.866   0.898   0.929
 91 A    92 A    93 A    94 A    95 A    96 A    97 A    98 A                  
  0.939   0.981   1.030   1.087   1.139   1.287   1.338   1.405
 99 A   100 A   101 A   102 A   103 A   104 A   105 A   106 A                  
  1.779   1.836   1.858   1.939   1.996   2.018   2.286   2.313
107 A   108 A   109 A   110 A   111 A   112 A   113 A   114 A                  
  2.315   2.342   2.396   2.436   4.527   4.530   4.531   4.543
115 A   116 A   117 A   118 A   119 A   120 A   121 A   122 A                  
  4.549   4.551   4.554   4.595   4.734   4.765   7.089   7.220
123 A   124 A   125 A   126 A   127 A   128 A   129 A   130 A                  
  7.250   7.413   8.193   8.214   8.217   8.237   8.283   8.295
131 A   132 A   133 A   134 A   135 A   136 A   137 A   138 A                  
 14.727  14.754  14.776  14.777  14.874  14.892  49.420  49.513
139 A   140 A   141 A   142 A   143 A   144 A   145 A   146 A                  
165.788 166.045 293.876 293.899 293.903 293.915 293.973 293.996
147 A   148 A   149 A   150 A   151 A   152 A   153 A   154 A                  
*******1028.464
155 A   156 A                                                                  

 Beta MOs, Restricted
 -- Occupied --                  
-490.05 -490.05  -80.03  -80.03  -65.18  -65.18  -58.54  -58.54
  1 A     2 A     3 A     4 A     5 A     6 A     7 A     8 A                  
-58.540 -58.540 -58.539 -58.539  -9.861  -9.861  -7.573  -7.572
  9 A    10 A    11 A    12 A    13 A    14 A    15 A    16 A                  
 -7.474  -7.474  -7.466  -7.466  -7.466  -7.466  -5.465  -5.465
 17 A    18 A    19 A    20 A    21 A    22 A    23 A    24 A                  
 -5.463  -5.463  -5.463  -5.463  -3.213  -3.213  -3.210  -3.210
 25 A    26 A    27 A    28 A    29 A    30 A    31 A    32 A                  
 -3.209  -3.209  -3.201  -3.201  -3.201  -3.201  -1.065  -1.039
 33 A    34 A    35 A    36 A    37 A    38 A    39 A    40 A                  
 -0.895  -0.694  -0.544  -0.506  -0.482  -0.450  -0.441  -0.420
 41 A    42 A    43 A    44 A    45 A    46 A    47 A    48 A                  
 -0.390  -0.355
 49 A    50 A                                                                  
 -- Virtual --                   
 -0.022   0.013   0.063   0.066   0.075   0.081   0.089   0.105
 51 A    52 A    53 A    54 A    55 A    56 A    57 A    58 A                  
  0.109   0.111   0.119   0.130   0.139   0.149   0.150   0.155
 59 A    60 A    61 A    62 A    63 A    64 A    65 A    66 A                  
  0.159   0.186   0.206   0.237   0.321   0.373   0.385   0.389
 67 A    68 A    69 A    70 A    71 A    72 A    73 A    74 A                  
  0.427   0.427   0.473   0.538   0.542   0.545   0.595   0.608
 75 A    76 A    77 A    78 A    79 A    80 A    81 A    82 A                  
  0.625   0.633   0.688   0.707   0.727   0.744   0.756   0.768
 83 A    84 A    85 A    86 A    87 A    88 A    89 A    90 A                  
  0.778   0.792   0.810   0.818   0.837   0.866   0.898   0.929
 91 A    92 A    93 A    94 A    95 A    96 A    97 A    98 A                  
  0.939   0.981   1.030   1.087   1.139   1.287   1.338   1.405
 99 A   100 A   101 A   102 A   103 A   104 A   105 A   106 A                  
  1.779   1.836   1.858   1.939   1.996   2.018   2.286   2.313
107 A   108 A   109 A   110 A   111 A   112 A   113 A   114 A                  
  2.315   2.342   2.396   2.436   4.527   4.530   4.531   4.543
115 A   116 A   117 A   118 A   119 A   120 A   121 A   122 A                  
  4.549   4.551   4.554   4.595   4.734   4.765   7.089   7.220
123 A   124 A   125 A   126 A   127 A   128 A   129 A   130 A                  
  7.250   7.413   8.193   8.214   8.217   8.237   8.283   8.295
131 A   132 A   133 A   134 A   135 A   136 A   137 A   138 A                  
 14.727  14.754  14.776  14.777  14.874  14.892  49.420  49.513
139 A   140 A   141 A   142 A   143 A   144 A   145 A   146 A                  
165.788 166.045 293.876 293.899 293.903 293.915 293.973 293.996
147 A   148 A   149 A   150 A   151 A   152 A   153 A   154 A                  
*******1028.464
155 A   156 A                                                                  

 Occupation and symmetry of molecular orbitals

 Point group: C1 (1 irreducible representation).

                           A     All 
 -------------------------------------
 All molecular orbitals:
  - Alpha                  156   156 
  - Beta                   156   156 
 -------------------------------------
 Alpha orbitals:
  - Frozen occupied        28    28  
  - Active occupied        22    22  
  - Active virtual         106   106 
  - Frozen virtual         0     0   
 -------------------------------------
 Beta orbitals:
  - Frozen occupied        28    28  
  - Active occupied        22    22  
  - Active virtual         106   106 
  - Frozen virtual         0     0   
 -------------------------------------

 Import integrals:   CPU 0.00 s  wall 0.00 s

 Import integrals:   CPU 98.70 s  wall 25.43 s

 MP2 amplitudes:   CPU 0.20 s  wall 0.13 s

Running a double precision version
           CCSD T amplitudes will be solved using DIIS.

           Start     Size      MaxIter   EConv     TConv     
           3         7         100       1.00e-07  1.00e-05  
 ------------------------------------------------------------------------------
           Energy (a.u.)   Ediff      Tdiff       Comment
 ------------------------------------------------------------------------------
         -5827.01485199                           
     1   -5827.00076983   1.41e-02   8.51e-01     
     2   -5827.02186077   2.11e-02   1.04e-01     
     3   -5827.02218636   3.26e-04   4.25e-02     
     4   -5827.02413641   1.95e-03   1.36e-02     Switched to DIIS steps.
     5   -5827.02476868   6.32e-04   1.22e-02     
     6   -5827.02476453   4.15e-06   2.45e-03     
     7   -5827.02476478   2.55e-07   1.00e-03     
     8   -5827.02476923   4.45e-06   2.14e-04     
     9   -5827.02476947   2.47e-07   1.05e-04     
    10   -5827.02476978   3.10e-07   4.50e-05     
    11   -5827.02476987   8.60e-08   3.02e-05     
    12   -5827.02476978   8.67e-08   8.35e-06     
 ------------------------------------------------------------------------------
         -5827.02476978                           CCSD T converged.

End of double precision
 SCF energy                 = -5826.23460508
 MP2 energy                 = -5827.01485199
 CCSD correlation energy     =    -0.79016470
 CCSD total energy           = -5827.02476978

 CCSD  T1^2 = 0.0114  T2^2 = 0.3110  Leading amplitudes:

 Amplitude    Orbitals with energies
  0.0254       46 (A) A                  ->    51 (A) A                   
              -0.4502                         -0.0223                     
  0.0254       46 (A) B                  ->    51 (A) B                   
              -0.4502                         -0.0223                     
 -0.0207       50 (A) A                  ->    74 (A) A                   
              -0.3546                          0.3894                     
 -0.0207       50 (A) B                  ->    74 (A) B                   
              -0.3546                          0.3894                     

 Amplitude    Orbitals with energies
 -0.1368       50 (A) A      50 (A) B    ->    51 (A) A      51 (A) B     
              -0.3546       -0.3546           -0.0223       -0.0223       
  0.1368       50 (A) A      50 (A) B    ->    51 (A) B      51 (A) A     
              -0.3546       -0.3546           -0.0223       -0.0223       
  0.1368       50 (A) B      50 (A) A    ->    51 (A) A      51 (A) B     
              -0.3546       -0.3546           -0.0223       -0.0223       
 -0.1368       50 (A) B      50 (A) A    ->    51 (A) B      51 (A) A     
              -0.3546       -0.3546           -0.0223       -0.0223       

 Computing CCSD intemediates for later calculations in double precision
 Finished.

Running a double precision version
           CCSD Lambda amplitudes will be solved using DIIS.
           Start     Size      MaxIter   EConv     LConv     
           3         7         100       1.00e-07  1.00e-05  
 ------------------------------------------------------------------------------
            Enorm      Ldiff       Comment
 ------------------------------------------------------------------------------
     1     6.19e-02   4.82e-02     
     2     1.40e-02   5.09e-03     
     3     5.83e-03   2.22e-03     
     4     3.11e-03   1.13e-03     Switched to DIIS steps.
     5     9.47e-04   5.48e-04     
     6     4.41e-04   1.45e-04     
     7     1.29e-04   3.64e-05     
     8     5.85e-05   4.16e-06     
     9     1.96e-05   4.36e-06     
    10     8.04e-06   1.47e-06     
    11     2.93e-06   5.64e-07     
    12     1.51e-06   9.41e-08     
    13     7.33e-07   8.75e-08     
    14     3.36e-07   1.89e-08     
    15     1.59e-07   3.85e-09     
    16     5.43e-08   9.76e-09     
 ------------------------------------------------------------------------------
                                   CCSD Lambda converged.

 Computing density matrices in double precision...
           Orbital response amplitudes will be solved using DIIS.
           Start     Size      MaxIter   EConv     LConv     
           3         7         100       1.00e-06  1.00e-06  
 ------------------------------------------------------------------------------
            Enorm      Ldiff       Comment
 ------------------------------------------------------------------------------
     1     1.34e-01   4.07e-03     
     2     1.42e-01   5.80e-03     
     3     1.76e-01   3.70e-02     
     4     1.46e-02   8.61e-02     Switched to DIIS steps.
     5     1.92e-03   1.20e-03     
     6     2.69e-04   4.47e-04     
     7     7.85e-05   3.75e-05     
     8     1.34e-05   7.51e-06     
     9     3.71e-06   9.86e-07     
    10     8.93e-07   8.08e-08     
 ------------------------------------------------------------------------------
                                   Orbital response converged.

 Computing density matrices... Done.
 CCSD calculation:   CPU 4193.65 s  wall 1063.48 s

 Transferring MO TPDM to AO TPDM
 Transferring g2_o1o1o1o1
 Transferring g2_o1o1o1v1
 Transferring g2_o1o1v1v1
 Transferring g2_o1v1o1v1
 Transferring g2_o1v1v1v1
 Transferring g2_v1v1v1v1
 Adding separable TPDM
 Computing TPDM gradient
 --------------------------------------------------------
 2e gradient
  Atom          X               Y               Z
 --------------------------------------------------------
    1        -45.959204       -0.023707      -35.572281  
    2        -18.829647        0.012518       35.572284  
    3         18.829642        0.004542       35.572285  
    4         45.959209        0.006648      -35.572288  
 --------------------------------------------------------
 --------------------------------------------------------
 Final gradient
  Atom          X               Y               Z
 --------------------------------------------------------
    1        -45.959204       -0.023707      -35.572281  
    2        -18.829647        0.012518       35.572284  
    3         18.829642        0.004542       35.572285  
    4         45.959209        0.006648      -35.572288  
 --------------------------------------------------------
 Analytic gradient from two-electron contribution:   CPU 541.61 s  wall 163.59 s

 Total ccman2 time:   CPU 4838.51 s  wall 1254.09 s


 --------------------------------------------------------------

                    Orbital Energies (a.u.)
 --------------------------------------------------------------

 Alpha MOs
 -- Occupied --
*******-490.047 -80.033 -80.033 -65.181 -65.181 -58.541 -58.541
-58.540 -58.540 -58.539 -58.539  -9.861  -9.861  -7.573  -7.572
 -7.474  -7.474  -7.466  -7.466  -7.466  -7.466  -5.465  -5.465
 -5.463  -5.463  -5.463  -5.463  -3.213  -3.213  -3.210  -3.210
 -3.209  -3.209  -3.201  -3.201  -3.201  -3.201  -1.065  -1.039
 -0.895  -0.694  -0.544  -0.506  -0.482  -0.450  -0.441  -0.420
 -0.390  -0.355
 -- Virtual --
 -0.022   0.013   0.063   0.066   0.075   0.081   0.089   0.105
  0.109   0.111   0.119   0.130   0.139   0.149   0.150   0.155
  0.159   0.186   0.206   0.237   0.321   0.373   0.385   0.389
  0.427   0.427   0.473   0.538   0.542   0.545   0.595   0.608
  0.625   0.633   0.688   0.707   0.727   0.744   0.756   0.768
  0.778   0.792   0.810   0.818   0.837   0.866   0.898   0.929
  0.939   0.981   1.030   1.087   1.139   1.287   1.338   1.405
  1.779   1.836   1.858   1.939   1.996   2.018   2.286   2.313
  2.315   2.342   2.396   2.436   4.527   4.530   4.531   4.543
  4.549   4.551   4.554   4.595   4.734   4.765   7.089   7.220
  7.250   7.413   8.193   8.214   8.217   8.237   8.283   8.295
 14.727  14.754  14.776  14.777  14.874  14.892  49.420  49.513
165.788 166.045 293.876 293.899 293.903 293.915 293.973 293.996
*******1028.464
 --------------------------------------------------------------

          Ground-State Mulliken Net Atomic Charges

     Atom                 Charge (a.u.)
  ----------------------------------------
      1 Br                   -0.171940
      2 P                     0.171940
      3 P                     0.171940
      4 Br                   -0.171940
  ----------------------------------------
  Sum of atomic charges =    -0.000000

 -----------------------------------------------------------------
                    Cartesian Multipole Moments
 -----------------------------------------------------------------
    Charge (ESU x 10^10)
                -0.0000
    Dipole Moment (Debye)
         X       0.0000      Y      -0.0002      Z      -0.8823
       Tot       0.8823
    Quadrupole Moments (Debye-Ang)
        XX     -65.9196     XY      -0.0008     YY     -63.6361
        XZ       0.0000     YZ       0.0000     ZZ     -62.2629
    Octopole Moments (Debye-Ang^2)
       XXX       0.0000    XXY      -0.0185    XYY      -0.0000
       YYY      -0.0563    XXZ      19.0526    XYZ       0.0026
       YYZ      14.6652    XZZ      -0.0000    YZZ      -0.0162
       ZZZ      52.6500
    Hexadecapole Moments (Debye-Ang^3)
      XXXX   -1007.7380   XXXY      -0.1022   XXYY    -182.1511
      XYYY      -0.1042   YYYY     -89.2775   XXXZ       0.0000
      XXYZ      -0.0085   XYYZ       0.0000   YYYZ      -0.0366
      XXZZ    -245.3910   XYZZ      -0.0286   YYZZ    -101.9818
      XZZZ       0.0000   YZZZ      -0.0296   ZZZZ    -506.4064
 -----------------------------------------------------------------
 DrvMan completing analytic gradient of the correlated energy
 Correlated dipole moment
            1
    1   0.0000013
    2  -0.0000833
    3  -0.3471196
 Energy read as -5827.024769784
 Full Analytical Gradient: (in a.u., or Hartree/Bohr)
             1             2             3             4
    1    0.00000858   -0.00006389    0.00006387   -0.00000856
    2    0.00000600   -0.00001071    0.00001071   -0.00000600
    3    0.00000410   -0.00000411   -0.00000404    0.00000405
 Gradient time:  CPU 0.76 s  wall 0.78 s
 ----------------------------------------------------------------
             Standard Nuclear Orientation (Angstroms)
    I     Atom           X                Y                Z
 ----------------------------------------------------------------
    1      Br      1.8238503024    -0.0000000000     0.6265115881
    2      P       1.0213960000     0.0000000000    -1.4595270389
    3      P      -1.0213960000     0.0000000000    -1.4595270389
    4      Br     -1.8238503024    -0.0000000000     0.6255115881
 ----------------------------------------------------------------
 Nuclear Repulsion Energy =   642.1551057304 hartrees
 There are       50 alpha and       50 beta electrons

                       Distance Matrix (Angstroms)
             Br(  1)   P (  2)   P (  3)
   P (  2)  2.235059
   P (  3)  3.528028  2.042792
   Br(  4)  3.647701  3.527437  2.234126

 Requested basis set is 6-311++G(d,p)
 There are 64 shells and 156 basis functions
 A cutoff of  1.0D-14 yielded   1686 shell pairs
 There are     10736 function pairs (     11892 Cartesian)
 Smallest overlap matrix eigenvalue = 3.31E-04
 Guess MOs from SCF MO coefficient file

 -----------------------------------------------------------------------
  General SCF calculation program by
  Eric Jon Sundstrom, Paul Horn, Yuezhi Mao, Dmitri Zuev, Alec White,
  David Stuck, Shaama M.S., Shane Yost, Joonho Lee, David Small,
  Daniel Levine, Susi Lehtola, Hugh Burton, Evgeny Epifanovsky
 -----------------------------------------------------------------------
 Hartree-Fock
 using 4 threads for integral computing
 -------------------------------------------------------
 OpenMP Integral computing Module                
 Release: version 2.0, May 2017, Q-Chem Inc. Pleasanton 
 -------------------------------------------------------
 A restricted SCF calculation will be
 performed using DIIS
 SCF converges when DIIS error is below 1.0e-08
 ---------------------------------------
  Cycle       Energy         DIIS error
 ---------------------------------------
    1   -5826.2345957128      6.29e-06  
    2   -5826.2345959125      1.69e-06  
    3   -5826.2345959357      8.20e-07  
    4   -5826.2345959397      2.92e-07  
    5   -5826.2345959406      1.14e-07  
    6   -5826.2345959407      4.08e-08  
    7   -5826.2345959408      2.01e-08  
    8   -5826.2345959407      7.91e-09  Convergence criterion met
 ---------------------------------------
 SCF time:   CPU 11.99s  wall 3.00s 
 SCF   energy in the final basis set =    -5826.2345959407
 Total energy in the final basis set =    -5826.2345959407


 ------------------------------------------------------------------------------

   CCMAN2: suite of methods based on coupled cluster
           and equation of motion theories.

   Components:
   * libvmm-1.3-trunk
     by Evgeny Epifanovsky, Ilya Kaliman.
   * libtensor-2.5-trunk
     by Evgeny Epifanovsky, Michael Wormit, Dmitry Zuev, Sam Manzer, 
        Ilya Kaliman.
   * libcc-2.5-trunk
     by Evgeny Epifanovsky, Arik Landau, Tomasz Kus, Kirill Khistyaev, 
        Dmitry Zuev, Prashant Manohar, Xintian Feng, Anna Krylov, 
        Matthew Goldey, Alec White, Thomas Jagau, Kaushik Nanda, 
        Anastasia Gunina, Alexander Kunitsa, Joonho Lee.

   CCMAN original authors:
   Anna I. Krylov, C. David Sherrill, Steven R. Gwaltney,
   Edward F. C. Byrd (2000)
   Sergey V. Levchenko, Lyudmila V. Slipchenko, Tao Wang,
   Ana-Maria C. Cristian (2003)
   Piotr A. Pieniazek, C. Melania Oana, Evgeny Epifanovsky (2007)
   Prashant Manohar (2009)

 ------------------------------------------------------------------------------


 Allocating and initializing 29808MB of RAM...
 Calculation will run on 4 cores.


 Alpha MOs, Restricted
 -- Occupied --                  
-490.05 -490.05  -80.03  -80.03  -65.18  -65.18  -58.54  -58.54
  1 A     2 A     3 A     4 A     5 A     6 A     7 A     8 A                  
-58.540 -58.540 -58.540 -58.539  -9.861  -9.861  -7.573  -7.572
  9 A    10 A    11 A    12 A    13 A    14 A    15 A    16 A                  
 -7.474  -7.474  -7.466  -7.466  -7.466  -7.466  -5.465  -5.465
 17 A    18 A    19 A    20 A    21 A    22 A    23 A    24 A                  
 -5.464  -5.463  -5.463  -5.463  -3.213  -3.213  -3.210  -3.210
 25 A    26 A    27 A    28 A    29 A    30 A    31 A    32 A                  
 -3.209  -3.209  -3.201  -3.201  -3.201  -3.201  -1.065  -1.039
 33 A    34 A    35 A    36 A    37 A    38 A    39 A    40 A                  
 -0.895  -0.694  -0.544  -0.506  -0.482  -0.450  -0.441  -0.420
 41 A    42 A    43 A    44 A    45 A    46 A    47 A    48 A                  
 -0.390  -0.355
 49 A    50 A                                                                  
 -- Virtual --                   
 -0.022   0.013   0.063   0.066   0.075   0.081   0.088   0.105
 51 A    52 A    53 A    54 A    55 A    56 A    57 A    58 A                  
  0.109   0.111   0.119   0.130   0.139   0.149   0.150   0.155
 59 A    60 A    61 A    62 A    63 A    64 A    65 A    66 A                  
  0.159   0.186   0.206   0.237   0.321   0.373   0.385   0.389
 67 A    68 A    69 A    70 A    71 A    72 A    73 A    74 A                  
  0.427   0.427   0.473   0.538   0.542   0.545   0.595   0.608
 75 A    76 A    77 A    78 A    79 A    80 A    81 A    82 A                  
  0.625   0.633   0.688   0.707   0.727   0.744   0.756   0.768
 83 A    84 A    85 A    86 A    87 A    88 A    89 A    90 A                  
  0.778   0.792   0.810   0.818   0.837   0.866   0.898   0.929
 91 A    92 A    93 A    94 A    95 A    96 A    97 A    98 A                  
  0.939   0.981   1.030   1.087   1.139   1.287   1.338   1.405
 99 A   100 A   101 A   102 A   103 A   104 A   105 A   106 A                  
  1.779   1.836   1.858   1.939   1.995   2.018   2.286   2.313
107 A   108 A   109 A   110 A   111 A   112 A   113 A   114 A                  
  2.315   2.342   2.396   2.436   4.527   4.530   4.531   4.543
115 A   116 A   117 A   118 A   119 A   120 A   121 A   122 A                  
  4.549   4.551   4.554   4.595   4.734   4.765   7.089   7.219
123 A   124 A   125 A   126 A   127 A   128 A   129 A   130 A                  
  7.250   7.413   8.193   8.214   8.217   8.237   8.283   8.295
131 A   132 A   133 A   134 A   135 A   136 A   137 A   138 A                  
 14.727  14.754  14.776  14.777  14.874  14.892  49.420  49.513
139 A   140 A   141 A   142 A   143 A   144 A   145 A   146 A                  
165.788 166.045 293.876 293.899 293.903 293.915 293.973 293.996
147 A   148 A   149 A   150 A   151 A   152 A   153 A   154 A                  
*******1028.464
155 A   156 A                                                                  

 Beta MOs, Restricted
 -- Occupied --                  
-490.05 -490.05  -80.03  -80.03  -65.18  -65.18  -58.54  -58.54
  1 A     2 A     3 A     4 A     5 A     6 A     7 A     8 A                  
-58.540 -58.540 -58.540 -58.539  -9.861  -9.861  -7.573  -7.572
  9 A    10 A    11 A    12 A    13 A    14 A    15 A    16 A                  
 -7.474  -7.474  -7.466  -7.466  -7.466  -7.466  -5.465  -5.465
 17 A    18 A    19 A    20 A    21 A    22 A    23 A    24 A                  
 -5.464  -5.463  -5.463  -5.463  -3.213  -3.213  -3.210  -3.210
 25 A    26 A    27 A    28 A    29 A    30 A    31 A    32 A                  
 -3.209  -3.209  -3.201  -3.201  -3.201  -3.201  -1.065  -1.039
 33 A    34 A    35 A    36 A    37 A    38 A    39 A    40 A                  
 -0.895  -0.694  -0.544  -0.506  -0.482  -0.450  -0.441  -0.420
 41 A    42 A    43 A    44 A    45 A    46 A    47 A    48 A                  
 -0.390  -0.355
 49 A    50 A                                                                  
 -- Virtual --                   
 -0.022   0.013   0.063   0.066   0.075   0.081   0.088   0.105
 51 A    52 A    53 A    54 A    55 A    56 A    57 A    58 A                  
  0.109   0.111   0.119   0.130   0.139   0.149   0.150   0.155
 59 A    60 A    61 A    62 A    63 A    64 A    65 A    66 A                  
  0.159   0.186   0.206   0.237   0.321   0.373   0.385   0.389
 67 A    68 A    69 A    70 A    71 A    72 A    73 A    74 A                  
  0.427   0.427   0.473   0.538   0.542   0.545   0.595   0.608
 75 A    76 A    77 A    78 A    79 A    80 A    81 A    82 A                  
  0.625   0.633   0.688   0.707   0.727   0.744   0.756   0.768
 83 A    84 A    85 A    86 A    87 A    88 A    89 A    90 A                  
  0.778   0.792   0.810   0.818   0.837   0.866   0.898   0.929
 91 A    92 A    93 A    94 A    95 A    96 A    97 A    98 A                  
  0.939   0.981   1.030   1.087   1.139   1.287   1.338   1.405
 99 A   100 A   101 A   102 A   103 A   104 A   105 A   106 A                  
  1.779   1.836   1.858   1.939   1.995   2.018   2.286   2.313
107 A   108 A   109 A   110 A   111 A   112 A   113 A   114 A                  
  2.315   2.342   2.396   2.436   4.527   4.530   4.531   4.543
115 A   116 A   117 A   118 A   119 A   120 A   121 A   122 A                  
  4.549   4.551   4.554   4.595   4.734   4.765   7.089   7.219
123 A   124 A   125 A   126 A   127 A   128 A   129 A   130 A                  
  7.250   7.413   8.193   8.214   8.217   8.237   8.283   8.295
131 A   132 A   133 A   134 A   135 A   136 A   137 A   138 A                  
 14.727  14.754  14.776  14.777  14.874  14.892  49.420  49.513
139 A   140 A   141 A   142 A   143 A   144 A   145 A   146 A                  
165.788 166.045 293.876 293.899 293.903 293.915 293.973 293.996
147 A   148 A   149 A   150 A   151 A   152 A   153 A   154 A                  
*******1028.464
155 A   156 A                                                                  

 Occupation and symmetry of molecular orbitals

 Point group: C1 (1 irreducible representation).

                           A     All 
 -------------------------------------
 All molecular orbitals:
  - Alpha                  156   156 
  - Beta                   156   156 
 -------------------------------------
 Alpha orbitals:
  - Frozen occupied        28    28  
  - Active occupied        22    22  
  - Active virtual         106   106 
  - Frozen virtual         0     0   
 -------------------------------------
 Beta orbitals:
  - Frozen occupied        28    28  
  - Active occupied        22    22  
  - Active virtual         106   106 
  - Frozen virtual         0     0   
 -------------------------------------

 Import integrals:   CPU 0.00 s  wall 0.00 s

 Import integrals:   CPU 98.25 s  wall 25.40 s

 MP2 amplitudes:   CPU 0.20 s  wall 0.13 s

Running a double precision version
           CCSD T amplitudes will be solved using DIIS.

           Start     Size      MaxIter   EConv     TConv     
           3         7         100       1.00e-07  1.00e-05  
 ------------------------------------------------------------------------------
           Energy (a.u.)   Ediff      Tdiff       Comment
 ------------------------------------------------------------------------------
         -5827.01484537                           
     1   -5827.00076617   1.41e-02   8.51e-01     
     2   -5827.02185954   2.11e-02   1.04e-01     
     3   -5827.02218525   3.26e-04   4.25e-02     
     4   -5827.02413577   1.95e-03   1.36e-02     Switched to DIIS steps.
     5   -5827.02476845   6.33e-04   1.22e-02     
     6   -5827.02476432   4.13e-06   2.45e-03     
     7   -5827.02476456   2.48e-07   1.00e-03     
     8   -5827.02476901   4.45e-06   2.14e-04     
     9   -5827.02476926   2.48e-07   1.05e-04     
    10   -5827.02476957   3.10e-07   4.51e-05     
    11   -5827.02476966   8.63e-08   3.03e-05     
    12   -5827.02476957   8.69e-08   8.36e-06     
 ------------------------------------------------------------------------------
         -5827.02476957                           CCSD T converged.

End of double precision
 SCF energy                 = -5826.23459594
 MP2 energy                 = -5827.01484537
 CCSD correlation energy     =    -0.79017363
 CCSD total energy           = -5827.02476957

 CCSD  T1^2 = 0.0114  T2^2 = 0.3111  Leading amplitudes:

 Amplitude    Orbitals with energies
 -0.0254       46 (A) A                  ->    51 (A) A                   
              -0.4502                         -0.0223                     
 -0.0254       46 (A) B                  ->    51 (A) B                   
              -0.4502                         -0.0223                     
  0.0207       50 (A) A                  ->    74 (A) A                   
              -0.3547                          0.3894                     
  0.0207       50 (A) B                  ->    74 (A) B                   
              -0.3547                          0.3894                     

 Amplitude    Orbitals with energies
 -0.1368       50 (A) A      50 (A) B    ->    51 (A) A      51 (A) B     
              -0.3547       -0.3547           -0.0223       -0.0223       
  0.1368       50 (A) A      50 (A) B    ->    51 (A) B      51 (A) A     
              -0.3547       -0.3547           -0.0223       -0.0223       
  0.1368       50 (A) B      50 (A) A    ->    51 (A) A      51 (A) B     
              -0.3547       -0.3547           -0.0223       -0.0223       
 -0.1368       50 (A) B      50 (A) A    ->    51 (A) B      51 (A) A     
              -0.3547       -0.3547           -0.0223       -0.0223       

 Computing CCSD intemediates for later calculations in double precision
 Finished.

Running a double precision version
           CCSD Lambda amplitudes will be solved using DIIS.
           Start     Size      MaxIter   EConv     LConv     
           3         7         100       1.00e-07  1.00e-05  
 ------------------------------------------------------------------------------
            Enorm      Ldiff       Comment
 ------------------------------------------------------------------------------
     1     6.19e-02   4.82e-02     
     2     1.40e-02   5.09e-03     
     3     5.84e-03   2.22e-03     
     4     3.11e-03   1.13e-03     Switched to DIIS steps.
     5     9.48e-04   5.49e-04     
     6     4.42e-04   1.45e-04     
     7     1.29e-04   3.65e-05     
     8     5.86e-05   4.17e-06     
     9     1.96e-05   4.37e-06     
    10     8.05e-06   1.47e-06     
    11     2.94e-06   5.65e-07     
    12     1.51e-06   9.42e-08     
    13     7.35e-07   8.77e-08     
    14     3.37e-07   1.90e-08     
    15     1.59e-07   3.84e-09     
    16     5.45e-08   9.79e-09     
 ------------------------------------------------------------------------------
                                   CCSD Lambda converged.

 Computing density matrices in double precision...
           Orbital response amplitudes will be solved using DIIS.
           Start     Size      MaxIter   EConv     LConv     
           3         7         100       1.00e-06  1.00e-06  
 ------------------------------------------------------------------------------
            Enorm      Ldiff       Comment
 ------------------------------------------------------------------------------
     1     1.34e-01   4.09e-03     
     2     1.42e-01   5.79e-03     
     3     1.76e-01   3.71e-02     
     4     1.46e-02   8.62e-02     Switched to DIIS steps.
     5     1.93e-03   1.20e-03     
     6     2.72e-04   4.48e-04     
     7     9.25e-05   3.74e-05     
     8     6.88e-05   7.42e-06     
     9     1.75e-05   7.34e-07     
    10     2.54e-06   5.52e-07     
    11     7.82e-07   7.91e-08     
 ------------------------------------------------------------------------------
                                   Orbital response converged.

 Computing density matrices... Done.
 CCSD calculation:   CPU 4195.39 s  wall 1064.13 s

 Transferring MO TPDM to AO TPDM
 Transferring g2_o1o1o1o1
 Transferring g2_o1o1o1v1
 Transferring g2_o1o1v1v1
 Transferring g2_o1v1o1v1
 Transferring g2_o1v1v1v1
 Transferring g2_v1v1v1v1
 Adding separable TPDM
 Computing TPDM gradient
 --------------------------------------------------------
 2e gradient
  Atom          X               Y               Z
 --------------------------------------------------------
    1        -45.943281       -0.000003      -35.563686  
    2        -18.841601        0.000003       35.556676  
    3         18.826730       -0.000000       35.572695  
    4         45.958152       -0.000001      -35.565685  
 --------------------------------------------------------
 --------------------------------------------------------
 Final gradient
  Atom          X               Y               Z
 --------------------------------------------------------
    1        -45.943281       -0.000003      -35.563686  
    2        -18.841601        0.000003       35.556676  
    3         18.826730       -0.000000       35.572695  
    4         45.958152       -0.000001      -35.565685  
 --------------------------------------------------------
 Analytic gradient from two-electron contribution:   CPU 543.25 s  wall 163.80 s

 Total ccman2 time:   CPU 4842.02 s  wall 1255.06 s


 --------------------------------------------------------------

                    Orbital Energies (a.u.)
 --------------------------------------------------------------

 Alpha MOs
 -- Occupied --
*******-490.047 -80.033 -80.033 -65.181 -65.181 -58.541 -58.541
-58.540 -58.540 -58.540 -58.539  -9.861  -9.861  -7.573  -7.572
 -7.474  -7.474  -7.466  -7.466  -7.466  -7.466  -5.465  -5.465
 -5.464  -5.463  -5.463  -5.463  -3.213  -3.213  -3.210  -3.210
 -3.209  -3.209  -3.201  -3.201  -3.201  -3.201  -1.065  -1.039
 -0.895  -0.694  -0.544  -0.506  -0.482  -0.450  -0.441  -0.420
 -0.390  -0.355
 -- Virtual --
 -0.022   0.013   0.063   0.066   0.075   0.081   0.088   0.105
  0.109   0.111   0.119   0.130   0.139   0.149   0.150   0.155
  0.159   0.186   0.206   0.237   0.321   0.373   0.385   0.389
  0.427   0.427   0.473   0.538   0.542   0.545   0.595   0.608
  0.625   0.633   0.688   0.707   0.727   0.744   0.756   0.768
  0.778   0.792   0.810   0.818   0.837   0.866   0.898   0.929
  0.939   0.981   1.030   1.087   1.139   1.287   1.338   1.405
  1.779   1.836   1.858   1.939   1.995   2.018   2.286   2.313
  2.315   2.342   2.396   2.436   4.527   4.530   4.531   4.543
  4.549   4.551   4.554   4.595   4.734   4.765   7.089   7.219
  7.250   7.413   8.193   8.214   8.217   8.237   8.283   8.295
 14.727  14.754  14.776  14.777  14.874  14.892  49.420  49.513
165.788 166.045 293.876 293.899 293.903 293.915 293.973 293.996
*******1028.464
 --------------------------------------------------------------

          Ground-State Mulliken Net Atomic Charges

     Atom                 Charge (a.u.)
  ----------------------------------------
      1 Br                   -0.172304
      2 P                     0.172294
      3 P                     0.171790
      4 Br                   -0.171780
  ----------------------------------------
  Sum of atomic charges =    -0.000000

 -----------------------------------------------------------------
                    Cartesian Multipole Moments
 -----------------------------------------------------------------
    Charge (ESU x 10^10)
                -0.0000
    Dipole Moment (Debye)
         X      -0.0032      Y       0.0000      Z      -0.8855
       Tot       0.8855
    Quadrupole Moments (Debye-Ang)
        XX     -65.9240     XY       0.0000     YY     -63.6375
        XZ      -0.0039     YZ      -0.0000     ZZ     -62.2576
    Octopole Moments (Debye-Ang^2)
       XXX      -0.0241    XXY      -0.0000    XYY      -0.0058
       YYY       0.0000    XXZ      19.0267    XYZ      -0.0000
       YYZ      14.6435    XZZ      -0.0003    YZZ      -0.0000
       ZZZ      52.5812
    Hexadecapole Moments (Debye-Ang^3)
      XXXX   -1007.7935   XXXY      -0.0000   XXYY    -182.1588
      XYYY      -0.0000   YYYY     -89.2810   XXXZ      -0.1183
      XXYZ      -0.0000   XYYZ      -0.0364   YYYZ      -0.0000
      XXZZ    -245.4045   XYZZ       0.0000   YYZZ    -102.0018
      XZZZ      -0.1107   YZZZ      -0.0000   ZZZZ    -506.4912
 -----------------------------------------------------------------
 DrvMan completing analytic gradient of the correlated energy
 Correlated dipole moment
            1
    1  -0.0012411
    2   0.0000001
    3  -0.3483880
 Energy read as -5827.024769569
 Full Analytical Gradient: (in a.u., or Hartree/Bohr)
             1             2             3             4
    1    0.00009021   -0.00013941    0.00005509   -0.00000589
    2    0.00000001   -0.00000001   -0.00000000    0.00000000
    3    0.00022768   -0.00022525   -0.00001711    0.00001468
 Gradient time:  CPU 0.74 s  wall 0.77 s
 ----------------------------------------------------------------
             Standard Nuclear Orientation (Angstroms)
    I     Atom           X                Y                Z
 ----------------------------------------------------------------
    1      Br      1.8238503024    -0.0000000000     0.6245115881
    2      P       1.0213960000     0.0000000000    -1.4595270389
    3      P      -1.0213960000     0.0000000000    -1.4595270389
    4      Br     -1.8238503024    -0.0000000000     0.6255115881
 ----------------------------------------------------------------
 Nuclear Repulsion Energy =   642.2853929153 hartrees
 There are       50 alpha and       50 beta electrons

                       Distance Matrix (Angstroms)
             Br(  1)   P (  2)   P (  3)
   P (  2)  2.233193
   P (  3)  3.526846  2.042792
   Br(  4)  3.647701  3.527437  2.234126

 Requested basis set is 6-311++G(d,p)
 There are 64 shells and 156 basis functions
 A cutoff of  1.0D-14 yielded   1686 shell pairs
 There are     10736 function pairs (     11892 Cartesian)
 Smallest overlap matrix eigenvalue = 3.30E-04
 Guess MOs from SCF MO coefficient file

 -----------------------------------------------------------------------
  General SCF calculation program by
  Eric Jon Sundstrom, Paul Horn, Yuezhi Mao, Dmitri Zuev, Alec White,
  David Stuck, Shaama M.S., Shane Yost, Joonho Lee, David Small,
  Daniel Levine, Susi Lehtola, Hugh Burton, Evgeny Epifanovsky
 -----------------------------------------------------------------------
 Hartree-Fock
 using 4 threads for integral computing
 -------------------------------------------------------
 OpenMP Integral computing Module                
 Release: version 2.0, May 2017, Q-Chem Inc. Pleasanton 
 -------------------------------------------------------
 A restricted SCF calculation will be
 performed using DIIS
 SCF converges when DIIS error is below 1.0e-08
 ---------------------------------------
  Cycle       Energy         DIIS error
 ---------------------------------------
    1   -5826.2346131811      1.11e-05  
    2   -5826.2346137375      2.88e-06  
    3   -5826.2346137907      1.44e-06  
    4   -5826.2346138007      4.38e-07  
    5   -5826.2346138024      1.78e-07  
    6   -5826.2346138027      6.87e-08  
    7   -5826.2346138028      3.48e-08  
    8   -5826.2346138028      1.33e-08  
    9   -5826.2346138029      4.78e-09  Convergence criterion met
 ---------------------------------------
 SCF time:   CPU 13.50s  wall 3.00s 
 SCF   energy in the final basis set =    -5826.2346138029
 Total energy in the final basis set =    -5826.2346138029


 ------------------------------------------------------------------------------

   CCMAN2: suite of methods based on coupled cluster
           and equation of motion theories.

   Components:
   * libvmm-1.3-trunk
     by Evgeny Epifanovsky, Ilya Kaliman.
   * libtensor-2.5-trunk
     by Evgeny Epifanovsky, Michael Wormit, Dmitry Zuev, Sam Manzer, 
        Ilya Kaliman.
   * libcc-2.5-trunk
     by Evgeny Epifanovsky, Arik Landau, Tomasz Kus, Kirill Khistyaev, 
        Dmitry Zuev, Prashant Manohar, Xintian Feng, Anna Krylov, 
        Matthew Goldey, Alec White, Thomas Jagau, Kaushik Nanda, 
        Anastasia Gunina, Alexander Kunitsa, Joonho Lee.

   CCMAN original authors:
   Anna I. Krylov, C. David Sherrill, Steven R. Gwaltney,
   Edward F. C. Byrd (2000)
   Sergey V. Levchenko, Lyudmila V. Slipchenko, Tao Wang,
   Ana-Maria C. Cristian (2003)
   Piotr A. Pieniazek, C. Melania Oana, Evgeny Epifanovsky (2007)
   Prashant Manohar (2009)

 ------------------------------------------------------------------------------


 Allocating and initializing 29808MB of RAM...
 Calculation will run on 4 cores.


 Alpha MOs, Restricted
 -- Occupied --                  
-490.05 -490.05  -80.03  -80.03  -65.18  -65.18  -58.54  -58.54
  1 A     2 A     3 A     4 A     5 A     6 A     7 A     8 A                  
-58.540 -58.540 -58.540 -58.539  -9.861  -9.861  -7.573  -7.572
  9 A    10 A    11 A    12 A    13 A    14 A    15 A    16 A                  
 -7.474  -7.474  -7.467  -7.466  -7.466  -7.466  -5.465  -5.465
 17 A    18 A    19 A    20 A    21 A    22 A    23 A    24 A                  
 -5.463  -5.463  -5.463  -5.463  -3.213  -3.213  -3.210  -3.210
 25 A    26 A    27 A    28 A    29 A    30 A    31 A    32 A                  
 -3.210  -3.209  -3.201  -3.201  -3.201  -3.201  -1.065  -1.039
 33 A    34 A    35 A    36 A    37 A    38 A    39 A    40 A                  
 -0.895  -0.694  -0.545  -0.506  -0.482  -0.450  -0.441  -0.420
 41 A    42 A    43 A    44 A    45 A    46 A    47 A    48 A                  
 -0.390  -0.355
 49 A    50 A                                                                  
 -- Virtual --                   
 -0.022   0.013   0.063   0.066   0.075   0.081   0.089   0.105
 51 A    52 A    53 A    54 A    55 A    56 A    57 A    58 A                  
  0.109   0.111   0.119   0.130   0.139   0.149   0.150   0.155
 59 A    60 A    61 A    62 A    63 A    64 A    65 A    66 A                  
  0.159   0.186   0.206   0.237   0.321   0.373   0.385   0.389
 67 A    68 A    69 A    70 A    71 A    72 A    73 A    74 A                  
  0.427   0.427   0.473   0.538   0.542   0.545   0.595   0.608
 75 A    76 A    77 A    78 A    79 A    80 A    81 A    82 A                  
  0.625   0.633   0.688   0.707   0.727   0.744   0.756   0.767
 83 A    84 A    85 A    86 A    87 A    88 A    89 A    90 A                  
  0.778   0.792   0.810   0.818   0.837   0.866   0.898   0.929
 91 A    92 A    93 A    94 A    95 A    96 A    97 A    98 A                  
  0.939   0.982   1.030   1.087   1.139   1.288   1.338   1.406
 99 A   100 A   101 A   102 A   103 A   104 A   105 A   106 A                  
  1.779   1.837   1.859   1.939   1.996   2.018   2.286   2.313
107 A   108 A   109 A   110 A   111 A   112 A   113 A   114 A                  
  2.315   2.342   2.396   2.436   4.527   4.530   4.531   4.543
115 A   116 A   117 A   118 A   119 A   120 A   121 A   122 A                  
  4.549   4.551   4.554   4.596   4.734   4.765   7.089   7.220
123 A   124 A   125 A   126 A   127 A   128 A   129 A   130 A                  
  7.250   7.413   8.193   8.214   8.217   8.237   8.283   8.295
131 A   132 A   133 A   134 A   135 A   136 A   137 A   138 A                  
 14.727  14.754  14.776  14.777  14.874  14.892  49.420  49.513
139 A   140 A   141 A   142 A   143 A   144 A   145 A   146 A                  
165.788 166.045 293.876 293.899 293.903 293.915 293.973 293.996
147 A   148 A   149 A   150 A   151 A   152 A   153 A   154 A                  
*******1028.464
155 A   156 A                                                                  

 Beta MOs, Restricted
 -- Occupied --                  
-490.05 -490.05  -80.03  -80.03  -65.18  -65.18  -58.54  -58.54
  1 A     2 A     3 A     4 A     5 A     6 A     7 A     8 A                  
-58.540 -58.540 -58.540 -58.539  -9.861  -9.861  -7.573  -7.572
  9 A    10 A    11 A    12 A    13 A    14 A    15 A    16 A                  
 -7.474  -7.474  -7.467  -7.466  -7.466  -7.466  -5.465  -5.465
 17 A    18 A    19 A    20 A    21 A    22 A    23 A    24 A                  
 -5.463  -5.463  -5.463  -5.463  -3.213  -3.213  -3.210  -3.210
 25 A    26 A    27 A    28 A    29 A    30 A    31 A    32 A                  
 -3.210  -3.209  -3.201  -3.201  -3.201  -3.201  -1.065  -1.039
 33 A    34 A    35 A    36 A    37 A    38 A    39 A    40 A                  
 -0.895  -0.694  -0.545  -0.506  -0.482  -0.450  -0.441  -0.420
 41 A    42 A    43 A    44 A    45 A    46 A    47 A    48 A                  
 -0.390  -0.355
 49 A    50 A                                                                  
 -- Virtual --                   
 -0.022   0.013   0.063   0.066   0.075   0.081   0.089   0.105
 51 A    52 A    53 A    54 A    55 A    56 A    57 A    58 A                  
  0.109   0.111   0.119   0.130   0.139   0.149   0.150   0.155
 59 A    60 A    61 A    62 A    63 A    64 A    65 A    66 A                  
  0.159   0.186   0.206   0.237   0.321   0.373   0.385   0.389
 67 A    68 A    69 A    70 A    71 A    72 A    73 A    74 A                  
  0.427   0.427   0.473   0.538   0.542   0.545   0.595   0.608
 75 A    76 A    77 A    78 A    79 A    80 A    81 A    82 A                  
  0.625   0.633   0.688   0.707   0.727   0.744   0.756   0.767
 83 A    84 A    85 A    86 A    87 A    88 A    89 A    90 A                  
  0.778   0.792   0.810   0.818   0.837   0.866   0.898   0.929
 91 A    92 A    93 A    94 A    95 A    96 A    97 A    98 A                  
  0.939   0.982   1.030   1.087   1.139   1.288   1.338   1.406
 99 A   100 A   101 A   102 A   103 A   104 A   105 A   106 A                  
  1.779   1.837   1.859   1.939   1.996   2.018   2.286   2.313
107 A   108 A   109 A   110 A   111 A   112 A   113 A   114 A                  
  2.315   2.342   2.396   2.436   4.527   4.530   4.531   4.543
115 A   116 A   117 A   118 A   119 A   120 A   121 A   122 A                  
  4.549   4.551   4.554   4.596   4.734   4.765   7.089   7.220
123 A   124 A   125 A   126 A   127 A   128 A   129 A   130 A                  
  7.250   7.413   8.193   8.214   8.217   8.237   8.283   8.295
131 A   132 A   133 A   134 A   135 A   136 A   137 A   138 A                  
 14.727  14.754  14.776  14.777  14.874  14.892  49.420  49.513
139 A   140 A   141 A   142 A   143 A   144 A   145 A   146 A                  
165.788 166.045 293.876 293.899 293.903 293.915 293.973 293.996
147 A   148 A   149 A   150 A   151 A   152 A   153 A   154 A                  
*******1028.464
155 A   156 A                                                                  

 Occupation and symmetry of molecular orbitals

 Point group: C1 (1 irreducible representation).

                           A     All 
 -------------------------------------
 All molecular orbitals:
  - Alpha                  156   156 
  - Beta                   156   156 
 -------------------------------------
 Alpha orbitals:
  - Frozen occupied        28    28  
  - Active occupied        22    22  
  - Active virtual         106   106 
  - Frozen virtual         0     0   
 -------------------------------------
 Beta orbitals:
  - Frozen occupied        28    28  
  - Active occupied        22    22  
  - Active virtual         106   106 
  - Frozen virtual         0     0   
 -------------------------------------

 Import integrals:   CPU 0.00 s  wall 0.00 s

 Import integrals:   CPU 98.18 s  wall 25.19 s

 MP2 amplitudes:   CPU 0.20 s  wall 0.13 s

Running a double precision version
           CCSD T amplitudes will be solved using DIIS.

           Start     Size      MaxIter   EConv     TConv     
           3         7         100       1.00e-07  1.00e-05  
 ------------------------------------------------------------------------------
           Energy (a.u.)   Ediff      Tdiff       Comment
 ------------------------------------------------------------------------------
         -5827.01485821                           
     1   -5827.00077307   1.41e-02   8.51e-01     
     2   -5827.02186160   2.11e-02   1.04e-01     
     3   -5827.02218705   3.25e-04   4.24e-02     
     4   -5827.02413663   1.95e-03   1.36e-02     Switched to DIIS steps.
     5   -5827.02476851   6.32e-04   1.22e-02     
     6   -5827.02476433   4.17e-06   2.45e-03     
     7   -5827.02476459   2.61e-07   1.00e-03     
     8   -5827.02476904   4.44e-06   2.14e-04     
     9   -5827.02476928   2.45e-07   1.05e-04     
    10   -5827.02476959   3.10e-07   4.50e-05     
    11   -5827.02476968   8.58e-08   3.02e-05     
    12   -5827.02476959   8.66e-08   8.33e-06     
 ------------------------------------------------------------------------------
         -5827.02476959                           CCSD T converged.

End of double precision
 SCF energy                 = -5826.23461380
 MP2 energy                 = -5827.01485821
 CCSD correlation energy     =    -0.79015579
 CCSD total energy           = -5827.02476959

 CCSD  T1^2 = 0.0114  T2^2 = 0.3110  Leading amplitudes:

 Amplitude    Orbitals with energies
  0.0254       46 (A) A                  ->    51 (A) A                   
              -0.4503                         -0.0222                     
  0.0254       46 (A) B                  ->    51 (A) B                   
              -0.4503                         -0.0222                     
  0.0207       50 (A) A                  ->    74 (A) A                   
              -0.3546                          0.3894                     
  0.0207       50 (A) B                  ->    74 (A) B                   
              -0.3546                          0.3894                     

 Amplitude    Orbitals with energies
 -0.1368       50 (A) A      50 (A) B    ->    51 (A) A      51 (A) B     
              -0.3546       -0.3546           -0.0222       -0.0222       
  0.1368       50 (A) A      50 (A) B    ->    51 (A) B      51 (A) A     
              -0.3546       -0.3546           -0.0222       -0.0222       
  0.1368       50 (A) B      50 (A) A    ->    51 (A) A      51 (A) B     
              -0.3546       -0.3546           -0.0222       -0.0222       
 -0.1368       50 (A) B      50 (A) A    ->    51 (A) B      51 (A) A     
              -0.3546       -0.3546           -0.0222       -0.0222       

 Computing CCSD intemediates for later calculations in double precision
 Finished.

Running a double precision version
           CCSD Lambda amplitudes will be solved using DIIS.
           Start     Size      MaxIter   EConv     LConv     
           3         7         100       1.00e-07  1.00e-05  
 ------------------------------------------------------------------------------
            Enorm      Ldiff       Comment
 ------------------------------------------------------------------------------
     1     6.19e-02   4.82e-02     
     2     1.40e-02   5.09e-03     
     3     5.83e-03   2.22e-03     
     4     3.10e-03   1.13e-03     Switched to DIIS steps.
     5     9.46e-04   5.48e-04     
     6     4.41e-04   1.45e-04     
     7     1.29e-04   3.64e-05     
     8     5.84e-05   4.15e-06     
     9     1.96e-05   4.35e-06     
    10     8.02e-06   1.46e-06     
    11     2.92e-06   5.63e-07     
    12     1.51e-06   9.41e-08     
    13     7.32e-07   8.74e-08     
    14     3.36e-07   1.88e-08     
    15     1.58e-07   3.85e-09     
    16     5.42e-08   9.74e-09     
 ------------------------------------------------------------------------------
                                   CCSD Lambda converged.

 Computing density matrices in double precision...
           Orbital response amplitudes will be solved using DIIS.
           Start     Size      MaxIter   EConv     LConv     
           3         7         100       1.00e-06  1.00e-06  
 ------------------------------------------------------------------------------
            Enorm      Ldiff       Comment
 ------------------------------------------------------------------------------
     1     1.34e-01   4.06e-03     
     2     1.42e-01   5.81e-03     
     3     1.76e-01   3.70e-02     
     4     1.46e-02   8.61e-02     Switched to DIIS steps.
     5     1.93e-03   1.20e-03     
     6     2.71e-04   4.47e-04     
     7     9.23e-05   3.73e-05     
     8     6.86e-05   7.39e-06     
     9     1.75e-05   7.30e-07     
    10     2.54e-06   5.52e-07     
    11     7.83e-07   7.97e-08     
 ------------------------------------------------------------------------------
                                   Orbital response converged.

 Computing density matrices... Done.
 CCSD calculation:   CPU 4196.86 s  wall 1064.45 s

 Transferring MO TPDM to AO TPDM
 Transferring g2_o1o1o1o1
 Transferring g2_o1o1o1v1
 Transferring g2_o1o1v1v1
 Transferring g2_o1v1o1v1
 Transferring g2_o1v1v1v1
 Transferring g2_v1v1v1v1
 Adding separable TPDM
 Computing TPDM gradient
 --------------------------------------------------------
 2e gradient
  Atom          X               Y               Z
 --------------------------------------------------------
    1        -45.975148        0.000000      -35.580891  
    2        -18.817675        0.000000       35.587904  
    3         18.832556       -0.000000       35.571877  
    4         45.960267        0.000000      -35.578890  
 --------------------------------------------------------
 --------------------------------------------------------
 Final gradient
  Atom          X               Y               Z
 --------------------------------------------------------
    1        -45.975148        0.000000      -35.580891  
    2        -18.817675        0.000000       35.587904  
    3         18.832556       -0.000000       35.571877  
    4         45.960267        0.000000      -35.578890  
 --------------------------------------------------------
 Analytic gradient from two-electron contribution:   CPU 547.95 s  wall 164.87 s

 Total ccman2 time:   CPU 4847.85 s  wall 1256.14 s


 --------------------------------------------------------------

                    Orbital Energies (a.u.)
 --------------------------------------------------------------

 Alpha MOs
 -- Occupied --
*******-490.047 -80.033 -80.033 -65.181 -65.181 -58.541 -58.541
-58.540 -58.540 -58.540 -58.539  -9.861  -9.861  -7.573  -7.572
 -7.474  -7.474  -7.467  -7.466  -7.466  -7.466  -5.465  -5.465
 -5.463  -5.463  -5.463  -5.463  -3.213  -3.213  -3.210  -3.210
 -3.210  -3.209  -3.201  -3.201  -3.201  -3.201  -1.065  -1.039
 -0.895  -0.694  -0.545  -0.506  -0.482  -0.450  -0.441  -0.420
 -0.390  -0.355
 -- Virtual --
 -0.022   0.013   0.063   0.066   0.075   0.081   0.089   0.105
  0.109   0.111   0.119   0.130   0.139   0.149   0.150   0.155
  0.159   0.186   0.206   0.237   0.321   0.373   0.385   0.389
  0.427   0.427   0.473   0.538   0.542   0.545   0.595   0.608
  0.625   0.633   0.688   0.707   0.727   0.744   0.756   0.767
  0.778   0.792   0.810   0.818   0.837   0.866   0.898   0.929
  0.939   0.982   1.030   1.087   1.139   1.288   1.338   1.406
  1.779   1.837   1.859   1.939   1.996   2.018   2.286   2.313
  2.315   2.342   2.396   2.436   4.527   4.530   4.531   4.543
  4.549   4.551   4.554   4.596   4.734   4.765   7.089   7.220
  7.250   7.413   8.193   8.214   8.217   8.237   8.283   8.295
 14.727  14.754  14.776  14.777  14.874  14.892  49.420  49.513
165.788 166.045 293.876 293.899 293.903 293.915 293.973 293.996
*******1028.464
 --------------------------------------------------------------

          Ground-State Mulliken Net Atomic Charges

     Atom                 Charge (a.u.)
  ----------------------------------------
      1 Br                   -0.171575
      2 P                     0.171585
      3 P                     0.172090
      4 Br                   -0.172100
  ----------------------------------------
  Sum of atomic charges =    -0.000000

 -----------------------------------------------------------------
                    Cartesian Multipole Moments
 -----------------------------------------------------------------
    Charge (ESU x 10^10)
                 0.0000
    Dipole Moment (Debye)
         X       0.0032      Y      -0.0000      Z      -0.8791
       Tot       0.8791
    Quadrupole Moments (Debye-Ang)
        XX     -65.9151     XY       0.0000     YY     -63.6348
        XZ       0.0039     YZ       0.0000     ZZ     -62.2681
    Octopole Moments (Debye-Ang^2)
       XXX       0.0241    XXY       0.0000    XYY       0.0058
       YYY      -0.0000    XXZ      19.0786    XYZ      -0.0000
       YYZ      14.6869    XZZ       0.0003    YZZ      -0.0000
       ZZZ      52.7188
    Hexadecapole Moments (Debye-Ang^3)
      XXXX   -1007.6824   XXXY       0.0000   XXYY    -182.1435
      XYYY       0.0000   YYYY     -89.2737   XXXZ       0.1183
      XXYZ      -0.0000   XYYZ       0.0364   YYYZ       0.0000
      XXZZ    -245.3777   XYZZ       0.0000   YYZZ    -101.9619
      XZZZ       0.1107   YZZZ       0.0000   ZZZZ    -506.3219
 -----------------------------------------------------------------
 DrvMan completing analytic gradient of the correlated energy
 Correlated dipole moment
            1
    1   0.0012427
    2  -0.0000000
    3  -0.3458480
 Energy read as -5827.024769591
 Full Analytical Gradient: (in a.u., or Hartree/Bohr)
             1             2             3             4
    1   -0.00007350    0.00001208    0.00007267   -0.00001125
    2   -0.00000000    0.00000000   -0.00000000    0.00000000
    3   -0.00022045    0.00021800    0.00000907   -0.00000661
 Gradient time:  CPU 0.73 s  wall 0.76 s
 ----------------------------------------------------------------
             Standard Nuclear Orientation (Angstroms)
    I     Atom           X                Y                Z
 ----------------------------------------------------------------
    1      Br      1.8238503024    -0.0000000000     0.6255115881
    2      P       1.0223960000     0.0000000000    -1.4595270389
    3      P      -1.0213960000     0.0000000000    -1.4595270389
    4      Br     -1.8238503024    -0.0000000000     0.6255115881
 ----------------------------------------------------------------
 Nuclear Repulsion Energy =   642.1936954183 hartrees
 There are       50 alpha and       50 beta electrons

                       Distance Matrix (Angstroms)
             Br(  1)   P (  2)   P (  3)
   P (  2)  2.233767
   P (  3)  3.527437  2.043792
   Br(  4)  3.647701  3.528244  2.234126

 Requested basis set is 6-311++G(d,p)
 There are 64 shells and 156 basis functions
 A cutoff of  1.0D-14 yielded   1686 shell pairs
 There are     10736 function pairs (     11892 Cartesian)
 Smallest overlap matrix eigenvalue = 3.31E-04
 Guess MOs from SCF MO coefficient file

 -----------------------------------------------------------------------
  General SCF calculation program by
  Eric Jon Sundstrom, Paul Horn, Yuezhi Mao, Dmitri Zuev, Alec White,
  David Stuck, Shaama M.S., Shane Yost, Joonho Lee, David Small,
  Daniel Levine, Susi Lehtola, Hugh Burton, Evgeny Epifanovsky
 -----------------------------------------------------------------------
 Hartree-Fock
 using 4 threads for integral computing
 -------------------------------------------------------
 OpenMP Integral computing Module                
 Release: version 2.0, May 2017, Q-Chem Inc. Pleasanton 
 -------------------------------------------------------
 A restricted SCF calculation will be
 performed using DIIS
 SCF converges when DIIS error is below 1.0e-08
 ---------------------------------------
  Cycle       Energy         DIIS error
 ---------------------------------------
    1   -5826.2345740421      8.10e-06  
    2   -5826.2345743593      2.37e-06  
    3   -5826.2345743952      1.10e-06  
    4   -5826.2345744027      3.74e-07  
    5   -5826.2345744039      1.57e-07  
    6   -5826.2345744041      5.09e-08  
    7   -5826.2345744042      1.78e-08  
    8   -5826.2345744041      7.87e-09  Convergence criterion met
 ---------------------------------------
 SCF time:   CPU 12.03s  wall 3.00s 
 SCF   energy in the final basis set =    -5826.2345744041
 Total energy in the final basis set =    -5826.2345744041


 ------------------------------------------------------------------------------

   CCMAN2: suite of methods based on coupled cluster
           and equation of motion theories.

   Components:
   * libvmm-1.3-trunk
     by Evgeny Epifanovsky, Ilya Kaliman.
   * libtensor-2.5-trunk
     by Evgeny Epifanovsky, Michael Wormit, Dmitry Zuev, Sam Manzer, 
        Ilya Kaliman.
   * libcc-2.5-trunk
     by Evgeny Epifanovsky, Arik Landau, Tomasz Kus, Kirill Khistyaev, 
        Dmitry Zuev, Prashant Manohar, Xintian Feng, Anna Krylov, 
        Matthew Goldey, Alec White, Thomas Jagau, Kaushik Nanda, 
        Anastasia Gunina, Alexander Kunitsa, Joonho Lee.

   CCMAN original authors:
   Anna I. Krylov, C. David Sherrill, Steven R. Gwaltney,
   Edward F. C. Byrd (2000)
   Sergey V. Levchenko, Lyudmila V. Slipchenko, Tao Wang,
   Ana-Maria C. Cristian (2003)
   Piotr A. Pieniazek, C. Melania Oana, Evgeny Epifanovsky (2007)
   Prashant Manohar (2009)

 ------------------------------------------------------------------------------


 Allocating and initializing 29808MB of RAM...
 Calculation will run on 4 cores.


 Alpha MOs, Restricted
 -- Occupied --                  
-490.05 -490.05  -80.03  -80.03  -65.18  -65.18  -58.54  -58.54
  1 A     2 A     3 A     4 A     5 A     6 A     7 A     8 A                  
-58.540 -58.540 -58.540 -58.539  -9.861  -9.861  -7.573  -7.572
  9 A    10 A    11 A    12 A    13 A    14 A    15 A    16 A                  
 -7.474  -7.474  -7.466  -7.466  -7.466  -7.466  -5.465  -5.465
 17 A    18 A    19 A    20 A    21 A    22 A    23 A    24 A                  
 -5.463  -5.463  -5.463  -5.463  -3.213  -3.213  -3.210  -3.210
 25 A    26 A    27 A    28 A    29 A    30 A    31 A    32 A                  
 -3.209  -3.209  -3.201  -3.201  -3.201  -3.201  -1.065  -1.039
 33 A    34 A    35 A    36 A    37 A    38 A    39 A    40 A                  
 -0.895  -0.694  -0.544  -0.506  -0.482  -0.450  -0.441  -0.420
 41 A    42 A    43 A    44 A    45 A    46 A    47 A    48 A                  
 -0.390  -0.354
 49 A    50 A                                                                  
 -- Virtual --                   
 -0.022   0.013   0.063   0.066   0.075   0.081   0.089   0.105
 51 A    52 A    53 A    54 A    55 A    56 A    57 A    58 A                  
  0.109   0.111   0.119   0.130   0.139   0.149   0.150   0.155
 59 A    60 A    61 A    62 A    63 A    64 A    65 A    66 A                  
  0.159   0.186   0.206   0.237   0.321   0.373   0.384   0.389
 67 A    68 A    69 A    70 A    71 A    72 A    73 A    74 A                  
  0.427   0.427   0.473   0.538   0.542   0.545   0.595   0.608
 75 A    76 A    77 A    78 A    79 A    80 A    81 A    82 A                  
  0.625   0.633   0.688   0.707   0.727   0.744   0.756   0.768
 83 A    84 A    85 A    86 A    87 A    88 A    89 A    90 A                  
  0.778   0.792   0.810   0.818   0.837   0.866   0.898   0.929
 91 A    92 A    93 A    94 A    95 A    96 A    97 A    98 A                  
  0.939   0.982   1.030   1.087   1.139   1.287   1.338   1.405
 99 A   100 A   101 A   102 A   103 A   104 A   105 A   106 A                  
  1.779   1.836   1.858   1.939   1.995   2.018   2.286   2.313
107 A   108 A   109 A   110 A   111 A   112 A   113 A   114 A                  
  2.315   2.342   2.396   2.436   4.527   4.530   4.531   4.543
115 A   116 A   117 A   118 A   119 A   120 A   121 A   122 A                  
  4.549   4.551   4.554   4.595   4.734   4.765   7.089   7.220
123 A   124 A   125 A   126 A   127 A   128 A   129 A   130 A                  
  7.250   7.413   8.193   8.214   8.217   8.237   8.283   8.295
131 A   132 A   133 A   134 A   135 A   136 A   137 A   138 A                  
 14.727  14.754  14.776  14.777  14.874  14.892  49.420  49.513
139 A   140 A   141 A   142 A   143 A   144 A   145 A   146 A                  
165.788 166.044 293.876 293.899 293.903 293.915 293.973 293.996
147 A   148 A   149 A   150 A   151 A   152 A   153 A   154 A                  
*******1028.464
155 A   156 A                                                                  

 Beta MOs, Restricted
 -- Occupied --                  
-490.05 -490.05  -80.03  -80.03  -65.18  -65.18  -58.54  -58.54
  1 A     2 A     3 A     4 A     5 A     6 A     7 A     8 A                  
-58.540 -58.540 -58.540 -58.539  -9.861  -9.861  -7.573  -7.572
  9 A    10 A    11 A    12 A    13 A    14 A    15 A    16 A                  
 -7.474  -7.474  -7.466  -7.466  -7.466  -7.466  -5.465  -5.465
 17 A    18 A    19 A    20 A    21 A    22 A    23 A    24 A                  
 -5.463  -5.463  -5.463  -5.463  -3.213  -3.213  -3.210  -3.210
 25 A    26 A    27 A    28 A    29 A    30 A    31 A    32 A                  
 -3.209  -3.209  -3.201  -3.201  -3.201  -3.201  -1.065  -1.039
 33 A    34 A    35 A    36 A    37 A    38 A    39 A    40 A                  
 -0.895  -0.694  -0.544  -0.506  -0.482  -0.450  -0.441  -0.420
 41 A    42 A    43 A    44 A    45 A    46 A    47 A    48 A                  
 -0.390  -0.354
 49 A    50 A                                                                  
 -- Virtual --                   
 -0.022   0.013   0.063   0.066   0.075   0.081   0.089   0.105
 51 A    52 A    53 A    54 A    55 A    56 A    57 A    58 A                  
  0.109   0.111   0.119   0.130   0.139   0.149   0.150   0.155
 59 A    60 A    61 A    62 A    63 A    64 A    65 A    66 A                  
  0.159   0.186   0.206   0.237   0.321   0.373   0.384   0.389
 67 A    68 A    69 A    70 A    71 A    72 A    73 A    74 A                  
  0.427   0.427   0.473   0.538   0.542   0.545   0.595   0.608
 75 A    76 A    77 A    78 A    79 A    80 A    81 A    82 A                  
  0.625   0.633   0.688   0.707   0.727   0.744   0.756   0.768
 83 A    84 A    85 A    86 A    87 A    88 A    89 A    90 A                  
  0.778   0.792   0.810   0.818   0.837   0.866   0.898   0.929
 91 A    92 A    93 A    94 A    95 A    96 A    97 A    98 A                  
  0.939   0.982   1.030   1.087   1.139   1.287   1.338   1.405
 99 A   100 A   101 A   102 A   103 A   104 A   105 A   106 A                  
  1.779   1.836   1.858   1.939   1.995   2.018   2.286   2.313
107 A   108 A   109 A   110 A   111 A   112 A   113 A   114 A                  
  2.315   2.342   2.396   2.436   4.527   4.530   4.531   4.543
115 A   116 A   117 A   118 A   119 A   120 A   121 A   122 A                  
  4.549   4.551   4.554   4.595   4.734   4.765   7.089   7.220
123 A   124 A   125 A   126 A   127 A   128 A   129 A   130 A                  
  7.250   7.413   8.193   8.214   8.217   8.237   8.283   8.295
131 A   132 A   133 A   134 A   135 A   136 A   137 A   138 A                  
 14.727  14.754  14.776  14.777  14.874  14.892  49.420  49.513
139 A   140 A   141 A   142 A   143 A   144 A   145 A   146 A                  
165.788 166.044 293.876 293.899 293.903 293.915 293.973 293.996
147 A   148 A   149 A   150 A   151 A   152 A   153 A   154 A                  
*******1028.464
155 A   156 A                                                                  

 Occupation and symmetry of molecular orbitals

 Point group: C1 (1 irreducible representation).

                           A     All 
 -------------------------------------
 All molecular orbitals:
  - Alpha                  156   156 
  - Beta                   156   156 
 -------------------------------------
 Alpha orbitals:
  - Frozen occupied        28    28  
  - Active occupied        22    22  
  - Active virtual         106   106 
  - Frozen virtual         0     0   
 -------------------------------------
 Beta orbitals:
  - Frozen occupied        28    28  
  - Active occupied        22    22  
  - Active virtual         106   106 
  - Frozen virtual         0     0   
 -------------------------------------

 Import integrals:   CPU 0.00 s  wall 0.00 s

 Import integrals:   CPU 98.12 s  wall 25.34 s

 MP2 amplitudes:   CPU 0.20 s  wall 0.13 s

Running a double precision version
           CCSD T amplitudes will be solved using DIIS.

           Start     Size      MaxIter   EConv     TConv     
           3         7         100       1.00e-07  1.00e-05  
 ------------------------------------------------------------------------------
           Energy (a.u.)   Ediff      Tdiff       Comment
 ------------------------------------------------------------------------------
         -5827.01485995                           
     1   -5827.00076109   1.41e-02   8.52e-01     
     2   -5827.02186026   2.11e-02   1.04e-01     
     3   -5827.02218430   3.24e-04   4.25e-02     
     4   -5827.02413562   1.95e-03   1.36e-02     Switched to DIIS steps.
     5   -5827.02476844   6.33e-04   1.22e-02     
     6   -5827.02476432   4.12e-06   2.46e-03     
     7   -5827.02476453   2.04e-07   1.00e-03     
     8   -5827.02476897   4.44e-06   2.14e-04     
     9   -5827.02476921   2.45e-07   1.05e-04     
    10   -5827.02476952   3.05e-07   4.48e-05     
    11   -5827.02476961   8.85e-08   3.01e-05     
    12   -5827.02476952   8.66e-08   8.34e-06     
 ------------------------------------------------------------------------------
         -5827.02476952                           CCSD T converged.

End of double precision
 SCF energy                 = -5826.23457440
 MP2 energy                 = -5827.01485995
 CCSD correlation energy     =    -0.79019512
 CCSD total energy           = -5827.02476952

 CCSD  T1^2 = 0.0114  T2^2 = 0.3111  Leading amplitudes:

 Amplitude    Orbitals with energies
  0.0254       46 (A) A                  ->    51 (A) A                   
              -0.4503                         -0.0224                     
  0.0254       46 (A) B                  ->    51 (A) B                   
              -0.4503                         -0.0224                     
  0.0207       50 (A) A                  ->    74 (A) A                   
              -0.3545                          0.3895                     
  0.0207       50 (A) B                  ->    74 (A) B                   
              -0.3545                          0.3895                     

 Amplitude    Orbitals with energies
 -0.1370       50 (A) A      50 (A) B    ->    51 (A) A      51 (A) B     
              -0.3545       -0.3545           -0.0224       -0.0224       
  0.1370       50 (A) A      50 (A) B    ->    51 (A) B      51 (A) A     
              -0.3545       -0.3545           -0.0224       -0.0224       
  0.1370       50 (A) B      50 (A) A    ->    51 (A) A      51 (A) B     
              -0.3545       -0.3545           -0.0224       -0.0224       
 -0.1370       50 (A) B      50 (A) A    ->    51 (A) B      51 (A) A     
              -0.3545       -0.3545           -0.0224       -0.0224       

 Computing CCSD intemediates for later calculations in double precision
 Finished.

Running a double precision version
           CCSD Lambda amplitudes will be solved using DIIS.
           Start     Size      MaxIter   EConv     LConv     
           3         7         100       1.00e-07  1.00e-05  
 ------------------------------------------------------------------------------
            Enorm      Ldiff       Comment
 ------------------------------------------------------------------------------
     1     6.20e-02   4.82e-02     
     2     1.40e-02   5.09e-03     
     3     5.84e-03   2.23e-03     
     4     3.11e-03   1.13e-03     Switched to DIIS steps.
     5     9.48e-04   5.49e-04     
     6     4.42e-04   1.45e-04     
     7     1.29e-04   3.65e-05     
     8     5.85e-05   4.16e-06     
     9     1.96e-05   4.37e-06     
    10     8.02e-06   1.47e-06     
    11     2.91e-06   5.69e-07     
    12     1.50e-06   9.62e-08     
    13     7.28e-07   8.85e-08     
    14     3.35e-07   1.81e-08     
    15     1.58e-07   4.12e-09     
    16     5.42e-08   9.72e-09     
 ------------------------------------------------------------------------------
                                   CCSD Lambda converged.

 Computing density matrices in double precision...
           Orbital response amplitudes will be solved using DIIS.
           Start     Size      MaxIter   EConv     LConv     
           3         7         100       1.00e-06  1.00e-06  
 ------------------------------------------------------------------------------
            Enorm      Ldiff       Comment
 ------------------------------------------------------------------------------
     1     1.34e-01   4.08e-03     
     2     1.42e-01   5.80e-03     
     3     1.76e-01   3.71e-02     
     4     1.46e-02   8.61e-02     Switched to DIIS steps.
     5     1.93e-03   1.20e-03     
     6     2.69e-04   4.48e-04     
     7     8.16e-05   3.75e-05     
     8     3.66e-05   7.48e-06     
     9     2.48e-05   6.91e-07     
    10     2.76e-06   4.07e-07     
    11     7.85e-07   8.02e-08     
 ------------------------------------------------------------------------------
                                   Orbital response converged.

 Computing density matrices... Done.
 CCSD calculation:   CPU 4196.31 s  wall 1064.40 s

 Transferring MO TPDM to AO TPDM
 Transferring g2_o1o1o1o1
 Transferring g2_o1o1o1v1
 Transferring g2_o1o1v1v1
 Transferring g2_o1v1o1v1
 Transferring g2_o1v1v1v1
 Transferring g2_v1v1v1v1
 Adding separable TPDM
 Computing TPDM gradient
 --------------------------------------------------------
 2e gradient
  Atom          X               Y               Z
 --------------------------------------------------------
    1        -45.948803       -0.000000      -35.583151  
    2        -18.822730        0.000000       35.580395  
    3         18.814760       -0.000000       35.570675  
    4         45.956773        0.000000      -35.567918  
 --------------------------------------------------------
 --------------------------------------------------------
 Final gradient
  Atom          X               Y               Z
 --------------------------------------------------------
    1        -45.948803       -0.000000      -35.583151  
    2        -18.822730        0.000000       35.580395  
    3         18.814760       -0.000000       35.570675  
    4         45.956773        0.000000      -35.567918  
 --------------------------------------------------------
 Analytic gradient from two-electron contribution:   CPU 550.15 s  wall 165.72 s

 Total ccman2 time:   CPU 4849.16 s  wall 1257.00 s


 --------------------------------------------------------------

                    Orbital Energies (a.u.)
 --------------------------------------------------------------

 Alpha MOs
 -- Occupied --
*******-490.047 -80.033 -80.033 -65.181 -65.181 -58.541 -58.541
-58.540 -58.540 -58.540 -58.539  -9.861  -9.861  -7.573  -7.572
 -7.474  -7.474  -7.466  -7.466  -7.466  -7.466  -5.465  -5.465
 -5.463  -5.463  -5.463  -5.463  -3.213  -3.213  -3.210  -3.210
 -3.209  -3.209  -3.201  -3.201  -3.201  -3.201  -1.065  -1.039
 -0.895  -0.694  -0.544  -0.506  -0.482  -0.450  -0.441  -0.420
 -0.390  -0.354
 -- Virtual --
 -0.022   0.013   0.063   0.066   0.075   0.081   0.089   0.105
  0.109   0.111   0.119   0.130   0.139   0.149   0.150   0.155
  0.159   0.186   0.206   0.237   0.321   0.373   0.384   0.389
  0.427   0.427   0.473   0.538   0.542   0.545   0.595   0.608
  0.625   0.633   0.688   0.707   0.727   0.744   0.756   0.768
  0.778   0.792   0.810   0.818   0.837   0.866   0.898   0.929
  0.939   0.982   1.030   1.087   1.139   1.287   1.338   1.405
  1.779   1.836   1.858   1.939   1.995   2.018   2.286   2.313
  2.315   2.342   2.396   2.436   4.527   4.530   4.531   4.543
  4.549   4.551   4.554   4.595   4.734   4.765   7.089   7.220
  7.250   7.413   8.193   8.214   8.217   8.237   8.283   8.295
 14.727  14.754  14.776  14.777  14.874  14.892  49.420  49.513
165.788 166.044 293.876 293.899 293.903 293.915 293.973 293.996
*******1028.464
 --------------------------------------------------------------

          Ground-State Mulliken Net Atomic Charges

     Atom                 Charge (a.u.)
  ----------------------------------------
      1 Br                   -0.171859
      2 P                     0.171888
      3 P                     0.171915
      4 Br                   -0.171944
  ----------------------------------------
  Sum of atomic charges =    -0.000000

 -----------------------------------------------------------------
                    Cartesian Multipole Moments
 -----------------------------------------------------------------
    Charge (ESU x 10^10)
                 0.0000
    Dipole Moment (Debye)
         X       0.0017      Y      -0.0000      Z      -0.8819
       Tot       0.8819
    Quadrupole Moments (Debye-Ang)
        XX     -65.9187     XY       0.0000     YY     -63.6390
        XZ      -0.0018     YZ      -0.0000     ZZ     -62.2628
    Octopole Moments (Debye-Ang^2)
       XXX      -0.0341    XXY      -0.0000    XYY      -0.0109
       YYY      -0.0000    XXZ      19.0538    XYZ      -0.0000
       YYZ      14.6711    XZZ      -0.0091    YZZ      -0.0000
       ZZZ      52.6510
    Hexadecapole Moments (Debye-Ang^3)
      XXXX   -1007.8902   XXXY       0.0000   XXYY    -182.1789
      XYYY       0.0000   YYYY     -89.2902   XXXZ       0.0426
      XXYZ      -0.0000   XYYZ       0.0188   YYYZ      -0.0000
      XXZZ    -245.4279   XYZZ       0.0000   YYZZ    -101.9923
      XZZZ       0.0531   YZZZ      -0.0000   ZZZZ    -506.4006
 -----------------------------------------------------------------
 DrvMan completing analytic gradient of the correlated energy
 Correlated dipole moment
            1
    1   0.0006647
    2  -0.0000000
    3  -0.3469533
 Energy read as -5827.024769520
 Full Analytical Gradient: (in a.u., or Hartree/Bohr)
             1             2             3             4
    1   -0.00003092    0.00034934   -0.00028715   -0.00003127
    2   -0.00000000    0.00000000   -0.00000000    0.00000000
    3   -0.00007176    0.00004148    0.00001744    0.00001284
 Gradient time:  CPU 0.69 s  wall 0.73 s
 ----------------------------------------------------------------
             Standard Nuclear Orientation (Angstroms)
    I     Atom           X                Y                Z
 ----------------------------------------------------------------
    1      Br      1.8238503024    -0.0000000000     0.6255115881
    2      P       1.0203960000     0.0000000000    -1.4595270389
    3      P      -1.0213960000     0.0000000000    -1.4595270389
    4      Br     -1.8238503024    -0.0000000000     0.6255115881
 ----------------------------------------------------------------
 Nuclear Repulsion Energy =   642.2467947817 hartrees
 There are       50 alpha and       50 beta electrons

                       Distance Matrix (Angstroms)
             Br(  1)   P (  2)   P (  3)
   P (  2)  2.234485
   P (  3)  3.527437  2.041792
   Br(  4)  3.647701  3.526631  2.234126

 Requested basis set is 6-311++G(d,p)
 There are 64 shells and 156 basis functions
 A cutoff of  1.0D-14 yielded   1686 shell pairs
 There are     10736 function pairs (     11892 Cartesian)
 Smallest overlap matrix eigenvalue = 3.30E-04
 Guess MOs from SCF MO coefficient file

 -----------------------------------------------------------------------
  General SCF calculation program by
  Eric Jon Sundstrom, Paul Horn, Yuezhi Mao, Dmitri Zuev, Alec White,
  David Stuck, Shaama M.S., Shane Yost, Joonho Lee, David Small,
  Daniel Levine, Susi Lehtola, Hugh Burton, Evgeny Epifanovsky
 -----------------------------------------------------------------------
 Hartree-Fock
 using 4 threads for integral computing
 -------------------------------------------------------
 OpenMP Integral computing Module                
 Release: version 2.0, May 2017, Q-Chem Inc. Pleasanton 
 -------------------------------------------------------
 A restricted SCF calculation will be
 performed using DIIS
 SCF converges when DIIS error is below 1.0e-08
 ---------------------------------------
  Cycle       Energy         DIIS error
 ---------------------------------------
    1   -5826.2346337592      1.47e-05  
    2   -5826.2346347882      4.34e-06  
    3   -5826.2346348912      2.00e-06  
    4   -5826.2346349118      6.88e-07  
    5   -5826.2346349146      2.29e-07  
    6   -5826.2346349151      8.17e-08  
    7   -5826.2346349153      3.11e-08  
    8   -5826.2346349154      1.34e-08  
    9   -5826.2346349154      4.47e-09  Convergence criterion met
 ---------------------------------------
 SCF time:   CPU 14.07s  wall 4.00s 
 SCF   energy in the final basis set =    -5826.2346349154
 Total energy in the final basis set =    -5826.2346349154


 ------------------------------------------------------------------------------

   CCMAN2: suite of methods based on coupled cluster
           and equation of motion theories.

   Components:
   * libvmm-1.3-trunk
     by Evgeny Epifanovsky, Ilya Kaliman.
   * libtensor-2.5-trunk
     by Evgeny Epifanovsky, Michael Wormit, Dmitry Zuev, Sam Manzer, 
        Ilya Kaliman.
   * libcc-2.5-trunk
     by Evgeny Epifanovsky, Arik Landau, Tomasz Kus, Kirill Khistyaev, 
        Dmitry Zuev, Prashant Manohar, Xintian Feng, Anna Krylov, 
        Matthew Goldey, Alec White, Thomas Jagau, Kaushik Nanda, 
        Anastasia Gunina, Alexander Kunitsa, Joonho Lee.

   CCMAN original authors:
   Anna I. Krylov, C. David Sherrill, Steven R. Gwaltney,
   Edward F. C. Byrd (2000)
   Sergey V. Levchenko, Lyudmila V. Slipchenko, Tao Wang,
   Ana-Maria C. Cristian (2003)
   Piotr A. Pieniazek, C. Melania Oana, Evgeny Epifanovsky (2007)
   Prashant Manohar (2009)

 ------------------------------------------------------------------------------


 Allocating and initializing 29808MB of RAM...
 Calculation will run on 4 cores.


 Alpha MOs, Restricted
 -- Occupied --                  
-490.05 -490.05  -80.03  -80.03  -65.18  -65.18  -58.54  -58.54
  1 A     2 A     3 A     4 A     5 A     6 A     7 A     8 A                  
-58.540 -58.540 -58.539 -58.539  -9.861  -9.861  -7.573  -7.572
  9 A    10 A    11 A    12 A    13 A    14 A    15 A    16 A                  
 -7.474  -7.474  -7.466  -7.466  -7.466  -7.466  -5.465  -5.465
 17 A    18 A    19 A    20 A    21 A    22 A    23 A    24 A                  
 -5.463  -5.463  -5.463  -5.463  -3.213  -3.213  -3.210  -3.210
 25 A    26 A    27 A    28 A    29 A    30 A    31 A    32 A                  
 -3.209  -3.209  -3.201  -3.201  -3.201  -3.201  -1.065  -1.039
 33 A    34 A    35 A    36 A    37 A    38 A    39 A    40 A                  
 -0.896  -0.693  -0.544  -0.506  -0.482  -0.450  -0.441  -0.420
 41 A    42 A    43 A    44 A    45 A    46 A    47 A    48 A                  
 -0.390  -0.355
 49 A    50 A                                                                  
 -- Virtual --                   
 -0.022   0.013   0.063   0.066   0.075   0.081   0.088   0.105
 51 A    52 A    53 A    54 A    55 A    56 A    57 A    58 A                  
  0.109   0.111   0.119   0.130   0.139   0.149   0.150   0.155
 59 A    60 A    61 A    62 A    63 A    64 A    65 A    66 A                  
  0.159   0.186   0.206   0.237   0.321   0.373   0.385   0.389
 67 A    68 A    69 A    70 A    71 A    72 A    73 A    74 A                  
  0.427   0.427   0.473   0.538   0.542   0.545   0.595   0.608
 75 A    76 A    77 A    78 A    79 A    80 A    81 A    82 A                  
  0.625   0.633   0.688   0.707   0.727   0.744   0.756   0.768
 83 A    84 A    85 A    86 A    87 A    88 A    89 A    90 A                  
  0.778   0.792   0.810   0.818   0.837   0.866   0.898   0.929
 91 A    92 A    93 A    94 A    95 A    96 A    97 A    98 A                  
  0.939   0.981   1.030   1.088   1.139   1.287   1.338   1.406
 99 A   100 A   101 A   102 A   103 A   104 A   105 A   106 A                  
  1.779   1.836   1.858   1.939   1.996   2.018   2.286   2.313
107 A   108 A   109 A   110 A   111 A   112 A   113 A   114 A                  
  2.315   2.342   2.396   2.436   4.527   4.530   4.531   4.543
115 A   116 A   117 A   118 A   119 A   120 A   121 A   122 A                  
  4.549   4.551   4.554   4.596   4.734   4.765   7.089   7.219
123 A   124 A   125 A   126 A   127 A   128 A   129 A   130 A                  
  7.250   7.414   8.193   8.214   8.217   8.237   8.283   8.295
131 A   132 A   133 A   134 A   135 A   136 A   137 A   138 A                  
 14.727  14.754  14.776  14.777  14.874  14.892  49.420  49.513
139 A   140 A   141 A   142 A   143 A   144 A   145 A   146 A                  
165.788 166.045 293.876 293.899 293.903 293.915 293.973 293.996
147 A   148 A   149 A   150 A   151 A   152 A   153 A   154 A                  
*******1028.464
155 A   156 A                                                                  

 Beta MOs, Restricted
 -- Occupied --                  
-490.05 -490.05  -80.03  -80.03  -65.18  -65.18  -58.54  -58.54
  1 A     2 A     3 A     4 A     5 A     6 A     7 A     8 A                  
-58.540 -58.540 -58.539 -58.539  -9.861  -9.861  -7.573  -7.572
  9 A    10 A    11 A    12 A    13 A    14 A    15 A    16 A                  
 -7.474  -7.474  -7.466  -7.466  -7.466  -7.466  -5.465  -5.465
 17 A    18 A    19 A    20 A    21 A    22 A    23 A    24 A                  
 -5.463  -5.463  -5.463  -5.463  -3.213  -3.213  -3.210  -3.210
 25 A    26 A    27 A    28 A    29 A    30 A    31 A    32 A                  
 -3.209  -3.209  -3.201  -3.201  -3.201  -3.201  -1.065  -1.039
 33 A    34 A    35 A    36 A    37 A    38 A    39 A    40 A                  
 -0.896  -0.693  -0.544  -0.506  -0.482  -0.450  -0.441  -0.420
 41 A    42 A    43 A    44 A    45 A    46 A    47 A    48 A                  
 -0.390  -0.355
 49 A    50 A                                                                  
 -- Virtual --                   
 -0.022   0.013   0.063   0.066   0.075   0.081   0.088   0.105
 51 A    52 A    53 A    54 A    55 A    56 A    57 A    58 A                  
  0.109   0.111   0.119   0.130   0.139   0.149   0.150   0.155
 59 A    60 A    61 A    62 A    63 A    64 A    65 A    66 A                  
  0.159   0.186   0.206   0.237   0.321   0.373   0.385   0.389
 67 A    68 A    69 A    70 A    71 A    72 A    73 A    74 A                  
  0.427   0.427   0.473   0.538   0.542   0.545   0.595   0.608
 75 A    76 A    77 A    78 A    79 A    80 A    81 A    82 A                  
  0.625   0.633   0.688   0.707   0.727   0.744   0.756   0.768
 83 A    84 A    85 A    86 A    87 A    88 A    89 A    90 A                  
  0.778   0.792   0.810   0.818   0.837   0.866   0.898   0.929
 91 A    92 A    93 A    94 A    95 A    96 A    97 A    98 A                  
  0.939   0.981   1.030   1.088   1.139   1.287   1.338   1.406
 99 A   100 A   101 A   102 A   103 A   104 A   105 A   106 A                  
  1.779   1.836   1.858   1.939   1.996   2.018   2.286   2.313
107 A   108 A   109 A   110 A   111 A   112 A   113 A   114 A                  
  2.315   2.342   2.396   2.436   4.527   4.530   4.531   4.543
115 A   116 A   117 A   118 A   119 A   120 A   121 A   122 A                  
  4.549   4.551   4.554   4.596   4.734   4.765   7.089   7.219
123 A   124 A   125 A   126 A   127 A   128 A   129 A   130 A                  
  7.250   7.414   8.193   8.214   8.217   8.237   8.283   8.295
131 A   132 A   133 A   134 A   135 A   136 A   137 A   138 A                  
 14.727  14.754  14.776  14.777  14.874  14.892  49.420  49.513
139 A   140 A   141 A   142 A   143 A   144 A   145 A   146 A                  
165.788 166.045 293.876 293.899 293.903 293.915 293.973 293.996
147 A   148 A   149 A   150 A   151 A   152 A   153 A   154 A                  
*******1028.464
155 A   156 A                                                                  

 Occupation and symmetry of molecular orbitals

 Point group: C1 (1 irreducible representation).

                           A     All 
 -------------------------------------
 All molecular orbitals:
  - Alpha                  156   156 
  - Beta                   156   156 
 -------------------------------------
 Alpha orbitals:
  - Frozen occupied        28    28  
  - Active occupied        22    22  
  - Active virtual         106   106 
  - Frozen virtual         0     0   
 -------------------------------------
 Beta orbitals:
  - Frozen occupied        28    28  
  - Active occupied        22    22  
  - Active virtual         106   106 
  - Frozen virtual         0     0   
 -------------------------------------

 Import integrals:   CPU 0.00 s  wall 0.00 s

 Import integrals:   CPU 97.37 s  wall 24.92 s

 MP2 amplitudes:   CPU 0.20 s  wall 0.13 s

Running a double precision version
           CCSD T amplitudes will be solved using DIIS.

           Start     Size      MaxIter   EConv     TConv     
           3         7         100       1.00e-07  1.00e-05  
 ------------------------------------------------------------------------------
           Energy (a.u.)   Ediff      Tdiff       Comment
 ------------------------------------------------------------------------------
         -5827.01484330                           
     1   -5827.00077777   1.41e-02   8.51e-01     
     2   -5827.02186052   2.11e-02   1.04e-01     
     3   -5827.02218764   3.27e-04   4.24e-02     
     4   -5827.02413642   1.95e-03   1.36e-02     Switched to DIIS steps.
     5   -5827.02476815   6.32e-04   1.22e-02     
     6   -5827.02476396   4.19e-06   2.45e-03     
     7   -5827.02476427   3.05e-07   1.00e-03     
     8   -5827.02476872   4.45e-06   2.14e-04     
     9   -5827.02476897   2.48e-07   1.05e-04     
    10   -5827.02476928   3.15e-07   4.53e-05     
    11   -5827.02476936   8.35e-08   3.03e-05     
    12   -5827.02476928   8.68e-08   8.35e-06     
 ------------------------------------------------------------------------------
         -5827.02476928                           CCSD T converged.

End of double precision
 SCF energy                 = -5826.23463492
 MP2 energy                 = -5827.01484330
 CCSD correlation energy     =    -0.79013436
 CCSD total energy           = -5827.02476928

 CCSD  T1^2 = 0.0114  T2^2 = 0.3109  Leading amplitudes:

 Amplitude    Orbitals with energies
  0.0254       46 (A) A                  ->    51 (A) A                   
              -0.4502                         -0.0222                     
  0.0254       46 (A) B                  ->    51 (A) B                   
              -0.4502                         -0.0222                     
  0.0206       50 (A) A                  ->    74 (A) A                   
              -0.3547                          0.3893                     
  0.0206       50 (A) B                  ->    74 (A) B                   
              -0.3547                          0.3893                     

 Amplitude    Orbitals with energies
 -0.1365       50 (A) A      50 (A) B    ->    51 (A) A      51 (A) B     
              -0.3547       -0.3547           -0.0222       -0.0222       
  0.1365       50 (A) A      50 (A) B    ->    51 (A) B      51 (A) A     
              -0.3547       -0.3547           -0.0222       -0.0222       
  0.1365       50 (A) B      50 (A) A    ->    51 (A) A      51 (A) B     
              -0.3547       -0.3547           -0.0222       -0.0222       
 -0.1365       50 (A) B      50 (A) A    ->    51 (A) B      51 (A) A     
              -0.3547       -0.3547           -0.0222       -0.0222       

 Computing CCSD intemediates for later calculations in double precision
 Finished.

Running a double precision version
           CCSD Lambda amplitudes will be solved using DIIS.
           Start     Size      MaxIter   EConv     LConv     
           3         7         100       1.00e-07  1.00e-05  
 ------------------------------------------------------------------------------
            Enorm      Ldiff       Comment
 ------------------------------------------------------------------------------
     1     6.19e-02   4.82e-02     
     2     1.40e-02   5.09e-03     
     3     5.83e-03   2.22e-03     
     4     3.11e-03   1.13e-03     Switched to DIIS steps.
     5     9.47e-04   5.48e-04     
     6     4.41e-04   1.45e-04     
     7     1.29e-04   3.64e-05     
     8     5.85e-05   4.16e-06     
     9     1.96e-05   4.35e-06     
    10     8.06e-06   1.46e-06     
    11     2.95e-06   5.59e-07     
    12     1.52e-06   9.21e-08     
    13     7.39e-07   8.66e-08     
    14     3.37e-07   1.97e-08     
    15     1.59e-07   3.59e-09     
    16     5.44e-08   9.80e-09     
 ------------------------------------------------------------------------------
                                   CCSD Lambda converged.

 Computing density matrices in double precision...
           Orbital response amplitudes will be solved using DIIS.
           Start     Size      MaxIter   EConv     LConv     
           3         7         100       1.00e-06  1.00e-06  
 ------------------------------------------------------------------------------
            Enorm      Ldiff       Comment
 ------------------------------------------------------------------------------
     1     1.34e-01   4.06e-03     
     2     1.42e-01   5.79e-03     
     3     1.76e-01   3.70e-02     
     4     1.46e-02   8.61e-02     Switched to DIIS steps.
     5     1.92e-03   1.20e-03     
     6     2.69e-04   4.47e-04     
     7     8.16e-05   3.75e-05     
     8     3.64e-05   7.48e-06     
     9     2.47e-05   6.92e-07     
    10     2.76e-06   4.03e-07     
    11     7.82e-07   7.89e-08     
 ------------------------------------------------------------------------------
                                   Orbital response converged.

 Computing density matrices... Done.
 CCSD calculation:   CPU 4194.66 s  wall 1064.49 s

 Transferring MO TPDM to AO TPDM
 Transferring g2_o1o1o1o1
 Transferring g2_o1o1o1v1
 Transferring g2_o1o1v1v1
 Transferring g2_o1v1o1v1
 Transferring g2_o1v1v1v1
 Transferring g2_v1v1v1v1
 Adding separable TPDM
 Computing TPDM gradient
 --------------------------------------------------------
 2e gradient
  Atom          X               Y               Z
 --------------------------------------------------------
    1        -45.969606        0.000000      -35.561414  
    2        -18.836568        0.000000       35.564180  
    3         18.844525        0.000000       35.573892  
    4         45.961649       -0.000000      -35.576658  
 --------------------------------------------------------
 --------------------------------------------------------
 Final gradient
  Atom          X               Y               Z
 --------------------------------------------------------
    1        -45.969606        0.000000      -35.561414  
    2        -18.836568        0.000000       35.564180  
    3         18.844525        0.000000       35.573892  
    4         45.961649       -0.000000      -35.576658  
 --------------------------------------------------------
 Analytic gradient from two-electron contribution:   CPU 552.80 s  wall 165.96 s

 Total ccman2 time:   CPU 4849.39 s  wall 1256.90 s


 --------------------------------------------------------------

                    Orbital Energies (a.u.)
 --------------------------------------------------------------

 Alpha MOs
 -- Occupied --
*******-490.047 -80.033 -80.033 -65.181 -65.181 -58.541 -58.541
-58.540 -58.540 -58.539 -58.539  -9.861  -9.861  -7.573  -7.572
 -7.474  -7.474  -7.466  -7.466  -7.466  -7.466  -5.465  -5.465
 -5.463  -5.463  -5.463  -5.463  -3.213  -3.213  -3.210  -3.210
 -3.209  -3.209  -3.201  -3.201  -3.201  -3.201  -1.065  -1.039
 -0.896  -0.693  -0.544  -0.506  -0.482  -0.450  -0.441  -0.420
 -0.390  -0.355
 -- Virtual --
 -0.022   0.013   0.063   0.066   0.075   0.081   0.088   0.105
  0.109   0.111   0.119   0.130   0.139   0.149   0.150   0.155
  0.159   0.186   0.206   0.237   0.321   0.373   0.385   0.389
  0.427   0.427   0.473   0.538   0.542   0.545   0.595   0.608
  0.625   0.633   0.688   0.707   0.727   0.744   0.756   0.768
  0.778   0.792   0.810   0.818   0.837   0.866   0.898   0.929
  0.939   0.981   1.030   1.088   1.139   1.287   1.338   1.406
  1.779   1.836   1.858   1.939   1.996   2.018   2.286   2.313
  2.315   2.342   2.396   2.436   4.527   4.530   4.531   4.543
  4.549   4.551   4.554   4.596   4.734   4.765   7.089   7.219
  7.250   7.414   8.193   8.214   8.217   8.237   8.283   8.295
 14.727  14.754  14.776  14.777  14.874  14.892  49.420  49.513
165.788 166.045 293.876 293.899 293.903 293.915 293.973 293.996
*******1028.464
 --------------------------------------------------------------

          Ground-State Mulliken Net Atomic Charges

     Atom                 Charge (a.u.)
  ----------------------------------------
      1 Br                   -0.172021
      2 P                     0.171992
      3 P                     0.171965
      4 Br                   -0.171936
  ----------------------------------------
  Sum of atomic charges =    -0.000000

 -----------------------------------------------------------------
                    Cartesian Multipole Moments
 -----------------------------------------------------------------
    Charge (ESU x 10^10)
                -0.0000
    Dipole Moment (Debye)
         X      -0.0017      Y      -0.0000      Z      -0.8827
       Tot       0.8827
    Quadrupole Moments (Debye-Ang)
        XX     -65.9204     XY      -0.0000     YY     -63.6333
        XZ       0.0018     YZ      -0.0000     ZZ     -62.2630
    Octopole Moments (Debye-Ang^2)
       XXX       0.0341    XXY       0.0000    XYY       0.0109
       YYY       0.0000    XXZ      19.0514    XYZ       0.0000
       YYZ      14.6593    XZZ       0.0090    YZZ      -0.0000
       ZZZ      52.6490
    Hexadecapole Moments (Debye-Ang^3)
      XXXX   -1007.5859   XXXY      -0.0000   XXYY    -182.1234
      XYYY      -0.0000   YYYY     -89.2646   XXXZ      -0.0425
      XXYZ      -0.0000   XYYZ      -0.0188   YYYZ      -0.0000
      XXZZ    -245.3541   XYZZ      -0.0000   YYZZ    -101.9713
      XZZZ      -0.0531   YZZZ      -0.0000   ZZZZ    -506.4121
 -----------------------------------------------------------------
 DrvMan completing analytic gradient of the correlated energy
 Correlated dipole moment
            1
    1  -0.0006655
    2  -0.0000000
    3  -0.3472837
 Energy read as -5827.024769278
 Full Analytical Gradient: (in a.u., or Hartree/Bohr)
             1             2             3             4
    1    0.00004804   -0.00047889    0.00041669    0.00001416
    2   -0.00000000   -0.00000000    0.00000000   -0.00000000
    3    0.00007974   -0.00004947   -0.00002550   -0.00000476
 Gradient time:  CPU 0.75 s  wall 0.78 s
 ----------------------------------------------------------------
             Standard Nuclear Orientation (Angstroms)
    I     Atom           X                Y                Z
 ----------------------------------------------------------------
    1      Br      1.8238503024    -0.0000000000     0.6255115881
    2      P       1.0213960000     0.0010000000    -1.4595270389
    3      P      -1.0213960000     0.0000000000    -1.4595270389
    4      Br     -1.8238503024    -0.0000000000     0.6255115881
 ----------------------------------------------------------------
 Nuclear Repulsion Energy =   642.2202131507 hartrees
 There are       50 alpha and       50 beta electrons

                       Distance Matrix (Angstroms)
             Br(  1)   P (  2)   P (  3)
   P (  2)  2.234126
   P (  3)  3.527437  2.042792
   Br(  4)  3.647701  3.527437  2.234126

 Requested basis set is 6-311++G(d,p)
 There are 64 shells and 156 basis functions
 A cutoff of  1.0D-14 yielded   1686 shell pairs
 There are     10736 function pairs (     11892 Cartesian)
 Smallest overlap matrix eigenvalue = 3.30E-04
 Guess MOs from SCF MO coefficient file

 -----------------------------------------------------------------------
  General SCF calculation program by
  Eric Jon Sundstrom, Paul Horn, Yuezhi Mao, Dmitri Zuev, Alec White,
  David Stuck, Shaama M.S., Shane Yost, Joonho Lee, David Small,
  Daniel Levine, Susi Lehtola, Hugh Burton, Evgeny Epifanovsky
 -----------------------------------------------------------------------
 Hartree-Fock
 using 4 threads for integral computing
 -------------------------------------------------------
 OpenMP Integral computing Module                
 Release: version 2.0, May 2017, Q-Chem Inc. Pleasanton 
 -------------------------------------------------------
 A restricted SCF calculation will be
 performed using DIIS
 SCF converges when DIIS error is below 1.0e-08
 ---------------------------------------
  Cycle       Energy         DIIS error
 ---------------------------------------
    1   -5826.2346045613      8.88e-06  
    2   -5826.2346049922      2.63e-06  
    3   -5826.2346050461      1.25e-06  
    4   -5826.2346050568      4.81e-07  
    5   -5826.2346050589      1.93e-07  
    6   -5826.2346050596      8.85e-08  
    7   -5826.2346050598      4.52e-08  
    8   -5826.2346050599      2.17e-08  
    9   -5826.2346050598      7.94e-09  Convergence criterion met
 ---------------------------------------
 SCF time:   CPU 14.34s  wall 4.00s 
 SCF   energy in the final basis set =    -5826.2346050598
 Total energy in the final basis set =    -5826.2346050598


 ------------------------------------------------------------------------------

   CCMAN2: suite of methods based on coupled cluster
           and equation of motion theories.

   Components:
   * libvmm-1.3-trunk
     by Evgeny Epifanovsky, Ilya Kaliman.
   * libtensor-2.5-trunk
     by Evgeny Epifanovsky, Michael Wormit, Dmitry Zuev, Sam Manzer, 
        Ilya Kaliman.
   * libcc-2.5-trunk
     by Evgeny Epifanovsky, Arik Landau, Tomasz Kus, Kirill Khistyaev, 
        Dmitry Zuev, Prashant Manohar, Xintian Feng, Anna Krylov, 
        Matthew Goldey, Alec White, Thomas Jagau, Kaushik Nanda, 
        Anastasia Gunina, Alexander Kunitsa, Joonho Lee.

   CCMAN original authors:
   Anna I. Krylov, C. David Sherrill, Steven R. Gwaltney,
   Edward F. C. Byrd (2000)
   Sergey V. Levchenko, Lyudmila V. Slipchenko, Tao Wang,
   Ana-Maria C. Cristian (2003)
   Piotr A. Pieniazek, C. Melania Oana, Evgeny Epifanovsky (2007)
   Prashant Manohar (2009)

 ------------------------------------------------------------------------------


 Allocating and initializing 29808MB of RAM...
 Calculation will run on 4 cores.


 Alpha MOs, Restricted
 -- Occupied --                  
-490.05 -490.05  -80.03  -80.03  -65.18  -65.18  -58.54  -58.54
  1 A     2 A     3 A     4 A     5 A     6 A     7 A     8 A                  
-58.540 -58.540 -58.539 -58.539  -9.861  -9.861  -7.573  -7.572
  9 A    10 A    11 A    12 A    13 A    14 A    15 A    16 A                  
 -7.474  -7.474  -7.466  -7.466  -7.466  -7.466  -5.465  -5.465
 17 A    18 A    19 A    20 A    21 A    22 A    23 A    24 A                  
 -5.463  -5.463  -5.463  -5.463  -3.213  -3.213  -3.210  -3.210
 25 A    26 A    27 A    28 A    29 A    30 A    31 A    32 A                  
 -3.209  -3.209  -3.201  -3.201  -3.201  -3.201  -1.065  -1.039
 33 A    34 A    35 A    36 A    37 A    38 A    39 A    40 A                  
 -0.895  -0.694  -0.544  -0.506  -0.482  -0.450  -0.441  -0.420
 41 A    42 A    43 A    44 A    45 A    46 A    47 A    48 A                  
 -0.390  -0.355
 49 A    50 A                                                                  
 -- Virtual --                   
 -0.022   0.013   0.063   0.066   0.075   0.081   0.089   0.105
 51 A    52 A    53 A    54 A    55 A    56 A    57 A    58 A                  
  0.109   0.111   0.119   0.130   0.139   0.149   0.150   0.155
 59 A    60 A    61 A    62 A    63 A    64 A    65 A    66 A                  
  0.159   0.186   0.206   0.237   0.321   0.373   0.385   0.389
 67 A    68 A    69 A    70 A    71 A    72 A    73 A    74 A                  
  0.427   0.427   0.473   0.538   0.542   0.545   0.595   0.608
 75 A    76 A    77 A    78 A    79 A    80 A    81 A    82 A                  
  0.625   0.633   0.688   0.707   0.727   0.744   0.756   0.768
 83 A    84 A    85 A    86 A    87 A    88 A    89 A    90 A                  
  0.778   0.792   0.810   0.818   0.837   0.866   0.898   0.929
 91 A    92 A    93 A    94 A    95 A    96 A    97 A    98 A                  
  0.939   0.981   1.030   1.087   1.139   1.287   1.338   1.405
 99 A   100 A   101 A   102 A   103 A   104 A   105 A   106 A                  
  1.779   1.836   1.858   1.939   1.996   2.018   2.286   2.313
107 A   108 A   109 A   110 A   111 A   112 A   113 A   114 A                  
  2.315   2.342   2.396   2.436   4.527   4.530   4.531   4.543
115 A   116 A   117 A   118 A   119 A   120 A   121 A   122 A                  
  4.549   4.551   4.554   4.595   4.734   4.765   7.089   7.220
123 A   124 A   125 A   126 A   127 A   128 A   129 A   130 A                  
  7.250   7.413   8.193   8.214   8.217   8.237   8.283   8.295
131 A   132 A   133 A   134 A   135 A   136 A   137 A   138 A                  
 14.727  14.754  14.776  14.777  14.874  14.892  49.420  49.513
139 A   140 A   141 A   142 A   143 A   144 A   145 A   146 A                  
165.788 166.045 293.876 293.899 293.903 293.915 293.973 293.996
147 A   148 A   149 A   150 A   151 A   152 A   153 A   154 A                  
*******1028.464
155 A   156 A                                                                  

 Beta MOs, Restricted
 -- Occupied --                  
-490.05 -490.05  -80.03  -80.03  -65.18  -65.18  -58.54  -58.54
  1 A     2 A     3 A     4 A     5 A     6 A     7 A     8 A                  
-58.540 -58.540 -58.539 -58.539  -9.861  -9.861  -7.573  -7.572
  9 A    10 A    11 A    12 A    13 A    14 A    15 A    16 A                  
 -7.474  -7.474  -7.466  -7.466  -7.466  -7.466  -5.465  -5.465
 17 A    18 A    19 A    20 A    21 A    22 A    23 A    24 A                  
 -5.463  -5.463  -5.463  -5.463  -3.213  -3.213  -3.210  -3.210
 25 A    26 A    27 A    28 A    29 A    30 A    31 A    32 A                  
 -3.209  -3.209  -3.201  -3.201  -3.201  -3.201  -1.065  -1.039
 33 A    34 A    35 A    36 A    37 A    38 A    39 A    40 A                  
 -0.895  -0.694  -0.544  -0.506  -0.482  -0.450  -0.441  -0.420
 41 A    42 A    43 A    44 A    45 A    46 A    47 A    48 A                  
 -0.390  -0.355
 49 A    50 A                                                                  
 -- Virtual --                   
 -0.022   0.013   0.063   0.066   0.075   0.081   0.089   0.105
 51 A    52 A    53 A    54 A    55 A    56 A    57 A    58 A                  
  0.109   0.111   0.119   0.130   0.139   0.149   0.150   0.155
 59 A    60 A    61 A    62 A    63 A    64 A    65 A    66 A                  
  0.159   0.186   0.206   0.237   0.321   0.373   0.385   0.389
 67 A    68 A    69 A    70 A    71 A    72 A    73 A    74 A                  
  0.427   0.427   0.473   0.538   0.542   0.545   0.595   0.608
 75 A    76 A    77 A    78 A    79 A    80 A    81 A    82 A                  
  0.625   0.633   0.688   0.707   0.727   0.744   0.756   0.768
 83 A    84 A    85 A    86 A    87 A    88 A    89 A    90 A                  
  0.778   0.792   0.810   0.818   0.837   0.866   0.898   0.929
 91 A    92 A    93 A    94 A    95 A    96 A    97 A    98 A                  
  0.939   0.981   1.030   1.087   1.139   1.287   1.338   1.405
 99 A   100 A   101 A   102 A   103 A   104 A   105 A   106 A                  
  1.779   1.836   1.858   1.939   1.996   2.018   2.286   2.313
107 A   108 A   109 A   110 A   111 A   112 A   113 A   114 A                  
  2.315   2.342   2.396   2.436   4.527   4.530   4.531   4.543
115 A   116 A   117 A   118 A   119 A   120 A   121 A   122 A                  
  4.549   4.551   4.554   4.595   4.734   4.765   7.089   7.220
123 A   124 A   125 A   126 A   127 A   128 A   129 A   130 A                  
  7.250   7.413   8.193   8.214   8.217   8.237   8.283   8.295
131 A   132 A   133 A   134 A   135 A   136 A   137 A   138 A                  
 14.727  14.754  14.776  14.777  14.874  14.892  49.420  49.513
139 A   140 A   141 A   142 A   143 A   144 A   145 A   146 A                  
165.788 166.045 293.876 293.899 293.903 293.915 293.973 293.996
147 A   148 A   149 A   150 A   151 A   152 A   153 A   154 A                  
*******1028.464
155 A   156 A                                                                  

 Occupation and symmetry of molecular orbitals

 Point group: C1 (1 irreducible representation).

                           A     All 
 -------------------------------------
 All molecular orbitals:
  - Alpha                  156   156 
  - Beta                   156   156 
 -------------------------------------
 Alpha orbitals:
  - Frozen occupied        28    28  
  - Active occupied        22    22  
  - Active virtual         106   106 
  - Frozen virtual         0     0   
 -------------------------------------
 Beta orbitals:
  - Frozen occupied        28    28  
  - Active occupied        22    22  
  - Active virtual         106   106 
  - Frozen virtual         0     0   
 -------------------------------------

 Import integrals:   CPU 0.00 s  wall 0.00 s

 Import integrals:   CPU 98.52 s  wall 25.23 s

 MP2 amplitudes:   CPU 0.22 s  wall 0.13 s

Running a double precision version
           CCSD T amplitudes will be solved using DIIS.

           Start     Size      MaxIter   EConv     TConv     
           3         7         100       1.00e-07  1.00e-05  
 ------------------------------------------------------------------------------
           Energy (a.u.)   Ediff      Tdiff       Comment
 ------------------------------------------------------------------------------
         -5827.01485198                           
     1   -5827.00076981   1.41e-02   8.51e-01     
     2   -5827.02186076   2.11e-02   1.04e-01     
     3   -5827.02218634   3.26e-04   4.25e-02     
     4   -5827.02413639   1.95e-03   1.36e-02     Switched to DIIS steps.
     5   -5827.02476867   6.32e-04   1.22e-02     
     6   -5827.02476452   4.15e-06   2.45e-03     
     7   -5827.02476477   2.55e-07   1.00e-03     
     8   -5827.02476922   4.45e-06   2.14e-04     
     9   -5827.02476946   2.47e-07   1.05e-04     
    10   -5827.02476977   3.10e-07   4.50e-05     
    11   -5827.02476986   8.60e-08   3.02e-05     
    12   -5827.02476977   8.67e-08   8.35e-06     
 ------------------------------------------------------------------------------
         -5827.02476977                           CCSD T converged.

End of double precision
 SCF energy                 = -5826.23460506
 MP2 energy                 = -5827.01485198
 CCSD correlation energy     =    -0.79016471
 CCSD total energy           = -5827.02476977

 CCSD  T1^2 = 0.0114  T2^2 = 0.3110  Leading amplitudes:

 Amplitude    Orbitals with energies
 -0.0254       46 (A) A                  ->    51 (A) A                   
              -0.4502                         -0.0223                     
 -0.0254       46 (A) B                  ->    51 (A) B                   
              -0.4502                         -0.0223                     
 -0.0207       50 (A) A                  ->    74 (A) A                   
              -0.3546                          0.3894                     
 -0.0207       50 (A) B                  ->    74 (A) B                   
              -0.3546                          0.3894                     

 Amplitude    Orbitals with energies
 -0.1368       50 (A) A      50 (A) B    ->    51 (A) A      51 (A) B     
              -0.3546       -0.3546           -0.0223       -0.0223       
  0.1368       50 (A) A      50 (A) B    ->    51 (A) B      51 (A) A     
              -0.3546       -0.3546           -0.0223       -0.0223       
  0.1368       50 (A) B      50 (A) A    ->    51 (A) A      51 (A) B     
              -0.3546       -0.3546           -0.0223       -0.0223       
 -0.1368       50 (A) B      50 (A) A    ->    51 (A) B      51 (A) A     
              -0.3546       -0.3546           -0.0223       -0.0223       

 Computing CCSD intemediates for later calculations in double precision
 Finished.

Running a double precision version
           CCSD Lambda amplitudes will be solved using DIIS.
           Start     Size      MaxIter   EConv     LConv     
           3         7         100       1.00e-07  1.00e-05  
 ------------------------------------------------------------------------------
            Enorm      Ldiff       Comment
 ------------------------------------------------------------------------------
     1     6.19e-02   4.82e-02     
     2     1.40e-02   5.09e-03     
     3     5.83e-03   2.22e-03     
     4     3.11e-03   1.13e-03     Switched to DIIS steps.
     5     9.47e-04   5.48e-04     
     6     4.41e-04   1.45e-04     
     7     1.29e-04   3.64e-05     
     8     5.85e-05   4.16e-06     
     9     1.96e-05   4.36e-06     
    10     8.04e-06   1.47e-06     
    11     2.93e-06   5.64e-07     
    12     1.51e-06   9.41e-08     
    13     7.33e-07   8.75e-08     
    14     3.36e-07   1.89e-08     
    15     1.59e-07   3.85e-09     
    16     5.43e-08   9.76e-09     
 ------------------------------------------------------------------------------
                                   CCSD Lambda converged.

 Computing density matrices in double precision...
           Orbital response amplitudes will be solved using DIIS.
           Start     Size      MaxIter   EConv     LConv     
           3         7         100       1.00e-06  1.00e-06  
 ------------------------------------------------------------------------------
            Enorm      Ldiff       Comment
 ------------------------------------------------------------------------------
     1     1.34e-01   4.07e-03     
     2     1.42e-01   5.80e-03     
     3     1.76e-01   3.70e-02     
     4     1.46e-02   8.61e-02     Switched to DIIS steps.
     5     1.92e-03   1.20e-03     
     6     2.69e-04   4.47e-04     
     7     7.85e-05   3.75e-05     
     8     1.34e-05   7.51e-06     
     9     3.71e-06   9.86e-07     
    10     8.69e-07   8.08e-08     
 ------------------------------------------------------------------------------
                                   Orbital response converged.

 Computing density matrices... Done.
 CCSD calculation:   CPU 4193.83 s  wall 1064.04 s

 Transferring MO TPDM to AO TPDM
 Transferring g2_o1o1o1o1
 Transferring g2_o1o1o1v1
 Transferring g2_o1o1v1v1
 Transferring g2_o1v1o1v1
 Transferring g2_o1v1v1v1
 Transferring g2_v1v1v1v1
 Adding separable TPDM
 Computing TPDM gradient
 --------------------------------------------------------
 2e gradient
  Atom          X               Y               Z
 --------------------------------------------------------
    1        -45.959212        0.013132      -35.572279  
    2        -18.829637       -0.024867       35.572277  
    3         18.829640        0.007809       35.572288  
    4         45.959208        0.003926      -35.572286  
 --------------------------------------------------------
 --------------------------------------------------------
 Final gradient
  Atom          X               Y               Z
 --------------------------------------------------------
    1        -45.959212        0.013132      -35.572279  
    2        -18.829637       -0.024867       35.572277  
    3         18.829640        0.007809       35.572288  
    4         45.959208        0.003926      -35.572286  
 --------------------------------------------------------
 Analytic gradient from two-electron contribution:   CPU 545.49 s  wall 164.14 s

 Total ccman2 time:   CPU 4842.82 s  wall 1255.08 s


 --------------------------------------------------------------

                    Orbital Energies (a.u.)
 --------------------------------------------------------------

 Alpha MOs
 -- Occupied --
*******-490.047 -80.033 -80.033 -65.181 -65.181 -58.541 -58.541
-58.540 -58.540 -58.539 -58.539  -9.861  -9.861  -7.573  -7.572
 -7.474  -7.474  -7.466  -7.466  -7.466  -7.466  -5.465  -5.465
 -5.463  -5.463  -5.463  -5.463  -3.213  -3.213  -3.210  -3.210
 -3.209  -3.209  -3.201  -3.201  -3.201  -3.201  -1.065  -1.039
 -0.895  -0.694  -0.544  -0.506  -0.482  -0.450  -0.441  -0.420
 -0.390  -0.355
 -- Virtual --
 -0.022   0.013   0.063   0.066   0.075   0.081   0.089   0.105
  0.109   0.111   0.119   0.130   0.139   0.149   0.150   0.155
  0.159   0.186   0.206   0.237   0.321   0.373   0.385   0.389
  0.427   0.427   0.473   0.538   0.542   0.545   0.595   0.608
  0.625   0.633   0.688   0.707   0.727   0.744   0.756   0.768
  0.778   0.792   0.810   0.818   0.837   0.866   0.898   0.929
  0.939   0.981   1.030   1.087   1.139   1.287   1.338   1.405
  1.779   1.836   1.858   1.939   1.996   2.018   2.286   2.313
  2.315   2.342   2.396   2.436   4.527   4.530   4.531   4.543
  4.549   4.551   4.554   4.595   4.734   4.765   7.089   7.220
  7.250   7.413   8.193   8.214   8.217   8.237   8.283   8.295
 14.727  14.754  14.776  14.777  14.874  14.892  49.420  49.513
165.788 166.045 293.876 293.899 293.903 293.915 293.973 293.996
*******1028.464
 --------------------------------------------------------------

          Ground-State Mulliken Net Atomic Charges

     Atom                 Charge (a.u.)
  ----------------------------------------
      1 Br                   -0.171940
      2 P                     0.171940
      3 P                     0.171940
      4 Br                   -0.171940
  ----------------------------------------
  Sum of atomic charges =    -0.000000

 -----------------------------------------------------------------
                    Cartesian Multipole Moments
 -----------------------------------------------------------------
    Charge (ESU x 10^10)
                -0.0000
    Dipole Moment (Debye)
         X      -0.0000      Y       0.0002      Z      -0.8823
       Tot       0.8823
    Quadrupole Moments (Debye-Ang)
        XX     -65.9196     XY       0.0003     YY     -63.6361
        XZ      -0.0000     YZ      -0.0005     ZZ     -62.2629
    Octopole Moments (Debye-Ang^2)
       XXX      -0.0000    XXY      -0.0145    XYY      -0.0000
       YYY      -0.0392    XXZ      19.0526    XYZ      -0.0025
       YYZ      14.6652    XZZ      -0.0000    YZZ      -0.0149
       ZZZ      52.6500
    Hexadecapole Moments (Debye-Ang^3)
      XXXX   -1007.7380   XXXY      -0.0434   XXYY    -182.1511
      XYYY      -0.0377   YYYY     -89.2774   XXXZ      -0.0000
      XXYZ       0.0180   XYYZ       0.0000   YYYZ       0.0586
      XXZZ    -245.3911   XYZZ      -0.0191   YYZZ    -101.9818
      XZZZ       0.0000   YZZZ       0.0560   ZZZZ    -506.4064
 -----------------------------------------------------------------
 DrvMan completing analytic gradient of the correlated energy
 Correlated dipole moment
            1
    1  -0.0000027
    2   0.0000833
    3  -0.3471202
 Energy read as -5827.024769772
 Full Analytical Gradient: (in a.u., or Hartree/Bohr)
             1             2             3             4
    1    0.00000860   -0.00006384    0.00006380   -0.00000856
    2   -0.00001069    0.00001911   -0.00001913    0.00001072
    3    0.00000409   -0.00000408   -0.00000407    0.00000406
 Gradient time:  CPU 0.71 s  wall 0.75 s
 ----------------------------------------------------------------
             Standard Nuclear Orientation (Angstroms)
    I     Atom           X                Y                Z
 ----------------------------------------------------------------
    1      Br      1.8238503024    -0.0000000000     0.6255115881
    2      P       1.0213960000     0.0000000000    -1.4585270389
    3      P      -1.0213960000     0.0000000000    -1.4595270389
    4      Br     -1.8238503024    -0.0000000000     0.6255115881
 ----------------------------------------------------------------
 Nuclear Repulsion Energy =   642.2853926098 hartrees
 There are       50 alpha and       50 beta electrons

                       Distance Matrix (Angstroms)
             Br(  1)   P (  2)   P (  3)
   P (  2)  2.233193
   P (  3)  3.527437  2.042792
   Br(  4)  3.647701  3.526846  2.234126

 Requested basis set is 6-311++G(d,p)
 There are 64 shells and 156 basis functions
 A cutoff of  1.0D-14 yielded   1686 shell pairs
 There are     10736 function pairs (     11892 Cartesian)
 Smallest overlap matrix eigenvalue = 3.30E-04
 Guess MOs from SCF MO coefficient file

 -----------------------------------------------------------------------
  General SCF calculation program by
  Eric Jon Sundstrom, Paul Horn, Yuezhi Mao, Dmitri Zuev, Alec White,
  David Stuck, Shaama M.S., Shane Yost, Joonho Lee, David Small,
  Daniel Levine, Susi Lehtola, Hugh Burton, Evgeny Epifanovsky
 -----------------------------------------------------------------------
 Hartree-Fock
 using 4 threads for integral computing
 -------------------------------------------------------
 OpenMP Integral computing Module                
 Release: version 2.0, May 2017, Q-Chem Inc. Pleasanton 
 -------------------------------------------------------
 A restricted SCF calculation will be
 performed using DIIS
 SCF converges when DIIS error is below 1.0e-08
 ---------------------------------------
  Cycle       Energy         DIIS error
 ---------------------------------------
    1   -5826.2346133044      8.05e-06  
    2   -5826.2346136778      2.22e-06  
    3   -5826.2346137284      9.47e-07  
    4   -5826.2346137354      3.99e-07  
    5   -5826.2346137375      1.82e-07  
    6   -5826.2346137382      8.52e-08  
    7   -5826.2346137382      4.61e-08  
    8   -5826.2346137384      1.52e-08  
    9   -5826.2346137384      4.94e-09  Convergence criterion met
 ---------------------------------------
 SCF time:   CPU 13.59s  wall 3.00s 
 SCF   energy in the final basis set =    -5826.2346137384
 Total energy in the final basis set =    -5826.2346137384


 ------------------------------------------------------------------------------

   CCMAN2: suite of methods based on coupled cluster
           and equation of motion theories.

   Components:
   * libvmm-1.3-trunk
     by Evgeny Epifanovsky, Ilya Kaliman.
   * libtensor-2.5-trunk
     by Evgeny Epifanovsky, Michael Wormit, Dmitry Zuev, Sam Manzer, 
        Ilya Kaliman.
   * libcc-2.5-trunk
     by Evgeny Epifanovsky, Arik Landau, Tomasz Kus, Kirill Khistyaev, 
        Dmitry Zuev, Prashant Manohar, Xintian Feng, Anna Krylov, 
        Matthew Goldey, Alec White, Thomas Jagau, Kaushik Nanda, 
        Anastasia Gunina, Alexander Kunitsa, Joonho Lee.

   CCMAN original authors:
   Anna I. Krylov, C. David Sherrill, Steven R. Gwaltney,
   Edward F. C. Byrd (2000)
   Sergey V. Levchenko, Lyudmila V. Slipchenko, Tao Wang,
   Ana-Maria C. Cristian (2003)
   Piotr A. Pieniazek, C. Melania Oana, Evgeny Epifanovsky (2007)
   Prashant Manohar (2009)

 ------------------------------------------------------------------------------


 Allocating and initializing 29808MB of RAM...
 Calculation will run on 4 cores.


 Alpha MOs, Restricted
 -- Occupied --                  
-490.05 -490.05  -80.03  -80.03  -65.18  -65.18  -58.54  -58.54
  1 A     2 A     3 A     4 A     5 A     6 A     7 A     8 A                  
-58.540 -58.540 -58.540 -58.539  -9.861  -9.861  -7.573  -7.572
  9 A    10 A    11 A    12 A    13 A    14 A    15 A    16 A                  
 -7.474  -7.474  -7.467  -7.466  -7.466  -7.466  -5.465  -5.465
 17 A    18 A    19 A    20 A    21 A    22 A    23 A    24 A                  
 -5.463  -5.463  -5.463  -5.463  -3.213  -3.213  -3.210  -3.210
 25 A    26 A    27 A    28 A    29 A    30 A    31 A    32 A                  
 -3.210  -3.209  -3.201  -3.201  -3.201  -3.201  -1.065  -1.039
 33 A    34 A    35 A    36 A    37 A    38 A    39 A    40 A                  
 -0.895  -0.694  -0.545  -0.506  -0.482  -0.450  -0.441  -0.420
 41 A    42 A    43 A    44 A    45 A    46 A    47 A    48 A                  
 -0.390  -0.355
 49 A    50 A                                                                  
 -- Virtual --                   
 -0.022   0.013   0.063   0.066   0.075   0.081   0.089   0.105
 51 A    52 A    53 A    54 A    55 A    56 A    57 A    58 A                  
  0.109   0.111   0.119   0.130   0.139   0.149   0.150   0.155
 59 A    60 A    61 A    62 A    63 A    64 A    65 A    66 A                  
  0.159   0.186   0.206   0.237   0.321   0.373   0.385   0.389
 67 A    68 A    69 A    70 A    71 A    72 A    73 A    74 A                  
  0.427   0.427   0.473   0.538   0.542   0.545   0.595   0.608
 75 A    76 A    77 A    78 A    79 A    80 A    81 A    82 A                  
  0.625   0.633   0.688   0.707   0.727   0.744   0.756   0.767
 83 A    84 A    85 A    86 A    87 A    88 A    89 A    90 A                  
  0.778   0.792   0.810   0.818   0.837   0.866   0.898   0.929
 91 A    92 A    93 A    94 A    95 A    96 A    97 A    98 A                  
  0.939   0.982   1.030   1.087   1.139   1.288   1.338   1.406
 99 A   100 A   101 A   102 A   103 A   104 A   105 A   106 A                  
  1.779   1.837   1.859   1.939   1.996   2.018   2.286   2.313
107 A   108 A   109 A   110 A   111 A   112 A   113 A   114 A                  
  2.315   2.342   2.396   2.436   4.527   4.530   4.531   4.543
115 A   116 A   117 A   118 A   119 A   120 A   121 A   122 A                  
  4.549   4.551   4.554   4.596   4.734   4.765   7.089   7.220
123 A   124 A   125 A   126 A   127 A   128 A   129 A   130 A                  
  7.250   7.413   8.193   8.214   8.217   8.237   8.283   8.295
131 A   132 A   133 A   134 A   135 A   136 A   137 A   138 A                  
 14.727  14.754  14.776  14.777  14.874  14.892  49.420  49.513
139 A   140 A   141 A   142 A   143 A   144 A   145 A   146 A                  
165.788 166.045 293.876 293.899 293.903 293.915 293.973 293.996
147 A   148 A   149 A   150 A   151 A   152 A   153 A   154 A                  
*******1028.464
155 A   156 A                                                                  

 Beta MOs, Restricted
 -- Occupied --                  
-490.05 -490.05  -80.03  -80.03  -65.18  -65.18  -58.54  -58.54
  1 A     2 A     3 A     4 A     5 A     6 A     7 A     8 A                  
-58.540 -58.540 -58.540 -58.539  -9.861  -9.861  -7.573  -7.572
  9 A    10 A    11 A    12 A    13 A    14 A    15 A    16 A                  
 -7.474  -7.474  -7.467  -7.466  -7.466  -7.466  -5.465  -5.465
 17 A    18 A    19 A    20 A    21 A    22 A    23 A    24 A                  
 -5.463  -5.463  -5.463  -5.463  -3.213  -3.213  -3.210  -3.210
 25 A    26 A    27 A    28 A    29 A    30 A    31 A    32 A                  
 -3.210  -3.209  -3.201  -3.201  -3.201  -3.201  -1.065  -1.039
 33 A    34 A    35 A    36 A    37 A    38 A    39 A    40 A                  
 -0.895  -0.694  -0.545  -0.506  -0.482  -0.450  -0.441  -0.420
 41 A    42 A    43 A    44 A    45 A    46 A    47 A    48 A                  
 -0.390  -0.355
 49 A    50 A                                                                  
 -- Virtual --                   
 -0.022   0.013   0.063   0.066   0.075   0.081   0.089   0.105
 51 A    52 A    53 A    54 A    55 A    56 A    57 A    58 A                  
  0.109   0.111   0.119   0.130   0.139   0.149   0.150   0.155
 59 A    60 A    61 A    62 A    63 A    64 A    65 A    66 A                  
  0.159   0.186   0.206   0.237   0.321   0.373   0.385   0.389
 67 A    68 A    69 A    70 A    71 A    72 A    73 A    74 A                  
  0.427   0.427   0.473   0.538   0.542   0.545   0.595   0.608
 75 A    76 A    77 A    78 A    79 A    80 A    81 A    82 A                  
  0.625   0.633   0.688   0.707   0.727   0.744   0.756   0.767
 83 A    84 A    85 A    86 A    87 A    88 A    89 A    90 A                  
  0.778   0.792   0.810   0.818   0.837   0.866   0.898   0.929
 91 A    92 A    93 A    94 A    95 A    96 A    97 A    98 A                  
  0.939   0.982   1.030   1.087   1.139   1.288   1.338   1.406
 99 A   100 A   101 A   102 A   103 A   104 A   105 A   106 A                  
  1.779   1.837   1.859   1.939   1.996   2.018   2.286   2.313
107 A   108 A   109 A   110 A   111 A   112 A   113 A   114 A                  
  2.315   2.342   2.396   2.436   4.527   4.530   4.531   4.543
115 A   116 A   117 A   118 A   119 A   120 A   121 A   122 A                  
  4.549   4.551   4.554   4.596   4.734   4.765   7.089   7.220
123 A   124 A   125 A   126 A   127 A   128 A   129 A   130 A                  
  7.250   7.413   8.193   8.214   8.217   8.237   8.283   8.295
131 A   132 A   133 A   134 A   135 A   136 A   137 A   138 A                  
 14.727  14.754  14.776  14.777  14.874  14.892  49.420  49.513
139 A   140 A   141 A   142 A   143 A   144 A   145 A   146 A                  
165.788 166.045 293.876 293.899 293.903 293.915 293.973 293.996
147 A   148 A   149 A   150 A   151 A   152 A   153 A   154 A                  
*******1028.464
155 A   156 A                                                                  

 Occupation and symmetry of molecular orbitals

 Point group: C1 (1 irreducible representation).

                           A     All 
 -------------------------------------
 All molecular orbitals:
  - Alpha                  156   156 
  - Beta                   156   156 
 -------------------------------------
 Alpha orbitals:
  - Frozen occupied        28    28  
  - Active occupied        22    22  
  - Active virtual         106   106 
  - Frozen virtual         0     0   
 -------------------------------------
 Beta orbitals:
  - Frozen occupied        28    28  
  - Active occupied        22    22  
  - Active virtual         106   106 
  - Frozen virtual         0     0   
 -------------------------------------

 Import integrals:   CPU 0.00 s  wall 0.00 s

 Import integrals:   CPU 98.45 s  wall 25.31 s

 MP2 amplitudes:   CPU 0.20 s  wall 0.13 s

Running a double precision version
           CCSD T amplitudes will be solved using DIIS.

           Start     Size      MaxIter   EConv     TConv     
           3         7         100       1.00e-07  1.00e-05  
 ------------------------------------------------------------------------------
           Energy (a.u.)   Ediff      Tdiff       Comment
 ------------------------------------------------------------------------------
         -5827.01485816                           
     1   -5827.00077301   1.41e-02   8.51e-01     
     2   -5827.02186155   2.11e-02   1.04e-01     
     3   -5827.02218700   3.25e-04   4.24e-02     
     4   -5827.02413657   1.95e-03   1.36e-02     Switched to DIIS steps.
     5   -5827.02476845   6.32e-04   1.22e-02     
     6   -5827.02476428   4.17e-06   2.45e-03     
     7   -5827.02476454   2.61e-07   1.00e-03     
     8   -5827.02476898   4.44e-06   2.14e-04     
     9   -5827.02476923   2.45e-07   1.05e-04     
    10   -5827.02476954   3.10e-07   4.50e-05     
    11   -5827.02476962   8.58e-08   3.02e-05     
    12   -5827.02476954   8.66e-08   8.33e-06     
 ------------------------------------------------------------------------------
         -5827.02476954                           CCSD T converged.

End of double precision
 SCF energy                 = -5826.23461374
 MP2 energy                 = -5827.01485816
 CCSD correlation energy     =    -0.79015580
 CCSD total energy           = -5827.02476954

 CCSD  T1^2 = 0.0114  T2^2 = 0.3110  Leading amplitudes:

 Amplitude    Orbitals with energies
 -0.0254       46 (A) A                  ->    51 (A) A                   
              -0.4503                         -0.0222                     
 -0.0254       46 (A) B                  ->    51 (A) B                   
              -0.4503                         -0.0222                     
  0.0207       50 (A) A                  ->    74 (A) A                   
              -0.3546                          0.3894                     
  0.0207       50 (A) B                  ->    74 (A) B                   
              -0.3546                          0.3894                     

 Amplitude    Orbitals with energies
 -0.1368       50 (A) A      50 (A) B    ->    51 (A) A      51 (A) B     
              -0.3546       -0.3546           -0.0222       -0.0222       
  0.1368       50 (A) A      50 (A) B    ->    51 (A) B      51 (A) A     
              -0.3546       -0.3546           -0.0222       -0.0222       
  0.1368       50 (A) B      50 (A) A    ->    51 (A) A      51 (A) B     
              -0.3546       -0.3546           -0.0222       -0.0222       
 -0.1368       50 (A) B      50 (A) A    ->    51 (A) B      51 (A) A     
              -0.3546       -0.3546           -0.0222       -0.0222       

 Computing CCSD intemediates for later calculations in double precision
 Finished.

Running a double precision version
           CCSD Lambda amplitudes will be solved using DIIS.
           Start     Size      MaxIter   EConv     LConv     
           3         7         100       1.00e-07  1.00e-05  
 ------------------------------------------------------------------------------
            Enorm      Ldiff       Comment
 ------------------------------------------------------------------------------
     1     6.19e-02   4.82e-02     
     2     1.40e-02   5.09e-03     
     3     5.83e-03   2.22e-03     
     4     3.10e-03   1.13e-03     Switched to DIIS steps.
     5     9.46e-04   5.48e-04     
     6     4.41e-04   1.45e-04     
     7     1.29e-04   3.64e-05     
     8     5.84e-05   4.15e-06     
     9     1.96e-05   4.35e-06     
    10     8.02e-06   1.46e-06     
    11     2.92e-06   5.63e-07     
    12     1.51e-06   9.41e-08     
    13     7.32e-07   8.74e-08     
    14     3.36e-07   1.88e-08     
    15     1.58e-07   3.85e-09     
    16     5.42e-08   9.74e-09     
 ------------------------------------------------------------------------------
                                   CCSD Lambda converged.

 Computing density matrices in double precision...
           Orbital response amplitudes will be solved using DIIS.
           Start     Size      MaxIter   EConv     LConv     
           3         7         100       1.00e-06  1.00e-06  
 ------------------------------------------------------------------------------
            Enorm      Ldiff       Comment
 ------------------------------------------------------------------------------
     1     1.34e-01   4.06e-03     
     2     1.42e-01   5.81e-03     
     3     1.76e-01   3.70e-02     
     4     1.46e-02   8.61e-02     Switched to DIIS steps.
     5     1.93e-03   1.20e-03     
     6     2.71e-04   4.47e-04     
     7     8.86e-05   3.74e-05     
     8     6.01e-05   7.43e-06     
     9     1.93e-05   6.81e-07     
    10     2.56e-06   5.31e-07     
    11     7.84e-07   7.98e-08     
 ------------------------------------------------------------------------------
                                   Orbital response converged.

 Computing density matrices... Done.
 CCSD calculation:   CPU 4198.96 s  wall 1064.97 s

 Transferring MO TPDM to AO TPDM
 Transferring g2_o1o1o1o1
 Transferring g2_o1o1o1v1
 Transferring g2_o1o1v1v1
 Transferring g2_o1v1o1v1
 Transferring g2_o1v1v1v1
 Transferring g2_v1v1v1v1
 Adding separable TPDM
 Computing TPDM gradient
 --------------------------------------------------------
 2e gradient
  Atom          X               Y               Z
 --------------------------------------------------------
    1        -45.971710        0.000002      -35.588624  
    2        -18.821109       -0.000002       35.575070  
    3         18.829109        0.000001       35.584709  
    4         45.963711       -0.000000      -35.571155  
 --------------------------------------------------------
 --------------------------------------------------------
 Final gradient
  Atom          X               Y               Z
 --------------------------------------------------------
    1        -45.971710        0.000002      -35.588624  
    2        -18.821109       -0.000002       35.575070  
    3         18.829109        0.000001       35.584709  
    4         45.963711       -0.000000      -35.571155  
 --------------------------------------------------------
 Analytic gradient from two-electron contribution:   CPU 543.96 s  wall 164.12 s

 Total ccman2 time:   CPU 4846.57 s  wall 1256.22 s


 --------------------------------------------------------------

                    Orbital Energies (a.u.)
 --------------------------------------------------------------

 Alpha MOs
 -- Occupied --
*******-490.047 -80.033 -80.033 -65.181 -65.181 -58.541 -58.541
-58.540 -58.540 -58.540 -58.539  -9.861  -9.861  -7.573  -7.572
 -7.474  -7.474  -7.467  -7.466  -7.466  -7.466  -5.465  -5.465
 -5.463  -5.463  -5.463  -5.463  -3.213  -3.213  -3.210  -3.210
 -3.210  -3.209  -3.201  -3.201  -3.201  -3.201  -1.065  -1.039
 -0.895  -0.694  -0.545  -0.506  -0.482  -0.450  -0.441  -0.420
 -0.390  -0.355
 -- Virtual --
 -0.022   0.013   0.063   0.066   0.075   0.081   0.089   0.105
  0.109   0.111   0.119   0.130   0.139   0.149   0.150   0.155
  0.159   0.186   0.206   0.237   0.321   0.373   0.385   0.389
  0.427   0.427   0.473   0.538   0.542   0.545   0.595   0.608
  0.625   0.633   0.688   0.707   0.727   0.744   0.756   0.767
  0.778   0.792   0.810   0.818   0.837   0.866   0.898   0.929
  0.939   0.982   1.030   1.087   1.139   1.288   1.338   1.406
  1.779   1.837   1.859   1.939   1.996   2.018   2.286   2.313
  2.315   2.342   2.396   2.436   4.527   4.530   4.531   4.543
  4.549   4.551   4.554   4.596   4.734   4.765   7.089   7.220
  7.250   7.413   8.193   8.214   8.217   8.237   8.283   8.295
 14.727  14.754  14.776  14.777  14.874  14.892  49.420  49.513
165.788 166.045 293.876 293.899 293.903 293.915 293.973 293.996
*******1028.464
 --------------------------------------------------------------

          Ground-State Mulliken Net Atomic Charges

     Atom                 Charge (a.u.)
  ----------------------------------------
      1 Br                   -0.171456
      2 P                     0.171414
      3 P                     0.172261
      4 Br                   -0.172219
  ----------------------------------------
  Sum of atomic charges =    -0.000000

 -----------------------------------------------------------------
                    Cartesian Multipole Moments
 -----------------------------------------------------------------
    Charge (ESU x 10^10)
                -0.0000
    Dipole Moment (Debye)
         X       0.0026      Y      -0.0000      Z      -0.8791
       Tot       0.8791
    Quadrupole Moments (Debye-Ang)
        XX     -65.9151     XY      -0.0000     YY     -63.6348
        XZ       0.0086     YZ      -0.0000     ZZ     -62.2690
    Octopole Moments (Debye-Ang^2)
       XXX       0.0241    XXY      -0.0000    XYY       0.0061
       YYY      -0.0000    XXZ      19.0456    XYZ       0.0000
       YYZ      14.6551    XZZ      -0.0071    YZZ      -0.0000
       ZZZ      52.6254
    Hexadecapole Moments (Debye-Ang^3)
      XXXX   -1007.6824   XXXY      -0.0000   XXYY    -182.1435
      XYYY      -0.0000   YYYY     -89.2737   XXXZ       0.0090
      XXYZ      -0.0000   XYYZ      -0.0083   YYYZ       0.0000
      XXZZ    -245.3586   XYZZ      -0.0000   YYZZ    -101.9472
      XZZZ      -0.0070   YZZZ       0.0000   ZZZZ    -506.2165
 -----------------------------------------------------------------
 DrvMan completing analytic gradient of the correlated energy
 Correlated dipole moment
            1
    1   0.0010298
    2  -0.0000000
    3  -0.3458476
 Energy read as -5827.024769536
 Full Analytical Gradient: (in a.u., or Hartree/Bohr)
             1             2             3             4
    1   -0.00004322   -0.00001814    0.00004235    0.00001901
    2   -0.00000001   -0.00000002    0.00000004   -0.00000001
    3   -0.00021800    0.00027536   -0.00004828   -0.00000908
 Gradient time:  CPU 0.75 s  wall 0.78 s
 ----------------------------------------------------------------
             Standard Nuclear Orientation (Angstroms)
    I     Atom           X                Y                Z
 ----------------------------------------------------------------
    1      Br      1.8238503024    -0.0000000000     0.6255115881
    2      P       1.0213960000     0.0000000000    -1.4605270389
    3      P      -1.0213960000     0.0000000000    -1.4595270389
    4      Br     -1.8238503024    -0.0000000000     0.6255115881
 ----------------------------------------------------------------
 Nuclear Repulsion Energy =   642.1551054248 hartrees
 There are       50 alpha and       50 beta electrons

                       Distance Matrix (Angstroms)
             Br(  1)   P (  2)   P (  3)
   P (  2)  2.235059
   P (  3)  3.527437  2.042792
   Br(  4)  3.647701  3.528028  2.234126

 Requested basis set is 6-311++G(d,p)
 There are 64 shells and 156 basis functions
 A cutoff of  1.0D-14 yielded   1686 shell pairs
 There are     10736 function pairs (     11892 Cartesian)
 Smallest overlap matrix eigenvalue = 3.31E-04
 Guess MOs from SCF MO coefficient file

 -----------------------------------------------------------------------
  General SCF calculation program by
  Eric Jon Sundstrom, Paul Horn, Yuezhi Mao, Dmitri Zuev, Alec White,
  David Stuck, Shaama M.S., Shane Yost, Joonho Lee, David Small,
  Daniel Levine, Susi Lehtola, Hugh Burton, Evgeny Epifanovsky
 -----------------------------------------------------------------------
 Hartree-Fock
 using 4 threads for integral computing
 -------------------------------------------------------
 OpenMP Integral computing Module                
 Release: version 2.0, May 2017, Q-Chem Inc. Pleasanton 
 -------------------------------------------------------
 A restricted SCF calculation will be
 performed using DIIS
 SCF converges when DIIS error is below 1.0e-08
 ---------------------------------------
  Cycle       Energy         DIIS error
 ---------------------------------------
    1   -5826.2345949791      1.27e-05  
    2   -5826.2345957781      3.31e-06  
    3   -5826.2345958605      1.52e-06  
    4   -5826.2345958729      5.25e-07  
    5   -5826.2345958758      2.53e-07  
    6   -5826.2345958768      1.02e-07  
    7   -5826.2345958769      5.30e-08  
    8   -5826.2345958770      1.78e-08  
    9   -5826.2345958769      6.67e-09  Convergence criterion met
 ---------------------------------------
 SCF time:   CPU 13.53s  wall 4.00s 
 SCF   energy in the final basis set =    -5826.2345958769
 Total energy in the final basis set =    -5826.2345958769


 ------------------------------------------------------------------------------

   CCMAN2: suite of methods based on coupled cluster
           and equation of motion theories.

   Components:
   * libvmm-1.3-trunk
     by Evgeny Epifanovsky, Ilya Kaliman.
   * libtensor-2.5-trunk
     by Evgeny Epifanovsky, Michael Wormit, Dmitry Zuev, Sam Manzer, 
        Ilya Kaliman.
   * libcc-2.5-trunk
     by Evgeny Epifanovsky, Arik Landau, Tomasz Kus, Kirill Khistyaev, 
        Dmitry Zuev, Prashant Manohar, Xintian Feng, Anna Krylov, 
        Matthew Goldey, Alec White, Thomas Jagau, Kaushik Nanda, 
        Anastasia Gunina, Alexander Kunitsa, Joonho Lee.

   CCMAN original authors:
   Anna I. Krylov, C. David Sherrill, Steven R. Gwaltney,
   Edward F. C. Byrd (2000)
   Sergey V. Levchenko, Lyudmila V. Slipchenko, Tao Wang,
   Ana-Maria C. Cristian (2003)
   Piotr A. Pieniazek, C. Melania Oana, Evgeny Epifanovsky (2007)
   Prashant Manohar (2009)

 ------------------------------------------------------------------------------


 Allocating and initializing 29808MB of RAM...
 Calculation will run on 4 cores.


 Alpha MOs, Restricted
 -- Occupied --                  
-490.05 -490.05  -80.03  -80.03  -65.18  -65.18  -58.54  -58.54
  1 A     2 A     3 A     4 A     5 A     6 A     7 A     8 A                  
-58.540 -58.540 -58.540 -58.539  -9.861  -9.861  -7.573  -7.572
  9 A    10 A    11 A    12 A    13 A    14 A    15 A    16 A                  
 -7.474  -7.474  -7.466  -7.466  -7.466  -7.466  -5.465  -5.465
 17 A    18 A    19 A    20 A    21 A    22 A    23 A    24 A                  
 -5.464  -5.463  -5.463  -5.463  -3.213  -3.213  -3.210  -3.210
 25 A    26 A    27 A    28 A    29 A    30 A    31 A    32 A                  
 -3.209  -3.209  -3.201  -3.201  -3.201  -3.201  -1.065  -1.039
 33 A    34 A    35 A    36 A    37 A    38 A    39 A    40 A                  
 -0.895  -0.694  -0.544  -0.506  -0.482  -0.450  -0.441  -0.420
 41 A    42 A    43 A    44 A    45 A    46 A    47 A    48 A                  
 -0.390  -0.355
 49 A    50 A                                                                  
 -- Virtual --                   
 -0.022   0.013   0.063   0.066   0.075   0.081   0.088   0.105
 51 A    52 A    53 A    54 A    55 A    56 A    57 A    58 A                  
  0.109   0.111   0.119   0.130   0.139   0.149   0.150   0.155
 59 A    60 A    61 A    62 A    63 A    64 A    65 A    66 A                  
  0.159   0.186   0.206   0.237   0.321   0.373   0.385   0.389
 67 A    68 A    69 A    70 A    71 A    72 A    73 A    74 A                  
  0.427   0.427   0.473   0.538   0.542   0.545   0.595   0.608
 75 A    76 A    77 A    78 A    79 A    80 A    81 A    82 A                  
  0.625   0.633   0.688   0.707   0.727   0.744   0.756   0.768
 83 A    84 A    85 A    86 A    87 A    88 A    89 A    90 A                  
  0.778   0.792   0.810   0.818   0.837   0.866   0.898   0.929
 91 A    92 A    93 A    94 A    95 A    96 A    97 A    98 A                  
  0.939   0.981   1.030   1.087   1.139   1.287   1.338   1.405
 99 A   100 A   101 A   102 A   103 A   104 A   105 A   106 A                  
  1.779   1.836   1.858   1.939   1.995   2.018   2.286   2.313
107 A   108 A   109 A   110 A   111 A   112 A   113 A   114 A                  
  2.315   2.342   2.396   2.436   4.527   4.530   4.531   4.543
115 A   116 A   117 A   118 A   119 A   120 A   121 A   122 A                  
  4.549   4.551   4.554   4.595   4.734   4.765   7.089   7.219
123 A   124 A   125 A   126 A   127 A   128 A   129 A   130 A                  
  7.250   7.413   8.193   8.214   8.217   8.237   8.283   8.295
131 A   132 A   133 A   134 A   135 A   136 A   137 A   138 A                  
 14.727  14.754  14.776  14.777  14.874  14.892  49.420  49.513
139 A   140 A   141 A   142 A   143 A   144 A   145 A   146 A                  
165.788 166.045 293.876 293.899 293.903 293.915 293.973 293.996
147 A   148 A   149 A   150 A   151 A   152 A   153 A   154 A                  
*******1028.464
155 A   156 A                                                                  

 Beta MOs, Restricted
 -- Occupied --                  
-490.05 -490.05  -80.03  -80.03  -65.18  -65.18  -58.54  -58.54
  1 A     2 A     3 A     4 A     5 A     6 A     7 A     8 A                  
-58.540 -58.540 -58.540 -58.539  -9.861  -9.861  -7.573  -7.572
  9 A    10 A    11 A    12 A    13 A    14 A    15 A    16 A                  
 -7.474  -7.474  -7.466  -7.466  -7.466  -7.466  -5.465  -5.465
 17 A    18 A    19 A    20 A    21 A    22 A    23 A    24 A                  
 -5.464  -5.463  -5.463  -5.463  -3.213  -3.213  -3.210  -3.210
 25 A    26 A    27 A    28 A    29 A    30 A    31 A    32 A                  
 -3.209  -3.209  -3.201  -3.201  -3.201  -3.201  -1.065  -1.039
 33 A    34 A    35 A    36 A    37 A    38 A    39 A    40 A                  
 -0.895  -0.694  -0.544  -0.506  -0.482  -0.450  -0.441  -0.420
 41 A    42 A    43 A    44 A    45 A    46 A    47 A    48 A                  
 -0.390  -0.355
 49 A    50 A                                                                  
 -- Virtual --                   
 -0.022   0.013   0.063   0.066   0.075   0.081   0.088   0.105
 51 A    52 A    53 A    54 A    55 A    56 A    57 A    58 A                  
  0.109   0.111   0.119   0.130   0.139   0.149   0.150   0.155
 59 A    60 A    61 A    62 A    63 A    64 A    65 A    66 A                  
  0.159   0.186   0.206   0.237   0.321   0.373   0.385   0.389
 67 A    68 A    69 A    70 A    71 A    72 A    73 A    74 A                  
  0.427   0.427   0.473   0.538   0.542   0.545   0.595   0.608
 75 A    76 A    77 A    78 A    79 A    80 A    81 A    82 A                  
  0.625   0.633   0.688   0.707   0.727   0.744   0.756   0.768
 83 A    84 A    85 A    86 A    87 A    88 A    89 A    90 A                  
  0.778   0.792   0.810   0.818   0.837   0.866   0.898   0.929
 91 A    92 A    93 A    94 A    95 A    96 A    97 A    98 A                  
  0.939   0.981   1.030   1.087   1.139   1.287   1.338   1.405
 99 A   100 A   101 A   102 A   103 A   104 A   105 A   106 A                  
  1.779   1.836   1.858   1.939   1.995   2.018   2.286   2.313
107 A   108 A   109 A   110 A   111 A   112 A   113 A   114 A                  
  2.315   2.342   2.396   2.436   4.527   4.530   4.531   4.543
115 A   116 A   117 A   118 A   119 A   120 A   121 A   122 A                  
  4.549   4.551   4.554   4.595   4.734   4.765   7.089   7.219
123 A   124 A   125 A   126 A   127 A   128 A   129 A   130 A                  
  7.250   7.413   8.193   8.214   8.217   8.237   8.283   8.295
131 A   132 A   133 A   134 A   135 A   136 A   137 A   138 A                  
 14.727  14.754  14.776  14.777  14.874  14.892  49.420  49.513
139 A   140 A   141 A   142 A   143 A   144 A   145 A   146 A                  
165.788 166.045 293.876 293.899 293.903 293.915 293.973 293.996
147 A   148 A   149 A   150 A   151 A   152 A   153 A   154 A                  
*******1028.464
155 A   156 A                                                                  

 Occupation and symmetry of molecular orbitals

 Point group: C1 (1 irreducible representation).

                           A     All 
 -------------------------------------
 All molecular orbitals:
  - Alpha                  156   156 
  - Beta                   156   156 
 -------------------------------------
 Alpha orbitals:
  - Frozen occupied        28    28  
  - Active occupied        22    22  
  - Active virtual         106   106 
  - Frozen virtual         0     0   
 -------------------------------------
 Beta orbitals:
  - Frozen occupied        28    28  
  - Active occupied        22    22  
  - Active virtual         106   106 
  - Frozen virtual         0     0   
 -------------------------------------

 Import integrals:   CPU 0.00 s  wall 0.00 s

 Import integrals:   CPU 97.97 s  wall 25.18 s

 MP2 amplitudes:   CPU 0.25 s  wall 0.18 s

Running a double precision version
           CCSD T amplitudes will be solved using DIIS.

           Start     Size      MaxIter   EConv     TConv     
           3         7         100       1.00e-07  1.00e-05  
 ------------------------------------------------------------------------------
           Energy (a.u.)   Ediff      Tdiff       Comment
 ------------------------------------------------------------------------------
         -5827.01484532                           
     1   -5827.00076612   1.41e-02   8.51e-01     
     2   -5827.02185948   2.11e-02   1.04e-01     
     3   -5827.02218520   3.26e-04   4.25e-02     
     4   -5827.02413572   1.95e-03   1.36e-02     Switched to DIIS steps.
     5   -5827.02476839   6.33e-04   1.22e-02     
     6   -5827.02476426   4.13e-06   2.45e-03     
     7   -5827.02476451   2.49e-07   1.00e-03     
     8   -5827.02476896   4.45e-06   2.14e-04     
     9   -5827.02476921   2.48e-07   1.05e-04     
    10   -5827.02476952   3.10e-07   4.51e-05     
    11   -5827.02476960   8.63e-08   3.03e-05     
    12   -5827.02476952   8.69e-08   8.36e-06     
 ------------------------------------------------------------------------------
         -5827.02476952                           CCSD T converged.

End of double precision
 SCF energy                 = -5826.23459588
 MP2 energy                 = -5827.01484532
 CCSD correlation energy     =    -0.79017364
 CCSD total energy           = -5827.02476952

 CCSD  T1^2 = 0.0114  T2^2 = 0.3111  Leading amplitudes:

 Amplitude    Orbitals with energies
  0.0254       46 (A) A                  ->    51 (A) A                   
              -0.4502                         -0.0223                     
  0.0254       46 (A) B                  ->    51 (A) B                   
              -0.4502                         -0.0223                     
  0.0207       50 (A) A                  ->    74 (A) A                   
              -0.3547                          0.3894                     
  0.0207       50 (A) B                  ->    74 (A) B                   
              -0.3547                          0.3894                     

 Amplitude    Orbitals with energies
 -0.1368       50 (A) A      50 (A) B    ->    51 (A) A      51 (A) B     
              -0.3547       -0.3547           -0.0223       -0.0223       
  0.1368       50 (A) A      50 (A) B    ->    51 (A) B      51 (A) A     
              -0.3547       -0.3547           -0.0223       -0.0223       
  0.1368       50 (A) B      50 (A) A    ->    51 (A) A      51 (A) B     
              -0.3547       -0.3547           -0.0223       -0.0223       
 -0.1368       50 (A) B      50 (A) A    ->    51 (A) B      51 (A) A     
              -0.3547       -0.3547           -0.0223       -0.0223       

 Computing CCSD intemediates for later calculations in double precision
 Finished.

Running a double precision version
           CCSD Lambda amplitudes will be solved using DIIS.
           Start     Size      MaxIter   EConv     LConv     
           3         7         100       1.00e-07  1.00e-05  
 ------------------------------------------------------------------------------
            Enorm      Ldiff       Comment
 ------------------------------------------------------------------------------
     1     6.19e-02   4.82e-02     
     2     1.40e-02   5.09e-03     
     3     5.84e-03   2.22e-03     
     4     3.11e-03   1.13e-03     Switched to DIIS steps.
     5     9.48e-04   5.49e-04     
     6     4.42e-04   1.45e-04     
     7     1.29e-04   3.65e-05     
     8     5.86e-05   4.17e-06     
     9     1.96e-05   4.37e-06     
    10     8.05e-06   1.47e-06     
    11     2.94e-06   5.65e-07     
    12     1.51e-06   9.42e-08     
    13     7.35e-07   8.77e-08     
    14     3.37e-07   1.90e-08     
    15     1.59e-07   3.84e-09     
    16     5.45e-08   9.79e-09     
 ------------------------------------------------------------------------------
                                   CCSD Lambda converged.

 Computing density matrices in double precision...
           Orbital response amplitudes will be solved using DIIS.
           Start     Size      MaxIter   EConv     LConv     
           3         7         100       1.00e-06  1.00e-06  
 ------------------------------------------------------------------------------
            Enorm      Ldiff       Comment
 ------------------------------------------------------------------------------
     1     1.34e-01   4.09e-03     
     2     1.42e-01   5.79e-03     
     3     1.76e-01   3.71e-02     
     4     1.46e-02   8.62e-02     Switched to DIIS steps.
     5     1.93e-03   1.20e-03     
     6     2.71e-04   4.48e-04     
     7     8.88e-05   3.74e-05     
     8     6.04e-05   7.45e-06     
     9     1.92e-05   6.84e-07     
    10     2.56e-06   5.33e-07     
    11     7.82e-07   7.92e-08     
 ------------------------------------------------------------------------------
                                   Orbital response converged.

 Computing density matrices... Done.
 CCSD calculation:   CPU 4195.98 s  wall 1064.60 s

 Transferring MO TPDM to AO TPDM
 Transferring g2_o1o1o1o1
 Transferring g2_o1o1o1v1
 Transferring g2_o1o1v1v1
 Transferring g2_o1v1o1v1
 Transferring g2_o1v1v1v1
 Transferring g2_v1v1v1v1
 Adding separable TPDM
 Computing TPDM gradient
 --------------------------------------------------------
 2e gradient
  Atom          X               Y               Z
 --------------------------------------------------------
    1        -45.946726        0.000000      -35.555955  
    2        -18.838152       -0.000000       35.569503  
    3         18.830168        0.000000       35.559867  
    4         45.954709       -0.000000      -35.573414  
 --------------------------------------------------------
 --------------------------------------------------------
 Final gradient
  Atom          X               Y               Z
 --------------------------------------------------------
    1        -45.946726        0.000000      -35.555955  
    2        -18.838152       -0.000000       35.569503  
    3         18.830168        0.000000       35.559867  
    4         45.954709       -0.000000      -35.573414  
 --------------------------------------------------------
 Analytic gradient from two-electron contribution:   CPU 544.59 s  wall 164.13 s

 Total ccman2 time:   CPU 4843.40 s  wall 1255.60 s


 --------------------------------------------------------------

                    Orbital Energies (a.u.)
 --------------------------------------------------------------

 Alpha MOs
 -- Occupied --
*******-490.047 -80.033 -80.033 -65.181 -65.181 -58.541 -58.541
-58.540 -58.540 -58.540 -58.539  -9.861  -9.861  -7.573  -7.572
 -7.474  -7.474  -7.466  -7.466  -7.466  -7.466  -5.465  -5.465
 -5.464  -5.463  -5.463  -5.463  -3.213  -3.213  -3.210  -3.210
 -3.209  -3.209  -3.201  -3.201  -3.201  -3.201  -1.065  -1.039
 -0.895  -0.694  -0.544  -0.506  -0.482  -0.450  -0.441  -0.420
 -0.390  -0.355
 -- Virtual --
 -0.022   0.013   0.063   0.066   0.075   0.081   0.088   0.105
  0.109   0.111   0.119   0.130   0.139   0.149   0.150   0.155
  0.159   0.186   0.206   0.237   0.321   0.373   0.385   0.389
  0.427   0.427   0.473   0.538   0.542   0.545   0.595   0.608
  0.625   0.633   0.688   0.707   0.727   0.744   0.756   0.768
  0.778   0.792   0.810   0.818   0.837   0.866   0.898   0.929
  0.939   0.981   1.030   1.087   1.139   1.287   1.338   1.405
  1.779   1.836   1.858   1.939   1.995   2.018   2.286   2.313
  2.315   2.342   2.396   2.436   4.527   4.530   4.531   4.543
  4.549   4.551   4.554   4.595   4.734   4.765   7.089   7.219
  7.250   7.413   8.193   8.214   8.217   8.237   8.283   8.295
 14.727  14.754  14.776  14.777  14.874  14.892  49.420  49.513
165.788 166.045 293.876 293.899 293.903 293.915 293.973 293.996
*******1028.464
 --------------------------------------------------------------

          Ground-State Mulliken Net Atomic Charges

     Atom                 Charge (a.u.)
  ----------------------------------------
      1 Br                   -0.172423
      2 P                     0.172465
      3 P                     0.171619
      4 Br                   -0.171661
  ----------------------------------------
  Sum of atomic charges =    -0.000000

 -----------------------------------------------------------------
                    Cartesian Multipole Moments
 -----------------------------------------------------------------
    Charge (ESU x 10^10)
                -0.0000
    Dipole Moment (Debye)
         X      -0.0026      Y      -0.0000      Z      -0.8855
       Tot       0.8855
    Quadrupole Moments (Debye-Ang)
        XX     -65.9240     XY      -0.0000     YY     -63.6375
        XZ      -0.0086     YZ      -0.0000     ZZ     -62.2567
    Octopole Moments (Debye-Ang^2)
       XXX      -0.0241    XXY      -0.0000    XYY      -0.0060
       YYY       0.0000    XXZ      19.0596    XYZ       0.0000
       YYZ      14.6753    XZZ       0.0071    YZZ       0.0000
       ZZZ      52.6746
    Hexadecapole Moments (Debye-Ang^3)
      XXXX   -1007.7935   XXXY      -0.0000   XXYY    -182.1588
      XYYY      -0.0000   YYYY     -89.2810   XXXZ      -0.0090
      XXYZ       0.0000   XYYZ       0.0083   YYYZ       0.0000
      XXZZ    -245.4235   XYZZ      -0.0000   YYZZ    -102.0165
      XZZZ       0.0070   YZZZ      -0.0000   ZZZZ    -506.5964
 -----------------------------------------------------------------
 DrvMan completing analytic gradient of the correlated energy
 Correlated dipole moment
            1
    1  -0.0010282
    2  -0.0000000
    3  -0.3483878
 Energy read as -5827.024769515
 Full Analytical Gradient: (in a.u., or Hartree/Bohr)
             1             2             3             4
    1    0.00006001   -0.00010913    0.00008523   -0.00003611
    2    0.00000000   -0.00000000    0.00000000   -0.00000000
    3    0.00022522   -0.00028255    0.00004020    0.00001713
 Gradient time:  CPU 0.76 s  wall 0.79 s
Dipole drv :
gprntSymmMtrx error report: 
 Final Hessian.
            1           2           3           4           5           6
    1   0.0345402   0.0000000   0.0433182  -0.0208926   0.0000000  -0.0273085
    2   0.0000000   0.0031761   0.0000016   0.0000000  -0.0056647  -0.0000012
    3   0.0433182   0.0000016   0.1185715  -0.0400846   0.0000000  -0.1172750
    4  -0.0208926   0.0000000  -0.0400846   0.2191383   0.0000000   0.0240712
    5   0.0000000  -0.0056647   0.0000000   0.0000000   0.0101129  -0.0000029
    6  -0.0273085  -0.0000012  -0.1172750   0.0240712  -0.0000029   0.1476184
    7  -0.0120203   0.0000000  -0.0046547  -0.1862265   0.0000000  -0.0113542
    8   0.0000000   0.0056694   0.0000000   0.0000000  -0.0101248   0.0000000
    9  -0.0145900   0.0000008  -0.0069313   0.0113542  -0.0000049  -0.0234106
   10  -0.0016261   0.0000000   0.0014185  -0.0120203   0.0000000   0.0145900
   11   0.0000000  -0.0031737   0.0000000   0.0000000   0.0056694   0.0000000
   12  -0.0014185  -0.0000002   0.0056331   0.0046547   0.0000005  -0.0069313
            7           8           9          10          11          12
    1  -0.0120203   0.0000000  -0.0145900  -0.0016261   0.0000000  -0.0014185
    2   0.0000000   0.0056694   0.0000008   0.0000000  -0.0031737  -0.0000002
    3  -0.0046547   0.0000000  -0.0069313   0.0014185   0.0000000   0.0056331
    4  -0.1862265   0.0000000   0.0113542  -0.0120203   0.0000000   0.0046547
    5   0.0000000  -0.0101248  -0.0000049   0.0000000   0.0056694   0.0000005
    6  -0.0113542   0.0000000  -0.0234106   0.0145900   0.0000000  -0.0069313
    7   0.2191383   0.0000000  -0.0240712  -0.0208926   0.0000000   0.0400846
    8   0.0000000   0.0101129   0.0000029   0.0000000  -0.0056647   0.0000014
    9  -0.0240712   0.0000029   0.1476184   0.0273085   0.0000000  -0.1172750
   10  -0.0208926   0.0000000   0.0273085   0.0345402   0.0000000  -0.0433182
   11   0.0000000  -0.0056647   0.0000000   0.0000000   0.0031761  -0.0000016
   12   0.0400846   0.0000014  -0.1172750  -0.0433182  -0.0000016   0.1185715
 ----------------------------------------------------------------
             Standard Nuclear Orientation (Angstroms)
    I     Atom           X                Y                Z
 ----------------------------------------------------------------
    1      Br      1.8238503024    -0.0000000000     0.6255115881
    2      P       1.0213960000     0.0000000000    -1.4595270389
    3      P      -1.0213960000     0.0000000000    -1.4595270389
    4      Br     -1.8238503024    -0.0000000000     0.6255115881
 ----------------------------------------------------------------
 Nuclear Repulsion Energy =   642.2202357560 hartrees
 There are       50 alpha and       50 beta electrons
 old dipole drv.
            1           2           3           4           5           6
    1  -0.3519562   0.0000000  -0.6571931   0.3519580   0.0000000   0.5445254
    2  -0.0000000  -0.0440886   0.0000173  -0.0000000   0.0440907  -0.0000053
    3  -0.1631279   0.0000000  -0.6720568   0.0874218   0.0000000   0.6721100
            7           8           9          10          11          12
    1   0.3519580   0.0000000  -0.5445254  -0.3519562   0.0000000   0.6571931
    2  -0.0000000   0.0440907   0.0000053  -0.0000000  -0.0440886  -0.0000173
    3  -0.0874218   0.0000000   0.6721100   0.1631279   0.0000000  -0.6720568
 New transposed dipole drv.
            1           2           3
    1  -0.3519562  -0.0000000  -0.1631279
    2   0.0000000  -0.0440886   0.0000000
    3  -0.6571931   0.0000173  -0.6720568
    4   0.3519580  -0.0000000   0.0874218
    5   0.0000000   0.0440907   0.0000000
    6   0.5445254  -0.0000053   0.6721100
    7   0.3519580  -0.0000000  -0.0874218
    8   0.0000000   0.0440907   0.0000000
    9  -0.5445254   0.0000053   0.6721100
   10  -0.3519562  -0.0000000   0.1631279
   11   0.0000000  -0.0440886   0.0000000
   12   0.6571931  -0.0000173  -0.6720568
FINAL TENSOR RESULT:
Order 2, Length 12
    Atom      X          Y          Z
     1 Order 1, Length 12
    Atom      X          Y          Z
     1    3.454015486823239e-02   0.000000000000000e+00   4.331823302098734e-02
     2   -2.089260413989538e-02   0.000000000000000e+00  -2.730850607536714e-02
     3   -1.202030366219309e-02   0.000000000000000e+00  -1.458995762849705e-02
     4   -1.626063090904768e-03   0.000000000000000e+00  -1.418548591348508e-03

Order 1, Length 12
    Atom      X          Y          Z
     1    0.000000000000000e+00   3.176066122723886e-03   1.632963948065260e-06
     2    0.000000000000000e+00  -5.664661287233343e-03  -1.172641374056081e-06
     3    0.000000000000000e+00   5.669439504560232e-03   7.731083405064404e-07
     4    0.000000000000000e+00  -3.173722216629578e-03  -2.080604796155086e-07

Order 1, Length 12
    Atom      X          Y          Z
     1    4.331823302098734e-02   1.632963948065260e-06   1.185715290363924e-01
     2   -4.008462436389867e-02   0.000000000000000e+00  -1.172749681887051e-01
     3   -4.654651345579711e-03   0.000000000000000e+00  -6.931256252489686e-03
     4    1.418548591348508e-03   0.000000000000000e+00   5.633137722978691e-03


     2 Order 1, Length 12
    Atom      X          Y          Z
     1   -2.089260413989538e-02   0.000000000000000e+00  -4.008462436389867e-02
     2    2.191382647493939e-01   0.000000000000000e+00   2.407117379501055e-02
     3   -1.862265396901947e-01   0.000000000000000e+00   1.135417438189469e-02
     4   -1.202030366219309e-02   0.000000000000000e+00   4.654651345579711e-03

Order 1, Length 12
    Atom      X          Y          Z
     1    0.000000000000000e+00  -5.664661287233343e-03   0.000000000000000e+00
     2    0.000000000000000e+00   1.011292714679796e-02  -2.907563291090205e-06
     3    0.000000000000000e+00  -1.012482748798943e-02  -4.853313005668310e-06
     4    0.000000000000000e+00   5.669439504560232e-03   4.697466103964976e-07

Order 1, Length 12
    Atom      X          Y          Z
     1   -2.730850607536714e-02  -1.172641374056081e-06  -1.172749681887051e-01
     2    2.407117379501055e-02  -2.907563291090205e-06   1.476184004985546e-01
     3   -1.135417438189469e-02   0.000000000000000e+00  -2.341061810293380e-02
     4    1.458995762849705e-02   0.000000000000000e+00  -6.931256252489686e-03


     3 Order 1, Length 12
    Atom      X          Y          Z
     1   -1.202030366219309e-02   0.000000000000000e+00  -4.654651345579711e-03
     2   -1.862265396901947e-01   0.000000000000000e+00  -1.135417438189469e-02
     3    2.191382647493939e-01   0.000000000000000e+00  -2.407117379501055e-02
     4   -2.089260413989538e-02   0.000000000000000e+00   4.008462436389867e-02

Order 1, Length 12
    Atom      X          Y          Z
     1    0.000000000000000e+00   5.669439504560232e-03   0.000000000000000e+00
     2    0.000000000000000e+00  -1.012482748798943e-02   0.000000000000000e+00
     3    0.000000000000000e+00   1.011292714679796e-02   2.907563291090205e-06
     4    0.000000000000000e+00  -5.664661287233343e-03   1.371277817274817e-06

Order 1, Length 12
    Atom      X          Y          Z
     1   -1.458995762849705e-02   7.731083405064404e-07  -6.931256252489686e-03
     2    1.135417438189469e-02  -4.853313005668310e-06  -2.341061810293380e-02
     3   -2.407117379501055e-02   2.907563291090205e-06   1.476184004985546e-01
     4    2.730850607536714e-02   0.000000000000000e+00  -1.172749681887051e-01


     4 Order 1, Length 12
    Atom      X          Y          Z
     1   -1.626063090904768e-03   0.000000000000000e+00   1.418548591348508e-03
     2   -1.202030366219309e-02   0.000000000000000e+00   1.458995762849705e-02
     3   -2.089260413989538e-02   0.000000000000000e+00   2.730850607536714e-02
     4    3.454015486823239e-02   0.000000000000000e+00  -4.331823302098734e-02

Order 1, Length 12
    Atom      X          Y          Z
     1    0.000000000000000e+00  -3.173722216629578e-03   0.000000000000000e+00
     2    0.000000000000000e+00   5.669439504560232e-03   0.000000000000000e+00
     3    0.000000000000000e+00  -5.664661287233343e-03   0.000000000000000e+00
     4    0.000000000000000e+00   3.176066122723886e-03  -1.632963948065260e-06

Order 1, Length 12
    Atom      X          Y          Z
     1   -1.418548591348508e-03  -2.080604796155086e-07   5.633137722978691e-03
     2    4.654651345579711e-03   4.697466103964976e-07  -6.931256252489686e-03
     3    4.008462436389867e-02   1.371277817274817e-06  -1.172749681887051e-01
     4   -4.331823302098734e-02  -1.632963948065260e-06   1.185715290363924e-01


 # Finishing finite difference calculation for IDERIV #
 ######################################################
 ######################################################
 Requested basis set is 6-311++G(d,p)
 There are 64 shells and 156 basis functions
 **********************************************************************
 **                                                                  **
 **                       VIBRATIONAL ANALYSIS                       **
 **                       --------------------                       **
 **                                                                  **
 **        VIBRATIONAL FREQUENCIES (CM**-1) AND NORMAL MODES         **
 **     FORCE CONSTANTS (mDYN/ANGSTROM) AND REDUCED MASSES (AMU)     **
 **                  INFRARED INTENSITIES (KM/MOL)                   **
 **                                                                  **
 **********************************************************************


 Mode:                 1                      2                      3
 Frequency:        84.41                 139.25                 216.79
 Force Cnst:      0.3190                 0.3791                 1.0980
 Red. Mass:      75.9807                33.1832                39.6543
 IR Active:          YES                    YES                    YES
 IR Intens:        0.138                  0.000                  6.768
 Raman Active:       YES                    YES                    YES
               X      Y      Z        X      Y      Z        X      Y      Z
 Br        -0.682  0.000  0.069    0.000  0.152  0.000   -0.226  0.000 -0.198
 P          0.007 -0.000 -0.175   -0.000 -0.691  0.000    0.577 -0.000 -0.277
 P         -0.007  0.000 -0.175   -0.000  0.691 -0.000    0.577  0.000  0.277
 Br         0.682 -0.000  0.069   -0.000 -0.152  0.000   -0.226 -0.000  0.198
 TransDip   0.000 -0.000 -0.012   -0.000 -0.000 -0.000    0.083 -0.000 -0.000

 Mode:                 4                      5                      6
 Frequency:       382.19                 419.32                 593.55
 Force Cnst:      3.2536                 3.6063                 6.4661
 Red. Mass:      37.8058                34.8107                31.1512
 IR Active:          YES                    YES                    YES
 IR Intens:       37.334                 33.384                  3.261
 Raman Active:       YES                    YES                    YES
               X      Y      Z        X      Y      Z        X      Y      Z
 Br        -0.090  0.000 -0.251    0.042  0.000  0.196   -0.012  0.000 -0.041
 P         -0.138 -0.000  0.640   -0.108 -0.000 -0.670    0.698 -0.000  0.105
 P          0.138  0.000  0.640   -0.108  0.000  0.670   -0.698  0.000  0.105
 Br         0.090 -0.000 -0.251    0.042 -0.000 -0.196    0.012 -0.000 -0.041
 TransDip   0.000 -0.000  0.196   -0.185  0.000  0.000   -0.000  0.000  0.058

 STANDARD THERMODYNAMIC QUANTITIES AT   298.15 K  AND     1.00 ATM

   This Molecule has  0 Imaginary Frequencies
   Zero point vibrational energy:        2.624 kcal/mol

   Atom    1 Element Br Has Mass   78.91830
   Atom    2 Element P  Has Mass   30.97376
   Atom    3 Element P  Has Mass   30.97376
   Atom    4 Element Br Has Mass   78.91830
   Molecular Mass:   219.784120 amu
   Principal axes and moments of inertia in amu*Bohr^2:
                             1           2           3
    Eigenvalues --      690.65518  2105.71097  2796.36615
          X               1.00000    -0.00000     0.00000
          Y               0.00000    -0.00000     1.00000
          Z               0.00000     1.00000     0.00000
   Rotational Symmetry Number is   2
   The Molecule is an Asymmetric Top
   Translational Enthalpy:        0.889 kcal/mol
   Rotational Enthalpy:           0.889 kcal/mol
   Vibrational Enthalpy:          4.346 kcal/mol
   gas constant (RT):             0.592 kcal/mol
   Translational Entropy:        42.065  cal/mol.K
   Rotational Entropy:           28.410  cal/mol.K
   Vibrational Entropy:          10.971  cal/mol.K

   Total Enthalpy:                6.716 kcal/mol
   Total Entropy:                81.446  cal/mol.K
Archival summary:
1\1\garfield\FREQ\ProcedureUnspecified\BasisUnspecified\r22\taweetha\SunMay513:35:472019SunMay513:35:472019\0\\#,FREQ,ProcedureUnspecified,BasisUnspecified,\\0,1\Br\P,1,2.23413\P,2,2.04279,1,111.05\Br,3,2.23413,2,111.05,1,-0,0\\HF=-5826.2346\\@

 Total job time:  12947.39s(wall), 49592.49s(cpu) 
 Sun May  5 13:35:47 2019

        *************************************************************
        *                                                           *
        *  Thank you very much for using Q-Chem.  Have a nice day.  *
        *                                                           *
        *************************************************************
