# Supplementary material for: Geometric and energetic data from ab initio calculations of haloethene, haloimine, halomethylenephosphine, haloiminophosphine, halodiazene, halodiphosphene and halocyclopropane
Source: Data Brief. 2019 Nov 2;27:104738. doi: 10.1016/j.dib.2019.104738 (PMC6861602; doi:10.1016/j.dib.2019.104738)
Supplement: Multimedia component 8 [file mmc8.zip › PP/CCSD/freq/BrEPPEBr.out]

Q-Chem Developer Version!
                  Welcome to Q-Chem
     A Quantum Leap Into The Future Of Chemistry


 Q-Chem 5.1, Q-Chem, Inc., Pleasanton, CA (2018)

 Yihan Shao,  Zhengting Gan,  E. Epifanovsky,  A. T. B. Gilbert,  M. Wormit,  
 J. Kussmann,  A. W. Lange,  A. Behn,  Jia Deng,  Xintian Feng,  D. Ghosh,  
 M. Goldey,  P. R. Horn,  L. D. Jacobson,  I. Kaliman,  T. Kus,  A. Landau,  
 Jie Liu,  E. I. Proynov,  R. M. Richard,  R. P. Steele,  E. J. Sundstrom,  
 H. L. Woodcock III,  P. M. Zimmerman,  D. Zuev,  B. Albrecht,  E. Alguire,  
 S. A. Baeppler,  D. Barton,  Z. Benda,  Y. A. Bernard,  E. J. Berquist,  
 K. B. Bravaya,  H. Burton,  D. Casanova,  Chun-Min Chang,  Yunqing Chen,  
 A. Chien,  K. D. Closser,  M. P. Coons,  S. Coriani,  S. Dasgupta,  
 A. L. Dempwolff,  M. Diedenhofen,  Hainam Do,  R. G. Edgar,  Po-Tung Fang,  
 S. Faraji,  S. Fatehi,  Qingguo Feng,  K. D. Fenk,  J. Fosso-Tande,  
 Qinghui Ge,  A. Ghysels,  G. Gidofalvi,  J. Gomes,  J. Gonthier,  A. Gunina,  
 D. Hait,  M. W. D. Hanson-Heine,  P. H. P. Harbach,  A. W. Hauser,  
 J. E. Herr,  E. G. Hohenstein,  Z. C. Holden,  Kerwin Hui,  B. C. Huynh,  
 T.-C. Jagau,  Hyunjun Ji,  B. Kaduk,  K. Khistyaev,  Jaehoon Kim,  
 P. Klunzinger,  K. Koh,  D. Kosenkov,  L. Koulias,  T. Kowalczyk,  
 C. M. Krauter,  A. Kunitsa,  Ka Un Lao,  A. Laurent,  K. V. Lawler,  
 Joonho Lee,  D. Lefrancois,  S. Lehtola,  D. S. Levine,  Yi-Pei Li,  
 You-Sheng Lin,  Fenglai Liu,  E. Livshits,  A. Luenser,  P. Manohar,  
 E. Mansoor,  S. F. Manzer,  Shan-Ping Mao,  Yuezhi Mao,  N. Mardirossian,  
 A. V. Marenich,  T. Markovich,  L. A. Martinez-Martinez,  S. A. Maurer,  
 N. J. Mayhall,  S. C. McKenzie,  J.-M. Mewes,  A. F. Morrison,  
 J. W. Mullinax,  K. Nanda,  T. S. Nguyen-Beck,  R. Olivares-Amaya,  
 J. A. Parkhill,  T. M. Perrine,  F. Plasser,  P. Pokhilko,  S. Prager,  
 A. Prociuk,  E. Ramos,  D. R. Rehn,  F. Rob,  M. Schneider,  N. Sergueev,  
 S. M. Sharada,  S. Sharma,  D. W. Small,  T. Stauch,  T. Stein,  
 Yu-Chuan Su,  A. J. W. Thom,  A. Tkatchenko,  T. Tsuchimochi,  N. M. Tubman,  
 L. Vogt,  M. L. Vidal,  O. Vydrov,  M. A. Watson,  J. Wenzel,  
 M. de Wergifosse,  T. A. Wesolowski,  A. White,  J. Witte,  A. Yamada,  
 Jun Yang,  K. Yao,  S. Yeganeh,  S. R. Yost,  Zhi-Qiang You,  A. Zech,  
 Igor Ying Zhang,  Xing Zhang,  Yan Zhao,  Ying Zhu,  B. R. Brooks,  
 G. K. L. Chan,  C. J. Cramer,  M. S. Gordon,  W. J. Hehre,  A. Klamt,  
 M. W. Schmidt,  C. D. Sherrill,  D. G. Truhlar,  A. Aspuru-Guzik,  R. Baer,  
 A. T. Bell,  N. A. Besley,  Jeng-Da Chai,  A. E. DePrince, III,  
 R. A. DiStasio Jr.,  A. Dreuw,  B. D. Dunietz,  T. R. Furlani,  
 Chao-Ping Hsu,  Yousung Jung,  Jing Kong,  D. S. Lambrecht,  WanZhen Liang,  
 C. Ochsenfeld,  V. A. Rassolov,  L. V. Slipchenko,  J. E. Subotnik,  
 T. Van Voorhis,  J. M. Herbert,  A. I. Krylov,  P. M. W. Gill,  M. Head-Gordon

 Contributors to earlier versions of Q-Chem not listed above: 
 R. D. Adamson,  B. Austin,  J. Baker,  G. J. O. Beran,  K. Brandhorst,  
 S. T. Brown,  E. F. C. Byrd,  A. K. Chakraborty,  C.-L. Cheng,  
 Siu Hung Chien,  D. M. Chipman,  D. L. Crittenden,  H. Dachsel,  
 R. J. Doerksen,  A. D. Dutoi,  L. Fusti-Molnar,  W. A. Goddard III,  
 A. Golubeva-Zadorozhnaya,  S. R. Gwaltney,  G. Hawkins,  A. Heyden,  
 S. Hirata,  G. Kedziora,  F. J. Keil,  C. Kelley,  Jihan Kim,  R. A. King,  
 R. Z. Khaliullin,  P. P. Korambath,  W. Kurlancheek,  A. M. Lee,  M. S. Lee,  
 S. V. Levchenko,  Ching Yeh Lin,  D. Liotard,  R. C. Lochan,  I. Lotan,  
 P. E. Maslen,  N. Nair,  D. P. O'Neill,  D. Neuhauser,  E. Neuscamman,  
 C. M. Oana,  R. Olson,  B. Peters,  R. Peverati,  P. A. Pieniazek,  
 Y. M. Rhee,  J. Ritchie,  M. A. Rohrdanz,  E. Rosta,  N. J. Russ,  
 H. F. Schaefer III,  N. E. Schultz,  N. Shenvi,  A. C. Simmonett,  A. Sodt,  
 D. Stuck,  K. S. Thanthiriwatte,  V. Vanovschi,  Tao Wang,  A. Warshel,  
 C. F. Williams,  Q. Wu,  X. Xu,  W. Zhang

 Please cite Q-Chem as follows:
 Y. Shao et al., Mol. Phys. 113, 184-215 (2015)
 DOI: 10.1080/00268976.2014.952696

 Q-Chem 5.1.2 for Intel X86 EM64T Linux

 Parts of Q-Chem use Armadillo 8.300.2 (Tropical Shenanigans).
 http://arma.sourceforge.net/

 Q-Chem begins on Sun May  5 13:35:48 2019  

Host: 
0

     Scratch files written to /scratch/taweetham/qchem30871//
Input Ideriv = 1
Curr. Ideriv = -1
Max.  Ideriv = 1


!!********************************************.
!!******************Warning*******************.
!!Desired Analytical derivatives not available.
!!Finite difference job might take a long time.
!!********************************************.
!!********************************************.


 2-order derivative to be evaluated numerically with 1-order analytical derivatives

Checking the input file for inconsistencies... 	...done.

--------------------------------------------------------------
User input:
--------------------------------------------------------------
Br=Br_t.out
$molecule
0 1
Br
P  1 2.259443
P  2 2.043284 1 97.508324
Br 3 2.259443 2 97.508324 1 -180.000000 0
$end

$rem
   JOB_TYPE 	FREQUENCY
   BASIS 		6-311++G**
   METHOD	ccsd
   MEM_TOTAL	30000
   N_FROZEN_CORE      FC
$end


--------------------------------------------------------------
 ----------------------------------------------------------------
             Standard Nuclear Orientation (Angstroms)
    I     Atom           X                Y                Z
 ----------------------------------------------------------------
    1      Br      2.5973207328    -0.0776091383    -0.0000000000
    2      P       0.5438318409     0.8648695306     0.0000000000
    3      P      -0.5438318409    -0.8648695306     0.0000000000
    4      Br     -2.5973207328     0.0776091383    -0.0000000000
 ----------------------------------------------------------------
 Molecular Point Group                 C2h   NOp =  4
 Largest Abelian Subgroup              C2h   NOp =  4
 Nuclear Repulsion Energy =   600.5058526219 hartrees
 There are       50 alpha and       50 beta electrons
 Requested basis set is 6-311++G(d,p)
 There are 64 shells and 156 basis functions
 Total memory of 30000MB is distributed as follows: 
   QALLOC including MEM_STATIC uses 192MB
   MEM_STATIC is set to 192MB
   CCMAN JOB total memory use is  29808MB
 Warning: actual memory use might exceed 30000MB

 Total QAlloc Memory Limit    192 MB
 Mega-Array Size       188 MB
 MEM_STATIC part       192 MB

                       Distance Matrix (Angstroms)
             Br(  1)   P (  2)   P (  3)
   P (  2)  2.259443
   P (  3)  3.238305  2.043284
   Br(  4)  5.196960  3.238305  2.259443

 A cutoff of  1.0D-14 yielded   1651 shell pairs
 There are     10469 function pairs (     11567 Cartesian)

 -------------------------------------------------------
 OpenMP Integral Computing Module                       
 Release: version 1.0, May 2013, Q-Chem Inc. Pittsburgh 
 -------------------------------------------------------
 Integral Job Info:
 Integral job number is                      11
 Integral operator is                         1
 short-range coefficients                     0
 long-range coefficients              100000000
 Omega coefficients                           0
 if combine SR and LR in K                    0
 Integral screening is                        0
 Integral computing path is                   2
 max size of driver memory is            800000
 size of driver memory is                593474
 size of scratch memory is             29623520
 max col of scratch BK array               1296
 max len of scratch array in speh3          155
 max len of scratch index in speh4           18
 max int batch size is                      520
 min int batch size is                       52
 fixed nKL is                                45
 max L of basis functions is                  2
 order of int derivative is                   0
 number of shells is                         64
 number of basis is                         164
 number of cartesian basis is               164
 number of contracted shell pairs          1651
 number of primitive shell pairs           4278
 maxK2 (contraction) of shell pair           36
 max number of K2 of shell pair               1
 max number of CS2 of shell pair            268
 max number of PS2 of shell pair            378
 mem total for path MDJ                  534684
 -------------------------------------------------------
 Smallest overlap matrix eigenvalue = 4.11E-04
 Guess from superposition of atomic densities
 Warning:  Energy on first SCF cycle will be non-variational
 SAD guess density has 100.000000 electrons

 -----------------------------------------------------------------------
  General SCF calculation program by
  Eric Jon Sundstrom, Paul Horn, Yuezhi Mao, Dmitri Zuev, Alec White,
  David Stuck, Shaama M.S., Shane Yost, Joonho Lee, David Small,
  Daniel Levine, Susi Lehtola, Hugh Burton, Evgeny Epifanovsky
 -----------------------------------------------------------------------
 Hartree-Fock
 using 4 threads for integral computing
 -------------------------------------------------------
 OpenMP Integral computing Module                
 Release: version 2.0, May 2017, Q-Chem Inc. Pleasanton 
 -------------------------------------------------------
 A restricted SCF calculation will be
 performed using DIIS
 SCF converges when DIIS error is below 1.0e-08
 ---------------------------------------
  Cycle       Energy         DIIS error
 ---------------------------------------
    1   -5826.5403765335      3.51e-02  
    2   -5826.1878080627      3.28e-03  
    3   -5826.2263585157      1.77e-03  
    4   -5826.2378988207      3.46e-04  
    5   -5826.2386445052      1.72e-04  
    6   -5826.2387614999      3.92e-05  
    7   -5826.2387806608      1.23e-05  
    8   -5826.2387830395      4.36e-06  
    9   -5826.2387833077      7.33e-07  
   10   -5826.2387833151      1.98e-07  
   11   -5826.2387833156      5.35e-08  
   12   -5826.2387833156      1.42e-08  
   13   -5826.2387833158      3.05e-09  Convergence criterion met
 ---------------------------------------
 SCF time:   CPU 10.36s  wall 3.00s 
 SCF   energy in the final basis set =    -5826.2387833158
 Total energy in the final basis set =    -5826.2387833158


 ------------------------------------------------------------------------------

   CCMAN2: suite of methods based on coupled cluster
           and equation of motion theories.

   Components:
   * libvmm-1.3-trunk
     by Evgeny Epifanovsky, Ilya Kaliman.
   * libtensor-2.5-trunk
     by Evgeny Epifanovsky, Michael Wormit, Dmitry Zuev, Sam Manzer, 
        Ilya Kaliman.
   * libcc-2.5-trunk
     by Evgeny Epifanovsky, Arik Landau, Tomasz Kus, Kirill Khistyaev, 
        Dmitry Zuev, Prashant Manohar, Xintian Feng, Anna Krylov, 
        Matthew Goldey, Alec White, Thomas Jagau, Kaushik Nanda, 
        Anastasia Gunina, Alexander Kunitsa, Joonho Lee.

   CCMAN original authors:
   Anna I. Krylov, C. David Sherrill, Steven R. Gwaltney,
   Edward F. C. Byrd (2000)
   Sergey V. Levchenko, Lyudmila V. Slipchenko, Tao Wang,
   Ana-Maria C. Cristian (2003)
   Piotr A. Pieniazek, C. Melania Oana, Evgeny Epifanovsky (2007)
   Prashant Manohar (2009)

 ------------------------------------------------------------------------------


 Allocating and initializing 29808MB of RAM...
 Calculation will run on 4 cores.


 Alpha MOs, Restricted
 -- Occupied --                  
-490.04 -490.04  -80.04  -80.04  -65.18  -65.18  -58.54  -58.54
  1 Ag    1 Bu    2 Ag    2 Bu    3 Bu    3 Ag    4 Bu    4 Ag                 
-58.537 -58.537 -58.537 -58.537  -9.858  -9.858  -7.576  -7.576
  1 Au    1 Bg    5 Ag    5 Bu    6 Bu    6 Ag    7 Ag    7 Bu                 
 -7.472  -7.472  -7.464  -7.464  -7.464  -7.464  -5.468  -5.468
  8 Ag    8 Bu    2 Bg    2 Au    9 Bu    9 Ag   10 Ag   10 Bu                 
 -5.467  -5.467  -5.467  -5.467  -3.211  -3.211  -3.208  -3.208
 11 Ag    3 Au    3 Bg   11 Bu   12 Ag   12 Bu    4 Au    4 Bg                 
 -3.207  -3.207  -3.198  -3.198  -3.198  -3.198  -1.064  -1.040
 13 Ag   13 Bu    5 Bg   14 Bu   14 Ag    5 Au   15 Ag   15 Bu                 
 -0.894  -0.695  -0.524  -0.520  -0.481  -0.454  -0.444  -0.431
 16 Ag   16 Bu   17 Ag   17 Bu    6 Au    6 Bg   18 Ag   18 Bu                 
 -0.391  -0.353
 19 Ag    7 Au                                                                 
 -- Virtual --                   
 -0.030   0.030   0.063   0.064   0.070   0.081   0.092   0.104
  7 Bg   19 Bu   20 Ag   20 Bu   21 Ag    8 Au   21 Bu   22 Ag                 
  0.108   0.112   0.115   0.119   0.119   0.140   0.143   0.159
  8 Bg   23 Ag   22 Bu   24 Ag    9 Bg   23 Bu    9 Au   24 Bu                 
  0.175   0.177   0.206   0.227   0.328   0.379   0.380   0.390
 25 Ag   25 Bu   26 Ag   26 Bu   27 Ag   28 Ag   27 Bu   10 Au                 
  0.417   0.425   0.497   0.546   0.551   0.567   0.587   0.591
 10 Bg   28 Bu   29 Bu   11 Bg   29 Ag   30 Bu   11 Au   30 Ag                 
  0.654   0.662   0.664   0.665   0.722   0.743   0.758   0.769
 31 Bu   31 Ag   12 Au   12 Bg   13 Au   32 Bu   32 Ag   13 Bg                 
  0.771   0.776   0.788   0.810   0.840   0.857   0.914   0.920
 33 Ag   14 Au   34 Ag   33 Bu   35 Ag   34 Bu   35 Bu   36 Ag                 
  0.955   0.985   1.017   1.082   1.127   1.272   1.305   1.407
 36 Bu   14 Bg   15 Au   15 Bg   37 Ag   37 Bu   38 Ag   38 Bu                 
  1.777   1.832   1.907   1.935   1.944   2.002   2.289   2.309
 16 Au   16 Bg   39 Bu   39 Ag   40 Bu   40 Ag   17 Bg   17 Au                 
  2.319   2.333   2.405   2.406   4.530   4.532   4.535   4.545
 41 Bu   41 Ag   42 Bu   42 Ag   18 Au   18 Bg   43 Ag   43 Bu                 
  4.546   4.548   4.554   4.581   4.734   4.745   7.110   7.224
 19 Bg   19 Au   44 Bu   44 Ag   45 Ag   45 Bu   46 Ag   47 Ag                 
  7.229   7.402   8.196   8.212   8.217   8.230   8.280   8.288
 46 Bu   47 Bu   20 Bg   20 Au   48 Bu   48 Ag   49 Ag   49 Bu                 
 14.725  14.748  14.770  14.811  14.836  14.891  49.438  49.497
 21 Au   21 Bg   50 Bu   51 Bu   50 Ag   51 Ag   52 Ag   52 Bu                 
165.792 166.034 293.880 293.895 293.900 293.913 293.979 293.983
 53 Ag   53 Bu   22 Bg   22 Au   54 Bu   54 Ag   55 Ag   55 Bu                 
*******1028.445
 56 Ag   56 Bu                                                                 

 Beta MOs, Restricted
 -- Occupied --                  
-490.04 -490.04  -80.04  -80.04  -65.18  -65.18  -58.54  -58.54
  1 Ag    1 Bu    2 Ag    2 Bu    3 Bu    3 Ag    4 Bu    4 Ag                 
-58.537 -58.537 -58.537 -58.537  -9.858  -9.858  -7.576  -7.576
  1 Au    1 Bg    5 Ag    5 Bu    6 Bu    6 Ag    7 Ag    7 Bu                 
 -7.472  -7.472  -7.464  -7.464  -7.464  -7.464  -5.468  -5.468
  8 Ag    8 Bu    2 Bg    2 Au    9 Bu    9 Ag   10 Ag   10 Bu                 
 -5.467  -5.467  -5.467  -5.467  -3.211  -3.211  -3.208  -3.208
 11 Ag    3 Au    3 Bg   11 Bu   12 Ag   12 Bu    4 Au    4 Bg                 
 -3.207  -3.207  -3.198  -3.198  -3.198  -3.198  -1.064  -1.040
 13 Ag   13 Bu    5 Bg   14 Bu   14 Ag    5 Au   15 Ag   15 Bu                 
 -0.894  -0.695  -0.524  -0.520  -0.481  -0.454  -0.444  -0.431
 16 Ag   16 Bu   17 Ag   17 Bu    6 Au    6 Bg   18 Ag   18 Bu                 
 -0.391  -0.353
 19 Ag    7 Au                                                                 
 -- Virtual --                   
 -0.030   0.030   0.063   0.064   0.070   0.081   0.092   0.104
  7 Bg   19 Bu   20 Ag   20 Bu   21 Ag    8 Au   21 Bu   22 Ag                 
  0.108   0.112   0.115   0.119   0.119   0.140   0.143   0.159
  8 Bg   23 Ag   22 Bu   24 Ag    9 Bg   23 Bu    9 Au   24 Bu                 
  0.175   0.177   0.206   0.227   0.328   0.379   0.380   0.390
 25 Ag   25 Bu   26 Ag   26 Bu   27 Ag   28 Ag   27 Bu   10 Au                 
  0.417   0.425   0.497   0.546   0.551   0.567   0.587   0.591
 10 Bg   28 Bu   29 Bu   11 Bg   29 Ag   30 Bu   11 Au   30 Ag                 
  0.654   0.662   0.664   0.665   0.722   0.743   0.758   0.769
 31 Bu   31 Ag   12 Au   12 Bg   13 Au   32 Bu   32 Ag   13 Bg                 
  0.771   0.776   0.788   0.810   0.840   0.857   0.914   0.920
 33 Ag   14 Au   34 Ag   33 Bu   35 Ag   34 Bu   35 Bu   36 Ag                 
  0.955   0.985   1.017   1.082   1.127   1.272   1.305   1.407
 36 Bu   14 Bg   15 Au   15 Bg   37 Ag   37 Bu   38 Ag   38 Bu                 
  1.777   1.832   1.907   1.935   1.944   2.002   2.289   2.309
 16 Au   16 Bg   39 Bu   39 Ag   40 Bu   40 Ag   17 Bg   17 Au                 
  2.319   2.333   2.405   2.406   4.530   4.532   4.535   4.545
 41 Bu   41 Ag   42 Bu   42 Ag   18 Au   18 Bg   43 Ag   43 Bu                 
  4.546   4.548   4.554   4.581   4.734   4.745   7.110   7.224
 19 Bg   19 Au   44 Bu   44 Ag   45 Ag   45 Bu   46 Ag   47 Ag                 
  7.229   7.402   8.196   8.212   8.217   8.230   8.280   8.288
 46 Bu   47 Bu   20 Bg   20 Au   48 Bu   48 Ag   49 Ag   49 Bu                 
 14.725  14.748  14.770  14.811  14.836  14.891  49.438  49.497
 21 Au   21 Bg   50 Bu   51 Bu   50 Ag   51 Ag   52 Ag   52 Bu                 
165.792 166.034 293.880 293.895 293.900 293.913 293.979 293.983
 53 Ag   53 Bu   22 Bg   22 Au   54 Bu   54 Ag   55 Ag   55 Bu                 
*******1028.445
 56 Ag   56 Bu                                                                 

 Occupation and symmetry of molecular orbitals

 Point group: C2h (4 irreducible representations).

                           Ag   Bg   Au   Bu    All 
 ----------------------------------------------------
 All molecular orbitals:
  - Alpha                  56   22   22   56    156 
  - Beta                   56   22   22   56    156 
 ----------------------------------------------------
 Alpha orbitals:
  - Frozen occupied        11   3    3    11    28  
  - Active occupied        8    3    4    7     22  
  - Active virtual         37   16   15   38    106 
  - Frozen virtual         0    0    0    0     0   
 ----------------------------------------------------
 Beta orbitals:
  - Frozen occupied        11   3    3    11    28  
  - Active occupied        8    3    4    7     22  
  - Active virtual         37   16   15   38    106 
  - Frozen virtual         0    0    0    0     0   
 ----------------------------------------------------

 Import integrals:   CPU 0.00 s  wall 0.00 s

 Import integrals:   CPU 85.24 s  wall 22.33 s

 MP2 amplitudes:   CPU 0.66 s  wall 0.58 s

Running a double precision version
           CCSD T amplitudes will be solved using DIIS.

           Start     Size      MaxIter   EConv     TConv     
           3         7         100       1.00e-07  1.00e-05  
 ------------------------------------------------------------------------------
           Energy (a.u.)   Ediff      Tdiff       Comment
 ------------------------------------------------------------------------------
         -5827.01803801                           
     1   -5827.00475786   1.33e-02   8.52e-01     
     2   -5827.02554069   2.08e-02   1.04e-01     
     3   -5827.02608272   5.42e-04   4.17e-02     
     4   -5827.02807064   1.99e-03   1.35e-02     Switched to DIIS steps.
     5   -5827.02863458   5.64e-04   1.18e-02     
     6   -5827.02862585   8.73e-06   2.50e-03     
     7   -5827.02862306   2.79e-06   1.04e-03     
     8   -5827.02862627   3.21e-06   1.94e-04     
     9   -5827.02862608   1.92e-07   8.21e-05     
    10   -5827.02862606   1.83e-08   2.82e-05     
    11   -5827.02862623   1.62e-07   1.62e-05     
    12   -5827.02862615   7.09e-08   5.81e-06     
 ------------------------------------------------------------------------------
         -5827.02862615                           CCSD T converged.

End of double precision
 SCF energy                 = -5826.23878332
 MP2 energy                 = -5827.01803801
 CCSD correlation energy     =    -0.78984284
 CCSD total energy           = -5827.02862615

 CCSD  T1^2 = 0.0097  T2^2 = 0.3127  Leading amplitudes:

 Amplitude    Orbitals with energies
 -0.0195       7 (Au) A                  ->    10 (Au) A                  
              -0.3525                          0.3903                     
 -0.0195       7 (Au) B                  ->    10 (Au) B                  
              -0.3525                          0.3903                     
 -0.0192       6 (Bg) A                  ->    7 (Bg) A                   
              -0.4539                         -0.0301                     
 -0.0192       6 (Bg) B                  ->    7 (Bg) B                   
              -0.4539                         -0.0301                     

 Amplitude    Orbitals with energies
 -0.1348       7 (Au) A      7 (Au) B    ->    7 (Bg) A      7 (Bg) B     
              -0.3525       -0.3525           -0.0301       -0.0301       
  0.1348       7 (Au) A      7 (Au) B    ->    7 (Bg) B      7 (Bg) A     
              -0.3525       -0.3525           -0.0301       -0.0301       
  0.1348       7 (Au) B      7 (Au) A    ->    7 (Bg) A      7 (Bg) B     
              -0.3525       -0.3525           -0.0301       -0.0301       
 -0.1348       7 (Au) B      7 (Au) A    ->    7 (Bg) B      7 (Bg) A     
              -0.3525       -0.3525           -0.0301       -0.0301       

 Computing CCSD intemediates for later calculations in double precision
 Finished.

Running a double precision version
           CCSD Lambda amplitudes will be solved using DIIS.
           Start     Size      MaxIter   EConv     LConv     
           3         7         100       1.00e-07  1.00e-05  
 ------------------------------------------------------------------------------
            Enorm      Ldiff       Comment
 ------------------------------------------------------------------------------
     1     6.17e-02   4.82e-02     
     2     1.35e-02   4.93e-03     
     3     5.53e-03   2.29e-03     
     4     2.77e-03   1.15e-03     Switched to DIIS steps.
     5     8.64e-04   5.15e-04     
     6     3.92e-04   1.37e-04     
     7     1.13e-04   3.68e-05     
     8     5.11e-05   2.89e-06     
     9     1.87e-05   3.88e-06     
    10     6.77e-06   1.51e-06     
    11     2.22e-06   5.98e-07     
    12     7.89e-07   1.51e-07     
    13     3.18e-07   1.01e-07     
    14     1.40e-07   2.16e-08     
    15     7.28e-08   1.49e-08     
 ------------------------------------------------------------------------------
                                   CCSD Lambda converged.

 Computing density matrices in double precision...
           Orbital response amplitudes will be solved using DIIS.
           Start     Size      MaxIter   EConv     LConv     
           3         7         100       1.00e-06  1.00e-06  
 ------------------------------------------------------------------------------
            Enorm      Ldiff       Comment
 ------------------------------------------------------------------------------
     1     1.32e-01   2.22e-03     
     2     1.32e-01   1.25e-02     
     3     1.46e-01   2.45e-02     
     4     1.15e-02   6.69e-02     Switched to DIIS steps.
     5     1.94e-03   7.75e-04     
     6     1.31e-04   4.42e-04     
     7     3.09e-05   2.84e-05     
     8     6.49e-06   2.14e-06     
     9     2.17e-06   7.66e-07     
    10     5.89e-07   7.00e-08     
 ------------------------------------------------------------------------------
                                   Orbital response converged.

 Computing density matrices... Done.
 CCSD calculation:   CPU 308.46 s  wall 82.24 s

 Transferring MO TPDM to AO TPDM
 Transferring g2_o1o1o1o1
 Transferring g2_o1o1o1v1
 Transferring g2_o1o1v1v1
 Transferring g2_o1v1o1v1
 Transferring g2_o1v1v1v1
 Transferring g2_v1v1v1v1
 Adding separable TPDM
 Computing TPDM gradient
 --------------------------------------------------------
 2e gradient
  Atom          X               Y               Z
 --------------------------------------------------------
    1        -52.814657        9.315290       -0.000000  
    2          2.876363      -33.256789       -0.000000  
    3         -2.876363       33.256789        0.000000  
    4         52.814657       -9.315290        0.000000  
 --------------------------------------------------------
 --------------------------------------------------------
 Final gradient
  Atom          X               Y               Z
 --------------------------------------------------------
    1        -52.814657        9.315290       -0.000000  
    2          2.876363      -33.256789       -0.000000  
    3         -2.876363       33.256789        0.000000  
    4         52.814657       -9.315290        0.000000  
 --------------------------------------------------------
 Analytic gradient from two-electron contribution:   CPU 498.65 s  wall 151.39 s

 Total ccman2 time:   CPU 897.62 s  wall 258.07 s


 --------------------------------------------------------------
             Orbital Energies (a.u.) and Symmetries
 --------------------------------------------------------------

 Alpha MOs, Restricted
 -- Occupied --                  
-490.04  -80.04  -65.18  -58.54  -58.54   -9.86   -7.58   -7.47
  1 Ag    2 Ag    3 Ag    4 Ag    5 Ag    6 Ag    7 Ag    8 Ag                 
 -7.464  -5.468  -5.467 -58.537  -7.464  -5.467 -58.537  -7.464
  9 Ag   10 Ag   11 Ag    1 Bg    2 Bg    3 Bg    1 Au    2 Au                 
 -5.467-490.045 -80.037 -65.179 -58.539 -58.537  -9.858  -7.576
  3 Au    1 Bu    2 Bu    3 Bu    4 Bu    5 Bu    6 Bu    7 Bu                 
 -7.472  -7.464  -5.468  -5.467  -3.211  -3.207  -3.198  -1.064
  8 Bu    9 Bu   10 Bu   11 Bu   12 Ag   13 Ag   14 Ag   15 Ag                 
 -0.894  -0.524  -0.444  -0.391  -3.208  -3.198  -0.454  -3.208
 16 Ag   17 Ag   18 Ag   19 Ag    4 Bg    5 Bg    6 Bg    4 Au                 
 -3.198  -0.481  -0.353  -3.211  -3.207  -3.198  -1.040  -0.695
  5 Au    6 Au    7 Au   12 Bu   13 Bu   14 Bu   15 Bu   16 Bu                 
 -0.520  -0.431
 17 Bu   18 Bu                                                                 
 -- Virtual --                   
  0.063   0.070   0.104   0.112   0.119   0.175   0.206   0.328
 20 Ag   21 Ag   22 Ag   23 Ag   24 Ag   25 Ag   26 Ag   27 Ag                 
  0.379   0.551   0.591   0.662   0.758   0.771   0.788   0.840
 28 Ag   29 Ag   30 Ag   31 Ag   32 Ag   33 Ag   34 Ag   35 Ag                 
  0.920   1.127   1.305   1.935   2.002   2.333   2.406   4.535
 36 Ag   37 Ag   38 Ag   39 Ag   40 Ag   41 Ag   42 Ag   43 Ag                 
  4.581   4.734   7.110   7.224   8.230   8.280  14.836  14.891
 44 Ag   45 Ag   46 Ag   47 Ag   48 Ag   49 Ag   50 Ag   51 Ag                 
 49.438 165.792 293.913 293.9791028.371  -0.030   0.108   0.119
 52 Ag   53 Ag   54 Ag   55 Ag   56 Ag    7 Bg    8 Bg    9 Bg                 
  0.417   0.546   0.665   0.769   0.985   1.082   1.832   2.289
 10 Bg   11 Bg   12 Bg   13 Bg   14 Bg   15 Bg   16 Bg   17 Bg                 
  4.532   4.546   8.196  14.748 293.880   0.081   0.143   0.390
 18 Bg   19 Bg   20 Bg   21 Bg   22 Bg    8 Au    9 Au   10 Au                 
  0.587   0.664   0.722   0.776   1.017   1.777   2.309   4.530
 11 Au   12 Au   13 Au   14 Au   15 Au   16 Au   17 Au   18 Au                 
  4.548   8.212  14.725 293.895   0.030   0.064   0.092   0.115
 19 Au   20 Au   21 Au   22 Au   19 Bu   20 Bu   21 Bu   22 Bu                 
  0.140   0.159   0.177   0.227   0.380   0.425   0.497   0.567
 23 Bu   24 Bu   25 Bu   26 Bu   27 Bu   28 Bu   29 Bu   30 Bu                 
  0.654   0.743   0.810   0.857   0.914   0.955   1.272   1.407
 31 Bu   32 Bu   33 Bu   34 Bu   35 Bu   36 Bu   37 Bu   38 Bu                 
  1.907   1.944   2.319   2.405   4.545   4.554   4.745   7.229
 39 Bu   40 Bu   41 Bu   42 Bu   43 Bu   44 Bu   45 Bu   46 Bu                 
  7.402   8.217   8.288  14.770  14.811  49.497 166.034 293.900
 47 Bu   48 Bu   49 Bu   50 Bu   51 Bu   52 Bu   53 Bu   54 Bu                 
293.9831028.445
 55 Bu   56 Bu                                                                 

 Beta MOs, Restricted
 -- Occupied --                  
-490.04  -80.04  -65.18  -58.54  -58.54   -9.86   -7.58   -7.47
  1 Ag    2 Ag    3 Ag    4 Ag    5 Ag    6 Ag    7 Ag    8 Ag                 
 -7.464  -5.468  -5.467 -58.537  -7.464  -5.467 -58.537  -7.464
  9 Ag   10 Ag   11 Ag    1 Bg    2 Bg    3 Bg    1 Au    2 Au                 
 -5.467-490.045 -80.037 -65.179 -58.539 -58.537  -9.858  -7.576
  3 Au    1 Bu    2 Bu    3 Bu    4 Bu    5 Bu    6 Bu    7 Bu                 
 -7.472  -7.464  -5.468  -5.467  -3.211  -3.207  -3.198  -1.064
  8 Bu    9 Bu   10 Bu   11 Bu   12 Ag   13 Ag   14 Ag   15 Ag                 
 -0.894  -0.524  -0.444  -0.391  -3.208  -3.198  -0.454  -3.208
 16 Ag   17 Ag   18 Ag   19 Ag    4 Bg    5 Bg    6 Bg    4 Au                 
 -3.198  -0.481  -0.353  -3.211  -3.207  -3.198  -1.040  -0.695
  5 Au    6 Au    7 Au   12 Bu   13 Bu   14 Bu   15 Bu   16 Bu                 
 -0.520  -0.431
 17 Bu   18 Bu                                                                 
 -- Virtual --                   
  0.063   0.070   0.104   0.112   0.119   0.175   0.206   0.328
 20 Ag   21 Ag   22 Ag   23 Ag   24 Ag   25 Ag   26 Ag   27 Ag                 
  0.379   0.551   0.591   0.662   0.758   0.771   0.788   0.840
 28 Ag   29 Ag   30 Ag   31 Ag   32 Ag   33 Ag   34 Ag   35 Ag                 
  0.920   1.127   1.305   1.935   2.002   2.333   2.406   4.535
 36 Ag   37 Ag   38 Ag   39 Ag   40 Ag   41 Ag   42 Ag   43 Ag                 
  4.581   4.734   7.110   7.224   8.230   8.280  14.836  14.891
 44 Ag   45 Ag   46 Ag   47 Ag   48 Ag   49 Ag   50 Ag   51 Ag                 
 49.438 165.792 293.913 293.9791028.371  -0.030   0.108   0.119
 52 Ag   53 Ag   54 Ag   55 Ag   56 Ag    7 Bg    8 Bg    9 Bg                 
  0.417   0.546   0.665   0.769   0.985   1.082   1.832   2.289
 10 Bg   11 Bg   12 Bg   13 Bg   14 Bg   15 Bg   16 Bg   17 Bg                 
  4.532   4.546   8.196  14.748 293.880   0.081   0.143   0.390
 18 Bg   19 Bg   20 Bg   21 Bg   22 Bg    8 Au    9 Au   10 Au                 
  0.587   0.664   0.722   0.776   1.017   1.777   2.309   4.530
 11 Au   12 Au   13 Au   14 Au   15 Au   16 Au   17 Au   18 Au                 
  4.548   8.212  14.725 293.895   0.030   0.064   0.092   0.115
 19 Au   20 Au   21 Au   22 Au   19 Bu   20 Bu   21 Bu   22 Bu                 
  0.140   0.159   0.177   0.227   0.380   0.425   0.497   0.567
 23 Bu   24 Bu   25 Bu   26 Bu   27 Bu   28 Bu   29 Bu   30 Bu                 
  0.654   0.743   0.810   0.857   0.914   0.955   1.272   1.407
 31 Bu   32 Bu   33 Bu   34 Bu   35 Bu   36 Bu   37 Bu   38 Bu                 
  1.907   1.944   2.319   2.405   4.545   4.554   4.745   7.229
 39 Bu   40 Bu   41 Bu   42 Bu   43 Bu   44 Bu   45 Bu   46 Bu                 
  7.402   8.217   8.288  14.770  14.811  49.497 166.034 293.900
 47 Bu   48 Bu   49 Bu   50 Bu   51 Bu   52 Bu   53 Bu   54 Bu                 
293.9831028.445
 55 Bu   56 Bu                                                                 
 --------------------------------------------------------------

          Ground-State Mulliken Net Atomic Charges

     Atom                 Charge (a.u.)
  ----------------------------------------
      1 Br                   -0.201987
      2 P                     0.201987
      3 P                     0.201987
      4 Br                   -0.201987
  ----------------------------------------
  Sum of atomic charges =     0.000000

 -----------------------------------------------------------------
                    Cartesian Multipole Moments
 -----------------------------------------------------------------
    Charge (ESU x 10^10)
                -0.0000
    Dipole Moment (Debye)
         X      -0.0000      Y       0.0000      Z      -0.0000
       Tot       0.0000
    Quadrupole Moments (Debye-Ang)
        XX     -67.5517     XY      -0.0921     YY     -64.0428
        XZ       0.0000     YZ      -0.0000     ZZ     -63.5943
    Octopole Moments (Debye-Ang^2)
       XXX      -0.0000    XXY      -0.0000    XYY      -0.0000
       YYY       0.0000    XXZ       0.0000    XYZ      -0.0000
       YYZ      -0.0000    XZZ       0.0000    YZZ       0.0000
       ZZZ       0.0000
    Hexadecapole Moments (Debye-Ang^3)
      XXXX   -1599.4832   XXXY     -39.6136   XXYY    -305.6660
      XYYY     -13.1588   YYYY    -214.1719   XXXZ       0.0000
      XXYZ       0.0000   XYYZ       0.0000   YYYZ      -0.0000
      XXZZ    -294.3145   XYZZ      -3.6875   YYZZ     -49.3674
      XZZZ       0.0000   YZZZ      -0.0000   ZZZZ     -89.0419
 -----------------------------------------------------------------
 DrvMan completing analytic gradient of the correlated energy
 Correlated dipole moment
            1
    1  -0.0000000
    2   0.0000000
    3  -0.0000000
 Energy read as -5827.028626155
 Full Analytical Gradient: (in a.u., or Hartree/Bohr)
             1             2             3             4
    1    0.00001176   -0.00003735    0.00003735   -0.00001176
    2   -0.00000641   -0.00003040    0.00003040    0.00000641
    3   -0.00000000    0.00000000    0.00000000   -0.00000000
 Gradient time:  CPU 0.72 s  wall 0.76 s
 ######################################################
 ######################################################
 # Starting finite difference calculation for IDERIV  #
 Finite diff step size:  1.88973e-03 a.u.
 ----------------------------------------------------------------
             Standard Nuclear Orientation (Angstroms)
    I     Atom           X                Y                Z
 ----------------------------------------------------------------
    1      Br      2.5983207328    -0.0776091383    -0.0000000000
    2      P       0.5438318409     0.8648695306     0.0000000000
    3      P      -0.5438318409    -0.8648695306     0.0000000000
    4      Br     -2.5973207328     0.0776091383    -0.0000000000
 ----------------------------------------------------------------
 Nuclear Repulsion Energy =   600.4067344885 hartrees
 There are       50 alpha and       50 beta electrons

                       Distance Matrix (Angstroms)
             Br(  1)   P (  2)   P (  3)
   P (  2)  2.260352
   P (  3)  3.239275  2.043284
   Br(  4)  5.197959  3.238305  2.259443

 Requested basis set is 6-311++G(d,p)
 There are 64 shells and 156 basis functions
 A cutoff of  1.0D-14 yielded   1651 shell pairs
 There are     10469 function pairs (     11567 Cartesian)
 Smallest overlap matrix eigenvalue = 4.11E-04
 Guess MOs from SCF MO coefficient file

 -----------------------------------------------------------------------
  General SCF calculation program by
  Eric Jon Sundstrom, Paul Horn, Yuezhi Mao, Dmitri Zuev, Alec White,
  David Stuck, Shaama M.S., Shane Yost, Joonho Lee, David Small,
  Daniel Levine, Susi Lehtola, Hugh Burton, Evgeny Epifanovsky
 -----------------------------------------------------------------------
 Hartree-Fock
 using 4 threads for integral computing
 -------------------------------------------------------
 OpenMP Integral computing Module                
 Release: version 2.0, May 2017, Q-Chem Inc. Pleasanton 
 -------------------------------------------------------
 A restricted SCF calculation will be
 performed using DIIS
 SCF converges when DIIS error is below 1.0e-08
 ---------------------------------------
  Cycle       Energy         DIIS error
 ---------------------------------------
    1   -5826.2387783771      5.23e-06  
    2   -5826.2387785010      1.37e-06  
    3   -5826.2387785122      6.77e-07  
    4   -5826.2387785144      2.06e-07  
    5   -5826.2387785148      9.35e-08  
    6   -5826.2387785150      4.11e-08  
    7   -5826.2387785150      2.26e-08  
    8   -5826.2387785150      8.16e-09  Convergence criterion met
 ---------------------------------------
 SCF time:   CPU 11.44s  wall 3.00s 
 SCF   energy in the final basis set =    -5826.2387785150
 Total energy in the final basis set =    -5826.2387785150


 ------------------------------------------------------------------------------

   CCMAN2: suite of methods based on coupled cluster
           and equation of motion theories.

   Components:
   * libvmm-1.3-trunk
     by Evgeny Epifanovsky, Ilya Kaliman.
   * libtensor-2.5-trunk
     by Evgeny Epifanovsky, Michael Wormit, Dmitry Zuev, Sam Manzer, 
        Ilya Kaliman.
   * libcc-2.5-trunk
     by Evgeny Epifanovsky, Arik Landau, Tomasz Kus, Kirill Khistyaev, 
        Dmitry Zuev, Prashant Manohar, Xintian Feng, Anna Krylov, 
        Matthew Goldey, Alec White, Thomas Jagau, Kaushik Nanda, 
        Anastasia Gunina, Alexander Kunitsa, Joonho Lee.

   CCMAN original authors:
   Anna I. Krylov, C. David Sherrill, Steven R. Gwaltney,
   Edward F. C. Byrd (2000)
   Sergey V. Levchenko, Lyudmila V. Slipchenko, Tao Wang,
   Ana-Maria C. Cristian (2003)
   Piotr A. Pieniazek, C. Melania Oana, Evgeny Epifanovsky (2007)
   Prashant Manohar (2009)

 ------------------------------------------------------------------------------


 Allocating and initializing 29808MB of RAM...
 Calculation will run on 4 cores.


 Alpha MOs, Restricted
 -- Occupied --                  
-490.04 -490.04  -80.04  -80.04  -65.18  -65.18  -58.54  -58.54
  1 A     2 A     3 A     4 A     5 A     6 A     7 A     8 A                  
-58.537 -58.537 -58.537 -58.537  -9.858  -9.858  -7.576  -7.576
  9 A    10 A    11 A    12 A    13 A    14 A    15 A    16 A                  
 -7.472  -7.472  -7.464  -7.464  -7.464  -7.464  -5.468  -5.468
 17 A    18 A    19 A    20 A    21 A    22 A    23 A    24 A                  
 -5.467  -5.467  -5.467  -5.467  -3.211  -3.211  -3.208  -3.207
 25 A    26 A    27 A    28 A    29 A    30 A    31 A    32 A                  
 -3.207  -3.207  -3.199  -3.199  -3.198  -3.198  -1.064  -1.040
 33 A    34 A    35 A    36 A    37 A    38 A    39 A    40 A                  
 -0.894  -0.695  -0.524  -0.520  -0.481  -0.454  -0.444  -0.431
 41 A    42 A    43 A    44 A    45 A    46 A    47 A    48 A                  
 -0.392  -0.353
 49 A    50 A                                                                  
 -- Virtual --                   
 -0.030   0.029   0.063   0.064   0.070   0.081   0.092   0.104
 51 A    52 A    53 A    54 A    55 A    56 A    57 A    58 A                  
  0.108   0.112   0.115   0.119   0.119   0.140   0.143   0.159
 59 A    60 A    61 A    62 A    63 A    64 A    65 A    66 A                  
  0.175   0.177   0.206   0.227   0.328   0.379   0.380   0.390
 67 A    68 A    69 A    70 A    71 A    72 A    73 A    74 A                  
  0.417   0.425   0.498   0.546   0.551   0.566   0.587   0.591
 75 A    76 A    77 A    78 A    79 A    80 A    81 A    82 A                  
  0.655   0.662   0.664   0.665   0.722   0.743   0.758   0.769
 83 A    84 A    85 A    86 A    87 A    88 A    89 A    90 A                  
  0.771   0.776   0.788   0.810   0.840   0.857   0.914   0.920
 91 A    92 A    93 A    94 A    95 A    96 A    97 A    98 A                  
  0.954   0.984   1.017   1.082   1.127   1.272   1.305   1.407
 99 A   100 A   101 A   102 A   103 A   104 A   105 A   106 A                  
  1.777   1.832   1.907   1.935   1.944   2.002   2.289   2.309
107 A   108 A   109 A   110 A   111 A   112 A   113 A   114 A                  
  2.319   2.333   2.405   2.406   4.530   4.532   4.535   4.545
115 A   116 A   117 A   118 A   119 A   120 A   121 A   122 A                  
  4.546   4.548   4.554   4.581   4.733   4.745   7.110   7.223
123 A   124 A   125 A   126 A   127 A   128 A   129 A   130 A                  
  7.229   7.402   8.196   8.212   8.217   8.230   8.280   8.288
131 A   132 A   133 A   134 A   135 A   136 A   137 A   138 A                  
 14.725  14.748  14.770  14.811  14.836  14.891  49.438  49.497
139 A   140 A   141 A   142 A   143 A   144 A   145 A   146 A                  
165.792 166.034 293.880 293.895 293.900 293.913 293.979 293.983
147 A   148 A   149 A   150 A   151 A   152 A   153 A   154 A                  
*******1028.445
155 A   156 A                                                                  

 Beta MOs, Restricted
 -- Occupied --                  
-490.04 -490.04  -80.04  -80.04  -65.18  -65.18  -58.54  -58.54
  1 A     2 A     3 A     4 A     5 A     6 A     7 A     8 A                  
-58.537 -58.537 -58.537 -58.537  -9.858  -9.858  -7.576  -7.576
  9 A    10 A    11 A    12 A    13 A    14 A    15 A    16 A                  
 -7.472  -7.472  -7.464  -7.464  -7.464  -7.464  -5.468  -5.468
 17 A    18 A    19 A    20 A    21 A    22 A    23 A    24 A                  
 -5.467  -5.467  -5.467  -5.467  -3.211  -3.211  -3.208  -3.207
 25 A    26 A    27 A    28 A    29 A    30 A    31 A    32 A                  
 -3.207  -3.207  -3.199  -3.199  -3.198  -3.198  -1.064  -1.040
 33 A    34 A    35 A    36 A    37 A    38 A    39 A    40 A                  
 -0.894  -0.695  -0.524  -0.520  -0.481  -0.454  -0.444  -0.431
 41 A    42 A    43 A    44 A    45 A    46 A    47 A    48 A                  
 -0.392  -0.353
 49 A    50 A                                                                  
 -- Virtual --                   
 -0.030   0.029   0.063   0.064   0.070   0.081   0.092   0.104
 51 A    52 A    53 A    54 A    55 A    56 A    57 A    58 A                  
  0.108   0.112   0.115   0.119   0.119   0.140   0.143   0.159
 59 A    60 A    61 A    62 A    63 A    64 A    65 A    66 A                  
  0.175   0.177   0.206   0.227   0.328   0.379   0.380   0.390
 67 A    68 A    69 A    70 A    71 A    72 A    73 A    74 A                  
  0.417   0.425   0.498   0.546   0.551   0.566   0.587   0.591
 75 A    76 A    77 A    78 A    79 A    80 A    81 A    82 A                  
  0.655   0.662   0.664   0.665   0.722   0.743   0.758   0.769
 83 A    84 A    85 A    86 A    87 A    88 A    89 A    90 A                  
  0.771   0.776   0.788   0.810   0.840   0.857   0.914   0.920
 91 A    92 A    93 A    94 A    95 A    96 A    97 A    98 A                  
  0.954   0.984   1.017   1.082   1.127   1.272   1.305   1.407
 99 A   100 A   101 A   102 A   103 A   104 A   105 A   106 A                  
  1.777   1.832   1.907   1.935   1.944   2.002   2.289   2.309
107 A   108 A   109 A   110 A   111 A   112 A   113 A   114 A                  
  2.319   2.333   2.405   2.406   4.530   4.532   4.535   4.545
115 A   116 A   117 A   118 A   119 A   120 A   121 A   122 A                  
  4.546   4.548   4.554   4.581   4.733   4.745   7.110   7.223
123 A   124 A   125 A   126 A   127 A   128 A   129 A   130 A                  
  7.229   7.402   8.196   8.212   8.217   8.230   8.280   8.288
131 A   132 A   133 A   134 A   135 A   136 A   137 A   138 A                  
 14.725  14.748  14.770  14.811  14.836  14.891  49.438  49.497
139 A   140 A   141 A   142 A   143 A   144 A   145 A   146 A                  
165.792 166.034 293.880 293.895 293.900 293.913 293.979 293.983
147 A   148 A   149 A   150 A   151 A   152 A   153 A   154 A                  
*******1028.445
155 A   156 A                                                                  

 Occupation and symmetry of molecular orbitals

 Point group: C1 (1 irreducible representation).

                           A     All 
 -------------------------------------
 All molecular orbitals:
  - Alpha                  156   156 
  - Beta                   156   156 
 -------------------------------------
 Alpha orbitals:
  - Frozen occupied        28    28  
  - Active occupied        22    22  
  - Active virtual         106   106 
  - Frozen virtual         0     0   
 -------------------------------------
 Beta orbitals:
  - Frozen occupied        28    28  
  - Active occupied        22    22  
  - Active virtual         106   106 
  - Frozen virtual         0     0   
 -------------------------------------

 Import integrals:   CPU 0.00 s  wall 0.00 s

 Import integrals:   CPU 96.39 s  wall 24.62 s

 MP2 amplitudes:   CPU 0.21 s  wall 0.13 s

Running a double precision version
           CCSD T amplitudes will be solved using DIIS.

           Start     Size      MaxIter   EConv     TConv     
           3         7         100       1.00e-07  1.00e-05  
 ------------------------------------------------------------------------------
           Energy (a.u.)   Ediff      Tdiff       Comment
 ------------------------------------------------------------------------------
         -5827.01803030                           
     1   -5827.00475454   1.33e-02   8.52e-01     
     2   -5827.02553943   2.08e-02   1.04e-01     
     3   -5827.02608166   5.42e-04   4.17e-02     
     4   -5827.02807002   1.99e-03   1.35e-02     Switched to DIIS steps.
     5   -5827.02863433   5.64e-04   1.18e-02     
     6   -5827.02862562   8.71e-06   2.50e-03     
     7   -5827.02862282   2.80e-06   1.04e-03     
     8   -5827.02862604   3.22e-06   1.94e-04     
     9   -5827.02862585   1.90e-07   8.22e-05     
    10   -5827.02862583   1.85e-08   2.83e-05     
    11   -5827.02862599   1.62e-07   1.62e-05     
    12   -5827.02862592   7.10e-08   5.82e-06     
 ------------------------------------------------------------------------------
         -5827.02862592                           CCSD T converged.

End of double precision
 SCF energy                 = -5826.23877852
 MP2 energy                 = -5827.01803030
 CCSD correlation energy     =    -0.78984741
 CCSD total energy           = -5827.02862592

 CCSD  T1^2 = 0.0098  T2^2 = 0.3127  Leading amplitudes:

 Amplitude    Orbitals with energies
 -0.0195       50 (A) A                  ->    74 (A) A                   
              -0.3526                          0.3903                     
 -0.0195       50 (A) B                  ->    74 (A) B                   
              -0.3526                          0.3903                     
  0.0192       46 (A) A                  ->    51 (A) A                   
              -0.4538                         -0.0301                     
  0.0192       46 (A) B                  ->    51 (A) B                   
              -0.4538                         -0.0301                     

 Amplitude    Orbitals with energies
 -0.1348       50 (A) A      50 (A) B    ->    51 (A) A      51 (A) B     
              -0.3526       -0.3526           -0.0301       -0.0301       
  0.1348       50 (A) A      50 (A) B    ->    51 (A) B      51 (A) A     
              -0.3526       -0.3526           -0.0301       -0.0301       
  0.1348       50 (A) B      50 (A) A    ->    51 (A) A      51 (A) B     
              -0.3526       -0.3526           -0.0301       -0.0301       
 -0.1348       50 (A) B      50 (A) A    ->    51 (A) B      51 (A) A     
              -0.3526       -0.3526           -0.0301       -0.0301       

 Computing CCSD intemediates for later calculations in double precision
 Finished.

Running a double precision version
           CCSD Lambda amplitudes will be solved using DIIS.
           Start     Size      MaxIter   EConv     LConv     
           3         7         100       1.00e-07  1.00e-05  
 ------------------------------------------------------------------------------
            Enorm      Ldiff       Comment
 ------------------------------------------------------------------------------
     1     6.17e-02   4.82e-02     
     2     1.35e-02   4.94e-03     
     3     5.53e-03   2.29e-03     
     4     2.77e-03   1.15e-03     Switched to DIIS steps.
     5     8.64e-04   5.15e-04     
     6     3.92e-04   1.37e-04     
     7     1.13e-04   3.68e-05     
     8     5.12e-05   2.89e-06     
     9     1.87e-05   3.89e-06     
    10     6.78e-06   1.52e-06     
    11     2.23e-06   5.99e-07     
    12     7.90e-07   1.51e-07     
    13     3.19e-07   1.01e-07     
    14     1.40e-07   2.16e-08     
    15     7.30e-08   1.49e-08     
 ------------------------------------------------------------------------------
                                   CCSD Lambda converged.

 Computing density matrices in double precision...
           Orbital response amplitudes will be solved using DIIS.
           Start     Size      MaxIter   EConv     LConv     
           3         7         100       1.00e-06  1.00e-06  
 ------------------------------------------------------------------------------
            Enorm      Ldiff       Comment
 ------------------------------------------------------------------------------
     1     1.32e-01   2.24e-03     
     2     1.32e-01   1.25e-02     
     3     1.46e-01   2.45e-02     
     4     1.15e-02   6.70e-02     Switched to DIIS steps.
     5     1.94e-03   7.76e-04     
     6     1.37e-04   4.42e-04     
     7     7.84e-05   2.81e-05     
     8     5.46e-05   2.18e-06     
     9     5.23e-06   6.18e-07     
    10     1.38e-06   5.12e-07     
    11     4.03e-07   5.49e-08     
 ------------------------------------------------------------------------------
                                   Orbital response converged.

 Computing density matrices... Done.
 CCSD calculation:   CPU 4116.56 s  wall 1044.25 s

 Transferring MO TPDM to AO TPDM
 Transferring g2_o1o1o1o1
 Transferring g2_o1o1o1v1
 Transferring g2_o1o1v1v1
 Transferring g2_o1v1o1v1
 Transferring g2_o1v1v1v1
 Transferring g2_v1v1v1v1
 Adding separable TPDM
 Computing TPDM gradient
 --------------------------------------------------------
 2e gradient
  Atom          X               Y               Z
 --------------------------------------------------------
    1        -52.791836        9.304512        0.000000  
    2          2.862874      -33.243089       -0.000000  
    3         -2.881030       33.253659        0.000000  
    4         52.809993       -9.315082        0.000000  
 --------------------------------------------------------
 --------------------------------------------------------
 Final gradient
  Atom          X               Y               Z
 --------------------------------------------------------
    1        -52.791836        9.304512        0.000000  
    2          2.862874      -33.243089       -0.000000  
    3         -2.881030       33.253659        0.000000  
    4         52.809993       -9.315082        0.000000  
 --------------------------------------------------------
 Analytic gradient from two-electron contribution:   CPU 533.81 s  wall 159.99 s

 Total ccman2 time:   CPU 4751.34 s  wall 1230.42 s


 --------------------------------------------------------------

                    Orbital Energies (a.u.)
 --------------------------------------------------------------

 Alpha MOs
 -- Occupied --
*******-490.045 -80.037 -80.037 -65.179 -65.179 -58.539 -58.539
-58.537 -58.537 -58.537 -58.537  -9.858  -9.858  -7.576  -7.576
 -7.472  -7.472  -7.464  -7.464  -7.464  -7.464  -5.468  -5.468
 -5.467  -5.467  -5.467  -5.467  -3.211  -3.211  -3.208  -3.207
 -3.207  -3.207  -3.199  -3.199  -3.198  -3.198  -1.064  -1.040
 -0.894  -0.695  -0.524  -0.520  -0.481  -0.454  -0.444  -0.431
 -0.392  -0.353
 -- Virtual --
 -0.030   0.029   0.063   0.064   0.070   0.081   0.092   0.104
  0.108   0.112   0.115   0.119   0.119   0.140   0.143   0.159
  0.175   0.177   0.206   0.227   0.328   0.379   0.380   0.390
  0.417   0.425   0.498   0.546   0.551   0.566   0.587   0.591
  0.655   0.662   0.664   0.665   0.722   0.743   0.758   0.769
  0.771   0.776   0.788   0.810   0.840   0.857   0.914   0.920
  0.954   0.984   1.017   1.082   1.127   1.272   1.305   1.407
  1.777   1.832   1.907   1.935   1.944   2.002   2.289   2.309
  2.319   2.333   2.405   2.406   4.530   4.532   4.535   4.545
  4.546   4.548   4.554   4.581   4.733   4.745   7.110   7.223
  7.229   7.402   8.196   8.212   8.217   8.230   8.280   8.288
 14.725  14.748  14.770  14.811  14.836  14.891  49.438  49.497
165.792 166.034 293.880 293.895 293.900 293.913 293.979 293.983
*******1028.445
 --------------------------------------------------------------

          Ground-State Mulliken Net Atomic Charges

     Atom                 Charge (a.u.)
  ----------------------------------------
      1 Br                   -0.202272
      2 P                     0.202206
      3 P                     0.201903
      4 Br                   -0.201837
  ----------------------------------------
  Sum of atomic charges =    -0.000000

 -----------------------------------------------------------------
                    Cartesian Multipole Moments
 -----------------------------------------------------------------
    Charge (ESU x 10^10)
                 0.0000
    Dipole Moment (Debye)
         X      -0.0048      Y       0.0003      Z      -0.0000
       Tot       0.0048
    Quadrupole Moments (Debye-Ang)
        XX     -67.5585     XY      -0.0921     YY     -64.0427
        XZ       0.0000     YZ       0.0000     ZZ     -63.5957
    Octopole Moments (Debye-Ang^2)
       XXX      -0.0993    XXY      -0.0014    XYY      -0.0250
       YYY       0.0011    XXZ      -0.0000    XYZ      -0.0000
       YYZ      -0.0000    XZZ      -0.0261    YZZ      -0.0005
       ZZZ      -0.0000
    Hexadecapole Moments (Debye-Ang^3)
      XXXX   -1600.0832   XXXY     -39.6159   XXYY    -305.7758
      XYYY     -13.1547   YYYY    -214.1666   XXXZ       0.0000
      XXYZ      -0.0000   XYYZ       0.0000   YYYZ       0.0000
      XXZZ    -294.4240   XYZZ      -3.6860   YYZZ     -49.3674
      XZZZ       0.0000   YZZZ       0.0000   ZZZZ     -89.0457
 -----------------------------------------------------------------
 DrvMan completing analytic gradient of the correlated energy
 Correlated dipole moment
            1
    1  -0.0019026
    2   0.0001237
    3  -0.0000000
 Energy read as -5827.028625923
 Full Analytical Gradient: (in a.u., or Hartree/Bohr)
             1             2             3             4
    1    0.00023485   -0.00022346    0.00001013   -0.00002152
    2   -0.00008297    0.00003732    0.00004478    0.00000086
    3    0.00000000    0.00000000   -0.00000000    0.00000000
 Gradient time:  CPU 0.76 s  wall 0.79 s
 ----------------------------------------------------------------
             Standard Nuclear Orientation (Angstroms)
    I     Atom           X                Y                Z
 ----------------------------------------------------------------
    1      Br      2.5963207328    -0.0776091383    -0.0000000000
    2      P       0.5438318409     0.8648695306     0.0000000000
    3      P      -0.5438318409    -0.8648695306     0.0000000000
    4      Br     -2.5973207328     0.0776091383    -0.0000000000
 ----------------------------------------------------------------
 Nuclear Repulsion Energy =   600.6050304898 hartrees
 There are       50 alpha and       50 beta electrons

                       Distance Matrix (Angstroms)
             Br(  1)   P (  2)   P (  3)
   P (  2)  2.258534
   P (  3)  3.237335  2.043284
   Br(  4)  5.195960  3.238305  2.259443

 Requested basis set is 6-311++G(d,p)
 There are 64 shells and 156 basis functions
 A cutoff of  1.0D-14 yielded   1651 shell pairs
 There are     10469 function pairs (     11567 Cartesian)
 Smallest overlap matrix eigenvalue = 4.11E-04
 Guess MOs from SCF MO coefficient file

 -----------------------------------------------------------------------
  General SCF calculation program by
  Eric Jon Sundstrom, Paul Horn, Yuezhi Mao, Dmitri Zuev, Alec White,
  David Stuck, Shaama M.S., Shane Yost, Joonho Lee, David Small,
  Daniel Levine, Susi Lehtola, Hugh Burton, Evgeny Epifanovsky
 -----------------------------------------------------------------------
 Hartree-Fock
 using 4 threads for integral computing
 -------------------------------------------------------
 OpenMP Integral computing Module                
 Release: version 2.0, May 2017, Q-Chem Inc. Pleasanton 
 -------------------------------------------------------
 A restricted SCF calculation will be
 performed using DIIS
 SCF converges when DIIS error is below 1.0e-08
 ---------------------------------------
  Cycle       Energy         DIIS error
 ---------------------------------------
    1   -5826.2387871120      1.05e-05  
    2   -5826.2387876082      2.74e-06  
    3   -5826.2387876530      1.36e-06  
    4   -5826.2387876618      4.12e-07  
    5   -5826.2387876635      1.87e-07  
    6   -5826.2387876639      8.21e-08  
    7   -5826.2387876640      4.51e-08  
    8   -5826.2387876640      1.63e-08  
    9   -5826.2387876641      6.61e-09  Convergence criterion met
 ---------------------------------------
 SCF time:   CPU 12.79s  wall 3.00s 
 SCF   energy in the final basis set =    -5826.2387876641
 Total energy in the final basis set =    -5826.2387876641


 ------------------------------------------------------------------------------

   CCMAN2: suite of methods based on coupled cluster
           and equation of motion theories.

   Components:
   * libvmm-1.3-trunk
     by Evgeny Epifanovsky, Ilya Kaliman.
   * libtensor-2.5-trunk
     by Evgeny Epifanovsky, Michael Wormit, Dmitry Zuev, Sam Manzer, 
        Ilya Kaliman.
   * libcc-2.5-trunk
     by Evgeny Epifanovsky, Arik Landau, Tomasz Kus, Kirill Khistyaev, 
        Dmitry Zuev, Prashant Manohar, Xintian Feng, Anna Krylov, 
        Matthew Goldey, Alec White, Thomas Jagau, Kaushik Nanda, 
        Anastasia Gunina, Alexander Kunitsa, Joonho Lee.

   CCMAN original authors:
   Anna I. Krylov, C. David Sherrill, Steven R. Gwaltney,
   Edward F. C. Byrd (2000)
   Sergey V. Levchenko, Lyudmila V. Slipchenko, Tao Wang,
   Ana-Maria C. Cristian (2003)
   Piotr A. Pieniazek, C. Melania Oana, Evgeny Epifanovsky (2007)
   Prashant Manohar (2009)

 ------------------------------------------------------------------------------


 Allocating and initializing 29808MB of RAM...
 Calculation will run on 4 cores.


 Alpha MOs, Restricted
 -- Occupied --                  
-490.04 -490.04  -80.04  -80.04  -65.18  -65.18  -58.54  -58.54
  1 A     2 A     3 A     4 A     5 A     6 A     7 A     8 A                  
-58.537 -58.537 -58.537 -58.537  -9.859  -9.858  -7.576  -7.576
  9 A    10 A    11 A    12 A    13 A    14 A    15 A    16 A                  
 -7.472  -7.472  -7.464  -7.464  -7.464  -7.464  -5.468  -5.468
 17 A    18 A    19 A    20 A    21 A    22 A    23 A    24 A                  
 -5.467  -5.467  -5.467  -5.467  -3.211  -3.211  -3.208  -3.208
 25 A    26 A    27 A    28 A    29 A    30 A    31 A    32 A                  
 -3.207  -3.207  -3.199  -3.199  -3.198  -3.198  -1.064  -1.040
 33 A    34 A    35 A    36 A    37 A    38 A    39 A    40 A                  
 -0.893  -0.695  -0.524  -0.520  -0.481  -0.454  -0.444  -0.431
 41 A    42 A    43 A    44 A    45 A    46 A    47 A    48 A                  
 -0.391  -0.352
 49 A    50 A                                                                  
 -- Virtual --                   
 -0.030   0.030   0.064   0.064   0.070   0.081   0.092   0.104
 51 A    52 A    53 A    54 A    55 A    56 A    57 A    58 A                  
  0.108   0.112   0.115   0.119   0.119   0.140   0.143   0.159
 59 A    60 A    61 A    62 A    63 A    64 A    65 A    66 A                  
  0.175   0.177   0.206   0.227   0.328   0.379   0.380   0.390
 67 A    68 A    69 A    70 A    71 A    72 A    73 A    74 A                  
  0.417   0.425   0.497   0.546   0.551   0.567   0.587   0.591
 75 A    76 A    77 A    78 A    79 A    80 A    81 A    82 A                  
  0.654   0.662   0.664   0.665   0.722   0.743   0.758   0.769
 83 A    84 A    85 A    86 A    87 A    88 A    89 A    90 A                  
  0.771   0.776   0.788   0.810   0.840   0.857   0.914   0.920
 91 A    92 A    93 A    94 A    95 A    96 A    97 A    98 A                  
  0.955   0.985   1.017   1.082   1.127   1.272   1.306   1.408
 99 A   100 A   101 A   102 A   103 A   104 A   105 A   106 A                  
  1.777   1.832   1.907   1.935   1.944   2.002   2.289   2.309
107 A   108 A   109 A   110 A   111 A   112 A   113 A   114 A                  
  2.319   2.333   2.405   2.407   4.530   4.532   4.535   4.545
115 A   116 A   117 A   118 A   119 A   120 A   121 A   122 A                  
  4.546   4.548   4.554   4.581   4.734   4.746   7.110   7.224
123 A   124 A   125 A   126 A   127 A   128 A   129 A   130 A                  
  7.229   7.402   8.196   8.212   8.217   8.230   8.280   8.288
131 A   132 A   133 A   134 A   135 A   136 A   137 A   138 A                  
 14.725  14.748  14.770  14.811  14.836  14.891  49.438  49.497
139 A   140 A   141 A   142 A   143 A   144 A   145 A   146 A                  
165.792 166.034 293.880 293.895 293.900 293.913 293.979 293.983
147 A   148 A   149 A   150 A   151 A   152 A   153 A   154 A                  
*******1028.445
155 A   156 A                                                                  

 Beta MOs, Restricted
 -- Occupied --                  
-490.04 -490.04  -80.04  -80.04  -65.18  -65.18  -58.54  -58.54
  1 A     2 A     3 A     4 A     5 A     6 A     7 A     8 A                  
-58.537 -58.537 -58.537 -58.537  -9.859  -9.858  -7.576  -7.576
  9 A    10 A    11 A    12 A    13 A    14 A    15 A    16 A                  
 -7.472  -7.472  -7.464  -7.464  -7.464  -7.464  -5.468  -5.468
 17 A    18 A    19 A    20 A    21 A    22 A    23 A    24 A                  
 -5.467  -5.467  -5.467  -5.467  -3.211  -3.211  -3.208  -3.208
 25 A    26 A    27 A    28 A    29 A    30 A    31 A    32 A                  
 -3.207  -3.207  -3.199  -3.199  -3.198  -3.198  -1.064  -1.040
 33 A    34 A    35 A    36 A    37 A    38 A    39 A    40 A                  
 -0.893  -0.695  -0.524  -0.520  -0.481  -0.454  -0.444  -0.431
 41 A    42 A    43 A    44 A    45 A    46 A    47 A    48 A                  
 -0.391  -0.352
 49 A    50 A                                                                  
 -- Virtual --                   
 -0.030   0.030   0.064   0.064   0.070   0.081   0.092   0.104
 51 A    52 A    53 A    54 A    55 A    56 A    57 A    58 A                  
  0.108   0.112   0.115   0.119   0.119   0.140   0.143   0.159
 59 A    60 A    61 A    62 A    63 A    64 A    65 A    66 A                  
  0.175   0.177   0.206   0.227   0.328   0.379   0.380   0.390
 67 A    68 A    69 A    70 A    71 A    72 A    73 A    74 A                  
  0.417   0.425   0.497   0.546   0.551   0.567   0.587   0.591
 75 A    76 A    77 A    78 A    79 A    80 A    81 A    82 A                  
  0.654   0.662   0.664   0.665   0.722   0.743   0.758   0.769
 83 A    84 A    85 A    86 A    87 A    88 A    89 A    90 A                  
  0.771   0.776   0.788   0.810   0.840   0.857   0.914   0.920
 91 A    92 A    93 A    94 A    95 A    96 A    97 A    98 A                  
  0.955   0.985   1.017   1.082   1.127   1.272   1.306   1.408
 99 A   100 A   101 A   102 A   103 A   104 A   105 A   106 A                  
  1.777   1.832   1.907   1.935   1.944   2.002   2.289   2.309
107 A   108 A   109 A   110 A   111 A   112 A   113 A   114 A                  
  2.319   2.333   2.405   2.407   4.530   4.532   4.535   4.545
115 A   116 A   117 A   118 A   119 A   120 A   121 A   122 A                  
  4.546   4.548   4.554   4.581   4.734   4.746   7.110   7.224
123 A   124 A   125 A   126 A   127 A   128 A   129 A   130 A                  
  7.229   7.402   8.196   8.212   8.217   8.230   8.280   8.288
131 A   132 A   133 A   134 A   135 A   136 A   137 A   138 A                  
 14.725  14.748  14.770  14.811  14.836  14.891  49.438  49.497
139 A   140 A   141 A   142 A   143 A   144 A   145 A   146 A                  
165.792 166.034 293.880 293.895 293.900 293.913 293.979 293.983
147 A   148 A   149 A   150 A   151 A   152 A   153 A   154 A                  
*******1028.445
155 A   156 A                                                                  

 Occupation and symmetry of molecular orbitals

 Point group: C1 (1 irreducible representation).

                           A     All 
 -------------------------------------
 All molecular orbitals:
  - Alpha                  156   156 
  - Beta                   156   156 
 -------------------------------------
 Alpha orbitals:
  - Frozen occupied        28    28  
  - Active occupied        22    22  
  - Active virtual         106   106 
  - Frozen virtual         0     0   
 -------------------------------------
 Beta orbitals:
  - Frozen occupied        28    28  
  - Active occupied        22    22  
  - Active virtual         106   106 
  - Frozen virtual         0     0   
 -------------------------------------

 Import integrals:   CPU 0.00 s  wall 0.00 s

 Import integrals:   CPU 96.01 s  wall 24.49 s

 MP2 amplitudes:   CPU 0.26 s  wall 0.18 s

Running a double precision version
           CCSD T amplitudes will be solved using DIIS.

           Start     Size      MaxIter   EConv     TConv     
           3         7         100       1.00e-07  1.00e-05  
 ------------------------------------------------------------------------------
           Energy (a.u.)   Ediff      Tdiff       Comment
 ------------------------------------------------------------------------------
         -5827.01804530                           
     1   -5827.00476074   1.33e-02   8.52e-01     
     2   -5827.02554153   2.08e-02   1.04e-01     
     3   -5827.02608335   5.42e-04   4.17e-02     
     4   -5827.02807084   1.99e-03   1.35e-02     Switched to DIIS steps.
     5   -5827.02863442   5.64e-04   1.18e-02     
     6   -5827.02862566   8.76e-06   2.50e-03     
     7   -5827.02862287   2.79e-06   1.04e-03     
     8   -5827.02862608   3.21e-06   1.94e-04     
     9   -5827.02862589   1.94e-07   8.20e-05     
    10   -5827.02862587   1.81e-08   2.82e-05     
    11   -5827.02862603   1.61e-07   1.62e-05     
    12   -5827.02862596   7.08e-08   5.80e-06     
 ------------------------------------------------------------------------------
         -5827.02862596                           CCSD T converged.

End of double precision
 SCF energy                 = -5826.23878766
 MP2 energy                 = -5827.01804530
 CCSD correlation energy     =    -0.78983830
 CCSD total energy           = -5827.02862596

 CCSD  T1^2 = 0.0097  T2^2 = 0.3126  Leading amplitudes:

 Amplitude    Orbitals with energies
  0.0195       50 (A) A                  ->    74 (A) A                   
              -0.3525                          0.3903                     
  0.0195       50 (A) B                  ->    74 (A) B                   
              -0.3525                          0.3903                     
 -0.0192       46 (A) A                  ->    51 (A) A                   
              -0.4539                         -0.0300                     
 -0.0192       46 (A) B                  ->    51 (A) B                   
              -0.4539                         -0.0300                     

 Amplitude    Orbitals with energies
 -0.1348       50 (A) A      50 (A) B    ->    51 (A) A      51 (A) B     
              -0.3525       -0.3525           -0.0300       -0.0300       
  0.1348       50 (A) A      50 (A) B    ->    51 (A) B      51 (A) A     
              -0.3525       -0.3525           -0.0300       -0.0300       
  0.1348       50 (A) B      50 (A) A    ->    51 (A) A      51 (A) B     
              -0.3525       -0.3525           -0.0300       -0.0300       
 -0.1348       50 (A) B      50 (A) A    ->    51 (A) B      51 (A) A     
              -0.3525       -0.3525           -0.0300       -0.0300       

 Computing CCSD intemediates for later calculations in double precision
 Finished.

Running a double precision version
           CCSD Lambda amplitudes will be solved using DIIS.
           Start     Size      MaxIter   EConv     LConv     
           3         7         100       1.00e-07  1.00e-05  
 ------------------------------------------------------------------------------
            Enorm      Ldiff       Comment
 ------------------------------------------------------------------------------
     1     6.17e-02   4.82e-02     
     2     1.35e-02   4.93e-03     
     3     5.52e-03   2.29e-03     
     4     2.77e-03   1.15e-03     Switched to DIIS steps.
     5     8.63e-04   5.14e-04     
     6     3.92e-04   1.37e-04     
     7     1.13e-04   3.68e-05     
     8     5.10e-05   2.88e-06     
     9     1.87e-05   3.87e-06     
    10     6.77e-06   1.51e-06     
    11     2.22e-06   5.98e-07     
    12     7.87e-07   1.51e-07     
    13     3.18e-07   1.01e-07     
    14     1.39e-07   2.16e-08     
    15     7.26e-08   1.49e-08     
 ------------------------------------------------------------------------------
                                   CCSD Lambda converged.

 Computing density matrices in double precision...
           Orbital response amplitudes will be solved using DIIS.
           Start     Size      MaxIter   EConv     LConv     
           3         7         100       1.00e-06  1.00e-06  
 ------------------------------------------------------------------------------
            Enorm      Ldiff       Comment
 ------------------------------------------------------------------------------
     1     1.32e-01   2.21e-03     
     2     1.32e-01   1.25e-02     
     3     1.45e-01   2.45e-02     
     4     1.15e-02   6.69e-02     Switched to DIIS steps.
     5     1.94e-03   7.74e-04     
     6     1.36e-04   4.41e-04     
     7     7.37e-05   2.80e-05     
     8     5.44e-05   2.15e-06     
     9     5.31e-06   5.88e-07     
    10     1.38e-06   5.06e-07     
    11     4.02e-07   5.40e-08     
 ------------------------------------------------------------------------------
                                   Orbital response converged.

 Computing density matrices... Done.
 CCSD calculation:   CPU 4118.52 s  wall 1044.78 s

 Transferring MO TPDM to AO TPDM
 Transferring g2_o1o1o1o1
 Transferring g2_o1o1o1v1
 Transferring g2_o1o1v1v1
 Transferring g2_o1v1o1v1
 Transferring g2_o1v1v1v1
 Transferring g2_v1v1v1v1
 Adding separable TPDM
 Computing TPDM gradient
 --------------------------------------------------------
 2e gradient
  Atom          X               Y               Z
 --------------------------------------------------------
    1        -52.837477        9.326078       -0.000000  
    2          2.889847      -33.270504        0.000000  
    3         -2.871695       33.259921        0.000000  
    4         52.819324       -9.315495       -0.000000  
 --------------------------------------------------------
 --------------------------------------------------------
 Final gradient
  Atom          X               Y               Z
 --------------------------------------------------------
    1        -52.837477        9.326078       -0.000000  
    2          2.889847      -33.270504        0.000000  
    3         -2.871695       33.259921        0.000000  
    4         52.819324       -9.315495       -0.000000  
 --------------------------------------------------------
 Analytic gradient from two-electron contribution:   CPU 539.45 s  wall 161.46 s

 Total ccman2 time:   CPU 4758.66 s  wall 1232.36 s


 --------------------------------------------------------------

                    Orbital Energies (a.u.)
 --------------------------------------------------------------

 Alpha MOs
 -- Occupied --
*******-490.045 -80.037 -80.037 -65.179 -65.179 -58.539 -58.539
-58.537 -58.537 -58.537 -58.537  -9.859  -9.858  -7.576  -7.576
 -7.472  -7.472  -7.464  -7.464  -7.464  -7.464  -5.468  -5.468
 -5.467  -5.467  -5.467  -5.467  -3.211  -3.211  -3.208  -3.208
 -3.207  -3.207  -3.199  -3.199  -3.198  -3.198  -1.064  -1.040
 -0.893  -0.695  -0.524  -0.520  -0.481  -0.454  -0.444  -0.431
 -0.391  -0.352
 -- Virtual --
 -0.030   0.030   0.064   0.064   0.070   0.081   0.092   0.104
  0.108   0.112   0.115   0.119   0.119   0.140   0.143   0.159
  0.175   0.177   0.206   0.227   0.328   0.379   0.380   0.390
  0.417   0.425   0.497   0.546   0.551   0.567   0.587   0.591
  0.654   0.662   0.664   0.665   0.722   0.743   0.758   0.769
  0.771   0.776   0.788   0.810   0.840   0.857   0.914   0.920
  0.955   0.985   1.017   1.082   1.127   1.272   1.306   1.408
  1.777   1.832   1.907   1.935   1.944   2.002   2.289   2.309
  2.319   2.333   2.405   2.407   4.530   4.532   4.535   4.545
  4.546   4.548   4.554   4.581   4.734   4.746   7.110   7.224
  7.229   7.402   8.196   8.212   8.217   8.230   8.280   8.288
 14.725  14.748  14.770  14.811  14.836  14.891  49.438  49.497
165.792 166.034 293.880 293.895 293.900 293.913 293.979 293.983
*******1028.445
 --------------------------------------------------------------

          Ground-State Mulliken Net Atomic Charges

     Atom                 Charge (a.u.)
  ----------------------------------------
      1 Br                   -0.201703
      2 P                     0.201769
      3 P                     0.202072
      4 Br                   -0.202138
  ----------------------------------------
  Sum of atomic charges =    -0.000000

 -----------------------------------------------------------------
                    Cartesian Multipole Moments
 -----------------------------------------------------------------
    Charge (ESU x 10^10)
                -0.0000
    Dipole Moment (Debye)
         X       0.0048      Y      -0.0003      Z      -0.0000
       Tot       0.0048
    Quadrupole Moments (Debye-Ang)
        XX     -67.5448     XY      -0.0921     YY     -64.0429
        XZ      -0.0000     YZ       0.0000     ZZ     -63.5929
    Octopole Moments (Debye-Ang^2)
       XXX       0.0993    XXY       0.0014    XYY       0.0250
       YYY      -0.0011    XXZ      -0.0000    XYZ      -0.0000
       YYZ      -0.0000    XZZ       0.0261    YZZ       0.0005
       ZZZ       0.0000
    Hexadecapole Moments (Debye-Ang^3)
      XXXX   -1598.8837   XXXY     -39.6112   XXYY    -305.5562
      XYYY     -13.1629   YYYY    -214.1771   XXXZ       0.0000
      XXYZ       0.0000   XYYZ       0.0000   YYYZ       0.0000
      XXZZ    -294.2050   XYZZ      -3.6890   YYZZ     -49.3674
      XZZZ      -0.0000   YZZZ      -0.0000   ZZZZ     -89.0381
 -----------------------------------------------------------------
 DrvMan completing analytic gradient of the correlated energy
 Correlated dipole moment
            1
    1   0.0019037
    2  -0.0001237
    3  -0.0000000
 Energy read as -5827.028625962
 Full Analytical Gradient: (in a.u., or Hartree/Bohr)
             1             2             3             4
    1   -0.00021216    0.00014950    0.00006463   -0.00000197
    2    0.00007053   -0.00009850    0.00001602    0.00001195
    3   -0.00000000    0.00000000    0.00000000   -0.00000000
 Gradient time:  CPU 0.76 s  wall 0.79 s
 ----------------------------------------------------------------
             Standard Nuclear Orientation (Angstroms)
    I     Atom           X                Y                Z
 ----------------------------------------------------------------
    1      Br      2.5973207328    -0.0766091383    -0.0000000000
    2      P       0.5438318409     0.8648695306     0.0000000000
    3      P      -0.5438318409    -0.8648695306     0.0000000000
    4      Br     -2.5973207328     0.0776091383    -0.0000000000
 ----------------------------------------------------------------
 Nuclear Repulsion Energy =   600.5228175608 hartrees
 There are       50 alpha and       50 beta electrons

                       Distance Matrix (Angstroms)
             Br(  1)   P (  2)   P (  3)
   P (  2)  2.259026
   P (  3)  3.238548  2.043284
   Br(  4)  5.196930  3.238305  2.259443

 Requested basis set is 6-311++G(d,p)
 There are 64 shells and 156 basis functions
 A cutoff of  1.0D-14 yielded   1651 shell pairs
 There are     10469 function pairs (     11567 Cartesian)
 Smallest overlap matrix eigenvalue = 4.11E-04
 Guess MOs from SCF MO coefficient file

 -----------------------------------------------------------------------
  General SCF calculation program by
  Eric Jon Sundstrom, Paul Horn, Yuezhi Mao, Dmitri Zuev, Alec White,
  David Stuck, Shaama M.S., Shane Yost, Joonho Lee, David Small,
  Daniel Levine, Susi Lehtola, Hugh Burton, Evgeny Epifanovsky
 -----------------------------------------------------------------------
 Hartree-Fock
 using 4 threads for integral computing
 -------------------------------------------------------
 OpenMP Integral computing Module                
 Release: version 2.0, May 2017, Q-Chem Inc. Pleasanton 
 -------------------------------------------------------
 A restricted SCF calculation will be
 performed using DIIS
 SCF converges when DIIS error is below 1.0e-08
 ---------------------------------------
  Cycle       Energy         DIIS error
 ---------------------------------------
    1   -5826.2387883823      4.72e-06  
    2   -5826.2387885113      1.38e-06  
    3   -5826.2387885276      6.89e-07  
    4   -5826.2387885307      2.60e-07  
    5   -5826.2387885313      8.87e-08  
    6   -5826.2387885315      3.20e-08  
    7   -5826.2387885314      1.55e-08  
    8   -5826.2387885314      5.82e-09  Convergence criterion met
 ---------------------------------------
 SCF time:   CPU 11.82s  wall 3.00s 
 SCF   energy in the final basis set =    -5826.2387885314
 Total energy in the final basis set =    -5826.2387885314


 ------------------------------------------------------------------------------

   CCMAN2: suite of methods based on coupled cluster
           and equation of motion theories.

   Components:
   * libvmm-1.3-trunk
     by Evgeny Epifanovsky, Ilya Kaliman.
   * libtensor-2.5-trunk
     by Evgeny Epifanovsky, Michael Wormit, Dmitry Zuev, Sam Manzer, 
        Ilya Kaliman.
   * libcc-2.5-trunk
     by Evgeny Epifanovsky, Arik Landau, Tomasz Kus, Kirill Khistyaev, 
        Dmitry Zuev, Prashant Manohar, Xintian Feng, Anna Krylov, 
        Matthew Goldey, Alec White, Thomas Jagau, Kaushik Nanda, 
        Anastasia Gunina, Alexander Kunitsa, Joonho Lee.

   CCMAN original authors:
   Anna I. Krylov, C. David Sherrill, Steven R. Gwaltney,
   Edward F. C. Byrd (2000)
   Sergey V. Levchenko, Lyudmila V. Slipchenko, Tao Wang,
   Ana-Maria C. Cristian (2003)
   Piotr A. Pieniazek, C. Melania Oana, Evgeny Epifanovsky (2007)
   Prashant Manohar (2009)

 ------------------------------------------------------------------------------


 Allocating and initializing 29808MB of RAM...
 Calculation will run on 4 cores.


 Alpha MOs, Restricted
 -- Occupied --                  
-490.04 -490.04  -80.04  -80.04  -65.18  -65.18  -58.54  -58.54
  1 A     2 A     3 A     4 A     5 A     6 A     7 A     8 A                  
-58.537 -58.537 -58.537 -58.537  -9.858  -9.858  -7.576  -7.576
  9 A    10 A    11 A    12 A    13 A    14 A    15 A    16 A                  
 -7.472  -7.472  -7.464  -7.464  -7.464  -7.464  -5.468  -5.468
 17 A    18 A    19 A    20 A    21 A    22 A    23 A    24 A                  
 -5.467  -5.467  -5.467  -5.467  -3.211  -3.211  -3.208  -3.208
 25 A    26 A    27 A    28 A    29 A    30 A    31 A    32 A                  
 -3.207  -3.207  -3.199  -3.199  -3.198  -3.198  -1.064  -1.040
 33 A    34 A    35 A    36 A    37 A    38 A    39 A    40 A                  
 -0.894  -0.695  -0.524  -0.520  -0.481  -0.454  -0.444  -0.431
 41 A    42 A    43 A    44 A    45 A    46 A    47 A    48 A                  
 -0.391  -0.353
 49 A    50 A                                                                  
 -- Virtual --                   
 -0.030   0.030   0.063   0.064   0.070   0.081   0.092   0.104
 51 A    52 A    53 A    54 A    55 A    56 A    57 A    58 A                  
  0.108   0.112   0.115   0.119   0.119   0.140   0.143   0.159
 59 A    60 A    61 A    62 A    63 A    64 A    65 A    66 A                  
  0.175   0.177   0.206   0.227   0.328   0.379   0.380   0.390
 67 A    68 A    69 A    70 A    71 A    72 A    73 A    74 A                  
  0.417   0.425   0.497   0.546   0.551   0.567   0.587   0.591
 75 A    76 A    77 A    78 A    79 A    80 A    81 A    82 A                  
  0.654   0.662   0.664   0.665   0.722   0.743   0.758   0.769
 83 A    84 A    85 A    86 A    87 A    88 A    89 A    90 A                  
  0.771   0.776   0.788   0.810   0.840   0.857   0.914   0.920
 91 A    92 A    93 A    94 A    95 A    96 A    97 A    98 A                  
  0.955   0.985   1.017   1.082   1.127   1.272   1.305   1.407
 99 A   100 A   101 A   102 A   103 A   104 A   105 A   106 A                  
  1.777   1.832   1.907   1.935   1.944   2.002   2.289   2.309
107 A   108 A   109 A   110 A   111 A   112 A   113 A   114 A                  
  2.319   2.333   2.405   2.406   4.530   4.532   4.535   4.545
115 A   116 A   117 A   118 A   119 A   120 A   121 A   122 A                  
  4.546   4.548   4.554   4.581   4.734   4.746   7.110   7.224
123 A   124 A   125 A   126 A   127 A   128 A   129 A   130 A                  
  7.229   7.402   8.196   8.212   8.217   8.230   8.280   8.288
131 A   132 A   133 A   134 A   135 A   136 A   137 A   138 A                  
 14.725  14.748  14.770  14.811  14.836  14.891  49.438  49.497
139 A   140 A   141 A   142 A   143 A   144 A   145 A   146 A                  
165.792 166.034 293.880 293.895 293.900 293.913 293.979 293.983
147 A   148 A   149 A   150 A   151 A   152 A   153 A   154 A                  
*******1028.445
155 A   156 A                                                                  

 Beta MOs, Restricted
 -- Occupied --                  
-490.04 -490.04  -80.04  -80.04  -65.18  -65.18  -58.54  -58.54
  1 A     2 A     3 A     4 A     5 A     6 A     7 A     8 A                  
-58.537 -58.537 -58.537 -58.537  -9.858  -9.858  -7.576  -7.576
  9 A    10 A    11 A    12 A    13 A    14 A    15 A    16 A                  
 -7.472  -7.472  -7.464  -7.464  -7.464  -7.464  -5.468  -5.468
 17 A    18 A    19 A    20 A    21 A    22 A    23 A    24 A                  
 -5.467  -5.467  -5.467  -5.467  -3.211  -3.211  -3.208  -3.208
 25 A    26 A    27 A    28 A    29 A    30 A    31 A    32 A                  
 -3.207  -3.207  -3.199  -3.199  -3.198  -3.198  -1.064  -1.040
 33 A    34 A    35 A    36 A    37 A    38 A    39 A    40 A                  
 -0.894  -0.695  -0.524  -0.520  -0.481  -0.454  -0.444  -0.431
 41 A    42 A    43 A    44 A    45 A    46 A    47 A    48 A                  
 -0.391  -0.353
 49 A    50 A                                                                  
 -- Virtual --                   
 -0.030   0.030   0.063   0.064   0.070   0.081   0.092   0.104
 51 A    52 A    53 A    54 A    55 A    56 A    57 A    58 A                  
  0.108   0.112   0.115   0.119   0.119   0.140   0.143   0.159
 59 A    60 A    61 A    62 A    63 A    64 A    65 A    66 A                  
  0.175   0.177   0.206   0.227   0.328   0.379   0.380   0.390
 67 A    68 A    69 A    70 A    71 A    72 A    73 A    74 A                  
  0.417   0.425   0.497   0.546   0.551   0.567   0.587   0.591
 75 A    76 A    77 A    78 A    79 A    80 A    81 A    82 A                  
  0.654   0.662   0.664   0.665   0.722   0.743   0.758   0.769
 83 A    84 A    85 A    86 A    87 A    88 A    89 A    90 A                  
  0.771   0.776   0.788   0.810   0.840   0.857   0.914   0.920
 91 A    92 A    93 A    94 A    95 A    96 A    97 A    98 A                  
  0.955   0.985   1.017   1.082   1.127   1.272   1.305   1.407
 99 A   100 A   101 A   102 A   103 A   104 A   105 A   106 A                  
  1.777   1.832   1.907   1.935   1.944   2.002   2.289   2.309
107 A   108 A   109 A   110 A   111 A   112 A   113 A   114 A                  
  2.319   2.333   2.405   2.406   4.530   4.532   4.535   4.545
115 A   116 A   117 A   118 A   119 A   120 A   121 A   122 A                  
  4.546   4.548   4.554   4.581   4.734   4.746   7.110   7.224
123 A   124 A   125 A   126 A   127 A   128 A   129 A   130 A                  
  7.229   7.402   8.196   8.212   8.217   8.230   8.280   8.288
131 A   132 A   133 A   134 A   135 A   136 A   137 A   138 A                  
 14.725  14.748  14.770  14.811  14.836  14.891  49.438  49.497
139 A   140 A   141 A   142 A   143 A   144 A   145 A   146 A                  
165.792 166.034 293.880 293.895 293.900 293.913 293.979 293.983
147 A   148 A   149 A   150 A   151 A   152 A   153 A   154 A                  
*******1028.445
155 A   156 A                                                                  

 Occupation and symmetry of molecular orbitals

 Point group: C1 (1 irreducible representation).

                           A     All 
 -------------------------------------
 All molecular orbitals:
  - Alpha                  156   156 
  - Beta                   156   156 
 -------------------------------------
 Alpha orbitals:
  - Frozen occupied        28    28  
  - Active occupied        22    22  
  - Active virtual         106   106 
  - Frozen virtual         0     0   
 -------------------------------------
 Beta orbitals:
  - Frozen occupied        28    28  
  - Active occupied        22    22  
  - Active virtual         106   106 
  - Frozen virtual         0     0   
 -------------------------------------

 Import integrals:   CPU 0.00 s  wall 0.00 s

 Import integrals:   CPU 96.42 s  wall 24.65 s

 MP2 amplitudes:   CPU 0.21 s  wall 0.13 s

Running a double precision version
           CCSD T amplitudes will be solved using DIIS.

           Start     Size      MaxIter   EConv     TConv     
           3         7         100       1.00e-07  1.00e-05  
 ------------------------------------------------------------------------------
           Energy (a.u.)   Ediff      Tdiff       Comment
 ------------------------------------------------------------------------------
         -5827.01803965                           
     1   -5827.00475949   1.33e-02   8.52e-01     
     2   -5827.02554106   2.08e-02   1.04e-01     
     3   -5827.02608310   5.42e-04   4.17e-02     
     4   -5827.02807077   1.99e-03   1.35e-02     Switched to DIIS steps.
     5   -5827.02863455   5.64e-04   1.18e-02     
     6   -5827.02862581   8.74e-06   2.50e-03     
     7   -5827.02862302   2.79e-06   1.04e-03     
     8   -5827.02862623   3.21e-06   1.94e-04     
     9   -5827.02862604   1.92e-07   8.21e-05     
    10   -5827.02862602   1.81e-08   2.82e-05     
    11   -5827.02862619   1.62e-07   1.62e-05     
    12   -5827.02862612   7.09e-08   5.81e-06     
 ------------------------------------------------------------------------------
         -5827.02862612                           CCSD T converged.

End of double precision
 SCF energy                 = -5826.23878853
 MP2 energy                 = -5827.01803965
 CCSD correlation energy     =    -0.78983758
 CCSD total energy           = -5827.02862612

 CCSD  T1^2 = 0.0097  T2^2 = 0.3126  Leading amplitudes:

 Amplitude    Orbitals with energies
  0.0195       50 (A) A                  ->    74 (A) A                   
              -0.3525                          0.3903                     
  0.0195       50 (A) B                  ->    74 (A) B                   
              -0.3525                          0.3903                     
  0.0192       46 (A) A                  ->    51 (A) A                   
              -0.4539                         -0.0300                     
  0.0192       46 (A) B                  ->    51 (A) B                   
              -0.4539                         -0.0300                     

 Amplitude    Orbitals with energies
 -0.1348       50 (A) A      50 (A) B    ->    51 (A) A      51 (A) B     
              -0.3525       -0.3525           -0.0300       -0.0300       
  0.1348       50 (A) A      50 (A) B    ->    51 (A) B      51 (A) A     
              -0.3525       -0.3525           -0.0300       -0.0300       
  0.1348       50 (A) B      50 (A) A    ->    51 (A) A      51 (A) B     
              -0.3525       -0.3525           -0.0300       -0.0300       
 -0.1348       50 (A) B      50 (A) A    ->    51 (A) B      51 (A) A     
              -0.3525       -0.3525           -0.0300       -0.0300       

 Computing CCSD intemediates for later calculations in double precision
 Finished.

Running a double precision version
           CCSD Lambda amplitudes will be solved using DIIS.
           Start     Size      MaxIter   EConv     LConv     
           3         7         100       1.00e-07  1.00e-05  
 ------------------------------------------------------------------------------
            Enorm      Ldiff       Comment
 ------------------------------------------------------------------------------
     1     6.17e-02   4.82e-02     
     2     1.35e-02   4.93e-03     
     3     5.53e-03   2.29e-03     
     4     2.77e-03   1.15e-03     Switched to DIIS steps.
     5     8.63e-04   5.14e-04     
     6     3.92e-04   1.37e-04     
     7     1.13e-04   3.68e-05     
     8     5.10e-05   2.88e-06     
     9     1.87e-05   3.88e-06     
    10     6.77e-06   1.51e-06     
    11     2.22e-06   5.98e-07     
    12     7.88e-07   1.51e-07     
    13     3.18e-07   1.01e-07     
    14     1.39e-07   2.16e-08     
    15     7.28e-08   1.49e-08     
 ------------------------------------------------------------------------------
                                   CCSD Lambda converged.

 Computing density matrices in double precision...
           Orbital response amplitudes will be solved using DIIS.
           Start     Size      MaxIter   EConv     LConv     
           3         7         100       1.00e-06  1.00e-06  
 ------------------------------------------------------------------------------
            Enorm      Ldiff       Comment
 ------------------------------------------------------------------------------
     1     1.32e-01   2.22e-03     
     2     1.32e-01   1.25e-02     
     3     1.45e-01   2.45e-02     
     4     1.15e-02   6.69e-02     Switched to DIIS steps.
     5     1.94e-03   7.74e-04     
     6     1.33e-04   4.42e-04     
     7     5.18e-05   2.83e-05     
     8     4.74e-05   2.10e-06     
     9     6.46e-06   4.62e-07     
    10     1.38e-06   4.95e-07     
    11     4.01e-07   5.43e-08     
 ------------------------------------------------------------------------------
                                   Orbital response converged.

 Computing density matrices... Done.
 CCSD calculation:   CPU 4119.51 s  wall 1045.08 s

 Transferring MO TPDM to AO TPDM
 Transferring g2_o1o1o1o1
 Transferring g2_o1o1o1v1
 Transferring g2_o1o1v1v1
 Transferring g2_o1v1o1v1
 Transferring g2_o1v1v1v1
 Transferring g2_v1v1v1v1
 Adding separable TPDM
 Computing TPDM gradient
 --------------------------------------------------------
 2e gradient
  Atom          X               Y               Z
 --------------------------------------------------------
    1        -52.825083        9.301212       -0.000000  
    2          2.888698      -33.247448        0.000000  
    3         -2.879258       33.259664       -0.000000  
    4         52.815643       -9.313428        0.000000  
 --------------------------------------------------------
 --------------------------------------------------------
 Final gradient
  Atom          X               Y               Z
 --------------------------------------------------------
    1        -52.825083        9.301212       -0.000000  
    2          2.888698      -33.247448        0.000000  
    3         -2.879258       33.259664       -0.000000  
    4         52.815643       -9.313428        0.000000  
 --------------------------------------------------------
 Analytic gradient from two-electron contribution:   CPU 536.19 s  wall 160.37 s

 Total ccman2 time:   CPU 4756.63 s  wall 1231.67 s


 --------------------------------------------------------------

                    Orbital Energies (a.u.)
 --------------------------------------------------------------

 Alpha MOs
 -- Occupied --
*******-490.045 -80.037 -80.037 -65.179 -65.179 -58.539 -58.539
-58.537 -58.537 -58.537 -58.537  -9.858  -9.858  -7.576  -7.576
 -7.472  -7.472  -7.464  -7.464  -7.464  -7.464  -5.468  -5.468
 -5.467  -5.467  -5.467  -5.467  -3.211  -3.211  -3.208  -3.208
 -3.207  -3.207  -3.199  -3.199  -3.198  -3.198  -1.064  -1.040
 -0.894  -0.695  -0.524  -0.520  -0.481  -0.454  -0.444  -0.431
 -0.391  -0.353
 -- Virtual --
 -0.030   0.030   0.063   0.064   0.070   0.081   0.092   0.104
  0.108   0.112   0.115   0.119   0.119   0.140   0.143   0.159
  0.175   0.177   0.206   0.227   0.328   0.379   0.380   0.390
  0.417   0.425   0.497   0.546   0.551   0.567   0.587   0.591
  0.654   0.662   0.664   0.665   0.722   0.743   0.758   0.769
  0.771   0.776   0.788   0.810   0.840   0.857   0.914   0.920
  0.955   0.985   1.017   1.082   1.127   1.272   1.305   1.407
  1.777   1.832   1.907   1.935   1.944   2.002   2.289   2.309
  2.319   2.333   2.405   2.406   4.530   4.532   4.535   4.545
  4.546   4.548   4.554   4.581   4.734   4.746   7.110   7.224
  7.229   7.402   8.196   8.212   8.217   8.230   8.280   8.288
 14.725  14.748  14.770  14.811  14.836  14.891  49.438  49.497
165.792 166.034 293.880 293.895 293.900 293.913 293.979 293.983
*******1028.445
 --------------------------------------------------------------

          Ground-State Mulliken Net Atomic Charges

     Atom                 Charge (a.u.)
  ----------------------------------------
      1 Br                   -0.201789
      2 P                     0.201796
      3 P                     0.201980
      4 Br                   -0.201987
  ----------------------------------------
  Sum of atomic charges =     0.000000

 -----------------------------------------------------------------
                    Cartesian Multipole Moments
 -----------------------------------------------------------------
    Charge (ESU x 10^10)
                -0.0000
    Dipole Moment (Debye)
         X       0.0019      Y      -0.0009      Z       0.0000
       Tot       0.0021
    Quadrupole Moments (Debye-Ang)
        XX     -67.5457     XY      -0.0930     YY     -64.0449
        XZ      -0.0000     YZ       0.0000     ZZ     -63.5938
    Octopole Moments (Debye-Ang^2)
       XXX       0.0188    XXY      -0.0172    XYY       0.0004
       YYY      -0.0576    XXZ       0.0000    XYZ      -0.0000
       YYZ      -0.0000    XZZ       0.0034    YZZ      -0.0187
       ZZZ      -0.0000
    Hexadecapole Moments (Debye-Ang^3)
      XXXX   -1599.3948   XXXY     -39.7462   XXYY    -305.6705
      XYYY     -13.3032   YYYY    -214.1652   XXXZ      -0.0000
      XXYZ       0.0000   XYYZ       0.0000   YYYZ       0.0000
      XXZZ    -294.3072   XYZZ      -3.7371   YYZZ     -49.3656
      XZZZ      -0.0000   YZZZ      -0.0000   ZZZZ     -89.0411
 -----------------------------------------------------------------
 DrvMan completing analytic gradient of the correlated energy
 Correlated dipole moment
            1
    1   0.0007637
    2  -0.0003445
    3   0.0000000
 Energy read as -5827.028626115
 Full Analytical Gradient: (in a.u., or Hartree/Bohr)
             1             2             3             4
    1   -0.00006502    0.00005150    0.00003083   -0.00001731
    2    0.00004397   -0.00009506    0.00004468    0.00000641
    3    0.00000000   -0.00000000   -0.00000000    0.00000000
 Gradient time:  CPU 0.75 s  wall 0.78 s
 ----------------------------------------------------------------
             Standard Nuclear Orientation (Angstroms)
    I     Atom           X                Y                Z
 ----------------------------------------------------------------
    1      Br      2.5973207328    -0.0786091383    -0.0000000000
    2      P       0.5438318409     0.8648695306     0.0000000000
    3      P      -0.5438318409    -0.8648695306     0.0000000000
    4      Br     -2.5973207328     0.0776091383    -0.0000000000
 ----------------------------------------------------------------
 Nuclear Repulsion Energy =   600.4888648334 hartrees
 There are       50 alpha and       50 beta electrons

                       Distance Matrix (Angstroms)
             Br(  1)   P (  2)   P (  3)
   P (  2)  2.259860
   P (  3)  3.238062  2.043284
   Br(  4)  5.196990  3.238305  2.259443

 Requested basis set is 6-311++G(d,p)
 There are 64 shells and 156 basis functions
 A cutoff of  1.0D-14 yielded   1651 shell pairs
 There are     10469 function pairs (     11567 Cartesian)
 Smallest overlap matrix eigenvalue = 4.11E-04
 Guess MOs from SCF MO coefficient file

 -----------------------------------------------------------------------
  General SCF calculation program by
  Eric Jon Sundstrom, Paul Horn, Yuezhi Mao, Dmitri Zuev, Alec White,
  David Stuck, Shaama M.S., Shane Yost, Joonho Lee, David Small,
  Daniel Levine, Susi Lehtola, Hugh Burton, Evgeny Epifanovsky
 -----------------------------------------------------------------------
 Hartree-Fock
 using 4 threads for integral computing
 -------------------------------------------------------
 OpenMP Integral computing Module                
 Release: version 2.0, May 2017, Q-Chem Inc. Pleasanton 
 -------------------------------------------------------
 A restricted SCF calculation will be
 performed using DIIS
 SCF converges when DIIS error is below 1.0e-08
 ---------------------------------------
  Cycle       Energy         DIIS error
 ---------------------------------------
    1   -5826.2387776621      7.08e-06  
    2   -5826.2387779503      1.93e-06  
    3   -5826.2387779894      7.02e-07  
    4   -5826.2387779940      2.80e-07  
    5   -5826.2387779949      1.10e-07  
    6   -5826.2387779951      3.80e-08  
    7   -5826.2387779951      1.88e-08  
    8   -5826.2387779950      8.41e-09  Convergence criterion met
 ---------------------------------------
 SCF time:   CPU 11.45s  wall 3.00s 
 SCF   energy in the final basis set =    -5826.2387779950
 Total energy in the final basis set =    -5826.2387779950


 ------------------------------------------------------------------------------

   CCMAN2: suite of methods based on coupled cluster
           and equation of motion theories.

   Components:
   * libvmm-1.3-trunk
     by Evgeny Epifanovsky, Ilya Kaliman.
   * libtensor-2.5-trunk
     by Evgeny Epifanovsky, Michael Wormit, Dmitry Zuev, Sam Manzer, 
        Ilya Kaliman.
   * libcc-2.5-trunk
     by Evgeny Epifanovsky, Arik Landau, Tomasz Kus, Kirill Khistyaev, 
        Dmitry Zuev, Prashant Manohar, Xintian Feng, Anna Krylov, 
        Matthew Goldey, Alec White, Thomas Jagau, Kaushik Nanda, 
        Anastasia Gunina, Alexander Kunitsa, Joonho Lee.

   CCMAN original authors:
   Anna I. Krylov, C. David Sherrill, Steven R. Gwaltney,
   Edward F. C. Byrd (2000)
   Sergey V. Levchenko, Lyudmila V. Slipchenko, Tao Wang,
   Ana-Maria C. Cristian (2003)
   Piotr A. Pieniazek, C. Melania Oana, Evgeny Epifanovsky (2007)
   Prashant Manohar (2009)

 ------------------------------------------------------------------------------


 Allocating and initializing 29808MB of RAM...
 Calculation will run on 4 cores.


 Alpha MOs, Restricted
 -- Occupied --                  
-490.04 -490.04  -80.04  -80.04  -65.18  -65.18  -58.54  -58.54
  1 A     2 A     3 A     4 A     5 A     6 A     7 A     8 A                  
-58.537 -58.537 -58.537 -58.537  -9.858  -9.858  -7.576  -7.576
  9 A    10 A    11 A    12 A    13 A    14 A    15 A    16 A                  
 -7.472  -7.472  -7.464  -7.464  -7.464  -7.464  -5.468  -5.468
 17 A    18 A    19 A    20 A    21 A    22 A    23 A    24 A                  
 -5.467  -5.467  -5.467  -5.467  -3.211  -3.211  -3.208  -3.208
 25 A    26 A    27 A    28 A    29 A    30 A    31 A    32 A                  
 -3.207  -3.207  -3.198  -3.198  -3.198  -3.198  -1.064  -1.040
 33 A    34 A    35 A    36 A    37 A    38 A    39 A    40 A                  
 -0.894  -0.695  -0.524  -0.520  -0.481  -0.454  -0.444  -0.431
 41 A    42 A    43 A    44 A    45 A    46 A    47 A    48 A                  
 -0.392  -0.353
 49 A    50 A                                                                  
 -- Virtual --                   
 -0.030   0.030   0.063   0.064   0.070   0.081   0.092   0.104
 51 A    52 A    53 A    54 A    55 A    56 A    57 A    58 A                  
  0.108   0.112   0.115   0.119   0.119   0.140   0.143   0.159
 59 A    60 A    61 A    62 A    63 A    64 A    65 A    66 A                  
  0.175   0.177   0.206   0.227   0.328   0.379   0.380   0.390
 67 A    68 A    69 A    70 A    71 A    72 A    73 A    74 A                  
  0.417   0.425   0.497   0.546   0.551   0.567   0.587   0.591
 75 A    76 A    77 A    78 A    79 A    80 A    81 A    82 A                  
  0.654   0.662   0.664   0.665   0.722   0.743   0.758   0.769
 83 A    84 A    85 A    86 A    87 A    88 A    89 A    90 A                  
  0.771   0.776   0.788   0.810   0.840   0.857   0.914   0.920
 91 A    92 A    93 A    94 A    95 A    96 A    97 A    98 A                  
  0.955   0.985   1.017   1.082   1.127   1.272   1.305   1.407
 99 A   100 A   101 A   102 A   103 A   104 A   105 A   106 A                  
  1.777   1.832   1.907   1.935   1.944   2.002   2.289   2.309
107 A   108 A   109 A   110 A   111 A   112 A   113 A   114 A                  
  2.319   2.333   2.405   2.406   4.530   4.532   4.535   4.545
115 A   116 A   117 A   118 A   119 A   120 A   121 A   122 A                  
  4.546   4.548   4.554   4.581   4.734   4.745   7.110   7.223
123 A   124 A   125 A   126 A   127 A   128 A   129 A   130 A                  
  7.229   7.402   8.196   8.212   8.217   8.230   8.280   8.288
131 A   132 A   133 A   134 A   135 A   136 A   137 A   138 A                  
 14.725  14.748  14.770  14.811  14.836  14.891  49.438  49.497
139 A   140 A   141 A   142 A   143 A   144 A   145 A   146 A                  
165.792 166.034 293.880 293.895 293.900 293.913 293.979 293.983
147 A   148 A   149 A   150 A   151 A   152 A   153 A   154 A                  
*******1028.445
155 A   156 A                                                                  

 Beta MOs, Restricted
 -- Occupied --                  
-490.04 -490.04  -80.04  -80.04  -65.18  -65.18  -58.54  -58.54
  1 A     2 A     3 A     4 A     5 A     6 A     7 A     8 A                  
-58.537 -58.537 -58.537 -58.537  -9.858  -9.858  -7.576  -7.576
  9 A    10 A    11 A    12 A    13 A    14 A    15 A    16 A                  
 -7.472  -7.472  -7.464  -7.464  -7.464  -7.464  -5.468  -5.468
 17 A    18 A    19 A    20 A    21 A    22 A    23 A    24 A                  
 -5.467  -5.467  -5.467  -5.467  -3.211  -3.211  -3.208  -3.208
 25 A    26 A    27 A    28 A    29 A    30 A    31 A    32 A                  
 -3.207  -3.207  -3.198  -3.198  -3.198  -3.198  -1.064  -1.040
 33 A    34 A    35 A    36 A    37 A    38 A    39 A    40 A                  
 -0.894  -0.695  -0.524  -0.520  -0.481  -0.454  -0.444  -0.431
 41 A    42 A    43 A    44 A    45 A    46 A    47 A    48 A                  
 -0.392  -0.353
 49 A    50 A                                                                  
 -- Virtual --                   
 -0.030   0.030   0.063   0.064   0.070   0.081   0.092   0.104
 51 A    52 A    53 A    54 A    55 A    56 A    57 A    58 A                  
  0.108   0.112   0.115   0.119   0.119   0.140   0.143   0.159
 59 A    60 A    61 A    62 A    63 A    64 A    65 A    66 A                  
  0.175   0.177   0.206   0.227   0.328   0.379   0.380   0.390
 67 A    68 A    69 A    70 A    71 A    72 A    73 A    74 A                  
  0.417   0.425   0.497   0.546   0.551   0.567   0.587   0.591
 75 A    76 A    77 A    78 A    79 A    80 A    81 A    82 A                  
  0.654   0.662   0.664   0.665   0.722   0.743   0.758   0.769
 83 A    84 A    85 A    86 A    87 A    88 A    89 A    90 A                  
  0.771   0.776   0.788   0.810   0.840   0.857   0.914   0.920
 91 A    92 A    93 A    94 A    95 A    96 A    97 A    98 A                  
  0.955   0.985   1.017   1.082   1.127   1.272   1.305   1.407
 99 A   100 A   101 A   102 A   103 A   104 A   105 A   106 A                  
  1.777   1.832   1.907   1.935   1.944   2.002   2.289   2.309
107 A   108 A   109 A   110 A   111 A   112 A   113 A   114 A                  
  2.319   2.333   2.405   2.406   4.530   4.532   4.535   4.545
115 A   116 A   117 A   118 A   119 A   120 A   121 A   122 A                  
  4.546   4.548   4.554   4.581   4.734   4.745   7.110   7.223
123 A   124 A   125 A   126 A   127 A   128 A   129 A   130 A                  
  7.229   7.402   8.196   8.212   8.217   8.230   8.280   8.288
131 A   132 A   133 A   134 A   135 A   136 A   137 A   138 A                  
 14.725  14.748  14.770  14.811  14.836  14.891  49.438  49.497
139 A   140 A   141 A   142 A   143 A   144 A   145 A   146 A                  
165.792 166.034 293.880 293.895 293.900 293.913 293.979 293.983
147 A   148 A   149 A   150 A   151 A   152 A   153 A   154 A                  
*******1028.445
155 A   156 A                                                                  

 Occupation and symmetry of molecular orbitals

 Point group: C1 (1 irreducible representation).

                           A     All 
 -------------------------------------
 All molecular orbitals:
  - Alpha                  156   156 
  - Beta                   156   156 
 -------------------------------------
 Alpha orbitals:
  - Frozen occupied        28    28  
  - Active occupied        22    22  
  - Active virtual         106   106 
  - Frozen virtual         0     0   
 -------------------------------------
 Beta orbitals:
  - Frozen occupied        28    28  
  - Active occupied        22    22  
  - Active virtual         106   106 
  - Frozen virtual         0     0   
 -------------------------------------

 Import integrals:   CPU 0.00 s  wall 0.00 s

 Import integrals:   CPU 96.60 s  wall 24.74 s

 MP2 amplitudes:   CPU 0.21 s  wall 0.13 s

Running a double precision version
           CCSD T amplitudes will be solved using DIIS.

           Start     Size      MaxIter   EConv     TConv     
           3         7         100       1.00e-07  1.00e-05  
 ------------------------------------------------------------------------------
           Energy (a.u.)   Ediff      Tdiff       Comment
 ------------------------------------------------------------------------------
         -5827.01803627                           
     1   -5827.00475612   1.33e-02   8.52e-01     
     2   -5827.02554023   2.08e-02   1.04e-01     
     3   -5827.02608224   5.42e-04   4.17e-02     
     4   -5827.02807041   1.99e-03   1.35e-02     Switched to DIIS steps.
     5   -5827.02863452   5.64e-04   1.18e-02     
     6   -5827.02862579   8.72e-06   2.50e-03     
     7   -5827.02862300   2.80e-06   1.04e-03     
     8   -5827.02862621   3.22e-06   1.94e-04     
     9   -5827.02862602   1.92e-07   8.21e-05     
    10   -5827.02862600   1.85e-08   2.83e-05     
    11   -5827.02862617   1.62e-07   1.62e-05     
    12   -5827.02862609   7.09e-08   5.82e-06     
 ------------------------------------------------------------------------------
         -5827.02862609                           CCSD T converged.

End of double precision
 SCF energy                 = -5826.23877800
 MP2 energy                 = -5827.01803627
 CCSD correlation energy     =    -0.78984810
 CCSD total energy           = -5827.02862609

 CCSD  T1^2 = 0.0097  T2^2 = 0.3127  Leading amplitudes:

 Amplitude    Orbitals with energies
 -0.0195       50 (A) A                  ->    74 (A) A                   
              -0.3525                          0.3903                     
 -0.0195       50 (A) B                  ->    74 (A) B                   
              -0.3525                          0.3903                     
 -0.0192       46 (A) A                  ->    51 (A) A                   
              -0.4539                         -0.0301                     
 -0.0192       46 (A) B                  ->    51 (A) B                   
              -0.4539                         -0.0301                     

 Amplitude    Orbitals with energies
 -0.1348       50 (A) A      50 (A) B    ->    51 (A) A      51 (A) B     
              -0.3525       -0.3525           -0.0301       -0.0301       
  0.1348       50 (A) A      50 (A) B    ->    51 (A) B      51 (A) A     
              -0.3525       -0.3525           -0.0301       -0.0301       
  0.1348       50 (A) B      50 (A) A    ->    51 (A) A      51 (A) B     
              -0.3525       -0.3525           -0.0301       -0.0301       
 -0.1348       50 (A) B      50 (A) A    ->    51 (A) B      51 (A) A     
              -0.3525       -0.3525           -0.0301       -0.0301       

 Computing CCSD intemediates for later calculations in double precision
 Finished.

Running a double precision version
           CCSD Lambda amplitudes will be solved using DIIS.
           Start     Size      MaxIter   EConv     LConv     
           3         7         100       1.00e-07  1.00e-05  
 ------------------------------------------------------------------------------
            Enorm      Ldiff       Comment
 ------------------------------------------------------------------------------
     1     6.17e-02   4.82e-02     
     2     1.35e-02   4.94e-03     
     3     5.53e-03   2.29e-03     
     4     2.77e-03   1.15e-03     Switched to DIIS steps.
     5     8.64e-04   5.15e-04     
     6     3.92e-04   1.37e-04     
     7     1.13e-04   3.68e-05     
     8     5.11e-05   2.89e-06     
     9     1.87e-05   3.89e-06     
    10     6.78e-06   1.51e-06     
    11     2.22e-06   5.99e-07     
    12     7.89e-07   1.51e-07     
    13     3.19e-07   1.01e-07     
    14     1.40e-07   2.16e-08     
    15     7.29e-08   1.49e-08     
 ------------------------------------------------------------------------------
                                   CCSD Lambda converged.

 Computing density matrices in double precision...
           Orbital response amplitudes will be solved using DIIS.
           Start     Size      MaxIter   EConv     LConv     
           3         7         100       1.00e-06  1.00e-06  
 ------------------------------------------------------------------------------
            Enorm      Ldiff       Comment
 ------------------------------------------------------------------------------
     1     1.32e-01   2.23e-03     
     2     1.32e-01   1.25e-02     
     3     1.46e-01   2.45e-02     
     4     1.15e-02   6.70e-02     Switched to DIIS steps.
     5     1.94e-03   7.75e-04     
     6     1.33e-04   4.42e-04     
     7     5.30e-05   2.83e-05     
     8     4.82e-05   2.11e-06     
     9     6.36e-06   4.71e-07     
    10     1.39e-06   4.98e-07     
    11     4.02e-07   5.46e-08     
 ------------------------------------------------------------------------------
                                   Orbital response converged.

 Computing density matrices... Done.
 CCSD calculation:   CPU 4119.30 s  wall 1044.86 s

 Transferring MO TPDM to AO TPDM
 Transferring g2_o1o1o1o1
 Transferring g2_o1o1o1v1
 Transferring g2_o1o1v1v1
 Transferring g2_o1v1o1v1
 Transferring g2_o1v1v1v1
 Transferring g2_v1v1v1v1
 Adding separable TPDM
 Computing TPDM gradient
 --------------------------------------------------------
 2e gradient
  Atom          X               Y               Z
 --------------------------------------------------------
    1        -52.804232        9.329356        0.000000  
    2          2.864029      -33.266113       -0.000000  
    3         -2.873464       33.253904       -0.000000  
    4         52.813667       -9.317147        0.000000  
 --------------------------------------------------------
 --------------------------------------------------------
 Final gradient
  Atom          X               Y               Z
 --------------------------------------------------------
    1        -52.804232        9.329356        0.000000  
    2          2.864029      -33.266113       -0.000000  
    3         -2.873464       33.253904       -0.000000  
    4         52.813667       -9.317147        0.000000  
 --------------------------------------------------------
 Analytic gradient from two-electron contribution:   CPU 536.23 s  wall 160.42 s

 Total ccman2 time:   CPU 4757.03 s  wall 1231.68 s


 --------------------------------------------------------------

                    Orbital Energies (a.u.)
 --------------------------------------------------------------

 Alpha MOs
 -- Occupied --
*******-490.045 -80.037 -80.037 -65.179 -65.179 -58.539 -58.539
-58.537 -58.537 -58.537 -58.537  -9.858  -9.858  -7.576  -7.576
 -7.472  -7.472  -7.464  -7.464  -7.464  -7.464  -5.468  -5.468
 -5.467  -5.467  -5.467  -5.467  -3.211  -3.211  -3.208  -3.208
 -3.207  -3.207  -3.198  -3.198  -3.198  -3.198  -1.064  -1.040
 -0.894  -0.695  -0.524  -0.520  -0.481  -0.454  -0.444  -0.431
 -0.392  -0.353
 -- Virtual --
 -0.030   0.030   0.063   0.064   0.070   0.081   0.092   0.104
  0.108   0.112   0.115   0.119   0.119   0.140   0.143   0.159
  0.175   0.177   0.206   0.227   0.328   0.379   0.380   0.390
  0.417   0.425   0.497   0.546   0.551   0.567   0.587   0.591
  0.654   0.662   0.664   0.665   0.722   0.743   0.758   0.769
  0.771   0.776   0.788   0.810   0.840   0.857   0.914   0.920
  0.955   0.985   1.017   1.082   1.127   1.272   1.305   1.407
  1.777   1.832   1.907   1.935   1.944   2.002   2.289   2.309
  2.319   2.333   2.405   2.406   4.530   4.532   4.535   4.545
  4.546   4.548   4.554   4.581   4.734   4.745   7.110   7.223
  7.229   7.402   8.196   8.212   8.217   8.230   8.280   8.288
 14.725  14.748  14.770  14.811  14.836  14.891  49.438  49.497
165.792 166.034 293.880 293.895 293.900 293.913 293.979 293.983
*******1028.445
 --------------------------------------------------------------

          Ground-State Mulliken Net Atomic Charges

     Atom                 Charge (a.u.)
  ----------------------------------------
      1 Br                   -0.202186
      2 P                     0.202179
      3 P                     0.201995
      4 Br                   -0.201988
  ----------------------------------------
  Sum of atomic charges =    -0.000000

 -----------------------------------------------------------------
                    Cartesian Multipole Moments
 -----------------------------------------------------------------
    Charge (ESU x 10^10)
                 0.0000
    Dipole Moment (Debye)
         X      -0.0019      Y       0.0009      Z      -0.0000
       Tot       0.0021
    Quadrupole Moments (Debye-Ang)
        XX     -67.5577     XY      -0.0912     YY     -64.0407
        XZ       0.0000     YZ      -0.0000     ZZ     -63.5948
    Octopole Moments (Debye-Ang^2)
       XXX      -0.0187    XXY       0.0171    XYY      -0.0004
       YYY       0.0576    XXZ      -0.0000    XYZ       0.0000
       YYZ      -0.0000    XZZ      -0.0033    YZZ       0.0187
       ZZZ      -0.0000
    Hexadecapole Moments (Debye-Ang^3)
      XXXX   -1599.5717   XXXY     -39.4809   XXYY    -305.6616
      XYYY     -13.0144   YYYY    -214.1787   XXXZ       0.0000
      XXYZ      -0.0000   XYYZ       0.0000   YYYZ      -0.0000
      XXZZ    -294.3218   XYZZ      -3.6379   YYZZ     -49.3693
      XZZZ       0.0000   YZZZ      -0.0000   ZZZZ     -89.0427
 -----------------------------------------------------------------
 DrvMan completing analytic gradient of the correlated energy
 Correlated dipole moment
            1
    1  -0.0007621
    2   0.0003438
    3  -0.0000000
 Energy read as -5827.028626094
 Full Analytical Gradient: (in a.u., or Hartree/Bohr)
             1             2             3             4
    1    0.00008845   -0.00012608    0.00004385   -0.00000622
    2   -0.00005680    0.00003424    0.00001617    0.00000640
    3    0.00000000   -0.00000000    0.00000000   -0.00000000
 Gradient time:  CPU 0.74 s  wall 0.78 s
 ----------------------------------------------------------------
             Standard Nuclear Orientation (Angstroms)
    I     Atom           X                Y                Z
 ----------------------------------------------------------------
    1      Br      2.5973207328    -0.0776091383     0.0010000000
    2      P       0.5438318409     0.8648695306     0.0000000000
    3      P      -0.5438318409    -0.8648695306     0.0000000000
    4      Br     -2.5973207328     0.0776091383    -0.0000000000
 ----------------------------------------------------------------
 Nuclear Repulsion Energy =   600.5058341794 hartrees
 There are       50 alpha and       50 beta electrons

                       Distance Matrix (Angstroms)
             Br(  1)   P (  2)   P (  3)
   P (  2)  2.259443
   P (  3)  3.238305  2.043284
   Br(  4)  5.196960  3.238305  2.259443

 Requested basis set is 6-311++G(d,p)
 There are 64 shells and 156 basis functions
 A cutoff of  1.0D-14 yielded   1651 shell pairs
 There are     10469 function pairs (     11567 Cartesian)
 Smallest overlap matrix eigenvalue = 4.11E-04
 Guess MOs from SCF MO coefficient file

 -----------------------------------------------------------------------
  General SCF calculation program by
  Eric Jon Sundstrom, Paul Horn, Yuezhi Mao, Dmitri Zuev, Alec White,
  David Stuck, Shaama M.S., Shane Yost, Joonho Lee, David Small,
  Daniel Levine, Susi Lehtola, Hugh Burton, Evgeny Epifanovsky
 -----------------------------------------------------------------------
 Hartree-Fock
 using 4 threads for integral computing
 -------------------------------------------------------
 OpenMP Integral computing Module                
 Release: version 2.0, May 2017, Q-Chem Inc. Pleasanton 
 -------------------------------------------------------
 A restricted SCF calculation will be
 performed using DIIS
 SCF converges when DIIS error is below 1.0e-08
 ---------------------------------------
  Cycle       Energy         DIIS error
 ---------------------------------------
    1   -5826.2387831536      4.60e-06  
    2   -5826.2387832837      1.29e-06  
    3   -5826.2387833032      4.57e-07  
    4   -5826.2387833055      1.80e-07  
    5   -5826.2387833059      6.97e-08  
    6   -5826.2387833059      2.74e-08  
    7   -5826.2387833060      1.42e-08  
    8   -5826.2387833060      6.76e-09  Convergence criterion met
 ---------------------------------------
 SCF time:   CPU 11.40s  wall 3.00s 
 SCF   energy in the final basis set =    -5826.2387833060
 Total energy in the final basis set =    -5826.2387833060


 ------------------------------------------------------------------------------

   CCMAN2: suite of methods based on coupled cluster
           and equation of motion theories.

   Components:
   * libvmm-1.3-trunk
     by Evgeny Epifanovsky, Ilya Kaliman.
   * libtensor-2.5-trunk
     by Evgeny Epifanovsky, Michael Wormit, Dmitry Zuev, Sam Manzer, 
        Ilya Kaliman.
   * libcc-2.5-trunk
     by Evgeny Epifanovsky, Arik Landau, Tomasz Kus, Kirill Khistyaev, 
        Dmitry Zuev, Prashant Manohar, Xintian Feng, Anna Krylov, 
        Matthew Goldey, Alec White, Thomas Jagau, Kaushik Nanda, 
        Anastasia Gunina, Alexander Kunitsa, Joonho Lee.

   CCMAN original authors:
   Anna I. Krylov, C. David Sherrill, Steven R. Gwaltney,
   Edward F. C. Byrd (2000)
   Sergey V. Levchenko, Lyudmila V. Slipchenko, Tao Wang,
   Ana-Maria C. Cristian (2003)
   Piotr A. Pieniazek, C. Melania Oana, Evgeny Epifanovsky (2007)
   Prashant Manohar (2009)

 ------------------------------------------------------------------------------


 Allocating and initializing 29808MB of RAM...
 Calculation will run on 4 cores.


 Alpha MOs, Restricted
 -- Occupied --                  
-490.04 -490.04  -80.04  -80.04  -65.18  -65.18  -58.54  -58.54
  1 A     2 A     3 A     4 A     5 A     6 A     7 A     8 A                  
-58.537 -58.537 -58.537 -58.537  -9.858  -9.858  -7.576  -7.576
  9 A    10 A    11 A    12 A    13 A    14 A    15 A    16 A                  
 -7.472  -7.472  -7.464  -7.464  -7.464  -7.464  -5.468  -5.468
 17 A    18 A    19 A    20 A    21 A    22 A    23 A    24 A                  
 -5.467  -5.467  -5.467  -5.467  -3.211  -3.211  -3.208  -3.208
 25 A    26 A    27 A    28 A    29 A    30 A    31 A    32 A                  
 -3.207  -3.207  -3.198  -3.198  -3.198  -3.198  -1.064  -1.040
 33 A    34 A    35 A    36 A    37 A    38 A    39 A    40 A                  
 -0.894  -0.695  -0.524  -0.520  -0.481  -0.454  -0.444  -0.431
 41 A    42 A    43 A    44 A    45 A    46 A    47 A    48 A                  
 -0.391  -0.353
 49 A    50 A                                                                  
 -- Virtual --                   
 -0.030   0.030   0.063   0.064   0.070   0.081   0.092   0.104
 51 A    52 A    53 A    54 A    55 A    56 A    57 A    58 A                  
  0.108   0.112   0.115   0.119   0.119   0.140   0.143   0.159
 59 A    60 A    61 A    62 A    63 A    64 A    65 A    66 A                  
  0.175   0.177   0.206   0.227   0.328   0.379   0.380   0.390
 67 A    68 A    69 A    70 A    71 A    72 A    73 A    74 A                  
  0.417   0.425   0.497   0.546   0.551   0.567   0.587   0.591
 75 A    76 A    77 A    78 A    79 A    80 A    81 A    82 A                  
  0.654   0.662   0.664   0.665   0.722   0.743   0.758   0.769
 83 A    84 A    85 A    86 A    87 A    88 A    89 A    90 A                  
  0.771   0.776   0.788   0.810   0.840   0.857   0.914   0.920
 91 A    92 A    93 A    94 A    95 A    96 A    97 A    98 A                  
  0.955   0.985   1.017   1.082   1.127   1.272   1.305   1.407
 99 A   100 A   101 A   102 A   103 A   104 A   105 A   106 A                  
  1.777   1.832   1.907   1.935   1.944   2.002   2.289   2.309
107 A   108 A   109 A   110 A   111 A   112 A   113 A   114 A                  
  2.319   2.333   2.405   2.406   4.530   4.532   4.535   4.545
115 A   116 A   117 A   118 A   119 A   120 A   121 A   122 A                  
  4.546   4.548   4.554   4.581   4.734   4.745   7.110   7.224
123 A   124 A   125 A   126 A   127 A   128 A   129 A   130 A                  
  7.229   7.402   8.196   8.212   8.217   8.230   8.280   8.288
131 A   132 A   133 A   134 A   135 A   136 A   137 A   138 A                  
 14.725  14.748  14.770  14.811  14.836  14.891  49.438  49.497
139 A   140 A   141 A   142 A   143 A   144 A   145 A   146 A                  
165.792 166.034 293.880 293.895 293.900 293.913 293.979 293.983
147 A   148 A   149 A   150 A   151 A   152 A   153 A   154 A                  
*******1028.445
155 A   156 A                                                                  

 Beta MOs, Restricted
 -- Occupied --                  
-490.04 -490.04  -80.04  -80.04  -65.18  -65.18  -58.54  -58.54
  1 A     2 A     3 A     4 A     5 A     6 A     7 A     8 A                  
-58.537 -58.537 -58.537 -58.537  -9.858  -9.858  -7.576  -7.576
  9 A    10 A    11 A    12 A    13 A    14 A    15 A    16 A                  
 -7.472  -7.472  -7.464  -7.464  -7.464  -7.464  -5.468  -5.468
 17 A    18 A    19 A    20 A    21 A    22 A    23 A    24 A                  
 -5.467  -5.467  -5.467  -5.467  -3.211  -3.211  -3.208  -3.208
 25 A    26 A    27 A    28 A    29 A    30 A    31 A    32 A                  
 -3.207  -3.207  -3.198  -3.198  -3.198  -3.198  -1.064  -1.040
 33 A    34 A    35 A    36 A    37 A    38 A    39 A    40 A                  
 -0.894  -0.695  -0.524  -0.520  -0.481  -0.454  -0.444  -0.431
 41 A    42 A    43 A    44 A    45 A    46 A    47 A    48 A                  
 -0.391  -0.353
 49 A    50 A                                                                  
 -- Virtual --                   
 -0.030   0.030   0.063   0.064   0.070   0.081   0.092   0.104
 51 A    52 A    53 A    54 A    55 A    56 A    57 A    58 A                  
  0.108   0.112   0.115   0.119   0.119   0.140   0.143   0.159
 59 A    60 A    61 A    62 A    63 A    64 A    65 A    66 A                  
  0.175   0.177   0.206   0.227   0.328   0.379   0.380   0.390
 67 A    68 A    69 A    70 A    71 A    72 A    73 A    74 A                  
  0.417   0.425   0.497   0.546   0.551   0.567   0.587   0.591
 75 A    76 A    77 A    78 A    79 A    80 A    81 A    82 A                  
  0.654   0.662   0.664   0.665   0.722   0.743   0.758   0.769
 83 A    84 A    85 A    86 A    87 A    88 A    89 A    90 A                  
  0.771   0.776   0.788   0.810   0.840   0.857   0.914   0.920
 91 A    92 A    93 A    94 A    95 A    96 A    97 A    98 A                  
  0.955   0.985   1.017   1.082   1.127   1.272   1.305   1.407
 99 A   100 A   101 A   102 A   103 A   104 A   105 A   106 A                  
  1.777   1.832   1.907   1.935   1.944   2.002   2.289   2.309
107 A   108 A   109 A   110 A   111 A   112 A   113 A   114 A                  
  2.319   2.333   2.405   2.406   4.530   4.532   4.535   4.545
115 A   116 A   117 A   118 A   119 A   120 A   121 A   122 A                  
  4.546   4.548   4.554   4.581   4.734   4.745   7.110   7.224
123 A   124 A   125 A   126 A   127 A   128 A   129 A   130 A                  
  7.229   7.402   8.196   8.212   8.217   8.230   8.280   8.288
131 A   132 A   133 A   134 A   135 A   136 A   137 A   138 A                  
 14.725  14.748  14.770  14.811  14.836  14.891  49.438  49.497
139 A   140 A   141 A   142 A   143 A   144 A   145 A   146 A                  
165.792 166.034 293.880 293.895 293.900 293.913 293.979 293.983
147 A   148 A   149 A   150 A   151 A   152 A   153 A   154 A                  
*******1028.445
155 A   156 A                                                                  

 Occupation and symmetry of molecular orbitals

 Point group: C1 (1 irreducible representation).

                           A     All 
 -------------------------------------
 All molecular orbitals:
  - Alpha                  156   156 
  - Beta                   156   156 
 -------------------------------------
 Alpha orbitals:
  - Frozen occupied        28    28  
  - Active occupied        22    22  
  - Active virtual         106   106 
  - Frozen virtual         0     0   
 -------------------------------------
 Beta orbitals:
  - Frozen occupied        28    28  
  - Active occupied        22    22  
  - Active virtual         106   106 
  - Frozen virtual         0     0   
 -------------------------------------

 Import integrals:   CPU 0.00 s  wall 0.00 s

 Import integrals:   CPU 96.15 s  wall 24.56 s

 MP2 amplitudes:   CPU 0.21 s  wall 0.13 s

Running a double precision version
           CCSD T amplitudes will be solved using DIIS.

           Start     Size      MaxIter   EConv     TConv     
           3         7         100       1.00e-07  1.00e-05  
 ------------------------------------------------------------------------------
           Energy (a.u.)   Ediff      Tdiff       Comment
 ------------------------------------------------------------------------------
         -5827.01803800                           
     1   -5827.00475785   1.33e-02   8.52e-01     
     2   -5827.02554069   2.08e-02   1.04e-01     
     3   -5827.02608272   5.42e-04   4.17e-02     
     4   -5827.02807063   1.99e-03   1.35e-02     Switched to DIIS steps.
     5   -5827.02863458   5.64e-04   1.18e-02     
     6   -5827.02862585   8.73e-06   2.50e-03     
     7   -5827.02862305   2.79e-06   1.04e-03     
     8   -5827.02862627   3.21e-06   1.94e-04     
     9   -5827.02862608   1.92e-07   8.21e-05     
    10   -5827.02862606   1.83e-08   2.82e-05     
    11   -5827.02862622   1.62e-07   1.62e-05     
    12   -5827.02862615   7.09e-08   5.81e-06     
 ------------------------------------------------------------------------------
         -5827.02862615                           CCSD T converged.

End of double precision
 SCF energy                 = -5826.23878331
 MP2 energy                 = -5827.01803800
 CCSD correlation energy     =    -0.78984284
 CCSD total energy           = -5827.02862615

 CCSD  T1^2 = 0.0097  T2^2 = 0.3127  Leading amplitudes:

 Amplitude    Orbitals with energies
 -0.0195       50 (A) A                  ->    74 (A) A                   
              -0.3525                          0.3903                     
 -0.0195       50 (A) B                  ->    74 (A) B                   
              -0.3525                          0.3903                     
  0.0192       46 (A) A                  ->    51 (A) A                   
              -0.4539                         -0.0301                     
  0.0192       46 (A) B                  ->    51 (A) B                   
              -0.4539                         -0.0301                     

 Amplitude    Orbitals with energies
 -0.1348       50 (A) A      50 (A) B    ->    51 (A) A      51 (A) B     
              -0.3525       -0.3525           -0.0301       -0.0301       
  0.1348       50 (A) A      50 (A) B    ->    51 (A) B      51 (A) A     
              -0.3525       -0.3525           -0.0301       -0.0301       
  0.1348       50 (A) B      50 (A) A    ->    51 (A) A      51 (A) B     
              -0.3525       -0.3525           -0.0301       -0.0301       
 -0.1348       50 (A) B      50 (A) A    ->    51 (A) B      51 (A) A     
              -0.3525       -0.3525           -0.0301       -0.0301       

 Computing CCSD intemediates for later calculations in double precision
 Finished.

Running a double precision version
           CCSD Lambda amplitudes will be solved using DIIS.
           Start     Size      MaxIter   EConv     LConv     
           3         7         100       1.00e-07  1.00e-05  
 ------------------------------------------------------------------------------
            Enorm      Ldiff       Comment
 ------------------------------------------------------------------------------
     1     6.17e-02   4.82e-02     
     2     1.35e-02   4.93e-03     
     3     5.53e-03   2.29e-03     
     4     2.77e-03   1.15e-03     Switched to DIIS steps.
     5     8.64e-04   5.15e-04     
     6     3.92e-04   1.37e-04     
     7     1.13e-04   3.68e-05     
     8     5.11e-05   2.89e-06     
     9     1.87e-05   3.88e-06     
    10     6.77e-06   1.51e-06     
    11     2.22e-06   5.98e-07     
    12     7.89e-07   1.51e-07     
    13     3.18e-07   1.01e-07     
    14     1.40e-07   2.16e-08     
    15     7.28e-08   1.49e-08     
 ------------------------------------------------------------------------------
                                   CCSD Lambda converged.

 Computing density matrices in double precision...
           Orbital response amplitudes will be solved using DIIS.
           Start     Size      MaxIter   EConv     LConv     
           3         7         100       1.00e-06  1.00e-06  
 ------------------------------------------------------------------------------
            Enorm      Ldiff       Comment
 ------------------------------------------------------------------------------
     1     1.32e-01   2.22e-03     
     2     1.32e-01   1.25e-02     
     3     1.46e-01   2.45e-02     
     4     1.15e-02   6.69e-02     Switched to DIIS steps.
     5     1.94e-03   7.75e-04     
     6     1.31e-04   4.42e-04     
     7     3.09e-05   2.84e-05     
     8     6.50e-06   2.14e-06     
     9     2.28e-06   7.66e-07     
    10     1.18e-06   6.95e-08     
    11     1.03e-06   4.16e-08     
    12     9.17e-08   5.89e-09     
 ------------------------------------------------------------------------------
                                   Orbital response converged.

 Computing density matrices... Done.
 CCSD calculation:   CPU 4122.12 s  wall 1046.29 s

 Transferring MO TPDM to AO TPDM
 Transferring g2_o1o1o1o1
 Transferring g2_o1o1o1v1
 Transferring g2_o1o1v1v1
 Transferring g2_o1v1o1v1
 Transferring g2_o1v1v1v1
 Transferring g2_v1v1v1v1
 Adding separable TPDM
 Computing TPDM gradient
 --------------------------------------------------------
 2e gradient
  Atom          X               Y               Z
 --------------------------------------------------------
    1        -52.814648        9.315287       -0.019597  
    2          2.876355      -33.256786        0.013002  
    3         -2.876365       33.256789        0.004021  
    4         52.814658       -9.315290        0.002574  
 --------------------------------------------------------
 --------------------------------------------------------
 Final gradient
  Atom          X               Y               Z
 --------------------------------------------------------
    1        -52.814648        9.315287       -0.019597  
    2          2.876355      -33.256786        0.013002  
    3         -2.876365       33.256789        0.004021  
    4         52.814658       -9.315290        0.002574  
 --------------------------------------------------------
 Analytic gradient from two-electron contribution:   CPU 536.53 s  wall 160.91 s

 Total ccman2 time:   CPU 4759.76 s  wall 1233.43 s


 --------------------------------------------------------------

                    Orbital Energies (a.u.)
 --------------------------------------------------------------

 Alpha MOs
 -- Occupied --
*******-490.045 -80.037 -80.037 -65.179 -65.179 -58.539 -58.539
-58.537 -58.537 -58.537 -58.537  -9.858  -9.858  -7.576  -7.576
 -7.472  -7.472  -7.464  -7.464  -7.464  -7.464  -5.468  -5.468
 -5.467  -5.467  -5.467  -5.467  -3.211  -3.211  -3.208  -3.208
 -3.207  -3.207  -3.198  -3.198  -3.198  -3.198  -1.064  -1.040
 -0.894  -0.695  -0.524  -0.520  -0.481  -0.454  -0.444  -0.431
 -0.391  -0.353
 -- Virtual --
 -0.030   0.030   0.063   0.064   0.070   0.081   0.092   0.104
  0.108   0.112   0.115   0.119   0.119   0.140   0.143   0.159
  0.175   0.177   0.206   0.227   0.328   0.379   0.380   0.390
  0.417   0.425   0.497   0.546   0.551   0.567   0.587   0.591
  0.654   0.662   0.664   0.665   0.722   0.743   0.758   0.769
  0.771   0.776   0.788   0.810   0.840   0.857   0.914   0.920
  0.955   0.985   1.017   1.082   1.127   1.272   1.305   1.407
  1.777   1.832   1.907   1.935   1.944   2.002   2.289   2.309
  2.319   2.333   2.405   2.406   4.530   4.532   4.535   4.545
  4.546   4.548   4.554   4.581   4.734   4.745   7.110   7.224
  7.229   7.402   8.196   8.212   8.217   8.230   8.280   8.288
 14.725  14.748  14.770  14.811  14.836  14.891  49.438  49.497
165.792 166.034 293.880 293.895 293.900 293.913 293.979 293.983
*******1028.445
 --------------------------------------------------------------

          Ground-State Mulliken Net Atomic Charges

     Atom                 Charge (a.u.)
  ----------------------------------------
      1 Br                   -0.201988
      2 P                     0.201988
      3 P                     0.201987
      4 Br                   -0.201987
  ----------------------------------------
  Sum of atomic charges =    -0.000000

 -----------------------------------------------------------------
                    Cartesian Multipole Moments
 -----------------------------------------------------------------
    Charge (ESU x 10^10)
                -0.0000
    Dipole Moment (Debye)
         X      -0.0000      Y       0.0000      Z      -0.0005
       Tot       0.0005
    Quadrupole Moments (Debye-Ang)
        XX     -67.5517     XY      -0.0921     YY     -64.0428
        XZ      -0.0007     YZ       0.0000     ZZ     -63.5943
    Octopole Moments (Debye-Ang^2)
       XXX      -0.0001    XXY       0.0000    XYY      -0.0000
       YYY       0.0000    XXZ      -0.0164    XYZ      -0.0013
       YYZ      -0.0187    XZZ      -0.0000    YZZ      -0.0000
       ZZZ      -0.0568
    Hexadecapole Moments (Debye-Ang^3)
      XXXX   -1599.4832   XXXY     -39.6135   XXYY    -305.6660
      XYYY     -13.1588   YYYY    -214.1719   XXXZ      -0.1307
      XXYZ      -0.0048   XYYZ      -0.0477   YYYZ       0.0053
      XXZZ    -294.3145   XYZZ      -3.6875   YYZZ     -49.3674
      XZZZ      -0.1487   YZZZ       0.0049   ZZZZ     -89.0420
 -----------------------------------------------------------------
 DrvMan completing analytic gradient of the correlated energy
 Correlated dipole moment
            1
    1  -0.0000045
    2   0.0000009
    3  -0.0001951
 Energy read as -5827.028626148
 Full Analytical Gradient: (in a.u., or Hartree/Bohr)
             1             2             3             4
    1    0.00001180   -0.00003738    0.00003733   -0.00001175
    2   -0.00000643   -0.00003038    0.00003040    0.00000641
    3    0.00000682   -0.00000687   -0.00000675    0.00000680
 Gradient time:  CPU 0.76 s  wall 0.78 s
 ----------------------------------------------------------------
             Standard Nuclear Orientation (Angstroms)
    I     Atom           X                Y                Z
 ----------------------------------------------------------------
    1      Br      2.5973207328    -0.0776091383    -0.0000000000
    2      P       0.5448318409     0.8648695306     0.0000000000
    3      P      -0.5438318409    -0.8648695306     0.0000000000
    4      Br     -2.5973207328     0.0776091383    -0.0000000000
 ----------------------------------------------------------------
 Nuclear Repulsion Energy =   600.5144576831 hartrees
 There are       50 alpha and       50 beta electrons

                       Distance Matrix (Angstroms)
             Br(  1)   P (  2)   P (  3)
   P (  2)  2.258534
   P (  3)  3.238305  2.043816
   Br(  4)  5.196960  3.239275  2.259443

 Requested basis set is 6-311++G(d,p)
 There are 64 shells and 156 basis functions
 A cutoff of  1.0D-14 yielded   1651 shell pairs
 There are     10469 function pairs (     11567 Cartesian)
 Smallest overlap matrix eigenvalue = 4.11E-04
 Guess MOs from SCF MO coefficient file

 -----------------------------------------------------------------------
  General SCF calculation program by
  Eric Jon Sundstrom, Paul Horn, Yuezhi Mao, Dmitri Zuev, Alec White,
  David Stuck, Shaama M.S., Shane Yost, Joonho Lee, David Small,
  Daniel Levine, Susi Lehtola, Hugh Burton, Evgeny Epifanovsky
 -----------------------------------------------------------------------
 Hartree-Fock
 using 4 threads for integral computing
 -------------------------------------------------------
 OpenMP Integral computing Module                
 Release: version 2.0, May 2017, Q-Chem Inc. Pleasanton 
 -------------------------------------------------------
 A restricted SCF calculation will be
 performed using DIIS
 SCF converges when DIIS error is below 1.0e-08
 ---------------------------------------
  Cycle       Energy         DIIS error
 ---------------------------------------
    1   -5826.2387728624      7.54e-06  
    2   -5826.2387731583      2.07e-06  
    3   -5826.2387731886      9.55e-07  
    4   -5826.2387731934      3.24e-07  
    5   -5826.2387731941      1.19e-07  
    6   -5826.2387731944      4.90e-08  
    7   -5826.2387731945      3.00e-08  
    8   -5826.2387731945      1.20e-08  
    9   -5826.2387731944      4.53e-09  Convergence criterion met
 ---------------------------------------
 SCF time:   CPU 12.79s  wall 4.00s 
 SCF   energy in the final basis set =    -5826.2387731944
 Total energy in the final basis set =    -5826.2387731944


 ------------------------------------------------------------------------------

   CCMAN2: suite of methods based on coupled cluster
           and equation of motion theories.

   Components:
   * libvmm-1.3-trunk
     by Evgeny Epifanovsky, Ilya Kaliman.
   * libtensor-2.5-trunk
     by Evgeny Epifanovsky, Michael Wormit, Dmitry Zuev, Sam Manzer, 
        Ilya Kaliman.
   * libcc-2.5-trunk
     by Evgeny Epifanovsky, Arik Landau, Tomasz Kus, Kirill Khistyaev, 
        Dmitry Zuev, Prashant Manohar, Xintian Feng, Anna Krylov, 
        Matthew Goldey, Alec White, Thomas Jagau, Kaushik Nanda, 
        Anastasia Gunina, Alexander Kunitsa, Joonho Lee.

   CCMAN original authors:
   Anna I. Krylov, C. David Sherrill, Steven R. Gwaltney,
   Edward F. C. Byrd (2000)
   Sergey V. Levchenko, Lyudmila V. Slipchenko, Tao Wang,
   Ana-Maria C. Cristian (2003)
   Piotr A. Pieniazek, C. Melania Oana, Evgeny Epifanovsky (2007)
   Prashant Manohar (2009)

 ------------------------------------------------------------------------------


 Allocating and initializing 29808MB of RAM...
 Calculation will run on 4 cores.


 Alpha MOs, Restricted
 -- Occupied --                  
-490.04 -490.04  -80.04  -80.04  -65.18  -65.18  -58.54  -58.54
  1 A     2 A     3 A     4 A     5 A     6 A     7 A     8 A                  
-58.537 -58.537 -58.537 -58.537  -9.859  -9.858  -7.576  -7.576
  9 A    10 A    11 A    12 A    13 A    14 A    15 A    16 A                  
 -7.472  -7.472  -7.464  -7.464  -7.464  -7.464  -5.468  -5.468
 17 A    18 A    19 A    20 A    21 A    22 A    23 A    24 A                  
 -5.467  -5.467  -5.467  -5.467  -3.211  -3.211  -3.208  -3.208
 25 A    26 A    27 A    28 A    29 A    30 A    31 A    32 A                  
 -3.207  -3.207  -3.199  -3.199  -3.198  -3.198  -1.064  -1.040
 33 A    34 A    35 A    36 A    37 A    38 A    39 A    40 A                  
 -0.893  -0.695  -0.524  -0.520  -0.481  -0.454  -0.444  -0.431
 41 A    42 A    43 A    44 A    45 A    46 A    47 A    48 A                  
 -0.391  -0.352
 49 A    50 A                                                                  
 -- Virtual --                   
 -0.030   0.030   0.063   0.064   0.070   0.081   0.092   0.104
 51 A    52 A    53 A    54 A    55 A    56 A    57 A    58 A                  
  0.108   0.112   0.115   0.119   0.119   0.140   0.143   0.159
 59 A    60 A    61 A    62 A    63 A    64 A    65 A    66 A                  
  0.175   0.177   0.206   0.227   0.328   0.379   0.380   0.390
 67 A    68 A    69 A    70 A    71 A    72 A    73 A    74 A                  
  0.417   0.425   0.498   0.546   0.551   0.567   0.587   0.591
 75 A    76 A    77 A    78 A    79 A    80 A    81 A    82 A                  
  0.654   0.662   0.664   0.665   0.722   0.743   0.758   0.769
 83 A    84 A    85 A    86 A    87 A    88 A    89 A    90 A                  
  0.771   0.776   0.788   0.810   0.840   0.857   0.914   0.919
 91 A    92 A    93 A    94 A    95 A    96 A    97 A    98 A                  
  0.955   0.985   1.017   1.082   1.127   1.272   1.306   1.407
 99 A   100 A   101 A   102 A   103 A   104 A   105 A   106 A                  
  1.777   1.832   1.907   1.935   1.944   2.002   2.289   2.309
107 A   108 A   109 A   110 A   111 A   112 A   113 A   114 A                  
  2.319   2.333   2.405   2.407   4.530   4.532   4.535   4.545
115 A   116 A   117 A   118 A   119 A   120 A   121 A   122 A                  
  4.546   4.548   4.554   4.581   4.734   4.746   7.110   7.224
123 A   124 A   125 A   126 A   127 A   128 A   129 A   130 A                  
  7.229   7.402   8.196   8.212   8.217   8.230   8.280   8.288
131 A   132 A   133 A   134 A   135 A   136 A   137 A   138 A                  
 14.725  14.748  14.770  14.811  14.836  14.891  49.438  49.497
139 A   140 A   141 A   142 A   143 A   144 A   145 A   146 A                  
165.792 166.034 293.880 293.895 293.900 293.913 293.979 293.983
147 A   148 A   149 A   150 A   151 A   152 A   153 A   154 A                  
*******1028.445
155 A   156 A                                                                  

 Beta MOs, Restricted
 -- Occupied --                  
-490.04 -490.04  -80.04  -80.04  -65.18  -65.18  -58.54  -58.54
  1 A     2 A     3 A     4 A     5 A     6 A     7 A     8 A                  
-58.537 -58.537 -58.537 -58.537  -9.859  -9.858  -7.576  -7.576
  9 A    10 A    11 A    12 A    13 A    14 A    15 A    16 A                  
 -7.472  -7.472  -7.464  -7.464  -7.464  -7.464  -5.468  -5.468
 17 A    18 A    19 A    20 A    21 A    22 A    23 A    24 A                  
 -5.467  -5.467  -5.467  -5.467  -3.211  -3.211  -3.208  -3.208
 25 A    26 A    27 A    28 A    29 A    30 A    31 A    32 A                  
 -3.207  -3.207  -3.199  -3.199  -3.198  -3.198  -1.064  -1.040
 33 A    34 A    35 A    36 A    37 A    38 A    39 A    40 A                  
 -0.893  -0.695  -0.524  -0.520  -0.481  -0.454  -0.444  -0.431
 41 A    42 A    43 A    44 A    45 A    46 A    47 A    48 A                  
 -0.391  -0.352
 49 A    50 A                                                                  
 -- Virtual --                   
 -0.030   0.030   0.063   0.064   0.070   0.081   0.092   0.104
 51 A    52 A    53 A    54 A    55 A    56 A    57 A    58 A                  
  0.108   0.112   0.115   0.119   0.119   0.140   0.143   0.159
 59 A    60 A    61 A    62 A    63 A    64 A    65 A    66 A                  
  0.175   0.177   0.206   0.227   0.328   0.379   0.380   0.390
 67 A    68 A    69 A    70 A    71 A    72 A    73 A    74 A                  
  0.417   0.425   0.498   0.546   0.551   0.567   0.587   0.591
 75 A    76 A    77 A    78 A    79 A    80 A    81 A    82 A                  
  0.654   0.662   0.664   0.665   0.722   0.743   0.758   0.769
 83 A    84 A    85 A    86 A    87 A    88 A    89 A    90 A                  
  0.771   0.776   0.788   0.810   0.840   0.857   0.914   0.919
 91 A    92 A    93 A    94 A    95 A    96 A    97 A    98 A                  
  0.955   0.985   1.017   1.082   1.127   1.272   1.306   1.407
 99 A   100 A   101 A   102 A   103 A   104 A   105 A   106 A                  
  1.777   1.832   1.907   1.935   1.944   2.002   2.289   2.309
107 A   108 A   109 A   110 A   111 A   112 A   113 A   114 A                  
  2.319   2.333   2.405   2.407   4.530   4.532   4.535   4.545
115 A   116 A   117 A   118 A   119 A   120 A   121 A   122 A                  
  4.546   4.548   4.554   4.581   4.734   4.746   7.110   7.224
123 A   124 A   125 A   126 A   127 A   128 A   129 A   130 A                  
  7.229   7.402   8.196   8.212   8.217   8.230   8.280   8.288
131 A   132 A   133 A   134 A   135 A   136 A   137 A   138 A                  
 14.725  14.748  14.770  14.811  14.836  14.891  49.438  49.497
139 A   140 A   141 A   142 A   143 A   144 A   145 A   146 A                  
165.792 166.034 293.880 293.895 293.900 293.913 293.979 293.983
147 A   148 A   149 A   150 A   151 A   152 A   153 A   154 A                  
*******1028.445
155 A   156 A                                                                  

 Occupation and symmetry of molecular orbitals

 Point group: C1 (1 irreducible representation).

                           A     All 
 -------------------------------------
 All molecular orbitals:
  - Alpha                  156   156 
  - Beta                   156   156 
 -------------------------------------
 Alpha orbitals:
  - Frozen occupied        28    28  
  - Active occupied        22    22  
  - Active virtual         106   106 
  - Frozen virtual         0     0   
 -------------------------------------
 Beta orbitals:
  - Frozen occupied        28    28  
  - Active occupied        22    22  
  - Active virtual         106   106 
  - Frozen virtual         0     0   
 -------------------------------------

 Import integrals:   CPU 0.00 s  wall 0.00 s

 Import integrals:   CPU 96.78 s  wall 24.87 s

 MP2 amplitudes:   CPU 0.21 s  wall 0.13 s

Running a double precision version
           CCSD T amplitudes will be solved using DIIS.

           Start     Size      MaxIter   EConv     TConv     
           3         7         100       1.00e-07  1.00e-05  
 ------------------------------------------------------------------------------
           Energy (a.u.)   Ediff      Tdiff       Comment
 ------------------------------------------------------------------------------
         -5827.01804561                           
     1   -5827.00475506   1.33e-02   8.52e-01     
     2   -5827.02554083   2.08e-02   1.04e-01     
     3   -5827.02608198   5.41e-04   4.17e-02     
     4   -5827.02807033   1.99e-03   1.35e-02     Switched to DIIS steps.
     5   -5827.02863437   5.64e-04   1.18e-02     
     6   -5827.02862564   8.73e-06   2.51e-03     
     7   -5827.02862283   2.81e-06   1.04e-03     
     8   -5827.02862605   3.22e-06   1.94e-04     
     9   -5827.02862585   1.94e-07   8.21e-05     
    10   -5827.02862584   1.88e-08   2.82e-05     
    11   -5827.02862600   1.62e-07   1.62e-05     
    12   -5827.02862593   7.09e-08   5.81e-06     
 ------------------------------------------------------------------------------
         -5827.02862593                           CCSD T converged.

End of double precision
 SCF energy                 = -5826.23877319
 MP2 energy                 = -5827.01804561
 CCSD correlation energy     =    -0.78985273
 CCSD total energy           = -5827.02862593

 CCSD  T1^2 = 0.0097  T2^2 = 0.3127  Leading amplitudes:

 Amplitude    Orbitals with energies
 -0.0196       50 (A) A                  ->    74 (A) A                   
              -0.3524                          0.3904                     
 -0.0196       50 (A) B                  ->    74 (A) B                   
              -0.3524                          0.3904                     
 -0.0192       46 (A) A                  ->    51 (A) A                   
              -0.4539                         -0.0301                     
 -0.0192       46 (A) B                  ->    51 (A) B                   
              -0.4539                         -0.0301                     

 Amplitude    Orbitals with energies
 -0.1350       50 (A) A      50 (A) B    ->    51 (A) A      51 (A) B     
              -0.3524       -0.3524           -0.0301       -0.0301       
  0.1350       50 (A) A      50 (A) B    ->    51 (A) B      51 (A) A     
              -0.3524       -0.3524           -0.0301       -0.0301       
  0.1350       50 (A) B      50 (A) A    ->    51 (A) A      51 (A) B     
              -0.3524       -0.3524           -0.0301       -0.0301       
 -0.1350       50 (A) B      50 (A) A    ->    51 (A) B      51 (A) A     
              -0.3524       -0.3524           -0.0301       -0.0301       

 Computing CCSD intemediates for later calculations in double precision
 Finished.

Running a double precision version
           CCSD Lambda amplitudes will be solved using DIIS.
           Start     Size      MaxIter   EConv     LConv     
           3         7         100       1.00e-07  1.00e-05  
 ------------------------------------------------------------------------------
            Enorm      Ldiff       Comment
 ------------------------------------------------------------------------------
     1     6.17e-02   4.82e-02     
     2     1.35e-02   4.93e-03     
     3     5.53e-03   2.29e-03     
     4     2.77e-03   1.15e-03     Switched to DIIS steps.
     5     8.64e-04   5.15e-04     
     6     3.92e-04   1.37e-04     
     7     1.13e-04   3.69e-05     
     8     5.10e-05   2.88e-06     
     9     1.87e-05   3.88e-06     
    10     6.77e-06   1.51e-06     
    11     2.22e-06   5.99e-07     
    12     7.89e-07   1.52e-07     
    13     3.18e-07   1.01e-07     
    14     1.39e-07   2.16e-08     
    15     7.28e-08   1.49e-08     
 ------------------------------------------------------------------------------
                                   CCSD Lambda converged.

 Computing density matrices in double precision...
           Orbital response amplitudes will be solved using DIIS.
           Start     Size      MaxIter   EConv     LConv     
           3         7         100       1.00e-06  1.00e-06  
 ------------------------------------------------------------------------------
            Enorm      Ldiff       Comment
 ------------------------------------------------------------------------------
     1     1.32e-01   2.22e-03     
     2     1.32e-01   1.25e-02     
     3     1.46e-01   2.45e-02     
     4     1.15e-02   6.69e-02     Switched to DIIS steps.
     5     1.94e-03   7.75e-04     
     6     1.36e-04   4.42e-04     
     7     7.47e-05   2.80e-05     
     8     5.46e-05   2.15e-06     
     9     5.29e-06   5.94e-07     
    10     1.38e-06   5.07e-07     
    11     4.03e-07   5.41e-08     
 ------------------------------------------------------------------------------
                                   Orbital response converged.

 Computing density matrices... Done.
 CCSD calculation:   CPU 4121.80 s  wall 1045.61 s

 Transferring MO TPDM to AO TPDM
 Transferring g2_o1o1o1o1
 Transferring g2_o1o1o1v1
 Transferring g2_o1o1v1v1
 Transferring g2_o1v1o1v1
 Transferring g2_o1v1v1v1
 Transferring g2_v1v1v1v1
 Adding separable TPDM
 Computing TPDM gradient
 --------------------------------------------------------
 2e gradient
  Atom          X               Y               Z
 --------------------------------------------------------
    1        -52.827973        9.328339       -0.000002  
    2          2.892137      -33.254881        0.000003  
    3         -2.873983       33.244293       -0.000001  
    4         52.809818       -9.317750        0.000000  
 --------------------------------------------------------
 --------------------------------------------------------
 Final gradient
  Atom          X               Y               Z
 --------------------------------------------------------
    1        -52.827973        9.328339       -0.000002  
    2          2.892137      -33.254881        0.000003  
    3         -2.873983       33.244293       -0.000001  
    4         52.809818       -9.317750        0.000000  
 --------------------------------------------------------
 Analytic gradient from two-electron contribution:   CPU 533.47 s  wall 159.70 s

 Total ccman2 time:   CPU 4756.58 s  wall 1231.75 s


 --------------------------------------------------------------

                    Orbital Energies (a.u.)
 --------------------------------------------------------------

 Alpha MOs
 -- Occupied --
*******-490.045 -80.037 -80.037 -65.179 -65.179 -58.539 -58.539
-58.537 -58.537 -58.537 -58.537  -9.859  -9.858  -7.576  -7.576
 -7.472  -7.472  -7.464  -7.464  -7.464  -7.464  -5.468  -5.468
 -5.467  -5.467  -5.467  -5.467  -3.211  -3.211  -3.208  -3.208
 -3.207  -3.207  -3.199  -3.199  -3.198  -3.198  -1.064  -1.040
 -0.893  -0.695  -0.524  -0.520  -0.481  -0.454  -0.444  -0.431
 -0.391  -0.352
 -- Virtual --
 -0.030   0.030   0.063   0.064   0.070   0.081   0.092   0.104
  0.108   0.112   0.115   0.119   0.119   0.140   0.143   0.159
  0.175   0.177   0.206   0.227   0.328   0.379   0.380   0.390
  0.417   0.425   0.498   0.546   0.551   0.567   0.587   0.591
  0.654   0.662   0.664   0.665   0.722   0.743   0.758   0.769
  0.771   0.776   0.788   0.810   0.840   0.857   0.914   0.919
  0.955   0.985   1.017   1.082   1.127   1.272   1.306   1.407
  1.777   1.832   1.907   1.935   1.944   2.002   2.289   2.309
  2.319   2.333   2.405   2.407   4.530   4.532   4.535   4.545
  4.546   4.548   4.554   4.581   4.734   4.746   7.110   7.224
  7.229   7.402   8.196   8.212   8.217   8.230   8.280   8.288
 14.725  14.748  14.770  14.811  14.836  14.891  49.438  49.497
165.792 166.034 293.880 293.895 293.900 293.913 293.979 293.983
*******1028.445
 --------------------------------------------------------------

          Ground-State Mulliken Net Atomic Charges

     Atom                 Charge (a.u.)
  ----------------------------------------
      1 Br                   -0.201597
      2 P                     0.201663
      3 P                     0.201966
      4 Br                   -0.202032
  ----------------------------------------
  Sum of atomic charges =     0.000000

 -----------------------------------------------------------------
                    Cartesian Multipole Moments
 -----------------------------------------------------------------
    Charge (ESU x 10^10)
                 0.0000
    Dipole Moment (Debye)
         X       0.0048      Y      -0.0003      Z       0.0000
       Tot       0.0048
    Quadrupole Moments (Debye-Ang)
        XX     -67.5413     XY      -0.0923     YY     -64.0457
        XZ       0.0000     YZ       0.0000     ZZ     -63.5949
    Octopole Moments (Debye-Ang^2)
       XXX      -0.0020    XXY       0.0013    XYY      -0.0070
       YYY      -0.0011    XXZ      -0.0000    XYZ       0.0000
       YYZ      -0.0000    XZZ      -0.0057    YZZ       0.0005
       ZZZ       0.0000
    Hexadecapole Moments (Debye-Ang^3)
      XXXX   -1599.4642   XXXY     -39.6423   XXYY    -305.6696
      XYYY     -13.1966   YYYY    -214.1912   XXXZ       0.0000
      XXYZ       0.0000   XYYZ       0.0000   YYYZ       0.0000
      XXZZ    -294.3138   XYZZ      -3.6991   YYZZ     -49.3716
      XZZZ       0.0000   YZZZ       0.0000   ZZZZ     -89.0463
 -----------------------------------------------------------------
 DrvMan completing analytic gradient of the correlated energy
 Correlated dipole moment
            1
    1   0.0019037
    2  -0.0001240
    3   0.0000000
 Energy read as -5827.028625926
 Full Analytical Gradient: (in a.u., or Hartree/Bohr)
             1             2             3             4
    1   -0.00017507    0.00027654   -0.00006248   -0.00003899
    2    0.00008258    0.00004060   -0.00012309   -0.00000010
    3    0.00000001    0.00000002   -0.00000003    0.00000000
 Gradient time:  CPU 0.75 s  wall 0.78 s
 ----------------------------------------------------------------
             Standard Nuclear Orientation (Angstroms)
    I     Atom           X                Y                Z
 ----------------------------------------------------------------
    1      Br      2.5973207328    -0.0776091383    -0.0000000000
    2      P       0.5428318409     0.8648695306     0.0000000000
    3      P      -0.5438318409    -0.8648695306     0.0000000000
    4      Br     -2.5973207328     0.0776091383    -0.0000000000
 ----------------------------------------------------------------
 Nuclear Repulsion Energy =   600.4972959782 hartrees
 There are       50 alpha and       50 beta electrons

                       Distance Matrix (Angstroms)
             Br(  1)   P (  2)   P (  3)
   P (  2)  2.260352
   P (  3)  3.238305  2.042752
   Br(  4)  5.196960  3.237335  2.259443

 Requested basis set is 6-311++G(d,p)
 There are 64 shells and 156 basis functions
 A cutoff of  1.0D-14 yielded   1651 shell pairs
 There are     10469 function pairs (     11567 Cartesian)
 Smallest overlap matrix eigenvalue = 4.11E-04
 Guess MOs from SCF MO coefficient file

 -----------------------------------------------------------------------
  General SCF calculation program by
  Eric Jon Sundstrom, Paul Horn, Yuezhi Mao, Dmitri Zuev, Alec White,
  David Stuck, Shaama M.S., Shane Yost, Joonho Lee, David Small,
  Daniel Levine, Susi Lehtola, Hugh Burton, Evgeny Epifanovsky
 -----------------------------------------------------------------------
 Hartree-Fock
 using 4 threads for integral computing
 -------------------------------------------------------
 OpenMP Integral computing Module                
 Release: version 2.0, May 2017, Q-Chem Inc. Pleasanton 
 -------------------------------------------------------
 A restricted SCF calculation will be
 performed using DIIS
 SCF converges when DIIS error is below 1.0e-08
 ---------------------------------------
  Cycle       Energy         DIIS error
 ---------------------------------------
    1   -5826.2387917400      1.39e-05  
    2   -5826.2387926911      3.77e-06  
    3   -5826.2387927754      1.75e-06  
    4   -5826.2387927883      5.28e-07  
    5   -5826.2387927904      1.86e-07  
    6   -5826.2387927907      8.24e-08  
    7   -5826.2387927908      5.32e-08  
    8   -5826.2387927909      1.90e-08  
    9   -5826.2387927909      6.43e-09  Convergence criterion met
 ---------------------------------------
 SCF time:   CPU 12.79s  wall 3.00s 
 SCF   energy in the final basis set =    -5826.2387927909
 Total energy in the final basis set =    -5826.2387927909


 ------------------------------------------------------------------------------

   CCMAN2: suite of methods based on coupled cluster
           and equation of motion theories.

   Components:
   * libvmm-1.3-trunk
     by Evgeny Epifanovsky, Ilya Kaliman.
   * libtensor-2.5-trunk
     by Evgeny Epifanovsky, Michael Wormit, Dmitry Zuev, Sam Manzer, 
        Ilya Kaliman.
   * libcc-2.5-trunk
     by Evgeny Epifanovsky, Arik Landau, Tomasz Kus, Kirill Khistyaev, 
        Dmitry Zuev, Prashant Manohar, Xintian Feng, Anna Krylov, 
        Matthew Goldey, Alec White, Thomas Jagau, Kaushik Nanda, 
        Anastasia Gunina, Alexander Kunitsa, Joonho Lee.

   CCMAN original authors:
   Anna I. Krylov, C. David Sherrill, Steven R. Gwaltney,
   Edward F. C. Byrd (2000)
   Sergey V. Levchenko, Lyudmila V. Slipchenko, Tao Wang,
   Ana-Maria C. Cristian (2003)
   Piotr A. Pieniazek, C. Melania Oana, Evgeny Epifanovsky (2007)
   Prashant Manohar (2009)

 ------------------------------------------------------------------------------


 Allocating and initializing 29808MB of RAM...
 Calculation will run on 4 cores.


 Alpha MOs, Restricted
 -- Occupied --                  
-490.04 -490.04  -80.04  -80.04  -65.18  -65.18  -58.54  -58.54
  1 A     2 A     3 A     4 A     5 A     6 A     7 A     8 A                  
-58.537 -58.537 -58.537 -58.537  -9.858  -9.858  -7.576  -7.576
  9 A    10 A    11 A    12 A    13 A    14 A    15 A    16 A                  
 -7.472  -7.472  -7.464  -7.464  -7.464  -7.464  -5.468  -5.468
 17 A    18 A    19 A    20 A    21 A    22 A    23 A    24 A                  
 -5.467  -5.467  -5.467  -5.467  -3.211  -3.211  -3.208  -3.207
 25 A    26 A    27 A    28 A    29 A    30 A    31 A    32 A                  
 -3.207  -3.207  -3.199  -3.199  -3.198  -3.198  -1.064  -1.040
 33 A    34 A    35 A    36 A    37 A    38 A    39 A    40 A                  
 -0.894  -0.695  -0.524  -0.520  -0.481  -0.454  -0.444  -0.431
 41 A    42 A    43 A    44 A    45 A    46 A    47 A    48 A                  
 -0.392  -0.353
 49 A    50 A                                                                  
 -- Virtual --                   
 -0.030   0.029   0.063   0.064   0.070   0.081   0.092   0.104
 51 A    52 A    53 A    54 A    55 A    56 A    57 A    58 A                  
  0.108   0.112   0.115   0.119   0.119   0.140   0.143   0.159
 59 A    60 A    61 A    62 A    63 A    64 A    65 A    66 A                  
  0.175   0.177   0.206   0.227   0.328   0.379   0.380   0.390
 67 A    68 A    69 A    70 A    71 A    72 A    73 A    74 A                  
  0.417   0.425   0.497   0.546   0.551   0.567   0.587   0.591
 75 A    76 A    77 A    78 A    79 A    80 A    81 A    82 A                  
  0.654   0.662   0.664   0.665   0.722   0.743   0.758   0.769
 83 A    84 A    85 A    86 A    87 A    88 A    89 A    90 A                  
  0.771   0.776   0.788   0.810   0.840   0.857   0.914   0.920
 91 A    92 A    93 A    94 A    95 A    96 A    97 A    98 A                  
  0.955   0.984   1.017   1.082   1.127   1.272   1.305   1.408
 99 A   100 A   101 A   102 A   103 A   104 A   105 A   106 A                  
  1.777   1.832   1.907   1.935   1.943   2.002   2.289   2.309
107 A   108 A   109 A   110 A   111 A   112 A   113 A   114 A                  
  2.319   2.333   2.405   2.406   4.530   4.532   4.535   4.545
115 A   116 A   117 A   118 A   119 A   120 A   121 A   122 A                  
  4.546   4.548   4.554   4.581   4.733   4.745   7.110   7.223
123 A   124 A   125 A   126 A   127 A   128 A   129 A   130 A                  
  7.229   7.402   8.196   8.212   8.217   8.230   8.280   8.288
131 A   132 A   133 A   134 A   135 A   136 A   137 A   138 A                  
 14.725  14.748  14.770  14.811  14.836  14.891  49.438  49.497
139 A   140 A   141 A   142 A   143 A   144 A   145 A   146 A                  
165.792 166.034 293.880 293.895 293.900 293.913 293.979 293.983
147 A   148 A   149 A   150 A   151 A   152 A   153 A   154 A                  
*******1028.445
155 A   156 A                                                                  

 Beta MOs, Restricted
 -- Occupied --                  
-490.04 -490.04  -80.04  -80.04  -65.18  -65.18  -58.54  -58.54
  1 A     2 A     3 A     4 A     5 A     6 A     7 A     8 A                  
-58.537 -58.537 -58.537 -58.537  -9.858  -9.858  -7.576  -7.576
  9 A    10 A    11 A    12 A    13 A    14 A    15 A    16 A                  
 -7.472  -7.472  -7.464  -7.464  -7.464  -7.464  -5.468  -5.468
 17 A    18 A    19 A    20 A    21 A    22 A    23 A    24 A                  
 -5.467  -5.467  -5.467  -5.467  -3.211  -3.211  -3.208  -3.207
 25 A    26 A    27 A    28 A    29 A    30 A    31 A    32 A                  
 -3.207  -3.207  -3.199  -3.199  -3.198  -3.198  -1.064  -1.040
 33 A    34 A    35 A    36 A    37 A    38 A    39 A    40 A                  
 -0.894  -0.695  -0.524  -0.520  -0.481  -0.454  -0.444  -0.431
 41 A    42 A    43 A    44 A    45 A    46 A    47 A    48 A                  
 -0.392  -0.353
 49 A    50 A                                                                  
 -- Virtual --                   
 -0.030   0.029   0.063   0.064   0.070   0.081   0.092   0.104
 51 A    52 A    53 A    54 A    55 A    56 A    57 A    58 A                  
  0.108   0.112   0.115   0.119   0.119   0.140   0.143   0.159
 59 A    60 A    61 A    62 A    63 A    64 A    65 A    66 A                  
  0.175   0.177   0.206   0.227   0.328   0.379   0.380   0.390
 67 A    68 A    69 A    70 A    71 A    72 A    73 A    74 A                  
  0.417   0.425   0.497   0.546   0.551   0.567   0.587   0.591
 75 A    76 A    77 A    78 A    79 A    80 A    81 A    82 A                  
  0.654   0.662   0.664   0.665   0.722   0.743   0.758   0.769
 83 A    84 A    85 A    86 A    87 A    88 A    89 A    90 A                  
  0.771   0.776   0.788   0.810   0.840   0.857   0.914   0.920
 91 A    92 A    93 A    94 A    95 A    96 A    97 A    98 A                  
  0.955   0.984   1.017   1.082   1.127   1.272   1.305   1.408
 99 A   100 A   101 A   102 A   103 A   104 A   105 A   106 A                  
  1.777   1.832   1.907   1.935   1.943   2.002   2.289   2.309
107 A   108 A   109 A   110 A   111 A   112 A   113 A   114 A                  
  2.319   2.333   2.405   2.406   4.530   4.532   4.535   4.545
115 A   116 A   117 A   118 A   119 A   120 A   121 A   122 A                  
  4.546   4.548   4.554   4.581   4.733   4.745   7.110   7.223
123 A   124 A   125 A   126 A   127 A   128 A   129 A   130 A                  
  7.229   7.402   8.196   8.212   8.217   8.230   8.280   8.288
131 A   132 A   133 A   134 A   135 A   136 A   137 A   138 A                  
 14.725  14.748  14.770  14.811  14.836  14.891  49.438  49.497
139 A   140 A   141 A   142 A   143 A   144 A   145 A   146 A                  
165.792 166.034 293.880 293.895 293.900 293.913 293.979 293.983
147 A   148 A   149 A   150 A   151 A   152 A   153 A   154 A                  
*******1028.445
155 A   156 A                                                                  

 Occupation and symmetry of molecular orbitals

 Point group: C1 (1 irreducible representation).

                           A     All 
 -------------------------------------
 All molecular orbitals:
  - Alpha                  156   156 
  - Beta                   156   156 
 -------------------------------------
 Alpha orbitals:
  - Frozen occupied        28    28  
  - Active occupied        22    22  
  - Active virtual         106   106 
  - Frozen virtual         0     0   
 -------------------------------------
 Beta orbitals:
  - Frozen occupied        28    28  
  - Active occupied        22    22  
  - Active virtual         106   106 
  - Frozen virtual         0     0   
 -------------------------------------

 Import integrals:   CPU 0.00 s  wall 0.00 s

 Import integrals:   CPU 96.96 s  wall 24.93 s

 MP2 amplitudes:   CPU 0.21 s  wall 0.13 s

Running a double precision version
           CCSD T amplitudes will be solved using DIIS.

           Start     Size      MaxIter   EConv     TConv     
           3         7         100       1.00e-07  1.00e-05  
 ------------------------------------------------------------------------------
           Energy (a.u.)   Ediff      Tdiff       Comment
 ------------------------------------------------------------------------------
         -5827.01802984                           
     1   -5827.00476004   1.33e-02   8.52e-01     
     2   -5827.02553996   2.08e-02   1.04e-01     
     3   -5827.02608286   5.43e-04   4.17e-02     
     4   -5827.02807035   1.99e-03   1.35e-02     Switched to DIIS steps.
     5   -5827.02863421   5.64e-04   1.18e-02     
     6   -5827.02862547   8.74e-06   2.50e-03     
     7   -5827.02862269   2.78e-06   1.04e-03     
     8   -5827.02862590   3.21e-06   1.94e-04     
     9   -5827.02862571   1.90e-07   8.21e-05     
    10   -5827.02862569   1.78e-08   2.83e-05     
    11   -5827.02862586   1.62e-07   1.62e-05     
    12   -5827.02862579   7.09e-08   5.82e-06     
 ------------------------------------------------------------------------------
         -5827.02862579                           CCSD T converged.

End of double precision
 SCF energy                 = -5826.23879279
 MP2 energy                 = -5827.01802984
 CCSD correlation energy     =    -0.78983299
 CCSD total energy           = -5827.02862579

 CCSD  T1^2 = 0.0097  T2^2 = 0.3126  Leading amplitudes:

 Amplitude    Orbitals with energies
  0.0195       50 (A) A                  ->    74 (A) A                   
              -0.3526                          0.3903                     
  0.0195       50 (A) B                  ->    74 (A) B                   
              -0.3526                          0.3903                     
  0.0192       46 (A) A                  ->    51 (A) A                   
              -0.4538                         -0.0300                     
  0.0192       46 (A) B                  ->    51 (A) B                   
              -0.4538                         -0.0300                     

 Amplitude    Orbitals with energies
 -0.1347       50 (A) A      50 (A) B    ->    51 (A) A      51 (A) B     
              -0.3526       -0.3526           -0.0300       -0.0300       
  0.1347       50 (A) A      50 (A) B    ->    51 (A) B      51 (A) A     
              -0.3526       -0.3526           -0.0300       -0.0300       
  0.1347       50 (A) B      50 (A) A    ->    51 (A) A      51 (A) B     
              -0.3526       -0.3526           -0.0300       -0.0300       
 -0.1347       50 (A) B      50 (A) A    ->    51 (A) B      51 (A) A     
              -0.3526       -0.3526           -0.0300       -0.0300       

 Computing CCSD intemediates for later calculations in double precision
 Finished.

Running a double precision version
           CCSD Lambda amplitudes will be solved using DIIS.
           Start     Size      MaxIter   EConv     LConv     
           3         7         100       1.00e-07  1.00e-05  
 ------------------------------------------------------------------------------
            Enorm      Ldiff       Comment
 ------------------------------------------------------------------------------
     1     6.17e-02   4.82e-02     
     2     1.35e-02   4.94e-03     
     3     5.53e-03   2.29e-03     
     4     2.77e-03   1.15e-03     Switched to DIIS steps.
     5     8.64e-04   5.14e-04     
     6     3.92e-04   1.37e-04     
     7     1.13e-04   3.68e-05     
     8     5.11e-05   2.89e-06     
     9     1.87e-05   3.89e-06     
    10     6.77e-06   1.51e-06     
    11     2.22e-06   5.97e-07     
    12     7.89e-07   1.51e-07     
    13     3.19e-07   1.01e-07     
    14     1.40e-07   2.16e-08     
    15     7.29e-08   1.49e-08     
 ------------------------------------------------------------------------------
                                   CCSD Lambda converged.

 Computing density matrices in double precision...
           Orbital response amplitudes will be solved using DIIS.
           Start     Size      MaxIter   EConv     LConv     
           3         7         100       1.00e-06  1.00e-06  
 ------------------------------------------------------------------------------
            Enorm      Ldiff       Comment
 ------------------------------------------------------------------------------
     1     1.32e-01   2.23e-03     
     2     1.32e-01   1.25e-02     
     3     1.46e-01   2.45e-02     
     4     1.15e-02   6.70e-02     Switched to DIIS steps.
     5     1.94e-03   7.75e-04     
     6     1.37e-04   4.42e-04     
     7     7.72e-05   2.81e-05     
     8     5.45e-05   2.17e-06     
     9     5.24e-06   6.12e-07     
    10     1.38e-06   5.11e-07     
    11     4.03e-07   5.49e-08     
 ------------------------------------------------------------------------------
                                   Orbital response converged.

 Computing density matrices... Done.
 CCSD calculation:   CPU 4117.71 s  wall 1044.89 s

 Transferring MO TPDM to AO TPDM
 Transferring g2_o1o1o1o1
 Transferring g2_o1o1o1v1
 Transferring g2_o1o1v1v1
 Transferring g2_o1v1o1v1
 Transferring g2_o1v1v1v1
 Transferring g2_v1v1v1v1
 Adding separable TPDM
 Computing TPDM gradient
 --------------------------------------------------------
 2e gradient
  Atom          X               Y               Z
 --------------------------------------------------------
    1        -52.801341        9.302256        0.000000  
    2          2.860599      -33.258711        0.000000  
    3         -2.878758       33.269279       -0.000000  
    4         52.819500       -9.312824        0.000000  
 --------------------------------------------------------
 --------------------------------------------------------
 Final gradient
  Atom          X               Y               Z
 --------------------------------------------------------
    1        -52.801341        9.302256        0.000000  
    2          2.860599      -33.258711        0.000000  
    3         -2.878758       33.269279       -0.000000  
    4         52.819500       -9.312824        0.000000  
 --------------------------------------------------------
 Analytic gradient from two-electron contribution:   CPU 536.39 s  wall 160.97 s

 Total ccman2 time:   CPU 4755.72 s  wall 1232.39 s


 --------------------------------------------------------------

                    Orbital Energies (a.u.)
 --------------------------------------------------------------

 Alpha MOs
 -- Occupied --
*******-490.045 -80.037 -80.037 -65.179 -65.179 -58.539 -58.539
-58.537 -58.537 -58.537 -58.537  -9.858  -9.858  -7.576  -7.576
 -7.472  -7.472  -7.464  -7.464  -7.464  -7.464  -5.468  -5.468
 -5.467  -5.467  -5.467  -5.467  -3.211  -3.211  -3.208  -3.207
 -3.207  -3.207  -3.199  -3.199  -3.198  -3.198  -1.064  -1.040
 -0.894  -0.695  -0.524  -0.520  -0.481  -0.454  -0.444  -0.431
 -0.392  -0.353
 -- Virtual --
 -0.030   0.029   0.063   0.064   0.070   0.081   0.092   0.104
  0.108   0.112   0.115   0.119   0.119   0.140   0.143   0.159
  0.175   0.177   0.206   0.227   0.328   0.379   0.380   0.390
  0.417   0.425   0.497   0.546   0.551   0.567   0.587   0.591
  0.654   0.662   0.664   0.665   0.722   0.743   0.758   0.769
  0.771   0.776   0.788   0.810   0.840   0.857   0.914   0.920
  0.955   0.984   1.017   1.082   1.127   1.272   1.305   1.408
  1.777   1.832   1.907   1.935   1.943   2.002   2.289   2.309
  2.319   2.333   2.405   2.406   4.530   4.532   4.535   4.545
  4.546   4.548   4.554   4.581   4.733   4.745   7.110   7.223
  7.229   7.402   8.196   8.212   8.217   8.230   8.280   8.288
 14.725  14.748  14.770  14.811  14.836  14.891  49.438  49.497
165.792 166.034 293.880 293.895 293.900 293.913 293.979 293.983
*******1028.445
 --------------------------------------------------------------

          Ground-State Mulliken Net Atomic Charges

     Atom                 Charge (a.u.)
  ----------------------------------------
      1 Br                   -0.202378
      2 P                     0.202312
      3 P                     0.202009
      4 Br                   -0.201943
  ----------------------------------------
  Sum of atomic charges =    -0.000000

 -----------------------------------------------------------------
                    Cartesian Multipole Moments
 -----------------------------------------------------------------
    Charge (ESU x 10^10)
                -0.0000
    Dipole Moment (Debye)
         X      -0.0048      Y       0.0003      Z       0.0000
       Tot       0.0048
    Quadrupole Moments (Debye-Ang)
        XX     -67.5620     XY      -0.0920     YY     -64.0399
        XZ       0.0000     YZ       0.0000     ZZ     -63.5937
    Octopole Moments (Debye-Ang^2)
       XXX       0.0021    XXY      -0.0013    XYY       0.0070
       YYY       0.0011    XXZ       0.0000    XYZ      -0.0000
       YYZ       0.0000    XZZ       0.0057    YZZ      -0.0005
       ZZZ       0.0000
    Hexadecapole Moments (Debye-Ang^3)
      XXXX   -1599.5024   XXXY     -39.5848   XXYY    -305.6624
      XYYY     -13.1211   YYYY    -214.1526   XXXZ      -0.0000
      XXYZ       0.0000   XYYZ       0.0000   YYYZ       0.0000
      XXZZ    -294.3151   XYZZ      -3.6759   YYZZ     -49.3632
      XZZZ      -0.0000   YZZZ       0.0000   ZZZZ     -89.0375
 -----------------------------------------------------------------
 DrvMan completing analytic gradient of the correlated energy
 Correlated dipole moment
            1
    1  -0.0019032
    2   0.0001237
    3   0.0000000
 Energy read as -5827.028625785
 Full Analytical Gradient: (in a.u., or Hartree/Bohr)
             1             2             3             4
    1    0.00019786   -0.00035062    0.00013723    0.00001553
    2   -0.00009500   -0.00010225    0.00018434    0.00001291
    3   -0.00000000    0.00000000   -0.00000000    0.00000000
 Gradient time:  CPU 0.78 s  wall 0.80 s
 ----------------------------------------------------------------
             Standard Nuclear Orientation (Angstroms)
    I     Atom           X                Y                Z
 ----------------------------------------------------------------
    1      Br      2.5973207328    -0.0776091383    -0.0000000000
    2      P       0.5438318409     0.8658695306     0.0000000000
    3      P      -0.5438318409    -0.8648695306     0.0000000000
    4      Br     -2.5973207328     0.0776091383    -0.0000000000
 ----------------------------------------------------------------
 Nuclear Repulsion Energy =   600.4525685711 hartrees
 There are       50 alpha and       50 beta electrons

                       Distance Matrix (Angstroms)
             Br(  1)   P (  2)   P (  3)
   P (  2)  2.259860
   P (  3)  3.238305  2.044131
   Br(  4)  5.196960  3.238548  2.259443

 Requested basis set is 6-311++G(d,p)
 There are 64 shells and 156 basis functions
 A cutoff of  1.0D-14 yielded   1651 shell pairs
 There are     10469 function pairs (     11567 Cartesian)
 Smallest overlap matrix eigenvalue = 4.12E-04
 Guess MOs from SCF MO coefficient file

 -----------------------------------------------------------------------
  General SCF calculation program by
  Eric Jon Sundstrom, Paul Horn, Yuezhi Mao, Dmitri Zuev, Alec White,
  David Stuck, Shaama M.S., Shane Yost, Joonho Lee, David Small,
  Daniel Levine, Susi Lehtola, Hugh Burton, Evgeny Epifanovsky
 -----------------------------------------------------------------------
 Hartree-Fock
 using 4 threads for integral computing
 -------------------------------------------------------
 OpenMP Integral computing Module                
 Release: version 2.0, May 2017, Q-Chem Inc. Pleasanton 
 -------------------------------------------------------
 A restricted SCF calculation will be
 performed using DIIS
 SCF converges when DIIS error is below 1.0e-08
 ---------------------------------------
  Cycle       Energy         DIIS error
 ---------------------------------------
    1   -5826.2387422837      1.01e-05  
    2   -5826.2387427621      2.89e-06  
    3   -5826.2387428079      1.34e-06  
    4   -5826.2387428164      4.03e-07  
    5   -5826.2387428173      1.40e-07  
    6   -5826.2387428175      4.90e-08  
    7   -5826.2387428175      2.34e-08  
    8   -5826.2387428176      8.54e-09  Convergence criterion met
 ---------------------------------------
 SCF time:   CPU 11.67s  wall 3.00s 
 SCF   energy in the final basis set =    -5826.2387428176
 Total energy in the final basis set =    -5826.2387428176


 ------------------------------------------------------------------------------

   CCMAN2: suite of methods based on coupled cluster
           and equation of motion theories.

   Components:
   * libvmm-1.3-trunk
     by Evgeny Epifanovsky, Ilya Kaliman.
   * libtensor-2.5-trunk
     by Evgeny Epifanovsky, Michael Wormit, Dmitry Zuev, Sam Manzer, 
        Ilya Kaliman.
   * libcc-2.5-trunk
     by Evgeny Epifanovsky, Arik Landau, Tomasz Kus, Kirill Khistyaev, 
        Dmitry Zuev, Prashant Manohar, Xintian Feng, Anna Krylov, 
        Matthew Goldey, Alec White, Thomas Jagau, Kaushik Nanda, 
        Anastasia Gunina, Alexander Kunitsa, Joonho Lee.

   CCMAN original authors:
   Anna I. Krylov, C. David Sherrill, Steven R. Gwaltney,
   Edward F. C. Byrd (2000)
   Sergey V. Levchenko, Lyudmila V. Slipchenko, Tao Wang,
   Ana-Maria C. Cristian (2003)
   Piotr A. Pieniazek, C. Melania Oana, Evgeny Epifanovsky (2007)
   Prashant Manohar (2009)

 ------------------------------------------------------------------------------


 Allocating and initializing 29808MB of RAM...
 Calculation will run on 4 cores.


 Alpha MOs, Restricted
 -- Occupied --                  
-490.04 -490.04  -80.04  -80.04  -65.18  -65.18  -58.54  -58.54
  1 A     2 A     3 A     4 A     5 A     6 A     7 A     8 A                  
-58.537 -58.537 -58.537 -58.537  -9.858  -9.858  -7.576  -7.576
  9 A    10 A    11 A    12 A    13 A    14 A    15 A    16 A                  
 -7.472  -7.472  -7.464  -7.464  -7.464  -7.464  -5.468  -5.468
 17 A    18 A    19 A    20 A    21 A    22 A    23 A    24 A                  
 -5.467  -5.467  -5.467  -5.467  -3.211  -3.211  -3.208  -3.208
 25 A    26 A    27 A    28 A    29 A    30 A    31 A    32 A                  
 -3.207  -3.207  -3.198  -3.198  -3.198  -3.198  -1.064  -1.040
 33 A    34 A    35 A    36 A    37 A    38 A    39 A    40 A                  
 -0.893  -0.695  -0.524  -0.520  -0.481  -0.454  -0.444  -0.431
 41 A    42 A    43 A    44 A    45 A    46 A    47 A    48 A                  
 -0.392  -0.352
 49 A    50 A                                                                  
 -- Virtual --                   
 -0.030   0.030   0.063   0.064   0.070   0.081   0.092   0.104
 51 A    52 A    53 A    54 A    55 A    56 A    57 A    58 A                  
  0.108   0.112   0.115   0.119   0.119   0.140   0.143   0.159
 59 A    60 A    61 A    62 A    63 A    64 A    65 A    66 A                  
  0.175   0.176   0.206   0.227   0.328   0.379   0.380   0.390
 67 A    68 A    69 A    70 A    71 A    72 A    73 A    74 A                  
  0.417   0.425   0.498   0.546   0.551   0.566   0.587   0.591
 75 A    76 A    77 A    78 A    79 A    80 A    81 A    82 A                  
  0.655   0.662   0.664   0.665   0.722   0.743   0.758   0.769
 83 A    84 A    85 A    86 A    87 A    88 A    89 A    90 A                  
  0.771   0.776   0.788   0.810   0.840   0.857   0.914   0.919
 91 A    92 A    93 A    94 A    95 A    96 A    97 A    98 A                  
  0.955   0.985   1.017   1.082   1.126   1.272   1.305   1.407
 99 A   100 A   101 A   102 A   103 A   104 A   105 A   106 A                  
  1.777   1.832   1.907   1.935   1.944   2.002   2.289   2.309
107 A   108 A   109 A   110 A   111 A   112 A   113 A   114 A                  
  2.319   2.333   2.405   2.406   4.530   4.532   4.535   4.545
115 A   116 A   117 A   118 A   119 A   120 A   121 A   122 A                  
  4.546   4.548   4.554   4.581   4.734   4.745   7.110   7.224
123 A   124 A   125 A   126 A   127 A   128 A   129 A   130 A                  
  7.229   7.401   8.196   8.212   8.217   8.230   8.280   8.288
131 A   132 A   133 A   134 A   135 A   136 A   137 A   138 A                  
 14.725  14.748  14.770  14.811  14.836  14.891  49.438  49.497
139 A   140 A   141 A   142 A   143 A   144 A   145 A   146 A                  
165.792 166.033 293.880 293.895 293.900 293.913 293.979 293.983
147 A   148 A   149 A   150 A   151 A   152 A   153 A   154 A                  
*******1028.445
155 A   156 A                                                                  

 Beta MOs, Restricted
 -- Occupied --                  
-490.04 -490.04  -80.04  -80.04  -65.18  -65.18  -58.54  -58.54
  1 A     2 A     3 A     4 A     5 A     6 A     7 A     8 A                  
-58.537 -58.537 -58.537 -58.537  -9.858  -9.858  -7.576  -7.576
  9 A    10 A    11 A    12 A    13 A    14 A    15 A    16 A                  
 -7.472  -7.472  -7.464  -7.464  -7.464  -7.464  -5.468  -5.468
 17 A    18 A    19 A    20 A    21 A    22 A    23 A    24 A                  
 -5.467  -5.467  -5.467  -5.467  -3.211  -3.211  -3.208  -3.208
 25 A    26 A    27 A    28 A    29 A    30 A    31 A    32 A                  
 -3.207  -3.207  -3.198  -3.198  -3.198  -3.198  -1.064  -1.040
 33 A    34 A    35 A    36 A    37 A    38 A    39 A    40 A                  
 -0.893  -0.695  -0.524  -0.520  -0.481  -0.454  -0.444  -0.431
 41 A    42 A    43 A    44 A    45 A    46 A    47 A    48 A                  
 -0.392  -0.352
 49 A    50 A                                                                  
 -- Virtual --                   
 -0.030   0.030   0.063   0.064   0.070   0.081   0.092   0.104
 51 A    52 A    53 A    54 A    55 A    56 A    57 A    58 A                  
  0.108   0.112   0.115   0.119   0.119   0.140   0.143   0.159
 59 A    60 A    61 A    62 A    63 A    64 A    65 A    66 A                  
  0.175   0.176   0.206   0.227   0.328   0.379   0.380   0.390
 67 A    68 A    69 A    70 A    71 A    72 A    73 A    74 A                  
  0.417   0.425   0.498   0.546   0.551   0.566   0.587   0.591
 75 A    76 A    77 A    78 A    79 A    80 A    81 A    82 A                  
  0.655   0.662   0.664   0.665   0.722   0.743   0.758   0.769
 83 A    84 A    85 A    86 A    87 A    88 A    89 A    90 A                  
  0.771   0.776   0.788   0.810   0.840   0.857   0.914   0.919
 91 A    92 A    93 A    94 A    95 A    96 A    97 A    98 A                  
  0.955   0.985   1.017   1.082   1.126   1.272   1.305   1.407
 99 A   100 A   101 A   102 A   103 A   104 A   105 A   106 A                  
  1.777   1.832   1.907   1.935   1.944   2.002   2.289   2.309
107 A   108 A   109 A   110 A   111 A   112 A   113 A   114 A                  
  2.319   2.333   2.405   2.406   4.530   4.532   4.535   4.545
115 A   116 A   117 A   118 A   119 A   120 A   121 A   122 A                  
  4.546   4.548   4.554   4.581   4.734   4.745   7.110   7.224
123 A   124 A   125 A   126 A   127 A   128 A   129 A   130 A                  
  7.229   7.401   8.196   8.212   8.217   8.230   8.280   8.288
131 A   132 A   133 A   134 A   135 A   136 A   137 A   138 A                  
 14.725  14.748  14.770  14.811  14.836  14.891  49.438  49.497
139 A   140 A   141 A   142 A   143 A   144 A   145 A   146 A                  
165.792 166.033 293.880 293.895 293.900 293.913 293.979 293.983
147 A   148 A   149 A   150 A   151 A   152 A   153 A   154 A                  
*******1028.445
155 A   156 A                                                                  

 Occupation and symmetry of molecular orbitals

 Point group: C1 (1 irreducible representation).

                           A     All 
 -------------------------------------
 All molecular orbitals:
  - Alpha                  156   156 
  - Beta                   156   156 
 -------------------------------------
 Alpha orbitals:
  - Frozen occupied        28    28  
  - Active occupied        22    22  
  - Active virtual         106   106 
  - Frozen virtual         0     0   
 -------------------------------------
 Beta orbitals:
  - Frozen occupied        28    28  
  - Active occupied        22    22  
  - Active virtual         106   106 
  - Frozen virtual         0     0   
 -------------------------------------

 Import integrals:   CPU 0.00 s  wall 0.00 s

 Import integrals:   CPU 96.81 s  wall 24.92 s

 MP2 amplitudes:   CPU 0.21 s  wall 0.13 s

Running a double precision version
           CCSD T amplitudes will be solved using DIIS.

           Start     Size      MaxIter   EConv     TConv     
           3         7         100       1.00e-07  1.00e-05  
 ------------------------------------------------------------------------------
           Energy (a.u.)   Ediff      Tdiff       Comment
 ------------------------------------------------------------------------------
         -5827.01804318                           
     1   -5827.00474589   1.33e-02   8.52e-01     
     2   -5827.02553917   2.08e-02   1.04e-01     
     3   -5827.02607971   5.41e-04   4.18e-02     
     4   -5827.02806943   1.99e-03   1.35e-02     Switched to DIIS steps.
     5   -5827.02863426   5.65e-04   1.18e-02     
     6   -5827.02862558   8.68e-06   2.51e-03     
     7   -5827.02862275   2.83e-06   1.04e-03     
     8   -5827.02862597   3.22e-06   1.94e-04     
     9   -5827.02862578   1.93e-07   8.22e-05     
    10   -5827.02862576   2.00e-08   2.82e-05     
    11   -5827.02862592   1.62e-07   1.62e-05     
    12   -5827.02862585   7.09e-08   5.82e-06     
 ------------------------------------------------------------------------------
         -5827.02862585                           CCSD T converged.

End of double precision
 SCF energy                 = -5826.23874282
 MP2 energy                 = -5827.01804318
 CCSD correlation energy     =    -0.78988303
 CCSD total energy           = -5827.02862585

 CCSD  T1^2 = 0.0098  T2^2 = 0.3128  Leading amplitudes:

 Amplitude    Orbitals with energies
  0.0196       50 (A) A                  ->    74 (A) A                   
              -0.3524                          0.3904                     
  0.0196       50 (A) B                  ->    74 (A) B                   
              -0.3524                          0.3904                     
 -0.0192       46 (A) A                  ->    51 (A) A                   
              -0.4538                         -0.0302                     
 -0.0192       46 (A) B                  ->    51 (A) B                   
              -0.4538                         -0.0302                     

 Amplitude    Orbitals with energies
 -0.1350       50 (A) A      50 (A) B    ->    51 (A) A      51 (A) B     
              -0.3524       -0.3524           -0.0302       -0.0302       
  0.1350       50 (A) A      50 (A) B    ->    51 (A) B      51 (A) A     
              -0.3524       -0.3524           -0.0302       -0.0302       
  0.1350       50 (A) B      50 (A) A    ->    51 (A) A      51 (A) B     
              -0.3524       -0.3524           -0.0302       -0.0302       
 -0.1350       50 (A) B      50 (A) A    ->    51 (A) B      51 (A) A     
              -0.3524       -0.3524           -0.0302       -0.0302       

 Computing CCSD intemediates for later calculations in double precision
 Finished.

Running a double precision version
           CCSD Lambda amplitudes will be solved using DIIS.
           Start     Size      MaxIter   EConv     LConv     
           3         7         100       1.00e-07  1.00e-05  
 ------------------------------------------------------------------------------
            Enorm      Ldiff       Comment
 ------------------------------------------------------------------------------
     1     6.18e-02   4.82e-02     
     2     1.35e-02   4.93e-03     
     3     5.53e-03   2.30e-03     
     4     2.77e-03   1.15e-03     Switched to DIIS steps.
     5     8.65e-04   5.16e-04     
     6     3.93e-04   1.37e-04     
     7     1.13e-04   3.70e-05     
     8     5.11e-05   2.88e-06     
     9     1.88e-05   3.89e-06     
    10     6.79e-06   1.52e-06     
    11     2.23e-06   6.02e-07     
    12     7.91e-07   1.52e-07     
    13     3.19e-07   1.02e-07     
    14     1.40e-07   2.17e-08     
    15     7.29e-08   1.50e-08     
 ------------------------------------------------------------------------------
                                   CCSD Lambda converged.

 Computing density matrices in double precision...
           Orbital response amplitudes will be solved using DIIS.
           Start     Size      MaxIter   EConv     LConv     
           3         7         100       1.00e-06  1.00e-06  
 ------------------------------------------------------------------------------
            Enorm      Ldiff       Comment
 ------------------------------------------------------------------------------
     1     1.32e-01   2.24e-03     
     2     1.32e-01   1.25e-02     
     3     1.46e-01   2.45e-02     
     4     1.15e-02   6.70e-02     Switched to DIIS steps.
     5     1.94e-03   7.76e-04     
     6     1.33e-04   4.42e-04     
     7     5.44e-05   2.83e-05     
     8     4.91e-05   2.11e-06     
     9     6.26e-06   4.80e-07     
    10     1.39e-06   5.00e-07     
    11     4.02e-07   5.45e-08     
 ------------------------------------------------------------------------------
                                   Orbital response converged.

 Computing density matrices... Done.
 CCSD calculation:   CPU 4119.15 s  wall 1045.27 s

 Transferring MO TPDM to AO TPDM
 Transferring g2_o1o1o1o1
 Transferring g2_o1o1o1v1
 Transferring g2_o1o1v1v1
 Transferring g2_o1v1o1v1
 Transferring g2_o1v1v1v1
 Transferring g2_v1v1v1v1
 Adding separable TPDM
 Computing TPDM gradient
 --------------------------------------------------------
 2e gradient
  Atom          X               Y               Z
 --------------------------------------------------------
    1        -52.799940        9.323989       -0.000000  
    2          2.877113      -33.265386        0.000000  
    3         -2.886560       33.253189       -0.000000  
    4         52.809386       -9.311792        0.000000  
 --------------------------------------------------------
 --------------------------------------------------------
 Final gradient
  Atom          X               Y               Z
 --------------------------------------------------------
    1        -52.799940        9.323989       -0.000000  
    2          2.877113      -33.265386        0.000000  
    3         -2.886560       33.253189       -0.000000  
    4         52.809386       -9.311792        0.000000  
 --------------------------------------------------------
 Analytic gradient from two-electron contribution:   CPU 537.64 s  wall 160.47 s

 Total ccman2 time:   CPU 4758.14 s  wall 1232.21 s


 --------------------------------------------------------------

                    Orbital Energies (a.u.)
 --------------------------------------------------------------

 Alpha MOs
 -- Occupied --
*******-490.045 -80.037 -80.037 -65.179 -65.179 -58.539 -58.539
-58.537 -58.537 -58.537 -58.537  -9.858  -9.858  -7.576  -7.576
 -7.472  -7.472  -7.464  -7.464  -7.464  -7.464  -5.468  -5.468
 -5.467  -5.467  -5.467  -5.467  -3.211  -3.211  -3.208  -3.208
 -3.207  -3.207  -3.198  -3.198  -3.198  -3.198  -1.064  -1.040
 -0.893  -0.695  -0.524  -0.520  -0.481  -0.454  -0.444  -0.431
 -0.392  -0.352
 -- Virtual --
 -0.030   0.030   0.063   0.064   0.070   0.081   0.092   0.104
  0.108   0.112   0.115   0.119   0.119   0.140   0.143   0.159
  0.175   0.176   0.206   0.227   0.328   0.379   0.380   0.390
  0.417   0.425   0.498   0.546   0.551   0.566   0.587   0.591
  0.655   0.662   0.664   0.665   0.722   0.743   0.758   0.769
  0.771   0.776   0.788   0.810   0.840   0.857   0.914   0.919
  0.955   0.985   1.017   1.082   1.126   1.272   1.305   1.407
  1.777   1.832   1.907   1.935   1.944   2.002   2.289   2.309
  2.319   2.333   2.405   2.406   4.530   4.532   4.535   4.545
  4.546   4.548   4.554   4.581   4.734   4.745   7.110   7.224
  7.229   7.401   8.196   8.212   8.217   8.230   8.280   8.288
 14.725  14.748  14.770  14.811  14.836  14.891  49.438  49.497
165.792 166.033 293.880 293.895 293.900 293.913 293.979 293.983
*******1028.445
 --------------------------------------------------------------

          Ground-State Mulliken Net Atomic Charges

     Atom                 Charge (a.u.)
  ----------------------------------------
      1 Br                   -0.202277
      2 P                     0.202269
      3 P                     0.202086
      4 Br                   -0.202078
  ----------------------------------------
  Sum of atomic charges =     0.000000

 -----------------------------------------------------------------
                    Cartesian Multipole Moments
 -----------------------------------------------------------------
    Charge (ESU x 10^10)
                 0.0000
    Dipole Moment (Debye)
         X      -0.0019      Y       0.0009      Z       0.0000
       Tot       0.0021
    Quadrupole Moments (Debye-Ang)
        XX     -67.5626     XY      -0.0914     YY     -64.0374
        XZ       0.0000     YZ       0.0000     ZZ     -63.5973
    Octopole Moments (Debye-Ang^2)
       XXX      -0.0188    XXY      -0.0166    XYY      -0.0005
       YYY      -0.0384    XXZ       0.0000    XYZ       0.0000
       YYZ       0.0000    XZZ      -0.0034    YZZ      -0.0131
       ZZZ       0.0000
    Hexadecapole Moments (Debye-Ang^3)
      XXXX   -1599.6439   XXXY     -39.6531   XXYY    -305.6834
      XYYY     -13.1759   YYYY    -214.2840   XXXZ      -0.0000
      XXYZ       0.0000   XYYZ       0.0000   YYYZ       0.0000
      XXZZ    -294.3260   XYZZ      -3.6946   YYZZ     -49.3896
      XZZZ      -0.0000   YZZZ       0.0000   ZZZZ     -89.0522
 -----------------------------------------------------------------
 DrvMan completing analytic gradient of the correlated energy
 Correlated dipole moment
            1
    1  -0.0007640
    2   0.0003452
    3   0.0000000
 Energy read as -5827.028625848
 Full Analytical Gradient: (in a.u., or Hartree/Bohr)
             1             2             3             4
    1    0.00007957    0.00003373   -0.00011594    0.00000264
    2   -0.00007105    0.00035784   -0.00030747    0.00002068
    3   -0.00000000    0.00000000   -0.00000000    0.00000000
 Gradient time:  CPU 0.73 s  wall 0.77 s
 ----------------------------------------------------------------
             Standard Nuclear Orientation (Angstroms)
    I     Atom           X                Y                Z
 ----------------------------------------------------------------
    1      Br      2.5973207328    -0.0776091383    -0.0000000000
    2      P       0.5438318409     0.8638695306     0.0000000000
    3      P      -0.5438318409    -0.8648695306     0.0000000000
    4      Br     -2.5973207328     0.0776091383    -0.0000000000
 ----------------------------------------------------------------
 Nuclear Repulsion Energy =   600.5591344789 hartrees
 There are       50 alpha and       50 beta electrons

                       Distance Matrix (Angstroms)
             Br(  1)   P (  2)   P (  3)
   P (  2)  2.259026
   P (  3)  3.238305  2.042438
   Br(  4)  5.196960  3.238062  2.259443

 Requested basis set is 6-311++G(d,p)
 There are 64 shells and 156 basis functions
 A cutoff of  1.0D-14 yielded   1651 shell pairs
 There are     10469 function pairs (     11567 Cartesian)
 Smallest overlap matrix eigenvalue = 4.10E-04
 Guess MOs from SCF MO coefficient file

 -----------------------------------------------------------------------
  General SCF calculation program by
  Eric Jon Sundstrom, Paul Horn, Yuezhi Mao, Dmitri Zuev, Alec White,
  David Stuck, Shaama M.S., Shane Yost, Joonho Lee, David Small,
  Daniel Levine, Susi Lehtola, Hugh Burton, Evgeny Epifanovsky
 -----------------------------------------------------------------------
 Hartree-Fock
 using 4 threads for integral computing
 -------------------------------------------------------
 OpenMP Integral computing Module                
 Release: version 2.0, May 2017, Q-Chem Inc. Pleasanton 
 -------------------------------------------------------
 A restricted SCF calculation will be
 performed using DIIS
 SCF converges when DIIS error is below 1.0e-08
 ---------------------------------------
  Cycle       Energy         DIIS error
 ---------------------------------------
    1   -5826.2388220874      1.31e-05  
    2   -5826.2388228960      3.72e-06  
    3   -5826.2388229828      1.73e-06  
    4   -5826.2388229997      5.31e-07  
    5   -5826.2388230021      2.30e-07  
    6   -5826.2388230024      7.40e-08  
    7   -5826.2388230026      2.31e-08  
    8   -5826.2388230025      8.72e-09  Convergence criterion met
 ---------------------------------------
 SCF time:   CPU 11.57s  wall 3.00s 
 SCF   energy in the final basis set =    -5826.2388230025
 Total energy in the final basis set =    -5826.2388230025


 ------------------------------------------------------------------------------

   CCMAN2: suite of methods based on coupled cluster
           and equation of motion theories.

   Components:
   * libvmm-1.3-trunk
     by Evgeny Epifanovsky, Ilya Kaliman.
   * libtensor-2.5-trunk
     by Evgeny Epifanovsky, Michael Wormit, Dmitry Zuev, Sam Manzer, 
        Ilya Kaliman.
   * libcc-2.5-trunk
     by Evgeny Epifanovsky, Arik Landau, Tomasz Kus, Kirill Khistyaev, 
        Dmitry Zuev, Prashant Manohar, Xintian Feng, Anna Krylov, 
        Matthew Goldey, Alec White, Thomas Jagau, Kaushik Nanda, 
        Anastasia Gunina, Alexander Kunitsa, Joonho Lee.

   CCMAN original authors:
   Anna I. Krylov, C. David Sherrill, Steven R. Gwaltney,
   Edward F. C. Byrd (2000)
   Sergey V. Levchenko, Lyudmila V. Slipchenko, Tao Wang,
   Ana-Maria C. Cristian (2003)
   Piotr A. Pieniazek, C. Melania Oana, Evgeny Epifanovsky (2007)
   Prashant Manohar (2009)

 ------------------------------------------------------------------------------


 Allocating and initializing 29808MB of RAM...
 Calculation will run on 4 cores.


 Alpha MOs, Restricted
 -- Occupied --                  
-490.04 -490.04  -80.04  -80.04  -65.18  -65.18  -58.54  -58.54
  1 A     2 A     3 A     4 A     5 A     6 A     7 A     8 A                  
-58.537 -58.537 -58.537 -58.537  -9.858  -9.858  -7.576  -7.576
  9 A    10 A    11 A    12 A    13 A    14 A    15 A    16 A                  
 -7.472  -7.472  -7.464  -7.464  -7.464  -7.464  -5.468  -5.468
 17 A    18 A    19 A    20 A    21 A    22 A    23 A    24 A                  
 -5.467  -5.467  -5.467  -5.467  -3.211  -3.211  -3.208  -3.208
 25 A    26 A    27 A    28 A    29 A    30 A    31 A    32 A                  
 -3.207  -3.207  -3.199  -3.199  -3.198  -3.198  -1.064  -1.040
 33 A    34 A    35 A    36 A    37 A    38 A    39 A    40 A                  
 -0.894  -0.695  -0.524  -0.520  -0.481  -0.454  -0.444  -0.431
 41 A    42 A    43 A    44 A    45 A    46 A    47 A    48 A                  
 -0.391  -0.353
 49 A    50 A                                                                  
 -- Virtual --                   
 -0.030   0.030   0.063   0.064   0.070   0.081   0.092   0.104
 51 A    52 A    53 A    54 A    55 A    56 A    57 A    58 A                  
  0.108   0.112   0.115   0.119   0.119   0.140   0.143   0.159
 59 A    60 A    61 A    62 A    63 A    64 A    65 A    66 A                  
  0.175   0.177   0.206   0.227   0.328   0.379   0.380   0.390
 67 A    68 A    69 A    70 A    71 A    72 A    73 A    74 A                  
  0.417   0.425   0.497   0.546   0.551   0.567   0.587   0.591
 75 A    76 A    77 A    78 A    79 A    80 A    81 A    82 A                  
  0.654   0.662   0.663   0.665   0.722   0.743   0.758   0.769
 83 A    84 A    85 A    86 A    87 A    88 A    89 A    90 A                  
  0.771   0.776   0.788   0.810   0.840   0.857   0.914   0.920
 91 A    92 A    93 A    94 A    95 A    96 A    97 A    98 A                  
  0.955   0.985   1.017   1.083   1.127   1.272   1.305   1.408
 99 A   100 A   101 A   102 A   103 A   104 A   105 A   106 A                  
  1.777   1.832   1.907   1.935   1.944   2.002   2.289   2.309
107 A   108 A   109 A   110 A   111 A   112 A   113 A   114 A                  
  2.319   2.333   2.405   2.406   4.530   4.532   4.535   4.545
115 A   116 A   117 A   118 A   119 A   120 A   121 A   122 A                  
  4.546   4.548   4.554   4.581   4.734   4.746   7.110   7.224
123 A   124 A   125 A   126 A   127 A   128 A   129 A   130 A                  
  7.229   7.402   8.196   8.212   8.217   8.230   8.280   8.288
131 A   132 A   133 A   134 A   135 A   136 A   137 A   138 A                  
 14.726  14.748  14.771  14.811  14.836  14.891  49.438  49.497
139 A   140 A   141 A   142 A   143 A   144 A   145 A   146 A                  
165.792 166.035 293.880 293.895 293.900 293.913 293.979 293.983
147 A   148 A   149 A   150 A   151 A   152 A   153 A   154 A                  
*******1028.445
155 A   156 A                                                                  

 Beta MOs, Restricted
 -- Occupied --                  
-490.04 -490.04  -80.04  -80.04  -65.18  -65.18  -58.54  -58.54
  1 A     2 A     3 A     4 A     5 A     6 A     7 A     8 A                  
-58.537 -58.537 -58.537 -58.537  -9.858  -9.858  -7.576  -7.576
  9 A    10 A    11 A    12 A    13 A    14 A    15 A    16 A                  
 -7.472  -7.472  -7.464  -7.464  -7.464  -7.464  -5.468  -5.468
 17 A    18 A    19 A    20 A    21 A    22 A    23 A    24 A                  
 -5.467  -5.467  -5.467  -5.467  -3.211  -3.211  -3.208  -3.208
 25 A    26 A    27 A    28 A    29 A    30 A    31 A    32 A                  
 -3.207  -3.207  -3.199  -3.199  -3.198  -3.198  -1.064  -1.040
 33 A    34 A    35 A    36 A    37 A    38 A    39 A    40 A                  
 -0.894  -0.695  -0.524  -0.520  -0.481  -0.454  -0.444  -0.431
 41 A    42 A    43 A    44 A    45 A    46 A    47 A    48 A                  
 -0.391  -0.353
 49 A    50 A                                                                  
 -- Virtual --                   
 -0.030   0.030   0.063   0.064   0.070   0.081   0.092   0.104
 51 A    52 A    53 A    54 A    55 A    56 A    57 A    58 A                  
  0.108   0.112   0.115   0.119   0.119   0.140   0.143   0.159
 59 A    60 A    61 A    62 A    63 A    64 A    65 A    66 A                  
  0.175   0.177   0.206   0.227   0.328   0.379   0.380   0.390
 67 A    68 A    69 A    70 A    71 A    72 A    73 A    74 A                  
  0.417   0.425   0.497   0.546   0.551   0.567   0.587   0.591
 75 A    76 A    77 A    78 A    79 A    80 A    81 A    82 A                  
  0.654   0.662   0.663   0.665   0.722   0.743   0.758   0.769
 83 A    84 A    85 A    86 A    87 A    88 A    89 A    90 A                  
  0.771   0.776   0.788   0.810   0.840   0.857   0.914   0.920
 91 A    92 A    93 A    94 A    95 A    96 A    97 A    98 A                  
  0.955   0.985   1.017   1.083   1.127   1.272   1.305   1.408
 99 A   100 A   101 A   102 A   103 A   104 A   105 A   106 A                  
  1.777   1.832   1.907   1.935   1.944   2.002   2.289   2.309
107 A   108 A   109 A   110 A   111 A   112 A   113 A   114 A                  
  2.319   2.333   2.405   2.406   4.530   4.532   4.535   4.545
115 A   116 A   117 A   118 A   119 A   120 A   121 A   122 A                  
  4.546   4.548   4.554   4.581   4.734   4.746   7.110   7.224
123 A   124 A   125 A   126 A   127 A   128 A   129 A   130 A                  
  7.229   7.402   8.196   8.212   8.217   8.230   8.280   8.288
131 A   132 A   133 A   134 A   135 A   136 A   137 A   138 A                  
 14.726  14.748  14.771  14.811  14.836  14.891  49.438  49.497
139 A   140 A   141 A   142 A   143 A   144 A   145 A   146 A                  
165.792 166.035 293.880 293.895 293.900 293.913 293.979 293.983
147 A   148 A   149 A   150 A   151 A   152 A   153 A   154 A                  
*******1028.445
155 A   156 A                                                                  

 Occupation and symmetry of molecular orbitals

 Point group: C1 (1 irreducible representation).

                           A     All 
 -------------------------------------
 All molecular orbitals:
  - Alpha                  156   156 
  - Beta                   156   156 
 -------------------------------------
 Alpha orbitals:
  - Frozen occupied        28    28  
  - Active occupied        22    22  
  - Active virtual         106   106 
  - Frozen virtual         0     0   
 -------------------------------------
 Beta orbitals:
  - Frozen occupied        28    28  
  - Active occupied        22    22  
  - Active virtual         106   106 
  - Frozen virtual         0     0   
 -------------------------------------

 Import integrals:   CPU 0.00 s  wall 0.00 s

 Import integrals:   CPU 96.64 s  wall 24.70 s

 MP2 amplitudes:   CPU 0.21 s  wall 0.13 s

Running a double precision version
           CCSD T amplitudes will be solved using DIIS.

           Start     Size      MaxIter   EConv     TConv     
           3         7         100       1.00e-07  1.00e-05  
 ------------------------------------------------------------------------------
           Energy (a.u.)   Ediff      Tdiff       Comment
 ------------------------------------------------------------------------------
         -5827.01803213                           
     1   -5827.00476906   1.33e-02   8.51e-01     
     2   -5827.02554148   2.08e-02   1.04e-01     
     3   -5827.02608499   5.44e-04   4.17e-02     
     4   -5827.02807111   1.99e-03   1.35e-02     Switched to DIIS steps.
     5   -5827.02863417   5.63e-04   1.18e-02     
     6   -5827.02862539   8.79e-06   2.50e-03     
     7   -5827.02862263   2.75e-06   1.04e-03     
     8   -5827.02862584   3.21e-06   1.94e-04     
     9   -5827.02862565   1.91e-07   8.20e-05     
    10   -5827.02862563   1.66e-08   2.82e-05     
    11   -5827.02862580   1.61e-07   1.62e-05     
    12   -5827.02862573   7.08e-08   5.80e-06     
 ------------------------------------------------------------------------------
         -5827.02862573                           CCSD T converged.

End of double precision
 SCF energy                 = -5826.23882300
 MP2 energy                 = -5827.01803213
 CCSD correlation energy     =    -0.78980272
 CCSD total energy           = -5827.02862573

 CCSD  T1^2 = 0.0097  T2^2 = 0.3125  Leading amplitudes:

 Amplitude    Orbitals with energies
  0.0195       50 (A) A                  ->    74 (A) A                   
              -0.3526                          0.3903                     
  0.0195       50 (A) B                  ->    74 (A) B                   
              -0.3526                          0.3903                     
  0.0192       46 (A) A                  ->    51 (A) A                   
              -0.4539                         -0.0300                     
  0.0192       46 (A) B                  ->    51 (A) B                   
              -0.4539                         -0.0300                     

 Amplitude    Orbitals with energies
 -0.1346       50 (A) A      50 (A) B    ->    51 (A) A      51 (A) B     
              -0.3526       -0.3526           -0.0300       -0.0300       
  0.1346       50 (A) A      50 (A) B    ->    51 (A) B      51 (A) A     
              -0.3526       -0.3526           -0.0300       -0.0300       
  0.1346       50 (A) B      50 (A) A    ->    51 (A) A      51 (A) B     
              -0.3526       -0.3526           -0.0300       -0.0300       
 -0.1346       50 (A) B      50 (A) A    ->    51 (A) B      51 (A) A     
              -0.3526       -0.3526           -0.0300       -0.0300       

 Computing CCSD intemediates for later calculations in double precision
 Finished.

Running a double precision version
           CCSD Lambda amplitudes will be solved using DIIS.
           Start     Size      MaxIter   EConv     LConv     
           3         7         100       1.00e-07  1.00e-05  
 ------------------------------------------------------------------------------
            Enorm      Ldiff       Comment
 ------------------------------------------------------------------------------
     1     6.17e-02   4.81e-02     
     2     1.34e-02   4.93e-03     
     3     5.52e-03   2.29e-03     
     4     2.77e-03   1.15e-03     Switched to DIIS steps.
     5     8.62e-04   5.13e-04     
     6     3.92e-04   1.37e-04     
     7     1.13e-04   3.66e-05     
     8     5.10e-05   2.89e-06     
     9     1.87e-05   3.88e-06     
    10     6.76e-06   1.51e-06     
    11     2.22e-06   5.95e-07     
    12     7.87e-07   1.50e-07     
    13     3.18e-07   1.00e-07     
    14     1.39e-07   2.15e-08     
    15     7.27e-08   1.48e-08     
 ------------------------------------------------------------------------------
                                   CCSD Lambda converged.

 Computing density matrices in double precision...
           Orbital response amplitudes will be solved using DIIS.
           Start     Size      MaxIter   EConv     LConv     
           3         7         100       1.00e-06  1.00e-06  
 ------------------------------------------------------------------------------
            Enorm      Ldiff       Comment
 ------------------------------------------------------------------------------
     1     1.32e-01   2.21e-03     
     2     1.32e-01   1.25e-02     
     3     1.45e-01   2.45e-02     
     4     1.15e-02   6.69e-02     Switched to DIIS steps.
     5     1.94e-03   7.74e-04     
     6     1.33e-04   4.42e-04     
     7     5.15e-05   2.83e-05     
     8     4.71e-05   2.10e-06     
     9     6.48e-06   4.60e-07     
    10     1.38e-06   4.94e-07     
    11     4.01e-07   5.45e-08     
 ------------------------------------------------------------------------------
                                   Orbital response converged.

 Computing density matrices... Done.
 CCSD calculation:   CPU 4120.25 s  wall 1045.58 s

 Transferring MO TPDM to AO TPDM
 Transferring g2_o1o1o1o1
 Transferring g2_o1o1o1v1
 Transferring g2_o1o1v1v1
 Transferring g2_o1v1o1v1
 Transferring g2_o1v1v1v1
 Transferring g2_v1v1v1v1
 Adding separable TPDM
 Computing TPDM gradient
 --------------------------------------------------------
 2e gradient
  Atom          X               Y               Z
 --------------------------------------------------------
    1        -52.829362        9.306569        0.000000  
    2          2.875599      -33.248147        0.000000  
    3         -2.866170       33.260372       -0.000000  
    4         52.819934       -9.318794        0.000000  
 --------------------------------------------------------
 --------------------------------------------------------
 Final gradient
  Atom          X               Y               Z
 --------------------------------------------------------
    1        -52.829362        9.306569        0.000000  
    2          2.875599      -33.248147        0.000000  
    3         -2.866170       33.260372       -0.000000  
    4         52.819934       -9.318794        0.000000  
 --------------------------------------------------------
 Analytic gradient from two-electron contribution:   CPU 540.78 s  wall 161.26 s

 Total ccman2 time:   CPU 4762.32 s  wall 1233.13 s


 --------------------------------------------------------------

                    Orbital Energies (a.u.)
 --------------------------------------------------------------

 Alpha MOs
 -- Occupied --
*******-490.045 -80.037 -80.037 -65.179 -65.179 -58.539 -58.539
-58.537 -58.537 -58.537 -58.537  -9.858  -9.858  -7.576  -7.576
 -7.472  -7.472  -7.464  -7.464  -7.464  -7.464  -5.468  -5.468
 -5.467  -5.467  -5.467  -5.467  -3.211  -3.211  -3.208  -3.208
 -3.207  -3.207  -3.199  -3.199  -3.198  -3.198  -1.064  -1.040
 -0.894  -0.695  -0.524  -0.520  -0.481  -0.454  -0.444  -0.431
 -0.391  -0.353
 -- Virtual --
 -0.030   0.030   0.063   0.064   0.070   0.081   0.092   0.104
  0.108   0.112   0.115   0.119   0.119   0.140   0.143   0.159
  0.175   0.177   0.206   0.227   0.328   0.379   0.380   0.390
  0.417   0.425   0.497   0.546   0.551   0.567   0.587   0.591
  0.654   0.662   0.663   0.665   0.722   0.743   0.758   0.769
  0.771   0.776   0.788   0.810   0.840   0.857   0.914   0.920
  0.955   0.985   1.017   1.083   1.127   1.272   1.305   1.408
  1.777   1.832   1.907   1.935   1.944   2.002   2.289   2.309
  2.319   2.333   2.405   2.406   4.530   4.532   4.535   4.545
  4.546   4.548   4.554   4.581   4.734   4.746   7.110   7.224
  7.229   7.402   8.196   8.212   8.217   8.230   8.280   8.288
 14.726  14.748  14.771  14.811  14.836  14.891  49.438  49.497
165.792 166.035 293.880 293.895 293.900 293.913 293.979 293.983
*******1028.445
 --------------------------------------------------------------

          Ground-State Mulliken Net Atomic Charges

     Atom                 Charge (a.u.)
  ----------------------------------------
      1 Br                   -0.201698
      2 P                     0.201705
      3 P                     0.201890
      4 Br                   -0.201896
  ----------------------------------------
  Sum of atomic charges =    -0.000000

 -----------------------------------------------------------------
                    Cartesian Multipole Moments
 -----------------------------------------------------------------
    Charge (ESU x 10^10)
                 0.0000
    Dipole Moment (Debye)
         X       0.0019      Y      -0.0009      Z       0.0000
       Tot       0.0021
    Quadrupole Moments (Debye-Ang)
        XX     -67.5408     XY      -0.0929     YY     -64.0482
        XZ       0.0000     YZ       0.0000     ZZ     -63.5913
    Octopole Moments (Debye-Ang^2)
       XXX       0.0187    XXY       0.0166    XYY       0.0005
       YYY       0.0385    XXZ      -0.0000    XYZ      -0.0000
       YYZ       0.0000    XZZ       0.0033    YZZ       0.0131
       ZZZ      -0.0000
    Hexadecapole Moments (Debye-Ang^3)
      XXXX   -1599.3225   XXXY     -39.5741   XXYY    -305.6486
      XYYY     -13.1417   YYYY    -214.0599   XXXZ      -0.0000
      XXYZ       0.0000   XYYZ       0.0000   YYYZ       0.0000
      XXZZ    -294.3029   XYZZ      -3.6804   YYZZ     -49.3452
      XZZZ       0.0000   YZZZ       0.0000   ZZZZ     -89.0316
 -----------------------------------------------------------------
 DrvMan completing analytic gradient of the correlated energy
 Correlated dipole moment
            1
    1   0.0007619
    2  -0.0003432
    3   0.0000000
 Energy read as -5827.028625725
 Full Analytical Gradient: (in a.u., or Hartree/Bohr)
             1             2             3             4
    1   -0.00005618   -0.00010910    0.00019144   -0.00002616
    2    0.00005825   -0.00041977    0.00036937   -0.00000786
    3   -0.00000000    0.00000000   -0.00000000    0.00000000
 Gradient time:  CPU 0.76 s  wall 0.78 s
 ----------------------------------------------------------------
             Standard Nuclear Orientation (Angstroms)
    I     Atom           X                Y                Z
 ----------------------------------------------------------------
    1      Br      2.5973207328    -0.0776091383    -0.0000000000
    2      P       0.5438318409     0.8648695306     0.0010000000
    3      P      -0.5438318409    -0.8648695306     0.0000000000
    4      Br     -2.5973207328     0.0776091383    -0.0000000000
 ----------------------------------------------------------------
 Nuclear Repulsion Energy =   600.5058295100 hartrees
 There are       50 alpha and       50 beta electrons

                       Distance Matrix (Angstroms)
             Br(  1)   P (  2)   P (  3)
   P (  2)  2.259443
   P (  3)  3.238305  2.043284
   Br(  4)  5.196960  3.238305  2.259443

 Requested basis set is 6-311++G(d,p)
 There are 64 shells and 156 basis functions
 A cutoff of  1.0D-14 yielded   1651 shell pairs
 There are     10469 function pairs (     11567 Cartesian)
 Smallest overlap matrix eigenvalue = 4.11E-04
 Guess MOs from SCF MO coefficient file

 -----------------------------------------------------------------------
  General SCF calculation program by
  Eric Jon Sundstrom, Paul Horn, Yuezhi Mao, Dmitri Zuev, Alec White,
  David Stuck, Shaama M.S., Shane Yost, Joonho Lee, David Small,
  Daniel Levine, Susi Lehtola, Hugh Burton, Evgeny Epifanovsky
 -----------------------------------------------------------------------
 Hartree-Fock
 using 4 threads for integral computing
 -------------------------------------------------------
 OpenMP Integral computing Module                
 Release: version 2.0, May 2017, Q-Chem Inc. Pleasanton 
 -------------------------------------------------------
 A restricted SCF calculation will be
 performed using DIIS
 SCF converges when DIIS error is below 1.0e-08
 ---------------------------------------
  Cycle       Energy         DIIS error
 ---------------------------------------
    1   -5826.2387828522      8.20e-06  
    2   -5826.2387832296      2.40e-06  
    3   -5826.2387832816      1.12e-06  
    4   -5826.2387832917      4.22e-07  
    5   -5826.2387832941      2.09e-07  
    6   -5826.2387832949      1.08e-07  
    7   -5826.2387832951      4.79e-08  
    8   -5826.2387832952      1.32e-08  
    9   -5826.2387832953      5.80e-09  Convergence criterion met
 ---------------------------------------
 SCF time:   CPU 12.75s  wall 3.00s 
 SCF   energy in the final basis set =    -5826.2387832953
 Total energy in the final basis set =    -5826.2387832953


 ------------------------------------------------------------------------------

   CCMAN2: suite of methods based on coupled cluster
           and equation of motion theories.

   Components:
   * libvmm-1.3-trunk
     by Evgeny Epifanovsky, Ilya Kaliman.
   * libtensor-2.5-trunk
     by Evgeny Epifanovsky, Michael Wormit, Dmitry Zuev, Sam Manzer, 
        Ilya Kaliman.
   * libcc-2.5-trunk
     by Evgeny Epifanovsky, Arik Landau, Tomasz Kus, Kirill Khistyaev, 
        Dmitry Zuev, Prashant Manohar, Xintian Feng, Anna Krylov, 
        Matthew Goldey, Alec White, Thomas Jagau, Kaushik Nanda, 
        Anastasia Gunina, Alexander Kunitsa, Joonho Lee.

   CCMAN original authors:
   Anna I. Krylov, C. David Sherrill, Steven R. Gwaltney,
   Edward F. C. Byrd (2000)
   Sergey V. Levchenko, Lyudmila V. Slipchenko, Tao Wang,
   Ana-Maria C. Cristian (2003)
   Piotr A. Pieniazek, C. Melania Oana, Evgeny Epifanovsky (2007)
   Prashant Manohar (2009)

 ------------------------------------------------------------------------------


 Allocating and initializing 29808MB of RAM...
 Calculation will run on 4 cores.


 Alpha MOs, Restricted
 -- Occupied --                  
-490.04 -490.04  -80.04  -80.04  -65.18  -65.18  -58.54  -58.54
  1 A     2 A     3 A     4 A     5 A     6 A     7 A     8 A                  
-58.537 -58.537 -58.537 -58.537  -9.858  -9.858  -7.576  -7.576
  9 A    10 A    11 A    12 A    13 A    14 A    15 A    16 A                  
 -7.472  -7.472  -7.464  -7.464  -7.464  -7.464  -5.468  -5.468
 17 A    18 A    19 A    20 A    21 A    22 A    23 A    24 A                  
 -5.467  -5.467  -5.467  -5.467  -3.211  -3.211  -3.208  -3.208
 25 A    26 A    27 A    28 A    29 A    30 A    31 A    32 A                  
 -3.207  -3.207  -3.198  -3.198  -3.198  -3.198  -1.064  -1.040
 33 A    34 A    35 A    36 A    37 A    38 A    39 A    40 A                  
 -0.894  -0.695  -0.524  -0.520  -0.481  -0.454  -0.444  -0.431
 41 A    42 A    43 A    44 A    45 A    46 A    47 A    48 A                  
 -0.391  -0.353
 49 A    50 A                                                                  
 -- Virtual --                   
 -0.030   0.030   0.063   0.064   0.070   0.081   0.092   0.104
 51 A    52 A    53 A    54 A    55 A    56 A    57 A    58 A                  
  0.108   0.112   0.115   0.119   0.119   0.140   0.143   0.159
 59 A    60 A    61 A    62 A    63 A    64 A    65 A    66 A                  
  0.175   0.177   0.206   0.227   0.328   0.379   0.380   0.390
 67 A    68 A    69 A    70 A    71 A    72 A    73 A    74 A                  
  0.417   0.425   0.497   0.546   0.551   0.567   0.587   0.591
 75 A    76 A    77 A    78 A    79 A    80 A    81 A    82 A                  
  0.654   0.662   0.664   0.665   0.722   0.743   0.758   0.769
 83 A    84 A    85 A    86 A    87 A    88 A    89 A    90 A                  
  0.771   0.776   0.788   0.810   0.840   0.857   0.914   0.920
 91 A    92 A    93 A    94 A    95 A    96 A    97 A    98 A                  
  0.955   0.985   1.017   1.082   1.127   1.272   1.305   1.407
 99 A   100 A   101 A   102 A   103 A   104 A   105 A   106 A                  
  1.777   1.832   1.907   1.935   1.944   2.002   2.289   2.309
107 A   108 A   109 A   110 A   111 A   112 A   113 A   114 A                  
  2.319   2.333   2.405   2.406   4.530   4.532   4.535   4.545
115 A   116 A   117 A   118 A   119 A   120 A   121 A   122 A                  
  4.546   4.548   4.554   4.581   4.734   4.745   7.110   7.224
123 A   124 A   125 A   126 A   127 A   128 A   129 A   130 A                  
  7.229   7.402   8.196   8.212   8.217   8.230   8.280   8.288
131 A   132 A   133 A   134 A   135 A   136 A   137 A   138 A                  
 14.725  14.748  14.770  14.811  14.836  14.891  49.438  49.497
139 A   140 A   141 A   142 A   143 A   144 A   145 A   146 A                  
165.792 166.034 293.880 293.895 293.900 293.913 293.979 293.983
147 A   148 A   149 A   150 A   151 A   152 A   153 A   154 A                  
*******1028.445
155 A   156 A                                                                  

 Beta MOs, Restricted
 -- Occupied --                  
-490.04 -490.04  -80.04  -80.04  -65.18  -65.18  -58.54  -58.54
  1 A     2 A     3 A     4 A     5 A     6 A     7 A     8 A                  
-58.537 -58.537 -58.537 -58.537  -9.858  -9.858  -7.576  -7.576
  9 A    10 A    11 A    12 A    13 A    14 A    15 A    16 A                  
 -7.472  -7.472  -7.464  -7.464  -7.464  -7.464  -5.468  -5.468
 17 A    18 A    19 A    20 A    21 A    22 A    23 A    24 A                  
 -5.467  -5.467  -5.467  -5.467  -3.211  -3.211  -3.208  -3.208
 25 A    26 A    27 A    28 A    29 A    30 A    31 A    32 A                  
 -3.207  -3.207  -3.198  -3.198  -3.198  -3.198  -1.064  -1.040
 33 A    34 A    35 A    36 A    37 A    38 A    39 A    40 A                  
 -0.894  -0.695  -0.524  -0.520  -0.481  -0.454  -0.444  -0.431
 41 A    42 A    43 A    44 A    45 A    46 A    47 A    48 A                  
 -0.391  -0.353
 49 A    50 A                                                                  
 -- Virtual --                   
 -0.030   0.030   0.063   0.064   0.070   0.081   0.092   0.104
 51 A    52 A    53 A    54 A    55 A    56 A    57 A    58 A                  
  0.108   0.112   0.115   0.119   0.119   0.140   0.143   0.159
 59 A    60 A    61 A    62 A    63 A    64 A    65 A    66 A                  
  0.175   0.177   0.206   0.227   0.328   0.379   0.380   0.390
 67 A    68 A    69 A    70 A    71 A    72 A    73 A    74 A                  
  0.417   0.425   0.497   0.546   0.551   0.567   0.587   0.591
 75 A    76 A    77 A    78 A    79 A    80 A    81 A    82 A                  
  0.654   0.662   0.664   0.665   0.722   0.743   0.758   0.769
 83 A    84 A    85 A    86 A    87 A    88 A    89 A    90 A                  
  0.771   0.776   0.788   0.810   0.840   0.857   0.914   0.920
 91 A    92 A    93 A    94 A    95 A    96 A    97 A    98 A                  
  0.955   0.985   1.017   1.082   1.127   1.272   1.305   1.407
 99 A   100 A   101 A   102 A   103 A   104 A   105 A   106 A                  
  1.777   1.832   1.907   1.935   1.944   2.002   2.289   2.309
107 A   108 A   109 A   110 A   111 A   112 A   113 A   114 A                  
  2.319   2.333   2.405   2.406   4.530   4.532   4.535   4.545
115 A   116 A   117 A   118 A   119 A   120 A   121 A   122 A                  
  4.546   4.548   4.554   4.581   4.734   4.745   7.110   7.224
123 A   124 A   125 A   126 A   127 A   128 A   129 A   130 A                  
  7.229   7.402   8.196   8.212   8.217   8.230   8.280   8.288
131 A   132 A   133 A   134 A   135 A   136 A   137 A   138 A                  
 14.725  14.748  14.770  14.811  14.836  14.891  49.438  49.497
139 A   140 A   141 A   142 A   143 A   144 A   145 A   146 A                  
165.792 166.034 293.880 293.895 293.900 293.913 293.979 293.983
147 A   148 A   149 A   150 A   151 A   152 A   153 A   154 A                  
*******1028.445
155 A   156 A                                                                  

 Occupation and symmetry of molecular orbitals

 Point group: C1 (1 irreducible representation).

                           A     All 
 -------------------------------------
 All molecular orbitals:
  - Alpha                  156   156 
  - Beta                   156   156 
 -------------------------------------
 Alpha orbitals:
  - Frozen occupied        28    28  
  - Active occupied        22    22  
  - Active virtual         106   106 
  - Frozen virtual         0     0   
 -------------------------------------
 Beta orbitals:
  - Frozen occupied        28    28  
  - Active occupied        22    22  
  - Active virtual         106   106 
  - Frozen virtual         0     0   
 -------------------------------------

 Import integrals:   CPU 0.00 s  wall 0.00 s

 Import integrals:   CPU 96.04 s  wall 24.47 s

 MP2 amplitudes:   CPU 0.21 s  wall 0.13 s

Running a double precision version
           CCSD T amplitudes will be solved using DIIS.

           Start     Size      MaxIter   EConv     TConv     
           3         7         100       1.00e-07  1.00e-05  
 ------------------------------------------------------------------------------
           Energy (a.u.)   Ediff      Tdiff       Comment
 ------------------------------------------------------------------------------
         -5827.01803800                           
     1   -5827.00475784   1.33e-02   8.52e-01     
     2   -5827.02554068   2.08e-02   1.04e-01     
     3   -5827.02608271   5.42e-04   4.17e-02     
     4   -5827.02807063   1.99e-03   1.35e-02     Switched to DIIS steps.
     5   -5827.02863457   5.64e-04   1.18e-02     
     6   -5827.02862584   8.73e-06   2.50e-03     
     7   -5827.02862305   2.79e-06   1.04e-03     
     8   -5827.02862626   3.21e-06   1.94e-04     
     9   -5827.02862607   1.92e-07   8.21e-05     
    10   -5827.02862605   1.83e-08   2.82e-05     
    11   -5827.02862622   1.62e-07   1.62e-05     
    12   -5827.02862614   7.09e-08   5.81e-06     
 ------------------------------------------------------------------------------
         -5827.02862614                           CCSD T converged.

End of double precision
 SCF energy                 = -5826.23878330
 MP2 energy                 = -5827.01803800
 CCSD correlation energy     =    -0.78984285
 CCSD total energy           = -5827.02862614

 CCSD  T1^2 = 0.0097  T2^2 = 0.3127  Leading amplitudes:

 Amplitude    Orbitals with energies
 -0.0195       50 (A) A                  ->    74 (A) A                   
              -0.3525                          0.3903                     
 -0.0195       50 (A) B                  ->    74 (A) B                   
              -0.3525                          0.3903                     
 -0.0192       46 (A) A                  ->    51 (A) A                   
              -0.4539                         -0.0301                     
 -0.0192       46 (A) B                  ->    51 (A) B                   
              -0.4539                         -0.0301                     

 Amplitude    Orbitals with energies
 -0.1348       50 (A) A      50 (A) B    ->    51 (A) A      51 (A) B     
              -0.3525       -0.3525           -0.0301       -0.0301       
  0.1348       50 (A) A      50 (A) B    ->    51 (A) B      51 (A) A     
              -0.3525       -0.3525           -0.0301       -0.0301       
  0.1348       50 (A) B      50 (A) A    ->    51 (A) A      51 (A) B     
              -0.3525       -0.3525           -0.0301       -0.0301       
 -0.1348       50 (A) B      50 (A) A    ->    51 (A) B      51 (A) A     
              -0.3525       -0.3525           -0.0301       -0.0301       

 Computing CCSD intemediates for later calculations in double precision
 Finished.

Running a double precision version
           CCSD Lambda amplitudes will be solved using DIIS.
           Start     Size      MaxIter   EConv     LConv     
           3         7         100       1.00e-07  1.00e-05  
 ------------------------------------------------------------------------------
            Enorm      Ldiff       Comment
 ------------------------------------------------------------------------------
     1     6.17e-02   4.82e-02     
     2     1.35e-02   4.93e-03     
     3     5.53e-03   2.29e-03     
     4     2.77e-03   1.15e-03     Switched to DIIS steps.
     5     8.64e-04   5.15e-04     
     6     3.92e-04   1.37e-04     
     7     1.13e-04   3.68e-05     
     8     5.11e-05   2.89e-06     
     9     1.87e-05   3.88e-06     
    10     6.77e-06   1.51e-06     
    11     2.22e-06   5.98e-07     
    12     7.89e-07   1.51e-07     
    13     3.18e-07   1.01e-07     
    14     1.40e-07   2.16e-08     
    15     7.28e-08   1.49e-08     
 ------------------------------------------------------------------------------
                                   CCSD Lambda converged.

 Computing density matrices in double precision...
           Orbital response amplitudes will be solved using DIIS.
           Start     Size      MaxIter   EConv     LConv     
           3         7         100       1.00e-06  1.00e-06  
 ------------------------------------------------------------------------------
            Enorm      Ldiff       Comment
 ------------------------------------------------------------------------------
     1     1.32e-01   2.22e-03     
     2     1.32e-01   1.25e-02     
     3     1.46e-01   2.45e-02     
     4     1.15e-02   6.69e-02     Switched to DIIS steps.
     5     1.94e-03   7.75e-04     
     6     1.31e-04   4.42e-04     
     7     3.09e-05   2.84e-05     
     8     6.49e-06   2.14e-06     
     9     2.20e-06   7.66e-07     
    10     8.25e-07   6.98e-08     
 ------------------------------------------------------------------------------
                                   Orbital response converged.

 Computing density matrices... Done.
 CCSD calculation:   CPU 4117.38 s  wall 1044.93 s

 Transferring MO TPDM to AO TPDM
 Transferring g2_o1o1o1o1
 Transferring g2_o1o1o1v1
 Transferring g2_o1o1v1v1
 Transferring g2_o1v1o1v1
 Transferring g2_o1v1v1v1
 Transferring g2_v1v1v1v1
 Adding separable TPDM
 Computing TPDM gradient
 --------------------------------------------------------
 2e gradient
  Atom          X               Y               Z
 --------------------------------------------------------
    1        -52.814653        9.315285        0.012902  
    2          2.876362      -33.256779       -0.027336  
    3         -2.876366       33.256784        0.010313  
    4         52.814657       -9.315289        0.004121  
 --------------------------------------------------------
 --------------------------------------------------------
 Final gradient
  Atom          X               Y               Z
 --------------------------------------------------------
    1        -52.814653        9.315285        0.012902  
    2          2.876362      -33.256779       -0.027336  
    3         -2.876366       33.256784        0.010313  
    4         52.814657       -9.315289        0.004121  
 --------------------------------------------------------
 Analytic gradient from two-electron contribution:   CPU 534.07 s  wall 159.89 s

 Total ccman2 time:   CPU 4752.27 s  wall 1230.95 s


 --------------------------------------------------------------

                    Orbital Energies (a.u.)
 --------------------------------------------------------------

 Alpha MOs
 -- Occupied --
*******-490.045 -80.037 -80.037 -65.179 -65.179 -58.539 -58.539
-58.537 -58.537 -58.537 -58.537  -9.858  -9.858  -7.576  -7.576
 -7.472  -7.472  -7.464  -7.464  -7.464  -7.464  -5.468  -5.468
 -5.467  -5.467  -5.467  -5.467  -3.211  -3.211  -3.208  -3.208
 -3.207  -3.207  -3.198  -3.198  -3.198  -3.198  -1.064  -1.040
 -0.894  -0.695  -0.524  -0.520  -0.481  -0.454  -0.444  -0.431
 -0.391  -0.353
 -- Virtual --
 -0.030   0.030   0.063   0.064   0.070   0.081   0.092   0.104
  0.108   0.112   0.115   0.119   0.119   0.140   0.143   0.159
  0.175   0.177   0.206   0.227   0.328   0.379   0.380   0.390
  0.417   0.425   0.497   0.546   0.551   0.567   0.587   0.591
  0.654   0.662   0.664   0.665   0.722   0.743   0.758   0.769
  0.771   0.776   0.788   0.810   0.840   0.857   0.914   0.920
  0.955   0.985   1.017   1.082   1.127   1.272   1.305   1.407
  1.777   1.832   1.907   1.935   1.944   2.002   2.289   2.309
  2.319   2.333   2.405   2.406   4.530   4.532   4.535   4.545
  4.546   4.548   4.554   4.581   4.734   4.745   7.110   7.224
  7.229   7.402   8.196   8.212   8.217   8.230   8.280   8.288
 14.725  14.748  14.770  14.811  14.836  14.891  49.438  49.497
165.792 166.034 293.880 293.895 293.900 293.913 293.979 293.983
*******1028.445
 --------------------------------------------------------------

          Ground-State Mulliken Net Atomic Charges

     Atom                 Charge (a.u.)
  ----------------------------------------
      1 Br                   -0.201988
      2 P                     0.201988
      3 P                     0.201987
      4 Br                   -0.201987
  ----------------------------------------
  Sum of atomic charges =    -0.000000

 -----------------------------------------------------------------
                    Cartesian Multipole Moments
 -----------------------------------------------------------------
    Charge (ESU x 10^10)
                -0.0000
    Dipole Moment (Debye)
         X      -0.0000      Y       0.0000      Z       0.0005
       Tot       0.0005
    Quadrupole Moments (Debye-Ang)
        XX     -67.5517     XY      -0.0921     YY     -64.0428
        XZ      -0.0001     YZ      -0.0003     ZZ     -63.5943
    Octopole Moments (Debye-Ang^2)
       XXX      -0.0001    XXY       0.0000    XYY       0.0000
       YYY       0.0000    XXZ      -0.0174    XYZ       0.0013
       YYZ      -0.0133    XZZ      -0.0000    YZZ       0.0000
       ZZZ      -0.0386
    Hexadecapole Moments (Debye-Ang^3)
      XXXX   -1599.4833   XXXY     -39.6136   XXYY    -305.6660
      XYYY     -13.1588   YYYY    -214.1719   XXXZ      -0.0346
      XXYZ      -0.0070   XYYZ      -0.0076   YYYZ      -0.0377
      XXZZ    -294.3145   XYZZ      -3.6875   YYZZ     -49.3674
      XZZZ      -0.0197   YZZZ      -0.0337   ZZZZ     -89.0420
 -----------------------------------------------------------------
 DrvMan completing analytic gradient of the correlated energy
 Correlated dipole moment
            1
    1  -0.0000028
    2   0.0000020
    3   0.0001951
 Energy read as -5827.028626145
 Full Analytical Gradient: (in a.u., or Hartree/Bohr)
             1             2             3             4
    1    0.00001181   -0.00003734    0.00003730   -0.00001177
    2   -0.00000642   -0.00003031    0.00003032    0.00000641
    3   -0.00000682    0.00000682    0.00000680   -0.00000680
 Gradient time:  CPU 0.76 s  wall 0.80 s
Dipole drv :
gprntSymmMtrx error report: 
 Final Hessian.
            1           2           3           4           5           6
    1   0.1182748  -0.0406088   0.0000000  -0.0986764   0.0359273   0.0000000
    2  -0.0406088   0.0266636   0.0000000   0.0469866  -0.0342115   0.0000000
    3   0.0000000   0.0000000   0.0036075   0.0000010   0.0000000  -0.0036211
    4  -0.0986764   0.0469866   0.0000010   0.1659387   0.0377950   0.0000000
    5   0.0359273  -0.0342115   0.0000000   0.0377950   0.2057480   0.0000000
    6   0.0000000   0.0000000  -0.0036211   0.0000000   0.0000000   0.0036064
    7  -0.0144228  -0.0034448  -0.0000006  -0.0528409  -0.0813360   0.0000038
    8   0.0076151   0.0075470   0.0000000  -0.0813360  -0.1790862   0.0000000
    9   0.0000000   0.0000000  -0.0035844   0.0000000   0.0000000   0.0035983
   10  -0.0051741  -0.0029346   0.0000000  -0.0144228   0.0076151   0.0000000
   11  -0.0029346   0.0000036   0.0000000  -0.0034448   0.0075470   0.0000000
   12   0.0000000   0.0000000   0.0035990   0.0000000   0.0000000  -0.0035844
            7           8           9          10          11          12
    1  -0.0144228   0.0076151   0.0000000  -0.0051741  -0.0029346   0.0000000
    2  -0.0034448   0.0075470   0.0000000  -0.0029346   0.0000036   0.0000000
    3  -0.0000006   0.0000000  -0.0035844   0.0000000   0.0000000   0.0035990
    4  -0.0528409  -0.0813360   0.0000000  -0.0144228  -0.0034448   0.0000000
    5  -0.0813360  -0.1790862   0.0000000   0.0076151   0.0075470   0.0000000
    6   0.0000038   0.0000000   0.0035983   0.0000000   0.0000000  -0.0035844
    7   0.1659387   0.0377950   0.0000000  -0.0986764   0.0469866   0.0000000
    8   0.0377950   0.2057480   0.0000000   0.0359273  -0.0342115   0.0000000
    9   0.0000000   0.0000000   0.0036064   0.0000000   0.0000000  -0.0036211
   10  -0.0986764   0.0359273   0.0000000   0.1182748  -0.0406088   0.0000000
   11   0.0469866  -0.0342115   0.0000000  -0.0406088   0.0266636   0.0000000
   12   0.0000000   0.0000000  -0.0036211   0.0000000   0.0000000   0.0036075
 ----------------------------------------------------------------
             Standard Nuclear Orientation (Angstroms)
    I     Atom           X                Y                Z
 ----------------------------------------------------------------
    1      Br      2.5973207328    -0.0776091383    -0.0000000000
    2      P       0.5438318409     0.8648695306     0.0000000000
    3      P      -0.5438318409    -0.8648695306     0.0000000000
    4      Br     -2.5973207328     0.0776091383    -0.0000000000
 ----------------------------------------------------------------
 Nuclear Repulsion Energy =   600.5058526219 hartrees
 There are       50 alpha and       50 beta electrons
 old dipole drv.
            1           2           3           4           5           6
    1  -1.0071049   0.4037098   0.0000000   1.0072732  -0.4037337   0.0000000
    2   0.0654560  -0.1821077   0.0000000  -0.0655353   0.1821427   0.0000000
    3  -0.0000000   0.0000000  -0.1032347   0.0000007   0.0000000   0.1032204
            7           8           9          10          11          12
    1   1.0072732  -0.4037337   0.0000000  -1.0071049   0.4037098   0.0000000
    2  -0.0655353   0.1821427   0.0000000   0.0654560  -0.1821077   0.0000000
    3  -0.0000007  -0.0000000   0.1032204   0.0000000  -0.0000000  -0.1032347
 New transposed dipole drv.
            1           2           3
    1  -1.0071049   0.0654560  -0.0000000
    2   0.4037098  -0.1821077   0.0000000
    3   0.0000000   0.0000000  -0.1032347
    4   1.0072732  -0.0655353   0.0000007
    5  -0.4037337   0.1821427   0.0000000
    6   0.0000000   0.0000000   0.1032204
    7   1.0072732  -0.0655353  -0.0000007
    8  -0.4037337   0.1821427  -0.0000000
    9   0.0000000   0.0000000   0.1032204
   10  -1.0071049   0.0654560   0.0000000
   11   0.4037098  -0.1821077  -0.0000000
   12   0.0000000   0.0000000  -0.1032347
FINAL TENSOR RESULT:
Order 2, Length 12
    Atom      X          Y          Z
     1 Order 1, Length 12
    Atom      X          Y          Z
     1    1.182747841624441e-01  -4.060876527207577e-02   0.000000000000000e+00
     2   -9.867644899997427e-02   3.592728835436351e-02   0.000000000000000e+00
     3   -1.442279706935266e-02   7.615137031250102e-03   0.000000000000000e+00
     4   -5.174056269844509e-03  -2.934602424349010e-03   0.000000000000000e+00

Order 1, Length 12
    Atom      X          Y          Z
     1   -4.060876527207577e-02   2.666359570269873e-02   0.000000000000000e+00
     2    4.698662415557146e-02  -3.421150432755755e-02   0.000000000000000e+00
     3   -3.444754570282735e-03   7.547003821759202e-03   0.000000000000000e+00
     4   -2.934602424349010e-03   3.577185600566766e-06   0.000000000000000e+00

Order 1, Length 12
    Atom      X          Y          Z
     1    0.000000000000000e+00   0.000000000000000e+00   3.607453901342803e-03
     2    1.011825669796523e-06   0.000000000000000e+00  -3.621138411356057e-03
     3   -6.067717144036933e-07   0.000000000000000e+00  -3.584405463610020e-03
     4    0.000000000000000e+00   0.000000000000000e+00   3.599027776841409e-03


     2 Order 1, Length 12
    Atom      X          Y          Z
     1   -9.867644899997427e-02   4.698662415557146e-02   1.011825669796523e-06
     2    1.659386836051528e-01   3.779503702670998e-02   0.000000000000000e+00
     3   -5.284091911023146e-02  -8.133596424972211e-02   0.000000000000000e+00
     4   -1.442279706935266e-02  -3.444754570282735e-03   0.000000000000000e+00

Order 1, Length 12
    Atom      X          Y          Z
     1    3.592728835436351e-02  -3.421150432755755e-02   0.000000000000000e+00
     2    3.779503702670998e-02   2.057480015283381e-01   0.000000000000000e+00
     3   -8.133596424972211e-02  -1.790861739953654e-01   0.000000000000000e+00
     4    7.615137031250102e-03   7.547003821759202e-03   0.000000000000000e+00

Order 1, Length 12
    Atom      X          Y          Z
     1    0.000000000000000e+00   0.000000000000000e+00  -3.621138411356057e-03
     2    0.000000000000000e+00   0.000000000000000e+00   3.606350341379988e-03
     3    3.772974711626801e-06   0.000000000000000e+00   3.598255729972996e-03
     4    0.000000000000000e+00   0.000000000000000e+00  -3.584405463610020e-03


     3 Order 1, Length 12
    Atom      X          Y          Z
     1   -1.442279706935266e-02  -3.444754570282735e-03  -6.067717144036933e-07
     2   -5.284091911023146e-02  -8.133596424972211e-02   3.772974711626801e-06
     3    1.659386836051528e-01   3.779503702670998e-02   0.000000000000000e+00
     4   -9.867644899997427e-02   4.698662415557146e-02   0.000000000000000e+00

Order 1, Length 12
    Atom      X          Y          Z
     1    7.615137031250102e-03   7.547003821759202e-03   0.000000000000000e+00
     2   -8.133596424972211e-02  -1.790861739953654e-01   0.000000000000000e+00
     3    3.779503702670998e-02   2.057480015283381e-01   0.000000000000000e+00
     4    3.592728835436351e-02  -3.421150432755755e-02   0.000000000000000e+00

Order 1, Length 12
    Atom      X          Y          Z
     1    0.000000000000000e+00   0.000000000000000e+00  -3.584405463610020e-03
     2    0.000000000000000e+00   0.000000000000000e+00   3.598255729972996e-03
     3    0.000000000000000e+00   0.000000000000000e+00   3.606350341379988e-03
     4    0.000000000000000e+00   0.000000000000000e+00  -3.621138411356057e-03


     4 Order 1, Length 12
    Atom      X          Y          Z
     1   -5.174056269844509e-03  -2.934602424349010e-03   0.000000000000000e+00
     2   -1.442279706935266e-02   7.615137031250102e-03   0.000000000000000e+00
     3   -9.867644899997427e-02   3.592728835436351e-02   0.000000000000000e+00
     4    1.182747841624441e-01  -4.060876527207577e-02   0.000000000000000e+00

Order 1, Length 12
    Atom      X          Y          Z
     1   -2.934602424349010e-03   3.577185600566766e-06   0.000000000000000e+00
     2   -3.444754570282735e-03   7.547003821759202e-03   0.000000000000000e+00
     3    4.698662415557146e-02  -3.421150432755755e-02   0.000000000000000e+00
     4   -4.060876527207577e-02   2.666359570269873e-02   0.000000000000000e+00

Order 1, Length 12
    Atom      X          Y          Z
     1    0.000000000000000e+00   0.000000000000000e+00   3.599027776841409e-03
     2    0.000000000000000e+00   0.000000000000000e+00  -3.584405463610020e-03
     3    0.000000000000000e+00   0.000000000000000e+00  -3.621138411356057e-03
     4    0.000000000000000e+00   0.000000000000000e+00   3.607453901342803e-03


 # Finishing finite difference calculation for IDERIV #
 ######################################################
 ######################################################
 Requested basis set is 6-311++G(d,p)
 There are 64 shells and 156 basis functions
 **********************************************************************
 **                                                                  **
 **                       VIBRATIONAL ANALYSIS                       **
 **                       --------------------                       **
 **                                                                  **
 **        VIBRATIONAL FREQUENCIES (CM**-1) AND NORMAL MODES         **
 **     FORCE CONSTANTS (mDYN/ANGSTROM) AND REDUCED MASSES (AMU)     **
 **                  INFRARED INTENSITIES (KM/MOL)                   **
 **                                                                  **
 **********************************************************************


 Mode:                 1                      2                      3
 Frequency:        92.52                 100.68                 147.06
 Force Cnst:      0.1885                 0.2232                 0.8298
 Red. Mass:      37.3733                37.3733                65.1269
 IR Active:          YES                    YES                    YES
 IR Intens:        0.934                  1.810                  0.000
 Raman Active:       YES                    YES                    YES
               X      Y      Z        X      Y      Z        X      Y      Z
 Br         0.000  0.000 -0.258   -0.099 -0.238 -0.000    0.595  0.040  0.000
 P         -0.000 -0.000  0.658    0.253  0.608  0.000    0.345 -0.157 -0.000
 P         -0.000 -0.000  0.658    0.253  0.608  0.000   -0.345  0.157 -0.000
 Br         0.000  0.000 -0.258   -0.099 -0.238 -0.000   -0.595 -0.040  0.000
 TransDip  -0.000 -0.000  0.031    0.004  0.043  0.000    0.000 -0.000 -0.000

 Mode:                 4                      5                      6
 Frequency:       394.84                 402.42                 617.79
 Force Cnst:      3.4328                 3.3483                 6.9684
 Red. Mass:      37.3733                35.0927                30.9889
 IR Active:          YES                    YES                    YES
 IR Intens:      104.688                  0.000                  0.000
 Raman Active:       YES                    YES                    YES
               X      Y      Z        X      Y      Z        X      Y      Z
 Br        -0.238  0.099 -0.000    0.176 -0.109 -0.000   -0.009 -0.008  0.000
 P          0.608 -0.253  0.000   -0.598  0.316  0.000    0.328  0.626 -0.000
 P          0.608 -0.253  0.000    0.598 -0.316  0.000   -0.328 -0.626 -0.000
 Br        -0.238  0.099 -0.000   -0.176  0.109 -0.000    0.009  0.008  0.000
 TransDip   0.325 -0.039  0.000    0.000 -0.000  0.000   -0.000  0.000  0.000

 STANDARD THERMODYNAMIC QUANTITIES AT   298.15 K  AND     1.00 ATM

   This Molecule has  0 Imaginary Frequencies
   Zero point vibrational energy:        2.509 kcal/mol

   Atom    1 Element Br Has Mass   78.91830
   Atom    2 Element P  Has Mass   30.97376
   Atom    3 Element P  Has Mass   30.97376
   Atom    4 Element Br Has Mass   78.91830
   Molecular Mass:   219.784120 amu
   Principal axes and moments of inertia in amu*Bohr^2:
                             1           2           3
    Eigenvalues --      168.84155  3867.84046  4036.68200
          X               1.00000     0.00259     0.00000
          Y              -0.00259     1.00000     0.00000
          Z               0.00000    -0.00000     1.00000
   Rotational Symmetry Number is   2
   The Molecule is an Asymmetric Top
   Translational Enthalpy:        0.889 kcal/mol
   Rotational Enthalpy:           0.889 kcal/mol
   Vibrational Enthalpy:          4.331 kcal/mol
   gas constant (RT):             0.592 kcal/mol
   Translational Entropy:        42.065  cal/mol.K
   Rotational Entropy:           27.979  cal/mol.K
   Vibrational Entropy:          12.113  cal/mol.K

   Total Enthalpy:                6.701 kcal/mol
   Total Entropy:                82.157  cal/mol.K
Archival summary:
1\1\garfield\FREQ\ProcedureUnspecified\BasisUnspecified\r22\taweetha\SunMay517:07:312019SunMay517:07:312019\0\\#,FREQ,ProcedureUnspecified,BasisUnspecified,\\0,1\Br\P,1,2.25944\P,2,2.04328,1,97.5083\Br,3,2.25944,2,97.5083,1,-180,0\\HF=-5826.23878\\@

 Total job time:  12703.48s(wall), 48686.05s(cpu) 
 Sun May  5 17:07:31 2019

        *************************************************************
        *                                                           *
        *  Thank you very much for using Q-Chem.  Have a nice day.  *
        *                                                           *
        *************************************************************
