# Supplementary material for: Geometric and energetic data from ab initio calculations of haloethene, haloimine, halomethylenephosphine, haloiminophosphine, halodiazene, halodiphosphene and halocyclopropane
Source: Data Brief. 2019 Nov 2;27:104738. doi: 10.1016/j.dib.2019.104738 (PMC6861602; doi:10.1016/j.dib.2019.104738)
Supplement: Multimedia component 8 [file mmc8.zip › PP/CCSD/freq/BrEPPEI.out]

Q-Chem Developer Version!
                  Welcome to Q-Chem
     A Quantum Leap Into The Future Of Chemistry


 Q-Chem 5.1, Q-Chem, Inc., Pleasanton, CA (2018)

 Yihan Shao,  Zhengting Gan,  E. Epifanovsky,  A. T. B. Gilbert,  M. Wormit,  
 J. Kussmann,  A. W. Lange,  A. Behn,  Jia Deng,  Xintian Feng,  D. Ghosh,  
 M. Goldey,  P. R. Horn,  L. D. Jacobson,  I. Kaliman,  T. Kus,  A. Landau,  
 Jie Liu,  E. I. Proynov,  R. M. Richard,  R. P. Steele,  E. J. Sundstrom,  
 H. L. Woodcock III,  P. M. Zimmerman,  D. Zuev,  B. Albrecht,  E. Alguire,  
 S. A. Baeppler,  D. Barton,  Z. Benda,  Y. A. Bernard,  E. J. Berquist,  
 K. B. Bravaya,  H. Burton,  D. Casanova,  Chun-Min Chang,  Yunqing Chen,  
 A. Chien,  K. D. Closser,  M. P. Coons,  S. Coriani,  S. Dasgupta,  
 A. L. Dempwolff,  M. Diedenhofen,  Hainam Do,  R. G. Edgar,  Po-Tung Fang,  
 S. Faraji,  S. Fatehi,  Qingguo Feng,  K. D. Fenk,  J. Fosso-Tande,  
 Qinghui Ge,  A. Ghysels,  G. Gidofalvi,  J. Gomes,  J. Gonthier,  A. Gunina,  
 D. Hait,  M. W. D. Hanson-Heine,  P. H. P. Harbach,  A. W. Hauser,  
 J. E. Herr,  E. G. Hohenstein,  Z. C. Holden,  Kerwin Hui,  B. C. Huynh,  
 T.-C. Jagau,  Hyunjun Ji,  B. Kaduk,  K. Khistyaev,  Jaehoon Kim,  
 P. Klunzinger,  K. Koh,  D. Kosenkov,  L. Koulias,  T. Kowalczyk,  
 C. M. Krauter,  A. Kunitsa,  Ka Un Lao,  A. Laurent,  K. V. Lawler,  
 Joonho Lee,  D. Lefrancois,  S. Lehtola,  D. S. Levine,  Yi-Pei Li,  
 You-Sheng Lin,  Fenglai Liu,  E. Livshits,  A. Luenser,  P. Manohar,  
 E. Mansoor,  S. F. Manzer,  Shan-Ping Mao,  Yuezhi Mao,  N. Mardirossian,  
 A. V. Marenich,  T. Markovich,  L. A. Martinez-Martinez,  S. A. Maurer,  
 N. J. Mayhall,  S. C. McKenzie,  J.-M. Mewes,  A. F. Morrison,  
 J. W. Mullinax,  K. Nanda,  T. S. Nguyen-Beck,  R. Olivares-Amaya,  
 J. A. Parkhill,  T. M. Perrine,  F. Plasser,  P. Pokhilko,  S. Prager,  
 A. Prociuk,  E. Ramos,  D. R. Rehn,  F. Rob,  M. Schneider,  N. Sergueev,  
 S. M. Sharada,  S. Sharma,  D. W. Small,  T. Stauch,  T. Stein,  
 Yu-Chuan Su,  A. J. W. Thom,  A. Tkatchenko,  T. Tsuchimochi,  N. M. Tubman,  
 L. Vogt,  M. L. Vidal,  O. Vydrov,  M. A. Watson,  J. Wenzel,  
 M. de Wergifosse,  T. A. Wesolowski,  A. White,  J. Witte,  A. Yamada,  
 Jun Yang,  K. Yao,  S. Yeganeh,  S. R. Yost,  Zhi-Qiang You,  A. Zech,  
 Igor Ying Zhang,  Xing Zhang,  Yan Zhao,  Ying Zhu,  B. R. Brooks,  
 G. K. L. Chan,  C. J. Cramer,  M. S. Gordon,  W. J. Hehre,  A. Klamt,  
 M. W. Schmidt,  C. D. Sherrill,  D. G. Truhlar,  A. Aspuru-Guzik,  R. Baer,  
 A. T. Bell,  N. A. Besley,  Jeng-Da Chai,  A. E. DePrince, III,  
 R. A. DiStasio Jr.,  A. Dreuw,  B. D. Dunietz,  T. R. Furlani,  
 Chao-Ping Hsu,  Yousung Jung,  Jing Kong,  D. S. Lambrecht,  WanZhen Liang,  
 C. Ochsenfeld,  V. A. Rassolov,  L. V. Slipchenko,  J. E. Subotnik,  
 T. Van Voorhis,  J. M. Herbert,  A. I. Krylov,  P. M. W. Gill,  M. Head-Gordon

 Contributors to earlier versions of Q-Chem not listed above: 
 R. D. Adamson,  B. Austin,  J. Baker,  G. J. O. Beran,  K. Brandhorst,  
 S. T. Brown,  E. F. C. Byrd,  A. K. Chakraborty,  C.-L. Cheng,  
 Siu Hung Chien,  D. M. Chipman,  D. L. Crittenden,  H. Dachsel,  
 R. J. Doerksen,  A. D. Dutoi,  L. Fusti-Molnar,  W. A. Goddard III,  
 A. Golubeva-Zadorozhnaya,  S. R. Gwaltney,  G. Hawkins,  A. Heyden,  
 S. Hirata,  G. Kedziora,  F. J. Keil,  C. Kelley,  Jihan Kim,  R. A. King,  
 R. Z. Khaliullin,  P. P. Korambath,  W. Kurlancheek,  A. M. Lee,  M. S. Lee,  
 S. V. Levchenko,  Ching Yeh Lin,  D. Liotard,  R. C. Lochan,  I. Lotan,  
 P. E. Maslen,  N. Nair,  D. P. O'Neill,  D. Neuhauser,  E. Neuscamman,  
 C. M. Oana,  R. Olson,  B. Peters,  R. Peverati,  P. A. Pieniazek,  
 Y. M. Rhee,  J. Ritchie,  M. A. Rohrdanz,  E. Rosta,  N. J. Russ,  
 H. F. Schaefer III,  N. E. Schultz,  N. Shenvi,  A. C. Simmonett,  A. Sodt,  
 D. Stuck,  K. S. Thanthiriwatte,  V. Vanovschi,  Tao Wang,  A. Warshel,  
 C. F. Williams,  Q. Wu,  X. Xu,  W. Zhang

 Please cite Q-Chem as follows:
 Y. Shao et al., Mol. Phys. 113, 184-215 (2015)
 DOI: 10.1080/00268976.2014.952696

 Q-Chem 5.1.2 for Intel X86 EM64T Linux

 Parts of Q-Chem use Armadillo 8.300.2 (Tropical Shenanigans).
 http://arma.sourceforge.net/

 Q-Chem begins on Mon May  6 01:49:25 2019  

Host: 
0

     Scratch files written to /scratch/taweetham/qchem32221//
Input Ideriv = 1
Curr. Ideriv = -1
Max.  Ideriv = 1


!!********************************************.
!!******************Warning*******************.
!!Desired Analytical derivatives not available.
!!Finite difference job might take a long time.
!!********************************************.
!!********************************************.


 2-order derivative to be evaluated numerically with 1-order analytical derivatives

Checking the input file for inconsistencies... 	...done.

--------------------------------------------------------------
User input:
--------------------------------------------------------------
Br=I_t.out
$molecule
0 1
I 
P  1 2.497600
P  2 2.042018 1 97.097500
Br 3 2.261335 2 98.207974 1 -180.000000 0
$end

$rem
   JOB_TYPE 	FREQUENCY
   BASIS 		6-311++G**
   METHOD	ccsd
   MEM_TOTAL	30000
   N_FROZEN_CORE      FC
$end


--------------------------------------------------------------
 ----------------------------------------------------------------
             Standard Nuclear Orientation (Angstroms)
    I     Atom           X                Y                Z
 ----------------------------------------------------------------
    1      I       2.3221623229    -0.0638038611    -0.0000000000
    2      P       0.0336510794     0.9365570981     0.0000000000
    3      P      -1.0091547645    -0.8191175541     0.0000000000
    4      Br     -3.0983442239     0.0462860423    -0.0000000000
 ----------------------------------------------------------------
 Molecular Point Group                 Cs    NOp =  2
 Largest Abelian Subgroup              Cs    NOp =  2
 Nuclear Repulsion Energy =   739.1427683571 hartrees
 There are       59 alpha and       59 beta electrons
 Requested basis set is 6-311++G(d,p)
 There are 69 shells and 170 basis functions
 Total memory of 30000MB is distributed as follows: 
   QALLOC including MEM_STATIC uses 192MB
   MEM_STATIC is set to 192MB
   CCMAN JOB total memory use is  29808MB
 Warning: actual memory use might exceed 30000MB

 Total QAlloc Memory Limit    192 MB
 Mega-Array Size       188 MB
 MEM_STATIC part       192 MB

                       Distance Matrix (Angstroms)
             I (  1)   P (  2)   P (  3)
   P (  2)  2.497600
   P (  3)  3.415871  2.042018
   Br(  4)  5.421624  3.256068  2.261335

 A cutoff of  1.0D-14 yielded   1838 shell pairs
 There are     11878 function pairs (     13315 Cartesian)

 -------------------------------------------------------
 OpenMP Integral Computing Module                       
 Release: version 1.0, May 2013, Q-Chem Inc. Pittsburgh 
 -------------------------------------------------------
 Integral Job Info:
 Integral job number is                      11
 Integral operator is                         1
 short-range coefficients                     0
 long-range coefficients              100000000
 Omega coefficients                           0
 if combine SR and LR in K                    0
 Integral screening is                        0
 Integral computing path is                   2
 max size of driver memory is            800000
 size of driver memory is                593474
 size of scratch memory is             29623520
 max col of scratch BK array               1296
 max len of scratch array in speh3          155
 max len of scratch index in speh4           18
 max int batch size is                      520
 min int batch size is                       52
 fixed nKL is                                45
 max L of basis functions is                  2
 order of int derivative is                   0
 number of shells is                         69
 number of basis is                         180
 number of cartesian basis is               180
 number of contracted shell pairs          1838
 number of primitive shell pairs           4163
 maxK2 (contraction) of shell pair           36
 max number of K2 of shell pair               1
 max number of CS2 of shell pair            346
 max number of PS2 of shell pair            346
 mem total for path MDJ                  531980
 -------------------------------------------------------
 Smallest overlap matrix eigenvalue = 7.96E-04
 Guess from superposition of atomic densities
 Warning:  Energy on first SCF cycle will be non-variational
 SAD guess density has 118.000000 electrons

 -----------------------------------------------------------------------
  General SCF calculation program by
  Eric Jon Sundstrom, Paul Horn, Yuezhi Mao, Dmitri Zuev, Alec White,
  David Stuck, Shaama M.S., Shane Yost, Joonho Lee, David Small,
  Daniel Levine, Susi Lehtola, Hugh Burton, Evgeny Epifanovsky
 -----------------------------------------------------------------------
 Hartree-Fock
 using 4 threads for integral computing
 -------------------------------------------------------
 OpenMP Integral computing Module                
 Release: version 2.0, May 2017, Q-Chem Inc. Pleasanton 
 -------------------------------------------------------
 A restricted SCF calculation will be
 performed using DIIS
 SCF converges when DIIS error is below 1.0e-08
 ---------------------------------------
  Cycle       Energy         DIIS error
 ---------------------------------------
    1  -10170.9534810658      3.24e-02  
    2  -10170.6315898456      3.06e-03  
    3  -10170.6702526607      1.68e-03  
    4  -10170.6828566903      3.19e-04  
    5  -10170.6836995232      1.65e-04  
    6  -10170.6838363372      4.21e-05  
    7  -10170.6838656577      1.46e-05  
    8  -10170.6838698239      5.98e-06  
    9  -10170.6838702664      2.62e-06  
   10  -10170.6838703388      6.04e-07  
   11  -10170.6838703429      2.69e-07  
   12  -10170.6838703435      1.22e-07  
   13  -10170.6838703439      4.25e-08  
   14  -10170.6838703440      1.63e-08  
   15  -10170.6838703441      5.84e-09  Convergence criterion met
 ---------------------------------------
 SCF time:   CPU 23.00s  wall 6.00s 
 SCF   energy in the final basis set =   -10170.6838703441
 Total energy in the final basis set =   -10170.6838703441


 ------------------------------------------------------------------------------

   CCMAN2: suite of methods based on coupled cluster
           and equation of motion theories.

   Components:
   * libvmm-1.3-trunk
     by Evgeny Epifanovsky, Ilya Kaliman.
   * libtensor-2.5-trunk
     by Evgeny Epifanovsky, Michael Wormit, Dmitry Zuev, Sam Manzer, 
        Ilya Kaliman.
   * libcc-2.5-trunk
     by Evgeny Epifanovsky, Arik Landau, Tomasz Kus, Kirill Khistyaev, 
        Dmitry Zuev, Prashant Manohar, Xintian Feng, Anna Krylov, 
        Matthew Goldey, Alec White, Thomas Jagau, Kaushik Nanda, 
        Anastasia Gunina, Alexander Kunitsa, Joonho Lee.

   CCMAN original authors:
   Anna I. Krylov, C. David Sherrill, Steven R. Gwaltney,
   Edward F. C. Byrd (2000)
   Sergey V. Levchenko, Lyudmila V. Slipchenko, Tao Wang,
   Ana-Maria C. Cristian (2003)
   Piotr A. Pieniazek, C. Melania Oana, Evgeny Epifanovsky (2007)
   Prashant Manohar (2009)

 ------------------------------------------------------------------------------


 Allocating and initializing 29808MB of RAM...
 Calculation will run on 4 cores.


 Alpha MOs, Restricted
 -- Occupied --                  
******* -490.04 -180.88 -169.69 -169.69 -169.69  -80.04  -80.03
  1 A'    2 A'    3 A'    4 A'    1 A"    5 A'    6 A'    7 A'                 
-65.178 -58.538 -58.536 -58.536 -37.935 -33.123 -33.119 -33.119
  8 A'    9 A'    2 A"   10 A'   11 A'   12 A'    3 A"   13 A'                 
-24.307 -24.306 -24.306 -24.302 -24.302  -9.857  -7.578  -7.570
 14 A'    4 A"   15 A'    5 A"   16 A'   17 A'   18 A'   19 A'                 
 -7.471  -7.463  -7.463  -7.252  -5.485  -5.474  -5.474  -5.470
 20 A'    6 A"   21 A'   22 A'   23 A'   24 A'    7 A"   25 A'                 
 -5.469  -5.469  -5.462  -5.461  -5.461  -3.210  -3.206  -3.206
 26 A'    8 A"   27 A'   28 A'    9 A"   29 A'   10 A"   30 A'                 
 -3.197  -3.197  -2.408  -2.403  -2.403  -2.391  -2.391  -1.053
 11 A"   31 A'   32 A'   12 A"   33 A'   34 A'   13 A"   35 A'                 
 -0.943  -0.835  -0.682  -0.513  -0.501  -0.472  -0.424  -0.420
 36 A'   37 A'   38 A'   39 A'   40 A'   14 A"   41 A'   15 A"                 
 -0.404  -0.378  -0.345
 42 A'   43 A'   16 A"                                                         
 -- Virtual --                   
 -0.031   0.024   0.055   0.064   0.073   0.082   0.095   0.103
 17 A"   44 A'   45 A'   46 A'   47 A'   18 A"   48 A'   49 A'                 
  0.108   0.116   0.118   0.128   0.141   0.156   0.174   0.192
 19 A"   50 A'   51 A'   20 A"   52 A'   53 A'   54 A'   55 A'                 
  0.277   0.326   0.327   0.358   0.384   0.390   0.406   0.419
 56 A'   57 A'   21 A"   58 A'   59 A'   22 A"   60 A'   23 A"                 
  0.425   0.516   0.536   0.540   0.568   0.573   0.579   0.590
 61 A'   62 A'   24 A"   63 A'   25 A"   64 A'   26 A"   65 A'                 
  0.619   0.649   0.667   0.702   0.720   0.723   0.758   0.774
 66 A'   67 A'   27 A"   68 A'   28 A"   69 A'   70 A'   29 A"                 
  0.792   0.822   0.872   0.899   0.915   0.924   1.004   1.084
 71 A'   72 A'   73 A'   74 A'   75 A'   30 A"   31 A"   32 A"                 
  1.109   1.134   1.285   1.402   1.541   1.585   1.624   1.773
 76 A'   77 A'   78 A'   79 A'   33 A"   80 A'   81 A'   34 A"                 
  1.830   1.896   1.934   1.936   1.983   2.298   2.325   2.402
 35 A"   82 A'   83 A'   84 A'   85 A'   36 A"   86 A'   87 A'                 
  4.476   4.485   4.488   4.511   4.533   4.541   4.548   4.571
 37 A"   88 A'   38 A"   89 A'   39 A"   90 A'   40 A"   91 A'                 
  4.628   4.733   4.779   6.529   6.561   6.566   7.137   7.220
 92 A'   93 A'   94 A'   41 A"   95 A'   96 A'   97 A'   98 A'                 
  7.406   8.204   8.222   8.281  14.722  14.748  14.766  14.806
 99 A'   42 A"  100 A'  101 A'   43 A"   44 A"  102 A'  103 A'                 
 14.834  14.878  28.881  29.525  29.553  29.557  29.871  29.874
104 A'  105 A'  106 A'   45 A"  107 A'  108 A'   46 A"  109 A'                 
 29.875  29.888  29.954  49.458 130.585 130.607 130.615 154.277
 47 A"  110 A'  111 A'  112 A'   48 A"  113 A'  114 A'  115 A'                 
165.787 166.033 293.888 293.905 293.9771028.3971912.195
116 A'  117 A'   49 A"  118 A'  119 A'  120 A'  121 A'                         

 Beta MOs, Restricted
 -- Occupied --                  
******* -490.04 -180.88 -169.69 -169.69 -169.69  -80.04  -80.03
  1 A'    2 A'    3 A'    4 A'    1 A"    5 A'    6 A'    7 A'                 
-65.178 -58.538 -58.536 -58.536 -37.935 -33.123 -33.119 -33.119
  8 A'    9 A'    2 A"   10 A'   11 A'   12 A'    3 A"   13 A'                 
-24.307 -24.306 -24.306 -24.302 -24.302  -9.857  -7.578  -7.570
 14 A'    4 A"   15 A'    5 A"   16 A'   17 A'   18 A'   19 A'                 
 -7.471  -7.463  -7.463  -7.252  -5.485  -5.474  -5.474  -5.470
 20 A'    6 A"   21 A'   22 A'   23 A'   24 A'    7 A"   25 A'                 
 -5.469  -5.469  -5.462  -5.461  -5.461  -3.210  -3.206  -3.206
 26 A'    8 A"   27 A'   28 A'    9 A"   29 A'   10 A"   30 A'                 
 -3.197  -3.197  -2.408  -2.403  -2.403  -2.391  -2.391  -1.053
 11 A"   31 A'   32 A'   12 A"   33 A'   34 A'   13 A"   35 A'                 
 -0.943  -0.835  -0.682  -0.513  -0.501  -0.472  -0.424  -0.420
 36 A'   37 A'   38 A'   39 A'   40 A'   14 A"   41 A'   15 A"                 
 -0.404  -0.378  -0.345
 42 A'   43 A'   16 A"                                                         
 -- Virtual --                   
 -0.031   0.024   0.055   0.064   0.073   0.082   0.095   0.103
 17 A"   44 A'   45 A'   46 A'   47 A'   18 A"   48 A'   49 A'                 
  0.108   0.116   0.118   0.128   0.141   0.156   0.174   0.192
 19 A"   50 A'   51 A'   20 A"   52 A'   53 A'   54 A'   55 A'                 
  0.277   0.326   0.327   0.358   0.384   0.390   0.406   0.419
 56 A'   57 A'   21 A"   58 A'   59 A'   22 A"   60 A'   23 A"                 
  0.425   0.516   0.536   0.540   0.568   0.573   0.579   0.590
 61 A'   62 A'   24 A"   63 A'   25 A"   64 A'   26 A"   65 A'                 
  0.619   0.649   0.667   0.702   0.720   0.723   0.758   0.774
 66 A'   67 A'   27 A"   68 A'   28 A"   69 A'   70 A'   29 A"                 
  0.792   0.822   0.872   0.899   0.915   0.924   1.004   1.084
 71 A'   72 A'   73 A'   74 A'   75 A'   30 A"   31 A"   32 A"                 
  1.109   1.134   1.285   1.402   1.541   1.585   1.624   1.773
 76 A'   77 A'   78 A'   79 A'   33 A"   80 A'   81 A'   34 A"                 
  1.830   1.896   1.934   1.936   1.983   2.298   2.325   2.402
 35 A"   82 A'   83 A'   84 A'   85 A'   36 A"   86 A'   87 A'                 
  4.476   4.485   4.488   4.511   4.533   4.541   4.548   4.571
 37 A"   88 A'   38 A"   89 A'   39 A"   90 A'   40 A"   91 A'                 
  4.628   4.733   4.779   6.529   6.561   6.566   7.137   7.220
 92 A'   93 A'   94 A'   41 A"   95 A'   96 A'   97 A'   98 A'                 
  7.406   8.204   8.222   8.281  14.722  14.748  14.766  14.806
 99 A'   42 A"  100 A'  101 A'   43 A"   44 A"  102 A'  103 A'                 
 14.834  14.878  28.881  29.525  29.553  29.557  29.871  29.874
104 A'  105 A'  106 A'   45 A"  107 A'  108 A'   46 A"  109 A'                 
 29.875  29.888  29.954  49.458 130.585 130.607 130.615 154.277
 47 A"  110 A'  111 A'  112 A'   48 A"  113 A'  114 A'  115 A'                 
165.787 166.033 293.888 293.905 293.9771028.3971912.195
116 A'  117 A'   49 A"  118 A'  119 A'  120 A'  121 A'                         

 Occupation and symmetry of molecular orbitals

 Point group: Cs (2 irreducible representations).

                           A'   A"    All 
 ------------------------------------------
 All molecular orbitals:
  - Alpha                  121  49    170 
  - Beta                   121  49    170 
 ------------------------------------------
 Alpha orbitals:
  - Frozen occupied        28   9     37  
  - Active occupied        15   7     22  
  - Active virtual         78   33    111 
  - Frozen virtual         0    0     0   
 ------------------------------------------
 Beta orbitals:
  - Frozen occupied        28   9     37  
  - Active occupied        15   7     22  
  - Active virtual         78   33    111 
  - Frozen virtual         0    0     0   
 ------------------------------------------

 Import integrals:   CPU 0.00 s  wall 0.00 s

 Import integrals:   CPU 132.86 s  wall 34.23 s

 MP2 amplitudes:   CPU 0.21 s  wall 0.15 s

Running a double precision version
           CCSD T amplitudes will be solved using DIIS.

           Start     Size      MaxIter   EConv     TConv     
           3         7         100       1.00e-07  1.00e-05  
 ------------------------------------------------------------------------------
           Energy (a.u.)   Ediff      Tdiff       Comment
 ------------------------------------------------------------------------------
         -1.0171392e+04                           
     1   -1.0171386e+04   6.81e-03   8.53e-01     
     2   -1.0171404e+04   1.89e-02   1.05e-01     
     3   -1.0171405e+04   7.95e-04   4.26e-02     
     4   -1.0171407e+04   1.92e-03   1.37e-02     Switched to DIIS steps.
     5   -1.0171408e+04   5.93e-04   1.22e-02     
     6   -1.0171408e+04   9.06e-06   2.56e-03     
     7   -1.0171408e+04   4.40e-06   1.10e-03     
     8   -1.0171408e+04   2.49e-06   2.09e-04     
     9   -1.0171408e+04   3.41e-07   9.57e-05     
    10   -1.0171408e+04   3.48e-08   3.59e-05     
    11   -1.0171408e+04   1.61e-07   2.07e-05     
    12   -1.0171408e+04   5.23e-08   7.37e-06     
 ------------------------------------------------------------------------------
         -1.0171408e+04                           CCSD T converged.

End of double precision
 SCF energy                 = -10170.68387034
 MP2 energy                 = -10171.39234087
 CCSD correlation energy     =     -0.72390194
 CCSD total energy           = -10171.40777228

 CCSD  T1^2 = 0.0102  T2^2 = 0.3160  Leading amplitudes:

 Amplitude    Orbitals with energies
  0.0172       15 (A") A                 ->    17 (A") A                  
              -0.4200                         -0.0315                     
  0.0172       15 (A") B                 ->    17 (A") B                  
              -0.4200                         -0.0315                     
 -0.0166       16 (A") A                 ->    22 (A") A                  
              -0.3454                          0.3896                     
 -0.0166       16 (A") B                 ->    22 (A") B                  
              -0.3454                          0.3896                     

 Amplitude    Orbitals with energies
 -0.1138       16 (A") A     16 (A") B   ->    17 (A") A     17 (A") B    
              -0.3454       -0.3454           -0.0315       -0.0315       
  0.1138       16 (A") A     16 (A") B   ->    17 (A") B     17 (A") A    
              -0.3454       -0.3454           -0.0315       -0.0315       
  0.1138       16 (A") B     16 (A") A   ->    17 (A") A     17 (A") B    
              -0.3454       -0.3454           -0.0315       -0.0315       
 -0.1138       16 (A") B     16 (A") A   ->    17 (A") B     17 (A") A    
              -0.3454       -0.3454           -0.0315       -0.0315       

 Computing CCSD intemediates for later calculations in double precision
 Finished.

Running a double precision version
           CCSD Lambda amplitudes will be solved using DIIS.
           Start     Size      MaxIter   EConv     LConv     
           3         7         100       1.00e-07  1.00e-05  
 ------------------------------------------------------------------------------
            Enorm      Ldiff       Comment
 ------------------------------------------------------------------------------
     1     6.29e-02   4.95e-02     
     2     1.39e-02   4.90e-03     
     3     5.73e-03   2.40e-03     
     4     2.95e-03   1.16e-03     Switched to DIIS steps.
     5     9.44e-04   5.43e-04     
     6     4.43e-04   1.51e-04     
     7     1.40e-04   3.84e-05     
     8     6.48e-05   4.43e-06     
     9     2.37e-05   5.04e-06     
    10     8.89e-06   1.90e-06     
    11     3.21e-06   6.47e-07     
    12     1.42e-06   1.37e-07     
    13     6.47e-07   1.11e-07     
    14     2.87e-07   9.84e-09     
    15     1.41e-07   1.52e-08     
    16     4.95e-08   1.64e-09     
 ------------------------------------------------------------------------------
                                   CCSD Lambda converged.

 Computing density matrices in double precision...
           Orbital response amplitudes will be solved using DIIS.
           Start     Size      MaxIter   EConv     LConv     
           3         7         100       1.00e-06  1.00e-06  
 ------------------------------------------------------------------------------
            Enorm      Ldiff       Comment
 ------------------------------------------------------------------------------
     1     1.16e-01   3.06e-03     
     2     1.12e-01   9.50e-03     
     3     1.31e-01   2.59e-02     
     4     1.12e-02   5.96e-02     Switched to DIIS steps.
     5     3.69e-03   1.18e-03     
     6     1.04e-03   2.94e-04     
     7     3.36e-04   1.39e-04     
     8     7.69e-05   5.38e-05     
     9     3.69e-05   1.08e-06     
    10     1.29e-05   4.60e-06     
    11     4.47e-06   1.07e-06     
    12     1.52e-06   4.44e-07     
    13     3.92e-07   6.94e-08     
 ------------------------------------------------------------------------------
                                   Orbital response converged.

 Computing density matrices... Done.
 CCSD calculation:   CPU 1407.65 s  wall 362.77 s

 Transferring MO TPDM to AO TPDM
 Transferring g2_o1o1o1o1
 Transferring g2_o1o1o1v1
 Transferring g2_o1o1v1v1
 Transferring g2_o1v1o1v1
 Transferring g2_o1v1v1v1
 Transferring g2_v1v1v1v1
 Adding separable TPDM
 Computing TPDM gradient
 --------------------------------------------------------
 2e gradient
  Atom          X               Y               Z
 --------------------------------------------------------
    1        -69.491591       10.939166       -0.000000  
    2          9.791263      -37.094352        0.000000  
    3          1.810280       34.108262        0.000000  
    4         57.890048       -7.953076       -0.000000  
 --------------------------------------------------------
 --------------------------------------------------------
 Final gradient
  Atom          X               Y               Z
 --------------------------------------------------------
    1        -69.491591       10.939166       -0.000000  
    2          9.791263      -37.094352        0.000000  
    3          1.810280       34.108262        0.000000  
    4         57.890048       -7.953076       -0.000000  
 --------------------------------------------------------
 Analytic gradient from two-electron contribution:   CPU 693.87 s  wall 213.85 s

 Total ccman2 time:   CPU 2239.78 s  wall 612.65 s


 --------------------------------------------------------------
             Orbital Energies (a.u.) and Symmetries
 --------------------------------------------------------------

 Alpha MOs, Restricted
 -- Occupied --                  
******* -490.04 -180.88 -169.69 -169.69  -80.04  -80.03  -65.18
  1 A'    2 A'    3 A'    4 A'    5 A'    6 A'    7 A'    8 A'                 
-58.538 -58.536 -37.935 -33.123 -33.119 -24.307 -24.306 -24.302
  9 A'   10 A'   11 A'   12 A'   13 A'   14 A'   15 A'   16 A'                 
 -9.857  -7.578  -7.570  -7.471  -7.463  -7.252  -5.485  -5.474
 17 A'   18 A'   19 A'   20 A'   21 A'   22 A'   23 A'   24 A'                 
 -5.470  -5.469  -5.462  -5.461-169.687 -58.536 -33.119 -24.306
 25 A'   26 A'   27 A'   28 A'    1 A"    2 A"    3 A"    4 A"                 
-24.302  -7.463  -5.474  -5.469  -5.461  -3.210  -3.206  -3.197
  5 A"    6 A"    7 A"    8 A"    9 A"   29 A'   30 A'   31 A'                 
 -2.408  -2.403  -2.391  -1.053  -0.943  -0.835  -0.682  -0.513
 32 A'   33 A'   34 A'   35 A'   36 A'   37 A'   38 A'   39 A'                 
 -0.501  -0.424  -0.404  -0.378  -3.206  -3.197  -2.403  -2.391
 40 A'   41 A'   42 A'   43 A'   10 A"   11 A"   12 A"   13 A"                 
 -0.472  -0.420  -0.345
 14 A"   15 A"   16 A"                                                         
 -- Virtual --                   
  0.024   0.055   0.064   0.073   0.095   0.103   0.116   0.118
 44 A'   45 A'   46 A'   47 A'   48 A'   49 A'   50 A'   51 A'                 
  0.141   0.156   0.174   0.192   0.277   0.326   0.358   0.384
 52 A'   53 A'   54 A'   55 A'   56 A'   57 A'   58 A'   59 A'                 
  0.406   0.425   0.516   0.540   0.573   0.590   0.619   0.649
 60 A'   61 A'   62 A'   63 A'   64 A'   65 A'   66 A'   67 A'                 
  0.702   0.723   0.758   0.792   0.822   0.872   0.899   0.915
 68 A'   69 A'   70 A'   71 A'   72 A'   73 A'   74 A'   75 A'                 
  1.109   1.134   1.285   1.402   1.585   1.624   1.896   1.934
 76 A'   77 A'   78 A'   79 A'   80 A'   81 A'   82 A'   83 A'                 
  1.936   1.983   2.325   2.402   4.485   4.511   4.541   4.571
 84 A'   85 A'   86 A'   87 A'   88 A'   89 A'   90 A'   91 A'                 
  4.628   4.733   4.779   6.561   6.566   7.137   7.220   7.406
 92 A'   93 A'   94 A'   95 A'   96 A'   97 A'   98 A'   99 A'                 
  8.222   8.281  14.766  14.806  14.834  14.878  28.881  29.553
100 A'  101 A'  102 A'  103 A'  104 A'  105 A'  106 A'  107 A'                 
 29.557  29.874  29.888  29.954  49.458 130.607 130.615 154.277
108 A'  109 A'  110 A'  111 A'  112 A'  113 A'  114 A'  115 A'                 
165.787 166.033 293.905 293.9771028.3971912.195  -0.031   0.082
116 A'  117 A'  118 A'  119 A'  120 A'  121 A'   17 A"   18 A"                 
  0.108   0.128   0.327   0.390   0.419   0.536   0.568   0.579
 19 A"   20 A"   21 A"   22 A"   23 A"   24 A"   25 A"   26 A"                 
  0.667   0.720   0.774   0.924   1.004   1.084   1.541   1.773
 27 A"   28 A"   29 A"   30 A"   31 A"   32 A"   33 A"   34 A"                 
  1.830   2.298   4.476   4.488   4.533   4.548   6.529   8.204
 35 A"   36 A"   37 A"   38 A"   39 A"   40 A"   41 A"   42 A"                 
 14.722  14.748  29.525  29.871  29.875 130.585 293.888
 43 A"   44 A"   45 A"   46 A"   47 A"   48 A"   49 A"                         

 Beta MOs, Restricted
 -- Occupied --                  
******* -490.04 -180.88 -169.69 -169.69  -80.04  -80.03  -65.18
  1 A'    2 A'    3 A'    4 A'    5 A'    6 A'    7 A'    8 A'                 
-58.538 -58.536 -37.935 -33.123 -33.119 -24.307 -24.306 -24.302
  9 A'   10 A'   11 A'   12 A'   13 A'   14 A'   15 A'   16 A'                 
 -9.857  -7.578  -7.570  -7.471  -7.463  -7.252  -5.485  -5.474
 17 A'   18 A'   19 A'   20 A'   21 A'   22 A'   23 A'   24 A'                 
 -5.470  -5.469  -5.462  -5.461-169.687 -58.536 -33.119 -24.306
 25 A'   26 A'   27 A'   28 A'    1 A"    2 A"    3 A"    4 A"                 
-24.302  -7.463  -5.474  -5.469  -5.461  -3.210  -3.206  -3.197
  5 A"    6 A"    7 A"    8 A"    9 A"   29 A'   30 A'   31 A'                 
 -2.408  -2.403  -2.391  -1.053  -0.943  -0.835  -0.682  -0.513
 32 A'   33 A'   34 A'   35 A'   36 A'   37 A'   38 A'   39 A'                 
 -0.501  -0.424  -0.404  -0.378  -3.206  -3.197  -2.403  -2.391
 40 A'   41 A'   42 A'   43 A'   10 A"   11 A"   12 A"   13 A"                 
 -0.472  -0.420  -0.345
 14 A"   15 A"   16 A"                                                         
 -- Virtual --                   
  0.024   0.055   0.064   0.073   0.095   0.103   0.116   0.118
 44 A'   45 A'   46 A'   47 A'   48 A'   49 A'   50 A'   51 A'                 
  0.141   0.156   0.174   0.192   0.277   0.326   0.358   0.384
 52 A'   53 A'   54 A'   55 A'   56 A'   57 A'   58 A'   59 A'                 
  0.406   0.425   0.516   0.540   0.573   0.590   0.619   0.649
 60 A'   61 A'   62 A'   63 A'   64 A'   65 A'   66 A'   67 A'                 
  0.702   0.723   0.758   0.792   0.822   0.872   0.899   0.915
 68 A'   69 A'   70 A'   71 A'   72 A'   73 A'   74 A'   75 A'                 
  1.109   1.134   1.285   1.402   1.585   1.624   1.896   1.934
 76 A'   77 A'   78 A'   79 A'   80 A'   81 A'   82 A'   83 A'                 
  1.936   1.983   2.325   2.402   4.485   4.511   4.541   4.571
 84 A'   85 A'   86 A'   87 A'   88 A'   89 A'   90 A'   91 A'                 
  4.628   4.733   4.779   6.561   6.566   7.137   7.220   7.406
 92 A'   93 A'   94 A'   95 A'   96 A'   97 A'   98 A'   99 A'                 
  8.222   8.281  14.766  14.806  14.834  14.878  28.881  29.553
100 A'  101 A'  102 A'  103 A'  104 A'  105 A'  106 A'  107 A'                 
 29.557  29.874  29.888  29.954  49.458 130.607 130.615 154.277
108 A'  109 A'  110 A'  111 A'  112 A'  113 A'  114 A'  115 A'                 
165.787 166.033 293.905 293.9771028.3971912.195  -0.031   0.082
116 A'  117 A'  118 A'  119 A'  120 A'  121 A'   17 A"   18 A"                 
  0.108   0.128   0.327   0.390   0.419   0.536   0.568   0.579
 19 A"   20 A"   21 A"   22 A"   23 A"   24 A"   25 A"   26 A"                 
  0.667   0.720   0.774   0.924   1.004   1.084   1.541   1.773
 27 A"   28 A"   29 A"   30 A"   31 A"   32 A"   33 A"   34 A"                 
  1.830   2.298   4.476   4.488   4.533   4.548   6.529   8.204
 35 A"   36 A"   37 A"   38 A"   39 A"   40 A"   41 A"   42 A"                 
 14.722  14.748  29.525  29.871  29.875 130.585 293.888
 43 A"   44 A"   45 A"   46 A"   47 A"   48 A"   49 A"                         
 --------------------------------------------------------------

          Ground-State Mulliken Net Atomic Charges

     Atom                 Charge (a.u.)
  ----------------------------------------
      1 I                    -0.154267
      2 P                     0.151824
      3 P                     0.228648
      4 Br                   -0.226205
  ----------------------------------------
  Sum of atomic charges =     0.000000

 -----------------------------------------------------------------
                    Cartesian Multipole Moments
 -----------------------------------------------------------------
    Charge (ESU x 10^10)
                -0.0000
    Dipole Moment (Debye)
         X       0.3413      Y      -0.0563      Z       0.0000
       Tot       0.3459
    Quadrupole Moments (Debye-Ang)
        XX     -77.0036     XY      -0.4914     YY     -74.7249
        XZ       0.0000     YZ      -0.0000     ZZ     -74.2637
    Octopole Moments (Debye-Ang^2)
       XXX      23.6878    XXY      -2.6204    XYY       3.6402
       YYY      -1.7772    XXZ       0.0000    XYZ       0.0000
       YYZ       0.0000    XZZ       2.6054    YZZ      -0.5602
       ZZZ       0.0000
    Hexadecapole Moments (Debye-Ang^3)
      XXXX   -2127.0950   XXXY     -46.3229   XXYY    -403.3366
      XYYY     -11.6956   YYYY    -237.6782   XXXZ       0.0000
      XXYZ      -0.0000   XYYZ       0.0000   YYYZ      -0.0000
      XXZZ    -391.9069   XYZZ      -3.3695   YYZZ     -56.5139
      XZZZ       0.0000   YZZZ      -0.0000   ZZZZ    -108.9682
 -----------------------------------------------------------------
 DrvMan completing analytic gradient of the correlated energy
 Correlated dipole moment
            1
    1   0.1342621
    2  -0.0221315
    3   0.0000000
 Energy read as -10171.407772282
 Full Analytical Gradient: (in a.u., or Hartree/Bohr)
             1             2             3             4
    1    0.00001472   -0.00002163    0.00000921   -0.00000229
    2    0.00000776   -0.00003412    0.00001727    0.00000908
    3    0.00000000   -0.00000000    0.00000000   -0.00000000
 Gradient time:  CPU 0.68 s  wall 0.73 s
 ######################################################
 ######################################################
 # Starting finite difference calculation for IDERIV  #
 Finite diff step size:  1.88973e-03 a.u.
 ----------------------------------------------------------------
             Standard Nuclear Orientation (Angstroms)
    I     Atom           X                Y                Z
 ----------------------------------------------------------------
    1      I       2.3231623229    -0.0638038611    -0.0000000000
    2      P       0.0336510794     0.9365570981     0.0000000000
    3      P      -1.0091547645    -0.8191175541     0.0000000000
    4      Br     -3.0983442239     0.0462860423    -0.0000000000
 ----------------------------------------------------------------
 Nuclear Repulsion Energy =   739.0124588871 hartrees
 There are       59 alpha and       59 beta electrons

                       Distance Matrix (Angstroms)
             I (  1)   P (  2)   P (  3)
   P (  2)  2.498516
   P (  3)  3.416846  2.042018
   Br(  4)  5.422624  3.256068  2.261335

 Requested basis set is 6-311++G(d,p)
 There are 69 shells and 170 basis functions
 A cutoff of  1.0D-14 yielded   1837 shell pairs
 There are     11853 function pairs (     13279 Cartesian)
 Smallest overlap matrix eigenvalue = 7.96E-04
 Guess MOs from SCF MO coefficient file

 -----------------------------------------------------------------------
  General SCF calculation program by
  Eric Jon Sundstrom, Paul Horn, Yuezhi Mao, Dmitri Zuev, Alec White,
  David Stuck, Shaama M.S., Shane Yost, Joonho Lee, David Small,
  Daniel Levine, Susi Lehtola, Hugh Burton, Evgeny Epifanovsky
 -----------------------------------------------------------------------
 Hartree-Fock
 using 4 threads for integral computing
 -------------------------------------------------------
 OpenMP Integral computing Module                
 Release: version 2.0, May 2017, Q-Chem Inc. Pleasanton 
 -------------------------------------------------------
 A restricted SCF calculation will be
 performed using DIIS
 SCF converges when DIIS error is below 1.0e-08
 ---------------------------------------
  Cycle       Energy         DIIS error
 ---------------------------------------
    1  -10170.6838662638      4.09e-06  
    2  -10170.6838663572      1.11e-06  
    3  -10170.6838663661      5.78e-07  
    4  -10170.6838663684      1.74e-07  
    5  -10170.6838663687      7.61e-08  
    6  -10170.6838663687      3.36e-08  
    7  -10170.6838663689      1.72e-08  
    8  -10170.6838663687      6.79e-09  Convergence criterion met
 ---------------------------------------
 SCF time:   CPU 11.71s  wall 3.00s 
 SCF   energy in the final basis set =   -10170.6838663687
 Total energy in the final basis set =   -10170.6838663687


 ------------------------------------------------------------------------------

   CCMAN2: suite of methods based on coupled cluster
           and equation of motion theories.

   Components:
   * libvmm-1.3-trunk
     by Evgeny Epifanovsky, Ilya Kaliman.
   * libtensor-2.5-trunk
     by Evgeny Epifanovsky, Michael Wormit, Dmitry Zuev, Sam Manzer, 
        Ilya Kaliman.
   * libcc-2.5-trunk
     by Evgeny Epifanovsky, Arik Landau, Tomasz Kus, Kirill Khistyaev, 
        Dmitry Zuev, Prashant Manohar, Xintian Feng, Anna Krylov, 
        Matthew Goldey, Alec White, Thomas Jagau, Kaushik Nanda, 
        Anastasia Gunina, Alexander Kunitsa, Joonho Lee.

   CCMAN original authors:
   Anna I. Krylov, C. David Sherrill, Steven R. Gwaltney,
   Edward F. C. Byrd (2000)
   Sergey V. Levchenko, Lyudmila V. Slipchenko, Tao Wang,
   Ana-Maria C. Cristian (2003)
   Piotr A. Pieniazek, C. Melania Oana, Evgeny Epifanovsky (2007)
   Prashant Manohar (2009)

 ------------------------------------------------------------------------------


 Allocating and initializing 29808MB of RAM...
 Calculation will run on 4 cores.


 Alpha MOs, Restricted
 -- Occupied --                  
******* -490.04 -180.88 -169.69 -169.69 -169.69  -80.04  -80.03
  1 A     2 A     3 A     4 A     5 A     6 A     7 A     8 A                  
-65.178 -58.538 -58.536 -58.536 -37.935 -33.123 -33.119 -33.119
  9 A    10 A    11 A    12 A    13 A    14 A    15 A    16 A                  
-24.307 -24.306 -24.306 -24.302 -24.302  -9.857  -7.578  -7.570
 17 A    18 A    19 A    20 A    21 A    22 A    23 A    24 A                  
 -7.471  -7.463  -7.463  -7.252  -5.485  -5.474  -5.474  -5.470
 25 A    26 A    27 A    28 A    29 A    30 A    31 A    32 A                  
 -5.469  -5.469  -5.462  -5.461  -5.461  -3.210  -3.206  -3.206
 33 A    34 A    35 A    36 A    37 A    38 A    39 A    40 A                  
 -3.197  -3.197  -2.408  -2.403  -2.403  -2.391  -2.391  -1.053
 41 A    42 A    43 A    44 A    45 A    46 A    47 A    48 A                  
 -0.943  -0.835  -0.682  -0.513  -0.501  -0.472  -0.424  -0.420
 49 A    50 A    51 A    52 A    53 A    54 A    55 A    56 A                  
 -0.404  -0.378  -0.345
 57 A    58 A    59 A                                                          
 -- Virtual --                   
 -0.031   0.024   0.055   0.064   0.073   0.082   0.095   0.103
 60 A    61 A    62 A    63 A    64 A    65 A    66 A    67 A                  
  0.108   0.116   0.118   0.128   0.141   0.156   0.174   0.192
 68 A    69 A    70 A    71 A    72 A    73 A    74 A    75 A                  
  0.277   0.326   0.327   0.358   0.384   0.390   0.406   0.419
 76 A    77 A    78 A    79 A    80 A    81 A    82 A    83 A                  
  0.425   0.516   0.536   0.540   0.568   0.573   0.579   0.590
 84 A    85 A    86 A    87 A    88 A    89 A    90 A    91 A                  
  0.619   0.648   0.667   0.702   0.720   0.723   0.758   0.774
 92 A    93 A    94 A    95 A    96 A    97 A    98 A    99 A                  
  0.792   0.822   0.872   0.899   0.915   0.924   1.004   1.084
100 A   101 A   102 A   103 A   104 A   105 A   106 A   107 A                  
  1.109   1.134   1.285   1.402   1.541   1.585   1.624   1.773
108 A   109 A   110 A   111 A   112 A   113 A   114 A   115 A                  
  1.830   1.896   1.934   1.936   1.983   2.298   2.325   2.402
116 A   117 A   118 A   119 A   120 A   121 A   122 A   123 A                  
  4.477   4.485   4.488   4.511   4.533   4.541   4.548   4.571
124 A   125 A   126 A   127 A   128 A   129 A   130 A   131 A                  
  4.628   4.733   4.779   6.529   6.561   6.566   7.137   7.220
132 A   133 A   134 A   135 A   136 A   137 A   138 A   139 A                  
  7.406   8.204   8.222   8.281  14.722  14.748  14.766  14.806
140 A   141 A   142 A   143 A   144 A   145 A   146 A   147 A                  
 14.834  14.878  28.881  29.525  29.553  29.557  29.871  29.874
148 A   149 A   150 A   151 A   152 A   153 A   154 A   155 A                  
 29.875  29.888  29.954  49.458 130.585 130.607 130.615 154.277
156 A   157 A   158 A   159 A   160 A   161 A   162 A   163 A                  
165.787 166.033 293.888 293.905 293.9771028.3971912.195
164 A   165 A   166 A   167 A   168 A   169 A   170 A                          

 Beta MOs, Restricted
 -- Occupied --                  
******* -490.04 -180.88 -169.69 -169.69 -169.69  -80.04  -80.03
  1 A     2 A     3 A     4 A     5 A     6 A     7 A     8 A                  
-65.178 -58.538 -58.536 -58.536 -37.935 -33.123 -33.119 -33.119
  9 A    10 A    11 A    12 A    13 A    14 A    15 A    16 A                  
-24.307 -24.306 -24.306 -24.302 -24.302  -9.857  -7.578  -7.570
 17 A    18 A    19 A    20 A    21 A    22 A    23 A    24 A                  
 -7.471  -7.463  -7.463  -7.252  -5.485  -5.474  -5.474  -5.470
 25 A    26 A    27 A    28 A    29 A    30 A    31 A    32 A                  
 -5.469  -5.469  -5.462  -5.461  -5.461  -3.210  -3.206  -3.206
 33 A    34 A    35 A    36 A    37 A    38 A    39 A    40 A                  
 -3.197  -3.197  -2.408  -2.403  -2.403  -2.391  -2.391  -1.053
 41 A    42 A    43 A    44 A    45 A    46 A    47 A    48 A                  
 -0.943  -0.835  -0.682  -0.513  -0.501  -0.472  -0.424  -0.420
 49 A    50 A    51 A    52 A    53 A    54 A    55 A    56 A                  
 -0.404  -0.378  -0.345
 57 A    58 A    59 A                                                          
 -- Virtual --                   
 -0.031   0.024   0.055   0.064   0.073   0.082   0.095   0.103
 60 A    61 A    62 A    63 A    64 A    65 A    66 A    67 A                  
  0.108   0.116   0.118   0.128   0.141   0.156   0.174   0.192
 68 A    69 A    70 A    71 A    72 A    73 A    74 A    75 A                  
  0.277   0.326   0.327   0.358   0.384   0.390   0.406   0.419
 76 A    77 A    78 A    79 A    80 A    81 A    82 A    83 A                  
  0.425   0.516   0.536   0.540   0.568   0.573   0.579   0.590
 84 A    85 A    86 A    87 A    88 A    89 A    90 A    91 A                  
  0.619   0.648   0.667   0.702   0.720   0.723   0.758   0.774
 92 A    93 A    94 A    95 A    96 A    97 A    98 A    99 A                  
  0.792   0.822   0.872   0.899   0.915   0.924   1.004   1.084
100 A   101 A   102 A   103 A   104 A   105 A   106 A   107 A                  
  1.109   1.134   1.285   1.402   1.541   1.585   1.624   1.773
108 A   109 A   110 A   111 A   112 A   113 A   114 A   115 A                  
  1.830   1.896   1.934   1.936   1.983   2.298   2.325   2.402
116 A   117 A   118 A   119 A   120 A   121 A   122 A   123 A                  
  4.477   4.485   4.488   4.511   4.533   4.541   4.548   4.571
124 A   125 A   126 A   127 A   128 A   129 A   130 A   131 A                  
  4.628   4.733   4.779   6.529   6.561   6.566   7.137   7.220
132 A   133 A   134 A   135 A   136 A   137 A   138 A   139 A                  
  7.406   8.204   8.222   8.281  14.722  14.748  14.766  14.806
140 A   141 A   142 A   143 A   144 A   145 A   146 A   147 A                  
 14.834  14.878  28.881  29.525  29.553  29.557  29.871  29.874
148 A   149 A   150 A   151 A   152 A   153 A   154 A   155 A                  
 29.875  29.888  29.954  49.458 130.585 130.607 130.615 154.277
156 A   157 A   158 A   159 A   160 A   161 A   162 A   163 A                  
165.787 166.033 293.888 293.905 293.9771028.3971912.195
164 A   165 A   166 A   167 A   168 A   169 A   170 A                          

 Occupation and symmetry of molecular orbitals

 Point group: C1 (1 irreducible representation).

                           A     All 
 -------------------------------------
 All molecular orbitals:
  - Alpha                  170   170 
  - Beta                   170   170 
 -------------------------------------
 Alpha orbitals:
  - Frozen occupied        37    37  
  - Active occupied        22    22  
  - Active virtual         111   111 
  - Frozen virtual         0     0   
 -------------------------------------
 Beta orbitals:
  - Frozen occupied        37    37  
  - Active occupied        22    22  
  - Active virtual         111   111 
  - Frozen virtual         0     0   
 -------------------------------------

 Import integrals:   CPU 0.00 s  wall 0.00 s

 Import integrals:   CPU 145.96 s  wall 37.77 s

 MP2 amplitudes:   CPU 0.21 s  wall 0.13 s

Running a double precision version
           CCSD T amplitudes will be solved using DIIS.

           Start     Size      MaxIter   EConv     TConv     
           3         7         100       1.00e-07  1.00e-05  
 ------------------------------------------------------------------------------
           Energy (a.u.)   Ediff      Tdiff       Comment
 ------------------------------------------------------------------------------
         -1.0171392e+04                           
     1   -1.0171386e+04   6.80e-03   8.53e-01     
     2   -1.0171404e+04   1.89e-02   1.05e-01     
     3   -1.0171405e+04   7.96e-04   4.26e-02     
     4   -1.0171407e+04   1.92e-03   1.37e-02     Switched to DIIS steps.
     5   -1.0171408e+04   5.93e-04   1.22e-02     
     6   -1.0171408e+04   9.09e-06   2.56e-03     
     7   -1.0171408e+04   4.40e-06   1.10e-03     
     8   -1.0171408e+04   2.50e-06   2.09e-04     
     9   -1.0171408e+04   3.43e-07   9.59e-05     
    10   -1.0171408e+04   3.49e-08   3.59e-05     
    11   -1.0171408e+04   1.61e-07   2.07e-05     
    12   -1.0171408e+04   5.24e-08   7.38e-06     
 ------------------------------------------------------------------------------
         -1.0171408e+04                           CCSD T converged.

End of double precision
 SCF energy                 = -10170.68386637
 MP2 energy                 = -10171.39233328
 CCSD correlation energy     =     -0.72390572
 CCSD total energy           = -10171.40777209

 CCSD  T1^2 = 0.0102  T2^2 = 0.3160  Leading amplitudes:

 Amplitude    Orbitals with energies
  0.0172       56 (A) A                  ->    60 (A) A                   
              -0.4199                         -0.0315                     
  0.0172       56 (A) B                  ->    60 (A) B                   
              -0.4199                         -0.0315                     
 -0.0166       59 (A) A                  ->    81 (A) A                   
              -0.3455                          0.3895                     
 -0.0166       59 (A) B                  ->    81 (A) B                   
              -0.3455                          0.3895                     

 Amplitude    Orbitals with energies
 -0.1138       59 (A) A      59 (A) B    ->    60 (A) A      60 (A) B     
              -0.3455       -0.3455           -0.0315       -0.0315       
  0.1138       59 (A) A      59 (A) B    ->    60 (A) B      60 (A) A     
              -0.3455       -0.3455           -0.0315       -0.0315       
  0.1138       59 (A) B      59 (A) A    ->    60 (A) A      60 (A) B     
              -0.3455       -0.3455           -0.0315       -0.0315       
 -0.1138       59 (A) B      59 (A) A    ->    60 (A) B      60 (A) A     
              -0.3455       -0.3455           -0.0315       -0.0315       

 Computing CCSD intemediates for later calculations in double precision
 Finished.

Running a double precision version
           CCSD Lambda amplitudes will be solved using DIIS.
           Start     Size      MaxIter   EConv     LConv     
           3         7         100       1.00e-07  1.00e-05  
 ------------------------------------------------------------------------------
            Enorm      Ldiff       Comment
 ------------------------------------------------------------------------------
     1     6.29e-02   4.95e-02     
     2     1.40e-02   4.90e-03     
     3     5.73e-03   2.40e-03     
     4     2.95e-03   1.17e-03     Switched to DIIS steps.
     5     9.45e-04   5.44e-04     
     6     4.43e-04   1.51e-04     
     7     1.40e-04   3.84e-05     
     8     6.49e-05   4.44e-06     
     9     2.37e-05   5.05e-06     
    10     8.90e-06   1.90e-06     
    11     3.22e-06   6.47e-07     
    12     1.42e-06   1.37e-07     
    13     6.48e-07   1.11e-07     
    14     2.88e-07   9.76e-09     
    15     1.41e-07   1.52e-08     
    16     4.96e-08   1.66e-09     
 ------------------------------------------------------------------------------
                                   CCSD Lambda converged.

 Computing density matrices in double precision...
           Orbital response amplitudes will be solved using DIIS.
           Start     Size      MaxIter   EConv     LConv     
           3         7         100       1.00e-06  1.00e-06  
 ------------------------------------------------------------------------------
            Enorm      Ldiff       Comment
 ------------------------------------------------------------------------------
     1     1.16e-01   3.05e-03     
     2     1.12e-01   9.50e-03     
     3     1.31e-01   2.59e-02     
     4     1.12e-02   5.96e-02     Switched to DIIS steps.
     5     3.71e-03   1.19e-03     
     6     1.04e-03   2.95e-04     
     7     3.36e-04   1.40e-04     
     8     7.70e-05   5.38e-05     
     9     3.69e-05   1.07e-06     
    10     1.29e-05   4.61e-06     
    11     4.47e-06   1.08e-06     
    12     1.53e-06   4.45e-07     
    13     3.92e-07   7.00e-08     
 ------------------------------------------------------------------------------
                                   Orbital response converged.

 Computing density matrices... Done.
 CCSD calculation:   CPU 4939.77 s  wall 1251.30 s

 Transferring MO TPDM to AO TPDM
 Transferring g2_o1o1o1o1
 Transferring g2_o1o1o1v1
 Transferring g2_o1o1v1v1
 Transferring g2_o1v1o1v1
 Transferring g2_o1v1v1v1
 Transferring g2_v1v1v1v1
 Adding separable TPDM
 Computing TPDM gradient
 --------------------------------------------------------
 2e gradient
  Atom          X               Y               Z
 --------------------------------------------------------
    1        -69.461655       10.927903       -0.000000  
    2          9.774702      -37.079571       -0.000000  
    3          1.802789       34.104584        0.000000  
    4         57.884164       -7.952916       -0.000000  
 --------------------------------------------------------
 --------------------------------------------------------
 Final gradient
  Atom          X               Y               Z
 --------------------------------------------------------
    1        -69.461655       10.927903       -0.000000  
    2          9.774702      -37.079571       -0.000000  
    3          1.802789       34.104584        0.000000  
    4         57.884164       -7.952916       -0.000000  
 --------------------------------------------------------
 Analytic gradient from two-electron contribution:   CPU 715.27 s  wall 217.95 s

 Total ccman2 time:   CPU 5806.14 s  wall 1508.84 s


 --------------------------------------------------------------

                    Orbital Energies (a.u.)
 --------------------------------------------------------------

 Alpha MOs
 -- Occupied --
*******-490.044-180.881-169.688-169.687-169.687 -80.039 -80.030
-65.178 -58.538 -58.536 -58.536 -37.935 -33.123 -33.119 -33.119
-24.307 -24.306 -24.306 -24.302 -24.302  -9.857  -7.578  -7.570
 -7.471  -7.463  -7.463  -7.252  -5.485  -5.474  -5.474  -5.470
 -5.469  -5.469  -5.462  -5.461  -5.461  -3.210  -3.206  -3.206
 -3.197  -3.197  -2.408  -2.403  -2.403  -2.391  -2.391  -1.053
 -0.943  -0.835  -0.682  -0.513  -0.501  -0.472  -0.424  -0.420
 -0.404  -0.378  -0.345
 -- Virtual --
 -0.031   0.024   0.055   0.064   0.073   0.082   0.095   0.103
  0.108   0.116   0.118   0.128   0.141   0.156   0.174   0.192
  0.277   0.326   0.327   0.358   0.384   0.390   0.406   0.419
  0.425   0.516   0.536   0.540   0.568   0.573   0.579   0.590
  0.619   0.648   0.667   0.702   0.720   0.723   0.758   0.774
  0.792   0.822   0.872   0.899   0.915   0.924   1.004   1.084
  1.109   1.134   1.285   1.402   1.541   1.585   1.624   1.773
  1.830   1.896   1.934   1.936   1.983   2.298   2.325   2.402
  4.477   4.485   4.488   4.511   4.533   4.541   4.548   4.571
  4.628   4.733   4.779   6.529   6.561   6.566   7.137   7.220
  7.406   8.204   8.222   8.281  14.722  14.748  14.766  14.806
 14.834  14.878  28.881  29.525  29.553  29.557  29.871  29.874
 29.875  29.888  29.954  49.458 130.585 130.607 130.615 154.277
165.787 166.033 293.888 293.905 293.9771028.3971912.195
 --------------------------------------------------------------

          Ground-State Mulliken Net Atomic Charges

     Atom                 Charge (a.u.)
  ----------------------------------------
      1 I                    -0.154404
      2 P                     0.151905
      3 P                     0.228607
      4 Br                   -0.226108
  ----------------------------------------
  Sum of atomic charges =    -0.000000

 -----------------------------------------------------------------
                    Cartesian Multipole Moments
 -----------------------------------------------------------------
    Charge (ESU x 10^10)
                 0.0000
    Dipole Moment (Debye)
         X       0.3375      Y      -0.0560      Z      -0.0000
       Tot       0.3422
    Quadrupole Moments (Debye-Ang)
        XX     -77.0045     XY      -0.4917     YY     -74.7255
        XZ       0.0000     YZ       0.0000     ZZ     -74.2653
    Octopole Moments (Debye-Ang^2)
       XXX      23.5760    XXY      -2.6224    XYY       3.6047
       YYY      -1.7766    XXZ      -0.0000    XYZ      -0.0000
       YYZ      -0.0000    XZZ       2.5701    YZZ      -0.5606
       ZZZ      -0.0000
    Hexadecapole Moments (Debye-Ang^3)
      XXXX   -2127.8163   XXXY     -46.3261   XXYY    -403.4804
      XYYY     -11.6918   YYYY    -237.6778   XXXZ       0.0000
      XXYZ       0.0000   XYYZ       0.0000   YYYZ       0.0000
      XXZZ    -392.0497   XYZZ      -3.3677   YYZZ     -56.5151
      XZZZ      -0.0000   YZZZ      -0.0000   ZZZZ    -108.9742
 -----------------------------------------------------------------
 DrvMan completing analytic gradient of the correlated energy
 Correlated dipole moment
            1
    1   0.1327968
    2  -0.0220332
    3  -0.0000000
 Energy read as -10171.407772086
 Full Analytical Gradient: (in a.u., or Hartree/Bohr)
             1             2             3             4
    1    0.00019416   -0.00017018   -0.00001403   -0.00000995
    2   -0.00005166    0.00001948    0.00002795    0.00000423
    3   -0.00000000   -0.00000000    0.00000000   -0.00000000
 Gradient time:  CPU 0.73 s  wall 0.77 s
 ----------------------------------------------------------------
             Standard Nuclear Orientation (Angstroms)
    I     Atom           X                Y                Z
 ----------------------------------------------------------------
    1      I       2.3211623229    -0.0638038611    -0.0000000000
    2      P       0.0336510794     0.9365570981     0.0000000000
    3      P      -1.0091547645    -0.8191175541     0.0000000000
    4      Br     -3.0983442239     0.0462860423    -0.0000000000
 ----------------------------------------------------------------
 Nuclear Repulsion Energy =   739.2731507100 hartrees
 There are       59 alpha and       59 beta electrons

                       Distance Matrix (Angstroms)
             I (  1)   P (  2)   P (  3)
   P (  2)  2.496684
   P (  3)  3.414895  2.042018
   Br(  4)  5.420625  3.256068  2.261335

 Requested basis set is 6-311++G(d,p)
 There are 69 shells and 170 basis functions
 A cutoff of  1.0D-14 yielded   1838 shell pairs
 There are     11878 function pairs (     13315 Cartesian)
 Smallest overlap matrix eigenvalue = 7.96E-04
 Guess MOs from SCF MO coefficient file

 -----------------------------------------------------------------------
  General SCF calculation program by
  Eric Jon Sundstrom, Paul Horn, Yuezhi Mao, Dmitri Zuev, Alec White,
  David Stuck, Shaama M.S., Shane Yost, Joonho Lee, David Small,
  Daniel Levine, Susi Lehtola, Hugh Burton, Evgeny Epifanovsky
 -----------------------------------------------------------------------
 Hartree-Fock
 using 4 threads for integral computing
 -------------------------------------------------------
 OpenMP Integral computing Module                
 Release: version 2.0, May 2017, Q-Chem Inc. Pleasanton 
 -------------------------------------------------------
 A restricted SCF calculation will be
 performed using DIIS
 SCF converges when DIIS error is below 1.0e-08
 ---------------------------------------
  Cycle       Energy         DIIS error
 ---------------------------------------
    1  -10170.6838735285      8.18e-06  
    2  -10170.6838739027      2.21e-06  
    3  -10170.6838739385      1.16e-06  
    4  -10170.6838739470      3.49e-07  
    5  -10170.6838739484      1.52e-07  
    6  -10170.6838739487      6.71e-08  
    7  -10170.6838739490      3.44e-08  
    8  -10170.6838739488      1.36e-08  
    9  -10170.6838739489      6.00e-09  Convergence criterion met
 ---------------------------------------
 SCF time:   CPU 13.30s  wall 4.00s 
 SCF   energy in the final basis set =   -10170.6838739489
 Total energy in the final basis set =   -10170.6838739489


 ------------------------------------------------------------------------------

   CCMAN2: suite of methods based on coupled cluster
           and equation of motion theories.

   Components:
   * libvmm-1.3-trunk
     by Evgeny Epifanovsky, Ilya Kaliman.
   * libtensor-2.5-trunk
     by Evgeny Epifanovsky, Michael Wormit, Dmitry Zuev, Sam Manzer, 
        Ilya Kaliman.
   * libcc-2.5-trunk
     by Evgeny Epifanovsky, Arik Landau, Tomasz Kus, Kirill Khistyaev, 
        Dmitry Zuev, Prashant Manohar, Xintian Feng, Anna Krylov, 
        Matthew Goldey, Alec White, Thomas Jagau, Kaushik Nanda, 
        Anastasia Gunina, Alexander Kunitsa, Joonho Lee.

   CCMAN original authors:
   Anna I. Krylov, C. David Sherrill, Steven R. Gwaltney,
   Edward F. C. Byrd (2000)
   Sergey V. Levchenko, Lyudmila V. Slipchenko, Tao Wang,
   Ana-Maria C. Cristian (2003)
   Piotr A. Pieniazek, C. Melania Oana, Evgeny Epifanovsky (2007)
   Prashant Manohar (2009)

 ------------------------------------------------------------------------------


 Allocating and initializing 29808MB of RAM...
 Calculation will run on 4 cores.


 Alpha MOs, Restricted
 -- Occupied --                  
******* -490.04 -180.88 -169.69 -169.69 -169.69  -80.04  -80.03
  1 A     2 A     3 A     4 A     5 A     6 A     7 A     8 A                  
-65.178 -58.537 -58.536 -58.536 -37.935 -33.123 -33.119 -33.119
  9 A    10 A    11 A    12 A    13 A    14 A    15 A    16 A                  
-24.307 -24.306 -24.306 -24.302 -24.302  -9.857  -7.578  -7.570
 17 A    18 A    19 A    20 A    21 A    22 A    23 A    24 A                  
 -7.470  -7.463  -7.463  -7.252  -5.485  -5.474  -5.474  -5.470
 25 A    26 A    27 A    28 A    29 A    30 A    31 A    32 A                  
 -5.469  -5.469  -5.462  -5.461  -5.461  -3.210  -3.206  -3.206
 33 A    34 A    35 A    36 A    37 A    38 A    39 A    40 A                  
 -3.197  -3.197  -2.408  -2.403  -2.403  -2.391  -2.391  -1.053
 41 A    42 A    43 A    44 A    45 A    46 A    47 A    48 A                  
 -0.943  -0.835  -0.682  -0.513  -0.501  -0.472  -0.424  -0.420
 49 A    50 A    51 A    52 A    53 A    54 A    55 A    56 A                  
 -0.404  -0.378  -0.345
 57 A    58 A    59 A                                                          
 -- Virtual --                   
 -0.031   0.024   0.055   0.064   0.073   0.082   0.095   0.103
 60 A    61 A    62 A    63 A    64 A    65 A    66 A    67 A                  
  0.108   0.116   0.118   0.128   0.141   0.156   0.174   0.192
 68 A    69 A    70 A    71 A    72 A    73 A    74 A    75 A                  
  0.277   0.326   0.327   0.358   0.384   0.390   0.406   0.419
 76 A    77 A    78 A    79 A    80 A    81 A    82 A    83 A                  
  0.425   0.516   0.536   0.540   0.568   0.573   0.579   0.590
 84 A    85 A    86 A    87 A    88 A    89 A    90 A    91 A                  
  0.619   0.649   0.667   0.702   0.720   0.723   0.758   0.774
 92 A    93 A    94 A    95 A    96 A    97 A    98 A    99 A                  
  0.792   0.822   0.872   0.899   0.915   0.924   1.004   1.084
100 A   101 A   102 A   103 A   104 A   105 A   106 A   107 A                  
  1.109   1.134   1.285   1.402   1.541   1.585   1.624   1.773
108 A   109 A   110 A   111 A   112 A   113 A   114 A   115 A                  
  1.830   1.896   1.934   1.936   1.983   2.298   2.325   2.402
116 A   117 A   118 A   119 A   120 A   121 A   122 A   123 A                  
  4.476   4.485   4.488   4.511   4.533   4.541   4.548   4.571
124 A   125 A   126 A   127 A   128 A   129 A   130 A   131 A                  
  4.628   4.733   4.779   6.529   6.561   6.566   7.137   7.220
132 A   133 A   134 A   135 A   136 A   137 A   138 A   139 A                  
  7.406   8.204   8.222   8.281  14.722  14.748  14.766  14.806
140 A   141 A   142 A   143 A   144 A   145 A   146 A   147 A                  
 14.834  14.878  28.881  29.525  29.553  29.557  29.871  29.874
148 A   149 A   150 A   151 A   152 A   153 A   154 A   155 A                  
 29.875  29.888  29.954  49.458 130.585 130.607 130.615 154.277
156 A   157 A   158 A   159 A   160 A   161 A   162 A   163 A                  
165.788 166.033 293.888 293.905 293.9771028.3971912.195
164 A   165 A   166 A   167 A   168 A   169 A   170 A                          

 Beta MOs, Restricted
 -- Occupied --                  
******* -490.04 -180.88 -169.69 -169.69 -169.69  -80.04  -80.03
  1 A     2 A     3 A     4 A     5 A     6 A     7 A     8 A                  
-65.178 -58.537 -58.536 -58.536 -37.935 -33.123 -33.119 -33.119
  9 A    10 A    11 A    12 A    13 A    14 A    15 A    16 A                  
-24.307 -24.306 -24.306 -24.302 -24.302  -9.857  -7.578  -7.570
 17 A    18 A    19 A    20 A    21 A    22 A    23 A    24 A                  
 -7.470  -7.463  -7.463  -7.252  -5.485  -5.474  -5.474  -5.470
 25 A    26 A    27 A    28 A    29 A    30 A    31 A    32 A                  
 -5.469  -5.469  -5.462  -5.461  -5.461  -3.210  -3.206  -3.206
 33 A    34 A    35 A    36 A    37 A    38 A    39 A    40 A                  
 -3.197  -3.197  -2.408  -2.403  -2.403  -2.391  -2.391  -1.053
 41 A    42 A    43 A    44 A    45 A    46 A    47 A    48 A                  
 -0.943  -0.835  -0.682  -0.513  -0.501  -0.472  -0.424  -0.420
 49 A    50 A    51 A    52 A    53 A    54 A    55 A    56 A                  
 -0.404  -0.378  -0.345
 57 A    58 A    59 A                                                          
 -- Virtual --                   
 -0.031   0.024   0.055   0.064   0.073   0.082   0.095   0.103
 60 A    61 A    62 A    63 A    64 A    65 A    66 A    67 A                  
  0.108   0.116   0.118   0.128   0.141   0.156   0.174   0.192
 68 A    69 A    70 A    71 A    72 A    73 A    74 A    75 A                  
  0.277   0.326   0.327   0.358   0.384   0.390   0.406   0.419
 76 A    77 A    78 A    79 A    80 A    81 A    82 A    83 A                  
  0.425   0.516   0.536   0.540   0.568   0.573   0.579   0.590
 84 A    85 A    86 A    87 A    88 A    89 A    90 A    91 A                  
  0.619   0.649   0.667   0.702   0.720   0.723   0.758   0.774
 92 A    93 A    94 A    95 A    96 A    97 A    98 A    99 A                  
  0.792   0.822   0.872   0.899   0.915   0.924   1.004   1.084
100 A   101 A   102 A   103 A   104 A   105 A   106 A   107 A                  
  1.109   1.134   1.285   1.402   1.541   1.585   1.624   1.773
108 A   109 A   110 A   111 A   112 A   113 A   114 A   115 A                  
  1.830   1.896   1.934   1.936   1.983   2.298   2.325   2.402
116 A   117 A   118 A   119 A   120 A   121 A   122 A   123 A                  
  4.476   4.485   4.488   4.511   4.533   4.541   4.548   4.571
124 A   125 A   126 A   127 A   128 A   129 A   130 A   131 A                  
  4.628   4.733   4.779   6.529   6.561   6.566   7.137   7.220
132 A   133 A   134 A   135 A   136 A   137 A   138 A   139 A                  
  7.406   8.204   8.222   8.281  14.722  14.748  14.766  14.806
140 A   141 A   142 A   143 A   144 A   145 A   146 A   147 A                  
 14.834  14.878  28.881  29.525  29.553  29.557  29.871  29.874
148 A   149 A   150 A   151 A   152 A   153 A   154 A   155 A                  
 29.875  29.888  29.954  49.458 130.585 130.607 130.615 154.277
156 A   157 A   158 A   159 A   160 A   161 A   162 A   163 A                  
165.788 166.033 293.888 293.905 293.9771028.3971912.195
164 A   165 A   166 A   167 A   168 A   169 A   170 A                          

 Occupation and symmetry of molecular orbitals

 Point group: C1 (1 irreducible representation).

                           A     All 
 -------------------------------------
 All molecular orbitals:
  - Alpha                  170   170 
  - Beta                   170   170 
 -------------------------------------
 Alpha orbitals:
  - Frozen occupied        37    37  
  - Active occupied        22    22  
  - Active virtual         111   111 
  - Frozen virtual         0     0   
 -------------------------------------
 Beta orbitals:
  - Frozen occupied        37    37  
  - Active occupied        22    22  
  - Active virtual         111   111 
  - Frozen virtual         0     0   
 -------------------------------------

 Import integrals:   CPU 0.00 s  wall 0.00 s

 Import integrals:   CPU 145.92 s  wall 37.50 s

 MP2 amplitudes:   CPU 0.26 s  wall 0.19 s

Running a double precision version
           CCSD T amplitudes will be solved using DIIS.

           Start     Size      MaxIter   EConv     TConv     
           3         7         100       1.00e-07  1.00e-05  
 ------------------------------------------------------------------------------
           Energy (a.u.)   Ediff      Tdiff       Comment
 ------------------------------------------------------------------------------
         -1.0171392e+04                           
     1   -1.0171386e+04   6.81e-03   8.53e-01     
     2   -1.0171404e+04   1.89e-02   1.05e-01     
     3   -1.0171405e+04   7.95e-04   4.26e-02     
     4   -1.0171407e+04   1.92e-03   1.37e-02     Switched to DIIS steps.
     5   -1.0171408e+04   5.92e-04   1.22e-02     
     6   -1.0171408e+04   9.04e-06   2.56e-03     
     7   -1.0171408e+04   4.40e-06   1.10e-03     
     8   -1.0171408e+04   2.49e-06   2.09e-04     
     9   -1.0171408e+04   3.39e-07   9.56e-05     
    10   -1.0171408e+04   3.47e-08   3.58e-05     
    11   -1.0171408e+04   1.60e-07   2.06e-05     
    12   -1.0171408e+04   5.21e-08   7.35e-06     
 ------------------------------------------------------------------------------
         -1.0171408e+04                           CCSD T converged.

End of double precision
 SCF energy                 = -10170.68387395
 MP2 energy                 = -10171.39234812
 CCSD correlation energy     =     -0.72389818
 CCSD total energy           = -10171.40777213

 CCSD  T1^2 = 0.0102  T2^2 = 0.3160  Leading amplitudes:

 Amplitude    Orbitals with energies
  0.0173       56 (A) A                  ->    60 (A) A                   
              -0.4201                         -0.0315                     
  0.0173       56 (A) B                  ->    60 (A) B                   
              -0.4201                         -0.0315                     
 -0.0166       59 (A) A                  ->    81 (A) A                   
              -0.3454                          0.3896                     
 -0.0166       59 (A) B                  ->    81 (A) B                   
              -0.3454                          0.3896                     

 Amplitude    Orbitals with energies
 -0.1139       59 (A) A      59 (A) B    ->    60 (A) A      60 (A) B     
              -0.3454       -0.3454           -0.0315       -0.0315       
  0.1139       59 (A) A      59 (A) B    ->    60 (A) B      60 (A) A     
              -0.3454       -0.3454           -0.0315       -0.0315       
  0.1139       59 (A) B      59 (A) A    ->    60 (A) A      60 (A) B     
              -0.3454       -0.3454           -0.0315       -0.0315       
 -0.1139       59 (A) B      59 (A) A    ->    60 (A) B      60 (A) A     
              -0.3454       -0.3454           -0.0315       -0.0315       

 Computing CCSD intemediates for later calculations in double precision
 Finished.

Running a double precision version
           CCSD Lambda amplitudes will be solved using DIIS.
           Start     Size      MaxIter   EConv     LConv     
           3         7         100       1.00e-07  1.00e-05  
 ------------------------------------------------------------------------------
            Enorm      Ldiff       Comment
 ------------------------------------------------------------------------------
     1     6.29e-02   4.95e-02     
     2     1.39e-02   4.90e-03     
     3     5.72e-03   2.40e-03     
     4     2.95e-03   1.16e-03     Switched to DIIS steps.
     5     9.44e-04   5.43e-04     
     6     4.43e-04   1.51e-04     
     7     1.40e-04   3.84e-05     
     8     6.47e-05   4.43e-06     
     9     2.37e-05   5.03e-06     
    10     8.88e-06   1.89e-06     
    11     3.21e-06   6.47e-07     
    12     1.42e-06   1.37e-07     
    13     6.45e-07   1.11e-07     
    14     2.87e-07   9.92e-09     
    15     1.41e-07   1.52e-08     
    16     4.94e-08   1.63e-09     
 ------------------------------------------------------------------------------
                                   CCSD Lambda converged.

 Computing density matrices in double precision...
           Orbital response amplitudes will be solved using DIIS.
           Start     Size      MaxIter   EConv     LConv     
           3         7         100       1.00e-06  1.00e-06  
 ------------------------------------------------------------------------------
            Enorm      Ldiff       Comment
 ------------------------------------------------------------------------------
     1     1.16e-01   3.07e-03     
     2     1.12e-01   9.50e-03     
     3     1.31e-01   2.59e-02     
     4     1.12e-02   5.95e-02     Switched to DIIS steps.
     5     3.67e-03   1.18e-03     
     6     1.05e-03   2.93e-04     
     7     3.36e-04   1.39e-04     
     8     7.68e-05   5.37e-05     
     9     3.68e-05   1.08e-06     
    10     1.29e-05   4.59e-06     
    11     4.47e-06   1.07e-06     
    12     1.52e-06   4.42e-07     
    13     3.92e-07   6.88e-08     
 ------------------------------------------------------------------------------
                                   Orbital response converged.

 Computing density matrices... Done.
 CCSD calculation:   CPU 4938.22 s  wall 1251.20 s

 Transferring MO TPDM to AO TPDM
 Transferring g2_o1o1o1o1
 Transferring g2_o1o1o1v1
 Transferring g2_o1o1v1v1
 Transferring g2_o1v1o1v1
 Transferring g2_o1v1v1v1
 Transferring g2_v1v1v1v1
 Adding separable TPDM
 Computing TPDM gradient
 --------------------------------------------------------
 2e gradient
  Atom          X               Y               Z
 --------------------------------------------------------
    1        -69.521526       10.950444       -0.000000  
    2          9.807822      -37.109152        0.000000  
    3          1.817773       34.111946       -0.000000  
    4         57.895931       -7.953238        0.000000  
 --------------------------------------------------------
 --------------------------------------------------------
 Final gradient
  Atom          X               Y               Z
 --------------------------------------------------------
    1        -69.521526       10.950444       -0.000000  
    2          9.807822      -37.109152        0.000000  
    3          1.817773       34.111946       -0.000000  
    4         57.895931       -7.953238        0.000000  
 --------------------------------------------------------
 Analytic gradient from two-electron contribution:   CPU 716.28 s  wall 218.68 s

 Total ccman2 time:   CPU 5805.30 s  wall 1509.19 s


 --------------------------------------------------------------

                    Orbital Energies (a.u.)
 --------------------------------------------------------------

 Alpha MOs
 -- Occupied --
*******-490.044-180.881-169.688-169.687-169.687 -80.039 -80.030
-65.178 -58.537 -58.536 -58.536 -37.935 -33.123 -33.119 -33.119
-24.307 -24.306 -24.306 -24.302 -24.302  -9.857  -7.578  -7.570
 -7.470  -7.463  -7.463  -7.252  -5.485  -5.474  -5.474  -5.470
 -5.469  -5.469  -5.462  -5.461  -5.461  -3.210  -3.206  -3.206
 -3.197  -3.197  -2.408  -2.403  -2.403  -2.391  -2.391  -1.053
 -0.943  -0.835  -0.682  -0.513  -0.501  -0.472  -0.424  -0.420
 -0.404  -0.378  -0.345
 -- Virtual --
 -0.031   0.024   0.055   0.064   0.073   0.082   0.095   0.103
  0.108   0.116   0.118   0.128   0.141   0.156   0.174   0.192
  0.277   0.326   0.327   0.358   0.384   0.390   0.406   0.419
  0.425   0.516   0.536   0.540   0.568   0.573   0.579   0.590
  0.619   0.649   0.667   0.702   0.720   0.723   0.758   0.774
  0.792   0.822   0.872   0.899   0.915   0.924   1.004   1.084
  1.109   1.134   1.285   1.402   1.541   1.585   1.624   1.773
  1.830   1.896   1.934   1.936   1.983   2.298   2.325   2.402
  4.476   4.485   4.488   4.511   4.533   4.541   4.548   4.571
  4.628   4.733   4.779   6.529   6.561   6.566   7.137   7.220
  7.406   8.204   8.222   8.281  14.722  14.748  14.766  14.806
 14.834  14.878  28.881  29.525  29.553  29.557  29.871  29.874
 29.875  29.888  29.954  49.458 130.585 130.607 130.615 154.277
165.788 166.033 293.888 293.905 293.9771028.3971912.195
 --------------------------------------------------------------

          Ground-State Mulliken Net Atomic Charges

     Atom                 Charge (a.u.)
  ----------------------------------------
      1 I                    -0.154129
      2 P                     0.151742
      3 P                     0.228689
      4 Br                   -0.226301
  ----------------------------------------
  Sum of atomic charges =    -0.000000

 -----------------------------------------------------------------
                    Cartesian Multipole Moments
 -----------------------------------------------------------------
    Charge (ESU x 10^10)
                 0.0000
    Dipole Moment (Debye)
         X       0.3450      Y      -0.0565      Z      -0.0000
       Tot       0.3496
    Quadrupole Moments (Debye-Ang)
        XX     -77.0027     XY      -0.4910     YY     -74.7244
        XZ      -0.0000     YZ      -0.0000     ZZ     -74.2620
    Octopole Moments (Debye-Ang^2)
       XXX      23.7996    XXY      -2.6183    XYY       3.6757
       YYY      -1.7778    XXZ       0.0000    XYZ       0.0000
       YYZ      -0.0000    XZZ       2.6408    YZZ      -0.5597
       ZZZ      -0.0000
    Hexadecapole Moments (Debye-Ang^3)
      XXXX   -2126.3741   XXXY     -46.3196   XXYY    -403.1929
      XYYY     -11.6993   YYYY    -237.6786   XXXZ      -0.0000
      XXYZ      -0.0000   XYYZ      -0.0000   YYYZ      -0.0000
      XXZZ    -391.7642   XYZZ      -3.3712   YYZZ     -56.5127
      XZZZ       0.0000   YZZZ       0.0000   ZZZZ    -108.9622
 -----------------------------------------------------------------
 DrvMan completing analytic gradient of the correlated energy
 Correlated dipole moment
            1
    1   0.1357286
    2  -0.0222304
    3  -0.0000000
 Energy read as -10171.407772134
 Full Analytical Gradient: (in a.u., or Hartree/Bohr)
             1             2             3             4
    1   -0.00016537    0.00012747    0.00003248    0.00000542
    2    0.00006742   -0.00008792    0.00000655    0.00001395
    3    0.00000000   -0.00000000    0.00000000    0.00000000
 Gradient time:  CPU 0.73 s  wall 0.77 s
 ----------------------------------------------------------------
             Standard Nuclear Orientation (Angstroms)
    I     Atom           X                Y                Z
 ----------------------------------------------------------------
    1      I       2.3221623229    -0.0628038611    -0.0000000000
    2      P       0.0336510794     0.9365570981     0.0000000000
    3      P      -1.0091547645    -0.8191175541     0.0000000000
    4      Br     -3.0983442239     0.0462860423    -0.0000000000
 ----------------------------------------------------------------
 Nuclear Repulsion Energy =   739.1624714198 hartrees
 There are       59 alpha and       59 beta electrons

                       Distance Matrix (Angstroms)
             I (  1)   P (  2)   P (  3)
   P (  2)  2.497200
   P (  3)  3.416092  2.042018
   Br(  4)  5.421604  3.256068  2.261335

 Requested basis set is 6-311++G(d,p)
 There are 69 shells and 170 basis functions
 A cutoff of  1.0D-14 yielded   1838 shell pairs
 There are     11878 function pairs (     13315 Cartesian)
 Smallest overlap matrix eigenvalue = 7.96E-04
 Guess MOs from SCF MO coefficient file

 -----------------------------------------------------------------------
  General SCF calculation program by
  Eric Jon Sundstrom, Paul Horn, Yuezhi Mao, Dmitri Zuev, Alec White,
  David Stuck, Shaama M.S., Shane Yost, Joonho Lee, David Small,
  Daniel Levine, Susi Lehtola, Hugh Burton, Evgeny Epifanovsky
 -----------------------------------------------------------------------
 Hartree-Fock
 using 4 threads for integral computing
 -------------------------------------------------------
 OpenMP Integral computing Module                
 Release: version 2.0, May 2017, Q-Chem Inc. Pleasanton 
 -------------------------------------------------------
 A restricted SCF calculation will be
 performed using DIIS
 SCF converges when DIIS error is below 1.0e-08
 ---------------------------------------
  Cycle       Energy         DIIS error
 ---------------------------------------
    1  -10170.6838747612      3.64e-06  
    2  -10170.6838748570      1.07e-06  
    3  -10170.6838748701      5.52e-07  
    4  -10170.6838748729      2.27e-07  
    5  -10170.6838748736      8.31e-08  
    6  -10170.6838748738      2.96e-08  
    7  -10170.6838748737      1.26e-08  
    8  -10170.6838748737      4.78e-09  Convergence criterion met
 ---------------------------------------
 SCF time:   CPU 11.76s  wall 3.00s 
 SCF   energy in the final basis set =   -10170.6838748737
 Total energy in the final basis set =   -10170.6838748737


 ------------------------------------------------------------------------------

   CCMAN2: suite of methods based on coupled cluster
           and equation of motion theories.

   Components:
   * libvmm-1.3-trunk
     by Evgeny Epifanovsky, Ilya Kaliman.
   * libtensor-2.5-trunk
     by Evgeny Epifanovsky, Michael Wormit, Dmitry Zuev, Sam Manzer, 
        Ilya Kaliman.
   * libcc-2.5-trunk
     by Evgeny Epifanovsky, Arik Landau, Tomasz Kus, Kirill Khistyaev, 
        Dmitry Zuev, Prashant Manohar, Xintian Feng, Anna Krylov, 
        Matthew Goldey, Alec White, Thomas Jagau, Kaushik Nanda, 
        Anastasia Gunina, Alexander Kunitsa, Joonho Lee.

   CCMAN original authors:
   Anna I. Krylov, C. David Sherrill, Steven R. Gwaltney,
   Edward F. C. Byrd (2000)
   Sergey V. Levchenko, Lyudmila V. Slipchenko, Tao Wang,
   Ana-Maria C. Cristian (2003)
   Piotr A. Pieniazek, C. Melania Oana, Evgeny Epifanovsky (2007)
   Prashant Manohar (2009)

 ------------------------------------------------------------------------------


 Allocating and initializing 29808MB of RAM...
 Calculation will run on 4 cores.


 Alpha MOs, Restricted
 -- Occupied --                  
******* -490.04 -180.88 -169.69 -169.69 -169.69  -80.04  -80.03
  1 A     2 A     3 A     4 A     5 A     6 A     7 A     8 A                  
-65.178 -58.538 -58.536 -58.536 -37.935 -33.123 -33.119 -33.119
  9 A    10 A    11 A    12 A    13 A    14 A    15 A    16 A                  
-24.307 -24.306 -24.306 -24.302 -24.302  -9.857  -7.578  -7.570
 17 A    18 A    19 A    20 A    21 A    22 A    23 A    24 A                  
 -7.471  -7.463  -7.463  -7.252  -5.485  -5.474  -5.474  -5.470
 25 A    26 A    27 A    28 A    29 A    30 A    31 A    32 A                  
 -5.469  -5.469  -5.462  -5.461  -5.461  -3.210  -3.206  -3.206
 33 A    34 A    35 A    36 A    37 A    38 A    39 A    40 A                  
 -3.197  -3.197  -2.408  -2.403  -2.403  -2.391  -2.391  -1.053
 41 A    42 A    43 A    44 A    45 A    46 A    47 A    48 A                  
 -0.943  -0.835  -0.682  -0.513  -0.501  -0.472  -0.424  -0.420
 49 A    50 A    51 A    52 A    53 A    54 A    55 A    56 A                  
 -0.404  -0.378  -0.345
 57 A    58 A    59 A                                                          
 -- Virtual --                   
 -0.031   0.024   0.055   0.064   0.073   0.082   0.095   0.103
 60 A    61 A    62 A    63 A    64 A    65 A    66 A    67 A                  
  0.108   0.116   0.118   0.128   0.141   0.156   0.174   0.192
 68 A    69 A    70 A    71 A    72 A    73 A    74 A    75 A                  
  0.277   0.326   0.327   0.358   0.384   0.390   0.406   0.419
 76 A    77 A    78 A    79 A    80 A    81 A    82 A    83 A                  
  0.425   0.516   0.536   0.540   0.568   0.573   0.579   0.590
 84 A    85 A    86 A    87 A    88 A    89 A    90 A    91 A                  
  0.619   0.649   0.667   0.702   0.720   0.723   0.758   0.774
 92 A    93 A    94 A    95 A    96 A    97 A    98 A    99 A                  
  0.792   0.822   0.872   0.899   0.915   0.924   1.004   1.084
100 A   101 A   102 A   103 A   104 A   105 A   106 A   107 A                  
  1.109   1.134   1.285   1.402   1.541   1.585   1.624   1.773
108 A   109 A   110 A   111 A   112 A   113 A   114 A   115 A                  
  1.830   1.896   1.934   1.936   1.983   2.298   2.325   2.402
116 A   117 A   118 A   119 A   120 A   121 A   122 A   123 A                  
  4.476   4.485   4.488   4.511   4.533   4.541   4.548   4.571
124 A   125 A   126 A   127 A   128 A   129 A   130 A   131 A                  
  4.628   4.733   4.779   6.529   6.561   6.566   7.137   7.220
132 A   133 A   134 A   135 A   136 A   137 A   138 A   139 A                  
  7.406   8.204   8.222   8.281  14.722  14.748  14.766  14.806
140 A   141 A   142 A   143 A   144 A   145 A   146 A   147 A                  
 14.834  14.878  28.881  29.525  29.553  29.557  29.871  29.874
148 A   149 A   150 A   151 A   152 A   153 A   154 A   155 A                  
 29.875  29.887  29.954  49.458 130.585 130.607 130.615 154.277
156 A   157 A   158 A   159 A   160 A   161 A   162 A   163 A                  
165.788 166.033 293.888 293.905 293.9771028.3971912.195
164 A   165 A   166 A   167 A   168 A   169 A   170 A                          

 Beta MOs, Restricted
 -- Occupied --                  
******* -490.04 -180.88 -169.69 -169.69 -169.69  -80.04  -80.03
  1 A     2 A     3 A     4 A     5 A     6 A     7 A     8 A                  
-65.178 -58.538 -58.536 -58.536 -37.935 -33.123 -33.119 -33.119
  9 A    10 A    11 A    12 A    13 A    14 A    15 A    16 A                  
-24.307 -24.306 -24.306 -24.302 -24.302  -9.857  -7.578  -7.570
 17 A    18 A    19 A    20 A    21 A    22 A    23 A    24 A                  
 -7.471  -7.463  -7.463  -7.252  -5.485  -5.474  -5.474  -5.470
 25 A    26 A    27 A    28 A    29 A    30 A    31 A    32 A                  
 -5.469  -5.469  -5.462  -5.461  -5.461  -3.210  -3.206  -3.206
 33 A    34 A    35 A    36 A    37 A    38 A    39 A    40 A                  
 -3.197  -3.197  -2.408  -2.403  -2.403  -2.391  -2.391  -1.053
 41 A    42 A    43 A    44 A    45 A    46 A    47 A    48 A                  
 -0.943  -0.835  -0.682  -0.513  -0.501  -0.472  -0.424  -0.420
 49 A    50 A    51 A    52 A    53 A    54 A    55 A    56 A                  
 -0.404  -0.378  -0.345
 57 A    58 A    59 A                                                          
 -- Virtual --                   
 -0.031   0.024   0.055   0.064   0.073   0.082   0.095   0.103
 60 A    61 A    62 A    63 A    64 A    65 A    66 A    67 A                  
  0.108   0.116   0.118   0.128   0.141   0.156   0.174   0.192
 68 A    69 A    70 A    71 A    72 A    73 A    74 A    75 A                  
  0.277   0.326   0.327   0.358   0.384   0.390   0.406   0.419
 76 A    77 A    78 A    79 A    80 A    81 A    82 A    83 A                  
  0.425   0.516   0.536   0.540   0.568   0.573   0.579   0.590
 84 A    85 A    86 A    87 A    88 A    89 A    90 A    91 A                  
  0.619   0.649   0.667   0.702   0.720   0.723   0.758   0.774
 92 A    93 A    94 A    95 A    96 A    97 A    98 A    99 A                  
  0.792   0.822   0.872   0.899   0.915   0.924   1.004   1.084
100 A   101 A   102 A   103 A   104 A   105 A   106 A   107 A                  
  1.109   1.134   1.285   1.402   1.541   1.585   1.624   1.773
108 A   109 A   110 A   111 A   112 A   113 A   114 A   115 A                  
  1.830   1.896   1.934   1.936   1.983   2.298   2.325   2.402
116 A   117 A   118 A   119 A   120 A   121 A   122 A   123 A                  
  4.476   4.485   4.488   4.511   4.533   4.541   4.548   4.571
124 A   125 A   126 A   127 A   128 A   129 A   130 A   131 A                  
  4.628   4.733   4.779   6.529   6.561   6.566   7.137   7.220
132 A   133 A   134 A   135 A   136 A   137 A   138 A   139 A                  
  7.406   8.204   8.222   8.281  14.722  14.748  14.766  14.806
140 A   141 A   142 A   143 A   144 A   145 A   146 A   147 A                  
 14.834  14.878  28.881  29.525  29.553  29.557  29.871  29.874
148 A   149 A   150 A   151 A   152 A   153 A   154 A   155 A                  
 29.875  29.887  29.954  49.458 130.585 130.607 130.615 154.277
156 A   157 A   158 A   159 A   160 A   161 A   162 A   163 A                  
165.788 166.033 293.888 293.905 293.9771028.3971912.195
164 A   165 A   166 A   167 A   168 A   169 A   170 A                          

 Occupation and symmetry of molecular orbitals

 Point group: C1 (1 irreducible representation).

                           A     All 
 -------------------------------------
 All molecular orbitals:
  - Alpha                  170   170 
  - Beta                   170   170 
 -------------------------------------
 Alpha orbitals:
  - Frozen occupied        37    37  
  - Active occupied        22    22  
  - Active virtual         111   111 
  - Frozen virtual         0     0   
 -------------------------------------
 Beta orbitals:
  - Frozen occupied        37    37  
  - Active occupied        22    22  
  - Active virtual         111   111 
  - Frozen virtual         0     0   
 -------------------------------------

 Import integrals:   CPU 0.00 s  wall 0.00 s

 Import integrals:   CPU 146.96 s  wall 37.96 s

 MP2 amplitudes:   CPU 0.21 s  wall 0.14 s

Running a double precision version
           CCSD T amplitudes will be solved using DIIS.

           Start     Size      MaxIter   EConv     TConv     
           3         7         100       1.00e-07  1.00e-05  
 ------------------------------------------------------------------------------
           Energy (a.u.)   Ediff      Tdiff       Comment
 ------------------------------------------------------------------------------
         -1.0171392e+04                           
     1   -1.0171386e+04   6.81e-03   8.53e-01     
     2   -1.0171404e+04   1.89e-02   1.05e-01     
     3   -1.0171405e+04   7.95e-04   4.26e-02     
     4   -1.0171407e+04   1.92e-03   1.37e-02     Switched to DIIS steps.
     5   -1.0171408e+04   5.92e-04   1.22e-02     
     6   -1.0171408e+04   9.05e-06   2.56e-03     
     7   -1.0171408e+04   4.40e-06   1.10e-03     
     8   -1.0171408e+04   2.49e-06   2.09e-04     
     9   -1.0171408e+04   3.40e-07   9.57e-05     
    10   -1.0171408e+04   3.48e-08   3.58e-05     
    11   -1.0171408e+04   1.61e-07   2.06e-05     
    12   -1.0171408e+04   5.22e-08   7.36e-06     
 ------------------------------------------------------------------------------
         -1.0171408e+04                           CCSD T converged.

End of double precision
 SCF energy                 = -10170.68387487
 MP2 energy                 = -10171.39234200
 CCSD correlation energy     =     -0.72389736
 CCSD total energy           = -10171.40777223

 CCSD  T1^2 = 0.0102  T2^2 = 0.3160  Leading amplitudes:

 Amplitude    Orbitals with energies
 -0.0173       56 (A) A                  ->    60 (A) A                   
              -0.4200                         -0.0315                     
 -0.0173       56 (A) B                  ->    60 (A) B                   
              -0.4200                         -0.0315                     
  0.0166       59 (A) A                  ->    81 (A) A                   
              -0.3454                          0.3896                     
  0.0166       59 (A) B                  ->    81 (A) B                   
              -0.3454                          0.3896                     

 Amplitude    Orbitals with energies
 -0.1139       59 (A) A      59 (A) B    ->    60 (A) A      60 (A) B     
              -0.3454       -0.3454           -0.0315       -0.0315       
  0.1139       59 (A) A      59 (A) B    ->    60 (A) B      60 (A) A     
              -0.3454       -0.3454           -0.0315       -0.0315       
  0.1139       59 (A) B      59 (A) A    ->    60 (A) A      60 (A) B     
              -0.3454       -0.3454           -0.0315       -0.0315       
 -0.1139       59 (A) B      59 (A) A    ->    60 (A) B      60 (A) A     
              -0.3454       -0.3454           -0.0315       -0.0315       

 Computing CCSD intemediates for later calculations in double precision
 Finished.

Running a double precision version
           CCSD Lambda amplitudes will be solved using DIIS.
           Start     Size      MaxIter   EConv     LConv     
           3         7         100       1.00e-07  1.00e-05  
 ------------------------------------------------------------------------------
            Enorm      Ldiff       Comment
 ------------------------------------------------------------------------------
     1     6.29e-02   4.95e-02     
     2     1.39e-02   4.90e-03     
     3     5.73e-03   2.40e-03     
     4     2.95e-03   1.16e-03     Switched to DIIS steps.
     5     9.44e-04   5.43e-04     
     6     4.43e-04   1.51e-04     
     7     1.40e-04   3.84e-05     
     8     6.48e-05   4.44e-06     
     9     2.37e-05   5.04e-06     
    10     8.88e-06   1.89e-06     
    11     3.21e-06   6.47e-07     
    12     1.42e-06   1.37e-07     
    13     6.46e-07   1.11e-07     
    14     2.87e-07   9.91e-09     
    15     1.41e-07   1.52e-08     
    16     4.94e-08   1.63e-09     
 ------------------------------------------------------------------------------
                                   CCSD Lambda converged.

 Computing density matrices in double precision...
           Orbital response amplitudes will be solved using DIIS.
           Start     Size      MaxIter   EConv     LConv     
           3         7         100       1.00e-06  1.00e-06  
 ------------------------------------------------------------------------------
            Enorm      Ldiff       Comment
 ------------------------------------------------------------------------------
     1     1.16e-01   3.06e-03     
     2     1.12e-01   9.50e-03     
     3     1.31e-01   2.59e-02     
     4     1.12e-02   5.96e-02     Switched to DIIS steps.
     5     3.68e-03   1.18e-03     
     6     1.04e-03   2.93e-04     
     7     3.36e-04   1.39e-04     
     8     7.67e-05   5.38e-05     
     9     3.68e-05   1.07e-06     
    10     1.29e-05   4.60e-06     
    11     4.47e-06   1.07e-06     
    12     1.52e-06   4.43e-07     
    13     3.92e-07   6.90e-08     
 ------------------------------------------------------------------------------
                                   Orbital response converged.

 Computing density matrices... Done.
 CCSD calculation:   CPU 4940.39 s  wall 1251.48 s

 Transferring MO TPDM to AO TPDM
 Transferring g2_o1o1o1o1
 Transferring g2_o1o1o1v1
 Transferring g2_o1o1v1v1
 Transferring g2_o1v1o1v1
 Transferring g2_o1v1v1v1
 Transferring g2_v1v1v1v1
 Adding separable TPDM
 Computing TPDM gradient
 --------------------------------------------------------
 2e gradient
  Atom          X               Y               Z
 --------------------------------------------------------
    1        -69.502965       10.921854       -0.000000  
    2          9.805087      -37.084147        0.000000  
    3          1.807122       34.112607       -0.000000  
    4         57.890756       -7.950315       -0.000000  
 --------------------------------------------------------
 --------------------------------------------------------
 Final gradient
  Atom          X               Y               Z
 --------------------------------------------------------
    1        -69.502965       10.921854       -0.000000  
    2          9.805087      -37.084147        0.000000  
    3          1.807122       34.112607       -0.000000  
    4         57.890756       -7.950315       -0.000000  
 --------------------------------------------------------
 Analytic gradient from two-electron contribution:   CPU 718.43 s  wall 219.02 s

 Total ccman2 time:   CPU 5810.88 s  wall 1510.33 s


 --------------------------------------------------------------

                    Orbital Energies (a.u.)
 --------------------------------------------------------------

 Alpha MOs
 -- Occupied --
*******-490.044-180.881-169.688-169.687-169.687 -80.039 -80.030
-65.178 -58.538 -58.536 -58.536 -37.935 -33.123 -33.119 -33.119
-24.307 -24.306 -24.306 -24.302 -24.302  -9.857  -7.578  -7.570
 -7.471  -7.463  -7.463  -7.252  -5.485  -5.474  -5.474  -5.470
 -5.469  -5.469  -5.462  -5.461  -5.461  -3.210  -3.206  -3.206
 -3.197  -3.197  -2.408  -2.403  -2.403  -2.391  -2.391  -1.053
 -0.943  -0.835  -0.682  -0.513  -0.501  -0.472  -0.424  -0.420
 -0.404  -0.378  -0.345
 -- Virtual --
 -0.031   0.024   0.055   0.064   0.073   0.082   0.095   0.103
  0.108   0.116   0.118   0.128   0.141   0.156   0.174   0.192
  0.277   0.326   0.327   0.358   0.384   0.390   0.406   0.419
  0.425   0.516   0.536   0.540   0.568   0.573   0.579   0.590
  0.619   0.649   0.667   0.702   0.720   0.723   0.758   0.774
  0.792   0.822   0.872   0.899   0.915   0.924   1.004   1.084
  1.109   1.134   1.285   1.402   1.541   1.585   1.624   1.773
  1.830   1.896   1.934   1.936   1.983   2.298   2.325   2.402
  4.476   4.485   4.488   4.511   4.533   4.541   4.548   4.571
  4.628   4.733   4.779   6.529   6.561   6.566   7.137   7.220
  7.406   8.204   8.222   8.281  14.722  14.748  14.766  14.806
 14.834  14.878  28.881  29.525  29.553  29.557  29.871  29.874
 29.875  29.887  29.954  49.458 130.585 130.607 130.615 154.277
165.788 166.033 293.888 293.905 293.9771028.3971912.195
 --------------------------------------------------------------

          Ground-State Mulliken Net Atomic Charges

     Atom                 Charge (a.u.)
  ----------------------------------------
      1 I                    -0.154171
      2 P                     0.151740
      3 P                     0.228598
      4 Br                   -0.226168
  ----------------------------------------
  Sum of atomic charges =     0.000000

 -----------------------------------------------------------------
                    Cartesian Multipole Moments
 -----------------------------------------------------------------
    Charge (ESU x 10^10)
                 0.0000
    Dipole Moment (Debye)
         X       0.3427      Y      -0.0569      Z      -0.0000
       Tot       0.3474
    Quadrupole Moments (Debye-Ang)
        XX     -76.9997     XY      -0.4909     YY     -74.7269
        XZ       0.0000     YZ      -0.0000     ZZ     -74.2631
    Octopole Moments (Debye-Ang^2)
       XXX      23.6987    XXY      -2.6440    XYY       3.6395
       YYY      -1.8660    XXZ       0.0000    XYZ       0.0000
       YYZ      -0.0000    XZZ       2.6083    YZZ      -0.5895
       ZZZ       0.0000
    Hexadecapole Moments (Debye-Ang^3)
      XXXX   -2127.0217   XXXY     -46.4986   XXYY    -403.3472
      XYYY     -11.8944   YYYY    -237.6651   XXXZ      -0.0000
      XXYZ      -0.0000   XYYZ      -0.0000   YYYZ      -0.0000
      XXZZ    -391.9016   XYZZ      -3.4381   YYZZ     -56.5108
      XZZZ       0.0000   YZZZ       0.0000   ZZZZ    -108.9662
 -----------------------------------------------------------------
 DrvMan completing analytic gradient of the correlated energy
 Correlated dipole moment
            1
    1   0.1348197
    2  -0.0223877
    3  -0.0000000
 Energy read as -10171.407772229
 Full Analytical Gradient: (in a.u., or Hartree/Bohr)
             1             2             3             4
    1   -0.00004484    0.00004881    0.00000359   -0.00000756
    2    0.00004569   -0.00008349    0.00002831    0.00000950
    3    0.00000000   -0.00000000   -0.00000000    0.00000000
 Gradient time:  CPU 0.73 s  wall 0.77 s
 ----------------------------------------------------------------
             Standard Nuclear Orientation (Angstroms)
    I     Atom           X                Y                Z
 ----------------------------------------------------------------
    1      I       2.3221623229    -0.0648038611    -0.0000000000
    2      P       0.0336510794     0.9365570981     0.0000000000
    3      P      -1.0091547645    -0.8191175541     0.0000000000
    4      Br     -3.0983442239     0.0462860423    -0.0000000000
 ----------------------------------------------------------------
 Nuclear Repulsion Energy =   739.1230361287 hartrees
 There are       59 alpha and       59 beta electrons

                       Distance Matrix (Angstroms)
             I (  1)   P (  2)   P (  3)
   P (  2)  2.498001
   P (  3)  3.415650  2.042018
   Br(  4)  5.421645  3.256068  2.261335

 Requested basis set is 6-311++G(d,p)
 There are 69 shells and 170 basis functions
 A cutoff of  1.0D-14 yielded   1838 shell pairs
 There are     11878 function pairs (     13315 Cartesian)
 Smallest overlap matrix eigenvalue = 7.96E-04
 Guess MOs from SCF MO coefficient file

 -----------------------------------------------------------------------
  General SCF calculation program by
  Eric Jon Sundstrom, Paul Horn, Yuezhi Mao, Dmitri Zuev, Alec White,
  David Stuck, Shaama M.S., Shane Yost, Joonho Lee, David Small,
  Daniel Levine, Susi Lehtola, Hugh Burton, Evgeny Epifanovsky
 -----------------------------------------------------------------------
 Hartree-Fock
 using 4 threads for integral computing
 -------------------------------------------------------
 OpenMP Integral computing Module                
 Release: version 2.0, May 2017, Q-Chem Inc. Pleasanton 
 -------------------------------------------------------
 A restricted SCF calculation will be
 performed using DIIS
 SCF converges when DIIS error is below 1.0e-08
 ---------------------------------------
  Cycle       Energy         DIIS error
 ---------------------------------------
    1  -10170.6838654957      5.24e-06  
    2  -10170.6838656990      1.45e-06  
    3  -10170.6838657297      6.01e-07  
    4  -10170.6838657343      2.75e-07  
    5  -10170.6838657352      1.10e-07  
    6  -10170.6838657354      3.79e-08  
    7  -10170.6838657355      1.77e-08  
    8  -10170.6838657355      8.23e-09  Convergence criterion met
 ---------------------------------------
 SCF time:   CPU 11.84s  wall 3.00s 
 SCF   energy in the final basis set =   -10170.6838657355
 Total energy in the final basis set =   -10170.6838657355


 ------------------------------------------------------------------------------

   CCMAN2: suite of methods based on coupled cluster
           and equation of motion theories.

   Components:
   * libvmm-1.3-trunk
     by Evgeny Epifanovsky, Ilya Kaliman.
   * libtensor-2.5-trunk
     by Evgeny Epifanovsky, Michael Wormit, Dmitry Zuev, Sam Manzer, 
        Ilya Kaliman.
   * libcc-2.5-trunk
     by Evgeny Epifanovsky, Arik Landau, Tomasz Kus, Kirill Khistyaev, 
        Dmitry Zuev, Prashant Manohar, Xintian Feng, Anna Krylov, 
        Matthew Goldey, Alec White, Thomas Jagau, Kaushik Nanda, 
        Anastasia Gunina, Alexander Kunitsa, Joonho Lee.

   CCMAN original authors:
   Anna I. Krylov, C. David Sherrill, Steven R. Gwaltney,
   Edward F. C. Byrd (2000)
   Sergey V. Levchenko, Lyudmila V. Slipchenko, Tao Wang,
   Ana-Maria C. Cristian (2003)
   Piotr A. Pieniazek, C. Melania Oana, Evgeny Epifanovsky (2007)
   Prashant Manohar (2009)

 ------------------------------------------------------------------------------


 Allocating and initializing 29808MB of RAM...
 Calculation will run on 4 cores.


 Alpha MOs, Restricted
 -- Occupied --                  
******* -490.04 -180.88 -169.69 -169.69 -169.69  -80.04  -80.03
  1 A     2 A     3 A     4 A     5 A     6 A     7 A     8 A                  
-65.178 -58.538 -58.536 -58.536 -37.935 -33.123 -33.119 -33.119
  9 A    10 A    11 A    12 A    13 A    14 A    15 A    16 A                  
-24.307 -24.306 -24.306 -24.302 -24.302  -9.857  -7.578  -7.570
 17 A    18 A    19 A    20 A    21 A    22 A    23 A    24 A                  
 -7.471  -7.463  -7.463  -7.252  -5.485  -5.474  -5.474  -5.470
 25 A    26 A    27 A    28 A    29 A    30 A    31 A    32 A                  
 -5.469  -5.469  -5.462  -5.461  -5.461  -3.210  -3.206  -3.206
 33 A    34 A    35 A    36 A    37 A    38 A    39 A    40 A                  
 -3.197  -3.197  -2.408  -2.403  -2.403  -2.391  -2.391  -1.053
 41 A    42 A    43 A    44 A    45 A    46 A    47 A    48 A                  
 -0.943  -0.835  -0.682  -0.513  -0.501  -0.472  -0.424  -0.420
 49 A    50 A    51 A    52 A    53 A    54 A    55 A    56 A                  
 -0.404  -0.378  -0.345
 57 A    58 A    59 A                                                          
 -- Virtual --                   
 -0.031   0.024   0.055   0.064   0.073   0.082   0.095   0.103
 60 A    61 A    62 A    63 A    64 A    65 A    66 A    67 A                  
  0.108   0.116   0.118   0.128   0.141   0.156   0.174   0.192
 68 A    69 A    70 A    71 A    72 A    73 A    74 A    75 A                  
  0.277   0.326   0.327   0.358   0.384   0.390   0.406   0.419
 76 A    77 A    78 A    79 A    80 A    81 A    82 A    83 A                  
  0.425   0.516   0.536   0.540   0.568   0.573   0.579   0.590
 84 A    85 A    86 A    87 A    88 A    89 A    90 A    91 A                  
  0.619   0.649   0.667   0.702   0.720   0.723   0.758   0.774
 92 A    93 A    94 A    95 A    96 A    97 A    98 A    99 A                  
  0.792   0.822   0.872   0.899   0.915   0.924   1.004   1.084
100 A   101 A   102 A   103 A   104 A   105 A   106 A   107 A                  
  1.109   1.134   1.285   1.402   1.541   1.585   1.624   1.773
108 A   109 A   110 A   111 A   112 A   113 A   114 A   115 A                  
  1.830   1.896   1.934   1.936   1.983   2.298   2.325   2.402
116 A   117 A   118 A   119 A   120 A   121 A   122 A   123 A                  
  4.477   4.485   4.488   4.511   4.533   4.541   4.548   4.571
124 A   125 A   126 A   127 A   128 A   129 A   130 A   131 A                  
  4.628   4.733   4.779   6.529   6.561   6.566   7.137   7.220
132 A   133 A   134 A   135 A   136 A   137 A   138 A   139 A                  
  7.406   8.204   8.222   8.281  14.722  14.748  14.766  14.806
140 A   141 A   142 A   143 A   144 A   145 A   146 A   147 A                  
 14.834  14.878  28.881  29.525  29.553  29.557  29.871  29.874
148 A   149 A   150 A   151 A   152 A   153 A   154 A   155 A                  
 29.875  29.888  29.954  49.458 130.585 130.607 130.615 154.277
156 A   157 A   158 A   159 A   160 A   161 A   162 A   163 A                  
165.787 166.033 293.888 293.905 293.9771028.3971912.195
164 A   165 A   166 A   167 A   168 A   169 A   170 A                          

 Beta MOs, Restricted
 -- Occupied --                  
******* -490.04 -180.88 -169.69 -169.69 -169.69  -80.04  -80.03
  1 A     2 A     3 A     4 A     5 A     6 A     7 A     8 A                  
-65.178 -58.538 -58.536 -58.536 -37.935 -33.123 -33.119 -33.119
  9 A    10 A    11 A    12 A    13 A    14 A    15 A    16 A                  
-24.307 -24.306 -24.306 -24.302 -24.302  -9.857  -7.578  -7.570
 17 A    18 A    19 A    20 A    21 A    22 A    23 A    24 A                  
 -7.471  -7.463  -7.463  -7.252  -5.485  -5.474  -5.474  -5.470
 25 A    26 A    27 A    28 A    29 A    30 A    31 A    32 A                  
 -5.469  -5.469  -5.462  -5.461  -5.461  -3.210  -3.206  -3.206
 33 A    34 A    35 A    36 A    37 A    38 A    39 A    40 A                  
 -3.197  -3.197  -2.408  -2.403  -2.403  -2.391  -2.391  -1.053
 41 A    42 A    43 A    44 A    45 A    46 A    47 A    48 A                  
 -0.943  -0.835  -0.682  -0.513  -0.501  -0.472  -0.424  -0.420
 49 A    50 A    51 A    52 A    53 A    54 A    55 A    56 A                  
 -0.404  -0.378  -0.345
 57 A    58 A    59 A                                                          
 -- Virtual --                   
 -0.031   0.024   0.055   0.064   0.073   0.082   0.095   0.103
 60 A    61 A    62 A    63 A    64 A    65 A    66 A    67 A                  
  0.108   0.116   0.118   0.128   0.141   0.156   0.174   0.192
 68 A    69 A    70 A    71 A    72 A    73 A    74 A    75 A                  
  0.277   0.326   0.327   0.358   0.384   0.390   0.406   0.419
 76 A    77 A    78 A    79 A    80 A    81 A    82 A    83 A                  
  0.425   0.516   0.536   0.540   0.568   0.573   0.579   0.590
 84 A    85 A    86 A    87 A    88 A    89 A    90 A    91 A                  
  0.619   0.649   0.667   0.702   0.720   0.723   0.758   0.774
 92 A    93 A    94 A    95 A    96 A    97 A    98 A    99 A                  
  0.792   0.822   0.872   0.899   0.915   0.924   1.004   1.084
100 A   101 A   102 A   103 A   104 A   105 A   106 A   107 A                  
  1.109   1.134   1.285   1.402   1.541   1.585   1.624   1.773
108 A   109 A   110 A   111 A   112 A   113 A   114 A   115 A                  
  1.830   1.896   1.934   1.936   1.983   2.298   2.325   2.402
116 A   117 A   118 A   119 A   120 A   121 A   122 A   123 A                  
  4.477   4.485   4.488   4.511   4.533   4.541   4.548   4.571
124 A   125 A   126 A   127 A   128 A   129 A   130 A   131 A                  
  4.628   4.733   4.779   6.529   6.561   6.566   7.137   7.220
132 A   133 A   134 A   135 A   136 A   137 A   138 A   139 A                  
  7.406   8.204   8.222   8.281  14.722  14.748  14.766  14.806
140 A   141 A   142 A   143 A   144 A   145 A   146 A   147 A                  
 14.834  14.878  28.881  29.525  29.553  29.557  29.871  29.874
148 A   149 A   150 A   151 A   152 A   153 A   154 A   155 A                  
 29.875  29.888  29.954  49.458 130.585 130.607 130.615 154.277
156 A   157 A   158 A   159 A   160 A   161 A   162 A   163 A                  
165.787 166.033 293.888 293.905 293.9771028.3971912.195
164 A   165 A   166 A   167 A   168 A   169 A   170 A                          

 Occupation and symmetry of molecular orbitals

 Point group: C1 (1 irreducible representation).

                           A     All 
 -------------------------------------
 All molecular orbitals:
  - Alpha                  170   170 
  - Beta                   170   170 
 -------------------------------------
 Alpha orbitals:
  - Frozen occupied        37    37  
  - Active occupied        22    22  
  - Active virtual         111   111 
  - Frozen virtual         0     0   
 -------------------------------------
 Beta orbitals:
  - Frozen occupied        37    37  
  - Active occupied        22    22  
  - Active virtual         111   111 
  - Frozen virtual         0     0   
 -------------------------------------

 Import integrals:   CPU 0.00 s  wall 0.00 s

 Import integrals:   CPU 146.34 s  wall 37.80 s

 MP2 amplitudes:   CPU 0.21 s  wall 0.13 s

Running a double precision version
           CCSD T amplitudes will be solved using DIIS.

           Start     Size      MaxIter   EConv     TConv     
           3         7         100       1.00e-07  1.00e-05  
 ------------------------------------------------------------------------------
           Energy (a.u.)   Ediff      Tdiff       Comment
 ------------------------------------------------------------------------------
         -1.0171392e+04                           
     1   -1.0171386e+04   6.81e-03   8.53e-01     
     2   -1.0171404e+04   1.89e-02   1.05e-01     
     3   -1.0171405e+04   7.95e-04   4.26e-02     
     4   -1.0171407e+04   1.92e-03   1.37e-02     Switched to DIIS steps.
     5   -1.0171408e+04   5.93e-04   1.22e-02     
     6   -1.0171408e+04   9.07e-06   2.56e-03     
     7   -1.0171408e+04   4.40e-06   1.10e-03     
     8   -1.0171408e+04   2.49e-06   2.09e-04     
     9   -1.0171408e+04   3.42e-07   9.58e-05     
    10   -1.0171408e+04   3.48e-08   3.59e-05     
    11   -1.0171408e+04   1.61e-07   2.07e-05     
    12   -1.0171408e+04   5.23e-08   7.37e-06     
 ------------------------------------------------------------------------------
         -1.0171408e+04                           CCSD T converged.

End of double precision
 SCF energy                 = -10170.68386574
 MP2 energy                 = -10171.39233966
 CCSD correlation energy     =     -0.72390653
 CCSD total energy           = -10171.40777226

 CCSD  T1^2 = 0.0102  T2^2 = 0.3160  Leading amplitudes:

 Amplitude    Orbitals with energies
  0.0172       56 (A) A                  ->    60 (A) A                   
              -0.4200                         -0.0315                     
  0.0172       56 (A) B                  ->    60 (A) B                   
              -0.4200                         -0.0315                     
 -0.0166       59 (A) A                  ->    81 (A) A                   
              -0.3454                          0.3896                     
 -0.0166       59 (A) B                  ->    81 (A) B                   
              -0.3454                          0.3896                     

 Amplitude    Orbitals with energies
 -0.1138       59 (A) A      59 (A) B    ->    60 (A) A      60 (A) B     
              -0.3454       -0.3454           -0.0315       -0.0315       
  0.1138       59 (A) A      59 (A) B    ->    60 (A) B      60 (A) A     
              -0.3454       -0.3454           -0.0315       -0.0315       
  0.1138       59 (A) B      59 (A) A    ->    60 (A) A      60 (A) B     
              -0.3454       -0.3454           -0.0315       -0.0315       
 -0.1138       59 (A) B      59 (A) A    ->    60 (A) B      60 (A) A     
              -0.3454       -0.3454           -0.0315       -0.0315       

 Computing CCSD intemediates for later calculations in double precision
 Finished.

Running a double precision version
           CCSD Lambda amplitudes will be solved using DIIS.
           Start     Size      MaxIter   EConv     LConv     
           3         7         100       1.00e-07  1.00e-05  
 ------------------------------------------------------------------------------
            Enorm      Ldiff       Comment
 ------------------------------------------------------------------------------
     1     6.29e-02   4.95e-02     
     2     1.40e-02   4.90e-03     
     3     5.73e-03   2.40e-03     
     4     2.95e-03   1.16e-03     Switched to DIIS steps.
     5     9.44e-04   5.44e-04     
     6     4.43e-04   1.51e-04     
     7     1.40e-04   3.84e-05     
     8     6.49e-05   4.43e-06     
     9     2.37e-05   5.04e-06     
    10     8.90e-06   1.90e-06     
    11     3.22e-06   6.47e-07     
    12     1.42e-06   1.37e-07     
    13     6.47e-07   1.11e-07     
    14     2.88e-07   9.78e-09     
    15     1.41e-07   1.52e-08     
    16     4.96e-08   1.66e-09     
 ------------------------------------------------------------------------------
                                   CCSD Lambda converged.

 Computing density matrices in double precision...
           Orbital response amplitudes will be solved using DIIS.
           Start     Size      MaxIter   EConv     LConv     
           3         7         100       1.00e-06  1.00e-06  
 ------------------------------------------------------------------------------
            Enorm      Ldiff       Comment
 ------------------------------------------------------------------------------
     1     1.16e-01   3.06e-03     
     2     1.12e-01   9.50e-03     
     3     1.31e-01   2.59e-02     
     4     1.12e-02   5.96e-02     Switched to DIIS steps.
     5     3.69e-03   1.19e-03     
     6     1.04e-03   2.94e-04     
     7     3.36e-04   1.39e-04     
     8     7.70e-05   5.38e-05     
     9     3.69e-05   1.08e-06     
    10     1.29e-05   4.61e-06     
    11     4.47e-06   1.08e-06     
    12     1.53e-06   4.45e-07     
    13     3.92e-07   6.98e-08     
 ------------------------------------------------------------------------------
                                   Orbital response converged.

 Computing density matrices... Done.
 CCSD calculation:   CPU 4942.08 s  wall 1252.35 s

 Transferring MO TPDM to AO TPDM
 Transferring g2_o1o1o1o1
 Transferring g2_o1o1o1v1
 Transferring g2_o1o1v1v1
 Transferring g2_o1v1o1v1
 Transferring g2_o1v1v1v1
 Transferring g2_v1v1v1v1
 Adding separable TPDM
 Computing TPDM gradient
 --------------------------------------------------------
 2e gradient
  Atom          X               Y               Z
 --------------------------------------------------------
    1        -69.480210       10.956473       -0.000000  
    2          9.777439      -37.104548        0.000000  
    3          1.813439       34.103912        0.000000  
    4         57.889331       -7.955837       -0.000000  
 --------------------------------------------------------
 --------------------------------------------------------
 Final gradient
  Atom          X               Y               Z
 --------------------------------------------------------
    1        -69.480210       10.956473       -0.000000  
    2          9.777439      -37.104548        0.000000  
    3          1.813439       34.103912        0.000000  
    4         57.889331       -7.955837       -0.000000  
 --------------------------------------------------------
 Analytic gradient from two-electron contribution:   CPU 713.83 s  wall 217.40 s

 Total ccman2 time:   CPU 5807.55 s  wall 1509.35 s


 --------------------------------------------------------------

                    Orbital Energies (a.u.)
 --------------------------------------------------------------

 Alpha MOs
 -- Occupied --
*******-490.044-180.881-169.688-169.687-169.687 -80.039 -80.030
-65.178 -58.538 -58.536 -58.536 -37.935 -33.123 -33.119 -33.119
-24.307 -24.306 -24.306 -24.302 -24.302  -9.857  -7.578  -7.570
 -7.471  -7.463  -7.463  -7.252  -5.485  -5.474  -5.474  -5.470
 -5.469  -5.469  -5.462  -5.461  -5.461  -3.210  -3.206  -3.206
 -3.197  -3.197  -2.408  -2.403  -2.403  -2.391  -2.391  -1.053
 -0.943  -0.835  -0.682  -0.513  -0.501  -0.472  -0.424  -0.420
 -0.404  -0.378  -0.345
 -- Virtual --
 -0.031   0.024   0.055   0.064   0.073   0.082   0.095   0.103
  0.108   0.116   0.118   0.128   0.141   0.156   0.174   0.192
  0.277   0.326   0.327   0.358   0.384   0.390   0.406   0.419
  0.425   0.516   0.536   0.540   0.568   0.573   0.579   0.590
  0.619   0.649   0.667   0.702   0.720   0.723   0.758   0.774
  0.792   0.822   0.872   0.899   0.915   0.924   1.004   1.084
  1.109   1.134   1.285   1.402   1.541   1.585   1.624   1.773
  1.830   1.896   1.934   1.936   1.983   2.298   2.325   2.402
  4.477   4.485   4.488   4.511   4.533   4.541   4.548   4.571
  4.628   4.733   4.779   6.529   6.561   6.566   7.137   7.220
  7.406   8.204   8.222   8.281  14.722  14.748  14.766  14.806
 14.834  14.878  28.881  29.525  29.553  29.557  29.871  29.874
 29.875  29.888  29.954  49.458 130.585 130.607 130.615 154.277
165.787 166.033 293.888 293.905 293.9771028.3971912.195
 --------------------------------------------------------------

          Ground-State Mulliken Net Atomic Charges

     Atom                 Charge (a.u.)
  ----------------------------------------
      1 I                    -0.154363
      2 P                     0.151907
      3 P                     0.228697
      4 Br                   -0.226242
  ----------------------------------------
  Sum of atomic charges =    -0.000000

 -----------------------------------------------------------------
                    Cartesian Multipole Moments
 -----------------------------------------------------------------
    Charge (ESU x 10^10)
                -0.0000
    Dipole Moment (Debye)
         X       0.3398      Y      -0.0556      Z      -0.0000
       Tot       0.3444
    Quadrupole Moments (Debye-Ang)
        XX     -77.0075     XY      -0.4919     YY     -74.7229
        XZ      -0.0000     YZ      -0.0000     ZZ     -74.2643
    Octopole Moments (Debye-Ang^2)
       XXX      23.6769    XXY      -2.5967    XYY       3.6409
       YYY      -1.6885    XXZ      -0.0000    XYZ       0.0000
       YYZ      -0.0000    XZZ       2.6026    YZZ      -0.5308
       ZZZ      -0.0000
    Hexadecapole Moments (Debye-Ang^3)
      XXXX   -2127.1683   XXXY     -46.1470   XXYY    -403.3261
      XYYY     -11.4967   YYYY    -237.6917   XXXZ      -0.0000
      XXYZ      -0.0000   XYYZ      -0.0000   YYYZ      -0.0000
      XXZZ    -391.9122   XYZZ      -3.3008   YYZZ     -56.5170
      XZZZ      -0.0000   YZZZ      -0.0000   ZZZZ    -108.9702
 -----------------------------------------------------------------
 DrvMan completing analytic gradient of the correlated energy
 Correlated dipole moment
            1
    1   0.1337066
    2  -0.0218761
    3  -0.0000000
 Energy read as -10171.407772261
 Full Analytical Gradient: (in a.u., or Hartree/Bohr)
             1             2             3             4
    1    0.00007421   -0.00009202    0.00001480    0.00000301
    2   -0.00003022    0.00001530    0.00000624    0.00000868
    3    0.00000000   -0.00000000    0.00000000   -0.00000000
 Gradient time:  CPU 0.75 s  wall 0.78 s
 ----------------------------------------------------------------
             Standard Nuclear Orientation (Angstroms)
    I     Atom           X                Y                Z
 ----------------------------------------------------------------
    1      I       2.3221623229    -0.0638038611     0.0010000000
    2      P       0.0336510794     0.9365570981     0.0000000000
    3      P      -1.0091547645    -0.8191175541     0.0000000000
    4      Br     -3.0983442239     0.0462860423    -0.0000000000
 ----------------------------------------------------------------
 Nuclear Repulsion Energy =   739.1427464986 hartrees
 There are       59 alpha and       59 beta electrons

                       Distance Matrix (Angstroms)
             I (  1)   P (  2)   P (  3)
   P (  2)  2.497600
   P (  3)  3.415871  2.042018
   Br(  4)  5.421624  3.256068  2.261335

 Requested basis set is 6-311++G(d,p)
 There are 69 shells and 170 basis functions
 A cutoff of  1.0D-14 yielded   1838 shell pairs
 There are     11878 function pairs (     13315 Cartesian)
 Smallest overlap matrix eigenvalue = 7.96E-04
 Guess MOs from SCF MO coefficient file

 -----------------------------------------------------------------------
  General SCF calculation program by
  Eric Jon Sundstrom, Paul Horn, Yuezhi Mao, Dmitri Zuev, Alec White,
  David Stuck, Shaama M.S., Shane Yost, Joonho Lee, David Small,
  Daniel Levine, Susi Lehtola, Hugh Burton, Evgeny Epifanovsky
 -----------------------------------------------------------------------
 Hartree-Fock
 using 4 threads for integral computing
 -------------------------------------------------------
 OpenMP Integral computing Module                
 Release: version 2.0, May 2017, Q-Chem Inc. Pleasanton 
 -------------------------------------------------------
 A restricted SCF calculation will be
 performed using DIIS
 SCF converges when DIIS error is below 1.0e-08
 ---------------------------------------
  Cycle       Energy         DIIS error
 ---------------------------------------
    1  -10170.6838702265      3.37e-06  
    2  -10170.6838703182      9.68e-07  
    3  -10170.6838703335      3.83e-07  
    4  -10170.6838703359      1.77e-07  
    5  -10170.6838703363      6.87e-08  
    6  -10170.6838703363      2.46e-08  
    7  -10170.6838703364      1.20e-08  
    8  -10170.6838703363      5.99e-09  Convergence criterion met
 ---------------------------------------
 SCF time:   CPU 11.75s  wall 3.00s 
 SCF   energy in the final basis set =   -10170.6838703363
 Total energy in the final basis set =   -10170.6838703363


 ------------------------------------------------------------------------------

   CCMAN2: suite of methods based on coupled cluster
           and equation of motion theories.

   Components:
   * libvmm-1.3-trunk
     by Evgeny Epifanovsky, Ilya Kaliman.
   * libtensor-2.5-trunk
     by Evgeny Epifanovsky, Michael Wormit, Dmitry Zuev, Sam Manzer, 
        Ilya Kaliman.
   * libcc-2.5-trunk
     by Evgeny Epifanovsky, Arik Landau, Tomasz Kus, Kirill Khistyaev, 
        Dmitry Zuev, Prashant Manohar, Xintian Feng, Anna Krylov, 
        Matthew Goldey, Alec White, Thomas Jagau, Kaushik Nanda, 
        Anastasia Gunina, Alexander Kunitsa, Joonho Lee.

   CCMAN original authors:
   Anna I. Krylov, C. David Sherrill, Steven R. Gwaltney,
   Edward F. C. Byrd (2000)
   Sergey V. Levchenko, Lyudmila V. Slipchenko, Tao Wang,
   Ana-Maria C. Cristian (2003)
   Piotr A. Pieniazek, C. Melania Oana, Evgeny Epifanovsky (2007)
   Prashant Manohar (2009)

 ------------------------------------------------------------------------------


 Allocating and initializing 29808MB of RAM...
 Calculation will run on 4 cores.


 Alpha MOs, Restricted
 -- Occupied --                  
******* -490.04 -180.88 -169.69 -169.69 -169.69  -80.04  -80.03
  1 A     2 A     3 A     4 A     5 A     6 A     7 A     8 A                  
-65.178 -58.538 -58.536 -58.536 -37.935 -33.123 -33.119 -33.119
  9 A    10 A    11 A    12 A    13 A    14 A    15 A    16 A                  
-24.307 -24.306 -24.306 -24.302 -24.302  -9.857  -7.578  -7.570
 17 A    18 A    19 A    20 A    21 A    22 A    23 A    24 A                  
 -7.471  -7.463  -7.463  -7.252  -5.485  -5.474  -5.474  -5.470
 25 A    26 A    27 A    28 A    29 A    30 A    31 A    32 A                  
 -5.469  -5.469  -5.462  -5.461  -5.461  -3.210  -3.206  -3.206
 33 A    34 A    35 A    36 A    37 A    38 A    39 A    40 A                  
 -3.197  -3.197  -2.408  -2.403  -2.403  -2.391  -2.391  -1.053
 41 A    42 A    43 A    44 A    45 A    46 A    47 A    48 A                  
 -0.943  -0.835  -0.682  -0.513  -0.501  -0.472  -0.424  -0.420
 49 A    50 A    51 A    52 A    53 A    54 A    55 A    56 A                  
 -0.404  -0.378  -0.345
 57 A    58 A    59 A                                                          
 -- Virtual --                   
 -0.031   0.024   0.055   0.064   0.073   0.082   0.095   0.103
 60 A    61 A    62 A    63 A    64 A    65 A    66 A    67 A                  
  0.108   0.116   0.118   0.128   0.141   0.156   0.174   0.192
 68 A    69 A    70 A    71 A    72 A    73 A    74 A    75 A                  
  0.277   0.326   0.327   0.358   0.384   0.390   0.406   0.419
 76 A    77 A    78 A    79 A    80 A    81 A    82 A    83 A                  
  0.425   0.516   0.536   0.540   0.568   0.573   0.579   0.590
 84 A    85 A    86 A    87 A    88 A    89 A    90 A    91 A                  
  0.619   0.649   0.667   0.702   0.720   0.723   0.758   0.774
 92 A    93 A    94 A    95 A    96 A    97 A    98 A    99 A                  
  0.792   0.822   0.872   0.899   0.915   0.924   1.004   1.084
100 A   101 A   102 A   103 A   104 A   105 A   106 A   107 A                  
  1.109   1.134   1.285   1.402   1.541   1.585   1.624   1.773
108 A   109 A   110 A   111 A   112 A   113 A   114 A   115 A                  
  1.830   1.896   1.934   1.936   1.983   2.298   2.325   2.402
116 A   117 A   118 A   119 A   120 A   121 A   122 A   123 A                  
  4.476   4.485   4.488   4.511   4.533   4.541   4.548   4.571
124 A   125 A   126 A   127 A   128 A   129 A   130 A   131 A                  
  4.628   4.733   4.779   6.529   6.561   6.566   7.137   7.220
132 A   133 A   134 A   135 A   136 A   137 A   138 A   139 A                  
  7.406   8.204   8.222   8.281  14.722  14.748  14.766  14.806
140 A   141 A   142 A   143 A   144 A   145 A   146 A   147 A                  
 14.834  14.878  28.881  29.525  29.553  29.557  29.871  29.874
148 A   149 A   150 A   151 A   152 A   153 A   154 A   155 A                  
 29.875  29.888  29.954  49.458 130.585 130.607 130.615 154.277
156 A   157 A   158 A   159 A   160 A   161 A   162 A   163 A                  
165.787 166.033 293.888 293.905 293.9771028.3971912.195
164 A   165 A   166 A   167 A   168 A   169 A   170 A                          

 Beta MOs, Restricted
 -- Occupied --                  
******* -490.04 -180.88 -169.69 -169.69 -169.69  -80.04  -80.03
  1 A     2 A     3 A     4 A     5 A     6 A     7 A     8 A                  
-65.178 -58.538 -58.536 -58.536 -37.935 -33.123 -33.119 -33.119
  9 A    10 A    11 A    12 A    13 A    14 A    15 A    16 A                  
-24.307 -24.306 -24.306 -24.302 -24.302  -9.857  -7.578  -7.570
 17 A    18 A    19 A    20 A    21 A    22 A    23 A    24 A                  
 -7.471  -7.463  -7.463  -7.252  -5.485  -5.474  -5.474  -5.470
 25 A    26 A    27 A    28 A    29 A    30 A    31 A    32 A                  
 -5.469  -5.469  -5.462  -5.461  -5.461  -3.210  -3.206  -3.206
 33 A    34 A    35 A    36 A    37 A    38 A    39 A    40 A                  
 -3.197  -3.197  -2.408  -2.403  -2.403  -2.391  -2.391  -1.053
 41 A    42 A    43 A    44 A    45 A    46 A    47 A    48 A                  
 -0.943  -0.835  -0.682  -0.513  -0.501  -0.472  -0.424  -0.420
 49 A    50 A    51 A    52 A    53 A    54 A    55 A    56 A                  
 -0.404  -0.378  -0.345
 57 A    58 A    59 A                                                          
 -- Virtual --                   
 -0.031   0.024   0.055   0.064   0.073   0.082   0.095   0.103
 60 A    61 A    62 A    63 A    64 A    65 A    66 A    67 A                  
  0.108   0.116   0.118   0.128   0.141   0.156   0.174   0.192
 68 A    69 A    70 A    71 A    72 A    73 A    74 A    75 A                  
  0.277   0.326   0.327   0.358   0.384   0.390   0.406   0.419
 76 A    77 A    78 A    79 A    80 A    81 A    82 A    83 A                  
  0.425   0.516   0.536   0.540   0.568   0.573   0.579   0.590
 84 A    85 A    86 A    87 A    88 A    89 A    90 A    91 A                  
  0.619   0.649   0.667   0.702   0.720   0.723   0.758   0.774
 92 A    93 A    94 A    95 A    96 A    97 A    98 A    99 A                  
  0.792   0.822   0.872   0.899   0.915   0.924   1.004   1.084
100 A   101 A   102 A   103 A   104 A   105 A   106 A   107 A                  
  1.109   1.134   1.285   1.402   1.541   1.585   1.624   1.773
108 A   109 A   110 A   111 A   112 A   113 A   114 A   115 A                  
  1.830   1.896   1.934   1.936   1.983   2.298   2.325   2.402
116 A   117 A   118 A   119 A   120 A   121 A   122 A   123 A                  
  4.476   4.485   4.488   4.511   4.533   4.541   4.548   4.571
124 A   125 A   126 A   127 A   128 A   129 A   130 A   131 A                  
  4.628   4.733   4.779   6.529   6.561   6.566   7.137   7.220
132 A   133 A   134 A   135 A   136 A   137 A   138 A   139 A                  
  7.406   8.204   8.222   8.281  14.722  14.748  14.766  14.806
140 A   141 A   142 A   143 A   144 A   145 A   146 A   147 A                  
 14.834  14.878  28.881  29.525  29.553  29.557  29.871  29.874
148 A   149 A   150 A   151 A   152 A   153 A   154 A   155 A                  
 29.875  29.888  29.954  49.458 130.585 130.607 130.615 154.277
156 A   157 A   158 A   159 A   160 A   161 A   162 A   163 A                  
165.787 166.033 293.888 293.905 293.9771028.3971912.195
164 A   165 A   166 A   167 A   168 A   169 A   170 A                          

 Occupation and symmetry of molecular orbitals

 Point group: C1 (1 irreducible representation).

                           A     All 
 -------------------------------------
 All molecular orbitals:
  - Alpha                  170   170 
  - Beta                   170   170 
 -------------------------------------
 Alpha orbitals:
  - Frozen occupied        37    37  
  - Active occupied        22    22  
  - Active virtual         111   111 
  - Frozen virtual         0     0   
 -------------------------------------
 Beta orbitals:
  - Frozen occupied        37    37  
  - Active occupied        22    22  
  - Active virtual         111   111 
  - Frozen virtual         0     0   
 -------------------------------------

 Import integrals:   CPU 0.00 s  wall 0.00 s

 Import integrals:   CPU 146.39 s  wall 37.64 s

 MP2 amplitudes:   CPU 0.21 s  wall 0.13 s

Running a double precision version
           CCSD T amplitudes will be solved using DIIS.

           Start     Size      MaxIter   EConv     TConv     
           3         7         100       1.00e-07  1.00e-05  
 ------------------------------------------------------------------------------
           Energy (a.u.)   Ediff      Tdiff       Comment
 ------------------------------------------------------------------------------
         -1.0171392e+04                           
     1   -1.0171386e+04   6.81e-03   8.53e-01     
     2   -1.0171404e+04   1.89e-02   1.05e-01     
     3   -1.0171405e+04   7.95e-04   4.26e-02     
     4   -1.0171407e+04   1.92e-03   1.37e-02     Switched to DIIS steps.
     5   -1.0171408e+04   5.93e-04   1.22e-02     
     6   -1.0171408e+04   9.06e-06   2.56e-03     
     7   -1.0171408e+04   4.40e-06   1.10e-03     
     8   -1.0171408e+04   2.49e-06   2.09e-04     
     9   -1.0171408e+04   3.41e-07   9.57e-05     
    10   -1.0171408e+04   3.48e-08   3.59e-05     
    11   -1.0171408e+04   1.61e-07   2.07e-05     
    12   -1.0171408e+04   5.23e-08   7.37e-06     
 ------------------------------------------------------------------------------
         -1.0171408e+04                           CCSD T converged.

End of double precision
 SCF energy                 = -10170.68387034
 MP2 energy                 = -10171.39234086
 CCSD correlation energy     =     -0.72390194
 CCSD total energy           = -10171.40777228

 CCSD  T1^2 = 0.0102  T2^2 = 0.3160  Leading amplitudes:

 Amplitude    Orbitals with energies
 -0.0172       56 (A) A                  ->    60 (A) A                   
              -0.4200                         -0.0315                     
 -0.0172       56 (A) B                  ->    60 (A) B                   
              -0.4200                         -0.0315                     
  0.0166       59 (A) A                  ->    81 (A) A                   
              -0.3454                          0.3896                     
  0.0166       59 (A) B                  ->    81 (A) B                   
              -0.3454                          0.3896                     

 Amplitude    Orbitals with energies
 -0.1138       59 (A) A      59 (A) B    ->    60 (A) A      60 (A) B     
              -0.3454       -0.3454           -0.0315       -0.0315       
  0.1138       59 (A) A      59 (A) B    ->    60 (A) B      60 (A) A     
              -0.3454       -0.3454           -0.0315       -0.0315       
  0.1138       59 (A) B      59 (A) A    ->    60 (A) A      60 (A) B     
              -0.3454       -0.3454           -0.0315       -0.0315       
 -0.1138       59 (A) B      59 (A) A    ->    60 (A) B      60 (A) A     
              -0.3454       -0.3454           -0.0315       -0.0315       

 Computing CCSD intemediates for later calculations in double precision
 Finished.

Running a double precision version
           CCSD Lambda amplitudes will be solved using DIIS.
           Start     Size      MaxIter   EConv     LConv     
           3         7         100       1.00e-07  1.00e-05  
 ------------------------------------------------------------------------------
            Enorm      Ldiff       Comment
 ------------------------------------------------------------------------------
     1     6.29e-02   4.95e-02     
     2     1.39e-02   4.90e-03     
     3     5.73e-03   2.40e-03     
     4     2.95e-03   1.16e-03     Switched to DIIS steps.
     5     9.44e-04   5.43e-04     
     6     4.43e-04   1.51e-04     
     7     1.40e-04   3.84e-05     
     8     6.48e-05   4.43e-06     
     9     2.37e-05   5.04e-06     
    10     8.89e-06   1.90e-06     
    11     3.21e-06   6.47e-07     
    12     1.42e-06   1.37e-07     
    13     6.47e-07   1.11e-07     
    14     2.87e-07   9.84e-09     
    15     1.41e-07   1.52e-08     
    16     4.95e-08   1.64e-09     
 ------------------------------------------------------------------------------
                                   CCSD Lambda converged.

 Computing density matrices in double precision...
           Orbital response amplitudes will be solved using DIIS.
           Start     Size      MaxIter   EConv     LConv     
           3         7         100       1.00e-06  1.00e-06  
 ------------------------------------------------------------------------------
            Enorm      Ldiff       Comment
 ------------------------------------------------------------------------------
     1     1.16e-01   3.06e-03     
     2     1.12e-01   9.50e-03     
     3     1.31e-01   2.59e-02     
     4     1.12e-02   5.96e-02     Switched to DIIS steps.
     5     3.69e-03   1.18e-03     
     6     1.04e-03   2.94e-04     
     7     3.36e-04   1.39e-04     
     8     7.69e-05   5.38e-05     
     9     3.69e-05   1.08e-06     
    10     1.29e-05   4.60e-06     
    11     4.47e-06   1.07e-06     
    12     1.52e-06   4.44e-07     
    13     3.92e-07   6.94e-08     
 ------------------------------------------------------------------------------
                                   Orbital response converged.

 Computing density matrices... Done.
 CCSD calculation:   CPU 4940.40 s  wall 1251.53 s

 Transferring MO TPDM to AO TPDM
 Transferring g2_o1o1o1o1
 Transferring g2_o1o1o1v1
 Transferring g2_o1o1v1v1
 Transferring g2_o1v1o1v1
 Transferring g2_o1v1v1v1
 Transferring g2_v1v1v1v1
 Adding separable TPDM
 Computing TPDM gradient
 --------------------------------------------------------
 2e gradient
  Atom          X               Y               Z
 --------------------------------------------------------
    1        -69.491579       10.939166       -0.023701  
    2          9.791255      -37.094352        0.014862  
    3          1.810278       34.108264        0.006065  
    4         57.890046       -7.953078        0.002774  
 --------------------------------------------------------
 --------------------------------------------------------
 Final gradient
  Atom          X               Y               Z
 --------------------------------------------------------
    1        -69.491579       10.939166       -0.023701  
    2          9.791255      -37.094352        0.014862  
    3          1.810278       34.108264        0.006065  
    4         57.890046       -7.953078        0.002774  
 --------------------------------------------------------
 Analytic gradient from two-electron contribution:   CPU 718.75 s  wall 219.17 s

 Total ccman2 time:   CPU 5810.75 s  wall 1510.28 s


 --------------------------------------------------------------

                    Orbital Energies (a.u.)
 --------------------------------------------------------------

 Alpha MOs
 -- Occupied --
*******-490.044-180.881-169.688-169.687-169.687 -80.039 -80.030
-65.178 -58.538 -58.536 -58.536 -37.935 -33.123 -33.119 -33.119
-24.307 -24.306 -24.306 -24.302 -24.302  -9.857  -7.578  -7.570
 -7.471  -7.463  -7.463  -7.252  -5.485  -5.474  -5.474  -5.470
 -5.469  -5.469  -5.462  -5.461  -5.461  -3.210  -3.206  -3.206
 -3.197  -3.197  -2.408  -2.403  -2.403  -2.391  -2.391  -1.053
 -0.943  -0.835  -0.682  -0.513  -0.501  -0.472  -0.424  -0.420
 -0.404  -0.378  -0.345
 -- Virtual --
 -0.031   0.024   0.055   0.064   0.073   0.082   0.095   0.103
  0.108   0.116   0.118   0.128   0.141   0.156   0.174   0.192
  0.277   0.326   0.327   0.358   0.384   0.390   0.406   0.419
  0.425   0.516   0.536   0.540   0.568   0.573   0.579   0.590
  0.619   0.649   0.667   0.702   0.720   0.723   0.758   0.774
  0.792   0.822   0.872   0.899   0.915   0.924   1.004   1.084
  1.109   1.134   1.285   1.402   1.541   1.585   1.624   1.773
  1.830   1.896   1.934   1.936   1.983   2.298   2.325   2.402
  4.476   4.485   4.488   4.511   4.533   4.541   4.548   4.571
  4.628   4.733   4.779   6.529   6.561   6.566   7.137   7.220
  7.406   8.204   8.222   8.281  14.722  14.748  14.766  14.806
 14.834  14.878  28.881  29.525  29.553  29.557  29.871  29.874
 29.875  29.888  29.954  49.458 130.585 130.607 130.615 154.277
165.787 166.033 293.888 293.905 293.9771028.3971912.195
 --------------------------------------------------------------

          Ground-State Mulliken Net Atomic Charges

     Atom                 Charge (a.u.)
  ----------------------------------------
      1 I                    -0.154267
      2 P                     0.151824
      3 P                     0.228648
      4 Br                   -0.226205
  ----------------------------------------
  Sum of atomic charges =    -0.000000

 -----------------------------------------------------------------
                    Cartesian Multipole Moments
 -----------------------------------------------------------------
    Charge (ESU x 10^10)
                 0.0000
    Dipole Moment (Debye)
         X       0.3413      Y      -0.0563      Z      -0.0003
       Tot       0.3459
    Quadrupole Moments (Debye-Ang)
        XX     -77.0036     XY      -0.4914     YY     -74.7249
        XZ       0.0003     YZ      -0.0002     ZZ     -74.2637
    Octopole Moments (Debye-Ang^2)
       XXX      23.6878    XXY      -2.6203    XYY       3.6402
       YYY      -1.7772    XXZ      -0.0223    XYZ      -0.0021
       YYZ      -0.0291    XZZ       2.6054    YZZ      -0.5602
       ZZZ      -0.0886
    Hexadecapole Moments (Debye-Ang^3)
      XXXX   -2127.0949   XXXY     -46.3228   XXYY    -403.3366
      XYYY     -11.6956   YYYY    -237.6782   XXXZ      -0.1728
      XXYZ      -0.0064   XYYZ      -0.0665   YYYZ       0.0061
      XXZZ    -391.9069   XYZZ      -3.3695   YYZZ     -56.5139
      XZZZ      -0.2060   YZZZ       0.0058   ZZZZ    -108.9684
 -----------------------------------------------------------------
 DrvMan completing analytic gradient of the correlated energy
 Correlated dipole moment
            1
    1   0.1342617
    2  -0.0221314
    3  -0.0001208
 Energy read as -10171.407772275
 Full Analytical Gradient: (in a.u., or Hartree/Bohr)
             1             2             3             4
    1    0.00001474   -0.00002166    0.00000919   -0.00000227
    2    0.00000773   -0.00003407    0.00001726    0.00000909
    3    0.00000564   -0.00000555   -0.00000633    0.00000624
 Gradient time:  CPU 0.74 s  wall 0.82 s
 ----------------------------------------------------------------
             Standard Nuclear Orientation (Angstroms)
    I     Atom           X                Y                Z
 ----------------------------------------------------------------
    1      I       2.3221623229    -0.0638038611    -0.0000000000
    2      P       0.0346510794     0.9365570981     0.0000000000
    3      P      -1.0091547645    -0.8191175541     0.0000000000
    4      Br     -3.0983442239     0.0462860423    -0.0000000000
 ----------------------------------------------------------------
 Nuclear Repulsion Energy =   739.1648018430 hartrees
 There are       59 alpha and       59 beta electrons

                       Distance Matrix (Angstroms)
             I (  1)   P (  2)   P (  3)
   P (  2)  2.496684
   P (  3)  3.415871  2.042529
   Br(  4)  5.421624  3.257030  2.261335

 Requested basis set is 6-311++G(d,p)
 There are 69 shells and 170 basis functions
 A cutoff of  1.0D-14 yielded   1838 shell pairs
 There are     11878 function pairs (     13315 Cartesian)
 Smallest overlap matrix eigenvalue = 7.97E-04
 Guess MOs from SCF MO coefficient file

 -----------------------------------------------------------------------
  General SCF calculation program by
  Eric Jon Sundstrom, Paul Horn, Yuezhi Mao, Dmitri Zuev, Alec White,
  David Stuck, Shaama M.S., Shane Yost, Joonho Lee, David Small,
  Daniel Levine, Susi Lehtola, Hugh Burton, Evgeny Epifanovsky
 -----------------------------------------------------------------------
 Hartree-Fock
 using 4 threads for integral computing
 -------------------------------------------------------
 OpenMP Integral computing Module                
 Release: version 2.0, May 2017, Q-Chem Inc. Pleasanton 
 -------------------------------------------------------
 A restricted SCF calculation will be
 performed using DIIS
 SCF converges when DIIS error is below 1.0e-08
 ---------------------------------------
  Cycle       Energy         DIIS error
 ---------------------------------------
    1  -10170.6838603745      6.15e-06  
    2  -10170.6838606184      1.70e-06  
    3  -10170.6838606450      8.01e-07  
    4  -10170.6838606494      2.83e-07  
    5  -10170.6838606503      1.05e-07  
    6  -10170.6838606505      4.32e-08  
    7  -10170.6838606505      2.39e-08  
    8  -10170.6838606506      9.84e-09  Convergence criterion met
 ---------------------------------------
 SCF time:   CPU 11.88s  wall 3.00s 
 SCF   energy in the final basis set =   -10170.6838606506
 Total energy in the final basis set =   -10170.6838606506


 ------------------------------------------------------------------------------

   CCMAN2: suite of methods based on coupled cluster
           and equation of motion theories.

   Components:
   * libvmm-1.3-trunk
     by Evgeny Epifanovsky, Ilya Kaliman.
   * libtensor-2.5-trunk
     by Evgeny Epifanovsky, Michael Wormit, Dmitry Zuev, Sam Manzer, 
        Ilya Kaliman.
   * libcc-2.5-trunk
     by Evgeny Epifanovsky, Arik Landau, Tomasz Kus, Kirill Khistyaev, 
        Dmitry Zuev, Prashant Manohar, Xintian Feng, Anna Krylov, 
        Matthew Goldey, Alec White, Thomas Jagau, Kaushik Nanda, 
        Anastasia Gunina, Alexander Kunitsa, Joonho Lee.

   CCMAN original authors:
   Anna I. Krylov, C. David Sherrill, Steven R. Gwaltney,
   Edward F. C. Byrd (2000)
   Sergey V. Levchenko, Lyudmila V. Slipchenko, Tao Wang,
   Ana-Maria C. Cristian (2003)
   Piotr A. Pieniazek, C. Melania Oana, Evgeny Epifanovsky (2007)
   Prashant Manohar (2009)

 ------------------------------------------------------------------------------


 Allocating and initializing 29808MB of RAM...
 Calculation will run on 4 cores.


 Alpha MOs, Restricted
 -- Occupied --                  
******* -490.04 -180.88 -169.69 -169.69 -169.69  -80.04  -80.03
  1 A     2 A     3 A     4 A     5 A     6 A     7 A     8 A                  
-65.178 -58.538 -58.536 -58.536 -37.935 -33.123 -33.119 -33.119
  9 A    10 A    11 A    12 A    13 A    14 A    15 A    16 A                  
-24.307 -24.306 -24.306 -24.302 -24.302  -9.857  -7.578  -7.570
 17 A    18 A    19 A    20 A    21 A    22 A    23 A    24 A                  
 -7.471  -7.463  -7.463  -7.252  -5.485  -5.474  -5.474  -5.470
 25 A    26 A    27 A    28 A    29 A    30 A    31 A    32 A                  
 -5.469  -5.469  -5.462  -5.461  -5.461  -3.210  -3.206  -3.206
 33 A    34 A    35 A    36 A    37 A    38 A    39 A    40 A                  
 -3.197  -3.197  -2.408  -2.403  -2.403  -2.391  -2.391  -1.053
 41 A    42 A    43 A    44 A    45 A    46 A    47 A    48 A                  
 -0.943  -0.835  -0.682  -0.513  -0.501  -0.472  -0.424  -0.420
 49 A    50 A    51 A    52 A    53 A    54 A    55 A    56 A                  
 -0.404  -0.378  -0.345
 57 A    58 A    59 A                                                          
 -- Virtual --                   
 -0.032   0.024   0.055   0.064   0.073   0.082   0.095   0.103
 60 A    61 A    62 A    63 A    64 A    65 A    66 A    67 A                  
  0.108   0.116   0.118   0.128   0.141   0.156   0.174   0.192
 68 A    69 A    70 A    71 A    72 A    73 A    74 A    75 A                  
  0.277   0.326   0.327   0.358   0.384   0.390   0.406   0.419
 76 A    77 A    78 A    79 A    80 A    81 A    82 A    83 A                  
  0.425   0.516   0.536   0.540   0.568   0.573   0.579   0.590
 84 A    85 A    86 A    87 A    88 A    89 A    90 A    91 A                  
  0.619   0.649   0.667   0.702   0.720   0.723   0.758   0.774
 92 A    93 A    94 A    95 A    96 A    97 A    98 A    99 A                  
  0.792   0.822   0.872   0.899   0.915   0.924   1.004   1.083
100 A   101 A   102 A   103 A   104 A   105 A   106 A   107 A                  
  1.109   1.134   1.285   1.401   1.541   1.585   1.624   1.773
108 A   109 A   110 A   111 A   112 A   113 A   114 A   115 A                  
  1.830   1.896   1.934   1.936   1.983   2.298   2.325   2.402
116 A   117 A   118 A   119 A   120 A   121 A   122 A   123 A                  
  4.476   4.485   4.488   4.511   4.533   4.541   4.548   4.571
124 A   125 A   126 A   127 A   128 A   129 A   130 A   131 A                  
  4.628   4.733   4.779   6.529   6.561   6.566   7.137   7.220
132 A   133 A   134 A   135 A   136 A   137 A   138 A   139 A                  
  7.405   8.204   8.222   8.281  14.722  14.748  14.766  14.806
140 A   141 A   142 A   143 A   144 A   145 A   146 A   147 A                  
 14.834  14.878  28.881  29.525  29.553  29.557  29.871  29.874
148 A   149 A   150 A   151 A   152 A   153 A   154 A   155 A                  
 29.875  29.887  29.954  49.458 130.585 130.607 130.615 154.277
156 A   157 A   158 A   159 A   160 A   161 A   162 A   163 A                  
165.788 166.033 293.888 293.905 293.9771028.3971912.195
164 A   165 A   166 A   167 A   168 A   169 A   170 A                          

 Beta MOs, Restricted
 -- Occupied --                  
******* -490.04 -180.88 -169.69 -169.69 -169.69  -80.04  -80.03
  1 A     2 A     3 A     4 A     5 A     6 A     7 A     8 A                  
-65.178 -58.538 -58.536 -58.536 -37.935 -33.123 -33.119 -33.119
  9 A    10 A    11 A    12 A    13 A    14 A    15 A    16 A                  
-24.307 -24.306 -24.306 -24.302 -24.302  -9.857  -7.578  -7.570
 17 A    18 A    19 A    20 A    21 A    22 A    23 A    24 A                  
 -7.471  -7.463  -7.463  -7.252  -5.485  -5.474  -5.474  -5.470
 25 A    26 A    27 A    28 A    29 A    30 A    31 A    32 A                  
 -5.469  -5.469  -5.462  -5.461  -5.461  -3.210  -3.206  -3.206
 33 A    34 A    35 A    36 A    37 A    38 A    39 A    40 A                  
 -3.197  -3.197  -2.408  -2.403  -2.403  -2.391  -2.391  -1.053
 41 A    42 A    43 A    44 A    45 A    46 A    47 A    48 A                  
 -0.943  -0.835  -0.682  -0.513  -0.501  -0.472  -0.424  -0.420
 49 A    50 A    51 A    52 A    53 A    54 A    55 A    56 A                  
 -0.404  -0.378  -0.345
 57 A    58 A    59 A                                                          
 -- Virtual --                   
 -0.032   0.024   0.055   0.064   0.073   0.082   0.095   0.103
 60 A    61 A    62 A    63 A    64 A    65 A    66 A    67 A                  
  0.108   0.116   0.118   0.128   0.141   0.156   0.174   0.192
 68 A    69 A    70 A    71 A    72 A    73 A    74 A    75 A                  
  0.277   0.326   0.327   0.358   0.384   0.390   0.406   0.419
 76 A    77 A    78 A    79 A    80 A    81 A    82 A    83 A                  
  0.425   0.516   0.536   0.540   0.568   0.573   0.579   0.590
 84 A    85 A    86 A    87 A    88 A    89 A    90 A    91 A                  
  0.619   0.649   0.667   0.702   0.720   0.723   0.758   0.774
 92 A    93 A    94 A    95 A    96 A    97 A    98 A    99 A                  
  0.792   0.822   0.872   0.899   0.915   0.924   1.004   1.083
100 A   101 A   102 A   103 A   104 A   105 A   106 A   107 A                  
  1.109   1.134   1.285   1.401   1.541   1.585   1.624   1.773
108 A   109 A   110 A   111 A   112 A   113 A   114 A   115 A                  
  1.830   1.896   1.934   1.936   1.983   2.298   2.325   2.402
116 A   117 A   118 A   119 A   120 A   121 A   122 A   123 A                  
  4.476   4.485   4.488   4.511   4.533   4.541   4.548   4.571
124 A   125 A   126 A   127 A   128 A   129 A   130 A   131 A                  
  4.628   4.733   4.779   6.529   6.561   6.566   7.137   7.220
132 A   133 A   134 A   135 A   136 A   137 A   138 A   139 A                  
  7.405   8.204   8.222   8.281  14.722  14.748  14.766  14.806
140 A   141 A   142 A   143 A   144 A   145 A   146 A   147 A                  
 14.834  14.878  28.881  29.525  29.553  29.557  29.871  29.874
148 A   149 A   150 A   151 A   152 A   153 A   154 A   155 A                  
 29.875  29.887  29.954  49.458 130.585 130.607 130.615 154.277
156 A   157 A   158 A   159 A   160 A   161 A   162 A   163 A                  
165.788 166.033 293.888 293.905 293.9771028.3971912.195
164 A   165 A   166 A   167 A   168 A   169 A   170 A                          

 Occupation and symmetry of molecular orbitals

 Point group: C1 (1 irreducible representation).

                           A     All 
 -------------------------------------
 All molecular orbitals:
  - Alpha                  170   170 
  - Beta                   170   170 
 -------------------------------------
 Alpha orbitals:
  - Frozen occupied        37    37  
  - Active occupied        22    22  
  - Active virtual         111   111 
  - Frozen virtual         0     0   
 -------------------------------------
 Beta orbitals:
  - Frozen occupied        37    37  
  - Active occupied        22    22  
  - Active virtual         111   111 
  - Frozen virtual         0     0   
 -------------------------------------

 Import integrals:   CPU 0.00 s  wall 0.00 s

 Import integrals:   CPU 147.61 s  wall 38.37 s

 MP2 amplitudes:   CPU 0.21 s  wall 0.13 s

Running a double precision version
           CCSD T amplitudes will be solved using DIIS.

           Start     Size      MaxIter   EConv     TConv     
           3         7         100       1.00e-07  1.00e-05  
 ------------------------------------------------------------------------------
           Energy (a.u.)   Ediff      Tdiff       Comment
 ------------------------------------------------------------------------------
         -1.0171392e+04                           
     1   -1.0171386e+04   6.82e-03   8.53e-01     
     2   -1.0171404e+04   1.89e-02   1.05e-01     
     3   -1.0171405e+04   7.94e-04   4.26e-02     
     4   -1.0171407e+04   1.92e-03   1.37e-02     Switched to DIIS steps.
     5   -1.0171408e+04   5.93e-04   1.22e-02     
     6   -1.0171408e+04   9.08e-06   2.56e-03     
     7   -1.0171408e+04   4.42e-06   1.10e-03     
     8   -1.0171408e+04   2.49e-06   2.09e-04     
     9   -1.0171408e+04   3.39e-07   9.57e-05     
    10   -1.0171408e+04   3.42e-08   3.58e-05     
    11   -1.0171408e+04   1.61e-07   2.06e-05     
    12   -1.0171408e+04   5.22e-08   7.36e-06     
 ------------------------------------------------------------------------------
         -1.0171408e+04                           CCSD T converged.

End of double precision
 SCF energy                 = -10170.68386065
 MP2 energy                 = -10171.39234796
 CCSD correlation energy     =     -0.72391141
 CCSD total energy           = -10171.40777206

 CCSD  T1^2 = 0.0102  T2^2 = 0.3160  Leading amplitudes:

 Amplitude    Orbitals with energies
 -0.0173       56 (A) A                  ->    60 (A) A                   
              -0.4201                         -0.0315                     
 -0.0173       56 (A) B                  ->    60 (A) B                   
              -0.4201                         -0.0315                     
 -0.0166       59 (A) A                  ->    81 (A) A                   
              -0.3454                          0.3896                     
 -0.0166       59 (A) B                  ->    81 (A) B                   
              -0.3454                          0.3896                     

 Amplitude    Orbitals with energies
 -0.1140       59 (A) A      59 (A) B    ->    60 (A) A      60 (A) B     
              -0.3454       -0.3454           -0.0315       -0.0315       
  0.1140       59 (A) A      59 (A) B    ->    60 (A) B      60 (A) A     
              -0.3454       -0.3454           -0.0315       -0.0315       
  0.1140       59 (A) B      59 (A) A    ->    60 (A) A      60 (A) B     
              -0.3454       -0.3454           -0.0315       -0.0315       
 -0.1140       59 (A) B      59 (A) A    ->    60 (A) B      60 (A) A     
              -0.3454       -0.3454           -0.0315       -0.0315       

 Computing CCSD intemediates for later calculations in double precision
 Finished.

Running a double precision version
           CCSD Lambda amplitudes will be solved using DIIS.
           Start     Size      MaxIter   EConv     LConv     
           3         7         100       1.00e-07  1.00e-05  
 ------------------------------------------------------------------------------
            Enorm      Ldiff       Comment
 ------------------------------------------------------------------------------
     1     6.29e-02   4.96e-02     
     2     1.39e-02   4.90e-03     
     3     5.73e-03   2.41e-03     
     4     2.95e-03   1.16e-03     Switched to DIIS steps.
     5     9.44e-04   5.44e-04     
     6     4.43e-04   1.51e-04     
     7     1.40e-04   3.84e-05     
     8     6.48e-05   4.43e-06     
     9     2.37e-05   5.04e-06     
    10     8.89e-06   1.90e-06     
    11     3.21e-06   6.48e-07     
    12     1.42e-06   1.37e-07     
    13     6.46e-07   1.12e-07     
    14     2.87e-07   9.93e-09     
    15     1.41e-07   1.52e-08     
    16     4.95e-08   1.64e-09     
 ------------------------------------------------------------------------------
                                   CCSD Lambda converged.

 Computing density matrices in double precision...
           Orbital response amplitudes will be solved using DIIS.
           Start     Size      MaxIter   EConv     LConv     
           3         7         100       1.00e-06  1.00e-06  
 ------------------------------------------------------------------------------
            Enorm      Ldiff       Comment
 ------------------------------------------------------------------------------
     1     1.16e-01   3.06e-03     
     2     1.12e-01   9.50e-03     
     3     1.31e-01   2.59e-02     
     4     1.12e-02   5.96e-02     Switched to DIIS steps.
     5     3.68e-03   1.18e-03     
     6     1.05e-03   2.93e-04     
     7     3.36e-04   1.39e-04     
     8     7.69e-05   5.38e-05     
     9     3.69e-05   1.06e-06     
    10     1.29e-05   4.60e-06     
    11     4.48e-06   1.07e-06     
    12     1.53e-06   4.43e-07     
    13     3.93e-07   6.91e-08     
 ------------------------------------------------------------------------------
                                   Orbital response converged.

 Computing density matrices... Done.
 CCSD calculation:   CPU 4941.16 s  wall 1251.91 s

 Transferring MO TPDM to AO TPDM
 Transferring g2_o1o1o1o1
 Transferring g2_o1o1o1v1
 Transferring g2_o1o1v1v1
 Transferring g2_o1v1o1v1
 Transferring g2_o1v1v1v1
 Transferring g2_v1v1v1v1
 Adding separable TPDM
 Computing TPDM gradient
 --------------------------------------------------------
 2e gradient
  Atom          X               Y               Z
 --------------------------------------------------------
    1        -69.508030       10.952884       -0.000004  
    2          9.808518      -37.092923        0.000008  
    3          1.813906       34.095399       -0.000005  
    4         57.885605       -7.955360        0.000001  
 --------------------------------------------------------
 --------------------------------------------------------
 Final gradient
  Atom          X               Y               Z
 --------------------------------------------------------
    1        -69.508030       10.952884       -0.000004  
    2          9.808518      -37.092923        0.000008  
    3          1.813906       34.095399       -0.000005  
    4         57.885605       -7.955360        0.000001  
 --------------------------------------------------------
 Analytic gradient from two-electron contribution:   CPU 715.46 s  wall 217.84 s

 Total ccman2 time:   CPU 5809.19 s  wall 1509.87 s


 --------------------------------------------------------------

                    Orbital Energies (a.u.)
 --------------------------------------------------------------

 Alpha MOs
 -- Occupied --
*******-490.044-180.881-169.688-169.687-169.687 -80.039 -80.030
-65.178 -58.538 -58.536 -58.536 -37.935 -33.123 -33.119 -33.119
-24.307 -24.306 -24.306 -24.302 -24.302  -9.857  -7.578  -7.570
 -7.471  -7.463  -7.463  -7.252  -5.485  -5.474  -5.474  -5.470
 -5.469  -5.469  -5.462  -5.461  -5.461  -3.210  -3.206  -3.206
 -3.197  -3.197  -2.408  -2.403  -2.403  -2.391  -2.391  -1.053
 -0.943  -0.835  -0.682  -0.513  -0.501  -0.472  -0.424  -0.420
 -0.404  -0.378  -0.345
 -- Virtual --
 -0.032   0.024   0.055   0.064   0.073   0.082   0.095   0.103
  0.108   0.116   0.118   0.128   0.141   0.156   0.174   0.192
  0.277   0.326   0.327   0.358   0.384   0.390   0.406   0.419
  0.425   0.516   0.536   0.540   0.568   0.573   0.579   0.590
  0.619   0.649   0.667   0.702   0.720   0.723   0.758   0.774
  0.792   0.822   0.872   0.899   0.915   0.924   1.004   1.083
  1.109   1.134   1.285   1.401   1.541   1.585   1.624   1.773
  1.830   1.896   1.934   1.936   1.983   2.298   2.325   2.402
  4.476   4.485   4.488   4.511   4.533   4.541   4.548   4.571
  4.628   4.733   4.779   6.529   6.561   6.566   7.137   7.220
  7.405   8.204   8.222   8.281  14.722  14.748  14.766  14.806
 14.834  14.878  28.881  29.525  29.553  29.557  29.871  29.874
 29.875  29.887  29.954  49.458 130.585 130.607 130.615 154.277
165.788 166.033 293.888 293.905 293.9771028.3971912.195
 --------------------------------------------------------------

          Ground-State Mulliken Net Atomic Charges

     Atom                 Charge (a.u.)
  ----------------------------------------
      1 I                    -0.154018
      2 P                     0.151611
      3 P                     0.228596
      4 Br                   -0.226189
  ----------------------------------------
  Sum of atomic charges =    -0.000000

 -----------------------------------------------------------------
                    Cartesian Multipole Moments
 -----------------------------------------------------------------
    Charge (ESU x 10^10)
                 0.0000
    Dipole Moment (Debye)
         X       0.3450      Y      -0.0566      Z      -0.0000
       Tot       0.3496
    Quadrupole Moments (Debye-Ang)
        XX     -76.9978     XY      -0.4910     YY     -74.7273
        XZ       0.0000     YZ       0.0000     ZZ     -74.2638
    Octopole Moments (Debye-Ang^2)
       XXX      23.6663    XXY      -2.6191    XYY       3.6341
       YYY      -1.7786    XXZ      -0.0000    XYZ      -0.0000
       YYZ       0.0000    XZZ       2.5996    YZZ      -0.5598
       ZZZ       0.0000
    Hexadecapole Moments (Debye-Ang^3)
      XXXX   -2127.0358   XXXY     -46.3553   XXYY    -403.3311
      XYYY     -11.7338   YYYY    -237.6940   XXXZ      -0.0000
      XXYZ       0.0000   XYYZ       0.0000   YYYZ       0.0000
      XXZZ    -391.8975   XYZZ      -3.3817   YYZZ     -56.5168
      XZZZ      -0.0000   YZZZ       0.0000   ZZZZ    -108.9696
 -----------------------------------------------------------------
 DrvMan completing analytic gradient of the correlated energy
 Correlated dipole moment
            1
    1   0.1357244
    2  -0.0222651
    3  -0.0000000
 Energy read as -10171.407772064
 Full Analytical Gradient: (in a.u., or Hartree/Bohr)
             1             2             3             4
    1   -0.00013438    0.00025100   -0.00008495   -0.00003166
    2    0.00007831    0.00005059   -0.00012977    0.00000087
    3    0.00000002    0.00000003   -0.00000006    0.00000001
 Gradient time:  CPU 0.74 s  wall 0.81 s
 ----------------------------------------------------------------
             Standard Nuclear Orientation (Angstroms)
    I     Atom           X                Y                Z
 ----------------------------------------------------------------
    1      I       2.3221623229    -0.0638038611    -0.0000000000
    2      P       0.0326510794     0.9365570981     0.0000000000
    3      P      -1.0091547645    -0.8191175541     0.0000000000
    4      Br     -3.0983442239     0.0462860423    -0.0000000000
 ----------------------------------------------------------------
 Nuclear Repulsion Energy =   739.1207871279 hartrees
 There are       59 alpha and       59 beta electrons

                       Distance Matrix (Angstroms)
             I (  1)   P (  2)   P (  3)
   P (  2)  2.498516
   P (  3)  3.415871  2.041508
   Br(  4)  5.421624  3.255106  2.261335

 Requested basis set is 6-311++G(d,p)
 There are 69 shells and 170 basis functions
 A cutoff of  1.0D-14 yielded   1838 shell pairs
 There are     11878 function pairs (     13315 Cartesian)
 Smallest overlap matrix eigenvalue = 7.95E-04
 Guess MOs from SCF MO coefficient file

 -----------------------------------------------------------------------
  General SCF calculation program by
  Eric Jon Sundstrom, Paul Horn, Yuezhi Mao, Dmitri Zuev, Alec White,
  David Stuck, Shaama M.S., Shane Yost, Joonho Lee, David Small,
  Daniel Levine, Susi Lehtola, Hugh Burton, Evgeny Epifanovsky
 -----------------------------------------------------------------------
 Hartree-Fock
 using 4 threads for integral computing
 -------------------------------------------------------
 OpenMP Integral computing Module                
 Release: version 2.0, May 2017, Q-Chem Inc. Pleasanton 
 -------------------------------------------------------
 A restricted SCF calculation will be
 performed using DIIS
 SCF converges when DIIS error is below 1.0e-08
 ---------------------------------------
  Cycle       Energy         DIIS error
 ---------------------------------------
    1  -10170.6838785619      1.15e-05  
    2  -10170.6838793742      3.16e-06  
    3  -10170.6838794509      1.48e-06  
    4  -10170.6838794637      4.71e-07  
    5  -10170.6838794658      1.64e-07  
    6  -10170.6838794661      7.06e-08  
    7  -10170.6838794663      4.22e-08  
    8  -10170.6838794661      1.69e-08  
    9  -10170.6838794663      5.81e-09  Convergence criterion met
 ---------------------------------------
 SCF time:   CPU 13.36s  wall 4.00s 
 SCF   energy in the final basis set =   -10170.6838794663
 Total energy in the final basis set =   -10170.6838794663


 ------------------------------------------------------------------------------

   CCMAN2: suite of methods based on coupled cluster
           and equation of motion theories.

   Components:
   * libvmm-1.3-trunk
     by Evgeny Epifanovsky, Ilya Kaliman.
   * libtensor-2.5-trunk
     by Evgeny Epifanovsky, Michael Wormit, Dmitry Zuev, Sam Manzer, 
        Ilya Kaliman.
   * libcc-2.5-trunk
     by Evgeny Epifanovsky, Arik Landau, Tomasz Kus, Kirill Khistyaev, 
        Dmitry Zuev, Prashant Manohar, Xintian Feng, Anna Krylov, 
        Matthew Goldey, Alec White, Thomas Jagau, Kaushik Nanda, 
        Anastasia Gunina, Alexander Kunitsa, Joonho Lee.

   CCMAN original authors:
   Anna I. Krylov, C. David Sherrill, Steven R. Gwaltney,
   Edward F. C. Byrd (2000)
   Sergey V. Levchenko, Lyudmila V. Slipchenko, Tao Wang,
   Ana-Maria C. Cristian (2003)
   Piotr A. Pieniazek, C. Melania Oana, Evgeny Epifanovsky (2007)
   Prashant Manohar (2009)

 ------------------------------------------------------------------------------


 Allocating and initializing 29808MB of RAM...
 Calculation will run on 4 cores.


 Alpha MOs, Restricted
 -- Occupied --                  
******* -490.04 -180.88 -169.69 -169.69 -169.69  -80.04  -80.03
  1 A     2 A     3 A     4 A     5 A     6 A     7 A     8 A                  
-65.178 -58.538 -58.536 -58.536 -37.935 -33.123 -33.119 -33.119
  9 A    10 A    11 A    12 A    13 A    14 A    15 A    16 A                  
-24.307 -24.306 -24.306 -24.302 -24.302  -9.857  -7.578  -7.570
 17 A    18 A    19 A    20 A    21 A    22 A    23 A    24 A                  
 -7.471  -7.463  -7.463  -7.252  -5.485  -5.474  -5.474  -5.470
 25 A    26 A    27 A    28 A    29 A    30 A    31 A    32 A                  
 -5.469  -5.469  -5.462  -5.461  -5.461  -3.210  -3.206  -3.206
 33 A    34 A    35 A    36 A    37 A    38 A    39 A    40 A                  
 -3.197  -3.197  -2.408  -2.403  -2.403  -2.391  -2.391  -1.053
 41 A    42 A    43 A    44 A    45 A    46 A    47 A    48 A                  
 -0.943  -0.835  -0.682  -0.513  -0.501  -0.472  -0.424  -0.420
 49 A    50 A    51 A    52 A    53 A    54 A    55 A    56 A                  
 -0.404  -0.378  -0.346
 57 A    58 A    59 A                                                          
 -- Virtual --                   
 -0.031   0.024   0.055   0.064   0.073   0.082   0.095   0.103
 60 A    61 A    62 A    63 A    64 A    65 A    66 A    67 A                  
  0.108   0.116   0.118   0.128   0.141   0.156   0.174   0.192
 68 A    69 A    70 A    71 A    72 A    73 A    74 A    75 A                  
  0.277   0.326   0.327   0.358   0.384   0.390   0.406   0.419
 76 A    77 A    78 A    79 A    80 A    81 A    82 A    83 A                  
  0.425   0.516   0.536   0.540   0.568   0.573   0.579   0.590
 84 A    85 A    86 A    87 A    88 A    89 A    90 A    91 A                  
  0.619   0.648   0.667   0.702   0.720   0.723   0.758   0.774
 92 A    93 A    94 A    95 A    96 A    97 A    98 A    99 A                  
  0.792   0.822   0.872   0.899   0.915   0.924   1.004   1.084
100 A   101 A   102 A   103 A   104 A   105 A   106 A   107 A                  
  1.109   1.134   1.285   1.402   1.541   1.585   1.624   1.773
108 A   109 A   110 A   111 A   112 A   113 A   114 A   115 A                  
  1.830   1.896   1.934   1.936   1.983   2.298   2.325   2.402
116 A   117 A   118 A   119 A   120 A   121 A   122 A   123 A                  
  4.477   4.485   4.488   4.511   4.533   4.541   4.548   4.571
124 A   125 A   126 A   127 A   128 A   129 A   130 A   131 A                  
  4.628   4.733   4.779   6.529   6.561   6.567   7.137   7.220
132 A   133 A   134 A   135 A   136 A   137 A   138 A   139 A                  
  7.406   8.204   8.222   8.281  14.722  14.748  14.766  14.806
140 A   141 A   142 A   143 A   144 A   145 A   146 A   147 A                  
 14.834  14.878  28.881  29.525  29.553  29.557  29.871  29.874
148 A   149 A   150 A   151 A   152 A   153 A   154 A   155 A                  
 29.875  29.888  29.954  49.458 130.585 130.607 130.615 154.277
156 A   157 A   158 A   159 A   160 A   161 A   162 A   163 A                  
165.787 166.034 293.888 293.905 293.9771028.3971912.195
164 A   165 A   166 A   167 A   168 A   169 A   170 A                          

 Beta MOs, Restricted
 -- Occupied --                  
******* -490.04 -180.88 -169.69 -169.69 -169.69  -80.04  -80.03
  1 A     2 A     3 A     4 A     5 A     6 A     7 A     8 A                  
-65.178 -58.538 -58.536 -58.536 -37.935 -33.123 -33.119 -33.119
  9 A    10 A    11 A    12 A    13 A    14 A    15 A    16 A                  
-24.307 -24.306 -24.306 -24.302 -24.302  -9.857  -7.578  -7.570
 17 A    18 A    19 A    20 A    21 A    22 A    23 A    24 A                  
 -7.471  -7.463  -7.463  -7.252  -5.485  -5.474  -5.474  -5.470
 25 A    26 A    27 A    28 A    29 A    30 A    31 A    32 A                  
 -5.469  -5.469  -5.462  -5.461  -5.461  -3.210  -3.206  -3.206
 33 A    34 A    35 A    36 A    37 A    38 A    39 A    40 A                  
 -3.197  -3.197  -2.408  -2.403  -2.403  -2.391  -2.391  -1.053
 41 A    42 A    43 A    44 A    45 A    46 A    47 A    48 A                  
 -0.943  -0.835  -0.682  -0.513  -0.501  -0.472  -0.424  -0.420
 49 A    50 A    51 A    52 A    53 A    54 A    55 A    56 A                  
 -0.404  -0.378  -0.346
 57 A    58 A    59 A                                                          
 -- Virtual --                   
 -0.031   0.024   0.055   0.064   0.073   0.082   0.095   0.103
 60 A    61 A    62 A    63 A    64 A    65 A    66 A    67 A                  
  0.108   0.116   0.118   0.128   0.141   0.156   0.174   0.192
 68 A    69 A    70 A    71 A    72 A    73 A    74 A    75 A                  
  0.277   0.326   0.327   0.358   0.384   0.390   0.406   0.419
 76 A    77 A    78 A    79 A    80 A    81 A    82 A    83 A                  
  0.425   0.516   0.536   0.540   0.568   0.573   0.579   0.590
 84 A    85 A    86 A    87 A    88 A    89 A    90 A    91 A                  
  0.619   0.648   0.667   0.702   0.720   0.723   0.758   0.774
 92 A    93 A    94 A    95 A    96 A    97 A    98 A    99 A                  
  0.792   0.822   0.872   0.899   0.915   0.924   1.004   1.084
100 A   101 A   102 A   103 A   104 A   105 A   106 A   107 A                  
  1.109   1.134   1.285   1.402   1.541   1.585   1.624   1.773
108 A   109 A   110 A   111 A   112 A   113 A   114 A   115 A                  
  1.830   1.896   1.934   1.936   1.983   2.298   2.325   2.402
116 A   117 A   118 A   119 A   120 A   121 A   122 A   123 A                  
  4.477   4.485   4.488   4.511   4.533   4.541   4.548   4.571
124 A   125 A   126 A   127 A   128 A   129 A   130 A   131 A                  
  4.628   4.733   4.779   6.529   6.561   6.567   7.137   7.220
132 A   133 A   134 A   135 A   136 A   137 A   138 A   139 A                  
  7.406   8.204   8.222   8.281  14.722  14.748  14.766  14.806
140 A   141 A   142 A   143 A   144 A   145 A   146 A   147 A                  
 14.834  14.878  28.881  29.525  29.553  29.557  29.871  29.874
148 A   149 A   150 A   151 A   152 A   153 A   154 A   155 A                  
 29.875  29.888  29.954  49.458 130.585 130.607 130.615 154.277
156 A   157 A   158 A   159 A   160 A   161 A   162 A   163 A                  
165.787 166.034 293.888 293.905 293.9771028.3971912.195
164 A   165 A   166 A   167 A   168 A   169 A   170 A                          

 Occupation and symmetry of molecular orbitals

 Point group: C1 (1 irreducible representation).

                           A     All 
 -------------------------------------
 All molecular orbitals:
  - Alpha                  170   170 
  - Beta                   170   170 
 -------------------------------------
 Alpha orbitals:
  - Frozen occupied        37    37  
  - Active occupied        22    22  
  - Active virtual         111   111 
  - Frozen virtual         0     0   
 -------------------------------------
 Beta orbitals:
  - Frozen occupied        37    37  
  - Active occupied        22    22  
  - Active virtual         111   111 
  - Frozen virtual         0     0   
 -------------------------------------

 Import integrals:   CPU 0.00 s  wall 0.00 s

 Import integrals:   CPU 146.93 s  wall 38.00 s

 MP2 amplitudes:   CPU 0.21 s  wall 0.13 s

Running a double precision version
           CCSD T amplitudes will be solved using DIIS.

           Start     Size      MaxIter   EConv     TConv     
           3         7         100       1.00e-07  1.00e-05  
 ------------------------------------------------------------------------------
           Energy (a.u.)   Ediff      Tdiff       Comment
 ------------------------------------------------------------------------------
         -1.0171392e+04                           
     1   -1.0171386e+04   6.80e-03   8.53e-01     
     2   -1.0171404e+04   1.89e-02   1.05e-01     
     3   -1.0171405e+04   7.96e-04   4.26e-02     
     4   -1.0171407e+04   1.92e-03   1.37e-02     Switched to DIIS steps.
     5   -1.0171408e+04   5.92e-04   1.22e-02     
     6   -1.0171408e+04   9.05e-06   2.56e-03     
     7   -1.0171408e+04   4.38e-06   1.10e-03     
     8   -1.0171408e+04   2.49e-06   2.09e-04     
     9   -1.0171408e+04   3.42e-07   9.58e-05     
    10   -1.0171408e+04   3.54e-08   3.59e-05     
    11   -1.0171408e+04   1.61e-07   2.07e-05     
    12   -1.0171408e+04   5.24e-08   7.37e-06     
 ------------------------------------------------------------------------------
         -1.0171408e+04                           CCSD T converged.

End of double precision
 SCF energy                 = -10170.68387947
 MP2 energy                 = -10171.39233329
 CCSD correlation energy     =     -0.72389251
 CCSD total energy           = -10171.40777198

 CCSD  T1^2 = 0.0102  T2^2 = 0.3160  Leading amplitudes:

 Amplitude    Orbitals with energies
 -0.0172       56 (A) A                  ->    60 (A) A                   
              -0.4200                         -0.0315                     
 -0.0172       56 (A) B                  ->    60 (A) B                   
              -0.4200                         -0.0315                     
 -0.0166       59 (A) A                  ->    81 (A) A                   
              -0.3455                          0.3895                     
 -0.0166       59 (A) B                  ->    81 (A) B                   
              -0.3455                          0.3895                     

 Amplitude    Orbitals with energies
 -0.1136       59 (A) A      59 (A) B    ->    60 (A) A      60 (A) B     
              -0.3455       -0.3455           -0.0315       -0.0315       
  0.1136       59 (A) A      59 (A) B    ->    60 (A) B      60 (A) A     
              -0.3455       -0.3455           -0.0315       -0.0315       
  0.1136       59 (A) B      59 (A) A    ->    60 (A) A      60 (A) B     
              -0.3455       -0.3455           -0.0315       -0.0315       
 -0.1136       59 (A) B      59 (A) A    ->    60 (A) B      60 (A) A     
              -0.3455       -0.3455           -0.0315       -0.0315       

 Computing CCSD intemediates for later calculations in double precision
 Finished.

Running a double precision version
           CCSD Lambda amplitudes will be solved using DIIS.
           Start     Size      MaxIter   EConv     LConv     
           3         7         100       1.00e-07  1.00e-05  
 ------------------------------------------------------------------------------
            Enorm      Ldiff       Comment
 ------------------------------------------------------------------------------
     1     6.29e-02   4.95e-02     
     2     1.39e-02   4.90e-03     
     3     5.73e-03   2.40e-03     
     4     2.95e-03   1.16e-03     Switched to DIIS steps.
     5     9.44e-04   5.43e-04     
     6     4.43e-04   1.51e-04     
     7     1.40e-04   3.83e-05     
     8     6.49e-05   4.44e-06     
     9     2.37e-05   5.04e-06     
    10     8.89e-06   1.89e-06     
    11     3.22e-06   6.46e-07     
    12     1.42e-06   1.36e-07     
    13     6.47e-07   1.11e-07     
    14     2.88e-07   9.75e-09     
    15     1.41e-07   1.52e-08     
    16     4.95e-08   1.65e-09     
 ------------------------------------------------------------------------------
                                   CCSD Lambda converged.

 Computing density matrices in double precision...
           Orbital response amplitudes will be solved using DIIS.
           Start     Size      MaxIter   EConv     LConv     
           3         7         100       1.00e-06  1.00e-06  
 ------------------------------------------------------------------------------
            Enorm      Ldiff       Comment
 ------------------------------------------------------------------------------
     1     1.16e-01   3.06e-03     
     2     1.12e-01   9.50e-03     
     3     1.31e-01   2.59e-02     
     4     1.12e-02   5.96e-02     Switched to DIIS steps.
     5     3.69e-03   1.19e-03     
     6     1.04e-03   2.94e-04     
     7     3.36e-04   1.39e-04     
     8     7.68e-05   5.38e-05     
     9     3.68e-05   1.09e-06     
    10     1.29e-05   4.61e-06     
    11     4.46e-06   1.07e-06     
    12     1.52e-06   4.44e-07     
    13     3.91e-07   6.97e-08     
 ------------------------------------------------------------------------------
                                   Orbital response converged.

 Computing density matrices... Done.
 CCSD calculation:   CPU 4941.02 s  wall 1253.35 s

 Transferring MO TPDM to AO TPDM
 Transferring g2_o1o1o1o1
 Transferring g2_o1o1o1v1
 Transferring g2_o1o1v1v1
 Transferring g2_o1v1o1v1
 Transferring g2_o1v1v1v1
 Transferring g2_v1v1v1v1
 Adding separable TPDM
 Computing TPDM gradient
 --------------------------------------------------------
 2e gradient
  Atom          X               Y               Z
 --------------------------------------------------------
    1        -69.475150       10.925467        0.000000  
    2          9.774021      -37.095797        0.000000  
    3          1.806637       34.121122       -0.000000  
    4         57.894491       -7.950792       -0.000000  
 --------------------------------------------------------
 --------------------------------------------------------
 Final gradient
  Atom          X               Y               Z
 --------------------------------------------------------
    1        -69.475150       10.925467        0.000000  
    2          9.774021      -37.095797        0.000000  
    3          1.806637       34.121122       -0.000000  
    4         57.894491       -7.950792       -0.000000  
 --------------------------------------------------------
 Analytic gradient from two-electron contribution:   CPU 716.97 s  wall 220.20 s

 Total ccman2 time:   CPU 5810.19 s  wall 1513.40 s


 --------------------------------------------------------------

                    Orbital Energies (a.u.)
 --------------------------------------------------------------

 Alpha MOs
 -- Occupied --
*******-490.044-180.881-169.688-169.687-169.687 -80.039 -80.030
-65.178 -58.538 -58.536 -58.536 -37.935 -33.123 -33.119 -33.119
-24.307 -24.306 -24.306 -24.302 -24.302  -9.857  -7.578  -7.570
 -7.471  -7.463  -7.463  -7.252  -5.485  -5.474  -5.474  -5.470
 -5.469  -5.469  -5.462  -5.461  -5.461  -3.210  -3.206  -3.206
 -3.197  -3.197  -2.408  -2.403  -2.403  -2.391  -2.391  -1.053
 -0.943  -0.835  -0.682  -0.513  -0.501  -0.472  -0.424  -0.420
 -0.404  -0.378  -0.346
 -- Virtual --
 -0.031   0.024   0.055   0.064   0.073   0.082   0.095   0.103
  0.108   0.116   0.118   0.128   0.141   0.156   0.174   0.192
  0.277   0.326   0.327   0.358   0.384   0.390   0.406   0.419
  0.425   0.516   0.536   0.540   0.568   0.573   0.579   0.590
  0.619   0.648   0.667   0.702   0.720   0.723   0.758   0.774
  0.792   0.822   0.872   0.899   0.915   0.924   1.004   1.084
  1.109   1.134   1.285   1.402   1.541   1.585   1.624   1.773
  1.830   1.896   1.934   1.936   1.983   2.298   2.325   2.402
  4.477   4.485   4.488   4.511   4.533   4.541   4.548   4.571
  4.628   4.733   4.779   6.529   6.561   6.567   7.137   7.220
  7.406   8.204   8.222   8.281  14.722  14.748  14.766  14.806
 14.834  14.878  28.881  29.525  29.553  29.557  29.871  29.874
 29.875  29.888  29.954  49.458 130.585 130.607 130.615 154.277
165.787 166.034 293.888 293.905 293.9771028.3971912.195
 --------------------------------------------------------------

          Ground-State Mulliken Net Atomic Charges

     Atom                 Charge (a.u.)
  ----------------------------------------
      1 I                    -0.154516
      2 P                     0.152036
      3 P                     0.228700
      4 Br                   -0.226220
  ----------------------------------------
  Sum of atomic charges =    -0.000000

 -----------------------------------------------------------------
                    Cartesian Multipole Moments
 -----------------------------------------------------------------
    Charge (ESU x 10^10)
                 0.0000
    Dipole Moment (Debye)
         X       0.3375      Y      -0.0559      Z      -0.0000
       Tot       0.3421
    Quadrupole Moments (Debye-Ang)
        XX     -77.0094     XY      -0.4918     YY     -74.7225
        XZ       0.0000     YZ       0.0000     ZZ     -74.2636
    Octopole Moments (Debye-Ang^2)
       XXX      23.7092    XXY      -2.6216    XYY       3.6462
       YYY      -1.7759    XXZ      -0.0000    XYZ      -0.0000
       YYZ       0.0000    XZZ       2.6113    YZZ      -0.5606
       ZZZ      -0.0000
    Hexadecapole Moments (Debye-Ang^3)
      XXXX   -2127.1542   XXXY     -46.2904   XXYY    -403.3421
      XYYY     -11.6574   YYYY    -237.6624   XXXZ      -0.0000
      XXYZ       0.0000   XYYZ       0.0000   YYYZ       0.0000
      XXZZ    -391.9163   XYZZ      -3.3572   YYZZ     -56.5109
      XZZZ      -0.0000   YZZZ       0.0000   ZZZZ    -108.9668
 -----------------------------------------------------------------
 DrvMan completing analytic gradient of the correlated energy
 Correlated dipole moment
            1
    1   0.1327998
    2  -0.0219982
    3  -0.0000000
 Energy read as -10171.407771980
 Full Analytical Gradient: (in a.u., or Hartree/Bohr)
             1             2             3             4
    1    0.00016325   -0.00029380    0.00010337    0.00002718
    2   -0.00006253   -0.00011947    0.00016470    0.00001730
    3   -0.00000000    0.00000000   -0.00000000    0.00000000
 Gradient time:  CPU 0.74 s  wall 0.77 s
 ----------------------------------------------------------------
             Standard Nuclear Orientation (Angstroms)
    I     Atom           X                Y                Z
 ----------------------------------------------------------------
    1      I       2.3221623229    -0.0638038611    -0.0000000000
    2      P       0.0336510794     0.9375570981     0.0000000000
    3      P      -1.0091547645    -0.8191175541     0.0000000000
    4      Br     -3.0983442239     0.0462860423    -0.0000000000
 ----------------------------------------------------------------
 Nuclear Repulsion Energy =   739.0840401433 hartrees
 There are       59 alpha and       59 beta electrons

                       Distance Matrix (Angstroms)
             I (  1)   P (  2)   P (  3)
   P (  2)  2.498001
   P (  3)  3.415871  2.042878
   Br(  4)  5.421624  3.256341  2.261335

 Requested basis set is 6-311++G(d,p)
 There are 69 shells and 170 basis functions
 A cutoff of  1.0D-14 yielded   1838 shell pairs
 There are     11878 function pairs (     13315 Cartesian)
 Smallest overlap matrix eigenvalue = 7.97E-04
 Guess MOs from SCF MO coefficient file

 -----------------------------------------------------------------------
  General SCF calculation program by
  Eric Jon Sundstrom, Paul Horn, Yuezhi Mao, Dmitri Zuev, Alec White,
  David Stuck, Shaama M.S., Shane Yost, Joonho Lee, David Small,
  Daniel Levine, Susi Lehtola, Hugh Burton, Evgeny Epifanovsky
 -----------------------------------------------------------------------
 Hartree-Fock
 using 4 threads for integral computing
 -------------------------------------------------------
 OpenMP Integral computing Module                
 Release: version 2.0, May 2017, Q-Chem Inc. Pleasanton 
 -------------------------------------------------------
 A restricted SCF calculation will be
 performed using DIIS
 SCF converges when DIIS error is below 1.0e-08
 ---------------------------------------
  Cycle       Energy         DIIS error
 ---------------------------------------
    1  -10170.6838301551      8.98e-06  
    2  -10170.6838306015      2.54e-06  
    3  -10170.6838306451      1.17e-06  
    4  -10170.6838306534      3.50e-07  
    5  -10170.6838306544      1.28e-07  
    6  -10170.6838306546      4.89e-08  
    7  -10170.6838306546      2.35e-08  
    8  -10170.6838306548      8.41e-09  Convergence criterion met
 ---------------------------------------
 SCF time:   CPU 11.90s  wall 3.00s 
 SCF   energy in the final basis set =   -10170.6838306548
 Total energy in the final basis set =   -10170.6838306548


 ------------------------------------------------------------------------------

   CCMAN2: suite of methods based on coupled cluster
           and equation of motion theories.

   Components:
   * libvmm-1.3-trunk
     by Evgeny Epifanovsky, Ilya Kaliman.
   * libtensor-2.5-trunk
     by Evgeny Epifanovsky, Michael Wormit, Dmitry Zuev, Sam Manzer, 
        Ilya Kaliman.
   * libcc-2.5-trunk
     by Evgeny Epifanovsky, Arik Landau, Tomasz Kus, Kirill Khistyaev, 
        Dmitry Zuev, Prashant Manohar, Xintian Feng, Anna Krylov, 
        Matthew Goldey, Alec White, Thomas Jagau, Kaushik Nanda, 
        Anastasia Gunina, Alexander Kunitsa, Joonho Lee.

   CCMAN original authors:
   Anna I. Krylov, C. David Sherrill, Steven R. Gwaltney,
   Edward F. C. Byrd (2000)
   Sergey V. Levchenko, Lyudmila V. Slipchenko, Tao Wang,
   Ana-Maria C. Cristian (2003)
   Piotr A. Pieniazek, C. Melania Oana, Evgeny Epifanovsky (2007)
   Prashant Manohar (2009)

 ------------------------------------------------------------------------------


 Allocating and initializing 29808MB of RAM...
 Calculation will run on 4 cores.


 Alpha MOs, Restricted
 -- Occupied --                  
******* -490.04 -180.88 -169.69 -169.69 -169.69  -80.04  -80.03
  1 A     2 A     3 A     4 A     5 A     6 A     7 A     8 A                  
-65.178 -58.538 -58.536 -58.536 -37.935 -33.123 -33.119 -33.119
  9 A    10 A    11 A    12 A    13 A    14 A    15 A    16 A                  
-24.307 -24.306 -24.306 -24.302 -24.302  -9.857  -7.578  -7.570
 17 A    18 A    19 A    20 A    21 A    22 A    23 A    24 A                  
 -7.471  -7.463  -7.463  -7.252  -5.485  -5.474  -5.474  -5.470
 25 A    26 A    27 A    28 A    29 A    30 A    31 A    32 A                  
 -5.469  -5.469  -5.462  -5.461  -5.461  -3.210  -3.206  -3.206
 33 A    34 A    35 A    36 A    37 A    38 A    39 A    40 A                  
 -3.197  -3.197  -2.408  -2.403  -2.403  -2.391  -2.391  -1.053
 41 A    42 A    43 A    44 A    45 A    46 A    47 A    48 A                  
 -0.943  -0.835  -0.682  -0.513  -0.501  -0.472  -0.424  -0.420
 49 A    50 A    51 A    52 A    53 A    54 A    55 A    56 A                  
 -0.404  -0.378  -0.345
 57 A    58 A    59 A                                                          
 -- Virtual --                   
 -0.032   0.024   0.055   0.064   0.073   0.082   0.095   0.103
 60 A    61 A    62 A    63 A    64 A    65 A    66 A    67 A                  
  0.108   0.116   0.118   0.128   0.141   0.156   0.174   0.192
 68 A    69 A    70 A    71 A    72 A    73 A    74 A    75 A                  
  0.277   0.326   0.327   0.358   0.384   0.390   0.406   0.419
 76 A    77 A    78 A    79 A    80 A    81 A    82 A    83 A                  
  0.425   0.516   0.536   0.540   0.568   0.573   0.579   0.590
 84 A    85 A    86 A    87 A    88 A    89 A    90 A    91 A                  
  0.619   0.649   0.667   0.702   0.720   0.723   0.758   0.774
 92 A    93 A    94 A    95 A    96 A    97 A    98 A    99 A                  
  0.792   0.822   0.872   0.899   0.915   0.924   1.004   1.083
100 A   101 A   102 A   103 A   104 A   105 A   106 A   107 A                  
  1.109   1.134   1.285   1.401   1.541   1.585   1.624   1.773
108 A   109 A   110 A   111 A   112 A   113 A   114 A   115 A                  
  1.830   1.896   1.934   1.936   1.983   2.298   2.325   2.402
116 A   117 A   118 A   119 A   120 A   121 A   122 A   123 A                  
  4.477   4.485   4.488   4.511   4.533   4.541   4.548   4.571
124 A   125 A   126 A   127 A   128 A   129 A   130 A   131 A                  
  4.628   4.733   4.779   6.529   6.561   6.566   7.137   7.220
132 A   133 A   134 A   135 A   136 A   137 A   138 A   139 A                  
  7.405   8.204   8.222   8.281  14.722  14.748  14.766  14.806
140 A   141 A   142 A   143 A   144 A   145 A   146 A   147 A                  
 14.834  14.878  28.881  29.525  29.553  29.557  29.871  29.874
148 A   149 A   150 A   151 A   152 A   153 A   154 A   155 A                  
 29.875  29.888  29.954  49.458 130.585 130.607 130.615 154.277
156 A   157 A   158 A   159 A   160 A   161 A   162 A   163 A                  
165.788 166.033 293.888 293.905 293.9771028.3971912.195
164 A   165 A   166 A   167 A   168 A   169 A   170 A                          

 Beta MOs, Restricted
 -- Occupied --                  
******* -490.04 -180.88 -169.69 -169.69 -169.69  -80.04  -80.03
  1 A     2 A     3 A     4 A     5 A     6 A     7 A     8 A                  
-65.178 -58.538 -58.536 -58.536 -37.935 -33.123 -33.119 -33.119
  9 A    10 A    11 A    12 A    13 A    14 A    15 A    16 A                  
-24.307 -24.306 -24.306 -24.302 -24.302  -9.857  -7.578  -7.570
 17 A    18 A    19 A    20 A    21 A    22 A    23 A    24 A                  
 -7.471  -7.463  -7.463  -7.252  -5.485  -5.474  -5.474  -5.470
 25 A    26 A    27 A    28 A    29 A    30 A    31 A    32 A                  
 -5.469  -5.469  -5.462  -5.461  -5.461  -3.210  -3.206  -3.206
 33 A    34 A    35 A    36 A    37 A    38 A    39 A    40 A                  
 -3.197  -3.197  -2.408  -2.403  -2.403  -2.391  -2.391  -1.053
 41 A    42 A    43 A    44 A    45 A    46 A    47 A    48 A                  
 -0.943  -0.835  -0.682  -0.513  -0.501  -0.472  -0.424  -0.420
 49 A    50 A    51 A    52 A    53 A    54 A    55 A    56 A                  
 -0.404  -0.378  -0.345
 57 A    58 A    59 A                                                          
 -- Virtual --                   
 -0.032   0.024   0.055   0.064   0.073   0.082   0.095   0.103
 60 A    61 A    62 A    63 A    64 A    65 A    66 A    67 A                  
  0.108   0.116   0.118   0.128   0.141   0.156   0.174   0.192
 68 A    69 A    70 A    71 A    72 A    73 A    74 A    75 A                  
  0.277   0.326   0.327   0.358   0.384   0.390   0.406   0.419
 76 A    77 A    78 A    79 A    80 A    81 A    82 A    83 A                  
  0.425   0.516   0.536   0.540   0.568   0.573   0.579   0.590
 84 A    85 A    86 A    87 A    88 A    89 A    90 A    91 A                  
  0.619   0.649   0.667   0.702   0.720   0.723   0.758   0.774
 92 A    93 A    94 A    95 A    96 A    97 A    98 A    99 A                  
  0.792   0.822   0.872   0.899   0.915   0.924   1.004   1.083
100 A   101 A   102 A   103 A   104 A   105 A   106 A   107 A                  
  1.109   1.134   1.285   1.401   1.541   1.585   1.624   1.773
108 A   109 A   110 A   111 A   112 A   113 A   114 A   115 A                  
  1.830   1.896   1.934   1.936   1.983   2.298   2.325   2.402
116 A   117 A   118 A   119 A   120 A   121 A   122 A   123 A                  
  4.477   4.485   4.488   4.511   4.533   4.541   4.548   4.571
124 A   125 A   126 A   127 A   128 A   129 A   130 A   131 A                  
  4.628   4.733   4.779   6.529   6.561   6.566   7.137   7.220
132 A   133 A   134 A   135 A   136 A   137 A   138 A   139 A                  
  7.405   8.204   8.222   8.281  14.722  14.748  14.766  14.806
140 A   141 A   142 A   143 A   144 A   145 A   146 A   147 A                  
 14.834  14.878  28.881  29.525  29.553  29.557  29.871  29.874
148 A   149 A   150 A   151 A   152 A   153 A   154 A   155 A                  
 29.875  29.888  29.954  49.458 130.585 130.607 130.615 154.277
156 A   157 A   158 A   159 A   160 A   161 A   162 A   163 A                  
165.788 166.033 293.888 293.905 293.9771028.3971912.195
164 A   165 A   166 A   167 A   168 A   169 A   170 A                          

 Occupation and symmetry of molecular orbitals

 Point group: C1 (1 irreducible representation).

                           A     All 
 -------------------------------------
 All molecular orbitals:
  - Alpha                  170   170 
  - Beta                   170   170 
 -------------------------------------
 Alpha orbitals:
  - Frozen occupied        37    37  
  - Active occupied        22    22  
  - Active virtual         111   111 
  - Frozen virtual         0     0   
 -------------------------------------
 Beta orbitals:
  - Frozen occupied        37    37  
  - Active occupied        22    22  
  - Active virtual         111   111 
  - Frozen virtual         0     0   
 -------------------------------------

 Import integrals:   CPU 0.00 s  wall 0.00 s

 Import integrals:   CPU 147.57 s  wall 38.30 s

 MP2 amplitudes:   CPU 0.21 s  wall 0.13 s

Running a double precision version
           CCSD T amplitudes will be solved using DIIS.

           Start     Size      MaxIter   EConv     TConv     
           3         7         100       1.00e-07  1.00e-05  
 ------------------------------------------------------------------------------
           Energy (a.u.)   Ediff      Tdiff       Comment
 ------------------------------------------------------------------------------
         -1.0171392e+04                           
     1   -1.0171386e+04   6.83e-03   8.53e-01     
     2   -1.0171404e+04   1.89e-02   1.05e-01     
     3   -1.0171405e+04   7.94e-04   4.27e-02     
     4   -1.0171407e+04   1.92e-03   1.37e-02     Switched to DIIS steps.
     5   -1.0171408e+04   5.93e-04   1.22e-02     
     6   -1.0171408e+04   9.13e-06   2.56e-03     
     7   -1.0171408e+04   4.43e-06   1.10e-03     
     8   -1.0171408e+04   2.50e-06   2.09e-04     
     9   -1.0171408e+04   3.40e-07   9.58e-05     
    10   -1.0171408e+04   3.34e-08   3.59e-05     
    11   -1.0171408e+04   1.61e-07   2.07e-05     
    12   -1.0171408e+04   5.23e-08   7.38e-06     
 ------------------------------------------------------------------------------
         -1.0171408e+04                           CCSD T converged.

End of double precision
 SCF energy                 = -10170.68383065
 MP2 energy                 = -10171.39234706
 CCSD correlation energy     =     -0.72394134
 CCSD total energy           = -10171.40777199

 CCSD  T1^2 = 0.0102  T2^2 = 0.3161  Leading amplitudes:

 Amplitude    Orbitals with energies
 -0.0172       56 (A) A                  ->    60 (A) A                   
              -0.4200                         -0.0316                     
 -0.0172       56 (A) B                  ->    60 (A) B                   
              -0.4200                         -0.0316                     
 -0.0166       59 (A) A                  ->    81 (A) A                   
              -0.3454                          0.3896                     
 -0.0166       59 (A) B                  ->    81 (A) B                   
              -0.3454                          0.3896                     

 Amplitude    Orbitals with energies
 -0.1141       59 (A) A      59 (A) B    ->    60 (A) A      60 (A) B     
              -0.3454       -0.3454           -0.0316       -0.0316       
  0.1141       59 (A) A      59 (A) B    ->    60 (A) B      60 (A) A     
              -0.3454       -0.3454           -0.0316       -0.0316       
  0.1141       59 (A) B      59 (A) A    ->    60 (A) A      60 (A) B     
              -0.3454       -0.3454           -0.0316       -0.0316       
 -0.1141       59 (A) B      59 (A) A    ->    60 (A) B      60 (A) A     
              -0.3454       -0.3454           -0.0316       -0.0316       

 Computing CCSD intemediates for later calculations in double precision
 Finished.

Running a double precision version
           CCSD Lambda amplitudes will be solved using DIIS.
           Start     Size      MaxIter   EConv     LConv     
           3         7         100       1.00e-07  1.00e-05  
 ------------------------------------------------------------------------------
            Enorm      Ldiff       Comment
 ------------------------------------------------------------------------------
     1     6.30e-02   4.96e-02     
     2     1.40e-02   4.90e-03     
     3     5.73e-03   2.41e-03     
     4     2.96e-03   1.17e-03     Switched to DIIS steps.
     5     9.45e-04   5.45e-04     
     6     4.44e-04   1.51e-04     
     7     1.40e-04   3.86e-05     
     8     6.49e-05   4.43e-06     
     9     2.37e-05   5.05e-06     
    10     8.92e-06   1.90e-06     
    11     3.22e-06   6.51e-07     
    12     1.43e-06   1.38e-07     
    13     6.49e-07   1.12e-07     
    14     2.89e-07   9.78e-09     
    15     1.42e-07   1.53e-08     
    16     4.97e-08   1.67e-09     
 ------------------------------------------------------------------------------
                                   CCSD Lambda converged.

 Computing density matrices in double precision...
           Orbital response amplitudes will be solved using DIIS.
           Start     Size      MaxIter   EConv     LConv     
           3         7         100       1.00e-06  1.00e-06  
 ------------------------------------------------------------------------------
            Enorm      Ldiff       Comment
 ------------------------------------------------------------------------------
     1     1.16e-01   3.05e-03     
     2     1.12e-01   9.51e-03     
     3     1.31e-01   2.59e-02     
     4     1.12e-02   5.96e-02     Switched to DIIS steps.
     5     3.71e-03   1.19e-03     
     6     1.04e-03   2.94e-04     
     7     3.36e-04   1.40e-04     
     8     7.74e-05   5.39e-05     
     9     3.71e-05   1.06e-06     
    10     1.30e-05   4.62e-06     
    11     4.50e-06   1.08e-06     
    12     1.53e-06   4.47e-07     
    13     3.94e-07   7.06e-08     
 ------------------------------------------------------------------------------
                                   Orbital response converged.

 Computing density matrices... Done.
 CCSD calculation:   CPU 4941.07 s  wall 1251.94 s

 Transferring MO TPDM to AO TPDM
 Transferring g2_o1o1o1o1
 Transferring g2_o1o1o1v1
 Transferring g2_o1o1v1v1
 Transferring g2_o1v1o1v1
 Transferring g2_o1v1v1v1
 Transferring g2_v1v1v1v1
 Adding separable TPDM
 Computing TPDM gradient
 --------------------------------------------------------
 2e gradient
  Atom          X               Y               Z
 --------------------------------------------------------
    1        -69.475163       10.949209        0.000000  
    2          9.791051      -37.103137        0.000000  
    3          1.798860       34.104126       -0.000000  
    4         57.885252       -7.950198       -0.000000  
 --------------------------------------------------------
 --------------------------------------------------------
 Final gradient
  Atom          X               Y               Z
 --------------------------------------------------------
    1        -69.475163       10.949209        0.000000  
    2          9.791051      -37.103137        0.000000  
    3          1.798860       34.104126       -0.000000  
    4         57.885252       -7.950198       -0.000000  
 --------------------------------------------------------
 Analytic gradient from two-electron contribution:   CPU 712.60 s  wall 217.07 s

 Total ccman2 time:   CPU 5806.33 s  wall 1509.11 s


 --------------------------------------------------------------

                    Orbital Energies (a.u.)
 --------------------------------------------------------------

 Alpha MOs
 -- Occupied --
*******-490.044-180.881-169.688-169.687-169.687 -80.039 -80.030
-65.178 -58.538 -58.536 -58.536 -37.935 -33.123 -33.119 -33.119
-24.307 -24.306 -24.306 -24.302 -24.302  -9.857  -7.578  -7.570
 -7.471  -7.463  -7.463  -7.252  -5.485  -5.474  -5.474  -5.470
 -5.469  -5.469  -5.462  -5.461  -5.461  -3.210  -3.206  -3.206
 -3.197  -3.197  -2.408  -2.403  -2.403  -2.391  -2.391  -1.053
 -0.943  -0.835  -0.682  -0.513  -0.501  -0.472  -0.424  -0.420
 -0.404  -0.378  -0.345
 -- Virtual --
 -0.032   0.024   0.055   0.064   0.073   0.082   0.095   0.103
  0.108   0.116   0.118   0.128   0.141   0.156   0.174   0.192
  0.277   0.326   0.327   0.358   0.384   0.390   0.406   0.419
  0.425   0.516   0.536   0.540   0.568   0.573   0.579   0.590
  0.619   0.649   0.667   0.702   0.720   0.723   0.758   0.774
  0.792   0.822   0.872   0.899   0.915   0.924   1.004   1.083
  1.109   1.134   1.285   1.401   1.541   1.585   1.624   1.773
  1.830   1.896   1.934   1.936   1.983   2.298   2.325   2.402
  4.477   4.485   4.488   4.511   4.533   4.541   4.548   4.571
  4.628   4.733   4.779   6.529   6.561   6.566   7.137   7.220
  7.405   8.204   8.222   8.281  14.722  14.748  14.766  14.806
 14.834  14.878  28.881  29.525  29.553  29.557  29.871  29.874
 29.875  29.888  29.954  49.458 130.585 130.607 130.615 154.277
165.788 166.033 293.888 293.905 293.9771028.3971912.195
 --------------------------------------------------------------

          Ground-State Mulliken Net Atomic Charges

     Atom                 Charge (a.u.)
  ----------------------------------------
      1 I                    -0.154417
      2 P                     0.151934
      3 P                     0.228795
      4 Br                   -0.226312
  ----------------------------------------
  Sum of atomic charges =    -0.000000

 -----------------------------------------------------------------
                    Cartesian Multipole Moments
 -----------------------------------------------------------------
    Charge (ESU x 10^10)
                -0.0000
    Dipole Moment (Debye)
         X       0.3394      Y      -0.0556      Z      -0.0000
       Tot       0.3439
    Quadrupole Moments (Debye-Ang)
        XX     -77.0124     XY      -0.4919     YY     -74.7199
        XZ       0.0000     YZ       0.0000     ZZ     -74.2669
    Octopole Moments (Debye-Ang^2)
       XXX      23.6767    XXY      -2.6394    XYY       3.6381
       YYY      -1.8160    XXZ      -0.0000    XYZ      -0.0000
       YYZ       0.0000    XZZ       2.6034    YZZ      -0.5735
       ZZZ      -0.0000
    Hexadecapole Moments (Debye-Ang^3)
      XXXX   -2127.2484   XXXY     -46.3492   XXYY    -403.3530
      XYYY     -11.6954   YYYY    -237.8039   XXXZ      -0.0000
      XXYZ       0.0000   XYYZ       0.0000   YYYZ       0.0000
      XXZZ    -391.9172   XYZZ      -3.3705   YYZZ     -56.5386
      XZZZ      -0.0000   YZZZ       0.0000   ZZZZ    -108.9799
 -----------------------------------------------------------------
 DrvMan completing analytic gradient of the correlated energy
 Correlated dipole moment
            1
    1   0.1335343
    2  -0.0218784
    3  -0.0000000
 Energy read as -10171.407771993
 Full Analytical Gradient: (in a.u., or Hartree/Bohr)
             1             2             3             4
    1    0.00006833    0.00006303   -0.00013847    0.00000711
    2   -0.00004166    0.00034188   -0.00032375    0.00002353
    3   -0.00000000    0.00000000   -0.00000000    0.00000000
 Gradient time:  CPU 0.74 s  wall 0.79 s
 ----------------------------------------------------------------
             Standard Nuclear Orientation (Angstroms)
    I     Atom           X                Y                Z
 ----------------------------------------------------------------
    1      I       2.3221623229    -0.0638038611    -0.0000000000
    2      P       0.0336510794     0.9355570981     0.0000000000
    3      P      -1.0091547645    -0.8191175541     0.0000000000
    4      Br     -3.0983442239     0.0462860423    -0.0000000000
 ----------------------------------------------------------------
 Nuclear Repulsion Energy =   739.2014933476 hartrees
 There are       59 alpha and       59 beta electrons

                       Distance Matrix (Angstroms)
             I (  1)   P (  2)   P (  3)
   P (  2)  2.497200
   P (  3)  3.415871  2.041158
   Br(  4)  5.421624  3.255794  2.261335

 Requested basis set is 6-311++G(d,p)
 There are 69 shells and 170 basis functions
 A cutoff of  1.0D-14 yielded   1838 shell pairs
 There are     11878 function pairs (     13315 Cartesian)
 Smallest overlap matrix eigenvalue = 7.94E-04
 Guess MOs from SCF MO coefficient file

 -----------------------------------------------------------------------
  General SCF calculation program by
  Eric Jon Sundstrom, Paul Horn, Yuezhi Mao, Dmitri Zuev, Alec White,
  David Stuck, Shaama M.S., Shane Yost, Joonho Lee, David Small,
  Daniel Levine, Susi Lehtola, Hugh Burton, Evgeny Epifanovsky
 -----------------------------------------------------------------------
 Hartree-Fock
 using 4 threads for integral computing
 -------------------------------------------------------
 OpenMP Integral computing Module                
 Release: version 2.0, May 2017, Q-Chem Inc. Pleasanton 
 -------------------------------------------------------
 A restricted SCF calculation will be
 performed using DIIS
 SCF converges when DIIS error is below 1.0e-08
 ---------------------------------------
  Cycle       Energy         DIIS error
 ---------------------------------------
    1  -10170.6839083842      1.17e-05  
    2  -10170.6839091432      3.35e-06  
    3  -10170.6839092273      1.62e-06  
    4  -10170.6839092454      4.96e-07  
    5  -10170.6839092482      2.17e-07  
    6  -10170.6839092487      7.64e-08  
    7  -10170.6839092488      2.99e-08  
    8  -10170.6839092489      1.30e-08  
    9  -10170.6839092489      5.40e-09  Convergence criterion met
 ---------------------------------------
 SCF time:   CPU 13.33s  wall 4.00s 
 SCF   energy in the final basis set =   -10170.6839092489
 Total energy in the final basis set =   -10170.6839092489


 ------------------------------------------------------------------------------

   CCMAN2: suite of methods based on coupled cluster
           and equation of motion theories.

   Components:
   * libvmm-1.3-trunk
     by Evgeny Epifanovsky, Ilya Kaliman.
   * libtensor-2.5-trunk
     by Evgeny Epifanovsky, Michael Wormit, Dmitry Zuev, Sam Manzer, 
        Ilya Kaliman.
   * libcc-2.5-trunk
     by Evgeny Epifanovsky, Arik Landau, Tomasz Kus, Kirill Khistyaev, 
        Dmitry Zuev, Prashant Manohar, Xintian Feng, Anna Krylov, 
        Matthew Goldey, Alec White, Thomas Jagau, Kaushik Nanda, 
        Anastasia Gunina, Alexander Kunitsa, Joonho Lee.

   CCMAN original authors:
   Anna I. Krylov, C. David Sherrill, Steven R. Gwaltney,
   Edward F. C. Byrd (2000)
   Sergey V. Levchenko, Lyudmila V. Slipchenko, Tao Wang,
   Ana-Maria C. Cristian (2003)
   Piotr A. Pieniazek, C. Melania Oana, Evgeny Epifanovsky (2007)
   Prashant Manohar (2009)

 ------------------------------------------------------------------------------


 Allocating and initializing 29808MB of RAM...
 Calculation will run on 4 cores.


 Alpha MOs, Restricted
 -- Occupied --                  
******* -490.04 -180.88 -169.69 -169.69 -169.69  -80.04  -80.03
  1 A     2 A     3 A     4 A     5 A     6 A     7 A     8 A                  
-65.178 -58.538 -58.536 -58.536 -37.935 -33.123 -33.119 -33.119
  9 A    10 A    11 A    12 A    13 A    14 A    15 A    16 A                  
-24.307 -24.306 -24.306 -24.302 -24.302  -9.857  -7.578  -7.570
 17 A    18 A    19 A    20 A    21 A    22 A    23 A    24 A                  
 -7.471  -7.463  -7.463  -7.252  -5.485  -5.474  -5.474  -5.470
 25 A    26 A    27 A    28 A    29 A    30 A    31 A    32 A                  
 -5.469  -5.469  -5.462  -5.461  -5.461  -3.210  -3.206  -3.206
 33 A    34 A    35 A    36 A    37 A    38 A    39 A    40 A                  
 -3.197  -3.197  -2.408  -2.403  -2.403  -2.391  -2.391  -1.053
 41 A    42 A    43 A    44 A    45 A    46 A    47 A    48 A                  
 -0.943  -0.835  -0.682  -0.513  -0.501  -0.472  -0.424  -0.420
 49 A    50 A    51 A    52 A    53 A    54 A    55 A    56 A                  
 -0.404  -0.378  -0.345
 57 A    58 A    59 A                                                          
 -- Virtual --                   
 -0.031   0.024   0.055   0.064   0.073   0.082   0.095   0.103
 60 A    61 A    62 A    63 A    64 A    65 A    66 A    67 A                  
  0.108   0.116   0.118   0.128   0.141   0.156   0.174   0.192
 68 A    69 A    70 A    71 A    72 A    73 A    74 A    75 A                  
  0.277   0.326   0.327   0.358   0.384   0.390   0.406   0.419
 76 A    77 A    78 A    79 A    80 A    81 A    82 A    83 A                  
  0.425   0.516   0.536   0.540   0.568   0.573   0.579   0.590
 84 A    85 A    86 A    87 A    88 A    89 A    90 A    91 A                  
  0.619   0.648   0.667   0.702   0.720   0.723   0.758   0.774
 92 A    93 A    94 A    95 A    96 A    97 A    98 A    99 A                  
  0.792   0.822   0.872   0.899   0.915   0.924   1.004   1.084
100 A   101 A   102 A   103 A   104 A   105 A   106 A   107 A                  
  1.109   1.134   1.285   1.402   1.541   1.585   1.624   1.773
108 A   109 A   110 A   111 A   112 A   113 A   114 A   115 A                  
  1.830   1.896   1.934   1.936   1.983   2.298   2.325   2.402
116 A   117 A   118 A   119 A   120 A   121 A   122 A   123 A                  
  4.476   4.485   4.488   4.511   4.533   4.541   4.548   4.571
124 A   125 A   126 A   127 A   128 A   129 A   130 A   131 A                  
  4.628   4.733   4.779   6.529   6.561   6.566   7.137   7.220
132 A   133 A   134 A   135 A   136 A   137 A   138 A   139 A                  
  7.406   8.204   8.222   8.281  14.722  14.748  14.767  14.806
140 A   141 A   142 A   143 A   144 A   145 A   146 A   147 A                  
 14.834  14.878  28.881  29.525  29.553  29.557  29.871  29.874
148 A   149 A   150 A   151 A   152 A   153 A   154 A   155 A                  
 29.875  29.887  29.954  49.458 130.585 130.607 130.615 154.277
156 A   157 A   158 A   159 A   160 A   161 A   162 A   163 A                  
165.787 166.034 293.888 293.905 293.9771028.3971912.195
164 A   165 A   166 A   167 A   168 A   169 A   170 A                          

 Beta MOs, Restricted
 -- Occupied --                  
******* -490.04 -180.88 -169.69 -169.69 -169.69  -80.04  -80.03
  1 A     2 A     3 A     4 A     5 A     6 A     7 A     8 A                  
-65.178 -58.538 -58.536 -58.536 -37.935 -33.123 -33.119 -33.119
  9 A    10 A    11 A    12 A    13 A    14 A    15 A    16 A                  
-24.307 -24.306 -24.306 -24.302 -24.302  -9.857  -7.578  -7.570
 17 A    18 A    19 A    20 A    21 A    22 A    23 A    24 A                  
 -7.471  -7.463  -7.463  -7.252  -5.485  -5.474  -5.474  -5.470
 25 A    26 A    27 A    28 A    29 A    30 A    31 A    32 A                  
 -5.469  -5.469  -5.462  -5.461  -5.461  -3.210  -3.206  -3.206
 33 A    34 A    35 A    36 A    37 A    38 A    39 A    40 A                  
 -3.197  -3.197  -2.408  -2.403  -2.403  -2.391  -2.391  -1.053
 41 A    42 A    43 A    44 A    45 A    46 A    47 A    48 A                  
 -0.943  -0.835  -0.682  -0.513  -0.501  -0.472  -0.424  -0.420
 49 A    50 A    51 A    52 A    53 A    54 A    55 A    56 A                  
 -0.404  -0.378  -0.345
 57 A    58 A    59 A                                                          
 -- Virtual --                   
 -0.031   0.024   0.055   0.064   0.073   0.082   0.095   0.103
 60 A    61 A    62 A    63 A    64 A    65 A    66 A    67 A                  
  0.108   0.116   0.118   0.128   0.141   0.156   0.174   0.192
 68 A    69 A    70 A    71 A    72 A    73 A    74 A    75 A                  
  0.277   0.326   0.327   0.358   0.384   0.390   0.406   0.419
 76 A    77 A    78 A    79 A    80 A    81 A    82 A    83 A                  
  0.425   0.516   0.536   0.540   0.568   0.573   0.579   0.590
 84 A    85 A    86 A    87 A    88 A    89 A    90 A    91 A                  
  0.619   0.648   0.667   0.702   0.720   0.723   0.758   0.774
 92 A    93 A    94 A    95 A    96 A    97 A    98 A    99 A                  
  0.792   0.822   0.872   0.899   0.915   0.924   1.004   1.084
100 A   101 A   102 A   103 A   104 A   105 A   106 A   107 A                  
  1.109   1.134   1.285   1.402   1.541   1.585   1.624   1.773
108 A   109 A   110 A   111 A   112 A   113 A   114 A   115 A                  
  1.830   1.896   1.934   1.936   1.983   2.298   2.325   2.402
116 A   117 A   118 A   119 A   120 A   121 A   122 A   123 A                  
  4.476   4.485   4.488   4.511   4.533   4.541   4.548   4.571
124 A   125 A   126 A   127 A   128 A   129 A   130 A   131 A                  
  4.628   4.733   4.779   6.529   6.561   6.566   7.137   7.220
132 A   133 A   134 A   135 A   136 A   137 A   138 A   139 A                  
  7.406   8.204   8.222   8.281  14.722  14.748  14.767  14.806
140 A   141 A   142 A   143 A   144 A   145 A   146 A   147 A                  
 14.834  14.878  28.881  29.525  29.553  29.557  29.871  29.874
148 A   149 A   150 A   151 A   152 A   153 A   154 A   155 A                  
 29.875  29.887  29.954  49.458 130.585 130.607 130.615 154.277
156 A   157 A   158 A   159 A   160 A   161 A   162 A   163 A                  
165.787 166.034 293.888 293.905 293.9771028.3971912.195
164 A   165 A   166 A   167 A   168 A   169 A   170 A                          

 Occupation and symmetry of molecular orbitals

 Point group: C1 (1 irreducible representation).

                           A     All 
 -------------------------------------
 All molecular orbitals:
  - Alpha                  170   170 
  - Beta                   170   170 
 -------------------------------------
 Alpha orbitals:
  - Frozen occupied        37    37  
  - Active occupied        22    22  
  - Active virtual         111   111 
  - Frozen virtual         0     0   
 -------------------------------------
 Beta orbitals:
  - Frozen occupied        37    37  
  - Active occupied        22    22  
  - Active virtual         111   111 
  - Frozen virtual         0     0   
 -------------------------------------

 Import integrals:   CPU 0.00 s  wall 0.00 s

 Import integrals:   CPU 145.81 s  wall 37.59 s

 MP2 amplitudes:   CPU 0.21 s  wall 0.13 s

Running a double precision version
           CCSD T amplitudes will be solved using DIIS.

           Start     Size      MaxIter   EConv     TConv     
           3         7         100       1.00e-07  1.00e-05  
 ------------------------------------------------------------------------------
           Energy (a.u.)   Ediff      Tdiff       Comment
 ------------------------------------------------------------------------------
         -1.0171392e+04                           
     1   -1.0171386e+04   6.79e-03   8.53e-01     
     2   -1.0171404e+04   1.89e-02   1.05e-01     
     3   -1.0171405e+04   7.97e-04   4.26e-02     
     4   -1.0171407e+04   1.92e-03   1.37e-02     Switched to DIIS steps.
     5   -1.0171408e+04   5.92e-04   1.22e-02     
     6   -1.0171408e+04   8.99e-06   2.56e-03     
     7   -1.0171408e+04   4.37e-06   1.10e-03     
     8   -1.0171408e+04   2.49e-06   2.09e-04     
     9   -1.0171408e+04   3.42e-07   9.57e-05     
    10   -1.0171408e+04   3.63e-08   3.59e-05     
    11   -1.0171408e+04   1.60e-07   2.06e-05     
    12   -1.0171408e+04   5.22e-08   7.35e-06     
 ------------------------------------------------------------------------------
         -1.0171408e+04                           CCSD T converged.

End of double precision
 SCF energy                 = -10170.68390925
 MP2 energy                 = -10171.39233400
 CCSD correlation energy     =     -0.72386261
 CCSD total energy           = -10171.40777186

 CCSD  T1^2 = 0.0102  T2^2 = 0.3159  Leading amplitudes:

 Amplitude    Orbitals with energies
  0.0173       56 (A) A                  ->    60 (A) A                   
              -0.4201                         -0.0314                     
  0.0173       56 (A) B                  ->    60 (A) B                   
              -0.4201                         -0.0314                     
 -0.0165       59 (A) A                  ->    81 (A) A                   
              -0.3455                          0.3895                     
 -0.0165       59 (A) B                  ->    81 (A) B                   
              -0.3455                          0.3895                     

 Amplitude    Orbitals with energies
 -0.1136       59 (A) A      59 (A) B    ->    60 (A) A      60 (A) B     
              -0.3455       -0.3455           -0.0314       -0.0314       
  0.1136       59 (A) A      59 (A) B    ->    60 (A) B      60 (A) A     
              -0.3455       -0.3455           -0.0314       -0.0314       
  0.1136       59 (A) B      59 (A) A    ->    60 (A) A      60 (A) B     
              -0.3455       -0.3455           -0.0314       -0.0314       
 -0.1136       59 (A) B      59 (A) A    ->    60 (A) B      60 (A) A     
              -0.3455       -0.3455           -0.0314       -0.0314       

 Computing CCSD intemediates for later calculations in double precision
 Finished.

Running a double precision version
           CCSD Lambda amplitudes will be solved using DIIS.
           Start     Size      MaxIter   EConv     LConv     
           3         7         100       1.00e-07  1.00e-05  
 ------------------------------------------------------------------------------
            Enorm      Ldiff       Comment
 ------------------------------------------------------------------------------
     1     6.29e-02   4.95e-02     
     2     1.39e-02   4.90e-03     
     3     5.72e-03   2.40e-03     
     4     2.95e-03   1.16e-03     Switched to DIIS steps.
     5     9.43e-04   5.42e-04     
     6     4.43e-04   1.50e-04     
     7     1.40e-04   3.82e-05     
     8     6.47e-05   4.44e-06     
     9     2.36e-05   5.03e-06     
    10     8.86e-06   1.89e-06     
    11     3.20e-06   6.43e-07     
    12     1.42e-06   1.36e-07     
    13     6.44e-07   1.11e-07     
    14     2.86e-07   9.90e-09     
    15     1.41e-07   1.51e-08     
    16     4.93e-08   1.62e-09     
 ------------------------------------------------------------------------------
                                   CCSD Lambda converged.

 Computing density matrices in double precision...
           Orbital response amplitudes will be solved using DIIS.
           Start     Size      MaxIter   EConv     LConv     
           3         7         100       1.00e-06  1.00e-06  
 ------------------------------------------------------------------------------
            Enorm      Ldiff       Comment
 ------------------------------------------------------------------------------
     1     1.16e-01   3.08e-03     
     2     1.12e-01   9.49e-03     
     3     1.31e-01   2.59e-02     
     4     1.12e-02   5.96e-02     Switched to DIIS steps.
     5     3.66e-03   1.18e-03     
     6     1.04e-03   2.94e-04     
     7     3.36e-04   1.38e-04     
     8     7.64e-05   5.37e-05     
     9     3.66e-05   1.09e-06     
    10     1.28e-05   4.59e-06     
    11     4.44e-06   1.07e-06     
    12     1.51e-06   4.40e-07     
    13     3.90e-07   6.82e-08     
 ------------------------------------------------------------------------------
                                   Orbital response converged.

 Computing density matrices... Done.
 CCSD calculation:   CPU 4939.02 s  wall 1251.31 s

 Transferring MO TPDM to AO TPDM
 Transferring g2_o1o1o1o1
 Transferring g2_o1o1o1v1
 Transferring g2_o1o1v1v1
 Transferring g2_o1v1o1v1
 Transferring g2_o1v1v1v1
 Transferring g2_v1v1v1v1
 Adding separable TPDM
 Computing TPDM gradient
 --------------------------------------------------------
 2e gradient
  Atom          X               Y               Z
 --------------------------------------------------------
    1        -69.508007       10.929111       -0.000000  
    2          9.791466      -37.085531        0.000000  
    3          1.821702       34.112384       -0.000000  
    4         57.894838       -7.955964       -0.000000  
 --------------------------------------------------------
 --------------------------------------------------------
 Final gradient
  Atom          X               Y               Z
 --------------------------------------------------------
    1        -69.508007       10.929111       -0.000000  
    2          9.791466      -37.085531        0.000000  
    3          1.821702       34.112384       -0.000000  
    4         57.894838       -7.955964       -0.000000  
 --------------------------------------------------------
 Analytic gradient from two-electron contribution:   CPU 716.38 s  wall 218.06 s

 Total ccman2 time:   CPU 5806.55 s  wall 1508.98 s


 --------------------------------------------------------------

                    Orbital Energies (a.u.)
 --------------------------------------------------------------

 Alpha MOs
 -- Occupied --
*******-490.044-180.881-169.688-169.687-169.687 -80.039 -80.030
-65.178 -58.538 -58.536 -58.536 -37.935 -33.123 -33.119 -33.119
-24.307 -24.306 -24.306 -24.302 -24.302  -9.857  -7.578  -7.570
 -7.471  -7.463  -7.463  -7.252  -5.485  -5.474  -5.474  -5.470
 -5.469  -5.469  -5.462  -5.461  -5.461  -3.210  -3.206  -3.206
 -3.197  -3.197  -2.408  -2.403  -2.403  -2.391  -2.391  -1.053
 -0.943  -0.835  -0.682  -0.513  -0.501  -0.472  -0.424  -0.420
 -0.404  -0.378  -0.345
 -- Virtual --
 -0.031   0.024   0.055   0.064   0.073   0.082   0.095   0.103
  0.108   0.116   0.118   0.128   0.141   0.156   0.174   0.192
  0.277   0.326   0.327   0.358   0.384   0.390   0.406   0.419
  0.425   0.516   0.536   0.540   0.568   0.573   0.579   0.590
  0.619   0.648   0.667   0.702   0.720   0.723   0.758   0.774
  0.792   0.822   0.872   0.899   0.915   0.924   1.004   1.084
  1.109   1.134   1.285   1.402   1.541   1.585   1.624   1.773
  1.830   1.896   1.934   1.936   1.983   2.298   2.325   2.402
  4.476   4.485   4.488   4.511   4.533   4.541   4.548   4.571
  4.628   4.733   4.779   6.529   6.561   6.566   7.137   7.220
  7.406   8.204   8.222   8.281  14.722  14.748  14.767  14.806
 14.834  14.878  28.881  29.525  29.553  29.557  29.871  29.874
 29.875  29.887  29.954  49.458 130.585 130.607 130.615 154.277
165.787 166.034 293.888 293.905 293.9771028.3971912.195
 --------------------------------------------------------------

          Ground-State Mulliken Net Atomic Charges

     Atom                 Charge (a.u.)
  ----------------------------------------
      1 I                    -0.154117
      2 P                     0.151713
      3 P                     0.228501
      4 Br                   -0.226097
  ----------------------------------------
  Sum of atomic charges =    -0.000000

 -----------------------------------------------------------------
                    Cartesian Multipole Moments
 -----------------------------------------------------------------
    Charge (ESU x 10^10)
                -0.0000
    Dipole Moment (Debye)
         X       0.3431      Y      -0.0569      Z       0.0000
       Tot       0.3478
    Quadrupole Moments (Debye-Ang)
        XX     -76.9948     XY      -0.4909     YY     -74.7299
        XZ       0.0000     YZ       0.0000     ZZ     -74.2605
    Octopole Moments (Debye-Ang^2)
       XXX      23.6988    XXY      -2.6013    XYY       3.6422
       YYY      -1.7384    XXZ       0.0000    XYZ      -0.0000
       YYZ       0.0000    XZZ       2.6075    YZZ      -0.5468
       ZZZ       0.0000
    Hexadecapole Moments (Debye-Ang^3)
      XXXX   -2126.9413   XXXY     -46.2964   XXYY    -403.3203
      XYYY     -11.6958   YYYY    -237.5527   XXXZ      -0.0000
      XXYZ      -0.0000   XYYZ       0.0000   YYYZ       0.0000
      XXZZ    -391.8966   XYZZ      -3.3684   YYZZ     -56.4891
      XZZZ       0.0000   YZZZ       0.0000   ZZZZ    -108.9565
 -----------------------------------------------------------------
 DrvMan completing analytic gradient of the correlated energy
 Correlated dipole moment
            1
    1   0.1349891
    2  -0.0223841
    3   0.0000000
 Energy read as -10171.407771860
 Full Analytical Gradient: (in a.u., or Hartree/Bohr)
             1             2             3             4
    1   -0.00003902   -0.00010702    0.00015768   -0.00001164
    2    0.00005715   -0.00041120    0.00035938   -0.00000534
    3   -0.00000000    0.00000000   -0.00000000    0.00000000
 Gradient time:  CPU 0.75 s  wall 0.80 s
 ----------------------------------------------------------------
             Standard Nuclear Orientation (Angstroms)
    I     Atom           X                Y                Z
 ----------------------------------------------------------------
    1      I       2.3221623229    -0.0638038611    -0.0000000000
    2      P       0.0336510794     0.9365570981     0.0010000000
    3      P      -1.0091547645    -0.8191175541     0.0000000000
    4      Br     -3.0983442239     0.0462860423    -0.0000000000
 ----------------------------------------------------------------
 Nuclear Repulsion Energy =   739.1427438405 hartrees
 There are       59 alpha and       59 beta electrons

                       Distance Matrix (Angstroms)
             I (  1)   P (  2)   P (  3)
   P (  2)  2.497600
   P (  3)  3.415871  2.042018
   Br(  4)  5.421624  3.256068  2.261335

 Requested basis set is 6-311++G(d,p)
 There are 69 shells and 170 basis functions
 A cutoff of  1.0D-14 yielded   1838 shell pairs
 There are     11878 function pairs (     13315 Cartesian)
 Smallest overlap matrix eigenvalue = 7.96E-04
 Guess MOs from SCF MO coefficient file

 -----------------------------------------------------------------------
  General SCF calculation program by
  Eric Jon Sundstrom, Paul Horn, Yuezhi Mao, Dmitri Zuev, Alec White,
  David Stuck, Shaama M.S., Shane Yost, Joonho Lee, David Small,
  Daniel Levine, Susi Lehtola, Hugh Burton, Evgeny Epifanovsky
 -----------------------------------------------------------------------
 Hartree-Fock
 using 4 threads for integral computing
 -------------------------------------------------------
 OpenMP Integral computing Module                
 Release: version 2.0, May 2017, Q-Chem Inc. Pleasanton 
 -------------------------------------------------------
 A restricted SCF calculation will be
 performed using DIIS
 SCF converges when DIIS error is below 1.0e-08
 ---------------------------------------
  Cycle       Energy         DIIS error
 ---------------------------------------
    1  -10170.6838699141      7.29e-06  
    2  -10170.6838702634      2.12e-06  
    3  -10170.6838703122      1.04e-06  
    4  -10170.6838703222      3.92e-07  
    5  -10170.6838703250      1.92e-07  
    6  -10170.6838703258      9.85e-08  
    7  -10170.6838703261      4.56e-08  
    8  -10170.6838703261      2.22e-08  
    9  -10170.6838703262      7.34e-09  Convergence criterion met
 ---------------------------------------
 SCF time:   CPU 13.26s  wall 4.00s 
 SCF   energy in the final basis set =   -10170.6838703262
 Total energy in the final basis set =   -10170.6838703262


 ------------------------------------------------------------------------------

   CCMAN2: suite of methods based on coupled cluster
           and equation of motion theories.

   Components:
   * libvmm-1.3-trunk
     by Evgeny Epifanovsky, Ilya Kaliman.
   * libtensor-2.5-trunk
     by Evgeny Epifanovsky, Michael Wormit, Dmitry Zuev, Sam Manzer, 
        Ilya Kaliman.
   * libcc-2.5-trunk
     by Evgeny Epifanovsky, Arik Landau, Tomasz Kus, Kirill Khistyaev, 
        Dmitry Zuev, Prashant Manohar, Xintian Feng, Anna Krylov, 
        Matthew Goldey, Alec White, Thomas Jagau, Kaushik Nanda, 
        Anastasia Gunina, Alexander Kunitsa, Joonho Lee.

   CCMAN original authors:
   Anna I. Krylov, C. David Sherrill, Steven R. Gwaltney,
   Edward F. C. Byrd (2000)
   Sergey V. Levchenko, Lyudmila V. Slipchenko, Tao Wang,
   Ana-Maria C. Cristian (2003)
   Piotr A. Pieniazek, C. Melania Oana, Evgeny Epifanovsky (2007)
   Prashant Manohar (2009)

 ------------------------------------------------------------------------------


 Allocating and initializing 29808MB of RAM...
 Calculation will run on 4 cores.


 Alpha MOs, Restricted
 -- Occupied --                  
******* -490.04 -180.88 -169.69 -169.69 -169.69  -80.04  -80.03
  1 A     2 A     3 A     4 A     5 A     6 A     7 A     8 A                  
-65.178 -58.538 -58.536 -58.536 -37.935 -33.123 -33.119 -33.119
  9 A    10 A    11 A    12 A    13 A    14 A    15 A    16 A                  
-24.307 -24.306 -24.306 -24.302 -24.302  -9.857  -7.578  -7.570
 17 A    18 A    19 A    20 A    21 A    22 A    23 A    24 A                  
 -7.471  -7.463  -7.463  -7.252  -5.485  -5.474  -5.474  -5.470
 25 A    26 A    27 A    28 A    29 A    30 A    31 A    32 A                  
 -5.469  -5.469  -5.462  -5.461  -5.461  -3.210  -3.206  -3.206
 33 A    34 A    35 A    36 A    37 A    38 A    39 A    40 A                  
 -3.197  -3.197  -2.408  -2.403  -2.403  -2.391  -2.391  -1.053
 41 A    42 A    43 A    44 A    45 A    46 A    47 A    48 A                  
 -0.943  -0.835  -0.682  -0.513  -0.501  -0.472  -0.424  -0.420
 49 A    50 A    51 A    52 A    53 A    54 A    55 A    56 A                  
 -0.404  -0.378  -0.345
 57 A    58 A    59 A                                                          
 -- Virtual --                   
 -0.031   0.024   0.055   0.064   0.073   0.082   0.095   0.103
 60 A    61 A    62 A    63 A    64 A    65 A    66 A    67 A                  
  0.108   0.116   0.118   0.128   0.141   0.156   0.174   0.192
 68 A    69 A    70 A    71 A    72 A    73 A    74 A    75 A                  
  0.277   0.326   0.327   0.358   0.384   0.390   0.406   0.419
 76 A    77 A    78 A    79 A    80 A    81 A    82 A    83 A                  
  0.425   0.516   0.536   0.540   0.568   0.573   0.579   0.590
 84 A    85 A    86 A    87 A    88 A    89 A    90 A    91 A                  
  0.619   0.649   0.667   0.702   0.720   0.723   0.758   0.774
 92 A    93 A    94 A    95 A    96 A    97 A    98 A    99 A                  
  0.792   0.822   0.872   0.899   0.915   0.924   1.004   1.084
100 A   101 A   102 A   103 A   104 A   105 A   106 A   107 A                  
  1.109   1.134   1.285   1.402   1.541   1.585   1.624   1.773
108 A   109 A   110 A   111 A   112 A   113 A   114 A   115 A                  
  1.830   1.896   1.934   1.936   1.983   2.298   2.325   2.402
116 A   117 A   118 A   119 A   120 A   121 A   122 A   123 A                  
  4.476   4.485   4.488   4.511   4.533   4.541   4.548   4.571
124 A   125 A   126 A   127 A   128 A   129 A   130 A   131 A                  
  4.628   4.733   4.779   6.529   6.561   6.566   7.137   7.220
132 A   133 A   134 A   135 A   136 A   137 A   138 A   139 A                  
  7.406   8.204   8.222   8.281  14.722  14.748  14.766  14.806
140 A   141 A   142 A   143 A   144 A   145 A   146 A   147 A                  
 14.834  14.878  28.881  29.525  29.553  29.557  29.871  29.874
148 A   149 A   150 A   151 A   152 A   153 A   154 A   155 A                  
 29.875  29.888  29.954  49.458 130.585 130.607 130.615 154.277
156 A   157 A   158 A   159 A   160 A   161 A   162 A   163 A                  
165.787 166.033 293.888 293.905 293.9771028.3971912.195
164 A   165 A   166 A   167 A   168 A   169 A   170 A                          

 Beta MOs, Restricted
 -- Occupied --                  
******* -490.04 -180.88 -169.69 -169.69 -169.69  -80.04  -80.03
  1 A     2 A     3 A     4 A     5 A     6 A     7 A     8 A                  
-65.178 -58.538 -58.536 -58.536 -37.935 -33.123 -33.119 -33.119
  9 A    10 A    11 A    12 A    13 A    14 A    15 A    16 A                  
-24.307 -24.306 -24.306 -24.302 -24.302  -9.857  -7.578  -7.570
 17 A    18 A    19 A    20 A    21 A    22 A    23 A    24 A                  
 -7.471  -7.463  -7.463  -7.252  -5.485  -5.474  -5.474  -5.470
 25 A    26 A    27 A    28 A    29 A    30 A    31 A    32 A                  
 -5.469  -5.469  -5.462  -5.461  -5.461  -3.210  -3.206  -3.206
 33 A    34 A    35 A    36 A    37 A    38 A    39 A    40 A                  
 -3.197  -3.197  -2.408  -2.403  -2.403  -2.391  -2.391  -1.053
 41 A    42 A    43 A    44 A    45 A    46 A    47 A    48 A                  
 -0.943  -0.835  -0.682  -0.513  -0.501  -0.472  -0.424  -0.420
 49 A    50 A    51 A    52 A    53 A    54 A    55 A    56 A                  
 -0.404  -0.378  -0.345
 57 A    58 A    59 A                                                          
 -- Virtual --                   
 -0.031   0.024   0.055   0.064   0.073   0.082   0.095   0.103
 60 A    61 A    62 A    63 A    64 A    65 A    66 A    67 A                  
  0.108   0.116   0.118   0.128   0.141   0.156   0.174   0.192
 68 A    69 A    70 A    71 A    72 A    73 A    74 A    75 A                  
  0.277   0.326   0.327   0.358   0.384   0.390   0.406   0.419
 76 A    77 A    78 A    79 A    80 A    81 A    82 A    83 A                  
  0.425   0.516   0.536   0.540   0.568   0.573   0.579   0.590
 84 A    85 A    86 A    87 A    88 A    89 A    90 A    91 A                  
  0.619   0.649   0.667   0.702   0.720   0.723   0.758   0.774
 92 A    93 A    94 A    95 A    96 A    97 A    98 A    99 A                  
  0.792   0.822   0.872   0.899   0.915   0.924   1.004   1.084
100 A   101 A   102 A   103 A   104 A   105 A   106 A   107 A                  
  1.109   1.134   1.285   1.402   1.541   1.585   1.624   1.773
108 A   109 A   110 A   111 A   112 A   113 A   114 A   115 A                  
  1.830   1.896   1.934   1.936   1.983   2.298   2.325   2.402
116 A   117 A   118 A   119 A   120 A   121 A   122 A   123 A                  
  4.476   4.485   4.488   4.511   4.533   4.541   4.548   4.571
124 A   125 A   126 A   127 A   128 A   129 A   130 A   131 A                  
  4.628   4.733   4.779   6.529   6.561   6.566   7.137   7.220
132 A   133 A   134 A   135 A   136 A   137 A   138 A   139 A                  
  7.406   8.204   8.222   8.281  14.722  14.748  14.766  14.806
140 A   141 A   142 A   143 A   144 A   145 A   146 A   147 A                  
 14.834  14.878  28.881  29.525  29.553  29.557  29.871  29.874
148 A   149 A   150 A   151 A   152 A   153 A   154 A   155 A                  
 29.875  29.888  29.954  49.458 130.585 130.607 130.615 154.277
156 A   157 A   158 A   159 A   160 A   161 A   162 A   163 A                  
165.787 166.033 293.888 293.905 293.9771028.3971912.195
164 A   165 A   166 A   167 A   168 A   169 A   170 A                          

 Occupation and symmetry of molecular orbitals

 Point group: C1 (1 irreducible representation).

                           A     All 
 -------------------------------------
 All molecular orbitals:
  - Alpha                  170   170 
  - Beta                   170   170 
 -------------------------------------
 Alpha orbitals:
  - Frozen occupied        37    37  
  - Active occupied        22    22  
  - Active virtual         111   111 
  - Frozen virtual         0     0   
 -------------------------------------
 Beta orbitals:
  - Frozen occupied        37    37  
  - Active occupied        22    22  
  - Active virtual         111   111 
  - Frozen virtual         0     0   
 -------------------------------------

 Import integrals:   CPU 0.00 s  wall 0.00 s

 Import integrals:   CPU 146.66 s  wall 37.67 s

 MP2 amplitudes:   CPU 0.21 s  wall 0.13 s

Running a double precision version
           CCSD T amplitudes will be solved using DIIS.

           Start     Size      MaxIter   EConv     TConv     
           3         7         100       1.00e-07  1.00e-05  
 ------------------------------------------------------------------------------
           Energy (a.u.)   Ediff      Tdiff       Comment
 ------------------------------------------------------------------------------
         -1.0171392e+04                           
     1   -1.0171386e+04   6.81e-03   8.53e-01     
     2   -1.0171404e+04   1.89e-02   1.05e-01     
     3   -1.0171405e+04   7.95e-04   4.26e-02     
     4   -1.0171407e+04   1.92e-03   1.37e-02     Switched to DIIS steps.
     5   -1.0171408e+04   5.93e-04   1.22e-02     
     6   -1.0171408e+04   9.06e-06   2.56e-03     
     7   -1.0171408e+04   4.40e-06   1.10e-03     
     8   -1.0171408e+04   2.49e-06   2.09e-04     
     9   -1.0171408e+04   3.41e-07   9.57e-05     
    10   -1.0171408e+04   3.48e-08   3.59e-05     
    11   -1.0171408e+04   1.61e-07   2.07e-05     
    12   -1.0171408e+04   5.23e-08   7.37e-06     
 ------------------------------------------------------------------------------
         -1.0171408e+04                           CCSD T converged.

End of double precision
 SCF energy                 = -10170.68387033
 MP2 energy                 = -10171.39234086
 CCSD correlation energy     =     -0.72390195
 CCSD total energy           = -10171.40777227

 CCSD  T1^2 = 0.0102  T2^2 = 0.3160  Leading amplitudes:

 Amplitude    Orbitals with energies
  0.0172       56 (A) A                  ->    60 (A) A                   
              -0.4200                         -0.0315                     
  0.0172       56 (A) B                  ->    60 (A) B                   
              -0.4200                         -0.0315                     
  0.0166       59 (A) A                  ->    81 (A) A                   
              -0.3454                          0.3896                     
  0.0166       59 (A) B                  ->    81 (A) B                   
              -0.3454                          0.3896                     

 Amplitude    Orbitals with energies
 -0.1138       59 (A) A      59 (A) B    ->    60 (A) A      60 (A) B     
              -0.3454       -0.3454           -0.0315       -0.0315       
  0.1138       59 (A) A      59 (A) B    ->    60 (A) B      60 (A) A     
              -0.3454       -0.3454           -0.0315       -0.0315       
  0.1138       59 (A) B      59 (A) A    ->    60 (A) A      60 (A) B     
              -0.3454       -0.3454           -0.0315       -0.0315       
 -0.1138       59 (A) B      59 (A) A    ->    60 (A) B      60 (A) A     
              -0.3454       -0.3454           -0.0315       -0.0315       

 Computing CCSD intemediates for later calculations in double precision
 Finished.

Running a double precision version
           CCSD Lambda amplitudes will be solved using DIIS.
           Start     Size      MaxIter   EConv     LConv     
           3         7         100       1.00e-07  1.00e-05  
 ------------------------------------------------------------------------------
            Enorm      Ldiff       Comment
 ------------------------------------------------------------------------------
     1     6.29e-02   4.95e-02     
     2     1.39e-02   4.90e-03     
     3     5.73e-03   2.40e-03     
     4     2.95e-03   1.16e-03     Switched to DIIS steps.
     5     9.44e-04   5.43e-04     
     6     4.43e-04   1.51e-04     
     7     1.40e-04   3.84e-05     
     8     6.48e-05   4.43e-06     
     9     2.37e-05   5.04e-06     
    10     8.89e-06   1.90e-06     
    11     3.21e-06   6.47e-07     
    12     1.42e-06   1.37e-07     
    13     6.47e-07   1.11e-07     
    14     2.87e-07   9.84e-09     
    15     1.41e-07   1.52e-08     
    16     4.95e-08   1.64e-09     
 ------------------------------------------------------------------------------
                                   CCSD Lambda converged.

 Computing density matrices in double precision...
           Orbital response amplitudes will be solved using DIIS.
           Start     Size      MaxIter   EConv     LConv     
           3         7         100       1.00e-06  1.00e-06  
 ------------------------------------------------------------------------------
            Enorm      Ldiff       Comment
 ------------------------------------------------------------------------------
     1     1.16e-01   3.06e-03     
     2     1.12e-01   9.50e-03     
     3     1.31e-01   2.59e-02     
     4     1.12e-02   5.96e-02     Switched to DIIS steps.
     5     3.69e-03   1.18e-03     
     6     1.04e-03   2.94e-04     
     7     3.36e-04   1.39e-04     
     8     7.69e-05   5.38e-05     
     9     3.69e-05   1.08e-06     
    10     1.29e-05   4.60e-06     
    11     4.47e-06   1.07e-06     
    12     1.52e-06   4.44e-07     
    13     3.92e-07   6.94e-08     
 ------------------------------------------------------------------------------
                                   Orbital response converged.

 Computing density matrices... Done.
 CCSD calculation:   CPU 4939.82 s  wall 1251.98 s

 Transferring MO TPDM to AO TPDM
 Transferring g2_o1o1o1o1
 Transferring g2_o1o1o1v1
 Transferring g2_o1o1v1v1
 Transferring g2_o1v1o1v1
 Transferring g2_o1v1v1v1
 Transferring g2_v1v1v1v1
 Adding separable TPDM
 Computing TPDM gradient
 --------------------------------------------------------
 2e gradient
  Atom          X               Y               Z
 --------------------------------------------------------
    1        -69.491585       10.939163        0.014975  
    2          9.791261      -37.094345       -0.029612  
    3          1.810277       34.108259        0.010020  
    4         57.890046       -7.953078        0.004617  
 --------------------------------------------------------
 --------------------------------------------------------
 Final gradient
  Atom          X               Y               Z
 --------------------------------------------------------
    1        -69.491585       10.939163        0.014975  
    2          9.791261      -37.094345       -0.029612  
    3          1.810277       34.108259        0.010020  
    4         57.890046       -7.953078        0.004617  
 --------------------------------------------------------
 Analytic gradient from two-electron contribution:   CPU 716.98 s  wall 219.62 s

 Total ccman2 time:   CPU 5808.37 s  wall 1511.05 s


 --------------------------------------------------------------

                    Orbital Energies (a.u.)
 --------------------------------------------------------------

 Alpha MOs
 -- Occupied --
*******-490.044-180.881-169.688-169.687-169.687 -80.039 -80.030
-65.178 -58.538 -58.536 -58.536 -37.935 -33.123 -33.119 -33.119
-24.307 -24.306 -24.306 -24.302 -24.302  -9.857  -7.578  -7.570
 -7.471  -7.463  -7.463  -7.252  -5.485  -5.474  -5.474  -5.470
 -5.469  -5.469  -5.462  -5.461  -5.461  -3.210  -3.206  -3.206
 -3.197  -3.197  -2.408  -2.403  -2.403  -2.391  -2.391  -1.053
 -0.943  -0.835  -0.682  -0.513  -0.501  -0.472  -0.424  -0.420
 -0.404  -0.378  -0.345
 -- Virtual --
 -0.031   0.024   0.055   0.064   0.073   0.082   0.095   0.103
  0.108   0.116   0.118   0.128   0.141   0.156   0.174   0.192
  0.277   0.326   0.327   0.358   0.384   0.390   0.406   0.419
  0.425   0.516   0.536   0.540   0.568   0.573   0.579   0.590
  0.619   0.649   0.667   0.702   0.720   0.723   0.758   0.774
  0.792   0.822   0.872   0.899   0.915   0.924   1.004   1.084
  1.109   1.134   1.285   1.402   1.541   1.585   1.624   1.773
  1.830   1.896   1.934   1.936   1.983   2.298   2.325   2.402
  4.476   4.485   4.488   4.511   4.533   4.541   4.548   4.571
  4.628   4.733   4.779   6.529   6.561   6.566   7.137   7.220
  7.406   8.204   8.222   8.281  14.722  14.748  14.766  14.806
 14.834  14.878  28.881  29.525  29.553  29.557  29.871  29.874
 29.875  29.888  29.954  49.458 130.585 130.607 130.615 154.277
165.787 166.033 293.888 293.905 293.9771028.3971912.195
 --------------------------------------------------------------

          Ground-State Mulliken Net Atomic Charges

     Atom                 Charge (a.u.)
  ----------------------------------------
      1 I                    -0.154267
      2 P                     0.151824
      3 P                     0.228648
      4 Br                   -0.226205
  ----------------------------------------
  Sum of atomic charges =    -0.000000

 -----------------------------------------------------------------
                    Cartesian Multipole Moments
 -----------------------------------------------------------------
    Charge (ESU x 10^10)
                 0.0000
    Dipole Moment (Debye)
         X       0.3413      Y      -0.0563      Z       0.0003
       Tot       0.3459
    Quadrupole Moments (Debye-Ang)
        XX     -77.0036     XY      -0.4914     YY     -74.7249
        XZ      -0.0009     YZ      -0.0002     ZZ     -74.2637
    Octopole Moments (Debye-Ang^2)
       XXX      23.6878    XXY      -2.6204    XYY       3.6402
       YYY      -1.7772    XXZ      -0.0195    XYZ       0.0018
       YYZ      -0.0135    XZZ       2.6054    YZZ      -0.5602
       ZZZ      -0.0388
    Hexadecapole Moments (Debye-Ang^3)
      XXXX   -2127.0950   XXXY     -46.3229   XXYY    -403.3366
      XYYY     -11.6956   YYYY    -237.6782   XXXZ      -0.0193
      XXYZ      -0.0079   XYYZ      -0.0010   YYYZ      -0.0403
      XXZZ    -391.9069   XYZZ      -3.3695   YYZZ     -56.5139
      XZZZ      -0.0011   YZZZ      -0.0362   ZZZZ    -108.9683
 -----------------------------------------------------------------
 DrvMan completing analytic gradient of the correlated energy
 Correlated dipole moment
            1
    1   0.1342617
    2  -0.0221314
    3   0.0001333
 Energy read as -10171.407772272
 Full Analytical Gradient: (in a.u., or Hartree/Bohr)
             1             2             3             4
    1    0.00001476   -0.00002162    0.00000916   -0.00000230
    2    0.00000775   -0.00003401    0.00001718    0.00000909
    3   -0.00000550    0.00000538    0.00000620   -0.00000608
 Gradient time:  CPU 0.77 s  wall 0.88 s
 ----------------------------------------------------------------
             Standard Nuclear Orientation (Angstroms)
    I     Atom           X                Y                Z
 ----------------------------------------------------------------
    1      I       2.3221623229    -0.0638038611    -0.0000000000
    2      P       0.0336510794     0.9365570981     0.0000000000
    3      P      -1.0081547645    -0.8191175541     0.0000000000
    4      Br     -3.0983442239     0.0462860423    -0.0000000000
 ----------------------------------------------------------------
 Nuclear Repulsion Energy =   739.1423465393 hartrees
 There are       59 alpha and       59 beta electrons

                       Distance Matrix (Angstroms)
             I (  1)   P (  2)   P (  3)
   P (  2)  2.497600
   P (  3)  3.414895  2.041508
   Br(  4)  5.421624  3.256068  2.262259

 Requested basis set is 6-311++G(d,p)
 There are 69 shells and 170 basis functions
 A cutoff of  1.0D-14 yielded   1838 shell pairs
 There are     11878 function pairs (     13315 Cartesian)
 Smallest overlap matrix eigenvalue = 7.95E-04
 Guess MOs from SCF MO coefficient file

 -----------------------------------------------------------------------
  General SCF calculation program by
  Eric Jon Sundstrom, Paul Horn, Yuezhi Mao, Dmitri Zuev, Alec White,
  David Stuck, Shaama M.S., Shane Yost, Joonho Lee, David Small,
  Daniel Levine, Susi Lehtola, Hugh Burton, Evgeny Epifanovsky
 -----------------------------------------------------------------------
 Hartree-Fock
 using 4 threads for integral computing
 -------------------------------------------------------
 OpenMP Integral computing Module                
 Release: version 2.0, May 2017, Q-Chem Inc. Pleasanton 
 -------------------------------------------------------
 A restricted SCF calculation will be
 performed using DIIS
 SCF converges when DIIS error is below 1.0e-08
 ---------------------------------------
  Cycle       Energy         DIIS error
 ---------------------------------------
    1  -10170.6838774273      7.77e-06  
    2  -10170.6838778293      2.17e-06  
    3  -10170.6838778794      9.94e-07  
    4  -10170.6838778877      4.09e-07  
    5  -10170.6838778902      1.88e-07  
    6  -10170.6838778910      9.68e-08  
    7  -10170.6838778915      5.54e-08  
    8  -10170.6838778915      1.90e-08  
    9  -10170.6838778915      5.18e-09  Convergence criterion met
 ---------------------------------------
 SCF time:   CPU 13.25s  wall 3.00s 
 SCF   energy in the final basis set =   -10170.6838778915
 Total energy in the final basis set =   -10170.6838778915


 ------------------------------------------------------------------------------

   CCMAN2: suite of methods based on coupled cluster
           and equation of motion theories.

   Components:
   * libvmm-1.3-trunk
     by Evgeny Epifanovsky, Ilya Kaliman.
   * libtensor-2.5-trunk
     by Evgeny Epifanovsky, Michael Wormit, Dmitry Zuev, Sam Manzer, 
        Ilya Kaliman.
   * libcc-2.5-trunk
     by Evgeny Epifanovsky, Arik Landau, Tomasz Kus, Kirill Khistyaev, 
        Dmitry Zuev, Prashant Manohar, Xintian Feng, Anna Krylov, 
        Matthew Goldey, Alec White, Thomas Jagau, Kaushik Nanda, 
        Anastasia Gunina, Alexander Kunitsa, Joonho Lee.

   CCMAN original authors:
   Anna I. Krylov, C. David Sherrill, Steven R. Gwaltney,
   Edward F. C. Byrd (2000)
   Sergey V. Levchenko, Lyudmila V. Slipchenko, Tao Wang,
   Ana-Maria C. Cristian (2003)
   Piotr A. Pieniazek, C. Melania Oana, Evgeny Epifanovsky (2007)
   Prashant Manohar (2009)

 ------------------------------------------------------------------------------


 Allocating and initializing 29808MB of RAM...
 Calculation will run on 4 cores.


 Alpha MOs, Restricted
 -- Occupied --                  
******* -490.04 -180.88 -169.69 -169.69 -169.69  -80.04  -80.03
  1 A     2 A     3 A     4 A     5 A     6 A     7 A     8 A                  
-65.177 -58.537 -58.536 -58.536 -37.935 -33.123 -33.119 -33.119
  9 A    10 A    11 A    12 A    13 A    14 A    15 A    16 A                  
-24.307 -24.306 -24.306 -24.302 -24.302  -9.857  -7.578  -7.570
 17 A    18 A    19 A    20 A    21 A    22 A    23 A    24 A                  
 -7.470  -7.463  -7.463  -7.252  -5.485  -5.474  -5.474  -5.470
 25 A    26 A    27 A    28 A    29 A    30 A    31 A    32 A                  
 -5.469  -5.469  -5.462  -5.461  -5.461  -3.209  -3.206  -3.206
 33 A    34 A    35 A    36 A    37 A    38 A    39 A    40 A                  
 -3.197  -3.197  -2.408  -2.403  -2.403  -2.391  -2.391  -1.053
 41 A    42 A    43 A    44 A    45 A    46 A    47 A    48 A                  
 -0.943  -0.835  -0.682  -0.513  -0.501  -0.471  -0.424  -0.420
 49 A    50 A    51 A    52 A    53 A    54 A    55 A    56 A                  
 -0.404  -0.378  -0.346
 57 A    58 A    59 A                                                          
 -- Virtual --                   
 -0.031   0.024   0.055   0.064   0.073   0.082   0.095   0.103
 60 A    61 A    62 A    63 A    64 A    65 A    66 A    67 A                  
  0.108   0.116   0.118   0.128   0.141   0.156   0.174   0.192
 68 A    69 A    70 A    71 A    72 A    73 A    74 A    75 A                  
  0.277   0.326   0.327   0.358   0.384   0.390   0.406   0.419
 76 A    77 A    78 A    79 A    80 A    81 A    82 A    83 A                  
  0.425   0.516   0.536   0.540   0.568   0.573   0.579   0.590
 84 A    85 A    86 A    87 A    88 A    89 A    90 A    91 A                  
  0.619   0.648   0.667   0.702   0.720   0.723   0.758   0.774
 92 A    93 A    94 A    95 A    96 A    97 A    98 A    99 A                  
  0.792   0.822   0.872   0.899   0.915   0.924   1.004   1.084
100 A   101 A   102 A   103 A   104 A   105 A   106 A   107 A                  
  1.109   1.134   1.285   1.402   1.541   1.585   1.624   1.773
108 A   109 A   110 A   111 A   112 A   113 A   114 A   115 A                  
  1.830   1.896   1.934   1.936   1.983   2.298   2.325   2.402
116 A   117 A   118 A   119 A   120 A   121 A   122 A   123 A                  
  4.476   4.485   4.488   4.511   4.533   4.541   4.548   4.571
124 A   125 A   126 A   127 A   128 A   129 A   130 A   131 A                  
  4.628   4.733   4.779   6.529   6.561   6.566   7.137   7.220
132 A   133 A   134 A   135 A   136 A   137 A   138 A   139 A                  
  7.406   8.204   8.222   8.281  14.722  14.748  14.766  14.806
140 A   141 A   142 A   143 A   144 A   145 A   146 A   147 A                  
 14.834  14.878  28.881  29.525  29.553  29.557  29.871  29.874
148 A   149 A   150 A   151 A   152 A   153 A   154 A   155 A                  
 29.875  29.887  29.954  49.458 130.585 130.607 130.615 154.277
156 A   157 A   158 A   159 A   160 A   161 A   162 A   163 A                  
165.787 166.034 293.888 293.905 293.9771028.3971912.195
164 A   165 A   166 A   167 A   168 A   169 A   170 A                          

 Beta MOs, Restricted
 -- Occupied --                  
******* -490.04 -180.88 -169.69 -169.69 -169.69  -80.04  -80.03
  1 A     2 A     3 A     4 A     5 A     6 A     7 A     8 A                  
-65.177 -58.537 -58.536 -58.536 -37.935 -33.123 -33.119 -33.119
  9 A    10 A    11 A    12 A    13 A    14 A    15 A    16 A                  
-24.307 -24.306 -24.306 -24.302 -24.302  -9.857  -7.578  -7.570
 17 A    18 A    19 A    20 A    21 A    22 A    23 A    24 A                  
 -7.470  -7.463  -7.463  -7.252  -5.485  -5.474  -5.474  -5.470
 25 A    26 A    27 A    28 A    29 A    30 A    31 A    32 A                  
 -5.469  -5.469  -5.462  -5.461  -5.461  -3.209  -3.206  -3.206
 33 A    34 A    35 A    36 A    37 A    38 A    39 A    40 A                  
 -3.197  -3.197  -2.408  -2.403  -2.403  -2.391  -2.391  -1.053
 41 A    42 A    43 A    44 A    45 A    46 A    47 A    48 A                  
 -0.943  -0.835  -0.682  -0.513  -0.501  -0.471  -0.424  -0.420
 49 A    50 A    51 A    52 A    53 A    54 A    55 A    56 A                  
 -0.404  -0.378  -0.346
 57 A    58 A    59 A                                                          
 -- Virtual --                   
 -0.031   0.024   0.055   0.064   0.073   0.082   0.095   0.103
 60 A    61 A    62 A    63 A    64 A    65 A    66 A    67 A                  
  0.108   0.116   0.118   0.128   0.141   0.156   0.174   0.192
 68 A    69 A    70 A    71 A    72 A    73 A    74 A    75 A                  
  0.277   0.326   0.327   0.358   0.384   0.390   0.406   0.419
 76 A    77 A    78 A    79 A    80 A    81 A    82 A    83 A                  
  0.425   0.516   0.536   0.540   0.568   0.573   0.579   0.590
 84 A    85 A    86 A    87 A    88 A    89 A    90 A    91 A                  
  0.619   0.648   0.667   0.702   0.720   0.723   0.758   0.774
 92 A    93 A    94 A    95 A    96 A    97 A    98 A    99 A                  
  0.792   0.822   0.872   0.899   0.915   0.924   1.004   1.084
100 A   101 A   102 A   103 A   104 A   105 A   106 A   107 A                  
  1.109   1.134   1.285   1.402   1.541   1.585   1.624   1.773
108 A   109 A   110 A   111 A   112 A   113 A   114 A   115 A                  
  1.830   1.896   1.934   1.936   1.983   2.298   2.325   2.402
116 A   117 A   118 A   119 A   120 A   121 A   122 A   123 A                  
  4.476   4.485   4.488   4.511   4.533   4.541   4.548   4.571
124 A   125 A   126 A   127 A   128 A   129 A   130 A   131 A                  
  4.628   4.733   4.779   6.529   6.561   6.566   7.137   7.220
132 A   133 A   134 A   135 A   136 A   137 A   138 A   139 A                  
  7.406   8.204   8.222   8.281  14.722  14.748  14.766  14.806
140 A   141 A   142 A   143 A   144 A   145 A   146 A   147 A                  
 14.834  14.878  28.881  29.525  29.553  29.557  29.871  29.874
148 A   149 A   150 A   151 A   152 A   153 A   154 A   155 A                  
 29.875  29.887  29.954  49.458 130.585 130.607 130.615 154.277
156 A   157 A   158 A   159 A   160 A   161 A   162 A   163 A                  
165.787 166.034 293.888 293.905 293.9771028.3971912.195
164 A   165 A   166 A   167 A   168 A   169 A   170 A                          

 Occupation and symmetry of molecular orbitals

 Point group: C1 (1 irreducible representation).

                           A     All 
 -------------------------------------
 All molecular orbitals:
  - Alpha                  170   170 
  - Beta                   170   170 
 -------------------------------------
 Alpha orbitals:
  - Frozen occupied        37    37  
  - Active occupied        22    22  
  - Active virtual         111   111 
  - Frozen virtual         0     0   
 -------------------------------------
 Beta orbitals:
  - Frozen occupied        37    37  
  - Active occupied        22    22  
  - Active virtual         111   111 
  - Frozen virtual         0     0   
 -------------------------------------

 Import integrals:   CPU 0.00 s  wall 0.00 s

 Import integrals:   CPU 146.30 s  wall 37.63 s

 MP2 amplitudes:   CPU 0.21 s  wall 0.13 s

Running a double precision version
           CCSD T amplitudes will be solved using DIIS.

           Start     Size      MaxIter   EConv     TConv     
           3         7         100       1.00e-07  1.00e-05  
 ------------------------------------------------------------------------------
           Energy (a.u.)   Ediff      Tdiff       Comment
 ------------------------------------------------------------------------------
         -1.0171392e+04                           
     1   -1.0171386e+04   6.80e-03   8.53e-01     
     2   -1.0171404e+04   1.89e-02   1.05e-01     
     3   -1.0171405e+04   7.96e-04   4.26e-02     
     4   -1.0171407e+04   1.92e-03   1.37e-02     Switched to DIIS steps.
     5   -1.0171408e+04   5.93e-04   1.22e-02     
     6   -1.0171408e+04   9.05e-06   2.56e-03     
     7   -1.0171408e+04   4.39e-06   1.10e-03     
     8   -1.0171408e+04   2.49e-06   2.09e-04     
     9   -1.0171408e+04   3.42e-07   9.57e-05     
    10   -1.0171408e+04   3.49e-08   3.58e-05     
    11   -1.0171408e+04   1.61e-07   2.06e-05     
    12   -1.0171408e+04   5.22e-08   7.36e-06     
 ------------------------------------------------------------------------------
         -1.0171408e+04                           CCSD T converged.

End of double precision
 SCF energy                 = -10170.68387789
 MP2 energy                 = -10171.39233360
 CCSD correlation energy     =     -0.72389408
 CCSD total energy           = -10171.40777198

 CCSD  T1^2 = 0.0102  T2^2 = 0.3160  Leading amplitudes:

 Amplitude    Orbitals with energies
 -0.0173       56 (A) A                  ->    60 (A) A                   
              -0.4200                         -0.0315                     
 -0.0173       56 (A) B                  ->    60 (A) B                   
              -0.4200                         -0.0315                     
 -0.0166       59 (A) A                  ->    81 (A) A                   
              -0.3455                          0.3895                     
 -0.0166       59 (A) B                  ->    81 (A) B                   
              -0.3455                          0.3895                     

 Amplitude    Orbitals with energies
 -0.1137       59 (A) A      59 (A) B    ->    60 (A) A      60 (A) B     
              -0.3455       -0.3455           -0.0315       -0.0315       
  0.1137       59 (A) A      59 (A) B    ->    60 (A) B      60 (A) A     
              -0.3455       -0.3455           -0.0315       -0.0315       
  0.1137       59 (A) B      59 (A) A    ->    60 (A) A      60 (A) B     
              -0.3455       -0.3455           -0.0315       -0.0315       
 -0.1137       59 (A) B      59 (A) A    ->    60 (A) B      60 (A) A     
              -0.3455       -0.3455           -0.0315       -0.0315       

 Computing CCSD intemediates for later calculations in double precision
 Finished.

Running a double precision version
           CCSD Lambda amplitudes will be solved using DIIS.
           Start     Size      MaxIter   EConv     LConv     
           3         7         100       1.00e-07  1.00e-05  
 ------------------------------------------------------------------------------
            Enorm      Ldiff       Comment
 ------------------------------------------------------------------------------
     1     6.29e-02   4.95e-02     
     2     1.39e-02   4.90e-03     
     3     5.73e-03   2.40e-03     
     4     2.95e-03   1.16e-03     Switched to DIIS steps.
     5     9.44e-04   5.43e-04     
     6     4.43e-04   1.51e-04     
     7     1.40e-04   3.83e-05     
     8     6.48e-05   4.44e-06     
     9     2.37e-05   5.05e-06     
    10     8.88e-06   1.90e-06     
    11     3.21e-06   6.46e-07     
    12     1.42e-06   1.37e-07     
    13     6.45e-07   1.11e-07     
    14     2.87e-07   1.01e-08     
    15     1.41e-07   1.52e-08     
    16     4.94e-08   1.60e-09     
 ------------------------------------------------------------------------------
                                   CCSD Lambda converged.

 Computing density matrices in double precision...
           Orbital response amplitudes will be solved using DIIS.
           Start     Size      MaxIter   EConv     LConv     
           3         7         100       1.00e-06  1.00e-06  
 ------------------------------------------------------------------------------
            Enorm      Ldiff       Comment
 ------------------------------------------------------------------------------
     1     1.16e-01   3.05e-03     
     2     1.12e-01   9.48e-03     
     3     1.31e-01   2.59e-02     
     4     1.12e-02   5.96e-02     Switched to DIIS steps.
     5     3.64e-03   1.18e-03     
     6     1.05e-03   2.94e-04     
     7     3.36e-04   1.37e-04     
     8     7.65e-05   5.37e-05     
     9     3.67e-05   1.10e-06     
    10     1.29e-05   4.60e-06     
    11     4.46e-06   1.07e-06     
    12     1.52e-06   4.42e-07     
    13     3.92e-07   6.83e-08     
 ------------------------------------------------------------------------------
                                   Orbital response converged.

 Computing density matrices... Done.
 CCSD calculation:   CPU 4942.30 s  wall 1252.55 s

 Transferring MO TPDM to AO TPDM
 Transferring g2_o1o1o1o1
 Transferring g2_o1o1o1v1
 Transferring g2_o1o1v1v1
 Transferring g2_o1v1o1v1
 Transferring g2_o1v1v1v1
 Transferring g2_v1v1v1v1
 Adding separable TPDM
 Computing TPDM gradient
 --------------------------------------------------------
 2e gradient
  Atom          X               Y               Z
 --------------------------------------------------------
    1        -69.499161       10.936294        0.000003  
    2          9.794985      -37.107198       -0.000004  
    3          1.828783       34.111801       -0.000001  
    4         57.875394       -7.940897        0.000001  
 --------------------------------------------------------
 --------------------------------------------------------
 Final gradient
  Atom          X               Y               Z
 --------------------------------------------------------
    1        -69.499161       10.936294        0.000003  
    2          9.794985      -37.107198       -0.000004  
    3          1.828783       34.111801       -0.000001  
    4         57.875394       -7.940897        0.000001  
 --------------------------------------------------------
 Analytic gradient from two-electron contribution:   CPU 721.83 s  wall 222.69 s

 Total ccman2 time:   CPU 5815.44 s  wall 1514.64 s


 --------------------------------------------------------------

                    Orbital Energies (a.u.)
 --------------------------------------------------------------

 Alpha MOs
 -- Occupied --
*******-490.044-180.881-169.688-169.687-169.687 -80.039 -80.030
-65.177 -58.537 -58.536 -58.536 -37.935 -33.123 -33.119 -33.119
-24.307 -24.306 -24.306 -24.302 -24.302  -9.857  -7.578  -7.570
 -7.470  -7.463  -7.463  -7.252  -5.485  -5.474  -5.474  -5.470
 -5.469  -5.469  -5.462  -5.461  -5.461  -3.209  -3.206  -3.206
 -3.197  -3.197  -2.408  -2.403  -2.403  -2.391  -2.391  -1.053
 -0.943  -0.835  -0.682  -0.513  -0.501  -0.471  -0.424  -0.420
 -0.404  -0.378  -0.346
 -- Virtual --
 -0.031   0.024   0.055   0.064   0.073   0.082   0.095   0.103
  0.108   0.116   0.118   0.128   0.141   0.156   0.174   0.192
  0.277   0.326   0.327   0.358   0.384   0.390   0.406   0.419
  0.425   0.516   0.536   0.540   0.568   0.573   0.579   0.590
  0.619   0.648   0.667   0.702   0.720   0.723   0.758   0.774
  0.792   0.822   0.872   0.899   0.915   0.924   1.004   1.084
  1.109   1.134   1.285   1.402   1.541   1.585   1.624   1.773
  1.830   1.896   1.934   1.936   1.983   2.298   2.325   2.402
  4.476   4.485   4.488   4.511   4.533   4.541   4.548   4.571
  4.628   4.733   4.779   6.529   6.561   6.566   7.137   7.220
  7.406   8.204   8.222   8.281  14.722  14.748  14.766  14.806
 14.834  14.878  28.881  29.525  29.553  29.557  29.871  29.874
 29.875  29.887  29.954  49.458 130.585 130.607 130.615 154.277
165.787 166.034 293.888 293.905 293.9771028.3971912.195
 --------------------------------------------------------------

          Ground-State Mulliken Net Atomic Charges

     Atom                 Charge (a.u.)
  ----------------------------------------
      1 I                    -0.154280
      2 P                     0.151966
      3 P                     0.228886
      4 Br                   -0.226572
  ----------------------------------------
  Sum of atomic charges =    -0.000000

 -----------------------------------------------------------------
                    Cartesian Multipole Moments
 -----------------------------------------------------------------
    Charge (ESU x 10^10)
                -0.0000
    Dipole Moment (Debye)
         X       0.3468      Y      -0.0564      Z       0.0000
       Tot       0.3514
    Quadrupole Moments (Debye-Ang)
        XX     -77.0196     XY      -0.4913     YY     -74.7217
        XZ       0.0000     YZ      -0.0000     ZZ     -74.2632
    Octopole Moments (Debye-Ang^2)
       XXX      23.7141    XXY      -2.6190    XYY       3.6327
       YYY      -1.7770    XXZ       0.0000    XYZ      -0.0000
       YYZ      -0.0000    XZZ       2.6000    YZZ      -0.5595
       ZZZ      -0.0000
    Hexadecapole Moments (Debye-Ang^3)
      XXXX   -2127.1498   XXXY     -46.2987   XXYY    -403.3254
      XYYY     -11.6606   YYYY    -237.6569   XXXZ       0.0000
      XXYZ      -0.0000   XYYZ      -0.0000   YYYZ      -0.0000
      XXZZ    -391.9039   XYZZ      -3.3590   YYZZ     -56.5094
      XZZZ       0.0000   YZZZ      -0.0000   ZZZZ    -108.9640
 -----------------------------------------------------------------
 DrvMan completing analytic gradient of the correlated energy
 Correlated dipole moment
            1
    1   0.1364411
    2  -0.0221913
    3   0.0000000
 Energy read as -10171.407771975
 Full Analytical Gradient: (in a.u., or Hartree/Bohr)
             1             2             3             4
    1   -0.00000857   -0.00011582    0.00031303   -0.00018864
    2    0.00000215   -0.00018238    0.00008928    0.00009096
    3   -0.00000002    0.00000000    0.00000003   -0.00000001
 Gradient time:  CPU 0.74 s  wall 0.78 s
 ----------------------------------------------------------------
             Standard Nuclear Orientation (Angstroms)
    I     Atom           X                Y                Z
 ----------------------------------------------------------------
    1      I       2.3221623229    -0.0638038611    -0.0000000000
    2      P       0.0336510794     0.9365570981     0.0000000000
    3      P      -1.0101547645    -0.8191175541     0.0000000000
    4      Br     -3.0983442239     0.0462860423    -0.0000000000
 ----------------------------------------------------------------
 Nuclear Repulsion Energy =   739.1432441882 hartrees
 There are       59 alpha and       59 beta electrons

                       Distance Matrix (Angstroms)
             I (  1)   P (  2)   P (  3)
   P (  2)  2.497600
   P (  3)  3.416846  2.042529
   Br(  4)  5.421624  3.256068  2.260411

 Requested basis set is 6-311++G(d,p)
 There are 69 shells and 170 basis functions
 A cutoff of  1.0D-14 yielded   1838 shell pairs
 There are     11878 function pairs (     13315 Cartesian)
 Smallest overlap matrix eigenvalue = 7.96E-04
 Guess MOs from SCF MO coefficient file

 -----------------------------------------------------------------------
  General SCF calculation program by
  Eric Jon Sundstrom, Paul Horn, Yuezhi Mao, Dmitri Zuev, Alec White,
  David Stuck, Shaama M.S., Shane Yost, Joonho Lee, David Small,
  Daniel Levine, Susi Lehtola, Hugh Burton, Evgeny Epifanovsky
 -----------------------------------------------------------------------
 Hartree-Fock
 using 4 threads for integral computing
 -------------------------------------------------------
 OpenMP Integral computing Module                
 Release: version 2.0, May 2017, Q-Chem Inc. Pleasanton 
 -------------------------------------------------------
 A restricted SCF calculation will be
 performed using DIIS
 SCF converges when DIIS error is below 1.0e-08
 ---------------------------------------
  Cycle       Energy         DIIS error
 ---------------------------------------
    1  -10170.6838610978      1.29e-05  
    2  -10170.6838620695      3.47e-06  
    3  -10170.6838621556      1.61e-06  
    4  -10170.6838621693      5.06e-07  
    5  -10170.6838621712      1.77e-07  
    6  -10170.6838621716      7.73e-08  
    7  -10170.6838621718      4.90e-08  
    8  -10170.6838621718      1.76e-08  
    9  -10170.6838621719      6.25e-09  Convergence criterion met
 ---------------------------------------
 SCF time:   CPU 13.23s  wall 4.00s 
 SCF   energy in the final basis set =   -10170.6838621719
 Total energy in the final basis set =   -10170.6838621719


 ------------------------------------------------------------------------------

   CCMAN2: suite of methods based on coupled cluster
           and equation of motion theories.

   Components:
   * libvmm-1.3-trunk
     by Evgeny Epifanovsky, Ilya Kaliman.
   * libtensor-2.5-trunk
     by Evgeny Epifanovsky, Michael Wormit, Dmitry Zuev, Sam Manzer, 
        Ilya Kaliman.
   * libcc-2.5-trunk
     by Evgeny Epifanovsky, Arik Landau, Tomasz Kus, Kirill Khistyaev, 
        Dmitry Zuev, Prashant Manohar, Xintian Feng, Anna Krylov, 
        Matthew Goldey, Alec White, Thomas Jagau, Kaushik Nanda, 
        Anastasia Gunina, Alexander Kunitsa, Joonho Lee.

   CCMAN original authors:
   Anna I. Krylov, C. David Sherrill, Steven R. Gwaltney,
   Edward F. C. Byrd (2000)
   Sergey V. Levchenko, Lyudmila V. Slipchenko, Tao Wang,
   Ana-Maria C. Cristian (2003)
   Piotr A. Pieniazek, C. Melania Oana, Evgeny Epifanovsky (2007)
   Prashant Manohar (2009)

 ------------------------------------------------------------------------------


 Allocating and initializing 29808MB of RAM...
 Calculation will run on 4 cores.


 Alpha MOs, Restricted
 -- Occupied --                  
******* -490.04 -180.88 -169.69 -169.69 -169.69  -80.04  -80.03
  1 A     2 A     3 A     4 A     5 A     6 A     7 A     8 A                  
-65.178 -58.538 -58.536 -58.536 -37.935 -33.123 -33.119 -33.119
  9 A    10 A    11 A    12 A    13 A    14 A    15 A    16 A                  
-24.307 -24.306 -24.306 -24.302 -24.302  -9.857  -7.578  -7.570
 17 A    18 A    19 A    20 A    21 A    22 A    23 A    24 A                  
 -7.471  -7.463  -7.463  -7.252  -5.485  -5.474  -5.474  -5.470
 25 A    26 A    27 A    28 A    29 A    30 A    31 A    32 A                  
 -5.469  -5.469  -5.462  -5.461  -5.461  -3.210  -3.206  -3.206
 33 A    34 A    35 A    36 A    37 A    38 A    39 A    40 A                  
 -3.197  -3.197  -2.408  -2.403  -2.403  -2.391  -2.391  -1.053
 41 A    42 A    43 A    44 A    45 A    46 A    47 A    48 A                  
 -0.943  -0.835  -0.682  -0.513  -0.501  -0.472  -0.424  -0.420
 49 A    50 A    51 A    52 A    53 A    54 A    55 A    56 A                  
 -0.404  -0.378  -0.345
 57 A    58 A    59 A                                                          
 -- Virtual --                   
 -0.031   0.024   0.055   0.064   0.073   0.082   0.095   0.103
 60 A    61 A    62 A    63 A    64 A    65 A    66 A    67 A                  
  0.108   0.116   0.118   0.128   0.141   0.156   0.174   0.192
 68 A    69 A    70 A    71 A    72 A    73 A    74 A    75 A                  
  0.277   0.326   0.327   0.358   0.384   0.390   0.406   0.419
 76 A    77 A    78 A    79 A    80 A    81 A    82 A    83 A                  
  0.425   0.516   0.536   0.540   0.568   0.573   0.579   0.590
 84 A    85 A    86 A    87 A    88 A    89 A    90 A    91 A                  
  0.619   0.649   0.666   0.702   0.720   0.723   0.758   0.773
 92 A    93 A    94 A    95 A    96 A    97 A    98 A    99 A                  
  0.792   0.822   0.872   0.899   0.915   0.924   1.004   1.083
100 A   101 A   102 A   103 A   104 A   105 A   106 A   107 A                  
  1.109   1.134   1.285   1.401   1.541   1.585   1.624   1.773
108 A   109 A   110 A   111 A   112 A   113 A   114 A   115 A                  
  1.830   1.896   1.934   1.936   1.983   2.298   2.325   2.402
116 A   117 A   118 A   119 A   120 A   121 A   122 A   123 A                  
  4.477   4.485   4.488   4.511   4.533   4.541   4.548   4.571
124 A   125 A   126 A   127 A   128 A   129 A   130 A   131 A                  
  4.628   4.733   4.779   6.529   6.561   6.567   7.137   7.220
132 A   133 A   134 A   135 A   136 A   137 A   138 A   139 A                  
  7.405   8.204   8.222   8.281  14.722  14.748  14.766  14.806
140 A   141 A   142 A   143 A   144 A   145 A   146 A   147 A                  
 14.834  14.878  28.881  29.525  29.553  29.557  29.871  29.874
148 A   149 A   150 A   151 A   152 A   153 A   154 A   155 A                  
 29.875  29.888  29.954  49.458 130.585 130.607 130.615 154.277
156 A   157 A   158 A   159 A   160 A   161 A   162 A   163 A                  
165.788 166.033 293.888 293.905 293.9771028.3971912.195
164 A   165 A   166 A   167 A   168 A   169 A   170 A                          

 Beta MOs, Restricted
 -- Occupied --                  
******* -490.04 -180.88 -169.69 -169.69 -169.69  -80.04  -80.03
  1 A     2 A     3 A     4 A     5 A     6 A     7 A     8 A                  
-65.178 -58.538 -58.536 -58.536 -37.935 -33.123 -33.119 -33.119
  9 A    10 A    11 A    12 A    13 A    14 A    15 A    16 A                  
-24.307 -24.306 -24.306 -24.302 -24.302  -9.857  -7.578  -7.570
 17 A    18 A    19 A    20 A    21 A    22 A    23 A    24 A                  
 -7.471  -7.463  -7.463  -7.252  -5.485  -5.474  -5.474  -5.470
 25 A    26 A    27 A    28 A    29 A    30 A    31 A    32 A                  
 -5.469  -5.469  -5.462  -5.461  -5.461  -3.210  -3.206  -3.206
 33 A    34 A    35 A    36 A    37 A    38 A    39 A    40 A                  
 -3.197  -3.197  -2.408  -2.403  -2.403  -2.391  -2.391  -1.053
 41 A    42 A    43 A    44 A    45 A    46 A    47 A    48 A                  
 -0.943  -0.835  -0.682  -0.513  -0.501  -0.472  -0.424  -0.420
 49 A    50 A    51 A    52 A    53 A    54 A    55 A    56 A                  
 -0.404  -0.378  -0.345
 57 A    58 A    59 A                                                          
 -- Virtual --                   
 -0.031   0.024   0.055   0.064   0.073   0.082   0.095   0.103
 60 A    61 A    62 A    63 A    64 A    65 A    66 A    67 A                  
  0.108   0.116   0.118   0.128   0.141   0.156   0.174   0.192
 68 A    69 A    70 A    71 A    72 A    73 A    74 A    75 A                  
  0.277   0.326   0.327   0.358   0.384   0.390   0.406   0.419
 76 A    77 A    78 A    79 A    80 A    81 A    82 A    83 A                  
  0.425   0.516   0.536   0.540   0.568   0.573   0.579   0.590
 84 A    85 A    86 A    87 A    88 A    89 A    90 A    91 A                  
  0.619   0.649   0.666   0.702   0.720   0.723   0.758   0.773
 92 A    93 A    94 A    95 A    96 A    97 A    98 A    99 A                  
  0.792   0.822   0.872   0.899   0.915   0.924   1.004   1.083
100 A   101 A   102 A   103 A   104 A   105 A   106 A   107 A                  
  1.109   1.134   1.285   1.401   1.541   1.585   1.624   1.773
108 A   109 A   110 A   111 A   112 A   113 A   114 A   115 A                  
  1.830   1.896   1.934   1.936   1.983   2.298   2.325   2.402
116 A   117 A   118 A   119 A   120 A   121 A   122 A   123 A                  
  4.477   4.485   4.488   4.511   4.533   4.541   4.548   4.571
124 A   125 A   126 A   127 A   128 A   129 A   130 A   131 A                  
  4.628   4.733   4.779   6.529   6.561   6.567   7.137   7.220
132 A   133 A   134 A   135 A   136 A   137 A   138 A   139 A                  
  7.405   8.204   8.222   8.281  14.722  14.748  14.766  14.806
140 A   141 A   142 A   143 A   144 A   145 A   146 A   147 A                  
 14.834  14.878  28.881  29.525  29.553  29.557  29.871  29.874
148 A   149 A   150 A   151 A   152 A   153 A   154 A   155 A                  
 29.875  29.888  29.954  49.458 130.585 130.607 130.615 154.277
156 A   157 A   158 A   159 A   160 A   161 A   162 A   163 A                  
165.788 166.033 293.888 293.905 293.9771028.3971912.195
164 A   165 A   166 A   167 A   168 A   169 A   170 A                          

 Occupation and symmetry of molecular orbitals

 Point group: C1 (1 irreducible representation).

                           A     All 
 -------------------------------------
 All molecular orbitals:
  - Alpha                  170   170 
  - Beta                   170   170 
 -------------------------------------
 Alpha orbitals:
  - Frozen occupied        37    37  
  - Active occupied        22    22  
  - Active virtual         111   111 
  - Frozen virtual         0     0   
 -------------------------------------
 Beta orbitals:
  - Frozen occupied        37    37  
  - Active occupied        22    22  
  - Active virtual         111   111 
  - Frozen virtual         0     0   
 -------------------------------------

 Import integrals:   CPU 0.00 s  wall 0.00 s

 Import integrals:   CPU 146.75 s  wall 37.93 s

 MP2 amplitudes:   CPU 0.21 s  wall 0.14 s

Running a double precision version
           CCSD T amplitudes will be solved using DIIS.

           Start     Size      MaxIter   EConv     TConv     
           3         7         100       1.00e-07  1.00e-05  
 ------------------------------------------------------------------------------
           Energy (a.u.)   Ediff      Tdiff       Comment
 ------------------------------------------------------------------------------
         -1.0171392e+04                           
     1   -1.0171386e+04   6.82e-03   8.53e-01     
     2   -1.0171404e+04   1.89e-02   1.05e-01     
     3   -1.0171405e+04   7.95e-04   4.26e-02     
     4   -1.0171407e+04   1.92e-03   1.37e-02     Switched to DIIS steps.
     5   -1.0171408e+04   5.93e-04   1.22e-02     
     6   -1.0171408e+04   9.07e-06   2.56e-03     
     7   -1.0171408e+04   4.41e-06   1.10e-03     
     8   -1.0171408e+04   2.50e-06   2.09e-04     
     9   -1.0171408e+04   3.40e-07   9.58e-05     
    10   -1.0171408e+04   3.47e-08   3.59e-05     
    11   -1.0171408e+04   1.61e-07   2.07e-05     
    12   -1.0171408e+04   5.24e-08   7.37e-06     
 ------------------------------------------------------------------------------
         -1.0171408e+04                           CCSD T converged.

End of double precision
 SCF energy                 = -10170.68386217
 MP2 energy                 = -10171.39234759
 CCSD correlation energy     =     -0.72390984
 CCSD total energy           = -10171.40777201

 CCSD  T1^2 = 0.0102  T2^2 = 0.3160  Leading amplitudes:

 Amplitude    Orbitals with energies
 -0.0172       56 (A) A                  ->    60 (A) A                   
              -0.4200                         -0.0315                     
 -0.0172       56 (A) B                  ->    60 (A) B                   
              -0.4200                         -0.0315                     
 -0.0166       59 (A) A                  ->    81 (A) A                   
              -0.3453                          0.3896                     
 -0.0166       59 (A) B                  ->    81 (A) B                   
              -0.3453                          0.3896                     

 Amplitude    Orbitals with energies
 -0.1140       59 (A) A      59 (A) B    ->    60 (A) A      60 (A) B     
              -0.3453       -0.3453           -0.0315       -0.0315       
  0.1140       59 (A) A      59 (A) B    ->    60 (A) B      60 (A) A     
              -0.3453       -0.3453           -0.0315       -0.0315       
  0.1140       59 (A) B      59 (A) A    ->    60 (A) A      60 (A) B     
              -0.3453       -0.3453           -0.0315       -0.0315       
 -0.1140       59 (A) B      59 (A) A    ->    60 (A) B      60 (A) A     
              -0.3453       -0.3453           -0.0315       -0.0315       

 Computing CCSD intemediates for later calculations in double precision
 Finished.

Running a double precision version
           CCSD Lambda amplitudes will be solved using DIIS.
           Start     Size      MaxIter   EConv     LConv     
           3         7         100       1.00e-07  1.00e-05  
 ------------------------------------------------------------------------------
            Enorm      Ldiff       Comment
 ------------------------------------------------------------------------------
     1     6.29e-02   4.96e-02     
     2     1.39e-02   4.90e-03     
     3     5.73e-03   2.41e-03     
     4     2.95e-03   1.16e-03     Switched to DIIS steps.
     5     9.44e-04   5.44e-04     
     6     4.43e-04   1.51e-04     
     7     1.40e-04   3.85e-05     
     8     6.48e-05   4.42e-06     
     9     2.37e-05   5.03e-06     
    10     8.90e-06   1.90e-06     
    11     3.22e-06   6.48e-07     
    12     1.43e-06   1.37e-07     
    13     6.48e-07   1.11e-07     
    14     2.88e-07   9.62e-09     
    15     1.41e-07   1.52e-08     
    16     4.96e-08   1.69e-09     
 ------------------------------------------------------------------------------
                                   CCSD Lambda converged.

 Computing density matrices in double precision...
           Orbital response amplitudes will be solved using DIIS.
           Start     Size      MaxIter   EConv     LConv     
           3         7         100       1.00e-06  1.00e-06  
 ------------------------------------------------------------------------------
            Enorm      Ldiff       Comment
 ------------------------------------------------------------------------------
     1     1.16e-01   3.07e-03     
     2     1.12e-01   9.52e-03     
     3     1.31e-01   2.59e-02     
     4     1.12e-02   5.95e-02     Switched to DIIS steps.
     5     3.74e-03   1.19e-03     
     6     1.04e-03   2.94e-04     
     7     3.36e-04   1.41e-04     
     8     7.73e-05   5.39e-05     
     9     3.70e-05   1.05e-06     
    10     1.29e-05   4.60e-06     
    11     4.48e-06   1.08e-06     
    12     1.53e-06   4.46e-07     
    13     3.92e-07   7.05e-08     
 ------------------------------------------------------------------------------
                                   Orbital response converged.

 Computing density matrices... Done.
 CCSD calculation:   CPU 4941.08 s  wall 1252.18 s

 Transferring MO TPDM to AO TPDM
 Transferring g2_o1o1o1o1
 Transferring g2_o1o1o1v1
 Transferring g2_o1o1v1v1
 Transferring g2_o1v1o1v1
 Transferring g2_o1v1v1v1
 Transferring g2_v1v1v1v1
 Adding separable TPDM
 Computing TPDM gradient
 --------------------------------------------------------
 2e gradient
  Atom          X               Y               Z
 --------------------------------------------------------
    1        -69.484023       10.942041       -0.000000  
    2          9.787558      -37.081506       -0.000000  
    3          1.791770       34.104736        0.000000  
    4         57.904695       -7.965271       -0.000000  
 --------------------------------------------------------
 --------------------------------------------------------
 Final gradient
  Atom          X               Y               Z
 --------------------------------------------------------
    1        -69.484023       10.942041       -0.000000  
    2          9.787558      -37.081506       -0.000000  
    3          1.791770       34.104736        0.000000  
    4         57.904695       -7.965271       -0.000000  
 --------------------------------------------------------
 Analytic gradient from two-electron contribution:   CPU 717.31 s  wall 220.97 s

 Total ccman2 time:   CPU 5810.42 s  wall 1513.01 s


 --------------------------------------------------------------

                    Orbital Energies (a.u.)
 --------------------------------------------------------------

 Alpha MOs
 -- Occupied --
*******-490.044-180.881-169.688-169.687-169.687 -80.039 -80.030
-65.178 -58.538 -58.536 -58.536 -37.935 -33.123 -33.119 -33.119
-24.307 -24.306 -24.306 -24.302 -24.302  -9.857  -7.578  -7.570
 -7.471  -7.463  -7.463  -7.252  -5.485  -5.474  -5.474  -5.470
 -5.469  -5.469  -5.462  -5.461  -5.461  -3.210  -3.206  -3.206
 -3.197  -3.197  -2.408  -2.403  -2.403  -2.391  -2.391  -1.053
 -0.943  -0.835  -0.682  -0.513  -0.501  -0.472  -0.424  -0.420
 -0.404  -0.378  -0.345
 -- Virtual --
 -0.031   0.024   0.055   0.064   0.073   0.082   0.095   0.103
  0.108   0.116   0.118   0.128   0.141   0.156   0.174   0.192
  0.277   0.326   0.327   0.358   0.384   0.390   0.406   0.419
  0.425   0.516   0.536   0.540   0.568   0.573   0.579   0.590
  0.619   0.649   0.666   0.702   0.720   0.723   0.758   0.773
  0.792   0.822   0.872   0.899   0.915   0.924   1.004   1.083
  1.109   1.134   1.285   1.401   1.541   1.585   1.624   1.773
  1.830   1.896   1.934   1.936   1.983   2.298   2.325   2.402
  4.477   4.485   4.488   4.511   4.533   4.541   4.548   4.571
  4.628   4.733   4.779   6.529   6.561   6.567   7.137   7.220
  7.405   8.204   8.222   8.281  14.722  14.748  14.766  14.806
 14.834  14.878  28.881  29.525  29.553  29.557  29.871  29.874
 29.875  29.888  29.954  49.458 130.585 130.607 130.615 154.277
165.788 166.033 293.888 293.905 293.9771028.3971912.195
 --------------------------------------------------------------

          Ground-State Mulliken Net Atomic Charges

     Atom                 Charge (a.u.)
  ----------------------------------------
      1 I                    -0.154254
      2 P                     0.151682
      3 P                     0.228409
      4 Br                   -0.225837
  ----------------------------------------
  Sum of atomic charges =    -0.000000

 -----------------------------------------------------------------
                    Cartesian Multipole Moments
 -----------------------------------------------------------------
    Charge (ESU x 10^10)
                -0.0000
    Dipole Moment (Debye)
         X       0.3357      Y      -0.0561      Z      -0.0000
       Tot       0.3404
    Quadrupole Moments (Debye-Ang)
        XX     -76.9876     XY      -0.4915     YY     -74.7281
        XZ      -0.0000     YZ      -0.0000     ZZ     -74.2642
    Octopole Moments (Debye-Ang^2)
       XXX      23.6615    XXY      -2.6217    XYY       3.6476
       YYY      -1.7774    XXZ      -0.0000    XYZ       0.0000
       YYZ      -0.0000    XZZ       2.6109    YZZ      -0.5608
       ZZZ      -0.0000
    Hexadecapole Moments (Debye-Ang^3)
      XXXX   -2127.0402   XXXY     -46.3470   XXYY    -403.3478
      XYYY     -11.7306   YYYY    -237.6996   XXXZ      -0.0000
      XXYZ      -0.0000   XYYZ      -0.0000   YYYZ      -0.0000
      XXZZ    -391.9099   XYZZ      -3.3799   YYZZ     -56.5183
      XZZZ       0.0000   YZZZ      -0.0000   ZZZZ    -108.9724
 -----------------------------------------------------------------
 DrvMan completing analytic gradient of the correlated energy
 Correlated dipole moment
            1
    1   0.1320842
    2  -0.0220720
    3  -0.0000000
 Energy read as -10171.407772012
 Full Analytical Gradient: (in a.u., or Hartree/Bohr)
             1             2             3             4
    1    0.00003795    0.00007251   -0.00029530    0.00018485
    2    0.00001334    0.00011382   -0.00005400   -0.00007316
    3    0.00000000   -0.00000000    0.00000000   -0.00000000
 Gradient time:  CPU 0.72 s  wall 0.82 s
 ----------------------------------------------------------------
             Standard Nuclear Orientation (Angstroms)
    I     Atom           X                Y                Z
 ----------------------------------------------------------------
    1      I       2.3221623229    -0.0638038611    -0.0000000000
    2      P       0.0336510794     0.9365570981     0.0000000000
    3      P      -1.0091547645    -0.8181175541     0.0000000000
    4      Br     -3.0983442239     0.0462860423    -0.0000000000
 ----------------------------------------------------------------
 Nuclear Repulsion Energy =   739.1960793619 hartrees
 There are       59 alpha and       59 beta electrons

                       Distance Matrix (Angstroms)
             I (  1)   P (  2)   P (  3)
   P (  2)  2.497600
   P (  3)  3.415650  2.041158
   Br(  4)  5.421624  3.256068  2.260952

 Requested basis set is 6-311++G(d,p)
 There are 69 shells and 170 basis functions
 A cutoff of  1.0D-14 yielded   1838 shell pairs
 There are     11878 function pairs (     13315 Cartesian)
 Smallest overlap matrix eigenvalue = 7.94E-04
 Guess MOs from SCF MO coefficient file

 -----------------------------------------------------------------------
  General SCF calculation program by
  Eric Jon Sundstrom, Paul Horn, Yuezhi Mao, Dmitri Zuev, Alec White,
  David Stuck, Shaama M.S., Shane Yost, Joonho Lee, David Small,
  Daniel Levine, Susi Lehtola, Hugh Burton, Evgeny Epifanovsky
 -----------------------------------------------------------------------
 Hartree-Fock
 using 4 threads for integral computing
 -------------------------------------------------------
 OpenMP Integral computing Module                
 Release: version 2.0, May 2017, Q-Chem Inc. Pleasanton 
 -------------------------------------------------------
 A restricted SCF calculation will be
 performed using DIIS
 SCF converges when DIIS error is below 1.0e-08
 ---------------------------------------
  Cycle       Energy         DIIS error
 ---------------------------------------
    1  -10170.6839093846      9.42e-06  
    2  -10170.6839098731      2.69e-06  
    3  -10170.6839099199      1.26e-06  
    4  -10170.6839099291      3.78e-07  
    5  -10170.6839099302      1.32e-07  
    6  -10170.6839099304      4.76e-08  
    7  -10170.6839099305      2.40e-08  
    8  -10170.6839099304      8.29e-09  Convergence criterion met
 ---------------------------------------
 SCF time:   CPU 11.80s  wall 4.00s 
 SCF   energy in the final basis set =   -10170.6839099304
 Total energy in the final basis set =   -10170.6839099304


 ------------------------------------------------------------------------------

   CCMAN2: suite of methods based on coupled cluster
           and equation of motion theories.

   Components:
   * libvmm-1.3-trunk
     by Evgeny Epifanovsky, Ilya Kaliman.
   * libtensor-2.5-trunk
     by Evgeny Epifanovsky, Michael Wormit, Dmitry Zuev, Sam Manzer, 
        Ilya Kaliman.
   * libcc-2.5-trunk
     by Evgeny Epifanovsky, Arik Landau, Tomasz Kus, Kirill Khistyaev, 
        Dmitry Zuev, Prashant Manohar, Xintian Feng, Anna Krylov, 
        Matthew Goldey, Alec White, Thomas Jagau, Kaushik Nanda, 
        Anastasia Gunina, Alexander Kunitsa, Joonho Lee.

   CCMAN original authors:
   Anna I. Krylov, C. David Sherrill, Steven R. Gwaltney,
   Edward F. C. Byrd (2000)
   Sergey V. Levchenko, Lyudmila V. Slipchenko, Tao Wang,
   Ana-Maria C. Cristian (2003)
   Piotr A. Pieniazek, C. Melania Oana, Evgeny Epifanovsky (2007)
   Prashant Manohar (2009)

 ------------------------------------------------------------------------------


 Allocating and initializing 29808MB of RAM...
 Calculation will run on 4 cores.


 Alpha MOs, Restricted
 -- Occupied --                  
******* -490.04 -180.88 -169.69 -169.69 -169.69  -80.04  -80.03
  1 A     2 A     3 A     4 A     5 A     6 A     7 A     8 A                  
-65.178 -58.538 -58.536 -58.536 -37.935 -33.123 -33.119 -33.119
  9 A    10 A    11 A    12 A    13 A    14 A    15 A    16 A                  
-24.307 -24.306 -24.306 -24.302 -24.302  -9.857  -7.578  -7.570
 17 A    18 A    19 A    20 A    21 A    22 A    23 A    24 A                  
 -7.471  -7.463  -7.463  -7.252  -5.485  -5.474  -5.474  -5.470
 25 A    26 A    27 A    28 A    29 A    30 A    31 A    32 A                  
 -5.469  -5.469  -5.462  -5.461  -5.461  -3.210  -3.206  -3.206
 33 A    34 A    35 A    36 A    37 A    38 A    39 A    40 A                  
 -3.197  -3.197  -2.408  -2.403  -2.403  -2.391  -2.391  -1.053
 41 A    42 A    43 A    44 A    45 A    46 A    47 A    48 A                  
 -0.943  -0.835  -0.682  -0.513  -0.501  -0.472  -0.424  -0.420
 49 A    50 A    51 A    52 A    53 A    54 A    55 A    56 A                  
 -0.404  -0.378  -0.345
 57 A    58 A    59 A                                                          
 -- Virtual --                   
 -0.031   0.024   0.055   0.064   0.073   0.082   0.095   0.103
 60 A    61 A    62 A    63 A    64 A    65 A    66 A    67 A                  
  0.108   0.116   0.118   0.128   0.141   0.156   0.174   0.192
 68 A    69 A    70 A    71 A    72 A    73 A    74 A    75 A                  
  0.277   0.326   0.327   0.358   0.384   0.390   0.406   0.419
 76 A    77 A    78 A    79 A    80 A    81 A    82 A    83 A                  
  0.425   0.516   0.536   0.540   0.568   0.573   0.579   0.590
 84 A    85 A    86 A    87 A    88 A    89 A    90 A    91 A                  
  0.619   0.648   0.666   0.702   0.720   0.723   0.758   0.774
 92 A    93 A    94 A    95 A    96 A    97 A    98 A    99 A                  
  0.792   0.822   0.872   0.899   0.915   0.924   1.004   1.084
100 A   101 A   102 A   103 A   104 A   105 A   106 A   107 A                  
  1.109   1.134   1.285   1.402   1.541   1.585   1.624   1.773
108 A   109 A   110 A   111 A   112 A   113 A   114 A   115 A                  
  1.830   1.896   1.934   1.936   1.983   2.298   2.325   2.402
116 A   117 A   118 A   119 A   120 A   121 A   122 A   123 A                  
  4.476   4.485   4.488   4.511   4.533   4.541   4.548   4.571
124 A   125 A   126 A   127 A   128 A   129 A   130 A   131 A                  
  4.628   4.733   4.779   6.529   6.561   6.566   7.137   7.220
132 A   133 A   134 A   135 A   136 A   137 A   138 A   139 A                  
  7.406   8.204   8.222   8.281  14.723  14.748  14.767  14.806
140 A   141 A   142 A   143 A   144 A   145 A   146 A   147 A                  
 14.834  14.878  28.881  29.525  29.553  29.557  29.871  29.874
148 A   149 A   150 A   151 A   152 A   153 A   154 A   155 A                  
 29.875  29.888  29.954  49.458 130.585 130.607 130.615 154.277
156 A   157 A   158 A   159 A   160 A   161 A   162 A   163 A                  
165.787 166.034 293.888 293.905 293.9771028.3971912.195
164 A   165 A   166 A   167 A   168 A   169 A   170 A                          

 Beta MOs, Restricted
 -- Occupied --                  
******* -490.04 -180.88 -169.69 -169.69 -169.69  -80.04  -80.03
  1 A     2 A     3 A     4 A     5 A     6 A     7 A     8 A                  
-65.178 -58.538 -58.536 -58.536 -37.935 -33.123 -33.119 -33.119
  9 A    10 A    11 A    12 A    13 A    14 A    15 A    16 A                  
-24.307 -24.306 -24.306 -24.302 -24.302  -9.857  -7.578  -7.570
 17 A    18 A    19 A    20 A    21 A    22 A    23 A    24 A                  
 -7.471  -7.463  -7.463  -7.252  -5.485  -5.474  -5.474  -5.470
 25 A    26 A    27 A    28 A    29 A    30 A    31 A    32 A                  
 -5.469  -5.469  -5.462  -5.461  -5.461  -3.210  -3.206  -3.206
 33 A    34 A    35 A    36 A    37 A    38 A    39 A    40 A                  
 -3.197  -3.197  -2.408  -2.403  -2.403  -2.391  -2.391  -1.053
 41 A    42 A    43 A    44 A    45 A    46 A    47 A    48 A                  
 -0.943  -0.835  -0.682  -0.513  -0.501  -0.472  -0.424  -0.420
 49 A    50 A    51 A    52 A    53 A    54 A    55 A    56 A                  
 -0.404  -0.378  -0.345
 57 A    58 A    59 A                                                          
 -- Virtual --                   
 -0.031   0.024   0.055   0.064   0.073   0.082   0.095   0.103
 60 A    61 A    62 A    63 A    64 A    65 A    66 A    67 A                  
  0.108   0.116   0.118   0.128   0.141   0.156   0.174   0.192
 68 A    69 A    70 A    71 A    72 A    73 A    74 A    75 A                  
  0.277   0.326   0.327   0.358   0.384   0.390   0.406   0.419
 76 A    77 A    78 A    79 A    80 A    81 A    82 A    83 A                  
  0.425   0.516   0.536   0.540   0.568   0.573   0.579   0.590
 84 A    85 A    86 A    87 A    88 A    89 A    90 A    91 A                  
  0.619   0.648   0.666   0.702   0.720   0.723   0.758   0.774
 92 A    93 A    94 A    95 A    96 A    97 A    98 A    99 A                  
  0.792   0.822   0.872   0.899   0.915   0.924   1.004   1.084
100 A   101 A   102 A   103 A   104 A   105 A   106 A   107 A                  
  1.109   1.134   1.285   1.402   1.541   1.585   1.624   1.773
108 A   109 A   110 A   111 A   112 A   113 A   114 A   115 A                  
  1.830   1.896   1.934   1.936   1.983   2.298   2.325   2.402
116 A   117 A   118 A   119 A   120 A   121 A   122 A   123 A                  
  4.476   4.485   4.488   4.511   4.533   4.541   4.548   4.571
124 A   125 A   126 A   127 A   128 A   129 A   130 A   131 A                  
  4.628   4.733   4.779   6.529   6.561   6.566   7.137   7.220
132 A   133 A   134 A   135 A   136 A   137 A   138 A   139 A                  
  7.406   8.204   8.222   8.281  14.723  14.748  14.767  14.806
140 A   141 A   142 A   143 A   144 A   145 A   146 A   147 A                  
 14.834  14.878  28.881  29.525  29.553  29.557  29.871  29.874
148 A   149 A   150 A   151 A   152 A   153 A   154 A   155 A                  
 29.875  29.888  29.954  49.458 130.585 130.607 130.615 154.277
156 A   157 A   158 A   159 A   160 A   161 A   162 A   163 A                  
165.787 166.034 293.888 293.905 293.9771028.3971912.195
164 A   165 A   166 A   167 A   168 A   169 A   170 A                          

 Occupation and symmetry of molecular orbitals

 Point group: C1 (1 irreducible representation).

                           A     All 
 -------------------------------------
 All molecular orbitals:
  - Alpha                  170   170 
  - Beta                   170   170 
 -------------------------------------
 Alpha orbitals:
  - Frozen occupied        37    37  
  - Active occupied        22    22  
  - Active virtual         111   111 
  - Frozen virtual         0     0   
 -------------------------------------
 Beta orbitals:
  - Frozen occupied        37    37  
  - Active occupied        22    22  
  - Active virtual         111   111 
  - Frozen virtual         0     0   
 -------------------------------------

 Import integrals:   CPU 0.00 s  wall 0.00 s

 Import integrals:   CPU 147.81 s  wall 38.36 s

 MP2 amplitudes:   CPU 0.21 s  wall 0.13 s

Running a double precision version
           CCSD T amplitudes will be solved using DIIS.

           Start     Size      MaxIter   EConv     TConv     
           3         7         100       1.00e-07  1.00e-05  
 ------------------------------------------------------------------------------
           Energy (a.u.)   Ediff      Tdiff       Comment
 ------------------------------------------------------------------------------
         -1.0171392e+04                           
     1   -1.0171386e+04   6.79e-03   8.53e-01     
     2   -1.0171404e+04   1.89e-02   1.05e-01     
     3   -1.0171405e+04   7.97e-04   4.26e-02     
     4   -1.0171407e+04   1.92e-03   1.37e-02     Switched to DIIS steps.
     5   -1.0171408e+04   5.92e-04   1.22e-02     
     6   -1.0171408e+04   8.99e-06   2.56e-03     
     7   -1.0171408e+04   4.36e-06   1.10e-03     
     8   -1.0171408e+04   2.49e-06   2.09e-04     
     9   -1.0171408e+04   3.42e-07   9.58e-05     
    10   -1.0171408e+04   3.67e-08   3.59e-05     
    11   -1.0171408e+04   1.60e-07   2.07e-05     
    12   -1.0171408e+04   5.24e-08   7.36e-06     
 ------------------------------------------------------------------------------
         -1.0171408e+04                           CCSD T converged.

End of double precision
 SCF energy                 = -10170.68390993
 MP2 energy                 = -10171.39233409
 CCSD correlation energy     =     -0.72386194
 CCSD total energy           = -10171.40777187

 CCSD  T1^2 = 0.0102  T2^2 = 0.3159  Leading amplitudes:

 Amplitude    Orbitals with energies
  0.0172       56 (A) A                  ->    60 (A) A                   
              -0.4200                         -0.0314                     
  0.0172       56 (A) B                  ->    60 (A) B                   
              -0.4200                         -0.0314                     
  0.0165       59 (A) A                  ->    81 (A) A                   
              -0.3455                          0.3895                     
  0.0165       59 (A) B                  ->    81 (A) B                   
              -0.3455                          0.3895                     

 Amplitude    Orbitals with energies
 -0.1136       59 (A) A      59 (A) B    ->    60 (A) A      60 (A) B     
              -0.3455       -0.3455           -0.0314       -0.0314       
  0.1136       59 (A) A      59 (A) B    ->    60 (A) B      60 (A) A     
              -0.3455       -0.3455           -0.0314       -0.0314       
  0.1136       59 (A) B      59 (A) A    ->    60 (A) A      60 (A) B     
              -0.3455       -0.3455           -0.0314       -0.0314       
 -0.1136       59 (A) B      59 (A) A    ->    60 (A) B      60 (A) A     
              -0.3455       -0.3455           -0.0314       -0.0314       

 Computing CCSD intemediates for later calculations in double precision
 Finished.

Running a double precision version
           CCSD Lambda amplitudes will be solved using DIIS.
           Start     Size      MaxIter   EConv     LConv     
           3         7         100       1.00e-07  1.00e-05  
 ------------------------------------------------------------------------------
            Enorm      Ldiff       Comment
 ------------------------------------------------------------------------------
     1     6.29e-02   4.95e-02     
     2     1.39e-02   4.90e-03     
     3     5.72e-03   2.40e-03     
     4     2.95e-03   1.16e-03     Switched to DIIS steps.
     5     9.43e-04   5.42e-04     
     6     4.43e-04   1.50e-04     
     7     1.40e-04   3.82e-05     
     8     6.47e-05   4.43e-06     
     9     2.36e-05   5.03e-06     
    10     8.87e-06   1.89e-06     
    11     3.21e-06   6.43e-07     
    12     1.42e-06   1.36e-07     
    13     6.45e-07   1.11e-07     
    14     2.87e-07   9.71e-09     
    15     1.41e-07   1.51e-08     
    16     4.93e-08   1.65e-09     
 ------------------------------------------------------------------------------
                                   CCSD Lambda converged.

 Computing density matrices in double precision...
           Orbital response amplitudes will be solved using DIIS.
           Start     Size      MaxIter   EConv     LConv     
           3         7         100       1.00e-06  1.00e-06  
 ------------------------------------------------------------------------------
            Enorm      Ldiff       Comment
 ------------------------------------------------------------------------------
     1     1.16e-01   3.08e-03     
     2     1.12e-01   9.49e-03     
     3     1.31e-01   2.59e-02     
     4     1.12e-02   5.95e-02     Switched to DIIS steps.
     5     3.68e-03   1.18e-03     
     6     1.04e-03   2.94e-04     
     7     3.35e-04   1.39e-04     
     8     7.66e-05   5.37e-05     
     9     3.67e-05   1.09e-06     
    10     1.28e-05   4.59e-06     
    11     4.44e-06   1.07e-06     
    12     1.52e-06   4.42e-07     
    13     3.90e-07   6.89e-08     
 ------------------------------------------------------------------------------
                                   Orbital response converged.

 Computing density matrices... Done.
 CCSD calculation:   CPU 4941.15 s  wall 1251.82 s

 Transferring MO TPDM to AO TPDM
 Transferring g2_o1o1o1o1
 Transferring g2_o1o1o1v1
 Transferring g2_o1o1v1v1
 Transferring g2_o1v1o1v1
 Transferring g2_o1v1v1v1
 Transferring g2_v1v1v1v1
 Adding separable TPDM
 Computing TPDM gradient
 --------------------------------------------------------
 2e gradient
  Atom          X               Y               Z
 --------------------------------------------------------
    1        -69.497368       10.943379       -0.000000  
    2          9.780142      -37.097774       -0.000000  
    3          1.813551       34.097275        0.000000  
    4         57.903675       -7.942880        0.000000  
 --------------------------------------------------------
 --------------------------------------------------------
 Final gradient
  Atom          X               Y               Z
 --------------------------------------------------------
    1        -69.497368       10.943379       -0.000000  
    2          9.780142      -37.097774       -0.000000  
    3          1.813551       34.097275        0.000000  
    4         57.903675       -7.942880        0.000000  
 --------------------------------------------------------
 Analytic gradient from two-electron contribution:   CPU 717.75 s  wall 221.04 s

 Total ccman2 time:   CPU 5811.64 s  wall 1513.03 s


 --------------------------------------------------------------

                    Orbital Energies (a.u.)
 --------------------------------------------------------------

 Alpha MOs
 -- Occupied --
*******-490.044-180.881-169.688-169.687-169.687 -80.039 -80.030
-65.178 -58.538 -58.536 -58.536 -37.935 -33.123 -33.119 -33.119
-24.307 -24.306 -24.306 -24.302 -24.302  -9.857  -7.578  -7.570
 -7.471  -7.463  -7.463  -7.252  -5.485  -5.474  -5.474  -5.470
 -5.469  -5.469  -5.462  -5.461  -5.461  -3.210  -3.206  -3.206
 -3.197  -3.197  -2.408  -2.403  -2.403  -2.391  -2.391  -1.053
 -0.943  -0.835  -0.682  -0.513  -0.501  -0.472  -0.424  -0.420
 -0.404  -0.378  -0.345
 -- Virtual --
 -0.031   0.024   0.055   0.064   0.073   0.082   0.095   0.103
  0.108   0.116   0.118   0.128   0.141   0.156   0.174   0.192
  0.277   0.326   0.327   0.358   0.384   0.390   0.406   0.419
  0.425   0.516   0.536   0.540   0.568   0.573   0.579   0.590
  0.619   0.648   0.666   0.702   0.720   0.723   0.758   0.774
  0.792   0.822   0.872   0.899   0.915   0.924   1.004   1.084
  1.109   1.134   1.285   1.402   1.541   1.585   1.624   1.773
  1.830   1.896   1.934   1.936   1.983   2.298   2.325   2.402
  4.476   4.485   4.488   4.511   4.533   4.541   4.548   4.571
  4.628   4.733   4.779   6.529   6.561   6.566   7.137   7.220
  7.406   8.204   8.222   8.281  14.723  14.748  14.767  14.806
 14.834  14.878  28.881  29.525  29.553  29.557  29.871  29.874
 29.875  29.888  29.954  49.458 130.585 130.607 130.615 154.277
165.787 166.034 293.888 293.905 293.9771028.3971912.195
 --------------------------------------------------------------

          Ground-State Mulliken Net Atomic Charges

     Atom                 Charge (a.u.)
  ----------------------------------------
      1 I                    -0.154172
      2 P                     0.151721
      3 P                     0.228437
      4 Br                   -0.225986
  ----------------------------------------
  Sum of atomic charges =     0.000000

 -----------------------------------------------------------------
                    Cartesian Multipole Moments
 -----------------------------------------------------------------
    Charge (ESU x 10^10)
                 0.0000
    Dipole Moment (Debye)
         X       0.3399      Y      -0.0555      Z       0.0000
       Tot       0.3444
    Quadrupole Moments (Debye-Ang)
        XX     -76.9908     XY      -0.4923     YY     -74.7301
        XZ      -0.0000     YZ      -0.0000     ZZ     -74.2607
    Octopole Moments (Debye-Ang^2)
       XXX      23.6605    XXY      -2.6367    XYY       3.6427
       YYY      -1.8167    XXZ       0.0000    XYZ       0.0000
       YYZ      -0.0000    XZZ       2.6013    YZZ      -0.5731
       ZZZ       0.0000
    Hexadecapole Moments (Debye-Ang^3)
      XXXX   -2126.8780   XXXY     -46.2548   XXYY    -403.3203
      XYYY     -11.6602   YYYY    -237.5732   XXXZ       0.0000
      XXYZ      -0.0000   XYYZ      -0.0000   YYYZ      -0.0000
      XXZZ    -391.8916   XYZZ      -3.3561   YYZZ     -56.4928
      XZZZ       0.0000   YZZZ      -0.0000   ZZZZ    -108.9578
 -----------------------------------------------------------------
 DrvMan completing analytic gradient of the correlated energy
 Correlated dipole moment
            1
    1   0.1337162
    2  -0.0218189
    3   0.0000000
 Energy read as -10171.407771873
 Full Analytical Gradient: (in a.u., or Hartree/Bohr)
             1             2             3             4
    1    0.00002542   -0.00016924    0.00008117    0.00006265
    2    0.00001879   -0.00037623    0.00040827   -0.00005083
    3    0.00000000   -0.00000000    0.00000000   -0.00000000
 Gradient time:  CPU 0.71 s  wall 0.76 s
 ----------------------------------------------------------------
             Standard Nuclear Orientation (Angstroms)
    I     Atom           X                Y                Z
 ----------------------------------------------------------------
    1      I       2.3221623229    -0.0638038611    -0.0000000000
    2      P       0.0336510794     0.9365570981     0.0000000000
    3      P      -1.0091547645    -0.8201175541     0.0000000000
    4      Br     -3.0983442239     0.0462860423    -0.0000000000
 ----------------------------------------------------------------
 Nuclear Repulsion Energy =   739.0894519026 hartrees
 There are       59 alpha and       59 beta electrons

                       Distance Matrix (Angstroms)
             I (  1)   P (  2)   P (  3)
   P (  2)  2.497600
   P (  3)  3.416092  2.042878
   Br(  4)  5.421624  3.256068  2.261718

 Requested basis set is 6-311++G(d,p)
 There are 69 shells and 170 basis functions
 A cutoff of  1.0D-14 yielded   1838 shell pairs
 There are     11878 function pairs (     13315 Cartesian)
 Smallest overlap matrix eigenvalue = 7.97E-04
 Guess MOs from SCF MO coefficient file

 -----------------------------------------------------------------------
  General SCF calculation program by
  Eric Jon Sundstrom, Paul Horn, Yuezhi Mao, Dmitri Zuev, Alec White,
  David Stuck, Shaama M.S., Shane Yost, Joonho Lee, David Small,
  Daniel Levine, Susi Lehtola, Hugh Burton, Evgeny Epifanovsky
 -----------------------------------------------------------------------
 Hartree-Fock
 using 4 threads for integral computing
 -------------------------------------------------------
 OpenMP Integral computing Module                
 Release: version 2.0, May 2017, Q-Chem Inc. Pleasanton 
 -------------------------------------------------------
 A restricted SCF calculation will be
 performed using DIIS
 SCF converges when DIIS error is below 1.0e-08
 ---------------------------------------
  Cycle       Energy         DIIS error
 ---------------------------------------
    1  -10170.6838290159      1.23e-05  
    2  -10170.6838298352      3.47e-06  
    3  -10170.6838299242      1.64e-06  
    4  -10170.6838299425      5.00e-07  
    5  -10170.6838299452      2.07e-07  
    6  -10170.6838299454      7.07e-08  
    7  -10170.6838299456      2.17e-08  
    8  -10170.6838299457      1.10e-08  
    9  -10170.6838299456      4.46e-09  Convergence criterion met
 ---------------------------------------
 SCF time:   CPU 13.24s  wall 4.00s 
 SCF   energy in the final basis set =   -10170.6838299456
 Total energy in the final basis set =   -10170.6838299456


 ------------------------------------------------------------------------------

   CCMAN2: suite of methods based on coupled cluster
           and equation of motion theories.

   Components:
   * libvmm-1.3-trunk
     by Evgeny Epifanovsky, Ilya Kaliman.
   * libtensor-2.5-trunk
     by Evgeny Epifanovsky, Michael Wormit, Dmitry Zuev, Sam Manzer, 
        Ilya Kaliman.
   * libcc-2.5-trunk
     by Evgeny Epifanovsky, Arik Landau, Tomasz Kus, Kirill Khistyaev, 
        Dmitry Zuev, Prashant Manohar, Xintian Feng, Anna Krylov, 
        Matthew Goldey, Alec White, Thomas Jagau, Kaushik Nanda, 
        Anastasia Gunina, Alexander Kunitsa, Joonho Lee.

   CCMAN original authors:
   Anna I. Krylov, C. David Sherrill, Steven R. Gwaltney,
   Edward F. C. Byrd (2000)
   Sergey V. Levchenko, Lyudmila V. Slipchenko, Tao Wang,
   Ana-Maria C. Cristian (2003)
   Piotr A. Pieniazek, C. Melania Oana, Evgeny Epifanovsky (2007)
   Prashant Manohar (2009)

 ------------------------------------------------------------------------------


 Allocating and initializing 29808MB of RAM...
 Calculation will run on 4 cores.


 Alpha MOs, Restricted
 -- Occupied --                  
******* -490.04 -180.88 -169.69 -169.69 -169.69  -80.04  -80.03
  1 A     2 A     3 A     4 A     5 A     6 A     7 A     8 A                  
-65.178 -58.537 -58.536 -58.536 -37.935 -33.123 -33.119 -33.119
  9 A    10 A    11 A    12 A    13 A    14 A    15 A    16 A                  
-24.307 -24.306 -24.306 -24.302 -24.302  -9.857  -7.578  -7.570
 17 A    18 A    19 A    20 A    21 A    22 A    23 A    24 A                  
 -7.470  -7.463  -7.463  -7.252  -5.485  -5.474  -5.474  -5.470
 25 A    26 A    27 A    28 A    29 A    30 A    31 A    32 A                  
 -5.469  -5.469  -5.462  -5.461  -5.461  -3.210  -3.206  -3.206
 33 A    34 A    35 A    36 A    37 A    38 A    39 A    40 A                  
 -3.197  -3.197  -2.408  -2.403  -2.403  -2.391  -2.391  -1.053
 41 A    42 A    43 A    44 A    45 A    46 A    47 A    48 A                  
 -0.943  -0.835  -0.682  -0.513  -0.501  -0.472  -0.424  -0.420
 49 A    50 A    51 A    52 A    53 A    54 A    55 A    56 A                  
 -0.404  -0.378  -0.345
 57 A    58 A    59 A                                                          
 -- Virtual --                   
 -0.032   0.024   0.055   0.064   0.073   0.082   0.095   0.103
 60 A    61 A    62 A    63 A    64 A    65 A    66 A    67 A                  
  0.108   0.116   0.118   0.128   0.141   0.156   0.174   0.192
 68 A    69 A    70 A    71 A    72 A    73 A    74 A    75 A                  
  0.277   0.326   0.327   0.358   0.384   0.390   0.406   0.419
 76 A    77 A    78 A    79 A    80 A    81 A    82 A    83 A                  
  0.425   0.516   0.536   0.540   0.568   0.573   0.579   0.590
 84 A    85 A    86 A    87 A    88 A    89 A    90 A    91 A                  
  0.619   0.649   0.667   0.702   0.720   0.723   0.758   0.774
 92 A    93 A    94 A    95 A    96 A    97 A    98 A    99 A                  
  0.792   0.822   0.872   0.899   0.915   0.924   1.004   1.083
100 A   101 A   102 A   103 A   104 A   105 A   106 A   107 A                  
  1.109   1.134   1.285   1.401   1.541   1.585   1.624   1.773
108 A   109 A   110 A   111 A   112 A   113 A   114 A   115 A                  
  1.830   1.896   1.934   1.936   1.983   2.298   2.325   2.402
116 A   117 A   118 A   119 A   120 A   121 A   122 A   123 A                  
  4.476   4.485   4.488   4.511   4.533   4.541   4.548   4.571
124 A   125 A   126 A   127 A   128 A   129 A   130 A   131 A                  
  4.628   4.733   4.779   6.529   6.561   6.566   7.137   7.220
132 A   133 A   134 A   135 A   136 A   137 A   138 A   139 A                  
  7.405   8.204   8.222   8.281  14.722  14.748  14.766  14.806
140 A   141 A   142 A   143 A   144 A   145 A   146 A   147 A                  
 14.834  14.878  28.881  29.525  29.553  29.557  29.871  29.874
148 A   149 A   150 A   151 A   152 A   153 A   154 A   155 A                  
 29.875  29.888  29.954  49.458 130.585 130.607 130.615 154.277
156 A   157 A   158 A   159 A   160 A   161 A   162 A   163 A                  
165.788 166.033 293.888 293.905 293.9771028.3971912.195
164 A   165 A   166 A   167 A   168 A   169 A   170 A                          

 Beta MOs, Restricted
 -- Occupied --                  
******* -490.04 -180.88 -169.69 -169.69 -169.69  -80.04  -80.03
  1 A     2 A     3 A     4 A     5 A     6 A     7 A     8 A                  
-65.178 -58.537 -58.536 -58.536 -37.935 -33.123 -33.119 -33.119
  9 A    10 A    11 A    12 A    13 A    14 A    15 A    16 A                  
-24.307 -24.306 -24.306 -24.302 -24.302  -9.857  -7.578  -7.570
 17 A    18 A    19 A    20 A    21 A    22 A    23 A    24 A                  
 -7.470  -7.463  -7.463  -7.252  -5.485  -5.474  -5.474  -5.470
 25 A    26 A    27 A    28 A    29 A    30 A    31 A    32 A                  
 -5.469  -5.469  -5.462  -5.461  -5.461  -3.210  -3.206  -3.206
 33 A    34 A    35 A    36 A    37 A    38 A    39 A    40 A                  
 -3.197  -3.197  -2.408  -2.403  -2.403  -2.391  -2.391  -1.053
 41 A    42 A    43 A    44 A    45 A    46 A    47 A    48 A                  
 -0.943  -0.835  -0.682  -0.513  -0.501  -0.472  -0.424  -0.420
 49 A    50 A    51 A    52 A    53 A    54 A    55 A    56 A                  
 -0.404  -0.378  -0.345
 57 A    58 A    59 A                                                          
 -- Virtual --                   
 -0.032   0.024   0.055   0.064   0.073   0.082   0.095   0.103
 60 A    61 A    62 A    63 A    64 A    65 A    66 A    67 A                  
  0.108   0.116   0.118   0.128   0.141   0.156   0.174   0.192
 68 A    69 A    70 A    71 A    72 A    73 A    74 A    75 A                  
  0.277   0.326   0.327   0.358   0.384   0.390   0.406   0.419
 76 A    77 A    78 A    79 A    80 A    81 A    82 A    83 A                  
  0.425   0.516   0.536   0.540   0.568   0.573   0.579   0.590
 84 A    85 A    86 A    87 A    88 A    89 A    90 A    91 A                  
  0.619   0.649   0.667   0.702   0.720   0.723   0.758   0.774
 92 A    93 A    94 A    95 A    96 A    97 A    98 A    99 A                  
  0.792   0.822   0.872   0.899   0.915   0.924   1.004   1.083
100 A   101 A   102 A   103 A   104 A   105 A   106 A   107 A                  
  1.109   1.134   1.285   1.401   1.541   1.585   1.624   1.773
108 A   109 A   110 A   111 A   112 A   113 A   114 A   115 A                  
  1.830   1.896   1.934   1.936   1.983   2.298   2.325   2.402
116 A   117 A   118 A   119 A   120 A   121 A   122 A   123 A                  
  4.476   4.485   4.488   4.511   4.533   4.541   4.548   4.571
124 A   125 A   126 A   127 A   128 A   129 A   130 A   131 A                  
  4.628   4.733   4.779   6.529   6.561   6.566   7.137   7.220
132 A   133 A   134 A   135 A   136 A   137 A   138 A   139 A                  
  7.405   8.204   8.222   8.281  14.722  14.748  14.766  14.806
140 A   141 A   142 A   143 A   144 A   145 A   146 A   147 A                  
 14.834  14.878  28.881  29.525  29.553  29.557  29.871  29.874
148 A   149 A   150 A   151 A   152 A   153 A   154 A   155 A                  
 29.875  29.888  29.954  49.458 130.585 130.607 130.615 154.277
156 A   157 A   158 A   159 A   160 A   161 A   162 A   163 A                  
165.788 166.033 293.888 293.905 293.9771028.3971912.195
164 A   165 A   166 A   167 A   168 A   169 A   170 A                          

 Occupation and symmetry of molecular orbitals

 Point group: C1 (1 irreducible representation).

                           A     All 
 -------------------------------------
 All molecular orbitals:
  - Alpha                  170   170 
  - Beta                   170   170 
 -------------------------------------
 Alpha orbitals:
  - Frozen occupied        37    37  
  - Active occupied        22    22  
  - Active virtual         111   111 
  - Frozen virtual         0     0   
 -------------------------------------
 Beta orbitals:
  - Frozen occupied        37    37  
  - Active occupied        22    22  
  - Active virtual         111   111 
  - Frozen virtual         0     0   
 -------------------------------------

 Import integrals:   CPU 0.00 s  wall 0.00 s

 Import integrals:   CPU 146.61 s  wall 37.99 s

 MP2 amplitudes:   CPU 0.21 s  wall 0.14 s

Running a double precision version
           CCSD T amplitudes will be solved using DIIS.

           Start     Size      MaxIter   EConv     TConv     
           3         7         100       1.00e-07  1.00e-05  
 ------------------------------------------------------------------------------
           Energy (a.u.)   Ediff      Tdiff       Comment
 ------------------------------------------------------------------------------
         -1.0171392e+04                           
     1   -1.0171386e+04   6.83e-03   8.53e-01     
     2   -1.0171404e+04   1.89e-02   1.05e-01     
     3   -1.0171405e+04   7.94e-04   4.27e-02     
     4   -1.0171407e+04   1.92e-03   1.37e-02     Switched to DIIS steps.
     5   -1.0171408e+04   5.94e-04   1.22e-02     
     6   -1.0171408e+04   9.13e-06   2.56e-03     
     7   -1.0171408e+04   4.44e-06   1.10e-03     
     8   -1.0171408e+04   2.50e-06   2.09e-04     
     9   -1.0171408e+04   3.40e-07   9.57e-05     
    10   -1.0171408e+04   3.30e-08   3.58e-05     
    11   -1.0171408e+04   1.61e-07   2.06e-05     
    12   -1.0171408e+04   5.21e-08   7.37e-06     
 ------------------------------------------------------------------------------
         -1.0171408e+04                           CCSD T converged.

End of double precision
 SCF energy                 = -10170.68382995
 MP2 energy                 = -10171.39234693
 CCSD correlation energy     =     -0.72394200
 CCSD total energy           = -10171.40777194

 CCSD  T1^2 = 0.0102  T2^2 = 0.3161  Leading amplitudes:

 Amplitude    Orbitals with energies
 -0.0172       56 (A) A                  ->    60 (A) A                   
              -0.4200                         -0.0316                     
 -0.0172       56 (A) B                  ->    60 (A) B                   
              -0.4200                         -0.0316                     
  0.0166       59 (A) A                  ->    81 (A) A                   
              -0.3454                          0.3896                     
  0.0166       59 (A) B                  ->    81 (A) B                   
              -0.3454                          0.3896                     

 Amplitude    Orbitals with energies
 -0.1141       59 (A) A      59 (A) B    ->    60 (A) A      60 (A) B     
              -0.3454       -0.3454           -0.0316       -0.0316       
  0.1141       59 (A) A      59 (A) B    ->    60 (A) B      60 (A) A     
              -0.3454       -0.3454           -0.0316       -0.0316       
  0.1141       59 (A) B      59 (A) A    ->    60 (A) A      60 (A) B     
              -0.3454       -0.3454           -0.0316       -0.0316       
 -0.1141       59 (A) B      59 (A) A    ->    60 (A) B      60 (A) A     
              -0.3454       -0.3454           -0.0316       -0.0316       

 Computing CCSD intemediates for later calculations in double precision
 Finished.

Running a double precision version
           CCSD Lambda amplitudes will be solved using DIIS.
           Start     Size      MaxIter   EConv     LConv     
           3         7         100       1.00e-07  1.00e-05  
 ------------------------------------------------------------------------------
            Enorm      Ldiff       Comment
 ------------------------------------------------------------------------------
     1     6.30e-02   4.96e-02     
     2     1.40e-02   4.90e-03     
     3     5.73e-03   2.41e-03     
     4     2.96e-03   1.17e-03     Switched to DIIS steps.
     5     9.45e-04   5.45e-04     
     6     4.44e-04   1.51e-04     
     7     1.40e-04   3.85e-05     
     8     6.49e-05   4.43e-06     
     9     2.37e-05   5.05e-06     
    10     8.91e-06   1.90e-06     
    11     3.22e-06   6.51e-07     
    12     1.42e-06   1.38e-07     
    13     6.48e-07   1.12e-07     
    14     2.88e-07   9.97e-09     
    15     1.42e-07   1.53e-08     
    16     4.96e-08   1.64e-09     
 ------------------------------------------------------------------------------
                                   CCSD Lambda converged.

 Computing density matrices in double precision...
           Orbital response amplitudes will be solved using DIIS.
           Start     Size      MaxIter   EConv     LConv     
           3         7         100       1.00e-06  1.00e-06  
 ------------------------------------------------------------------------------
            Enorm      Ldiff       Comment
 ------------------------------------------------------------------------------
     1     1.16e-01   3.04e-03     
     2     1.12e-01   9.51e-03     
     3     1.31e-01   2.59e-02     
     4     1.12e-02   5.96e-02     Switched to DIIS steps.
     5     3.69e-03   1.19e-03     
     6     1.05e-03   2.94e-04     
     7     3.37e-04   1.39e-04     
     8     7.71e-05   5.38e-05     
     9     3.70e-05   1.06e-06     
    10     1.30e-05   4.61e-06     
    11     4.50e-06   1.08e-06     
    12     1.53e-06   4.46e-07     
    13     3.94e-07   6.98e-08     
 ------------------------------------------------------------------------------
                                   Orbital response converged.

 Computing density matrices... Done.
 CCSD calculation:   CPU 4940.63 s  wall 1251.63 s

 Transferring MO TPDM to AO TPDM
 Transferring g2_o1o1o1o1
 Transferring g2_o1o1o1v1
 Transferring g2_o1o1v1v1
 Transferring g2_o1v1o1v1
 Transferring g2_o1v1v1v1
 Transferring g2_v1v1v1v1
 Adding separable TPDM
 Computing TPDM gradient
 --------------------------------------------------------
 2e gradient
  Atom          X               Y               Z
 --------------------------------------------------------
    1        -69.485804       10.934959        0.000000  
    2          9.802372      -37.090916       -0.000000  
    3          1.807019       34.119217        0.000000  
    4         57.876414       -7.963260        0.000000  
 --------------------------------------------------------
 --------------------------------------------------------
 Final gradient
  Atom          X               Y               Z
 --------------------------------------------------------
    1        -69.485804       10.934959        0.000000  
    2          9.802372      -37.090916       -0.000000  
    3          1.807019       34.119217        0.000000  
    4         57.876414       -7.963260        0.000000  
 --------------------------------------------------------
 Analytic gradient from two-electron contribution:   CPU 718.22 s  wall 220.71 s

 Total ccman2 time:   CPU 5810.65 s  wall 1512.19 s


 --------------------------------------------------------------

                    Orbital Energies (a.u.)
 --------------------------------------------------------------

 Alpha MOs
 -- Occupied --
*******-490.044-180.881-169.688-169.687-169.687 -80.039 -80.030
-65.178 -58.537 -58.536 -58.536 -37.935 -33.123 -33.119 -33.119
-24.307 -24.306 -24.306 -24.302 -24.302  -9.857  -7.578  -7.570
 -7.470  -7.463  -7.463  -7.252  -5.485  -5.474  -5.474  -5.470
 -5.469  -5.469  -5.462  -5.461  -5.461  -3.210  -3.206  -3.206
 -3.197  -3.197  -2.408  -2.403  -2.403  -2.391  -2.391  -1.053
 -0.943  -0.835  -0.682  -0.513  -0.501  -0.472  -0.424  -0.420
 -0.404  -0.378  -0.345
 -- Virtual --
 -0.032   0.024   0.055   0.064   0.073   0.082   0.095   0.103
  0.108   0.116   0.118   0.128   0.141   0.156   0.174   0.192
  0.277   0.326   0.327   0.358   0.384   0.390   0.406   0.419
  0.425   0.516   0.536   0.540   0.568   0.573   0.579   0.590
  0.619   0.649   0.667   0.702   0.720   0.723   0.758   0.774
  0.792   0.822   0.872   0.899   0.915   0.924   1.004   1.083
  1.109   1.134   1.285   1.401   1.541   1.585   1.624   1.773
  1.830   1.896   1.934   1.936   1.983   2.298   2.325   2.402
  4.476   4.485   4.488   4.511   4.533   4.541   4.548   4.571
  4.628   4.733   4.779   6.529   6.561   6.566   7.137   7.220
  7.405   8.204   8.222   8.281  14.722  14.748  14.766  14.806
 14.834  14.878  28.881  29.525  29.553  29.557  29.871  29.874
 29.875  29.888  29.954  49.458 130.585 130.607 130.615 154.277
165.788 166.033 293.888 293.905 293.9771028.3971912.195
 --------------------------------------------------------------

          Ground-State Mulliken Net Atomic Charges

     Atom                 Charge (a.u.)
  ----------------------------------------
      1 I                    -0.154362
      2 P                     0.151926
      3 P                     0.228859
      4 Br                   -0.226423
  ----------------------------------------
  Sum of atomic charges =     0.000000

 -----------------------------------------------------------------
                    Cartesian Multipole Moments
 -----------------------------------------------------------------
    Charge (ESU x 10^10)
                -0.0000
    Dipole Moment (Debye)
         X       0.3426      Y      -0.0570      Z       0.0000
       Tot       0.3474
    Quadrupole Moments (Debye-Ang)
        XX     -77.0164     XY      -0.4905     YY     -74.7197
        XZ      -0.0000     YZ      -0.0000     ZZ     -74.2667
    Octopole Moments (Debye-Ang^2)
       XXX      23.7150    XXY      -2.6040    XYY       3.6377
       YYY      -1.7378    XXZ      -0.0000    XYZ      -0.0000
       YYZ      -0.0000    XZZ       2.6096    YZZ      -0.5472
       ZZZ       0.0000
    Hexadecapole Moments (Debye-Ang^3)
      XXXX   -2127.3119   XXXY     -46.3909   XXYY    -403.3530
      XYYY     -11.7309   YYYY    -237.7834   XXXZ       0.0000
      XXYZ       0.0000   XYYZ      -0.0000   YYYZ      -0.0000
      XXZZ    -391.9222   XYZZ      -3.3828   YYZZ     -56.5349
      XZZZ      -0.0000   YZZZ      -0.0000   ZZZZ    -108.9786
 -----------------------------------------------------------------
 DrvMan completing analytic gradient of the correlated energy
 Correlated dipole moment
            1
    1   0.1348070
    2  -0.0224434
    3   0.0000000
 Energy read as -10171.407771943
 Full Analytical Gradient: (in a.u., or Hartree/Bohr)
             1             2             3             4
    1    0.00000401    0.00012518   -0.00006207   -0.00006712
    2   -0.00000329    0.00030690   -0.00037262    0.00006901
    3    0.00000000   -0.00000000    0.00000000   -0.00000000
 Gradient time:  CPU 0.70 s  wall 0.75 s
 ----------------------------------------------------------------
             Standard Nuclear Orientation (Angstroms)
    I     Atom           X                Y                Z
 ----------------------------------------------------------------
    1      I       2.3221623229    -0.0638038611    -0.0000000000
    2      P       0.0336510794     0.9365570981     0.0000000000
    3      P      -1.0091547645    -0.8191175541     0.0010000000
    4      Br     -3.0983442239     0.0462860423    -0.0000000000
 ----------------------------------------------------------------
 Nuclear Repulsion Energy =   739.1427440754 hartrees
 There are       59 alpha and       59 beta electrons

                       Distance Matrix (Angstroms)
             I (  1)   P (  2)   P (  3)
   P (  2)  2.497600
   P (  3)  3.415871  2.042018
   Br(  4)  5.421624  3.256068  2.261335

 Requested basis set is 6-311++G(d,p)
 There are 69 shells and 170 basis functions
 A cutoff of  1.0D-14 yielded   1838 shell pairs
 There are     11878 function pairs (     13315 Cartesian)
 Smallest overlap matrix eigenvalue = 7.96E-04
 Guess MOs from SCF MO coefficient file

 -----------------------------------------------------------------------
  General SCF calculation program by
  Eric Jon Sundstrom, Paul Horn, Yuezhi Mao, Dmitri Zuev, Alec White,
  David Stuck, Shaama M.S., Shane Yost, Joonho Lee, David Small,
  Daniel Levine, Susi Lehtola, Hugh Burton, Evgeny Epifanovsky
 -----------------------------------------------------------------------
 Hartree-Fock
 using 4 threads for integral computing
 -------------------------------------------------------
 OpenMP Integral computing Module                
 Release: version 2.0, May 2017, Q-Chem Inc. Pleasanton 
 -------------------------------------------------------
 A restricted SCF calculation will be
 performed using DIIS
 SCF converges when DIIS error is below 1.0e-08
 ---------------------------------------
  Cycle       Energy         DIIS error
 ---------------------------------------
    1  -10170.6838698752      7.69e-06  
    2  -10170.6838702564      2.22e-06  
    3  -10170.6838703090      1.06e-06  
    4  -10170.6838703196      4.00e-07  
    5  -10170.6838703222      1.91e-07  
    6  -10170.6838703231      1.01e-07  
    7  -10170.6838703233      4.55e-08  
    8  -10170.6838703235      1.57e-08  
    9  -10170.6838703236      6.34e-09  Convergence criterion met
 ---------------------------------------
 SCF time:   CPU 13.21s  wall 4.00s 
 SCF   energy in the final basis set =   -10170.6838703236
 Total energy in the final basis set =   -10170.6838703236


 ------------------------------------------------------------------------------

   CCMAN2: suite of methods based on coupled cluster
           and equation of motion theories.

   Components:
   * libvmm-1.3-trunk
     by Evgeny Epifanovsky, Ilya Kaliman.
   * libtensor-2.5-trunk
     by Evgeny Epifanovsky, Michael Wormit, Dmitry Zuev, Sam Manzer, 
        Ilya Kaliman.
   * libcc-2.5-trunk
     by Evgeny Epifanovsky, Arik Landau, Tomasz Kus, Kirill Khistyaev, 
        Dmitry Zuev, Prashant Manohar, Xintian Feng, Anna Krylov, 
        Matthew Goldey, Alec White, Thomas Jagau, Kaushik Nanda, 
        Anastasia Gunina, Alexander Kunitsa, Joonho Lee.

   CCMAN original authors:
   Anna I. Krylov, C. David Sherrill, Steven R. Gwaltney,
   Edward F. C. Byrd (2000)
   Sergey V. Levchenko, Lyudmila V. Slipchenko, Tao Wang,
   Ana-Maria C. Cristian (2003)
   Piotr A. Pieniazek, C. Melania Oana, Evgeny Epifanovsky (2007)
   Prashant Manohar (2009)

 ------------------------------------------------------------------------------


 Allocating and initializing 29808MB of RAM...
 Calculation will run on 4 cores.


 Alpha MOs, Restricted
 -- Occupied --                  
******* -490.04 -180.88 -169.69 -169.69 -169.69  -80.04  -80.03
  1 A     2 A     3 A     4 A     5 A     6 A     7 A     8 A                  
-65.178 -58.538 -58.536 -58.536 -37.935 -33.123 -33.119 -33.119
  9 A    10 A    11 A    12 A    13 A    14 A    15 A    16 A                  
-24.307 -24.306 -24.306 -24.302 -24.302  -9.857  -7.578  -7.570
 17 A    18 A    19 A    20 A    21 A    22 A    23 A    24 A                  
 -7.471  -7.463  -7.463  -7.252  -5.485  -5.474  -5.474  -5.470
 25 A    26 A    27 A    28 A    29 A    30 A    31 A    32 A                  
 -5.469  -5.469  -5.462  -5.461  -5.461  -3.210  -3.206  -3.206
 33 A    34 A    35 A    36 A    37 A    38 A    39 A    40 A                  
 -3.197  -3.197  -2.408  -2.403  -2.403  -2.391  -2.391  -1.053
 41 A    42 A    43 A    44 A    45 A    46 A    47 A    48 A                  
 -0.943  -0.835  -0.682  -0.513  -0.501  -0.472  -0.424  -0.420
 49 A    50 A    51 A    52 A    53 A    54 A    55 A    56 A                  
 -0.404  -0.378  -0.345
 57 A    58 A    59 A                                                          
 -- Virtual --                   
 -0.031   0.024   0.055   0.064   0.073   0.082   0.095   0.103
 60 A    61 A    62 A    63 A    64 A    65 A    66 A    67 A                  
  0.108   0.116   0.118   0.128   0.141   0.156   0.174   0.192
 68 A    69 A    70 A    71 A    72 A    73 A    74 A    75 A                  
  0.277   0.326   0.327   0.358   0.384   0.390   0.406   0.419
 76 A    77 A    78 A    79 A    80 A    81 A    82 A    83 A                  
  0.425   0.516   0.536   0.540   0.568   0.573   0.579   0.590
 84 A    85 A    86 A    87 A    88 A    89 A    90 A    91 A                  
  0.619   0.649   0.667   0.702   0.720   0.723   0.758   0.774
 92 A    93 A    94 A    95 A    96 A    97 A    98 A    99 A                  
  0.792   0.822   0.872   0.899   0.915   0.924   1.004   1.084
100 A   101 A   102 A   103 A   104 A   105 A   106 A   107 A                  
  1.109   1.134   1.285   1.402   1.541   1.585   1.624   1.773
108 A   109 A   110 A   111 A   112 A   113 A   114 A   115 A                  
  1.830   1.896   1.934   1.936   1.983   2.298   2.325   2.402
116 A   117 A   118 A   119 A   120 A   121 A   122 A   123 A                  
  4.476   4.485   4.488   4.511   4.533   4.541   4.548   4.571
124 A   125 A   126 A   127 A   128 A   129 A   130 A   131 A                  
  4.628   4.733   4.779   6.529   6.561   6.566   7.137   7.220
132 A   133 A   134 A   135 A   136 A   137 A   138 A   139 A                  
  7.406   8.204   8.222   8.281  14.722  14.748  14.766  14.806
140 A   141 A   142 A   143 A   144 A   145 A   146 A   147 A                  
 14.834  14.878  28.881  29.525  29.553  29.557  29.871  29.874
148 A   149 A   150 A   151 A   152 A   153 A   154 A   155 A                  
 29.875  29.888  29.954  49.458 130.585 130.607 130.615 154.277
156 A   157 A   158 A   159 A   160 A   161 A   162 A   163 A                  
165.787 166.033 293.888 293.905 293.9771028.3971912.195
164 A   165 A   166 A   167 A   168 A   169 A   170 A                          

 Beta MOs, Restricted
 -- Occupied --                  
******* -490.04 -180.88 -169.69 -169.69 -169.69  -80.04  -80.03
  1 A     2 A     3 A     4 A     5 A     6 A     7 A     8 A                  
-65.178 -58.538 -58.536 -58.536 -37.935 -33.123 -33.119 -33.119
  9 A    10 A    11 A    12 A    13 A    14 A    15 A    16 A                  
-24.307 -24.306 -24.306 -24.302 -24.302  -9.857  -7.578  -7.570
 17 A    18 A    19 A    20 A    21 A    22 A    23 A    24 A                  
 -7.471  -7.463  -7.463  -7.252  -5.485  -5.474  -5.474  -5.470
 25 A    26 A    27 A    28 A    29 A    30 A    31 A    32 A                  
 -5.469  -5.469  -5.462  -5.461  -5.461  -3.210  -3.206  -3.206
 33 A    34 A    35 A    36 A    37 A    38 A    39 A    40 A                  
 -3.197  -3.197  -2.408  -2.403  -2.403  -2.391  -2.391  -1.053
 41 A    42 A    43 A    44 A    45 A    46 A    47 A    48 A                  
 -0.943  -0.835  -0.682  -0.513  -0.501  -0.472  -0.424  -0.420
 49 A    50 A    51 A    52 A    53 A    54 A    55 A    56 A                  
 -0.404  -0.378  -0.345
 57 A    58 A    59 A                                                          
 -- Virtual --                   
 -0.031   0.024   0.055   0.064   0.073   0.082   0.095   0.103
 60 A    61 A    62 A    63 A    64 A    65 A    66 A    67 A                  
  0.108   0.116   0.118   0.128   0.141   0.156   0.174   0.192
 68 A    69 A    70 A    71 A    72 A    73 A    74 A    75 A                  
  0.277   0.326   0.327   0.358   0.384   0.390   0.406   0.419
 76 A    77 A    78 A    79 A    80 A    81 A    82 A    83 A                  
  0.425   0.516   0.536   0.540   0.568   0.573   0.579   0.590
 84 A    85 A    86 A    87 A    88 A    89 A    90 A    91 A                  
  0.619   0.649   0.667   0.702   0.720   0.723   0.758   0.774
 92 A    93 A    94 A    95 A    96 A    97 A    98 A    99 A                  
  0.792   0.822   0.872   0.899   0.915   0.924   1.004   1.084
100 A   101 A   102 A   103 A   104 A   105 A   106 A   107 A                  
  1.109   1.134   1.285   1.402   1.541   1.585   1.624   1.773
108 A   109 A   110 A   111 A   112 A   113 A   114 A   115 A                  
  1.830   1.896   1.934   1.936   1.983   2.298   2.325   2.402
116 A   117 A   118 A   119 A   120 A   121 A   122 A   123 A                  
  4.476   4.485   4.488   4.511   4.533   4.541   4.548   4.571
124 A   125 A   126 A   127 A   128 A   129 A   130 A   131 A                  
  4.628   4.733   4.779   6.529   6.561   6.566   7.137   7.220
132 A   133 A   134 A   135 A   136 A   137 A   138 A   139 A                  
  7.406   8.204   8.222   8.281  14.722  14.748  14.766  14.806
140 A   141 A   142 A   143 A   144 A   145 A   146 A   147 A                  
 14.834  14.878  28.881  29.525  29.553  29.557  29.871  29.874
148 A   149 A   150 A   151 A   152 A   153 A   154 A   155 A                  
 29.875  29.888  29.954  49.458 130.585 130.607 130.615 154.277
156 A   157 A   158 A   159 A   160 A   161 A   162 A   163 A                  
165.787 166.033 293.888 293.905 293.9771028.3971912.195
164 A   165 A   166 A   167 A   168 A   169 A   170 A                          

 Occupation and symmetry of molecular orbitals

 Point group: C1 (1 irreducible representation).

                           A     All 
 -------------------------------------
 All molecular orbitals:
  - Alpha                  170   170 
  - Beta                   170   170 
 -------------------------------------
 Alpha orbitals:
  - Frozen occupied        37    37  
  - Active occupied        22    22  
  - Active virtual         111   111 
  - Frozen virtual         0     0   
 -------------------------------------
 Beta orbitals:
  - Frozen occupied        37    37  
  - Active occupied        22    22  
  - Active virtual         111   111 
  - Frozen virtual         0     0   
 -------------------------------------

 Import integrals:   CPU 0.00 s  wall 0.00 s

 Import integrals:   CPU 146.97 s  wall 38.25 s

 MP2 amplitudes:   CPU 0.21 s  wall 0.13 s

Running a double precision version
           CCSD T amplitudes will be solved using DIIS.

           Start     Size      MaxIter   EConv     TConv     
           3         7         100       1.00e-07  1.00e-05  
 ------------------------------------------------------------------------------
           Energy (a.u.)   Ediff      Tdiff       Comment
 ------------------------------------------------------------------------------
         -1.0171392e+04                           
     1   -1.0171386e+04   6.81e-03   8.53e-01     
     2   -1.0171404e+04   1.89e-02   1.05e-01     
     3   -1.0171405e+04   7.95e-04   4.26e-02     
     4   -1.0171407e+04   1.92e-03   1.37e-02     Switched to DIIS steps.
     5   -1.0171408e+04   5.93e-04   1.22e-02     
     6   -1.0171408e+04   9.06e-06   2.56e-03     
     7   -1.0171408e+04   4.40e-06   1.10e-03     
     8   -1.0171408e+04   2.49e-06   2.09e-04     
     9   -1.0171408e+04   3.41e-07   9.57e-05     
    10   -1.0171408e+04   3.48e-08   3.59e-05     
    11   -1.0171408e+04   1.61e-07   2.07e-05     
    12   -1.0171408e+04   5.23e-08   7.37e-06     
 ------------------------------------------------------------------------------
         -1.0171408e+04                           CCSD T converged.

End of double precision
 SCF energy                 = -10170.68387032
 MP2 energy                 = -10171.39234087
 CCSD correlation energy     =     -0.72390195
 CCSD total energy           = -10171.40777228

 CCSD  T1^2 = 0.0102  T2^2 = 0.3160  Leading amplitudes:

 Amplitude    Orbitals with energies
 -0.0172       56 (A) A                  ->    60 (A) A                   
              -0.4200                         -0.0315                     
 -0.0172       56 (A) B                  ->    60 (A) B                   
              -0.4200                         -0.0315                     
  0.0166       59 (A) A                  ->    81 (A) A                   
              -0.3454                          0.3896                     
  0.0166       59 (A) B                  ->    81 (A) B                   
              -0.3454                          0.3896                     

 Amplitude    Orbitals with energies
 -0.1138       59 (A) A      59 (A) B    ->    60 (A) A      60 (A) B     
              -0.3454       -0.3454           -0.0315       -0.0315       
  0.1138       59 (A) A      59 (A) B    ->    60 (A) B      60 (A) A     
              -0.3454       -0.3454           -0.0315       -0.0315       
  0.1138       59 (A) B      59 (A) A    ->    60 (A) A      60 (A) B     
              -0.3454       -0.3454           -0.0315       -0.0315       
 -0.1138       59 (A) B      59 (A) A    ->    60 (A) B      60 (A) A     
              -0.3454       -0.3454           -0.0315       -0.0315       

 Computing CCSD intemediates for later calculations in double precision
 Finished.

Running a double precision version
           CCSD Lambda amplitudes will be solved using DIIS.
           Start     Size      MaxIter   EConv     LConv     
           3         7         100       1.00e-07  1.00e-05  
 ------------------------------------------------------------------------------
            Enorm      Ldiff       Comment
 ------------------------------------------------------------------------------
     1     6.29e-02   4.95e-02     
     2     1.39e-02   4.90e-03     
     3     5.73e-03   2.40e-03     
     4     2.95e-03   1.16e-03     Switched to DIIS steps.
     5     9.44e-04   5.43e-04     
     6     4.43e-04   1.51e-04     
     7     1.40e-04   3.84e-05     
     8     6.48e-05   4.43e-06     
     9     2.37e-05   5.04e-06     
    10     8.89e-06   1.90e-06     
    11     3.21e-06   6.47e-07     
    12     1.42e-06   1.37e-07     
    13     6.47e-07   1.11e-07     
    14     2.87e-07   9.84e-09     
    15     1.41e-07   1.52e-08     
    16     4.95e-08   1.64e-09     
 ------------------------------------------------------------------------------
                                   CCSD Lambda converged.

 Computing density matrices in double precision...
           Orbital response amplitudes will be solved using DIIS.
           Start     Size      MaxIter   EConv     LConv     
           3         7         100       1.00e-06  1.00e-06  
 ------------------------------------------------------------------------------
            Enorm      Ldiff       Comment
 ------------------------------------------------------------------------------
     1     1.16e-01   3.06e-03     
     2     1.12e-01   9.50e-03     
     3     1.31e-01   2.59e-02     
     4     1.12e-02   5.96e-02     Switched to DIIS steps.
     5     3.69e-03   1.18e-03     
     6     1.04e-03   2.94e-04     
     7     3.36e-04   1.39e-04     
     8     7.69e-05   5.38e-05     
     9     3.69e-05   1.08e-06     
    10     1.29e-05   4.60e-06     
    11     4.47e-06   1.07e-06     
    12     1.52e-06   4.44e-07     
    13     3.92e-07   6.94e-08     
 ------------------------------------------------------------------------------
                                   Orbital response converged.

 Computing density matrices... Done.
 CCSD calculation:   CPU 4939.25 s  wall 1251.33 s

 Transferring MO TPDM to AO TPDM
 Transferring g2_o1o1o1o1
 Transferring g2_o1o1o1v1
 Transferring g2_o1o1v1v1
 Transferring g2_o1v1o1v1
 Transferring g2_o1v1v1v1
 Transferring g2_v1v1v1v1
 Adding separable TPDM
 Computing TPDM gradient
 --------------------------------------------------------
 2e gradient
  Atom          X               Y               Z
 --------------------------------------------------------
    1        -69.491585       10.939171        0.005780  
    2          9.791266      -37.094352        0.010510  
    3          1.810282       34.108258       -0.029879  
    4         57.890037       -7.953077        0.013588  
 --------------------------------------------------------
 --------------------------------------------------------
 Final gradient
  Atom          X               Y               Z
 --------------------------------------------------------
    1        -69.491585       10.939171        0.005780  
    2          9.791266      -37.094352        0.010510  
    3          1.810282       34.108258       -0.029879  
    4         57.890037       -7.953077        0.013588  
 --------------------------------------------------------
 Analytic gradient from two-electron contribution:   CPU 717.56 s  wall 220.83 s

 Total ccman2 time:   CPU 5808.90 s  wall 1512.19 s


 --------------------------------------------------------------

                    Orbital Energies (a.u.)
 --------------------------------------------------------------

 Alpha MOs
 -- Occupied --
*******-490.044-180.881-169.688-169.687-169.687 -80.039 -80.030
-65.178 -58.538 -58.536 -58.536 -37.935 -33.123 -33.119 -33.119
-24.307 -24.306 -24.306 -24.302 -24.302  -9.857  -7.578  -7.570
 -7.471  -7.463  -7.463  -7.252  -5.485  -5.474  -5.474  -5.470
 -5.469  -5.469  -5.462  -5.461  -5.461  -3.210  -3.206  -3.206
 -3.197  -3.197  -2.408  -2.403  -2.403  -2.391  -2.391  -1.053
 -0.943  -0.835  -0.682  -0.513  -0.501  -0.472  -0.424  -0.420
 -0.404  -0.378  -0.345
 -- Virtual --
 -0.031   0.024   0.055   0.064   0.073   0.082   0.095   0.103
  0.108   0.116   0.118   0.128   0.141   0.156   0.174   0.192
  0.277   0.326   0.327   0.358   0.384   0.390   0.406   0.419
  0.425   0.516   0.536   0.540   0.568   0.573   0.579   0.590
  0.619   0.649   0.667   0.702   0.720   0.723   0.758   0.774
  0.792   0.822   0.872   0.899   0.915   0.924   1.004   1.084
  1.109   1.134   1.285   1.402   1.541   1.585   1.624   1.773
  1.830   1.896   1.934   1.936   1.983   2.298   2.325   2.402
  4.476   4.485   4.488   4.511   4.533   4.541   4.548   4.571
  4.628   4.733   4.779   6.529   6.561   6.566   7.137   7.220
  7.406   8.204   8.222   8.281  14.722  14.748  14.766  14.806
 14.834  14.878  28.881  29.525  29.553  29.557  29.871  29.874
 29.875  29.888  29.954  49.458 130.585 130.607 130.615 154.277
165.787 166.033 293.888 293.905 293.9771028.3971912.195
 --------------------------------------------------------------

          Ground-State Mulliken Net Atomic Charges

     Atom                 Charge (a.u.)
  ----------------------------------------
      1 I                    -0.154267
      2 P                     0.151824
      3 P                     0.228648
      4 Br                   -0.226205
  ----------------------------------------
  Sum of atomic charges =     0.000000

 -----------------------------------------------------------------
                    Cartesian Multipole Moments
 -----------------------------------------------------------------
    Charge (ESU x 10^10)
                -0.0000
    Dipole Moment (Debye)
         X       0.3413      Y      -0.0563      Z       0.0005
       Tot       0.3459
    Quadrupole Moments (Debye-Ang)
        XX     -77.0036     XY      -0.4914     YY     -74.7249
        XZ      -0.0003     YZ       0.0004     ZZ     -74.2637
    Octopole Moments (Debye-Ang^2)
       XXX      23.6878    XXY      -2.6204    XYY       3.6402
       YYY      -1.7772    XXZ      -0.0183    XYZ       0.0009
       YYZ      -0.0134    XZZ       2.6054    YZZ      -0.5602
       ZZZ      -0.0387
    Hexadecapole Moments (Debye-Ang^3)
      XXXX   -2127.0950   XXXY     -46.3228   XXYY    -403.3366
      XYYY     -11.6956   YYYY    -237.6782   XXXZ       0.0569
      XXYZ       0.0057   XYYZ       0.0134   YYYZ       0.0363
      XXZZ    -391.9069   XYZZ      -3.3695   YYZZ     -56.5139
      XZZZ       0.0371   YZZZ       0.0319   ZZZZ    -108.9683
 -----------------------------------------------------------------
 DrvMan completing analytic gradient of the correlated energy
 Correlated dipole moment
            1
    1   0.1342625
    2  -0.0221323
    3   0.0001781
 Energy read as -10171.407772276
 Full Analytical Gradient: (in a.u., or Hartree/Bohr)
             1             2             3             4
    1    0.00001468   -0.00002159    0.00000922   -0.00000231
    2    0.00000773   -0.00003399    0.00001712    0.00000913
    3   -0.00000638    0.00000621    0.00000724   -0.00000707
 Gradient time:  CPU 0.76 s  wall 0.83 s
 ----------------------------------------------------------------
             Standard Nuclear Orientation (Angstroms)
    I     Atom           X                Y                Z
 ----------------------------------------------------------------
    1      I       2.3221623229    -0.0638038611    -0.0000000000
    2      P       0.0336510794     0.9365570981     0.0000000000
    3      P      -1.0091547645    -0.8191175541     0.0000000000
    4      Br     -3.0973442239     0.0462860423    -0.0000000000
 ----------------------------------------------------------------
 Nuclear Repulsion Energy =   739.2515877839 hartrees
 There are       59 alpha and       59 beta electrons

                       Distance Matrix (Angstroms)
             I (  1)   P (  2)   P (  3)
   P (  2)  2.497600
   P (  3)  3.415871  2.042018
   Br(  4)  5.420625  3.255106  2.260411

 Requested basis set is 6-311++G(d,p)
 There are 69 shells and 170 basis functions
 A cutoff of  1.0D-14 yielded   1838 shell pairs
 There are     11878 function pairs (     13315 Cartesian)
 Smallest overlap matrix eigenvalue = 7.95E-04
 Guess MOs from SCF MO coefficient file

 -----------------------------------------------------------------------
  General SCF calculation program by
  Eric Jon Sundstrom, Paul Horn, Yuezhi Mao, Dmitri Zuev, Alec White,
  David Stuck, Shaama M.S., Shane Yost, Joonho Lee, David Small,
  Daniel Levine, Susi Lehtola, Hugh Burton, Evgeny Epifanovsky
 -----------------------------------------------------------------------
 Hartree-Fock
 using 4 threads for integral computing
 -------------------------------------------------------
 OpenMP Integral computing Module                
 Release: version 2.0, May 2017, Q-Chem Inc. Pleasanton 
 -------------------------------------------------------
 A restricted SCF calculation will be
 performed using DIIS
 SCF converges when DIIS error is below 1.0e-08
 ---------------------------------------
  Cycle       Energy         DIIS error
 ---------------------------------------
    1  -10170.6838750990      6.74e-06  
    2  -10170.6838754033      1.88e-06  
    3  -10170.6838754458      8.88e-07  
    4  -10170.6838754536      3.84e-07  
    5  -10170.6838754561      1.86e-07  
    6  -10170.6838754567      9.50e-08  
    7  -10170.6838754572      5.02e-08  
    8  -10170.6838754571      1.65e-08  
    9  -10170.6838754573      4.99e-09  Convergence criterion met
 ---------------------------------------
 SCF time:   CPU 13.27s  wall 4.00s 
 SCF   energy in the final basis set =   -10170.6838754573
 Total energy in the final basis set =   -10170.6838754573


 ------------------------------------------------------------------------------

   CCMAN2: suite of methods based on coupled cluster
           and equation of motion theories.

   Components:
   * libvmm-1.3-trunk
     by Evgeny Epifanovsky, Ilya Kaliman.
   * libtensor-2.5-trunk
     by Evgeny Epifanovsky, Michael Wormit, Dmitry Zuev, Sam Manzer, 
        Ilya Kaliman.
   * libcc-2.5-trunk
     by Evgeny Epifanovsky, Arik Landau, Tomasz Kus, Kirill Khistyaev, 
        Dmitry Zuev, Prashant Manohar, Xintian Feng, Anna Krylov, 
        Matthew Goldey, Alec White, Thomas Jagau, Kaushik Nanda, 
        Anastasia Gunina, Alexander Kunitsa, Joonho Lee.

   CCMAN original authors:
   Anna I. Krylov, C. David Sherrill, Steven R. Gwaltney,
   Edward F. C. Byrd (2000)
   Sergey V. Levchenko, Lyudmila V. Slipchenko, Tao Wang,
   Ana-Maria C. Cristian (2003)
   Piotr A. Pieniazek, C. Melania Oana, Evgeny Epifanovsky (2007)
   Prashant Manohar (2009)

 ------------------------------------------------------------------------------


 Allocating and initializing 29808MB of RAM...
 Calculation will run on 4 cores.


 Alpha MOs, Restricted
 -- Occupied --                  
******* -490.04 -180.88 -169.69 -169.69 -169.69  -80.04  -80.03
  1 A     2 A     3 A     4 A     5 A     6 A     7 A     8 A                  
-65.178 -58.538 -58.536 -58.536 -37.935 -33.123 -33.119 -33.119
  9 A    10 A    11 A    12 A    13 A    14 A    15 A    16 A                  
-24.307 -24.306 -24.306 -24.302 -24.302  -9.857  -7.578  -7.570
 17 A    18 A    19 A    20 A    21 A    22 A    23 A    24 A                  
 -7.471  -7.463  -7.463  -7.252  -5.485  -5.474  -5.474  -5.470
 25 A    26 A    27 A    28 A    29 A    30 A    31 A    32 A                  
 -5.469  -5.469  -5.462  -5.461  -5.461  -3.210  -3.206  -3.206
 33 A    34 A    35 A    36 A    37 A    38 A    39 A    40 A                  
 -3.197  -3.197  -2.408  -2.403  -2.403  -2.391  -2.391  -1.053
 41 A    42 A    43 A    44 A    45 A    46 A    47 A    48 A                  
 -0.943  -0.835  -0.682  -0.513  -0.501  -0.472  -0.424  -0.420
 49 A    50 A    51 A    52 A    53 A    54 A    55 A    56 A                  
 -0.404  -0.378  -0.345
 57 A    58 A    59 A                                                          
 -- Virtual --                   
 -0.031   0.024   0.055   0.064   0.073   0.082   0.095   0.103
 60 A    61 A    62 A    63 A    64 A    65 A    66 A    67 A                  
  0.108   0.116   0.118   0.128   0.141   0.156   0.174   0.192
 68 A    69 A    70 A    71 A    72 A    73 A    74 A    75 A                  
  0.277   0.326   0.327   0.358   0.384   0.390   0.406   0.419
 76 A    77 A    78 A    79 A    80 A    81 A    82 A    83 A                  
  0.425   0.516   0.536   0.540   0.568   0.573   0.579   0.590
 84 A    85 A    86 A    87 A    88 A    89 A    90 A    91 A                  
  0.619   0.649   0.666   0.702   0.720   0.723   0.758   0.774
 92 A    93 A    94 A    95 A    96 A    97 A    98 A    99 A                  
  0.792   0.822   0.872   0.899   0.915   0.924   1.004   1.084
100 A   101 A   102 A   103 A   104 A   105 A   106 A   107 A                  
  1.109   1.134   1.285   1.402   1.541   1.585   1.624   1.773
108 A   109 A   110 A   111 A   112 A   113 A   114 A   115 A                  
  1.830   1.896   1.934   1.936   1.983   2.298   2.325   2.402
116 A   117 A   118 A   119 A   120 A   121 A   122 A   123 A                  
  4.477   4.485   4.488   4.511   4.533   4.541   4.548   4.571
124 A   125 A   126 A   127 A   128 A   129 A   130 A   131 A                  
  4.628   4.733   4.779   6.529   6.561   6.567   7.137   7.220
132 A   133 A   134 A   135 A   136 A   137 A   138 A   139 A                  
  7.406   8.204   8.222   8.281  14.722  14.748  14.766  14.806
140 A   141 A   142 A   143 A   144 A   145 A   146 A   147 A                  
 14.834  14.878  28.881  29.525  29.553  29.557  29.871  29.874
148 A   149 A   150 A   151 A   152 A   153 A   154 A   155 A                  
 29.875  29.888  29.954  49.458 130.585 130.607 130.615 154.277
156 A   157 A   158 A   159 A   160 A   161 A   162 A   163 A                  
165.788 166.033 293.888 293.905 293.9771028.3971912.195
164 A   165 A   166 A   167 A   168 A   169 A   170 A                          

 Beta MOs, Restricted
 -- Occupied --                  
******* -490.04 -180.88 -169.69 -169.69 -169.69  -80.04  -80.03
  1 A     2 A     3 A     4 A     5 A     6 A     7 A     8 A                  
-65.178 -58.538 -58.536 -58.536 -37.935 -33.123 -33.119 -33.119
  9 A    10 A    11 A    12 A    13 A    14 A    15 A    16 A                  
-24.307 -24.306 -24.306 -24.302 -24.302  -9.857  -7.578  -7.570
 17 A    18 A    19 A    20 A    21 A    22 A    23 A    24 A                  
 -7.471  -7.463  -7.463  -7.252  -5.485  -5.474  -5.474  -5.470
 25 A    26 A    27 A    28 A    29 A    30 A    31 A    32 A                  
 -5.469  -5.469  -5.462  -5.461  -5.461  -3.210  -3.206  -3.206
 33 A    34 A    35 A    36 A    37 A    38 A    39 A    40 A                  
 -3.197  -3.197  -2.408  -2.403  -2.403  -2.391  -2.391  -1.053
 41 A    42 A    43 A    44 A    45 A    46 A    47 A    48 A                  
 -0.943  -0.835  -0.682  -0.513  -0.501  -0.472  -0.424  -0.420
 49 A    50 A    51 A    52 A    53 A    54 A    55 A    56 A                  
 -0.404  -0.378  -0.345
 57 A    58 A    59 A                                                          
 -- Virtual --                   
 -0.031   0.024   0.055   0.064   0.073   0.082   0.095   0.103
 60 A    61 A    62 A    63 A    64 A    65 A    66 A    67 A                  
  0.108   0.116   0.118   0.128   0.141   0.156   0.174   0.192
 68 A    69 A    70 A    71 A    72 A    73 A    74 A    75 A                  
  0.277   0.326   0.327   0.358   0.384   0.390   0.406   0.419
 76 A    77 A    78 A    79 A    80 A    81 A    82 A    83 A                  
  0.425   0.516   0.536   0.540   0.568   0.573   0.579   0.590
 84 A    85 A    86 A    87 A    88 A    89 A    90 A    91 A                  
  0.619   0.649   0.666   0.702   0.720   0.723   0.758   0.774
 92 A    93 A    94 A    95 A    96 A    97 A    98 A    99 A                  
  0.792   0.822   0.872   0.899   0.915   0.924   1.004   1.084
100 A   101 A   102 A   103 A   104 A   105 A   106 A   107 A                  
  1.109   1.134   1.285   1.402   1.541   1.585   1.624   1.773
108 A   109 A   110 A   111 A   112 A   113 A   114 A   115 A                  
  1.830   1.896   1.934   1.936   1.983   2.298   2.325   2.402
116 A   117 A   118 A   119 A   120 A   121 A   122 A   123 A                  
  4.477   4.485   4.488   4.511   4.533   4.541   4.548   4.571
124 A   125 A   126 A   127 A   128 A   129 A   130 A   131 A                  
  4.628   4.733   4.779   6.529   6.561   6.567   7.137   7.220
132 A   133 A   134 A   135 A   136 A   137 A   138 A   139 A                  
  7.406   8.204   8.222   8.281  14.722  14.748  14.766  14.806
140 A   141 A   142 A   143 A   144 A   145 A   146 A   147 A                  
 14.834  14.878  28.881  29.525  29.553  29.557  29.871  29.874
148 A   149 A   150 A   151 A   152 A   153 A   154 A   155 A                  
 29.875  29.888  29.954  49.458 130.585 130.607 130.615 154.277
156 A   157 A   158 A   159 A   160 A   161 A   162 A   163 A                  
165.788 166.033 293.888 293.905 293.9771028.3971912.195
164 A   165 A   166 A   167 A   168 A   169 A   170 A                          

 Occupation and symmetry of molecular orbitals

 Point group: C1 (1 irreducible representation).

                           A     All 
 -------------------------------------
 All molecular orbitals:
  - Alpha                  170   170 
  - Beta                   170   170 
 -------------------------------------
 Alpha orbitals:
  - Frozen occupied        37    37  
  - Active occupied        22    22  
  - Active virtual         111   111 
  - Frozen virtual         0     0   
 -------------------------------------
 Beta orbitals:
  - Frozen occupied        37    37  
  - Active occupied        22    22  
  - Active virtual         111   111 
  - Frozen virtual         0     0   
 -------------------------------------

 Import integrals:   CPU 0.00 s  wall 0.00 s

 Import integrals:   CPU 146.55 s  wall 37.90 s

 MP2 amplitudes:   CPU 0.27 s  wall 0.19 s

Running a double precision version
           CCSD T amplitudes will be solved using DIIS.

           Start     Size      MaxIter   EConv     TConv     
           3         7         100       1.00e-07  1.00e-05  
 ------------------------------------------------------------------------------
           Energy (a.u.)   Ediff      Tdiff       Comment
 ------------------------------------------------------------------------------
         -1.0171392e+04                           
     1   -1.0171386e+04   6.81e-03   8.53e-01     
     2   -1.0171404e+04   1.89e-02   1.05e-01     
     3   -1.0171405e+04   7.95e-04   4.26e-02     
     4   -1.0171407e+04   1.92e-03   1.37e-02     Switched to DIIS steps.
     5   -1.0171408e+04   5.92e-04   1.22e-02     
     6   -1.0171408e+04   9.03e-06   2.56e-03     
     7   -1.0171408e+04   4.40e-06   1.10e-03     
     8   -1.0171408e+04   2.49e-06   2.09e-04     
     9   -1.0171408e+04   3.39e-07   9.57e-05     
    10   -1.0171408e+04   3.52e-08   3.59e-05     
    11   -1.0171408e+04   1.60e-07   2.07e-05     
    12   -1.0171408e+04   5.24e-08   7.36e-06     
 ------------------------------------------------------------------------------
         -1.0171408e+04                           CCSD T converged.

End of double precision
 SCF energy                 = -10170.68387546
 MP2 energy                 = -10171.39234774
 CCSD correlation energy     =     -0.72389661
 CCSD total energy           = -10171.40777207

 CCSD  T1^2 = 0.0102  T2^2 = 0.3160  Leading amplitudes:

 Amplitude    Orbitals with energies
 -0.0172       56 (A) A                  ->    60 (A) A                   
              -0.4200                         -0.0315                     
 -0.0172       56 (A) B                  ->    60 (A) B                   
              -0.4200                         -0.0315                     
  0.0166       59 (A) A                  ->    81 (A) A                   
              -0.3454                          0.3896                     
  0.0166       59 (A) B                  ->    81 (A) B                   
              -0.3454                          0.3896                     

 Amplitude    Orbitals with energies
 -0.1139       59 (A) A      59 (A) B    ->    60 (A) A      60 (A) B     
              -0.3454       -0.3454           -0.0315       -0.0315       
  0.1139       59 (A) A      59 (A) B    ->    60 (A) B      60 (A) A     
              -0.3454       -0.3454           -0.0315       -0.0315       
  0.1139       59 (A) B      59 (A) A    ->    60 (A) A      60 (A) B     
              -0.3454       -0.3454           -0.0315       -0.0315       
 -0.1139       59 (A) B      59 (A) A    ->    60 (A) B      60 (A) A     
              -0.3454       -0.3454           -0.0315       -0.0315       

 Computing CCSD intemediates for later calculations in double precision
 Finished.

Running a double precision version
           CCSD Lambda amplitudes will be solved using DIIS.
           Start     Size      MaxIter   EConv     LConv     
           3         7         100       1.00e-07  1.00e-05  
 ------------------------------------------------------------------------------
            Enorm      Ldiff       Comment
 ------------------------------------------------------------------------------
     1     6.29e-02   4.95e-02     
     2     1.39e-02   4.90e-03     
     3     5.72e-03   2.40e-03     
     4     2.95e-03   1.16e-03     Switched to DIIS steps.
     5     9.44e-04   5.43e-04     
     6     4.43e-04   1.51e-04     
     7     1.40e-04   3.84e-05     
     8     6.48e-05   4.43e-06     
     9     2.37e-05   5.03e-06     
    10     8.89e-06   1.89e-06     
    11     3.21e-06   6.46e-07     
    12     1.42e-06   1.36e-07     
    13     6.47e-07   1.11e-07     
    14     2.88e-07   9.61e-09     
    15     1.41e-07   1.51e-08     
    16     4.95e-08   1.69e-09     
 ------------------------------------------------------------------------------
                                   CCSD Lambda converged.

 Computing density matrices in double precision...
           Orbital response amplitudes will be solved using DIIS.
           Start     Size      MaxIter   EConv     LConv     
           3         7         100       1.00e-06  1.00e-06  
 ------------------------------------------------------------------------------
            Enorm      Ldiff       Comment
 ------------------------------------------------------------------------------
     1     1.16e-01   3.08e-03     
     2     1.12e-01   9.52e-03     
     3     1.31e-01   2.58e-02     
     4     1.12e-02   5.95e-02     Switched to DIIS steps.
     5     3.72e-03   1.19e-03     
     6     1.04e-03   2.94e-04     
     7     3.35e-04   1.40e-04     
     8     7.71e-05   5.38e-05     
     9     3.69e-05   1.07e-06     
    10     1.29e-05   4.60e-06     
    11     4.47e-06   1.08e-06     
    12     1.53e-06   4.45e-07     
    13     3.91e-07   7.01e-08     
 ------------------------------------------------------------------------------
                                   Orbital response converged.

 Computing density matrices... Done.
 CCSD calculation:   CPU 4943.38 s  wall 1252.31 s

 Transferring MO TPDM to AO TPDM
 Transferring g2_o1o1o1o1
 Transferring g2_o1o1o1v1
 Transferring g2_o1o1v1v1
 Transferring g2_o1v1o1v1
 Transferring g2_o1v1v1v1
 Transferring g2_v1v1v1v1
 Adding separable TPDM
 Computing TPDM gradient
 --------------------------------------------------------
 2e gradient
  Atom          X               Y               Z
 --------------------------------------------------------
    1        -69.497517       10.939604        0.000001  
    2          9.786859      -37.097739       -0.000001  
    3          1.795634       34.121283       -0.000001  
    4         57.915023       -7.963148        0.000001  
 --------------------------------------------------------
 --------------------------------------------------------
 Final gradient
  Atom          X               Y               Z
 --------------------------------------------------------
    1        -69.497517       10.939604        0.000001  
    2          9.786859      -37.097739       -0.000001  
    3          1.795634       34.121283       -0.000001  
    4         57.915023       -7.963148        0.000001  
 --------------------------------------------------------
 Analytic gradient from two-electron contribution:   CPU 712.62 s  wall 218.80 s

 Total ccman2 time:   CPU 5809.09 s  wall 1511.48 s


 --------------------------------------------------------------

                    Orbital Energies (a.u.)
 --------------------------------------------------------------

 Alpha MOs
 -- Occupied --
*******-490.044-180.881-169.688-169.687-169.687 -80.039 -80.030
-65.178 -58.538 -58.536 -58.536 -37.935 -33.123 -33.119 -33.119
-24.307 -24.306 -24.306 -24.302 -24.302  -9.857  -7.578  -7.570
 -7.471  -7.463  -7.463  -7.252  -5.485  -5.474  -5.474  -5.470
 -5.469  -5.469  -5.462  -5.461  -5.461  -3.210  -3.206  -3.206
 -3.197  -3.197  -2.408  -2.403  -2.403  -2.391  -2.391  -1.053
 -0.943  -0.835  -0.682  -0.513  -0.501  -0.472  -0.424  -0.420
 -0.404  -0.378  -0.345
 -- Virtual --
 -0.031   0.024   0.055   0.064   0.073   0.082   0.095   0.103
  0.108   0.116   0.118   0.128   0.141   0.156   0.174   0.192
  0.277   0.326   0.327   0.358   0.384   0.390   0.406   0.419
  0.425   0.516   0.536   0.540   0.568   0.573   0.579   0.590
  0.619   0.649   0.666   0.702   0.720   0.723   0.758   0.774
  0.792   0.822   0.872   0.899   0.915   0.924   1.004   1.084
  1.109   1.134   1.285   1.402   1.541   1.585   1.624   1.773
  1.830   1.896   1.934   1.936   1.983   2.298   2.325   2.402
  4.477   4.485   4.488   4.511   4.533   4.541   4.548   4.571
  4.628   4.733   4.779   6.529   6.561   6.567   7.137   7.220
  7.406   8.204   8.222   8.281  14.722  14.748  14.766  14.806
 14.834  14.878  28.881  29.525  29.553  29.557  29.871  29.874
 29.875  29.888  29.954  49.458 130.585 130.607 130.615 154.277
165.788 166.033 293.888 293.905 293.9771028.3971912.195
 --------------------------------------------------------------

          Ground-State Mulliken Net Atomic Charges

     Atom                 Charge (a.u.)
  ----------------------------------------
      1 I                    -0.154366
      2 P                     0.151812
      3 P                     0.228502
      4 Br                   -0.225948
  ----------------------------------------
  Sum of atomic charges =    -0.000000

 -----------------------------------------------------------------
                    Cartesian Multipole Moments
 -----------------------------------------------------------------
    Charge (ESU x 10^10)
                -0.0000
    Dipole Moment (Debye)
         X       0.3357      Y      -0.0560      Z      -0.0000
       Tot       0.3404
    Quadrupole Moments (Debye-Ang)
        XX     -76.9918     XY      -0.4916     YY     -74.7252
        XZ      -0.0000     YZ       0.0000     ZZ     -74.2624
    Octopole Moments (Debye-Ang^2)
       XXX      23.5637    XXY      -2.6219    XYY       3.6144
       YYY      -1.7767    XXZ       0.0000    XYZ      -0.0000
       YYZ       0.0000    XZZ       2.5778    YZZ      -0.5607
       ZZZ      -0.0000
    Hexadecapole Moments (Debye-Ang^3)
      XXXX   -2126.2836   XXXY     -46.3191   XXYY    -403.2023
      XYYY     -11.6979   YYYY    -237.6842   XXXZ      -0.0000
      XXYZ       0.0000   XYYZ       0.0000   YYYZ       0.0000
      XXZZ    -391.7714   XYZZ      -3.3700   YYZZ     -56.5142
      XZZZ      -0.0000   YZZZ       0.0000   ZZZZ    -108.9650
 -----------------------------------------------------------------
 DrvMan completing analytic gradient of the correlated energy
 Correlated dipole moment
            1
    1   0.1320866
    2  -0.0220372
    3  -0.0000000
 Energy read as -10171.407772072
 Full Analytical Gradient: (in a.u., or Hartree/Bohr)
             1             2             3             4
    1    0.00000701   -0.00005109   -0.00017793    0.00022201
    2    0.00000246   -0.00002473    0.00008233   -0.00006006
    3   -0.00000001    0.00000003   -0.00000001   -0.00000001
 Gradient time:  CPU 0.74 s  wall 0.80 s
 ----------------------------------------------------------------
             Standard Nuclear Orientation (Angstroms)
    I     Atom           X                Y                Z
 ----------------------------------------------------------------
    1      I       2.3221623229    -0.0638038611    -0.0000000000
    2      P       0.0336510794     0.9365570981     0.0000000000
    3      P      -1.0091547645    -0.8191175541     0.0000000000
    4      Br     -3.0993442239     0.0462860423    -0.0000000000
 ----------------------------------------------------------------
 Nuclear Repulsion Energy =   739.0340130273 hartrees
 There are       59 alpha and       59 beta electrons

                       Distance Matrix (Angstroms)
             I (  1)   P (  2)   P (  3)
   P (  2)  2.497600
   P (  3)  3.415871  2.042018
   Br(  4)  5.422624  3.257030  2.262259

 Requested basis set is 6-311++G(d,p)
 There are 69 shells and 170 basis functions
 A cutoff of  1.0D-14 yielded   1837 shell pairs
 There are     11853 function pairs (     13279 Cartesian)
 Smallest overlap matrix eigenvalue = 7.96E-04
 Guess MOs from SCF MO coefficient file

 -----------------------------------------------------------------------
  General SCF calculation program by
  Eric Jon Sundstrom, Paul Horn, Yuezhi Mao, Dmitri Zuev, Alec White,
  David Stuck, Shaama M.S., Shane Yost, Joonho Lee, David Small,
  Daniel Levine, Susi Lehtola, Hugh Burton, Evgeny Epifanovsky
 -----------------------------------------------------------------------
 Hartree-Fock
 using 4 threads for integral computing
 -------------------------------------------------------
 OpenMP Integral computing Module                
 Release: version 2.0, May 2017, Q-Chem Inc. Pleasanton 
 -------------------------------------------------------
 A restricted SCF calculation will be
 performed using DIIS
 SCF converges when DIIS error is below 1.0e-08
 ---------------------------------------
  Cycle       Energy         DIIS error
 ---------------------------------------
    1  -10170.6838642131      9.76e-06  
    2  -10170.6838647238      2.54e-06  
    3  -10170.6838647698      1.27e-06  
    4  -10170.6838647793      3.89e-07  
    5  -10170.6838647809      1.76e-07  
    6  -10170.6838647813      7.67e-08  
    7  -10170.6838647815      4.22e-08  
    8  -10170.6838647815      1.56e-08  
    9  -10170.6838647815      6.07e-09  Convergence criterion met
 ---------------------------------------
 SCF time:   CPU 13.35s  wall 3.00s 
 SCF   energy in the final basis set =   -10170.6838647815
 Total energy in the final basis set =   -10170.6838647815


 ------------------------------------------------------------------------------

   CCMAN2: suite of methods based on coupled cluster
           and equation of motion theories.

   Components:
   * libvmm-1.3-trunk
     by Evgeny Epifanovsky, Ilya Kaliman.
   * libtensor-2.5-trunk
     by Evgeny Epifanovsky, Michael Wormit, Dmitry Zuev, Sam Manzer, 
        Ilya Kaliman.
   * libcc-2.5-trunk
     by Evgeny Epifanovsky, Arik Landau, Tomasz Kus, Kirill Khistyaev, 
        Dmitry Zuev, Prashant Manohar, Xintian Feng, Anna Krylov, 
        Matthew Goldey, Alec White, Thomas Jagau, Kaushik Nanda, 
        Anastasia Gunina, Alexander Kunitsa, Joonho Lee.

   CCMAN original authors:
   Anna I. Krylov, C. David Sherrill, Steven R. Gwaltney,
   Edward F. C. Byrd (2000)
   Sergey V. Levchenko, Lyudmila V. Slipchenko, Tao Wang,
   Ana-Maria C. Cristian (2003)
   Piotr A. Pieniazek, C. Melania Oana, Evgeny Epifanovsky (2007)
   Prashant Manohar (2009)

 ------------------------------------------------------------------------------


 Allocating and initializing 29808MB of RAM...
 Calculation will run on 4 cores.


 Alpha MOs, Restricted
 -- Occupied --                  
******* -490.04 -180.88 -169.69 -169.69 -169.69  -80.04  -80.03
  1 A     2 A     3 A     4 A     5 A     6 A     7 A     8 A                  
-65.178 -58.537 -58.536 -58.536 -37.935 -33.123 -33.119 -33.119
  9 A    10 A    11 A    12 A    13 A    14 A    15 A    16 A                  
-24.307 -24.306 -24.306 -24.302 -24.302  -9.857  -7.578  -7.570
 17 A    18 A    19 A    20 A    21 A    22 A    23 A    24 A                  
 -7.470  -7.463  -7.463  -7.252  -5.485  -5.474  -5.474  -5.470
 25 A    26 A    27 A    28 A    29 A    30 A    31 A    32 A                  
 -5.469  -5.469  -5.462  -5.461  -5.461  -3.210  -3.206  -3.206
 33 A    34 A    35 A    36 A    37 A    38 A    39 A    40 A                  
 -3.197  -3.197  -2.408  -2.403  -2.403  -2.391  -2.391  -1.053
 41 A    42 A    43 A    44 A    45 A    46 A    47 A    48 A                  
 -0.943  -0.835  -0.682  -0.513  -0.501  -0.471  -0.424  -0.420
 49 A    50 A    51 A    52 A    53 A    54 A    55 A    56 A                  
 -0.404  -0.378  -0.345
 57 A    58 A    59 A                                                          
 -- Virtual --                   
 -0.032   0.024   0.055   0.064   0.073   0.082   0.095   0.103
 60 A    61 A    62 A    63 A    64 A    65 A    66 A    67 A                  
  0.108   0.116   0.118   0.128   0.141   0.156   0.174   0.192
 68 A    69 A    70 A    71 A    72 A    73 A    74 A    75 A                  
  0.277   0.326   0.327   0.358   0.384   0.390   0.406   0.419
 76 A    77 A    78 A    79 A    80 A    81 A    82 A    83 A                  
  0.425   0.516   0.536   0.540   0.568   0.573   0.579   0.590
 84 A    85 A    86 A    87 A    88 A    89 A    90 A    91 A                  
  0.619   0.649   0.667   0.702   0.720   0.723   0.758   0.774
 92 A    93 A    94 A    95 A    96 A    97 A    98 A    99 A                  
  0.792   0.822   0.872   0.899   0.915   0.924   1.004   1.084
100 A   101 A   102 A   103 A   104 A   105 A   106 A   107 A                  
  1.109   1.134   1.285   1.402   1.541   1.585   1.624   1.773
108 A   109 A   110 A   111 A   112 A   113 A   114 A   115 A                  
  1.830   1.896   1.934   1.936   1.983   2.298   2.325   2.402
116 A   117 A   118 A   119 A   120 A   121 A   122 A   123 A                  
  4.476   4.485   4.488   4.511   4.533   4.541   4.548   4.571
124 A   125 A   126 A   127 A   128 A   129 A   130 A   131 A                  
  4.628   4.733   4.779   6.529   6.561   6.566   7.137   7.220
132 A   133 A   134 A   135 A   136 A   137 A   138 A   139 A                  
  7.405   8.204   8.222   8.281  14.722  14.748  14.766  14.806
140 A   141 A   142 A   143 A   144 A   145 A   146 A   147 A                  
 14.834  14.878  28.881  29.525  29.553  29.557  29.871  29.874
148 A   149 A   150 A   151 A   152 A   153 A   154 A   155 A                  
 29.875  29.887  29.954  49.458 130.585 130.607 130.615 154.277
156 A   157 A   158 A   159 A   160 A   161 A   162 A   163 A                  
165.787 166.033 293.888 293.905 293.9771028.3971912.195
164 A   165 A   166 A   167 A   168 A   169 A   170 A                          

 Beta MOs, Restricted
 -- Occupied --                  
******* -490.04 -180.88 -169.69 -169.69 -169.69  -80.04  -80.03
  1 A     2 A     3 A     4 A     5 A     6 A     7 A     8 A                  
-65.178 -58.537 -58.536 -58.536 -37.935 -33.123 -33.119 -33.119
  9 A    10 A    11 A    12 A    13 A    14 A    15 A    16 A                  
-24.307 -24.306 -24.306 -24.302 -24.302  -9.857  -7.578  -7.570
 17 A    18 A    19 A    20 A    21 A    22 A    23 A    24 A                  
 -7.470  -7.463  -7.463  -7.252  -5.485  -5.474  -5.474  -5.470
 25 A    26 A    27 A    28 A    29 A    30 A    31 A    32 A                  
 -5.469  -5.469  -5.462  -5.461  -5.461  -3.210  -3.206  -3.206
 33 A    34 A    35 A    36 A    37 A    38 A    39 A    40 A                  
 -3.197  -3.197  -2.408  -2.403  -2.403  -2.391  -2.391  -1.053
 41 A    42 A    43 A    44 A    45 A    46 A    47 A    48 A                  
 -0.943  -0.835  -0.682  -0.513  -0.501  -0.471  -0.424  -0.420
 49 A    50 A    51 A    52 A    53 A    54 A    55 A    56 A                  
 -0.404  -0.378  -0.345
 57 A    58 A    59 A                                                          
 -- Virtual --                   
 -0.032   0.024   0.055   0.064   0.073   0.082   0.095   0.103
 60 A    61 A    62 A    63 A    64 A    65 A    66 A    67 A                  
  0.108   0.116   0.118   0.128   0.141   0.156   0.174   0.192
 68 A    69 A    70 A    71 A    72 A    73 A    74 A    75 A                  
  0.277   0.326   0.327   0.358   0.384   0.390   0.406   0.419
 76 A    77 A    78 A    79 A    80 A    81 A    82 A    83 A                  
  0.425   0.516   0.536   0.540   0.568   0.573   0.579   0.590
 84 A    85 A    86 A    87 A    88 A    89 A    90 A    91 A                  
  0.619   0.649   0.667   0.702   0.720   0.723   0.758   0.774
 92 A    93 A    94 A    95 A    96 A    97 A    98 A    99 A                  
  0.792   0.822   0.872   0.899   0.915   0.924   1.004   1.084
100 A   101 A   102 A   103 A   104 A   105 A   106 A   107 A                  
  1.109   1.134   1.285   1.402   1.541   1.585   1.624   1.773
108 A   109 A   110 A   111 A   112 A   113 A   114 A   115 A                  
  1.830   1.896   1.934   1.936   1.983   2.298   2.325   2.402
116 A   117 A   118 A   119 A   120 A   121 A   122 A   123 A                  
  4.476   4.485   4.488   4.511   4.533   4.541   4.548   4.571
124 A   125 A   126 A   127 A   128 A   129 A   130 A   131 A                  
  4.628   4.733   4.779   6.529   6.561   6.566   7.137   7.220
132 A   133 A   134 A   135 A   136 A   137 A   138 A   139 A                  
  7.405   8.204   8.222   8.281  14.722  14.748  14.766  14.806
140 A   141 A   142 A   143 A   144 A   145 A   146 A   147 A                  
 14.834  14.878  28.881  29.525  29.553  29.557  29.871  29.874
148 A   149 A   150 A   151 A   152 A   153 A   154 A   155 A                  
 29.875  29.887  29.954  49.458 130.585 130.607 130.615 154.277
156 A   157 A   158 A   159 A   160 A   161 A   162 A   163 A                  
165.787 166.033 293.888 293.905 293.9771028.3971912.195
164 A   165 A   166 A   167 A   168 A   169 A   170 A                          

 Occupation and symmetry of molecular orbitals

 Point group: C1 (1 irreducible representation).

                           A     All 
 -------------------------------------
 All molecular orbitals:
  - Alpha                  170   170 
  - Beta                   170   170 
 -------------------------------------
 Alpha orbitals:
  - Frozen occupied        37    37  
  - Active occupied        22    22  
  - Active virtual         111   111 
  - Frozen virtual         0     0   
 -------------------------------------
 Beta orbitals:
  - Frozen occupied        37    37  
  - Active occupied        22    22  
  - Active virtual         111   111 
  - Frozen virtual         0     0   
 -------------------------------------

 Import integrals:   CPU 0.00 s  wall 0.00 s

 Import integrals:   CPU 146.55 s  wall 37.77 s

 MP2 amplitudes:   CPU 0.21 s  wall 0.14 s

Running a double precision version
           CCSD T amplitudes will be solved using DIIS.

           Start     Size      MaxIter   EConv     TConv     
           3         7         100       1.00e-07  1.00e-05  
 ------------------------------------------------------------------------------
           Energy (a.u.)   Ediff      Tdiff       Comment
 ------------------------------------------------------------------------------
         -1.0171392e+04                           
     1   -1.0171386e+04   6.81e-03   8.53e-01     
     2   -1.0171404e+04   1.89e-02   1.05e-01     
     3   -1.0171405e+04   7.96e-04   4.26e-02     
     4   -1.0171407e+04   1.92e-03   1.37e-02     Switched to DIIS steps.
     5   -1.0171408e+04   5.93e-04   1.22e-02     
     6   -1.0171408e+04   9.09e-06   2.56e-03     
     7   -1.0171408e+04   4.40e-06   1.10e-03     
     8   -1.0171408e+04   2.49e-06   2.09e-04     
     9   -1.0171408e+04   3.43e-07   9.58e-05     
    10   -1.0171408e+04   3.44e-08   3.59e-05     
    11   -1.0171408e+04   1.61e-07   2.06e-05     
    12   -1.0171408e+04   5.22e-08   7.37e-06     
 ------------------------------------------------------------------------------
         -1.0171408e+04                           CCSD T converged.

End of double precision
 SCF energy                 = -10170.68386478
 MP2 energy                 = -10171.39233358
 CCSD correlation energy     =     -0.72390728
 CCSD total energy           = -10171.40777206

 CCSD  T1^2 = 0.0102  T2^2 = 0.3160  Leading amplitudes:

 Amplitude    Orbitals with energies
 -0.0173       56 (A) A                  ->    60 (A) A                   
              -0.4200                         -0.0315                     
 -0.0173       56 (A) B                  ->    60 (A) B                   
              -0.4200                         -0.0315                     
 -0.0166       59 (A) A                  ->    81 (A) A                   
              -0.3455                          0.3895                     
 -0.0166       59 (A) B                  ->    81 (A) B                   
              -0.3455                          0.3895                     

 Amplitude    Orbitals with energies
 -0.1138       59 (A) A      59 (A) B    ->    60 (A) A      60 (A) B     
              -0.3455       -0.3455           -0.0315       -0.0315       
  0.1138       59 (A) A      59 (A) B    ->    60 (A) B      60 (A) A     
              -0.3455       -0.3455           -0.0315       -0.0315       
  0.1138       59 (A) B      59 (A) A    ->    60 (A) A      60 (A) B     
              -0.3455       -0.3455           -0.0315       -0.0315       
 -0.1138       59 (A) B      59 (A) A    ->    60 (A) B      60 (A) A     
              -0.3455       -0.3455           -0.0315       -0.0315       

 Computing CCSD intemediates for later calculations in double precision
 Finished.

Running a double precision version
           CCSD Lambda amplitudes will be solved using DIIS.
           Start     Size      MaxIter   EConv     LConv     
           3         7         100       1.00e-07  1.00e-05  
 ------------------------------------------------------------------------------
            Enorm      Ldiff       Comment
 ------------------------------------------------------------------------------
     1     6.29e-02   4.95e-02     
     2     1.40e-02   4.90e-03     
     3     5.73e-03   2.40e-03     
     4     2.96e-03   1.17e-03     Switched to DIIS steps.
     5     9.45e-04   5.44e-04     
     6     4.43e-04   1.51e-04     
     7     1.40e-04   3.84e-05     
     8     6.49e-05   4.44e-06     
     9     2.37e-05   5.05e-06     
    10     8.89e-06   1.90e-06     
    11     3.21e-06   6.48e-07     
    12     1.42e-06   1.37e-07     
    13     6.46e-07   1.12e-07     
    14     2.87e-07   1.01e-08     
    15     1.41e-07   1.53e-08     
    16     4.95e-08   1.60e-09     
 ------------------------------------------------------------------------------
                                   CCSD Lambda converged.

 Computing density matrices in double precision...
           Orbital response amplitudes will be solved using DIIS.
           Start     Size      MaxIter   EConv     LConv     
           3         7         100       1.00e-06  1.00e-06  
 ------------------------------------------------------------------------------
            Enorm      Ldiff       Comment
 ------------------------------------------------------------------------------
     1     1.16e-01   3.04e-03     
     2     1.12e-01   9.48e-03     
     3     1.31e-01   2.59e-02     
     4     1.12e-02   5.97e-02     Switched to DIIS steps.
     5     3.65e-03   1.18e-03     
     6     1.05e-03   2.94e-04     
     7     3.37e-04   1.38e-04     
     8     7.66e-05   5.38e-05     
     9     3.68e-05   1.08e-06     
    10     1.29e-05   4.60e-06     
    11     4.47e-06   1.07e-06     
    12     1.52e-06   4.43e-07     
    13     3.93e-07   6.86e-08     
 ------------------------------------------------------------------------------
                                   Orbital response converged.

 Computing density matrices... Done.
 CCSD calculation:   CPU 4942.51 s  wall 1252.41 s

 Transferring MO TPDM to AO TPDM
 Transferring g2_o1o1o1o1
 Transferring g2_o1o1o1v1
 Transferring g2_o1o1v1v1
 Transferring g2_o1v1o1v1
 Transferring g2_o1v1v1v1
 Transferring g2_v1v1v1v1
 Adding separable TPDM
 Computing TPDM gradient
 --------------------------------------------------------
 2e gradient
  Atom          X               Y               Z
 --------------------------------------------------------
    1        -69.485663       10.938734       -0.000000  
    2          9.795664      -37.090976        0.000000  
    3          1.824929       34.095263       -0.000000  
    4         57.865070       -7.943021       -0.000000  
 --------------------------------------------------------
 --------------------------------------------------------
 Final gradient
  Atom          X               Y               Z
 --------------------------------------------------------
    1        -69.485663       10.938734       -0.000000  
    2          9.795664      -37.090976        0.000000  
    3          1.824929       34.095263       -0.000000  
    4         57.865070       -7.943021       -0.000000  
 --------------------------------------------------------
 Analytic gradient from two-electron contribution:   CPU 718.72 s  wall 219.56 s

 Total ccman2 time:   CPU 5812.62 s  wall 1511.69 s


 --------------------------------------------------------------

                    Orbital Energies (a.u.)
 --------------------------------------------------------------

 Alpha MOs
 -- Occupied --
*******-490.044-180.881-169.688-169.687-169.687 -80.039 -80.030
-65.178 -58.537 -58.536 -58.536 -37.935 -33.123 -33.119 -33.119
-24.307 -24.306 -24.306 -24.302 -24.302  -9.857  -7.578  -7.570
 -7.470  -7.463  -7.463  -7.252  -5.485  -5.474  -5.474  -5.470
 -5.469  -5.469  -5.462  -5.461  -5.461  -3.210  -3.206  -3.206
 -3.197  -3.197  -2.408  -2.403  -2.403  -2.391  -2.391  -1.053
 -0.943  -0.835  -0.682  -0.513  -0.501  -0.471  -0.424  -0.420
 -0.404  -0.378  -0.345
 -- Virtual --
 -0.032   0.024   0.055   0.064   0.073   0.082   0.095   0.103
  0.108   0.116   0.118   0.128   0.141   0.156   0.174   0.192
  0.277   0.326   0.327   0.358   0.384   0.390   0.406   0.419
  0.425   0.516   0.536   0.540   0.568   0.573   0.579   0.590
  0.619   0.649   0.667   0.702   0.720   0.723   0.758   0.774
  0.792   0.822   0.872   0.899   0.915   0.924   1.004   1.084
  1.109   1.134   1.285   1.402   1.541   1.585   1.624   1.773
  1.830   1.896   1.934   1.936   1.983   2.298   2.325   2.402
  4.476   4.485   4.488   4.511   4.533   4.541   4.548   4.571
  4.628   4.733   4.779   6.529   6.561   6.566   7.137   7.220
  7.405   8.204   8.222   8.281  14.722  14.748  14.766  14.806
 14.834  14.878  28.881  29.525  29.553  29.557  29.871  29.874
 29.875  29.887  29.954  49.458 130.585 130.607 130.615 154.277
165.787 166.033 293.888 293.905 293.9771028.3971912.195
 --------------------------------------------------------------

          Ground-State Mulliken Net Atomic Charges

     Atom                 Charge (a.u.)
  ----------------------------------------
      1 I                    -0.154168
      2 P                     0.151835
      3 P                     0.228793
      4 Br                   -0.226460
  ----------------------------------------
  Sum of atomic charges =     0.000000

 -----------------------------------------------------------------
                    Cartesian Multipole Moments
 -----------------------------------------------------------------
    Charge (ESU x 10^10)
                 0.0000
    Dipole Moment (Debye)
         X       0.3468      Y      -0.0565      Z      -0.0000
       Tot       0.3514
    Quadrupole Moments (Debye-Ang)
        XX     -77.0153     XY      -0.4912     YY     -74.7247
        XZ       0.0000     YZ       0.0000     ZZ     -74.2649
    Octopole Moments (Debye-Ang^2)
       XXX      23.8119    XXY      -2.6188    XYY       3.6659
       YYY      -1.7778    XXZ      -0.0000    XYZ      -0.0000
       YYZ       0.0000    XZZ       2.6331    YZZ      -0.5596
       ZZZ      -0.0000
    Hexadecapole Moments (Debye-Ang^3)
      XXXX   -2127.9068   XXXY     -46.3266   XXYY    -403.4709
      XYYY     -11.6933   YYYY    -237.6722   XXXZ      -0.0000
      XXYZ       0.0000   XYYZ       0.0000   YYYZ       0.0000
      XXZZ    -392.0424   XYZZ      -3.3689   YYZZ     -56.5136
      XZZZ      -0.0000   YZZZ       0.0000   ZZZZ    -108.9714
 -----------------------------------------------------------------
 DrvMan completing analytic gradient of the correlated energy
 Correlated dipole moment
            1
    1   0.1364361
    2  -0.0222260
    3  -0.0000000
 Energy read as -10171.407772064
 Full Analytical Gradient: (in a.u., or Hartree/Bohr)
             1             2             3             4
    1    0.00002239    0.00000775    0.00019557   -0.00022571
    2    0.00001302   -0.00004343   -0.00004749    0.00007790
    3   -0.00000000    0.00000000   -0.00000000    0.00000000
 Gradient time:  CPU 0.74 s  wall 0.81 s
 ----------------------------------------------------------------
             Standard Nuclear Orientation (Angstroms)
    I     Atom           X                Y                Z
 ----------------------------------------------------------------
    1      I       2.3221623229    -0.0638038611    -0.0000000000
    2      P       0.0336510794     0.9365570981     0.0000000000
    3      P      -1.0091547645    -0.8191175541     0.0000000000
    4      Br     -3.0983442239     0.0472860423    -0.0000000000
 ----------------------------------------------------------------
 Nuclear Repulsion Energy =   739.1284506520 hartrees
 There are       59 alpha and       59 beta electrons

                       Distance Matrix (Angstroms)
             I (  1)   P (  2)   P (  3)
   P (  2)  2.497600
   P (  3)  3.415871  2.042018
   Br(  4)  5.421645  3.255794  2.261718

 Requested basis set is 6-311++G(d,p)
 There are 69 shells and 170 basis functions
 A cutoff of  1.0D-14 yielded   1838 shell pairs
 There are     11878 function pairs (     13315 Cartesian)
 Smallest overlap matrix eigenvalue = 7.96E-04
 Guess MOs from SCF MO coefficient file

 -----------------------------------------------------------------------
  General SCF calculation program by
  Eric Jon Sundstrom, Paul Horn, Yuezhi Mao, Dmitri Zuev, Alec White,
  David Stuck, Shaama M.S., Shane Yost, Joonho Lee, David Small,
  Daniel Levine, Susi Lehtola, Hugh Burton, Evgeny Epifanovsky
 -----------------------------------------------------------------------
 Hartree-Fock
 using 4 threads for integral computing
 -------------------------------------------------------
 OpenMP Integral computing Module                
 Release: version 2.0, May 2017, Q-Chem Inc. Pleasanton 
 -------------------------------------------------------
 A restricted SCF calculation will be
 performed using DIIS
 SCF converges when DIIS error is below 1.0e-08
 ---------------------------------------
  Cycle       Energy         DIIS error
 ---------------------------------------
    1  -10170.6838648802      4.47e-06  
    2  -10170.6838650130      1.28e-06  
    3  -10170.6838650292      6.54e-07  
    4  -10170.6838650324      2.48e-07  
    5  -10170.6838650333      8.59e-08  
    6  -10170.6838650333      3.07e-08  
    7  -10170.6838650333      1.47e-08  
    8  -10170.6838650334      5.70e-09  Convergence criterion met
 ---------------------------------------
 SCF time:   CPU 11.86s  wall 4.00s 
 SCF   energy in the final basis set =   -10170.6838650334
 Total energy in the final basis set =   -10170.6838650334


 ------------------------------------------------------------------------------

   CCMAN2: suite of methods based on coupled cluster
           and equation of motion theories.

   Components:
   * libvmm-1.3-trunk
     by Evgeny Epifanovsky, Ilya Kaliman.
   * libtensor-2.5-trunk
     by Evgeny Epifanovsky, Michael Wormit, Dmitry Zuev, Sam Manzer, 
        Ilya Kaliman.
   * libcc-2.5-trunk
     by Evgeny Epifanovsky, Arik Landau, Tomasz Kus, Kirill Khistyaev, 
        Dmitry Zuev, Prashant Manohar, Xintian Feng, Anna Krylov, 
        Matthew Goldey, Alec White, Thomas Jagau, Kaushik Nanda, 
        Anastasia Gunina, Alexander Kunitsa, Joonho Lee.

   CCMAN original authors:
   Anna I. Krylov, C. David Sherrill, Steven R. Gwaltney,
   Edward F. C. Byrd (2000)
   Sergey V. Levchenko, Lyudmila V. Slipchenko, Tao Wang,
   Ana-Maria C. Cristian (2003)
   Piotr A. Pieniazek, C. Melania Oana, Evgeny Epifanovsky (2007)
   Prashant Manohar (2009)

 ------------------------------------------------------------------------------
[truncated: 73,648 more chars]
