# Supplementary material for: Geometric and energetic data from ab initio calculations of haloethene, haloimine, halomethylenephosphine, haloiminophosphine, halodiazene, halodiphosphene and halocyclopropane
Source: Data Brief. 2019 Nov 2;27:104738. doi: 10.1016/j.dib.2019.104738 (PMC6861602; doi:10.1016/j.dib.2019.104738)
Supplement: Multimedia component 8 [file mmc8.zip › PP/CCSD/freq/BrEPPIE.out]

Q-Chem Developer Version!
                  Welcome to Q-Chem
     A Quantum Leap Into The Future Of Chemistry


 Q-Chem 5.1, Q-Chem, Inc., Pleasanton, CA (2018)

 Yihan Shao,  Zhengting Gan,  E. Epifanovsky,  A. T. B. Gilbert,  M. Wormit,  
 J. Kussmann,  A. W. Lange,  A. Behn,  Jia Deng,  Xintian Feng,  D. Ghosh,  
 M. Goldey,  P. R. Horn,  L. D. Jacobson,  I. Kaliman,  T. Kus,  A. Landau,  
 Jie Liu,  E. I. Proynov,  R. M. Richard,  R. P. Steele,  E. J. Sundstrom,  
 H. L. Woodcock III,  P. M. Zimmerman,  D. Zuev,  B. Albrecht,  E. Alguire,  
 S. A. Baeppler,  D. Barton,  Z. Benda,  Y. A. Bernard,  E. J. Berquist,  
 K. B. Bravaya,  H. Burton,  D. Casanova,  Chun-Min Chang,  Yunqing Chen,  
 A. Chien,  K. D. Closser,  M. P. Coons,  S. Coriani,  S. Dasgupta,  
 A. L. Dempwolff,  M. Diedenhofen,  Hainam Do,  R. G. Edgar,  Po-Tung Fang,  
 S. Faraji,  S. Fatehi,  Qingguo Feng,  K. D. Fenk,  J. Fosso-Tande,  
 Qinghui Ge,  A. Ghysels,  G. Gidofalvi,  J. Gomes,  J. Gonthier,  A. Gunina,  
 D. Hait,  M. W. D. Hanson-Heine,  P. H. P. Harbach,  A. W. Hauser,  
 J. E. Herr,  E. G. Hohenstein,  Z. C. Holden,  Kerwin Hui,  B. C. Huynh,  
 T.-C. Jagau,  Hyunjun Ji,  B. Kaduk,  K. Khistyaev,  Jaehoon Kim,  
 P. Klunzinger,  K. Koh,  D. Kosenkov,  L. Koulias,  T. Kowalczyk,  
 C. M. Krauter,  A. Kunitsa,  Ka Un Lao,  A. Laurent,  K. V. Lawler,  
 Joonho Lee,  D. Lefrancois,  S. Lehtola,  D. S. Levine,  Yi-Pei Li,  
 You-Sheng Lin,  Fenglai Liu,  E. Livshits,  A. Luenser,  P. Manohar,  
 E. Mansoor,  S. F. Manzer,  Shan-Ping Mao,  Yuezhi Mao,  N. Mardirossian,  
 A. V. Marenich,  T. Markovich,  L. A. Martinez-Martinez,  S. A. Maurer,  
 N. J. Mayhall,  S. C. McKenzie,  J.-M. Mewes,  A. F. Morrison,  
 J. W. Mullinax,  K. Nanda,  T. S. Nguyen-Beck,  R. Olivares-Amaya,  
 J. A. Parkhill,  T. M. Perrine,  F. Plasser,  P. Pokhilko,  S. Prager,  
 A. Prociuk,  E. Ramos,  D. R. Rehn,  F. Rob,  M. Schneider,  N. Sergueev,  
 S. M. Sharada,  S. Sharma,  D. W. Small,  T. Stauch,  T. Stein,  
 Yu-Chuan Su,  A. J. W. Thom,  A. Tkatchenko,  T. Tsuchimochi,  N. M. Tubman,  
 L. Vogt,  M. L. Vidal,  O. Vydrov,  M. A. Watson,  J. Wenzel,  
 M. de Wergifosse,  T. A. Wesolowski,  A. White,  J. Witte,  A. Yamada,  
 Jun Yang,  K. Yao,  S. Yeganeh,  S. R. Yost,  Zhi-Qiang You,  A. Zech,  
 Igor Ying Zhang,  Xing Zhang,  Yan Zhao,  Ying Zhu,  B. R. Brooks,  
 G. K. L. Chan,  C. J. Cramer,  M. S. Gordon,  W. J. Hehre,  A. Klamt,  
 M. W. Schmidt,  C. D. Sherrill,  D. G. Truhlar,  A. Aspuru-Guzik,  R. Baer,  
 A. T. Bell,  N. A. Besley,  Jeng-Da Chai,  A. E. DePrince, III,  
 R. A. DiStasio Jr.,  A. Dreuw,  B. D. Dunietz,  T. R. Furlani,  
 Chao-Ping Hsu,  Yousung Jung,  Jing Kong,  D. S. Lambrecht,  WanZhen Liang,  
 C. Ochsenfeld,  V. A. Rassolov,  L. V. Slipchenko,  J. E. Subotnik,  
 T. Van Voorhis,  J. M. Herbert,  A. I. Krylov,  P. M. W. Gill,  M. Head-Gordon

 Contributors to earlier versions of Q-Chem not listed above: 
 R. D. Adamson,  B. Austin,  J. Baker,  G. J. O. Beran,  K. Brandhorst,  
 S. T. Brown,  E. F. C. Byrd,  A. K. Chakraborty,  C.-L. Cheng,  
 Siu Hung Chien,  D. M. Chipman,  D. L. Crittenden,  H. Dachsel,  
 R. J. Doerksen,  A. D. Dutoi,  L. Fusti-Molnar,  W. A. Goddard III,  
 A. Golubeva-Zadorozhnaya,  S. R. Gwaltney,  G. Hawkins,  A. Heyden,  
 S. Hirata,  G. Kedziora,  F. J. Keil,  C. Kelley,  Jihan Kim,  R. A. King,  
 R. Z. Khaliullin,  P. P. Korambath,  W. Kurlancheek,  A. M. Lee,  M. S. Lee,  
 S. V. Levchenko,  Ching Yeh Lin,  D. Liotard,  R. C. Lochan,  I. Lotan,  
 P. E. Maslen,  N. Nair,  D. P. O'Neill,  D. Neuhauser,  E. Neuscamman,  
 C. M. Oana,  R. Olson,  B. Peters,  R. Peverati,  P. A. Pieniazek,  
 Y. M. Rhee,  J. Ritchie,  M. A. Rohrdanz,  E. Rosta,  N. J. Russ,  
 H. F. Schaefer III,  N. E. Schultz,  N. Shenvi,  A. C. Simmonett,  A. Sodt,  
 D. Stuck,  K. S. Thanthiriwatte,  V. Vanovschi,  Tao Wang,  A. Warshel,  
 C. F. Williams,  Q. Wu,  X. Xu,  W. Zhang

 Please cite Q-Chem as follows:
 Y. Shao et al., Mol. Phys. 113, 184-215 (2015)
 DOI: 10.1080/00268976.2014.952696

 Q-Chem 5.1.2 for Intel X86 EM64T Linux

 Parts of Q-Chem use Armadillo 8.300.2 (Tropical Shenanigans).
 http://arma.sourceforge.net/

 Q-Chem begins on Sun May  5 17:07:31 2019  

Host: 
0

     Scratch files written to /scratch/taweetham/qchem31159//
Input Ideriv = 1
Curr. Ideriv = -1
Max.  Ideriv = 1


!!********************************************.
!!******************Warning*******************.
!!Desired Analytical derivatives not available.
!!Finite difference job might take a long time.
!!********************************************.
!!********************************************.


 2-order derivative to be evaluated numerically with 1-order analytical derivatives

Checking the input file for inconsistencies... 	...done.

--------------------------------------------------------------
User input:
--------------------------------------------------------------
Br=I_c.out
$molecule
0 1
I 
P  1 2.472661
P  2 2.040099 1 112.495828
Br 3 2.236571 2 112.185173 1 -0.000000 0
$end

$rem
   JOB_TYPE 	FREQUENCY
   BASIS 		6-311++G**
   METHOD	ccsd
   MEM_TOTAL	30000
   N_FROZEN_CORE      FC
$end


--------------------------------------------------------------
 ----------------------------------------------------------------
             Standard Nuclear Orientation (Angstroms)
    I     Atom           X                Y                Z
 ----------------------------------------------------------------
    1      I       1.7177627032    -0.3755001458     0.0000000000
    2      P       0.4201066650     1.7292899215    -0.0000000000
    3      P      -1.5939816547     1.4045559218    -0.0000000000
    4      Br     -2.0980942406    -0.7744622834     0.0000000000
 ----------------------------------------------------------------
 Molecular Point Group                 Cs    NOp =  2
 Largest Abelian Subgroup              Cs    NOp =  2
 Nuclear Repulsion Energy =   798.6987450281 hartrees
 There are       59 alpha and       59 beta electrons
 Requested basis set is 6-311++G(d,p)
 There are 69 shells and 170 basis functions
 Total memory of 30000MB is distributed as follows: 
   QALLOC including MEM_STATIC uses 192MB
   MEM_STATIC is set to 192MB
   CCMAN JOB total memory use is  29808MB
 Warning: actual memory use might exceed 30000MB

 Total QAlloc Memory Limit    192 MB
 Mega-Array Size       188 MB
 MEM_STATIC part       192 MB

                       Distance Matrix (Angstroms)
             I (  1)   P (  2)   P (  3)
   P (  2)  2.472661
   P (  3)  3.759821  2.040099
   Br(  4)  3.836657  3.551072  2.236571

 A cutoff of  1.0D-14 yielded   1877 shell pairs
 There are     12185 function pairs (     13685 Cartesian)

 -------------------------------------------------------
 OpenMP Integral Computing Module                       
 Release: version 1.0, May 2013, Q-Chem Inc. Pittsburgh 
 -------------------------------------------------------
 Integral Job Info:
 Integral job number is                      11
 Integral operator is                         1
 short-range coefficients                     0
 long-range coefficients              100000000
 Omega coefficients                           0
 if combine SR and LR in K                    0
 Integral screening is                        0
 Integral computing path is                   2
 max size of driver memory is            800000
 size of driver memory is                593474
 size of scratch memory is             29623520
 max col of scratch BK array               1296
 max len of scratch array in speh3          155
 max len of scratch index in speh4           18
 max int batch size is                      520
 min int batch size is                       52
 fixed nKL is                                45
 max L of basis functions is                  2
 order of int derivative is                   0
 number of shells is                         69
 number of basis is                         180
 number of cartesian basis is               180
 number of contracted shell pairs          1877
 number of primitive shell pairs           4233
 maxK2 (contraction) of shell pair           36
 max number of K2 of shell pair               1
 max number of CS2 of shell pair            353
 max number of PS2 of shell pair            353
 mem total for path MDJ                  533020
 -------------------------------------------------------
 Smallest overlap matrix eigenvalue = 6.82E-04
 Guess from superposition of atomic densities
 Warning:  Energy on first SCF cycle will be non-variational
 SAD guess density has 118.000000 electrons

 -----------------------------------------------------------------------
  General SCF calculation program by
  Eric Jon Sundstrom, Paul Horn, Yuezhi Mao, Dmitri Zuev, Alec White,
  David Stuck, Shaama M.S., Shane Yost, Joonho Lee, David Small,
  Daniel Levine, Susi Lehtola, Hugh Burton, Evgeny Epifanovsky
 -----------------------------------------------------------------------
 Hartree-Fock
 using 4 threads for integral computing
 -------------------------------------------------------
 OpenMP Integral computing Module                
 Release: version 2.0, May 2017, Q-Chem Inc. Pleasanton 
 -------------------------------------------------------
 A restricted SCF calculation will be
 performed using DIIS
 SCF converges when DIIS error is below 1.0e-08
 ---------------------------------------
  Cycle       Energy         DIIS error
 ---------------------------------------
    1  -10170.9686414427      3.22e-02  
    2  -10170.6269198535      3.01e-03  
    3  -10170.6640335989      1.71e-03  
    4  -10170.6778721656      3.64e-04  
    5  -10170.6789056117      1.87e-04  
    6  -10170.6790922187      4.51e-05  
    7  -10170.6791257636      1.45e-05  
    8  -10170.6791294885      5.77e-06  
    9  -10170.6791300203      2.74e-06  
   10  -10170.6791301189      7.19e-07  
   11  -10170.6791301273      3.25e-07  
   12  -10170.6791301285      1.37e-07  
   13  -10170.6791301288      3.53e-08  
   14  -10170.6791301290      9.55e-09  Convergence criterion met
 ---------------------------------------
 SCF time:   CPU 22.43s  wall 6.00s 
 SCF   energy in the final basis set =   -10170.6791301290
 Total energy in the final basis set =   -10170.6791301290


 ------------------------------------------------------------------------------

   CCMAN2: suite of methods based on coupled cluster
           and equation of motion theories.

   Components:
   * libvmm-1.3-trunk
     by Evgeny Epifanovsky, Ilya Kaliman.
   * libtensor-2.5-trunk
     by Evgeny Epifanovsky, Michael Wormit, Dmitry Zuev, Sam Manzer, 
        Ilya Kaliman.
   * libcc-2.5-trunk
     by Evgeny Epifanovsky, Arik Landau, Tomasz Kus, Kirill Khistyaev, 
        Dmitry Zuev, Prashant Manohar, Xintian Feng, Anna Krylov, 
        Matthew Goldey, Alec White, Thomas Jagau, Kaushik Nanda, 
        Anastasia Gunina, Alexander Kunitsa, Joonho Lee.

   CCMAN original authors:
   Anna I. Krylov, C. David Sherrill, Steven R. Gwaltney,
   Edward F. C. Byrd (2000)
   Sergey V. Levchenko, Lyudmila V. Slipchenko, Tao Wang,
   Ana-Maria C. Cristian (2003)
   Piotr A. Pieniazek, C. Melania Oana, Evgeny Epifanovsky (2007)
   Prashant Manohar (2009)

 ------------------------------------------------------------------------------


 Allocating and initializing 29808MB of RAM...
 Calculation will run on 4 cores.


 Alpha MOs, Restricted
 -- Occupied --                  
******* -490.05 -180.88 -169.69 -169.69 -169.69  -80.03  -80.03
  1 A'    2 A'    3 A'    4 A'    1 A"    5 A'    6 A'    7 A'                 
-65.181 -58.541 -58.540 -58.539 -37.936 -33.124 -33.121 -33.120
  8 A'    9 A'    2 A"   10 A'   11 A'   12 A'    3 A"   13 A'                 
-24.308 -24.307 -24.307 -24.303 -24.303  -9.861  -7.574  -7.566
 14 A'    4 A"   15 A'    5 A"   16 A'   17 A'   18 A'   19 A'                 
 -7.474  -7.466  -7.466  -7.253  -5.486  -5.476  -5.475  -5.467
 20 A'    6 A"   21 A'   22 A'   23 A'    7 A"   24 A'   25 A'                 
 -5.465  -5.465  -5.458  -5.457  -5.457  -3.213  -3.210  -3.209
  8 A"   26 A'   27 A'    9 A"   28 A'   29 A'   10 A"   30 A'                 
 -3.201  -3.201  -2.409  -2.405  -2.404  -2.392  -2.392  -1.054
 11 A"   31 A'   32 A'   12 A"   33 A'   13 A"   34 A'   35 A'                 
 -0.937  -0.844  -0.678  -0.526  -0.492  -0.472  -0.416  -0.416
 36 A'   37 A'   38 A'   39 A'   40 A'   14 A"   15 A"   41 A'                 
 -0.402  -0.375  -0.348
 42 A'   43 A'   16 A"                                                         
 -- Virtual --                   
 -0.024   0.005   0.061   0.065   0.078   0.082   0.099   0.109
 17 A"   44 A'   45 A'   46 A'   47 A'   18 A"   48 A'   49 A'                 
  0.110   0.121   0.129   0.131   0.142   0.153   0.177   0.191
 19 A"   50 A'   20 A"   51 A'   52 A'   53 A'   54 A'   55 A'                 
  0.277   0.329   0.336   0.361   0.386   0.388   0.403   0.427
 56 A'   57 A'   21 A"   58 A'   59 A'   22 A"   60 A'   61 A'                 
  0.428   0.470   0.535   0.538   0.569   0.571   0.579   0.584
 23 A"   62 A'   24 A"   63 A'   25 A"   64 A'   26 A"   65 A'                 
  0.629   0.660   0.679   0.682   0.728   0.733   0.773   0.789
 66 A'   27 A"   67 A'   68 A'   69 A'   28 A"   29 A"   70 A'                 
  0.805   0.827   0.870   0.890   0.908   0.924   1.012   1.088
 71 A'   72 A'   73 A'   74 A'   75 A'   30 A"   31 A"   32 A"                 
  1.104   1.151   1.316   1.402   1.546   1.590   1.630   1.778
 76 A'   77 A'   78 A'   79 A'   33 A"   80 A'   81 A'   34 A"                 
  1.833   1.850   1.933   1.987   2.009   2.296   2.328   2.400
 35 A"   82 A'   83 A'   84 A'   85 A'   36 A"   86 A'   87 A'                 
  4.475   4.485   4.489   4.508   4.529   4.542   4.547   4.572
 37 A"   88 A'   38 A"   89 A'   39 A"   90 A'   40 A"   91 A'                 
  4.633   4.747   4.778   6.531   6.561   6.574   7.129   7.223
 92 A'   93 A'   94 A'   41 A"   95 A'   96 A'   97 A'   98 A'                 
  7.416   8.201   8.226   8.277  14.727  14.752  14.772  14.776
 99 A'   42 A"  100 A'  101 A'   43 A"   44 A"  102 A'  103 A'                 
 14.863  14.892  28.878  29.527  29.553  29.560  29.869  29.874
104 A'  105 A'  106 A'   45 A"  107 A'  108 A'   46 A"   47 A"                 
 29.875  29.887  29.956  49.458 130.586 130.609 130.615 154.274
109 A'  110 A'  111 A'  112 A'   48 A"  113 A'  114 A'  115 A'                 
165.780 166.044 293.885 293.906 293.9731028.3981912.192
116 A'  117 A'   49 A"  118 A'  119 A'  120 A'  121 A'                         

 Beta MOs, Restricted
 -- Occupied --                  
******* -490.05 -180.88 -169.69 -169.69 -169.69  -80.03  -80.03
  1 A'    2 A'    3 A'    4 A'    1 A"    5 A'    6 A'    7 A'                 
-65.181 -58.541 -58.540 -58.539 -37.936 -33.124 -33.121 -33.120
  8 A'    9 A'    2 A"   10 A'   11 A'   12 A'    3 A"   13 A'                 
-24.308 -24.307 -24.307 -24.303 -24.303  -9.861  -7.574  -7.566
 14 A'    4 A"   15 A'    5 A"   16 A'   17 A'   18 A'   19 A'                 
 -7.474  -7.466  -7.466  -7.253  -5.486  -5.476  -5.475  -5.467
 20 A'    6 A"   21 A'   22 A'   23 A'    7 A"   24 A'   25 A'                 
 -5.465  -5.465  -5.458  -5.457  -5.457  -3.213  -3.210  -3.209
  8 A"   26 A'   27 A'    9 A"   28 A'   29 A'   10 A"   30 A'                 
 -3.201  -3.201  -2.409  -2.405  -2.404  -2.392  -2.392  -1.054
 11 A"   31 A'   32 A'   12 A"   33 A'   13 A"   34 A'   35 A'                 
 -0.937  -0.844  -0.678  -0.526  -0.492  -0.472  -0.416  -0.416
 36 A'   37 A'   38 A'   39 A'   40 A'   14 A"   15 A"   41 A'                 
 -0.402  -0.375  -0.348
 42 A'   43 A'   16 A"                                                         
 -- Virtual --                   
 -0.024   0.005   0.061   0.065   0.078   0.082   0.099   0.109
 17 A"   44 A'   45 A'   46 A'   47 A'   18 A"   48 A'   49 A'                 
  0.110   0.121   0.129   0.131   0.142   0.153   0.177   0.191
 19 A"   50 A'   20 A"   51 A'   52 A'   53 A'   54 A'   55 A'                 
  0.277   0.329   0.336   0.361   0.386   0.388   0.403   0.427
 56 A'   57 A'   21 A"   58 A'   59 A'   22 A"   60 A'   61 A'                 
  0.428   0.470   0.535   0.538   0.569   0.571   0.579   0.584
 23 A"   62 A'   24 A"   63 A'   25 A"   64 A'   26 A"   65 A'                 
  0.629   0.660   0.679   0.682   0.728   0.733   0.773   0.789
 66 A'   27 A"   67 A'   68 A'   69 A'   28 A"   29 A"   70 A'                 
  0.805   0.827   0.870   0.890   0.908   0.924   1.012   1.088
 71 A'   72 A'   73 A'   74 A'   75 A'   30 A"   31 A"   32 A"                 
  1.104   1.151   1.316   1.402   1.546   1.590   1.630   1.778
 76 A'   77 A'   78 A'   79 A'   33 A"   80 A'   81 A'   34 A"                 
  1.833   1.850   1.933   1.987   2.009   2.296   2.328   2.400
 35 A"   82 A'   83 A'   84 A'   85 A'   36 A"   86 A'   87 A'                 
  4.475   4.485   4.489   4.508   4.529   4.542   4.547   4.572
 37 A"   88 A'   38 A"   89 A'   39 A"   90 A'   40 A"   91 A'                 
  4.633   4.747   4.778   6.531   6.561   6.574   7.129   7.223
 92 A'   93 A'   94 A'   41 A"   95 A'   96 A'   97 A'   98 A'                 
  7.416   8.201   8.226   8.277  14.727  14.752  14.772  14.776
 99 A'   42 A"  100 A'  101 A'   43 A"   44 A"  102 A'  103 A'                 
 14.863  14.892  28.878  29.527  29.553  29.560  29.869  29.874
104 A'  105 A'  106 A'   45 A"  107 A'  108 A'   46 A"   47 A"                 
 29.875  29.887  29.956  49.458 130.586 130.609 130.615 154.274
109 A'  110 A'  111 A'  112 A'   48 A"  113 A'  114 A'  115 A'                 
165.780 166.044 293.885 293.906 293.9731028.3981912.192
116 A'  117 A'   49 A"  118 A'  119 A'  120 A'  121 A'                         

 Occupation and symmetry of molecular orbitals

 Point group: Cs (2 irreducible representations).

                           A'   A"    All 
 ------------------------------------------
 All molecular orbitals:
  - Alpha                  121  49    170 
  - Beta                   121  49    170 
 ------------------------------------------
 Alpha orbitals:
  - Frozen occupied        28   9     37  
  - Active occupied        15   7     22  
  - Active virtual         78   33    111 
  - Frozen virtual         0    0     0   
 ------------------------------------------
 Beta orbitals:
  - Frozen occupied        28   9     37  
  - Active occupied        15   7     22  
  - Active virtual         78   33    111 
  - Frozen virtual         0    0     0   
 ------------------------------------------

 Import integrals:   CPU 0.00 s  wall 0.00 s

 Import integrals:   CPU 134.13 s  wall 34.16 s

 MP2 amplitudes:   CPU 0.21 s  wall 0.15 s

Running a double precision version
           CCSD T amplitudes will be solved using DIIS.

           Start     Size      MaxIter   EConv     TConv     
           3         7         100       1.00e-07  1.00e-05  
 ------------------------------------------------------------------------------
           Energy (a.u.)   Ediff      Tdiff       Comment
 ------------------------------------------------------------------------------
         -1.0171389e+04                           
     1   -1.0171381e+04   7.71e-03   8.53e-01     
     2   -1.0171400e+04   1.93e-02   1.06e-01     
     3   -1.0171401e+04   5.44e-04   4.36e-02     
     4   -1.0171403e+04   1.89e-03   1.40e-02     Switched to DIIS steps.
     5   -1.0171404e+04   6.68e-04   1.26e-02     
     6   -1.0171404e+04   1.55e-05   2.54e-03     
     7   -1.0171404e+04   1.22e-06   1.08e-03     
     8   -1.0171404e+04   4.05e-06   2.51e-04     
     9   -1.0171404e+04   9.82e-07   1.35e-04     
    10   -1.0171404e+04   3.04e-07   5.59e-05     
    11   -1.0171404e+04   7.94e-08   3.29e-05     
    12   -1.0171404e+04   6.76e-08   9.95e-06     
 ------------------------------------------------------------------------------
         -1.0171404e+04                           CCSD T converged.

End of double precision
 SCF energy                 = -10170.67913013
 MP2 energy                 = -10171.38885384
 CCSD correlation energy     =     -0.72443392
 CCSD total energy           = -10171.40356405

 CCSD  T1^2 = 0.0123  T2^2 = 0.3148  Leading amplitudes:

 Amplitude    Orbitals with energies
  0.0245       15 (A") A                 ->    17 (A") A                  
              -0.4159                         -0.0242                     
  0.0245       15 (A") B                 ->    17 (A") B                  
              -0.4159                         -0.0242                     
  0.0182       39 (A') A                 ->    44 (A') A                  
              -0.5260                          0.0052                     
  0.0182       39 (A') B                 ->    44 (A') B                  
              -0.5260                          0.0052                     

 Amplitude    Orbitals with energies
 -0.1185       16 (A") A     16 (A") B   ->    17 (A") A     17 (A") B    
              -0.3484       -0.3484           -0.0242       -0.0242       
  0.1185       16 (A") A     16 (A") B   ->    17 (A") B     17 (A") A    
              -0.3484       -0.3484           -0.0242       -0.0242       
  0.1185       16 (A") B     16 (A") A   ->    17 (A") A     17 (A") B    
              -0.3484       -0.3484           -0.0242       -0.0242       
 -0.1185       16 (A") B     16 (A") A   ->    17 (A") B     17 (A") A    
              -0.3484       -0.3484           -0.0242       -0.0242       

 Computing CCSD intemediates for later calculations in double precision
 Finished.

Running a double precision version
           CCSD Lambda amplitudes will be solved using DIIS.
           Start     Size      MaxIter   EConv     LConv     
           3         7         100       1.00e-07  1.00e-05  
 ------------------------------------------------------------------------------
            Enorm      Ldiff       Comment
 ------------------------------------------------------------------------------
     1     6.35e-02   4.99e-02     
     2     1.46e-02   5.09e-03     
     3     6.11e-03   2.35e-03     
     4     3.35e-03   1.16e-03     Switched to DIIS steps.
     5     1.07e-03   5.92e-04     
     6     5.15e-04   1.66e-04     
     7     1.62e-04   4.11e-05     
     8     7.37e-05   5.85e-06     
     9     2.48e-05   5.41e-06     
    10     1.06e-05   1.78e-06     
    11     4.08e-06   5.85e-07     
    12     2.13e-06   7.43e-08     
    13     9.95e-07   9.12e-08     
    14     4.51e-07   2.50e-08     
    15     2.27e-07   6.87e-09     
    16     9.23e-08   8.00e-09     
 ------------------------------------------------------------------------------
                                   CCSD Lambda converged.

 Computing density matrices in double precision...
           Orbital response amplitudes will be solved using DIIS.
           Start     Size      MaxIter   EConv     LConv     
           3         7         100       1.00e-06  1.00e-06  
 ------------------------------------------------------------------------------
            Enorm      Ldiff       Comment
 ------------------------------------------------------------------------------
     1     1.18e-01   1.49e-03     
     2     1.19e-01   6.16e-03     
     3     1.50e-01   3.50e-02     
     4     1.49e-02   7.15e-02     Switched to DIIS steps.
     5     6.09e-03   1.16e-03     
     6     1.40e-03   4.59e-04     
     7     3.19e-04   2.45e-04     
     8     8.24e-05   3.75e-05     
     9     2.53e-05   8.35e-06     
    10     9.42e-06   3.45e-06     
    11     3.88e-06   1.15e-06     
    12     1.83e-06   5.82e-07     
    13     3.74e-07   1.44e-07     
 ------------------------------------------------------------------------------
                                   Orbital response converged.

 Computing density matrices... Done.
 CCSD calculation:   CPU 1408.45 s  wall 363.03 s

 Transferring MO TPDM to AO TPDM
 Transferring g2_o1o1o1o1
 Transferring g2_o1o1o1v1
 Transferring g2_o1o1v1v1
 Transferring g2_o1v1o1v1
 Transferring g2_o1v1v1v1
 Transferring g2_v1v1v1v1
 Adding separable TPDM
 Computing TPDM gradient
 --------------------------------------------------------
 2e gradient
  Atom          X               Y               Z
 --------------------------------------------------------
    1        -68.282631       36.106257        0.000000  
    2         -9.155410      -43.905222       -0.000000  
    3         27.660628      -33.884358       -0.000000  
    4         49.777413       41.683324        0.000000  
 --------------------------------------------------------
 --------------------------------------------------------
 Final gradient
  Atom          X               Y               Z
 --------------------------------------------------------
    1        -68.282631       36.106257        0.000000  
    2         -9.155410      -43.905222       -0.000000  
    3         27.660628      -33.884358       -0.000000  
    4         49.777413       41.683324        0.000000  
 --------------------------------------------------------
 Analytic gradient from two-electron contribution:   CPU 700.60 s  wall 221.02 s

 Total ccman2 time:   CPU 2248.73 s  wall 620.08 s


 --------------------------------------------------------------
             Orbital Energies (a.u.) and Symmetries
 --------------------------------------------------------------

 Alpha MOs, Restricted
 -- Occupied --                  
******* -490.05 -180.88 -169.69 -169.69  -80.03  -80.03  -65.18
  1 A'    2 A'    3 A'    4 A'    5 A'    6 A'    7 A'    8 A'                 
-58.541 -58.539 -37.936 -33.124 -33.120 -24.308 -24.307 -24.303
  9 A'   10 A'   11 A'   12 A'   13 A'   14 A'   15 A'   16 A'                 
 -9.861  -7.574  -7.566  -7.474  -7.466  -7.253  -5.486  -5.475
 17 A'   18 A'   19 A'   20 A'   21 A'   22 A'   23 A'   24 A'                 
 -5.467  -5.465  -5.458  -5.457-169.688 -58.540 -33.121 -24.307
 25 A'   26 A'   27 A'   28 A'    1 A"    2 A"    3 A"    4 A"                 
-24.303  -7.466  -5.476  -5.465  -5.457  -3.213  -3.209  -3.201
  5 A"    6 A"    7 A"    8 A"    9 A"   29 A'   30 A'   31 A'                 
 -2.409  -2.404  -2.392  -1.054  -0.937  -0.844  -0.678  -0.526
 32 A'   33 A'   34 A'   35 A'   36 A'   37 A'   38 A'   39 A'                 
 -0.492  -0.416  -0.402  -0.375  -3.210  -3.201  -2.405  -2.392
 40 A'   41 A'   42 A'   43 A'   10 A"   11 A"   12 A"   13 A"                 
 -0.472  -0.416  -0.348
 14 A"   15 A"   16 A"                                                         
 -- Virtual --                   
  0.005   0.061   0.065   0.078   0.099   0.109   0.121   0.131
 44 A'   45 A'   46 A'   47 A'   48 A'   49 A'   50 A'   51 A'                 
  0.142   0.153   0.177   0.191   0.277   0.329   0.361   0.386
 52 A'   53 A'   54 A'   55 A'   56 A'   57 A'   58 A'   59 A'                 
  0.403   0.427   0.470   0.538   0.571   0.584   0.629   0.679
 60 A'   61 A'   62 A'   63 A'   64 A'   65 A'   66 A'   67 A'                 
  0.682   0.728   0.789   0.805   0.827   0.870   0.890   0.908
 68 A'   69 A'   70 A'   71 A'   72 A'   73 A'   74 A'   75 A'                 
  1.104   1.151   1.316   1.402   1.590   1.630   1.850   1.933
 76 A'   77 A'   78 A'   79 A'   80 A'   81 A'   82 A'   83 A'                 
  1.987   2.009   2.328   2.400   4.485   4.508   4.542   4.572
 84 A'   85 A'   86 A'   87 A'   88 A'   89 A'   90 A'   91 A'                 
  4.633   4.747   4.778   6.561   6.574   7.129   7.223   7.416
 92 A'   93 A'   94 A'   95 A'   96 A'   97 A'   98 A'   99 A'                 
  8.226   8.277  14.772  14.776  14.863  14.892  28.878  29.553
100 A'  101 A'  102 A'  103 A'  104 A'  105 A'  106 A'  107 A'                 
 29.560  29.875  29.887  29.956  49.458 130.609 130.615 154.274
108 A'  109 A'  110 A'  111 A'  112 A'  113 A'  114 A'  115 A'                 
165.780 166.044 293.906 293.9731028.3981912.192  -0.024   0.082
116 A'  117 A'  118 A'  119 A'  120 A'  121 A'   17 A"   18 A"                 
  0.110   0.129   0.336   0.388   0.428   0.535   0.569   0.579
 19 A"   20 A"   21 A"   22 A"   23 A"   24 A"   25 A"   26 A"                 
  0.660   0.733   0.773   0.924   1.012   1.088   1.546   1.778
 27 A"   28 A"   29 A"   30 A"   31 A"   32 A"   33 A"   34 A"                 
  1.833   2.296   4.475   4.489   4.529   4.547   6.531   8.201
 35 A"   36 A"   37 A"   38 A"   39 A"   40 A"   41 A"   42 A"                 
 14.727  14.752  29.527  29.869  29.874 130.586 293.885
 43 A"   44 A"   45 A"   46 A"   47 A"   48 A"   49 A"                         

 Beta MOs, Restricted
 -- Occupied --                  
******* -490.05 -180.88 -169.69 -169.69  -80.03  -80.03  -65.18
  1 A'    2 A'    3 A'    4 A'    5 A'    6 A'    7 A'    8 A'                 
-58.541 -58.539 -37.936 -33.124 -33.120 -24.308 -24.307 -24.303
  9 A'   10 A'   11 A'   12 A'   13 A'   14 A'   15 A'   16 A'                 
 -9.861  -7.574  -7.566  -7.474  -7.466  -7.253  -5.486  -5.475
 17 A'   18 A'   19 A'   20 A'   21 A'   22 A'   23 A'   24 A'                 
 -5.467  -5.465  -5.458  -5.457-169.688 -58.540 -33.121 -24.307
 25 A'   26 A'   27 A'   28 A'    1 A"    2 A"    3 A"    4 A"                 
-24.303  -7.466  -5.476  -5.465  -5.457  -3.213  -3.209  -3.201
  5 A"    6 A"    7 A"    8 A"    9 A"   29 A'   30 A'   31 A'                 
 -2.409  -2.404  -2.392  -1.054  -0.937  -0.844  -0.678  -0.526
 32 A'   33 A'   34 A'   35 A'   36 A'   37 A'   38 A'   39 A'                 
 -0.492  -0.416  -0.402  -0.375  -3.210  -3.201  -2.405  -2.392
 40 A'   41 A'   42 A'   43 A'   10 A"   11 A"   12 A"   13 A"                 
 -0.472  -0.416  -0.348
 14 A"   15 A"   16 A"                                                         
 -- Virtual --                   
  0.005   0.061   0.065   0.078   0.099   0.109   0.121   0.131
 44 A'   45 A'   46 A'   47 A'   48 A'   49 A'   50 A'   51 A'                 
  0.142   0.153   0.177   0.191   0.277   0.329   0.361   0.386
 52 A'   53 A'   54 A'   55 A'   56 A'   57 A'   58 A'   59 A'                 
  0.403   0.427   0.470   0.538   0.571   0.584   0.629   0.679
 60 A'   61 A'   62 A'   63 A'   64 A'   65 A'   66 A'   67 A'                 
  0.682   0.728   0.789   0.805   0.827   0.870   0.890   0.908
 68 A'   69 A'   70 A'   71 A'   72 A'   73 A'   74 A'   75 A'                 
  1.104   1.151   1.316   1.402   1.590   1.630   1.850   1.933
 76 A'   77 A'   78 A'   79 A'   80 A'   81 A'   82 A'   83 A'                 
  1.987   2.009   2.328   2.400   4.485   4.508   4.542   4.572
 84 A'   85 A'   86 A'   87 A'   88 A'   89 A'   90 A'   91 A'                 
  4.633   4.747   4.778   6.561   6.574   7.129   7.223   7.416
 92 A'   93 A'   94 A'   95 A'   96 A'   97 A'   98 A'   99 A'                 
  8.226   8.277  14.772  14.776  14.863  14.892  28.878  29.553
100 A'  101 A'  102 A'  103 A'  104 A'  105 A'  106 A'  107 A'                 
 29.560  29.875  29.887  29.956  49.458 130.609 130.615 154.274
108 A'  109 A'  110 A'  111 A'  112 A'  113 A'  114 A'  115 A'                 
165.780 166.044 293.906 293.9731028.3981912.192  -0.024   0.082
116 A'  117 A'  118 A'  119 A'  120 A'  121 A'   17 A"   18 A"                 
  0.110   0.129   0.336   0.388   0.428   0.535   0.569   0.579
 19 A"   20 A"   21 A"   22 A"   23 A"   24 A"   25 A"   26 A"                 
  0.660   0.733   0.773   0.924   1.012   1.088   1.546   1.778
 27 A"   28 A"   29 A"   30 A"   31 A"   32 A"   33 A"   34 A"                 
  1.833   2.296   4.475   4.489   4.529   4.547   6.531   8.201
 35 A"   36 A"   37 A"   38 A"   39 A"   40 A"   41 A"   42 A"                 
 14.727  14.752  29.527  29.869  29.874 130.586 293.885
 43 A"   44 A"   45 A"   46 A"   47 A"   48 A"   49 A"                         
 --------------------------------------------------------------

          Ground-State Mulliken Net Atomic Charges

     Atom                 Charge (a.u.)
  ----------------------------------------
      1 I                    -0.117724
      2 P                     0.106875
      3 P                     0.186628
      4 Br                   -0.175779
  ----------------------------------------
  Sum of atomic charges =     0.000000

 -----------------------------------------------------------------
                    Cartesian Multipole Moments
 -----------------------------------------------------------------
    Charge (ESU x 10^10)
                 0.0000
    Dipole Moment (Debye)
         X       0.0125      Y       0.5840      Z       0.0000
       Tot       0.5841
    Quadrupole Moments (Debye-Ang)
        XX     -75.8381     XY      -1.6573     YY     -72.6500
        XZ      -0.0000     YZ      -0.0000     ZZ     -74.2596
    Octopole Moments (Debye-Ang^2)
       XXX      19.9379    XXY     -21.8124    XYY       5.5202
       YYY     -57.3174    XXZ       0.0000    XYZ       0.0000
       YYZ       0.0000    XZZ       4.2847    YZZ     -15.5002
       ZZZ       0.0000
    Hexadecapole Moments (Debye-Ang^3)
      XXXX   -1337.7909   XXXY      16.1288   XXYY    -309.6681
      XYYY      24.7739   YYYY    -589.9459   XXXZ      -0.0000
      XXYZ      -0.0000   XYYZ      -0.0000   YYYZ       0.0000
      XXZZ    -241.1773   XYZZ       7.9365   YYZZ    -118.1416
      XZZZ      -0.0000   YZZZ       0.0000   ZZZZ    -108.9207
 -----------------------------------------------------------------
 DrvMan completing analytic gradient of the correlated energy
 Correlated dipole moment
            1
    1   0.0048993
    2   0.2297620
    3   0.0000000
 Energy read as -10171.403564052
 Full Analytical Gradient: (in a.u., or Hartree/Bohr)
             1             2             3             4
    1    0.00004709    0.00014637   -0.00021816    0.00002470
    2    0.00003504   -0.00011133    0.00011210   -0.00003581
    3    0.00000000   -0.00000000    0.00000000   -0.00000000
 Gradient time:  CPU 0.74 s  wall 0.78 s
 ######################################################
 ######################################################
 # Starting finite difference calculation for IDERIV  #
 Finite diff step size:  1.88973e-03 a.u.
 ----------------------------------------------------------------
             Standard Nuclear Orientation (Angstroms)
    I     Atom           X                Y                Z
 ----------------------------------------------------------------
    1      I       1.7187627032    -0.3755001458     0.0000000000
    2      P       0.4201066650     1.7292899215    -0.0000000000
    3      P      -1.5939816547     1.4045559218    -0.0000000000
    4      Br     -2.0980942406    -0.7744622834     0.0000000000
 ----------------------------------------------------------------
 Nuclear Repulsion Energy =   798.5701158322 hartrees
 There are       59 alpha and       59 beta electrons

                       Distance Matrix (Angstroms)
             I (  1)   P (  2)   P (  3)
   P (  2)  2.473186
   P (  3)  3.760701  2.040099
   Br(  4)  3.837651  3.551072  2.236571

 Requested basis set is 6-311++G(d,p)
 There are 69 shells and 170 basis functions
 A cutoff of  1.0D-14 yielded   1877 shell pairs
 There are     12185 function pairs (     13685 Cartesian)
 Smallest overlap matrix eigenvalue = 6.82E-04
 Guess MOs from SCF MO coefficient file

 -----------------------------------------------------------------------
  General SCF calculation program by
  Eric Jon Sundstrom, Paul Horn, Yuezhi Mao, Dmitri Zuev, Alec White,
  David Stuck, Shaama M.S., Shane Yost, Joonho Lee, David Small,
  Daniel Levine, Susi Lehtola, Hugh Burton, Evgeny Epifanovsky
 -----------------------------------------------------------------------
 Hartree-Fock
 using 4 threads for integral computing
 -------------------------------------------------------
 OpenMP Integral computing Module                
 Release: version 2.0, May 2017, Q-Chem Inc. Pleasanton 
 -------------------------------------------------------
 A restricted SCF calculation will be
 performed using DIIS
 SCF converges when DIIS error is below 1.0e-08
 ---------------------------------------
  Cycle       Energy         DIIS error
 ---------------------------------------
    1  -10170.6791267271      3.01e-06  
    2  -10170.6791267839      8.70e-07  
    3  -10170.6791267913      4.79e-07  
    4  -10170.6791267930      1.72e-07  
    5  -10170.6791267936      6.53e-08  
    6  -10170.6791267936      2.38e-08  
    7  -10170.6791267936      8.69e-09  Convergence criterion met
 ---------------------------------------
 SCF time:   CPU 10.79s  wall 3.00s 
 SCF   energy in the final basis set =   -10170.6791267936
 Total energy in the final basis set =   -10170.6791267936


 ------------------------------------------------------------------------------

   CCMAN2: suite of methods based on coupled cluster
           and equation of motion theories.

   Components:
   * libvmm-1.3-trunk
     by Evgeny Epifanovsky, Ilya Kaliman.
   * libtensor-2.5-trunk
     by Evgeny Epifanovsky, Michael Wormit, Dmitry Zuev, Sam Manzer, 
        Ilya Kaliman.
   * libcc-2.5-trunk
     by Evgeny Epifanovsky, Arik Landau, Tomasz Kus, Kirill Khistyaev, 
        Dmitry Zuev, Prashant Manohar, Xintian Feng, Anna Krylov, 
        Matthew Goldey, Alec White, Thomas Jagau, Kaushik Nanda, 
        Anastasia Gunina, Alexander Kunitsa, Joonho Lee.

   CCMAN original authors:
   Anna I. Krylov, C. David Sherrill, Steven R. Gwaltney,
   Edward F. C. Byrd (2000)
   Sergey V. Levchenko, Lyudmila V. Slipchenko, Tao Wang,
   Ana-Maria C. Cristian (2003)
   Piotr A. Pieniazek, C. Melania Oana, Evgeny Epifanovsky (2007)
   Prashant Manohar (2009)

 ------------------------------------------------------------------------------


 Allocating and initializing 29808MB of RAM...
 Calculation will run on 4 cores.


 Alpha MOs, Restricted
 -- Occupied --                  
******* -490.05 -180.88 -169.69 -169.69 -169.69  -80.04  -80.03
  1 A     2 A     3 A     4 A     5 A     6 A     7 A     8 A                  
-65.181 -58.541 -58.540 -58.540 -37.936 -33.124 -33.121 -33.120
  9 A    10 A    11 A    12 A    13 A    14 A    15 A    16 A                  
-24.308 -24.307 -24.307 -24.303 -24.303  -9.861  -7.574  -7.566
 17 A    18 A    19 A    20 A    21 A    22 A    23 A    24 A                  
 -7.474  -7.467  -7.466  -7.253  -5.486  -5.476  -5.475  -5.467
 25 A    26 A    27 A    28 A    29 A    30 A    31 A    32 A                  
 -5.465  -5.465  -5.458  -5.457  -5.457  -3.213  -3.210  -3.209
 33 A    34 A    35 A    36 A    37 A    38 A    39 A    40 A                  
 -3.201  -3.201  -2.409  -2.405  -2.404  -2.392  -2.392  -1.054
 41 A    42 A    43 A    44 A    45 A    46 A    47 A    48 A                  
 -0.937  -0.844  -0.678  -0.526  -0.492  -0.472  -0.416  -0.416
 49 A    50 A    51 A    52 A    53 A    54 A    55 A    56 A                  
 -0.402  -0.375  -0.348
 57 A    58 A    59 A                                                          
 -- Virtual --                   
 -0.024   0.005   0.061   0.065   0.078   0.082   0.099   0.109
 60 A    61 A    62 A    63 A    64 A    65 A    66 A    67 A                  
  0.110   0.121   0.129   0.131   0.142   0.153   0.177   0.191
 68 A    69 A    70 A    71 A    72 A    73 A    74 A    75 A                  
  0.277   0.329   0.336   0.361   0.386   0.388   0.402   0.427
 76 A    77 A    78 A    79 A    80 A    81 A    82 A    83 A                  
  0.428   0.470   0.535   0.538   0.569   0.571   0.578   0.584
 84 A    85 A    86 A    87 A    88 A    89 A    90 A    91 A                  
  0.629   0.660   0.679   0.682   0.728   0.733   0.773   0.788
 92 A    93 A    94 A    95 A    96 A    97 A    98 A    99 A                  
  0.805   0.827   0.870   0.890   0.908   0.923   1.012   1.088
100 A   101 A   102 A   103 A   104 A   105 A   106 A   107 A                  
  1.104   1.151   1.316   1.402   1.546   1.590   1.630   1.778
108 A   109 A   110 A   111 A   112 A   113 A   114 A   115 A                  
  1.833   1.850   1.933   1.987   2.009   2.296   2.328   2.400
116 A   117 A   118 A   119 A   120 A   121 A   122 A   123 A                  
  4.475   4.485   4.489   4.508   4.529   4.542   4.547   4.572
124 A   125 A   126 A   127 A   128 A   129 A   130 A   131 A                  
  4.633   4.747   4.778   6.531   6.561   6.574   7.129   7.223
132 A   133 A   134 A   135 A   136 A   137 A   138 A   139 A                  
  7.416   8.201   8.226   8.277  14.727  14.752  14.772  14.776
140 A   141 A   142 A   143 A   144 A   145 A   146 A   147 A                  
 14.863  14.892  28.878  29.527  29.553  29.560  29.869  29.874
148 A   149 A   150 A   151 A   152 A   153 A   154 A   155 A                  
 29.875  29.887  29.956  49.458 130.586 130.609 130.615 154.274
156 A   157 A   158 A   159 A   160 A   161 A   162 A   163 A                  
165.780 166.044 293.885 293.906 293.9731028.3981912.192
164 A   165 A   166 A   167 A   168 A   169 A   170 A                          

 Beta MOs, Restricted
 -- Occupied --                  
******* -490.05 -180.88 -169.69 -169.69 -169.69  -80.04  -80.03
  1 A     2 A     3 A     4 A     5 A     6 A     7 A     8 A                  
-65.181 -58.541 -58.540 -58.540 -37.936 -33.124 -33.121 -33.120
  9 A    10 A    11 A    12 A    13 A    14 A    15 A    16 A                  
-24.308 -24.307 -24.307 -24.303 -24.303  -9.861  -7.574  -7.566
 17 A    18 A    19 A    20 A    21 A    22 A    23 A    24 A                  
 -7.474  -7.467  -7.466  -7.253  -5.486  -5.476  -5.475  -5.467
 25 A    26 A    27 A    28 A    29 A    30 A    31 A    32 A                  
 -5.465  -5.465  -5.458  -5.457  -5.457  -3.213  -3.210  -3.209
 33 A    34 A    35 A    36 A    37 A    38 A    39 A    40 A                  
 -3.201  -3.201  -2.409  -2.405  -2.404  -2.392  -2.392  -1.054
 41 A    42 A    43 A    44 A    45 A    46 A    47 A    48 A                  
 -0.937  -0.844  -0.678  -0.526  -0.492  -0.472  -0.416  -0.416
 49 A    50 A    51 A    52 A    53 A    54 A    55 A    56 A                  
 -0.402  -0.375  -0.348
 57 A    58 A    59 A                                                          
 -- Virtual --                   
 -0.024   0.005   0.061   0.065   0.078   0.082   0.099   0.109
 60 A    61 A    62 A    63 A    64 A    65 A    66 A    67 A                  
  0.110   0.121   0.129   0.131   0.142   0.153   0.177   0.191
 68 A    69 A    70 A    71 A    72 A    73 A    74 A    75 A                  
  0.277   0.329   0.336   0.361   0.386   0.388   0.402   0.427
 76 A    77 A    78 A    79 A    80 A    81 A    82 A    83 A                  
  0.428   0.470   0.535   0.538   0.569   0.571   0.578   0.584
 84 A    85 A    86 A    87 A    88 A    89 A    90 A    91 A                  
  0.629   0.660   0.679   0.682   0.728   0.733   0.773   0.788
 92 A    93 A    94 A    95 A    96 A    97 A    98 A    99 A                  
  0.805   0.827   0.870   0.890   0.908   0.923   1.012   1.088
100 A   101 A   102 A   103 A   104 A   105 A   106 A   107 A                  
  1.104   1.151   1.316   1.402   1.546   1.590   1.630   1.778
108 A   109 A   110 A   111 A   112 A   113 A   114 A   115 A                  
  1.833   1.850   1.933   1.987   2.009   2.296   2.328   2.400
116 A   117 A   118 A   119 A   120 A   121 A   122 A   123 A                  
  4.475   4.485   4.489   4.508   4.529   4.542   4.547   4.572
124 A   125 A   126 A   127 A   128 A   129 A   130 A   131 A                  
  4.633   4.747   4.778   6.531   6.561   6.574   7.129   7.223
132 A   133 A   134 A   135 A   136 A   137 A   138 A   139 A                  
  7.416   8.201   8.226   8.277  14.727  14.752  14.772  14.776
140 A   141 A   142 A   143 A   144 A   145 A   146 A   147 A                  
 14.863  14.892  28.878  29.527  29.553  29.560  29.869  29.874
148 A   149 A   150 A   151 A   152 A   153 A   154 A   155 A                  
 29.875  29.887  29.956  49.458 130.586 130.609 130.615 154.274
156 A   157 A   158 A   159 A   160 A   161 A   162 A   163 A                  
165.780 166.044 293.885 293.906 293.9731028.3981912.192
164 A   165 A   166 A   167 A   168 A   169 A   170 A                          

 Occupation and symmetry of molecular orbitals

 Point group: C1 (1 irreducible representation).

                           A     All 
 -------------------------------------
 All molecular orbitals:
  - Alpha                  170   170 
  - Beta                   170   170 
 -------------------------------------
 Alpha orbitals:
  - Frozen occupied        37    37  
  - Active occupied        22    22  
  - Active virtual         111   111 
  - Frozen virtual         0     0   
 -------------------------------------
 Beta orbitals:
  - Frozen occupied        37    37  
  - Active occupied        22    22  
  - Active virtual         111   111 
  - Frozen virtual         0     0   
 -------------------------------------

 Import integrals:   CPU 0.00 s  wall 0.00 s

 Import integrals:   CPU 148.85 s  wall 38.31 s

 MP2 amplitudes:   CPU 0.21 s  wall 0.13 s

Running a double precision version
           CCSD T amplitudes will be solved using DIIS.

           Start     Size      MaxIter   EConv     TConv     
           3         7         100       1.00e-07  1.00e-05  
 ------------------------------------------------------------------------------
           Energy (a.u.)   Ediff      Tdiff       Comment
 ------------------------------------------------------------------------------
         -1.0171389e+04                           
     1   -1.0171381e+04   7.71e-03   8.53e-01     
     2   -1.0171400e+04   1.93e-02   1.06e-01     
     3   -1.0171401e+04   5.45e-04   4.36e-02     
     4   -1.0171403e+04   1.89e-03   1.40e-02     Switched to DIIS steps.
     5   -1.0171404e+04   6.69e-04   1.26e-02     
     6   -1.0171404e+04   1.55e-05   2.54e-03     
     7   -1.0171404e+04   1.22e-06   1.08e-03     
     8   -1.0171404e+04   4.05e-06   2.51e-04     
     9   -1.0171404e+04   9.84e-07   1.35e-04     
    10   -1.0171404e+04   3.04e-07   5.59e-05     
    11   -1.0171404e+04   7.97e-08   3.30e-05     
    12   -1.0171404e+04   6.78e-08   9.98e-06     
 ------------------------------------------------------------------------------
         -1.0171404e+04                           CCSD T converged.

End of double precision
 SCF energy                 = -10170.67912679
 MP2 energy                 = -10171.38884954
 CCSD correlation energy     =     -0.72443711
 CCSD total energy           = -10171.40356391

 CCSD  T1^2 = 0.0123  T2^2 = 0.3148  Leading amplitudes:

 Amplitude    Orbitals with energies
  0.0245       55 (A) A                  ->    60 (A) A                   
              -0.4159                         -0.0242                     
  0.0245       55 (A) B                  ->    60 (A) B                   
              -0.4159                         -0.0242                     
  0.0182       52 (A) A                  ->    61 (A) A                   
              -0.5259                          0.0051                     
  0.0182       52 (A) B                  ->    61 (A) B                   
              -0.5259                          0.0051                     

 Amplitude    Orbitals with energies
 -0.1184       59 (A) A      59 (A) B    ->    60 (A) A      60 (A) B     
              -0.3485       -0.3485           -0.0242       -0.0242       
  0.1184       59 (A) A      59 (A) B    ->    60 (A) B      60 (A) A     
              -0.3485       -0.3485           -0.0242       -0.0242       
  0.1184       59 (A) B      59 (A) A    ->    60 (A) A      60 (A) B     
              -0.3485       -0.3485           -0.0242       -0.0242       
 -0.1184       59 (A) B      59 (A) A    ->    60 (A) B      60 (A) A     
              -0.3485       -0.3485           -0.0242       -0.0242       

 Computing CCSD intemediates for later calculations in double precision
 Finished.

Running a double precision version
           CCSD Lambda amplitudes will be solved using DIIS.
           Start     Size      MaxIter   EConv     LConv     
           3         7         100       1.00e-07  1.00e-05  
 ------------------------------------------------------------------------------
            Enorm      Ldiff       Comment
 ------------------------------------------------------------------------------
     1     6.35e-02   4.99e-02     
     2     1.46e-02   5.10e-03     
     3     6.11e-03   2.35e-03     
     4     3.35e-03   1.16e-03     Switched to DIIS steps.
     5     1.07e-03   5.92e-04     
     6     5.15e-04   1.66e-04     
     7     1.62e-04   4.11e-05     
     8     7.38e-05   5.85e-06     
     9     2.49e-05   5.42e-06     
    10     1.06e-05   1.78e-06     
    11     4.09e-06   5.85e-07     
    12     2.13e-06   7.42e-08     
    13     9.98e-07   9.11e-08     
    14     4.52e-07   2.51e-08     
    15     2.28e-07   6.89e-09     
    16     9.26e-08   8.00e-09     
 ------------------------------------------------------------------------------
                                   CCSD Lambda converged.

 Computing density matrices in double precision...
           Orbital response amplitudes will be solved using DIIS.
           Start     Size      MaxIter   EConv     LConv     
           3         7         100       1.00e-06  1.00e-06  
 ------------------------------------------------------------------------------
            Enorm      Ldiff       Comment
 ------------------------------------------------------------------------------
     1     1.18e-01   1.48e-03     
     2     1.19e-01   6.17e-03     
     3     1.50e-01   3.51e-02     
     4     1.50e-02   7.15e-02     Switched to DIIS steps.
     5     6.09e-03   1.16e-03     
     6     1.40e-03   4.59e-04     
     7     3.19e-04   2.45e-04     
     8     8.24e-05   3.75e-05     
     9     2.54e-05   8.37e-06     
    10     9.44e-06   3.45e-06     
    11     3.88e-06   1.15e-06     
    12     1.83e-06   5.83e-07     
    13     3.74e-07   1.44e-07     
 ------------------------------------------------------------------------------
                                   Orbital response converged.

 Computing density matrices... Done.
 CCSD calculation:   CPU 4941.21 s  wall 1251.56 s

 Transferring MO TPDM to AO TPDM
 Transferring g2_o1o1o1o1
 Transferring g2_o1o1o1v1
 Transferring g2_o1o1v1v1
 Transferring g2_o1v1o1v1
 Transferring g2_o1v1v1v1
 Transferring g2_v1v1v1v1
 Adding separable TPDM
 Computing TPDM gradient
 --------------------------------------------------------
 2e gradient
  Atom          X               Y               Z
 --------------------------------------------------------
    1        -68.267410       36.086118       -0.000000  
    2         -9.150840      -43.886173        0.000000  
    3         27.657274      -33.880096       -0.000000  
    4         49.760976       41.680151        0.000000  
 --------------------------------------------------------
 --------------------------------------------------------
 Final gradient
  Atom          X               Y               Z
 --------------------------------------------------------
    1        -68.267410       36.086118       -0.000000  
    2         -9.150840      -43.886173        0.000000  
    3         27.657274      -33.880096       -0.000000  
    4         49.760976       41.680151        0.000000  
 --------------------------------------------------------
 Analytic gradient from two-electron contribution:   CPU 733.12 s  wall 228.66 s

 Total ccman2 time:   CPU 5828.20 s  wall 1520.23 s


 --------------------------------------------------------------

                    Orbital Energies (a.u.)
 --------------------------------------------------------------

 Alpha MOs
 -- Occupied --
*******-490.047-180.883-169.689-169.688-169.688 -80.035 -80.026
-65.181 -58.541 -58.540 -58.540 -37.936 -33.124 -33.121 -33.120
-24.308 -24.307 -24.307 -24.303 -24.303  -9.861  -7.574  -7.566
 -7.474  -7.467  -7.466  -7.253  -5.486  -5.476  -5.475  -5.467
 -5.465  -5.465  -5.458  -5.457  -5.457  -3.213  -3.210  -3.209
 -3.201  -3.201  -2.409  -2.405  -2.404  -2.392  -2.392  -1.054
 -0.937  -0.844  -0.678  -0.526  -0.492  -0.472  -0.416  -0.416
 -0.402  -0.375  -0.348
 -- Virtual --
 -0.024   0.005   0.061   0.065   0.078   0.082   0.099   0.109
  0.110   0.121   0.129   0.131   0.142   0.153   0.177   0.191
  0.277   0.329   0.336   0.361   0.386   0.388   0.402   0.427
  0.428   0.470   0.535   0.538   0.569   0.571   0.578   0.584
  0.629   0.660   0.679   0.682   0.728   0.733   0.773   0.788
  0.805   0.827   0.870   0.890   0.908   0.923   1.012   1.088
  1.104   1.151   1.316   1.402   1.546   1.590   1.630   1.778
  1.833   1.850   1.933   1.987   2.009   2.296   2.328   2.400
  4.475   4.485   4.489   4.508   4.529   4.542   4.547   4.572
  4.633   4.747   4.778   6.531   6.561   6.574   7.129   7.223
  7.416   8.201   8.226   8.277  14.727  14.752  14.772  14.776
 14.863  14.892  28.878  29.527  29.553  29.560  29.869  29.874
 29.875  29.887  29.956  49.458 130.586 130.609 130.615 154.274
165.780 166.044 293.885 293.906 293.9731028.3981912.192
 --------------------------------------------------------------

          Ground-State Mulliken Net Atomic Charges

     Atom                 Charge (a.u.)
  ----------------------------------------
      1 I                    -0.117813
      2 P                     0.106943
      3 P                     0.186640
      4 Br                   -0.175771
  ----------------------------------------
  Sum of atomic charges =    -0.000000

 -----------------------------------------------------------------
                    Cartesian Multipole Moments
 -----------------------------------------------------------------
    Charge (ESU x 10^10)
                 0.0000
    Dipole Moment (Debye)
         X       0.0107      Y       0.5849      Z      -0.0000
       Tot       0.5850
    Quadrupole Moments (Debye-Ang)
        XX     -75.8364     XY      -1.6589     YY     -72.6501
        XZ      -0.0000     YZ      -0.0000     ZZ     -74.2605
    Octopole Moments (Debye-Ang^2)
       XXX      19.8446    XXY     -21.8147    XYY       5.4874
       YYY     -57.3136    XXZ      -0.0000    XYZ      -0.0000
       YYZ      -0.0000    XZZ       4.2526    YZZ     -15.4995
       ZZZ      -0.0000
    Hexadecapole Moments (Debye-Ang^3)
      XXXX   -1338.3483   XXXY      16.1274   XXYY    -309.7548
      XYYY      24.8042   YYYY    -589.9504   XXXZ      -0.0000
      XXYZ       0.0000   XYYZ      -0.0000   YYYZ      -0.0000
      XXZZ    -241.2793   XYZZ       7.9465   YYZZ    -118.1415
      XZZZ      -0.0000   YZZZ      -0.0000   ZZZZ    -108.9238
 -----------------------------------------------------------------
 DrvMan completing analytic gradient of the correlated energy
 Correlated dipole moment
            1
    1   0.0042197
    2   0.2301005
    3  -0.0000000
 Energy read as -10171.403563907
 Full Analytical Gradient: (in a.u., or Hartree/Bohr)
             1             2             3             4
    1    0.00012598    0.00009597   -0.00024256    0.00002061
    2   -0.00004670   -0.00004997    0.00013110   -0.00003442
    3    0.00000000   -0.00000000    0.00000000   -0.00000000
 Gradient time:  CPU 0.74 s  wall 0.77 s
 ----------------------------------------------------------------
             Standard Nuclear Orientation (Angstroms)
    I     Atom           X                Y                Z
 ----------------------------------------------------------------
    1      I       1.7167627032    -0.3755001458     0.0000000000
    2      P       0.4201066650     1.7292899215    -0.0000000000
    3      P      -1.5939816547     1.4045559218    -0.0000000000
    4      Br     -2.0980942406    -0.7744622834     0.0000000000
 ----------------------------------------------------------------
 Nuclear Repulsion Energy =   798.8274140961 hartrees
 There are       59 alpha and       59 beta electrons

                       Distance Matrix (Angstroms)
             I (  1)   P (  2)   P (  3)
   P (  2)  2.472136
   P (  3)  3.758940  2.040099
   Br(  4)  3.835662  3.551072  2.236571

 Requested basis set is 6-311++G(d,p)
 There are 69 shells and 170 basis functions
 A cutoff of  1.0D-14 yielded   1877 shell pairs
 There are     12185 function pairs (     13685 Cartesian)
 Smallest overlap matrix eigenvalue = 6.82E-04
 Guess MOs from SCF MO coefficient file

 -----------------------------------------------------------------------
  General SCF calculation program by
  Eric Jon Sundstrom, Paul Horn, Yuezhi Mao, Dmitri Zuev, Alec White,
  David Stuck, Shaama M.S., Shane Yost, Joonho Lee, David Small,
  Daniel Levine, Susi Lehtola, Hugh Burton, Evgeny Epifanovsky
 -----------------------------------------------------------------------
 Hartree-Fock
 using 4 threads for integral computing
 -------------------------------------------------------
 OpenMP Integral computing Module                
 Release: version 2.0, May 2017, Q-Chem Inc. Pleasanton 
 -------------------------------------------------------
 A restricted SCF calculation will be
 performed using DIIS
 SCF converges when DIIS error is below 1.0e-08
 ---------------------------------------
  Cycle       Energy         DIIS error
 ---------------------------------------
    1  -10170.6791330320      6.03e-06  
    2  -10170.6791332598      1.74e-06  
    3  -10170.6791332883      9.57e-07  
    4  -10170.6791332957      3.44e-07  
    5  -10170.6791332976      1.30e-07  
    6  -10170.6791332978      4.75e-08  
    7  -10170.6791332980      1.73e-08  
    8  -10170.6791332979      6.16e-09  Convergence criterion met
 ---------------------------------------
 SCF time:   CPU 12.43s  wall 3.00s 
 SCF   energy in the final basis set =   -10170.6791332979
 Total energy in the final basis set =   -10170.6791332979


 ------------------------------------------------------------------------------

   CCMAN2: suite of methods based on coupled cluster
           and equation of motion theories.

   Components:
   * libvmm-1.3-trunk
     by Evgeny Epifanovsky, Ilya Kaliman.
   * libtensor-2.5-trunk
     by Evgeny Epifanovsky, Michael Wormit, Dmitry Zuev, Sam Manzer, 
        Ilya Kaliman.
   * libcc-2.5-trunk
     by Evgeny Epifanovsky, Arik Landau, Tomasz Kus, Kirill Khistyaev, 
        Dmitry Zuev, Prashant Manohar, Xintian Feng, Anna Krylov, 
        Matthew Goldey, Alec White, Thomas Jagau, Kaushik Nanda, 
        Anastasia Gunina, Alexander Kunitsa, Joonho Lee.

   CCMAN original authors:
   Anna I. Krylov, C. David Sherrill, Steven R. Gwaltney,
   Edward F. C. Byrd (2000)
   Sergey V. Levchenko, Lyudmila V. Slipchenko, Tao Wang,
   Ana-Maria C. Cristian (2003)
   Piotr A. Pieniazek, C. Melania Oana, Evgeny Epifanovsky (2007)
   Prashant Manohar (2009)

 ------------------------------------------------------------------------------


 Allocating and initializing 29808MB of RAM...
 Calculation will run on 4 cores.


 Alpha MOs, Restricted
 -- Occupied --                  
******* -490.05 -180.88 -169.69 -169.69 -169.69  -80.03  -80.03
  1 A     2 A     3 A     4 A     5 A     6 A     7 A     8 A                  
-65.181 -58.541 -58.540 -58.539 -37.937 -33.124 -33.121 -33.120
  9 A    10 A    11 A    12 A    13 A    14 A    15 A    16 A                  
-24.309 -24.307 -24.307 -24.303 -24.303  -9.861  -7.574  -7.566
 17 A    18 A    19 A    20 A    21 A    22 A    23 A    24 A                  
 -7.474  -7.466  -7.466  -7.253  -5.486  -5.476  -5.475  -5.467
 25 A    26 A    27 A    28 A    29 A    30 A    31 A    32 A                  
 -5.465  -5.465  -5.458  -5.457  -5.457  -3.213  -3.210  -3.209
 33 A    34 A    35 A    36 A    37 A    38 A    39 A    40 A                  
 -3.201  -3.201  -2.409  -2.405  -2.404  -2.392  -2.392  -1.054
 41 A    42 A    43 A    44 A    45 A    46 A    47 A    48 A                  
 -0.937  -0.844  -0.678  -0.526  -0.492  -0.472  -0.416  -0.416
 49 A    50 A    51 A    52 A    53 A    54 A    55 A    56 A                  
 -0.402  -0.375  -0.348
 57 A    58 A    59 A                                                          
 -- Virtual --                   
 -0.024   0.005   0.061   0.065   0.078   0.082   0.099   0.109
 60 A    61 A    62 A    63 A    64 A    65 A    66 A    67 A                  
  0.110   0.121   0.129   0.131   0.142   0.153   0.177   0.191
 68 A    69 A    70 A    71 A    72 A    73 A    74 A    75 A                  
  0.277   0.329   0.336   0.361   0.386   0.388   0.403   0.427
 76 A    77 A    78 A    79 A    80 A    81 A    82 A    83 A                  
  0.428   0.470   0.534   0.538   0.569   0.571   0.579   0.584
 84 A    85 A    86 A    87 A    88 A    89 A    90 A    91 A                  
  0.629   0.660   0.679   0.682   0.728   0.733   0.773   0.789
 92 A    93 A    94 A    95 A    96 A    97 A    98 A    99 A                  
  0.805   0.827   0.870   0.890   0.908   0.924   1.012   1.088
100 A   101 A   102 A   103 A   104 A   105 A   106 A   107 A                  
  1.104   1.151   1.316   1.402   1.546   1.590   1.630   1.778
108 A   109 A   110 A   111 A   112 A   113 A   114 A   115 A                  
  1.833   1.850   1.933   1.987   2.009   2.296   2.328   2.400
116 A   117 A   118 A   119 A   120 A   121 A   122 A   123 A                  
  4.475   4.485   4.489   4.508   4.529   4.542   4.547   4.572
124 A   125 A   126 A   127 A   128 A   129 A   130 A   131 A                  
  4.633   4.747   4.778   6.531   6.561   6.574   7.129   7.223
132 A   133 A   134 A   135 A   136 A   137 A   138 A   139 A                  
  7.416   8.201   8.226   8.277  14.727  14.752  14.772  14.776
140 A   141 A   142 A   143 A   144 A   145 A   146 A   147 A                  
 14.863  14.892  28.878  29.527  29.553  29.560  29.869  29.874
148 A   149 A   150 A   151 A   152 A   153 A   154 A   155 A                  
 29.875  29.887  29.956  49.458 130.586 130.609 130.615 154.274
156 A   157 A   158 A   159 A   160 A   161 A   162 A   163 A                  
165.780 166.044 293.885 293.906 293.9731028.3981912.192
164 A   165 A   166 A   167 A   168 A   169 A   170 A                          

 Beta MOs, Restricted
 -- Occupied --                  
******* -490.05 -180.88 -169.69 -169.69 -169.69  -80.03  -80.03
  1 A     2 A     3 A     4 A     5 A     6 A     7 A     8 A                  
-65.181 -58.541 -58.540 -58.539 -37.937 -33.124 -33.121 -33.120
  9 A    10 A    11 A    12 A    13 A    14 A    15 A    16 A                  
-24.309 -24.307 -24.307 -24.303 -24.303  -9.861  -7.574  -7.566
 17 A    18 A    19 A    20 A    21 A    22 A    23 A    24 A                  
 -7.474  -7.466  -7.466  -7.253  -5.486  -5.476  -5.475  -5.467
 25 A    26 A    27 A    28 A    29 A    30 A    31 A    32 A                  
 -5.465  -5.465  -5.458  -5.457  -5.457  -3.213  -3.210  -3.209
 33 A    34 A    35 A    36 A    37 A    38 A    39 A    40 A                  
 -3.201  -3.201  -2.409  -2.405  -2.404  -2.392  -2.392  -1.054
 41 A    42 A    43 A    44 A    45 A    46 A    47 A    48 A                  
 -0.937  -0.844  -0.678  -0.526  -0.492  -0.472  -0.416  -0.416
 49 A    50 A    51 A    52 A    53 A    54 A    55 A    56 A                  
 -0.402  -0.375  -0.348
 57 A    58 A    59 A                                                          
 -- Virtual --                   
 -0.024   0.005   0.061   0.065   0.078   0.082   0.099   0.109
 60 A    61 A    62 A    63 A    64 A    65 A    66 A    67 A                  
  0.110   0.121   0.129   0.131   0.142   0.153   0.177   0.191
 68 A    69 A    70 A    71 A    72 A    73 A    74 A    75 A                  
  0.277   0.329   0.336   0.361   0.386   0.388   0.403   0.427
 76 A    77 A    78 A    79 A    80 A    81 A    82 A    83 A                  
  0.428   0.470   0.534   0.538   0.569   0.571   0.579   0.584
 84 A    85 A    86 A    87 A    88 A    89 A    90 A    91 A                  
  0.629   0.660   0.679   0.682   0.728   0.733   0.773   0.789
 92 A    93 A    94 A    95 A    96 A    97 A    98 A    99 A                  
  0.805   0.827   0.870   0.890   0.908   0.924   1.012   1.088
100 A   101 A   102 A   103 A   104 A   105 A   106 A   107 A                  
  1.104   1.151   1.316   1.402   1.546   1.590   1.630   1.778
108 A   109 A   110 A   111 A   112 A   113 A   114 A   115 A                  
  1.833   1.850   1.933   1.987   2.009   2.296   2.328   2.400
116 A   117 A   118 A   119 A   120 A   121 A   122 A   123 A                  
  4.475   4.485   4.489   4.508   4.529   4.542   4.547   4.572
124 A   125 A   126 A   127 A   128 A   129 A   130 A   131 A                  
  4.633   4.747   4.778   6.531   6.561   6.574   7.129   7.223
132 A   133 A   134 A   135 A   136 A   137 A   138 A   139 A                  
  7.416   8.201   8.226   8.277  14.727  14.752  14.772  14.776
140 A   141 A   142 A   143 A   144 A   145 A   146 A   147 A                  
 14.863  14.892  28.878  29.527  29.553  29.560  29.869  29.874
148 A   149 A   150 A   151 A   152 A   153 A   154 A   155 A                  
 29.875  29.887  29.956  49.458 130.586 130.609 130.615 154.274
156 A   157 A   158 A   159 A   160 A   161 A   162 A   163 A                  
165.780 166.044 293.885 293.906 293.9731028.3981912.192
164 A   165 A   166 A   167 A   168 A   169 A   170 A                          

 Occupation and symmetry of molecular orbitals

 Point group: C1 (1 irreducible representation).

                           A     All 
 -------------------------------------
 All molecular orbitals:
  - Alpha                  170   170 
  - Beta                   170   170 
 -------------------------------------
 Alpha orbitals:
  - Frozen occupied        37    37  
  - Active occupied        22    22  
  - Active virtual         111   111 
  - Frozen virtual         0     0   
 -------------------------------------
 Beta orbitals:
  - Frozen occupied        37    37  
  - Active occupied        22    22  
  - Active virtual         111   111 
  - Frozen virtual         0     0   
 -------------------------------------

 Import integrals:   CPU 0.00 s  wall 0.00 s

 Import integrals:   CPU 148.51 s  wall 38.03 s

 MP2 amplitudes:   CPU 0.21 s  wall 0.13 s

Running a double precision version
           CCSD T amplitudes will be solved using DIIS.

           Start     Size      MaxIter   EConv     TConv     
           3         7         100       1.00e-07  1.00e-05  
 ------------------------------------------------------------------------------
           Energy (a.u.)   Ediff      Tdiff       Comment
 ------------------------------------------------------------------------------
         -1.0171389e+04                           
     1   -1.0171381e+04   7.71e-03   8.53e-01     
     2   -1.0171400e+04   1.93e-02   1.06e-01     
     3   -1.0171401e+04   5.44e-04   4.36e-02     
     4   -1.0171403e+04   1.89e-03   1.40e-02     Switched to DIIS steps.
     5   -1.0171404e+04   6.68e-04   1.26e-02     
     6   -1.0171404e+04   1.55e-05   2.54e-03     
     7   -1.0171404e+04   1.23e-06   1.08e-03     
     8   -1.0171404e+04   4.04e-06   2.50e-04     
     9   -1.0171404e+04   9.79e-07   1.35e-04     
    10   -1.0171404e+04   3.04e-07   5.58e-05     
    11   -1.0171404e+04   7.90e-08   3.29e-05     
    12   -1.0171404e+04   6.74e-08   9.93e-06     
 ------------------------------------------------------------------------------
         -1.0171404e+04                           CCSD T converged.

End of double precision
 SCF energy                 = -10170.67913330
 MP2 energy                 = -10171.38885803
 CCSD correlation energy     =     -0.72443077
 CCSD total energy           = -10171.40356407

 CCSD  T1^2 = 0.0123  T2^2 = 0.3147  Leading amplitudes:

 Amplitude    Orbitals with energies
  0.0245       55 (A) A                  ->    60 (A) A                   
              -0.4160                         -0.0242                     
  0.0245       55 (A) B                  ->    60 (A) B                   
              -0.4160                         -0.0242                     
 -0.0182       52 (A) A                  ->    61 (A) A                   
              -0.5260                          0.0053                     
 -0.0182       52 (A) B                  ->    61 (A) B                   
              -0.5260                          0.0053                     

 Amplitude    Orbitals with energies
 -0.1185       59 (A) A      59 (A) B    ->    60 (A) A      60 (A) B     
              -0.3484       -0.3484           -0.0242       -0.0242       
  0.1185       59 (A) A      59 (A) B    ->    60 (A) B      60 (A) A     
              -0.3484       -0.3484           -0.0242       -0.0242       
  0.1185       59 (A) B      59 (A) A    ->    60 (A) A      60 (A) B     
              -0.3484       -0.3484           -0.0242       -0.0242       
 -0.1185       59 (A) B      59 (A) A    ->    60 (A) B      60 (A) A     
              -0.3484       -0.3484           -0.0242       -0.0242       

 Computing CCSD intemediates for later calculations in double precision
 Finished.

Running a double precision version
           CCSD Lambda amplitudes will be solved using DIIS.
           Start     Size      MaxIter   EConv     LConv     
           3         7         100       1.00e-07  1.00e-05  
 ------------------------------------------------------------------------------
            Enorm      Ldiff       Comment
 ------------------------------------------------------------------------------
     1     6.35e-02   4.98e-02     
     2     1.46e-02   5.09e-03     
     3     6.11e-03   2.35e-03     
     4     3.35e-03   1.16e-03     Switched to DIIS steps.
     5     1.07e-03   5.92e-04     
     6     5.15e-04   1.66e-04     
     7     1.62e-04   4.11e-05     
     8     7.36e-05   5.85e-06     
     9     2.48e-05   5.41e-06     
    10     1.06e-05   1.78e-06     
    11     4.06e-06   5.85e-07     
    12     2.12e-06   7.45e-08     
    13     9.93e-07   9.13e-08     
    14     4.51e-07   2.49e-08     
    15     2.27e-07   6.85e-09     
    16     9.20e-08   8.00e-09     
 ------------------------------------------------------------------------------
                                   CCSD Lambda converged.

 Computing density matrices in double precision...
           Orbital response amplitudes will be solved using DIIS.
           Start     Size      MaxIter   EConv     LConv     
           3         7         100       1.00e-06  1.00e-06  
 ------------------------------------------------------------------------------
            Enorm      Ldiff       Comment
 ------------------------------------------------------------------------------
     1     1.18e-01   1.49e-03     
     2     1.19e-01   6.16e-03     
     3     1.50e-01   3.50e-02     
     4     1.49e-02   7.15e-02     Switched to DIIS steps.
     5     6.08e-03   1.16e-03     
     6     1.40e-03   4.59e-04     
     7     3.18e-04   2.45e-04     
     8     8.24e-05   3.75e-05     
     9     2.53e-05   8.34e-06     
    10     9.41e-06   3.45e-06     
    11     3.88e-06   1.15e-06     
    12     1.83e-06   5.82e-07     
    13     3.74e-07   1.43e-07     
 ------------------------------------------------------------------------------
                                   Orbital response converged.

 Computing density matrices... Done.
 CCSD calculation:   CPU 4941.07 s  wall 1251.83 s

 Transferring MO TPDM to AO TPDM
 Transferring g2_o1o1o1o1
 Transferring g2_o1o1o1v1
 Transferring g2_o1o1v1v1
 Transferring g2_o1v1o1v1
 Transferring g2_o1v1v1v1
 Transferring g2_v1v1v1v1
 Adding separable TPDM
 Computing TPDM gradient
 --------------------------------------------------------
 2e gradient
  Atom          X               Y               Z
 --------------------------------------------------------
    1        -68.297843       36.126393        0.000000  
    2         -9.159992      -43.924272       -0.000000  
    3         27.663973      -33.888628        0.000000  
    4         49.793862       41.686507       -0.000000  
 --------------------------------------------------------
 --------------------------------------------------------
 Final gradient
  Atom          X               Y               Z
 --------------------------------------------------------
    1        -68.297843       36.126393        0.000000  
    2         -9.159992      -43.924272       -0.000000  
    3         27.663973      -33.888628        0.000000  
    4         49.793862       41.686507       -0.000000  
 --------------------------------------------------------
 Analytic gradient from two-electron contribution:   CPU 734.21 s  wall 228.99 s

 Total ccman2 time:   CPU 5829.11 s  wall 1520.65 s


 --------------------------------------------------------------

                    Orbital Energies (a.u.)
 --------------------------------------------------------------

 Alpha MOs
 -- Occupied --
*******-490.047-180.883-169.689-169.688-169.688 -80.035 -80.026
-65.181 -58.541 -58.540 -58.539 -37.937 -33.124 -33.121 -33.120
-24.309 -24.307 -24.307 -24.303 -24.303  -9.861  -7.574  -7.566
 -7.474  -7.466  -7.466  -7.253  -5.486  -5.476  -5.475  -5.467
 -5.465  -5.465  -5.458  -5.457  -5.457  -3.213  -3.210  -3.209
 -3.201  -3.201  -2.409  -2.405  -2.404  -2.392  -2.392  -1.054
 -0.937  -0.844  -0.678  -0.526  -0.492  -0.472  -0.416  -0.416
 -0.402  -0.375  -0.348
 -- Virtual --
 -0.024   0.005   0.061   0.065   0.078   0.082   0.099   0.109
  0.110   0.121   0.129   0.131   0.142   0.153   0.177   0.191
  0.277   0.329   0.336   0.361   0.386   0.388   0.403   0.427
  0.428   0.470   0.534   0.538   0.569   0.571   0.579   0.584
  0.629   0.660   0.679   0.682   0.728   0.733   0.773   0.789
  0.805   0.827   0.870   0.890   0.908   0.924   1.012   1.088
  1.104   1.151   1.316   1.402   1.546   1.590   1.630   1.778
  1.833   1.850   1.933   1.987   2.009   2.296   2.328   2.400
  4.475   4.485   4.489   4.508   4.529   4.542   4.547   4.572
  4.633   4.747   4.778   6.531   6.561   6.574   7.129   7.223
  7.416   8.201   8.226   8.277  14.727  14.752  14.772  14.776
 14.863  14.892  28.878  29.527  29.553  29.560  29.869  29.874
 29.875  29.887  29.956  49.458 130.586 130.609 130.615 154.274
165.780 166.044 293.885 293.906 293.9731028.3981912.192
 --------------------------------------------------------------

          Ground-State Mulliken Net Atomic Charges

     Atom                 Charge (a.u.)
  ----------------------------------------
      1 I                    -0.117635
      2 P                     0.106807
      3 P                     0.186614
      4 Br                   -0.175787
  ----------------------------------------
  Sum of atomic charges =    -0.000000

 -----------------------------------------------------------------
                    Cartesian Multipole Moments
 -----------------------------------------------------------------
    Charge (ESU x 10^10)
                 0.0000
    Dipole Moment (Debye)
         X       0.0142      Y       0.5831      Z       0.0000
       Tot       0.5833
    Quadrupole Moments (Debye-Ang)
        XX     -75.8397     XY      -1.6558     YY     -72.6500
        XZ      -0.0000     YZ       0.0000     ZZ     -74.2587
    Octopole Moments (Debye-Ang^2)
       XXX      20.0313    XXY     -21.8101    XYY       5.5530
       YYY     -57.3211    XXZ       0.0000    XYZ      -0.0000
       YYZ      -0.0000    XZZ       4.3168    YZZ     -15.5008
       ZZZ       0.0000
    Hexadecapole Moments (Debye-Ang^3)
      XXXX   -1337.2339   XXXY      16.1304   XXYY    -309.5816
      XYYY      24.7437   YYYY    -589.9412   XXXZ      -0.0000
      XXYZ       0.0000   XYYZ       0.0000   YYYZ       0.0000
      XXZZ    -241.0753   XYZZ       7.9266   YYZZ    -118.1416
      XZZZ      -0.0000   YZZZ       0.0000   ZZZZ    -108.9176
 -----------------------------------------------------------------
 DrvMan completing analytic gradient of the correlated energy
 Correlated dipole moment
            1
    1   0.0055775
    2   0.2294223
    3   0.0000000
 Energy read as -10171.403564069
 Full Analytical Gradient: (in a.u., or Hartree/Bohr)
             1             2             3             4
    1   -0.00003188    0.00019672   -0.00019362    0.00002879
    2    0.00011693   -0.00017281    0.00009313   -0.00003726
    3    0.00000000    0.00000000    0.00000000   -0.00000000
 Gradient time:  CPU 0.72 s  wall 0.76 s
 ----------------------------------------------------------------
             Standard Nuclear Orientation (Angstroms)
    I     Atom           X                Y                Z
 ----------------------------------------------------------------
    1      I       1.7177627032    -0.3745001458     0.0000000000
    2      P       0.4201066650     1.7292899215    -0.0000000000
    3      P      -1.5939816547     1.4045559218    -0.0000000000
    4      Br     -2.0980942406    -0.7744622834     0.0000000000
 ----------------------------------------------------------------
 Nuclear Repulsion Energy =   798.7644778668 hartrees
 There are       59 alpha and       59 beta electrons

                       Distance Matrix (Angstroms)
             I (  1)   P (  2)   P (  3)
   P (  2)  2.471810
   P (  3)  3.759347  2.040099
   Br(  4)  3.836761  3.551072  2.236571

 Requested basis set is 6-311++G(d,p)
 There are 69 shells and 170 basis functions
 A cutoff of  1.0D-14 yielded   1877 shell pairs
 There are     12185 function pairs (     13685 Cartesian)
 Smallest overlap matrix eigenvalue = 6.82E-04
 Guess MOs from SCF MO coefficient file

 -----------------------------------------------------------------------
  General SCF calculation program by
  Eric Jon Sundstrom, Paul Horn, Yuezhi Mao, Dmitri Zuev, Alec White,
  David Stuck, Shaama M.S., Shane Yost, Joonho Lee, David Small,
  Daniel Levine, Susi Lehtola, Hugh Burton, Evgeny Epifanovsky
 -----------------------------------------------------------------------
 Hartree-Fock
 using 4 threads for integral computing
 -------------------------------------------------------
 OpenMP Integral computing Module                
 Release: version 2.0, May 2017, Q-Chem Inc. Pleasanton 
 -------------------------------------------------------
 A restricted SCF calculation will be
 performed using DIIS
 SCF converges when DIIS error is below 1.0e-08
 ---------------------------------------
  Cycle       Energy         DIIS error
 ---------------------------------------
    1  -10170.6791367377      3.37e-06  
    2  -10170.6791368253      9.45e-07  
    3  -10170.6791368399      3.77e-07  
    4  -10170.6791368421      1.81e-07  
    5  -10170.6791368426      6.78e-08  
    6  -10170.6791368426      2.40e-08  
    7  -10170.6791368426      9.67e-09  Convergence criterion met
 ---------------------------------------
 SCF time:   CPU 10.90s  wall 3.00s 
 SCF   energy in the final basis set =   -10170.6791368426
 Total energy in the final basis set =   -10170.6791368426


 ------------------------------------------------------------------------------

   CCMAN2: suite of methods based on coupled cluster
           and equation of motion theories.

   Components:
   * libvmm-1.3-trunk
     by Evgeny Epifanovsky, Ilya Kaliman.
   * libtensor-2.5-trunk
     by Evgeny Epifanovsky, Michael Wormit, Dmitry Zuev, Sam Manzer, 
        Ilya Kaliman.
   * libcc-2.5-trunk
     by Evgeny Epifanovsky, Arik Landau, Tomasz Kus, Kirill Khistyaev, 
        Dmitry Zuev, Prashant Manohar, Xintian Feng, Anna Krylov, 
        Matthew Goldey, Alec White, Thomas Jagau, Kaushik Nanda, 
        Anastasia Gunina, Alexander Kunitsa, Joonho Lee.

   CCMAN original authors:
   Anna I. Krylov, C. David Sherrill, Steven R. Gwaltney,
   Edward F. C. Byrd (2000)
   Sergey V. Levchenko, Lyudmila V. Slipchenko, Tao Wang,
   Ana-Maria C. Cristian (2003)
   Piotr A. Pieniazek, C. Melania Oana, Evgeny Epifanovsky (2007)
   Prashant Manohar (2009)

 ------------------------------------------------------------------------------


 Allocating and initializing 29808MB of RAM...
 Calculation will run on 4 cores.


 Alpha MOs, Restricted
 -- Occupied --                  
******* -490.05 -180.88 -169.69 -169.69 -169.69  -80.03  -80.03
  1 A     2 A     3 A     4 A     5 A     6 A     7 A     8 A                  
-65.181 -58.541 -58.540 -58.539 -37.937 -33.125 -33.121 -33.120
  9 A    10 A    11 A    12 A    13 A    14 A    15 A    16 A                  
-24.309 -24.307 -24.307 -24.303 -24.303  -9.861  -7.574  -7.566
 17 A    18 A    19 A    20 A    21 A    22 A    23 A    24 A                  
 -7.474  -7.466  -7.466  -7.253  -5.486  -5.476  -5.475  -5.467
 25 A    26 A    27 A    28 A    29 A    30 A    31 A    32 A                  
 -5.465  -5.465  -5.458  -5.457  -5.457  -3.213  -3.210  -3.209
 33 A    34 A    35 A    36 A    37 A    38 A    39 A    40 A                  
 -3.201  -3.201  -2.409  -2.405  -2.404  -2.392  -2.392  -1.054
 41 A    42 A    43 A    44 A    45 A    46 A    47 A    48 A                  
 -0.937  -0.844  -0.678  -0.526  -0.492  -0.472  -0.416  -0.416
 49 A    50 A    51 A    52 A    53 A    54 A    55 A    56 A                  
 -0.402  -0.375  -0.348
 57 A    58 A    59 A                                                          
 -- Virtual --                   
 -0.024   0.005   0.061   0.065   0.078   0.082   0.099   0.109
 60 A    61 A    62 A    63 A    64 A    65 A    66 A    67 A                  
  0.110   0.121   0.129   0.131   0.142   0.153   0.177   0.191
 68 A    69 A    70 A    71 A    72 A    73 A    74 A    75 A                  
  0.277   0.329   0.336   0.361   0.386   0.388   0.403   0.427
 76 A    77 A    78 A    79 A    80 A    81 A    82 A    83 A                  
  0.428   0.470   0.534   0.538   0.569   0.571   0.578   0.584
 84 A    85 A    86 A    87 A    88 A    89 A    90 A    91 A                  
  0.629   0.660   0.679   0.682   0.728   0.733   0.773   0.789
 92 A    93 A    94 A    95 A    96 A    97 A    98 A    99 A                  
  0.805   0.827   0.870   0.890   0.908   0.924   1.012   1.088
100 A   101 A   102 A   103 A   104 A   105 A   106 A   107 A                  
  1.104   1.152   1.316   1.402   1.546   1.590   1.630   1.778
108 A   109 A   110 A   111 A   112 A   113 A   114 A   115 A                  
  1.833   1.850   1.933   1.987   2.009   2.296   2.328   2.400
116 A   117 A   118 A   119 A   120 A   121 A   122 A   123 A                  
  4.475   4.485   4.489   4.508   4.529   4.542   4.547   4.572
124 A   125 A   126 A   127 A   128 A   129 A   130 A   131 A                  
  4.633   4.747   4.778   6.531   6.561   6.574   7.129   7.223
132 A   133 A   134 A   135 A   136 A   137 A   138 A   139 A                  
  7.416   8.201   8.226   8.277  14.727  14.752  14.772  14.776
140 A   141 A   142 A   143 A   144 A   145 A   146 A   147 A                  
 14.863  14.892  28.878  29.527  29.553  29.560  29.869  29.874
148 A   149 A   150 A   151 A   152 A   153 A   154 A   155 A                  
 29.875  29.887  29.956  49.458 130.586 130.609 130.615 154.274
156 A   157 A   158 A   159 A   160 A   161 A   162 A   163 A                  
165.780 166.044 293.885 293.906 293.9731028.3981912.192
164 A   165 A   166 A   167 A   168 A   169 A   170 A                          

 Beta MOs, Restricted
 -- Occupied --                  
******* -490.05 -180.88 -169.69 -169.69 -169.69  -80.03  -80.03
  1 A     2 A     3 A     4 A     5 A     6 A     7 A     8 A                  
-65.181 -58.541 -58.540 -58.539 -37.937 -33.125 -33.121 -33.120
  9 A    10 A    11 A    12 A    13 A    14 A    15 A    16 A                  
-24.309 -24.307 -24.307 -24.303 -24.303  -9.861  -7.574  -7.566
 17 A    18 A    19 A    20 A    21 A    22 A    23 A    24 A                  
 -7.474  -7.466  -7.466  -7.253  -5.486  -5.476  -5.475  -5.467
 25 A    26 A    27 A    28 A    29 A    30 A    31 A    32 A                  
 -5.465  -5.465  -5.458  -5.457  -5.457  -3.213  -3.210  -3.209
 33 A    34 A    35 A    36 A    37 A    38 A    39 A    40 A                  
 -3.201  -3.201  -2.409  -2.405  -2.404  -2.392  -2.392  -1.054
 41 A    42 A    43 A    44 A    45 A    46 A    47 A    48 A                  
 -0.937  -0.844  -0.678  -0.526  -0.492  -0.472  -0.416  -0.416
 49 A    50 A    51 A    52 A    53 A    54 A    55 A    56 A                  
 -0.402  -0.375  -0.348
 57 A    58 A    59 A                                                          
 -- Virtual --                   
 -0.024   0.005   0.061   0.065   0.078   0.082   0.099   0.109
 60 A    61 A    62 A    63 A    64 A    65 A    66 A    67 A                  
  0.110   0.121   0.129   0.131   0.142   0.153   0.177   0.191
 68 A    69 A    70 A    71 A    72 A    73 A    74 A    75 A                  
  0.277   0.329   0.336   0.361   0.386   0.388   0.403   0.427
 76 A    77 A    78 A    79 A    80 A    81 A    82 A    83 A                  
  0.428   0.470   0.534   0.538   0.569   0.571   0.578   0.584
 84 A    85 A    86 A    87 A    88 A    89 A    90 A    91 A                  
  0.629   0.660   0.679   0.682   0.728   0.733   0.773   0.789
 92 A    93 A    94 A    95 A    96 A    97 A    98 A    99 A                  
  0.805   0.827   0.870   0.890   0.908   0.924   1.012   1.088
100 A   101 A   102 A   103 A   104 A   105 A   106 A   107 A                  
  1.104   1.152   1.316   1.402   1.546   1.590   1.630   1.778
108 A   109 A   110 A   111 A   112 A   113 A   114 A   115 A                  
  1.833   1.850   1.933   1.987   2.009   2.296   2.328   2.400
116 A   117 A   118 A   119 A   120 A   121 A   122 A   123 A                  
  4.475   4.485   4.489   4.508   4.529   4.542   4.547   4.572
124 A   125 A   126 A   127 A   128 A   129 A   130 A   131 A                  
  4.633   4.747   4.778   6.531   6.561   6.574   7.129   7.223
132 A   133 A   134 A   135 A   136 A   137 A   138 A   139 A                  
  7.416   8.201   8.226   8.277  14.727  14.752  14.772  14.776
140 A   141 A   142 A   143 A   144 A   145 A   146 A   147 A                  
 14.863  14.892  28.878  29.527  29.553  29.560  29.869  29.874
148 A   149 A   150 A   151 A   152 A   153 A   154 A   155 A                  
 29.875  29.887  29.956  49.458 130.586 130.609 130.615 154.274
156 A   157 A   158 A   159 A   160 A   161 A   162 A   163 A                  
165.780 166.044 293.885 293.906 293.9731028.3981912.192
164 A   165 A   166 A   167 A   168 A   169 A   170 A                          

 Occupation and symmetry of molecular orbitals

 Point group: C1 (1 irreducible representation).

                           A     All 
 -------------------------------------
 All molecular orbitals:
  - Alpha                  170   170 
  - Beta                   170   170 
 -------------------------------------
 Alpha orbitals:
  - Frozen occupied        37    37  
  - Active occupied        22    22  
  - Active virtual         111   111 
  - Frozen virtual         0     0   
 -------------------------------------
 Beta orbitals:
  - Frozen occupied        37    37  
  - Active occupied        22    22  
  - Active virtual         111   111 
  - Frozen virtual         0     0   
 -------------------------------------

 Import integrals:   CPU 0.00 s  wall 0.00 s

 Import integrals:   CPU 148.91 s  wall 38.39 s

 MP2 amplitudes:   CPU 0.21 s  wall 0.13 s

Running a double precision version
           CCSD T amplitudes will be solved using DIIS.

           Start     Size      MaxIter   EConv     TConv     
           3         7         100       1.00e-07  1.00e-05  
 ------------------------------------------------------------------------------
           Energy (a.u.)   Ediff      Tdiff       Comment
 ------------------------------------------------------------------------------
         -1.0171389e+04                           
     1   -1.0171381e+04   7.71e-03   8.53e-01     
     2   -1.0171400e+04   1.93e-02   1.06e-01     
     3   -1.0171401e+04   5.44e-04   4.36e-02     
     4   -1.0171403e+04   1.89e-03   1.40e-02     Switched to DIIS steps.
     5   -1.0171404e+04   6.68e-04   1.26e-02     
     6   -1.0171404e+04   1.55e-05   2.54e-03     
     7   -1.0171404e+04   1.22e-06   1.08e-03     
     8   -1.0171404e+04   4.05e-06   2.50e-04     
     9   -1.0171404e+04   9.79e-07   1.35e-04     
    10   -1.0171404e+04   3.04e-07   5.58e-05     
    11   -1.0171404e+04   7.90e-08   3.29e-05     
    12   -1.0171404e+04   6.74e-08   9.92e-06     
 ------------------------------------------------------------------------------
         -1.0171404e+04                           CCSD T converged.

End of double precision
 SCF energy                 = -10170.67913684
 MP2 energy                 = -10171.38885914
 CCSD correlation energy     =     -0.72442701
 CCSD total energy           = -10171.40356385

 CCSD  T1^2 = 0.0123  T2^2 = 0.3147  Leading amplitudes:

 Amplitude    Orbitals with energies
  0.0245       55 (A) A                  ->    60 (A) A                   
              -0.4160                         -0.0242                     
  0.0245       55 (A) B                  ->    60 (A) B                   
              -0.4160                         -0.0242                     
 -0.0182       52 (A) A                  ->    61 (A) A                   
              -0.5260                          0.0053                     
 -0.0182       52 (A) B                  ->    61 (A) B                   
              -0.5260                          0.0053                     

 Amplitude    Orbitals with energies
 -0.1185       59 (A) A      59 (A) B    ->    60 (A) A      60 (A) B     
              -0.3484       -0.3484           -0.0242       -0.0242       
  0.1185       59 (A) A      59 (A) B    ->    60 (A) B      60 (A) A     
              -0.3484       -0.3484           -0.0242       -0.0242       
  0.1185       59 (A) B      59 (A) A    ->    60 (A) A      60 (A) B     
              -0.3484       -0.3484           -0.0242       -0.0242       
 -0.1185       59 (A) B      59 (A) A    ->    60 (A) B      60 (A) A     
              -0.3484       -0.3484           -0.0242       -0.0242       

 Computing CCSD intemediates for later calculations in double precision
 Finished.

Running a double precision version
           CCSD Lambda amplitudes will be solved using DIIS.
           Start     Size      MaxIter   EConv     LConv     
           3         7         100       1.00e-07  1.00e-05  
 ------------------------------------------------------------------------------
            Enorm      Ldiff       Comment
 ------------------------------------------------------------------------------
     1     6.35e-02   4.98e-02     
     2     1.46e-02   5.09e-03     
     3     6.11e-03   2.35e-03     
     4     3.35e-03   1.16e-03     Switched to DIIS steps.
     5     1.07e-03   5.92e-04     
     6     5.15e-04   1.66e-04     
     7     1.62e-04   4.11e-05     
     8     7.36e-05   5.84e-06     
     9     2.48e-05   5.40e-06     
    10     1.06e-05   1.78e-06     
    11     4.06e-06   5.84e-07     
    12     2.12e-06   7.44e-08     
    13     9.93e-07   9.12e-08     
    14     4.50e-07   2.50e-08     
    15     2.27e-07   6.83e-09     
    16     9.20e-08   8.01e-09     
 ------------------------------------------------------------------------------
                                   CCSD Lambda converged.

 Computing density matrices in double precision...
           Orbital response amplitudes will be solved using DIIS.
           Start     Size      MaxIter   EConv     LConv     
           3         7         100       1.00e-06  1.00e-06  
 ------------------------------------------------------------------------------
            Enorm      Ldiff       Comment
 ------------------------------------------------------------------------------
     1     1.18e-01   1.50e-03     
     2     1.19e-01   6.16e-03     
     3     1.50e-01   3.50e-02     
     4     1.49e-02   7.15e-02     Switched to DIIS steps.
     5     6.08e-03   1.16e-03     
     6     1.40e-03   4.58e-04     
     7     3.18e-04   2.45e-04     
     8     8.23e-05   3.75e-05     
     9     2.53e-05   8.34e-06     
    10     9.40e-06   3.45e-06     
    11     3.87e-06   1.15e-06     
    12     1.83e-06   5.81e-07     
    13     3.74e-07   1.44e-07     
 ------------------------------------------------------------------------------
                                   Orbital response converged.

 Computing density matrices... Done.
 CCSD calculation:   CPU 4939.07 s  wall 1251.50 s

 Transferring MO TPDM to AO TPDM
 Transferring g2_o1o1o1o1
 Transferring g2_o1o1o1v1
 Transferring g2_o1o1v1v1
 Transferring g2_o1v1o1v1
 Transferring g2_o1v1v1v1
 Transferring g2_v1v1v1v1
 Adding separable TPDM
 Computing TPDM gradient
 --------------------------------------------------------
 2e gradient
  Atom          X               Y               Z
 --------------------------------------------------------
    1        -68.302992       36.108690       -0.000000  
    2         -9.136870      -43.917461        0.000000  
    3         27.664085      -33.882599       -0.000000  
    4         49.775776       41.691370       -0.000000  
 --------------------------------------------------------
 --------------------------------------------------------
 Final gradient
  Atom          X               Y               Z
 --------------------------------------------------------
    1        -68.302992       36.108690       -0.000000  
    2         -9.136870      -43.917461        0.000000  
    3         27.664085      -33.882599       -0.000000  
    4         49.775776       41.691370       -0.000000  
 --------------------------------------------------------
 Analytic gradient from two-electron contribution:   CPU 740.28 s  wall 231.76 s

 Total ccman2 time:   CPU 5833.10 s  wall 1523.35 s


 --------------------------------------------------------------

                    Orbital Energies (a.u.)
 --------------------------------------------------------------

 Alpha MOs
 -- Occupied --
*******-490.047-180.883-169.689-169.688-169.688 -80.035 -80.026
-65.181 -58.541 -58.540 -58.539 -37.937 -33.125 -33.121 -33.120
-24.309 -24.307 -24.307 -24.303 -24.303  -9.861  -7.574  -7.566
 -7.474  -7.466  -7.466  -7.253  -5.486  -5.476  -5.475  -5.467
 -5.465  -5.465  -5.458  -5.457  -5.457  -3.213  -3.210  -3.209
 -3.201  -3.201  -2.409  -2.405  -2.404  -2.392  -2.392  -1.054
 -0.937  -0.844  -0.678  -0.526  -0.492  -0.472  -0.416  -0.416
 -0.402  -0.375  -0.348
 -- Virtual --
 -0.024   0.005   0.061   0.065   0.078   0.082   0.099   0.109
  0.110   0.121   0.129   0.131   0.142   0.153   0.177   0.191
  0.277   0.329   0.336   0.361   0.386   0.388   0.403   0.427
  0.428   0.470   0.534   0.538   0.569   0.571   0.578   0.584
  0.629   0.660   0.679   0.682   0.728   0.733   0.773   0.789
  0.805   0.827   0.870   0.890   0.908   0.924   1.012   1.088
  1.104   1.152   1.316   1.402   1.546   1.590   1.630   1.778
  1.833   1.850   1.933   1.987   2.009   2.296   2.328   2.400
  4.475   4.485   4.489   4.508   4.529   4.542   4.547   4.572
  4.633   4.747   4.778   6.531   6.561   6.574   7.129   7.223
  7.416   8.201   8.226   8.277  14.727  14.752  14.772  14.776
 14.863  14.892  28.878  29.527  29.553  29.560  29.869  29.874
 29.875  29.887  29.956  49.458 130.586 130.609 130.615 154.274
165.780 166.044 293.885 293.906 293.9731028.3981912.192
 --------------------------------------------------------------

          Ground-State Mulliken Net Atomic Charges

     Atom                 Charge (a.u.)
  ----------------------------------------
      1 I                    -0.117530
      2 P                     0.106679
      3 P                     0.186728
      4 Br                   -0.175877
  ----------------------------------------
  Sum of atomic charges =    -0.000000

 -----------------------------------------------------------------
                    Cartesian Multipole Moments
 -----------------------------------------------------------------
    Charge (ESU x 10^10)
                 0.0000
    Dipole Moment (Debye)
         X       0.0151      Y       0.5820      Z       0.0000
       Tot       0.5822
    Quadrupole Moments (Debye-Ang)
        XX     -75.8347     XY      -1.6583     YY     -72.6559
        XZ       0.0000     YZ       0.0000     ZZ     -74.2580
    Octopole Moments (Debye-Ang^2)
       XXX      19.9584    XXY     -21.8424    XYY       5.5201
       YYY     -57.4142    XXZ       0.0000    XYZ       0.0000
       YYZ       0.0000    XZZ       4.2898    YZZ     -15.5309
       ZZZ       0.0000
    Hexadecapole Moments (Debye-Ang^3)
      XXXX   -1337.7472   XXXY      15.9771   XXYY    -309.6588
      XYYY      24.6314   YYYY    -589.8764   XXXZ       0.0000
      XXYZ      -0.0000   XYYZ       0.0000   YYYZ       0.0000
      XXZZ    -241.1715   XYZZ       7.8864   YYZZ    -118.1220
      XZZZ      -0.0000   YZZZ       0.0000   ZZZZ    -108.9149
 -----------------------------------------------------------------
 DrvMan completing analytic gradient of the correlated energy
 Correlated dipole moment
            1
    1   0.0059474
    2   0.2289694
    3   0.0000000
 Energy read as -10171.403563853
 Full Analytical Gradient: (in a.u., or Hartree/Bohr)
             1             2             3             4
    1   -0.00003488    0.00022624   -0.00021252    0.00002116
    2    0.00018317   -0.00026376    0.00010837   -0.00002778
    3   -0.00000000    0.00000000   -0.00000000    0.00000000
 Gradient time:  CPU 0.71 s  wall 0.75 s
 ----------------------------------------------------------------
             Standard Nuclear Orientation (Angstroms)
    I     Atom           X                Y                Z
 ----------------------------------------------------------------
    1      I       1.7177627032    -0.3765001458     0.0000000000
    2      P       0.4201066650     1.7292899215    -0.0000000000
    3      P      -1.5939816547     1.4045559218    -0.0000000000
    4      Br     -2.0980942406    -0.7744622834     0.0000000000
 ----------------------------------------------------------------
 Nuclear Repulsion Energy =   798.6330254418 hartrees
 There are       59 alpha and       59 beta electrons

                       Distance Matrix (Angstroms)
             I (  1)   P (  2)   P (  3)
   P (  2)  2.473512
   P (  3)  3.760294  2.040099
   Br(  4)  3.836553  3.551072  2.236571

 Requested basis set is 6-311++G(d,p)
 There are 69 shells and 170 basis functions
 A cutoff of  1.0D-14 yielded   1877 shell pairs
 There are     12185 function pairs (     13685 Cartesian)
 Smallest overlap matrix eigenvalue = 6.82E-04
 Guess MOs from SCF MO coefficient file

 -----------------------------------------------------------------------
  General SCF calculation program by
  Eric Jon Sundstrom, Paul Horn, Yuezhi Mao, Dmitri Zuev, Alec White,
  David Stuck, Shaama M.S., Shane Yost, Joonho Lee, David Small,
  Daniel Levine, Susi Lehtola, Hugh Burton, Evgeny Epifanovsky
 -----------------------------------------------------------------------
 Hartree-Fock
 using 4 threads for integral computing
 -------------------------------------------------------
 OpenMP Integral computing Module                
 Release: version 2.0, May 2017, Q-Chem Inc. Pleasanton 
 -------------------------------------------------------
 A restricted SCF calculation will be
 performed using DIIS
 SCF converges when DIIS error is below 1.0e-08
 ---------------------------------------
  Cycle       Energy         DIIS error
 ---------------------------------------
    1  -10170.6791226954      7.98e-06  
    2  -10170.6791230648      2.17e-06  
    3  -10170.6791231044      1.19e-06  
    4  -10170.6791231138      3.62e-07  
    5  -10170.6791231154      1.42e-07  
    6  -10170.6791231156      5.39e-08  
    7  -10170.6791231158      2.34e-08  
    8  -10170.6791231158      9.98e-09  Convergence criterion met
 ---------------------------------------
 SCF time:   CPU 12.32s  wall 3.00s 
 SCF   energy in the final basis set =   -10170.6791231158
 Total energy in the final basis set =   -10170.6791231158


 ------------------------------------------------------------------------------

   CCMAN2: suite of methods based on coupled cluster
           and equation of motion theories.

   Components:
   * libvmm-1.3-trunk
     by Evgeny Epifanovsky, Ilya Kaliman.
   * libtensor-2.5-trunk
     by Evgeny Epifanovsky, Michael Wormit, Dmitry Zuev, Sam Manzer, 
        Ilya Kaliman.
   * libcc-2.5-trunk
     by Evgeny Epifanovsky, Arik Landau, Tomasz Kus, Kirill Khistyaev, 
        Dmitry Zuev, Prashant Manohar, Xintian Feng, Anna Krylov, 
        Matthew Goldey, Alec White, Thomas Jagau, Kaushik Nanda, 
        Anastasia Gunina, Alexander Kunitsa, Joonho Lee.

   CCMAN original authors:
   Anna I. Krylov, C. David Sherrill, Steven R. Gwaltney,
   Edward F. C. Byrd (2000)
   Sergey V. Levchenko, Lyudmila V. Slipchenko, Tao Wang,
   Ana-Maria C. Cristian (2003)
   Piotr A. Pieniazek, C. Melania Oana, Evgeny Epifanovsky (2007)
   Prashant Manohar (2009)

 ------------------------------------------------------------------------------


 Allocating and initializing 29808MB of RAM...
 Calculation will run on 4 cores.


 Alpha MOs, Restricted
 -- Occupied --                  
******* -490.05 -180.88 -169.69 -169.69 -169.69  -80.04  -80.03
  1 A     2 A     3 A     4 A     5 A     6 A     7 A     8 A                  
-65.181 -58.541 -58.540 -58.540 -37.936 -33.124 -33.120 -33.120
  9 A    10 A    11 A    12 A    13 A    14 A    15 A    16 A                  
-24.308 -24.307 -24.307 -24.303 -24.303  -9.861  -7.574  -7.566
 17 A    18 A    19 A    20 A    21 A    22 A    23 A    24 A                  
 -7.474  -7.467  -7.466  -7.253  -5.486  -5.476  -5.475  -5.467
 25 A    26 A    27 A    28 A    29 A    30 A    31 A    32 A                  
 -5.465  -5.465  -5.458  -5.457  -5.457  -3.213  -3.210  -3.209
 33 A    34 A    35 A    36 A    37 A    38 A    39 A    40 A                  
 -3.201  -3.201  -2.409  -2.405  -2.404  -2.392  -2.392  -1.054
 41 A    42 A    43 A    44 A    45 A    46 A    47 A    48 A                  
 -0.937  -0.844  -0.678  -0.526  -0.492  -0.472  -0.416  -0.415
 49 A    50 A    51 A    52 A    53 A    54 A    55 A    56 A                  
 -0.402  -0.375  -0.348
 57 A    58 A    59 A                                                          
 -- Virtual --                   
 -0.024   0.005   0.061   0.065   0.078   0.082   0.099   0.109
 60 A    61 A    62 A    63 A    64 A    65 A    66 A    67 A                  
  0.110   0.121   0.129   0.131   0.142   0.153   0.177   0.191
 68 A    69 A    70 A    71 A    72 A    73 A    74 A    75 A                  
  0.277   0.329   0.336   0.361   0.386   0.388   0.402   0.427
 76 A    77 A    78 A    79 A    80 A    81 A    82 A    83 A                  
  0.428   0.470   0.535   0.538   0.569   0.571   0.579   0.584
 84 A    85 A    86 A    87 A    88 A    89 A    90 A    91 A                  
  0.629   0.660   0.679   0.682   0.728   0.733   0.773   0.789
 92 A    93 A    94 A    95 A    96 A    97 A    98 A    99 A                  
  0.805   0.827   0.870   0.890   0.908   0.923   1.012   1.088
100 A   101 A   102 A   103 A   104 A   105 A   106 A   107 A                  
  1.104   1.151   1.316   1.402   1.546   1.590   1.630   1.778
108 A   109 A   110 A   111 A   112 A   113 A   114 A   115 A                  
  1.833   1.850   1.933   1.987   2.009   2.296   2.328   2.400
116 A   117 A   118 A   119 A   120 A   121 A   122 A   123 A                  
  4.475   4.485   4.489   4.508   4.529   4.542   4.547   4.572
124 A   125 A   126 A   127 A   128 A   129 A   130 A   131 A                  
  4.633   4.747   4.778   6.531   6.561   6.574   7.129   7.223
132 A   133 A   134 A   135 A   136 A   137 A   138 A   139 A                  
  7.416   8.201   8.226   8.277  14.727  14.752  14.772  14.776
140 A   141 A   142 A   143 A   144 A   145 A   146 A   147 A                  
 14.863  14.892  28.878  29.527  29.554  29.560  29.869  29.874
148 A   149 A   150 A   151 A   152 A   153 A   154 A   155 A                  
 29.875  29.887  29.956  49.458 130.586 130.609 130.615 154.274
156 A   157 A   158 A   159 A   160 A   161 A   162 A   163 A                  
165.780 166.044 293.885 293.906 293.9731028.3981912.192
164 A   165 A   166 A   167 A   168 A   169 A   170 A                          

 Beta MOs, Restricted
 -- Occupied --                  
******* -490.05 -180.88 -169.69 -169.69 -169.69  -80.04  -80.03
  1 A     2 A     3 A     4 A     5 A     6 A     7 A     8 A                  
-65.181 -58.541 -58.540 -58.540 -37.936 -33.124 -33.120 -33.120
  9 A    10 A    11 A    12 A    13 A    14 A    15 A    16 A                  
-24.308 -24.307 -24.307 -24.303 -24.303  -9.861  -7.574  -7.566
 17 A    18 A    19 A    20 A    21 A    22 A    23 A    24 A                  
 -7.474  -7.467  -7.466  -7.253  -5.486  -5.476  -5.475  -5.467
 25 A    26 A    27 A    28 A    29 A    30 A    31 A    32 A                  
 -5.465  -5.465  -5.458  -5.457  -5.457  -3.213  -3.210  -3.209
 33 A    34 A    35 A    36 A    37 A    38 A    39 A    40 A                  
 -3.201  -3.201  -2.409  -2.405  -2.404  -2.392  -2.392  -1.054
 41 A    42 A    43 A    44 A    45 A    46 A    47 A    48 A                  
 -0.937  -0.844  -0.678  -0.526  -0.492  -0.472  -0.416  -0.415
 49 A    50 A    51 A    52 A    53 A    54 A    55 A    56 A                  
 -0.402  -0.375  -0.348
 57 A    58 A    59 A                                                          
 -- Virtual --                   
 -0.024   0.005   0.061   0.065   0.078   0.082   0.099   0.109
 60 A    61 A    62 A    63 A    64 A    65 A    66 A    67 A                  
  0.110   0.121   0.129   0.131   0.142   0.153   0.177   0.191
 68 A    69 A    70 A    71 A    72 A    73 A    74 A    75 A                  
  0.277   0.329   0.336   0.361   0.386   0.388   0.402   0.427
 76 A    77 A    78 A    79 A    80 A    81 A    82 A    83 A                  
  0.428   0.470   0.535   0.538   0.569   0.571   0.579   0.584
 84 A    85 A    86 A    87 A    88 A    89 A    90 A    91 A                  
  0.629   0.660   0.679   0.682   0.728   0.733   0.773   0.789
 92 A    93 A    94 A    95 A    96 A    97 A    98 A    99 A                  
  0.805   0.827   0.870   0.890   0.908   0.923   1.012   1.088
100 A   101 A   102 A   103 A   104 A   105 A   106 A   107 A                  
  1.104   1.151   1.316   1.402   1.546   1.590   1.630   1.778
108 A   109 A   110 A   111 A   112 A   113 A   114 A   115 A                  
  1.833   1.850   1.933   1.987   2.009   2.296   2.328   2.400
116 A   117 A   118 A   119 A   120 A   121 A   122 A   123 A                  
  4.475   4.485   4.489   4.508   4.529   4.542   4.547   4.572
124 A   125 A   126 A   127 A   128 A   129 A   130 A   131 A                  
  4.633   4.747   4.778   6.531   6.561   6.574   7.129   7.223
132 A   133 A   134 A   135 A   136 A   137 A   138 A   139 A                  
  7.416   8.201   8.226   8.277  14.727  14.752  14.772  14.776
140 A   141 A   142 A   143 A   144 A   145 A   146 A   147 A                  
 14.863  14.892  28.878  29.527  29.554  29.560  29.869  29.874
148 A   149 A   150 A   151 A   152 A   153 A   154 A   155 A                  
 29.875  29.887  29.956  49.458 130.586 130.609 130.615 154.274
156 A   157 A   158 A   159 A   160 A   161 A   162 A   163 A                  
165.780 166.044 293.885 293.906 293.9731028.3981912.192
164 A   165 A   166 A   167 A   168 A   169 A   170 A                          

 Occupation and symmetry of molecular orbitals

 Point group: C1 (1 irreducible representation).

                           A     All 
 -------------------------------------
 All molecular orbitals:
  - Alpha                  170   170 
  - Beta                   170   170 
 -------------------------------------
 Alpha orbitals:
  - Frozen occupied        37    37  
  - Active occupied        22    22  
  - Active virtual         111   111 
  - Frozen virtual         0     0   
 -------------------------------------
 Beta orbitals:
  - Frozen occupied        37    37  
  - Active occupied        22    22  
  - Active virtual         111   111 
  - Frozen virtual         0     0   
 -------------------------------------

 Import integrals:   CPU 0.00 s  wall 0.00 s

 Import integrals:   CPU 148.40 s  wall 38.08 s

 MP2 amplitudes:   CPU 0.21 s  wall 0.13 s

Running a double precision version
           CCSD T amplitudes will be solved using DIIS.

           Start     Size      MaxIter   EConv     TConv     
           3         7         100       1.00e-07  1.00e-05  
 ------------------------------------------------------------------------------
           Energy (a.u.)   Ediff      Tdiff       Comment
 ------------------------------------------------------------------------------
         -1.0171389e+04                           
     1   -1.0171381e+04   7.71e-03   8.53e-01     
     2   -1.0171400e+04   1.93e-02   1.06e-01     
     3   -1.0171401e+04   5.45e-04   4.36e-02     
     4   -1.0171403e+04   1.89e-03   1.40e-02     Switched to DIIS steps.
     5   -1.0171404e+04   6.69e-04   1.26e-02     
     6   -1.0171404e+04   1.55e-05   2.54e-03     
     7   -1.0171404e+04   1.23e-06   1.08e-03     
     8   -1.0171404e+04   4.05e-06   2.51e-04     
     9   -1.0171404e+04   9.84e-07   1.35e-04     
    10   -1.0171404e+04   3.03e-07   5.59e-05     
    11   -1.0171404e+04   7.98e-08   3.29e-05     
    12   -1.0171404e+04   6.79e-08   9.98e-06     
 ------------------------------------------------------------------------------
         -1.0171404e+04                           CCSD T converged.

End of double precision
 SCF energy                 = -10170.67912312
 MP2 energy                 = -10171.38884828
 CCSD correlation energy     =     -0.72444086
 CCSD total energy           = -10171.40356397

 CCSD  T1^2 = 0.0123  T2^2 = 0.3148  Leading amplitudes:

 Amplitude    Orbitals with energies
  0.0245       55 (A) A                  ->    60 (A) A                   
              -0.4159                         -0.0242                     
  0.0245       55 (A) B                  ->    60 (A) B                   
              -0.4159                         -0.0242                     
  0.0183       52 (A) A                  ->    61 (A) A                   
              -0.5259                          0.0051                     
  0.0183       52 (A) B                  ->    61 (A) B                   
              -0.5259                          0.0051                     

 Amplitude    Orbitals with energies
 -0.1184       59 (A) A      59 (A) B    ->    60 (A) A      60 (A) B     
              -0.3485       -0.3485           -0.0242       -0.0242       
  0.1184       59 (A) A      59 (A) B    ->    60 (A) B      60 (A) A     
              -0.3485       -0.3485           -0.0242       -0.0242       
  0.1184       59 (A) B      59 (A) A    ->    60 (A) A      60 (A) B     
              -0.3485       -0.3485           -0.0242       -0.0242       
 -0.1184       59 (A) B      59 (A) A    ->    60 (A) B      60 (A) A     
              -0.3485       -0.3485           -0.0242       -0.0242       

 Computing CCSD intemediates for later calculations in double precision
 Finished.

Running a double precision version
           CCSD Lambda amplitudes will be solved using DIIS.
           Start     Size      MaxIter   EConv     LConv     
           3         7         100       1.00e-07  1.00e-05  
 ------------------------------------------------------------------------------
            Enorm      Ldiff       Comment
 ------------------------------------------------------------------------------
     1     6.35e-02   4.99e-02     
     2     1.46e-02   5.10e-03     
     3     6.11e-03   2.35e-03     
     4     3.35e-03   1.16e-03     Switched to DIIS steps.
     5     1.07e-03   5.92e-04     
     6     5.16e-04   1.66e-04     
     7     1.63e-04   4.11e-05     
     8     7.38e-05   5.85e-06     
     9     2.49e-05   5.42e-06     
    10     1.06e-05   1.78e-06     
    11     4.09e-06   5.85e-07     
    12     2.13e-06   7.42e-08     
    13     9.98e-07   9.12e-08     
    14     4.52e-07   2.51e-08     
    15     2.28e-07   6.91e-09     
    16     9.26e-08   8.00e-09     
 ------------------------------------------------------------------------------
                                   CCSD Lambda converged.

 Computing density matrices in double precision...
           Orbital response amplitudes will be solved using DIIS.
           Start     Size      MaxIter   EConv     LConv     
           3         7         100       1.00e-06  1.00e-06  
 ------------------------------------------------------------------------------
            Enorm      Ldiff       Comment
 ------------------------------------------------------------------------------
     1     1.18e-01   1.48e-03     
     2     1.19e-01   6.17e-03     
     3     1.50e-01   3.51e-02     
     4     1.50e-02   7.16e-02     Switched to DIIS steps.
     5     6.10e-03   1.16e-03     
     6     1.40e-03   4.59e-04     
     7     3.19e-04   2.46e-04     
     8     8.25e-05   3.75e-05     
     9     2.54e-05   8.37e-06     
    10     9.44e-06   3.46e-06     
    11     3.89e-06   1.15e-06     
    12     1.83e-06   5.83e-07     
    13     3.74e-07   1.44e-07     
 ------------------------------------------------------------------------------
                                   Orbital response converged.

 Computing density matrices... Done.
 CCSD calculation:   CPU 4941.33 s  wall 1251.73 s

 Transferring MO TPDM to AO TPDM
 Transferring g2_o1o1o1o1
 Transferring g2_o1o1o1v1
 Transferring g2_o1o1v1v1
 Transferring g2_o1v1o1v1
 Transferring g2_o1v1v1v1
 Transferring g2_v1v1v1v1
 Adding separable TPDM
 Computing TPDM gradient
 --------------------------------------------------------
 2e gradient
  Atom          X               Y               Z
 --------------------------------------------------------
    1        -68.262283       36.103820        0.000000  
    2         -9.173923      -43.892984       -0.000000  
    3         27.657159      -33.886115       -0.000000  
    4         49.779048       41.675278        0.000000  
 --------------------------------------------------------
 --------------------------------------------------------
 Final gradient
  Atom          X               Y               Z
 --------------------------------------------------------
    1        -68.262283       36.103820        0.000000  
    2         -9.173923      -43.892984       -0.000000  
    3         27.657159      -33.886115       -0.000000  
    4         49.779048       41.675278        0.000000  
 --------------------------------------------------------
 Analytic gradient from two-electron contribution:   CPU 729.47 s  wall 227.48 s

 Total ccman2 time:   CPU 5824.20 s  wall 1519.10 s


 --------------------------------------------------------------

                    Orbital Energies (a.u.)
 --------------------------------------------------------------

 Alpha MOs
 -- Occupied --
*******-490.047-180.883-169.689-169.688-169.688 -80.035 -80.026
-65.181 -58.541 -58.540 -58.540 -37.936 -33.124 -33.120 -33.120
-24.308 -24.307 -24.307 -24.303 -24.303  -9.861  -7.574  -7.566
 -7.474  -7.467  -7.466  -7.253  -5.486  -5.476  -5.475  -5.467
 -5.465  -5.465  -5.458  -5.457  -5.457  -3.213  -3.210  -3.209
 -3.201  -3.201  -2.409  -2.405  -2.404  -2.392  -2.392  -1.054
 -0.937  -0.844  -0.678  -0.526  -0.492  -0.472  -0.416  -0.415
 -0.402  -0.375  -0.348
 -- Virtual --
 -0.024   0.005   0.061   0.065   0.078   0.082   0.099   0.109
  0.110   0.121   0.129   0.131   0.142   0.153   0.177   0.191
  0.277   0.329   0.336   0.361   0.386   0.388   0.402   0.427
  0.428   0.470   0.535   0.538   0.569   0.571   0.579   0.584
  0.629   0.660   0.679   0.682   0.728   0.733   0.773   0.789
  0.805   0.827   0.870   0.890   0.908   0.923   1.012   1.088
  1.104   1.151   1.316   1.402   1.546   1.590   1.630   1.778
  1.833   1.850   1.933   1.987   2.009   2.296   2.328   2.400
  4.475   4.485   4.489   4.508   4.529   4.542   4.547   4.572
  4.633   4.747   4.778   6.531   6.561   6.574   7.129   7.223
  7.416   8.201   8.226   8.277  14.727  14.752  14.772  14.776
 14.863  14.892  28.878  29.527  29.554  29.560  29.869  29.874
 29.875  29.887  29.956  49.458 130.586 130.609 130.615 154.274
165.780 166.044 293.885 293.906 293.9731028.3981912.192
 --------------------------------------------------------------

          Ground-State Mulliken Net Atomic Charges

     Atom                 Charge (a.u.)
  ----------------------------------------
      1 I                    -0.117917
      2 P                     0.107071
      3 P                     0.186527
      4 Br                   -0.175681
  ----------------------------------------
  Sum of atomic charges =    -0.000000

 -----------------------------------------------------------------
                    Cartesian Multipole Moments
 -----------------------------------------------------------------
    Charge (ESU x 10^10)
                 0.0000
    Dipole Moment (Debye)
         X       0.0098      Y       0.5860      Z       0.0000
       Tot       0.5861
    Quadrupole Moments (Debye-Ang)
        XX     -75.8414     XY      -1.6564     YY     -72.6442
        XZ       0.0000     YZ       0.0000     ZZ     -74.2612
    Octopole Moments (Debye-Ang^2)
       XXX      19.9175    XXY     -21.7823    XYY       5.5202
       YYY     -57.2206    XXZ       0.0000    XYZ       0.0000
       YYZ       0.0000    XZZ       4.2796    YZZ     -15.4694
       ZZZ       0.0000
    Hexadecapole Moments (Debye-Ang^3)
      XXXX   -1337.8346   XXXY      16.2807   XXYY    -309.6775
      XYYY      24.9164   YYYY    -590.0157   XXXZ       0.0000
      XXYZ      -0.0000   XYYZ       0.0000   YYYZ       0.0000
      XXZZ    -241.1831   XYZZ       7.9866   YYZZ    -118.1612
      XZZZ       0.0000   YZZZ       0.0000   ZZZZ    -108.9265
 -----------------------------------------------------------------
 DrvMan completing analytic gradient of the correlated energy
 Correlated dipole moment
            1
    1   0.0038506
    2   0.2305546
    3   0.0000000
 Energy read as -10171.403563975
 Full Analytical Gradient: (in a.u., or Hartree/Bohr)
             1             2             3             4
    1    0.00012873    0.00006683   -0.00022377    0.00002821
    2   -0.00011266    0.00004069    0.00011583   -0.00004386
    3   -0.00000000    0.00000000   -0.00000000    0.00000000
 Gradient time:  CPU 0.75 s  wall 0.79 s
 ----------------------------------------------------------------
             Standard Nuclear Orientation (Angstroms)
    I     Atom           X                Y                Z
 ----------------------------------------------------------------
    1      I       1.7177627032    -0.3755001458     0.0010000000
    2      P       0.4201066650     1.7292899215    -0.0000000000
    3      P      -1.5939816547     1.4045559218    -0.0000000000
    4      Br     -2.0980942406    -0.7744622834     0.0000000000
 ----------------------------------------------------------------
 Nuclear Repulsion Energy =   798.6987184660 hartrees
 There are       59 alpha and       59 beta electrons

                       Distance Matrix (Angstroms)
             I (  1)   P (  2)   P (  3)
   P (  2)  2.472661
   P (  3)  3.759821  2.040099
   Br(  4)  3.836657  3.551072  2.236571

 Requested basis set is 6-311++G(d,p)
 There are 69 shells and 170 basis functions
 A cutoff of  1.0D-14 yielded   1877 shell pairs
 There are     12185 function pairs (     13685 Cartesian)
 Smallest overlap matrix eigenvalue = 6.82E-04
 Guess MOs from SCF MO coefficient file

 -----------------------------------------------------------------------
  General SCF calculation program by
  Eric Jon Sundstrom, Paul Horn, Yuezhi Mao, Dmitri Zuev, Alec White,
  David Stuck, Shaama M.S., Shane Yost, Joonho Lee, David Small,
  Daniel Levine, Susi Lehtola, Hugh Burton, Evgeny Epifanovsky
 -----------------------------------------------------------------------
 Hartree-Fock
 using 4 threads for integral computing
 -------------------------------------------------------
 OpenMP Integral computing Module                
 Release: version 2.0, May 2017, Q-Chem Inc. Pleasanton 
 -------------------------------------------------------
 A restricted SCF calculation will be
 performed using DIIS
 SCF converges when DIIS error is below 1.0e-08
 ---------------------------------------
  Cycle       Energy         DIIS error
 ---------------------------------------
    1  -10170.6791299654      4.54e-06  
    2  -10170.6791300997      1.27e-06  
    3  -10170.6791301172      6.78e-07  
    4  -10170.6791301210      2.45e-07  
    5  -10170.6791301219      9.12e-08  
    6  -10170.6791301220      3.18e-08  
    7  -10170.6791301220      1.31e-08  
    8  -10170.6791301220      5.51e-09  Convergence criterion met
 ---------------------------------------
 SCF time:   CPU 12.35s  wall 4.00s 
 SCF   energy in the final basis set =   -10170.6791301220
 Total energy in the final basis set =   -10170.6791301220


 ------------------------------------------------------------------------------

   CCMAN2: suite of methods based on coupled cluster
           and equation of motion theories.

   Components:
   * libvmm-1.3-trunk
     by Evgeny Epifanovsky, Ilya Kaliman.
   * libtensor-2.5-trunk
     by Evgeny Epifanovsky, Michael Wormit, Dmitry Zuev, Sam Manzer, 
        Ilya Kaliman.
   * libcc-2.5-trunk
     by Evgeny Epifanovsky, Arik Landau, Tomasz Kus, Kirill Khistyaev, 
        Dmitry Zuev, Prashant Manohar, Xintian Feng, Anna Krylov, 
        Matthew Goldey, Alec White, Thomas Jagau, Kaushik Nanda, 
        Anastasia Gunina, Alexander Kunitsa, Joonho Lee.

   CCMAN original authors:
   Anna I. Krylov, C. David Sherrill, Steven R. Gwaltney,
   Edward F. C. Byrd (2000)
   Sergey V. Levchenko, Lyudmila V. Slipchenko, Tao Wang,
   Ana-Maria C. Cristian (2003)
   Piotr A. Pieniazek, C. Melania Oana, Evgeny Epifanovsky (2007)
   Prashant Manohar (2009)

 ------------------------------------------------------------------------------


 Allocating and initializing 29808MB of RAM...
 Calculation will run on 4 cores.


 Alpha MOs, Restricted
 -- Occupied --                  
******* -490.05 -180.88 -169.69 -169.69 -169.69  -80.03  -80.03
  1 A     2 A     3 A     4 A     5 A     6 A     7 A     8 A                  
-65.181 -58.541 -58.540 -58.539 -37.936 -33.124 -33.121 -33.120
  9 A    10 A    11 A    12 A    13 A    14 A    15 A    16 A                  
-24.308 -24.307 -24.307 -24.303 -24.303  -9.861  -7.574  -7.566
 17 A    18 A    19 A    20 A    21 A    22 A    23 A    24 A                  
 -7.474  -7.466  -7.466  -7.253  -5.486  -5.476  -5.475  -5.467
 25 A    26 A    27 A    28 A    29 A    30 A    31 A    32 A                  
 -5.465  -5.465  -5.458  -5.457  -5.457  -3.213  -3.210  -3.209
 33 A    34 A    35 A    36 A    37 A    38 A    39 A    40 A                  
 -3.201  -3.201  -2.409  -2.405  -2.404  -2.392  -2.392  -1.054
 41 A    42 A    43 A    44 A    45 A    46 A    47 A    48 A                  
 -0.937  -0.844  -0.678  -0.526  -0.492  -0.472  -0.416  -0.416
 49 A    50 A    51 A    52 A    53 A    54 A    55 A    56 A                  
 -0.402  -0.375  -0.348
 57 A    58 A    59 A                                                          
 -- Virtual --                   
 -0.024   0.005   0.061   0.065   0.078   0.082   0.099   0.109
 60 A    61 A    62 A    63 A    64 A    65 A    66 A    67 A                  
  0.110   0.121   0.129   0.131   0.142   0.153   0.177   0.191
 68 A    69 A    70 A    71 A    72 A    73 A    74 A    75 A                  
  0.277   0.329   0.336   0.361   0.386   0.388   0.403   0.427
 76 A    77 A    78 A    79 A    80 A    81 A    82 A    83 A                  
  0.428   0.470   0.535   0.538   0.569   0.571   0.579   0.584
 84 A    85 A    86 A    87 A    88 A    89 A    90 A    91 A                  
  0.629   0.660   0.679   0.682   0.728   0.733   0.773   0.789
 92 A    93 A    94 A    95 A    96 A    97 A    98 A    99 A                  
  0.805   0.827   0.870   0.890   0.908   0.924   1.012   1.088
100 A   101 A   102 A   103 A   104 A   105 A   106 A   107 A                  
  1.104   1.151   1.316   1.402   1.546   1.590   1.630   1.778
108 A   109 A   110 A   111 A   112 A   113 A   114 A   115 A                  
  1.833   1.850   1.933   1.987   2.009   2.296   2.328   2.400
116 A   117 A   118 A   119 A   120 A   121 A   122 A   123 A                  
  4.475   4.485   4.489   4.508   4.529   4.542   4.547   4.572
124 A   125 A   126 A   127 A   128 A   129 A   130 A   131 A                  
  4.633   4.747   4.778   6.531   6.561   6.574   7.129   7.223
132 A   133 A   134 A   135 A   136 A   137 A   138 A   139 A                  
  7.416   8.201   8.226   8.277  14.727  14.752  14.772  14.776
140 A   141 A   142 A   143 A   144 A   145 A   146 A   147 A                  
 14.863  14.892  28.878  29.527  29.553  29.560  29.869  29.874
148 A   149 A   150 A   151 A   152 A   153 A   154 A   155 A                  
 29.875  29.887  29.956  49.458 130.586 130.609 130.615 154.274
156 A   157 A   158 A   159 A   160 A   161 A   162 A   163 A                  
165.780 166.044 293.885 293.906 293.9731028.3981912.192
164 A   165 A   166 A   167 A   168 A   169 A   170 A                          

 Beta MOs, Restricted
 -- Occupied --                  
******* -490.05 -180.88 -169.69 -169.69 -169.69  -80.03  -80.03
  1 A     2 A     3 A     4 A     5 A     6 A     7 A     8 A                  
-65.181 -58.541 -58.540 -58.539 -37.936 -33.124 -33.121 -33.120
  9 A    10 A    11 A    12 A    13 A    14 A    15 A    16 A                  
-24.308 -24.307 -24.307 -24.303 -24.303  -9.861  -7.574  -7.566
 17 A    18 A    19 A    20 A    21 A    22 A    23 A    24 A                  
 -7.474  -7.466  -7.466  -7.253  -5.486  -5.476  -5.475  -5.467
 25 A    26 A    27 A    28 A    29 A    30 A    31 A    32 A                  
 -5.465  -5.465  -5.458  -5.457  -5.457  -3.213  -3.210  -3.209
 33 A    34 A    35 A    36 A    37 A    38 A    39 A    40 A                  
 -3.201  -3.201  -2.409  -2.405  -2.404  -2.392  -2.392  -1.054
 41 A    42 A    43 A    44 A    45 A    46 A    47 A    48 A                  
 -0.937  -0.844  -0.678  -0.526  -0.492  -0.472  -0.416  -0.416
 49 A    50 A    51 A    52 A    53 A    54 A    55 A    56 A                  
 -0.402  -0.375  -0.348
 57 A    58 A    59 A                                                          
 -- Virtual --                   
 -0.024   0.005   0.061   0.065   0.078   0.082   0.099   0.109
 60 A    61 A    62 A    63 A    64 A    65 A    66 A    67 A                  
  0.110   0.121   0.129   0.131   0.142   0.153   0.177   0.191
 68 A    69 A    70 A    71 A    72 A    73 A    74 A    75 A                  
  0.277   0.329   0.336   0.361   0.386   0.388   0.403   0.427
 76 A    77 A    78 A    79 A    80 A    81 A    82 A    83 A                  
  0.428   0.470   0.535   0.538   0.569   0.571   0.579   0.584
 84 A    85 A    86 A    87 A    88 A    89 A    90 A    91 A                  
  0.629   0.660   0.679   0.682   0.728   0.733   0.773   0.789
 92 A    93 A    94 A    95 A    96 A    97 A    98 A    99 A                  
  0.805   0.827   0.870   0.890   0.908   0.924   1.012   1.088
100 A   101 A   102 A   103 A   104 A   105 A   106 A   107 A                  
  1.104   1.151   1.316   1.402   1.546   1.590   1.630   1.778
108 A   109 A   110 A   111 A   112 A   113 A   114 A   115 A                  
  1.833   1.850   1.933   1.987   2.009   2.296   2.328   2.400
116 A   117 A   118 A   119 A   120 A   121 A   122 A   123 A                  
  4.475   4.485   4.489   4.508   4.529   4.542   4.547   4.572
124 A   125 A   126 A   127 A   128 A   129 A   130 A   131 A                  
  4.633   4.747   4.778   6.531   6.561   6.574   7.129   7.223
132 A   133 A   134 A   135 A   136 A   137 A   138 A   139 A                  
  7.416   8.201   8.226   8.277  14.727  14.752  14.772  14.776
140 A   141 A   142 A   143 A   144 A   145 A   146 A   147 A                  
 14.863  14.892  28.878  29.527  29.553  29.560  29.869  29.874
148 A   149 A   150 A   151 A   152 A   153 A   154 A   155 A                  
 29.875  29.887  29.956  49.458 130.586 130.609 130.615 154.274
156 A   157 A   158 A   159 A   160 A   161 A   162 A   163 A                  
165.780 166.044 293.885 293.906 293.9731028.3981912.192
164 A   165 A   166 A   167 A   168 A   169 A   170 A                          

 Occupation and symmetry of molecular orbitals

 Point group: C1 (1 irreducible representation).

                           A     All 
 -------------------------------------
 All molecular orbitals:
  - Alpha                  170   170 
  - Beta                   170   170 
 -------------------------------------
 Alpha orbitals:
  - Frozen occupied        37    37  
  - Active occupied        22    22  
  - Active virtual         111   111 
  - Frozen virtual         0     0   
 -------------------------------------
 Beta orbitals:
  - Frozen occupied        37    37  
  - Active occupied        22    22  
  - Active virtual         111   111 
  - Frozen virtual         0     0   
 -------------------------------------

 Import integrals:   CPU 0.00 s  wall 0.00 s

 Import integrals:   CPU 149.29 s  wall 38.55 s

 MP2 amplitudes:   CPU 0.21 s  wall 0.13 s

Running a double precision version
           CCSD T amplitudes will be solved using DIIS.

           Start     Size      MaxIter   EConv     TConv     
           3         7         100       1.00e-07  1.00e-05  
 ------------------------------------------------------------------------------
           Energy (a.u.)   Ediff      Tdiff       Comment
 ------------------------------------------------------------------------------
         -1.0171389e+04                           
     1   -1.0171381e+04   7.71e-03   8.53e-01     
     2   -1.0171400e+04   1.93e-02   1.06e-01     
     3   -1.0171401e+04   5.44e-04   4.36e-02     
     4   -1.0171403e+04   1.89e-03   1.40e-02     Switched to DIIS steps.
     5   -1.0171404e+04   6.68e-04   1.26e-02     
     6   -1.0171404e+04   1.55e-05   2.54e-03     
     7   -1.0171404e+04   1.22e-06   1.08e-03     
     8   -1.0171404e+04   4.05e-06   2.51e-04     
     9   -1.0171404e+04   9.82e-07   1.35e-04     
    10   -1.0171404e+04   3.04e-07   5.59e-05     
    11   -1.0171404e+04   7.94e-08   3.29e-05     
    12   -1.0171404e+04   6.76e-08   9.95e-06     
 ------------------------------------------------------------------------------
         -1.0171404e+04                           CCSD T converged.

End of double precision
 SCF energy                 = -10170.67913012
 MP2 energy                 = -10171.38885384
 CCSD correlation energy     =     -0.72443393
 CCSD total energy           = -10171.40356405

 CCSD  T1^2 = 0.0123  T2^2 = 0.3148  Leading amplitudes:

 Amplitude    Orbitals with energies
  0.0245       55 (A) A                  ->    60 (A) A                   
              -0.4159                         -0.0242                     
  0.0245       55 (A) B                  ->    60 (A) B                   
              -0.4159                         -0.0242                     
 -0.0182       52 (A) A                  ->    61 (A) A                   
              -0.5260                          0.0052                     
 -0.0182       52 (A) B                  ->    61 (A) B                   
              -0.5260                          0.0052                     

 Amplitude    Orbitals with energies
 -0.1185       59 (A) A      59 (A) B    ->    60 (A) A      60 (A) B     
              -0.3484       -0.3484           -0.0242       -0.0242       
  0.1185       59 (A) A      59 (A) B    ->    60 (A) B      60 (A) A     
              -0.3484       -0.3484           -0.0242       -0.0242       
  0.1185       59 (A) B      59 (A) A    ->    60 (A) A      60 (A) B     
              -0.3484       -0.3484           -0.0242       -0.0242       
 -0.1185       59 (A) B      59 (A) A    ->    60 (A) B      60 (A) A     
              -0.3484       -0.3484           -0.0242       -0.0242       

 Computing CCSD intemediates for later calculations in double precision
 Finished.

Running a double precision version
           CCSD Lambda amplitudes will be solved using DIIS.
           Start     Size      MaxIter   EConv     LConv     
           3         7         100       1.00e-07  1.00e-05  
 ------------------------------------------------------------------------------
            Enorm      Ldiff       Comment
 ------------------------------------------------------------------------------
     1     6.35e-02   4.99e-02     
     2     1.46e-02   5.09e-03     
     3     6.11e-03   2.35e-03     
     4     3.35e-03   1.16e-03     Switched to DIIS steps.
     5     1.07e-03   5.92e-04     
     6     5.15e-04   1.66e-04     
     7     1.62e-04   4.11e-05     
     8     7.37e-05   5.85e-06     
     9     2.48e-05   5.41e-06     
    10     1.06e-05   1.78e-06     
    11     4.08e-06   5.85e-07     
    12     2.13e-06   7.43e-08     
    13     9.95e-07   9.12e-08     
    14     4.51e-07   2.50e-08     
    15     2.27e-07   6.87e-09     
    16     9.23e-08   8.00e-09     
 ------------------------------------------------------------------------------
                                   CCSD Lambda converged.

 Computing density matrices in double precision...
           Orbital response amplitudes will be solved using DIIS.
           Start     Size      MaxIter   EConv     LConv     
           3         7         100       1.00e-06  1.00e-06  
 ------------------------------------------------------------------------------
            Enorm      Ldiff       Comment
 ------------------------------------------------------------------------------
     1     1.18e-01   1.49e-03     
     2     1.19e-01   6.16e-03     
     3     1.50e-01   3.50e-02     
     4     1.49e-02   7.15e-02     Switched to DIIS steps.
     5     6.09e-03   1.16e-03     
     6     1.40e-03   4.59e-04     
     7     3.19e-04   2.45e-04     
     8     8.24e-05   3.75e-05     
     9     2.53e-05   8.35e-06     
    10     9.42e-06   3.45e-06     
    11     3.88e-06   1.15e-06     
    12     1.83e-06   5.82e-07     
    13     3.74e-07   1.44e-07     
 ------------------------------------------------------------------------------
                                   Orbital response converged.

 Computing density matrices... Done.
 CCSD calculation:   CPU 4942.87 s  wall 1252.16 s

 Transferring MO TPDM to AO TPDM
 Transferring g2_o1o1o1o1
 Transferring g2_o1o1o1v1
 Transferring g2_o1o1v1v1
 Transferring g2_o1v1o1v1
 Transferring g2_o1v1v1v1
 Transferring g2_v1v1v1v1
 Adding separable TPDM
 Computing TPDM gradient
 --------------------------------------------------------
 2e gradient
  Atom          X               Y               Z
 --------------------------------------------------------
    1        -68.282621       36.106249       -0.028998  
    2         -9.155413      -43.905215        0.015365  
    3         27.660622      -33.884362        0.004412  
    4         49.777413       41.683328        0.009221  
 --------------------------------------------------------
 --------------------------------------------------------
 Final gradient
  Atom          X               Y               Z
 --------------------------------------------------------
    1        -68.282621       36.106249       -0.028998  
    2         -9.155413      -43.905215        0.015365  
    3         27.660622      -33.884362        0.004412  
    4         49.777413       41.683328        0.009221  
 --------------------------------------------------------
 Analytic gradient from two-electron contribution:   CPU 732.39 s  wall 228.56 s

 Total ccman2 time:   CPU 5830.00 s  wall 1521.32 s


 --------------------------------------------------------------

                    Orbital Energies (a.u.)
 --------------------------------------------------------------

 Alpha MOs
 -- Occupied --
*******-490.047-180.883-169.689-169.688-169.688 -80.035 -80.026
-65.181 -58.541 -58.540 -58.539 -37.936 -33.124 -33.121 -33.120
-24.308 -24.307 -24.307 -24.303 -24.303  -9.861  -7.574  -7.566
 -7.474  -7.466  -7.466  -7.253  -5.486  -5.476  -5.475  -5.467
 -5.465  -5.465  -5.458  -5.457  -5.457  -3.213  -3.210  -3.209
 -3.201  -3.201  -2.409  -2.405  -2.404  -2.392  -2.392  -1.054
 -0.937  -0.844  -0.678  -0.526  -0.492  -0.472  -0.416  -0.416
 -0.402  -0.375  -0.348
 -- Virtual --
 -0.024   0.005   0.061   0.065   0.078   0.082   0.099   0.109
  0.110   0.121   0.129   0.131   0.142   0.153   0.177   0.191
  0.277   0.329   0.336   0.361   0.386   0.388   0.403   0.427
  0.428   0.470   0.535   0.538   0.569   0.571   0.579   0.584
  0.629   0.660   0.679   0.682   0.728   0.733   0.773   0.789
  0.805   0.827   0.870   0.890   0.908   0.924   1.012   1.088
  1.104   1.151   1.316   1.402   1.546   1.590   1.630   1.778
  1.833   1.850   1.933   1.987   2.009   2.296   2.328   2.400
  4.475   4.485   4.489   4.508   4.529   4.542   4.547   4.572
  4.633   4.747   4.778   6.531   6.561   6.574   7.129   7.223
  7.416   8.201   8.226   8.277  14.727  14.752  14.772  14.776
 14.863  14.892  28.878  29.527  29.553  29.560  29.869  29.874
 29.875  29.887  29.956  49.458 130.586 130.609 130.615 154.274
165.780 166.044 293.885 293.906 293.9731028.3981912.192
 --------------------------------------------------------------

          Ground-State Mulliken Net Atomic Charges

     Atom                 Charge (a.u.)
  ----------------------------------------
      1 I                    -0.117724
      2 P                     0.106875
      3 P                     0.186627
      4 Br                   -0.175779
  ----------------------------------------
  Sum of atomic charges =     0.000000

 -----------------------------------------------------------------
                    Cartesian Multipole Moments
 -----------------------------------------------------------------
    Charge (ESU x 10^10)
                 0.0000
    Dipole Moment (Debye)
         X       0.0125      Y       0.5840      Z      -0.0001
       Tot       0.5841
    Quadrupole Moments (Debye-Ang)
        XX     -75.8381     XY      -1.6573     YY     -72.6500
        XZ      -0.0001     YZ      -0.0006     ZZ     -74.2596
    Octopole Moments (Debye-Ang^2)
       XXX      19.9379    XXY     -21.8124    XYY       5.5202
       YYY     -57.3174    XXZ      -0.0260    XYZ      -0.0043
       YYZ      -0.0264    XZZ       4.2847    YZZ     -15.5002
       ZZZ      -0.0879
    Hexadecapole Moments (Debye-Ang^3)
      XXXX   -1337.7909   XXXY      16.1289   XXYY    -309.6681
      XYYY      24.7739   YYYY    -589.9458   XXXZ      -0.1433
      XXYZ       0.0032   XYYZ      -0.0433   YYYZ       0.0280
      XXZZ    -241.1773   XYZZ       7.9365   YYZZ    -118.1416
      XZZZ      -0.1519   YZZZ       0.0332   ZZZZ    -108.9209
 -----------------------------------------------------------------
 DrvMan completing analytic gradient of the correlated energy
 Correlated dipole moment
            1
    1   0.0048983
    2   0.2297616
    3  -0.0000199
 Energy read as -10171.403564054
 Full Analytical Gradient: (in a.u., or Hartree/Bohr)
             1             2             3             4
    1    0.00004712    0.00014631   -0.00021811    0.00002468
    2    0.00003499   -0.00011128    0.00011213   -0.00003584
    3    0.00000495   -0.00000950    0.00001004   -0.00000549
 Gradient time:  CPU 0.79 s  wall 0.86 s
 ----------------------------------------------------------------
             Standard Nuclear Orientation (Angstroms)
    I     Atom           X                Y                Z
 ----------------------------------------------------------------
    1      I       1.7177627032    -0.3755001458     0.0000000000
    2      P       0.4211066650     1.7292899215    -0.0000000000
    3      P      -1.5939816547     1.4045559218    -0.0000000000
    4      Br     -2.0980942406    -0.7744622834     0.0000000000
 ----------------------------------------------------------------
 Nuclear Repulsion Energy =   798.6910020855 hartrees
 There are       59 alpha and       59 beta electrons

                       Distance Matrix (Angstroms)
             I (  1)   P (  2)   P (  3)
   P (  2)  2.472136
   P (  3)  3.759821  2.041086
   Br(  4)  3.836657  3.551781  2.236571

 Requested basis set is 6-311++G(d,p)
 There are 69 shells and 170 basis functions
 A cutoff of  1.0D-14 yielded   1877 shell pairs
 There are     12185 function pairs (     13685 Cartesian)
 Smallest overlap matrix eigenvalue = 6.84E-04
 Guess MOs from SCF MO coefficient file

 -----------------------------------------------------------------------
  General SCF calculation program by
  Eric Jon Sundstrom, Paul Horn, Yuezhi Mao, Dmitri Zuev, Alec White,
  David Stuck, Shaama M.S., Shane Yost, Joonho Lee, David Small,
  Daniel Levine, Susi Lehtola, Hugh Burton, Evgeny Epifanovsky
 -----------------------------------------------------------------------
 Hartree-Fock
 using 4 threads for integral computing
 -------------------------------------------------------
 OpenMP Integral computing Module                
 Release: version 2.0, May 2017, Q-Chem Inc. Pleasanton 
 -------------------------------------------------------
 A restricted SCF calculation will be
 performed using DIIS
 SCF converges when DIIS error is below 1.0e-08
 ---------------------------------------
  Cycle       Energy         DIIS error
 ---------------------------------------
    1  -10170.6791007879      7.05e-06  
    2  -10170.6791010820      2.04e-06  
    3  -10170.6791011141      9.57e-07  
    4  -10170.6791011209      3.46e-07  
    5  -10170.6791011221      1.23e-07  
    6  -10170.6791011223      4.47e-08  
    7  -10170.6791011223      1.92e-08  
    8  -10170.6791011223      7.77e-09  Convergence criterion met
 ---------------------------------------
 SCF time:   CPU 12.57s  wall 3.00s 
 SCF   energy in the final basis set =   -10170.6791011223
 Total energy in the final basis set =   -10170.6791011223


 ------------------------------------------------------------------------------

   CCMAN2: suite of methods based on coupled cluster
           and equation of motion theories.

   Components:
   * libvmm-1.3-trunk
     by Evgeny Epifanovsky, Ilya Kaliman.
   * libtensor-2.5-trunk
     by Evgeny Epifanovsky, Michael Wormit, Dmitry Zuev, Sam Manzer, 
        Ilya Kaliman.
   * libcc-2.5-trunk
     by Evgeny Epifanovsky, Arik Landau, Tomasz Kus, Kirill Khistyaev, 
        Dmitry Zuev, Prashant Manohar, Xintian Feng, Anna Krylov, 
        Matthew Goldey, Alec White, Thomas Jagau, Kaushik Nanda, 
        Anastasia Gunina, Alexander Kunitsa, Joonho Lee.

   CCMAN original authors:
   Anna I. Krylov, C. David Sherrill, Steven R. Gwaltney,
   Edward F. C. Byrd (2000)
   Sergey V. Levchenko, Lyudmila V. Slipchenko, Tao Wang,
   Ana-Maria C. Cristian (2003)
   Piotr A. Pieniazek, C. Melania Oana, Evgeny Epifanovsky (2007)
   Prashant Manohar (2009)

 ------------------------------------------------------------------------------


 Allocating and initializing 29808MB of RAM...
 Calculation will run on 4 cores.


 Alpha MOs, Restricted
 -- Occupied --                  
******* -490.05 -180.88 -169.69 -169.69 -169.69  -80.04  -80.03
  1 A     2 A     3 A     4 A     5 A     6 A     7 A     8 A                  
-65.181 -58.541 -58.540 -58.539 -37.937 -33.125 -33.121 -33.120
  9 A    10 A    11 A    12 A    13 A    14 A    15 A    16 A                  
-24.309 -24.307 -24.307 -24.303 -24.303  -9.861  -7.574  -7.566
 17 A    18 A    19 A    20 A    21 A    22 A    23 A    24 A                  
 -7.474  -7.466  -7.466  -7.253  -5.486  -5.476  -5.475  -5.467
 25 A    26 A    27 A    28 A    29 A    30 A    31 A    32 A                  
 -5.465  -5.465  -5.458  -5.457  -5.457  -3.213  -3.210  -3.209
 33 A    34 A    35 A    36 A    37 A    38 A    39 A    40 A                  
 -3.201  -3.201  -2.409  -2.405  -2.404  -2.392  -2.392  -1.054
 41 A    42 A    43 A    44 A    45 A    46 A    47 A    48 A                  
 -0.937  -0.844  -0.678  -0.526  -0.492  -0.472  -0.416  -0.416
 49 A    50 A    51 A    52 A    53 A    54 A    55 A    56 A                  
 -0.402  -0.374  -0.348
 57 A    58 A    59 A                                                          
 -- Virtual --                   
 -0.024   0.005   0.061   0.065   0.078   0.082   0.099   0.109
 60 A    61 A    62 A    63 A    64 A    65 A    66 A    67 A                  
  0.110   0.121   0.129   0.131   0.142   0.153   0.177   0.191
 68 A    69 A    70 A    71 A    72 A    73 A    74 A    75 A                  
  0.277   0.329   0.336   0.361   0.386   0.388   0.403   0.427
 76 A    77 A    78 A    79 A    80 A    81 A    82 A    83 A                  
  0.428   0.470   0.534   0.538   0.569   0.571   0.578   0.584
 84 A    85 A    86 A    87 A    88 A    89 A    90 A    91 A                  
  0.629   0.660   0.679   0.682   0.728   0.733   0.773   0.789
 92 A    93 A    94 A    95 A    96 A    97 A    98 A    99 A                  
  0.805   0.827   0.870   0.890   0.908   0.924   1.012   1.087
100 A   101 A   102 A   103 A   104 A   105 A   106 A   107 A                  
  1.104   1.151   1.316   1.401   1.546   1.590   1.630   1.778
108 A   109 A   110 A   111 A   112 A   113 A   114 A   115 A                  
  1.833   1.850   1.933   1.987   2.009   2.296   2.328   2.400
116 A   117 A   118 A   119 A   120 A   121 A   122 A   123 A                  
  4.475   4.485   4.489   4.508   4.529   4.542   4.547   4.572
124 A   125 A   126 A   127 A   128 A   129 A   130 A   131 A                  
  4.633   4.747   4.778   6.531   6.561   6.574   7.129   7.223
132 A   133 A   134 A   135 A   136 A   137 A   138 A   139 A                  
  7.415   8.201   8.226   8.277  14.727  14.752  14.771  14.776
140 A   141 A   142 A   143 A   144 A   145 A   146 A   147 A                  
 14.863  14.892  28.878  29.527  29.553  29.560  29.869  29.874
148 A   149 A   150 A   151 A   152 A   153 A   154 A   155 A                  
 29.875  29.887  29.956  49.458 130.586 130.609 130.615 154.274
156 A   157 A   158 A   159 A   160 A   161 A   162 A   163 A                  
165.780 166.044 293.885 293.906 293.9731028.3981912.192
164 A   165 A   166 A   167 A   168 A   169 A   170 A                          

 Beta MOs, Restricted
 -- Occupied --                  
******* -490.05 -180.88 -169.69 -169.69 -169.69  -80.04  -80.03
  1 A     2 A     3 A     4 A     5 A     6 A     7 A     8 A                  
-65.181 -58.541 -58.540 -58.539 -37.937 -33.125 -33.121 -33.120
  9 A    10 A    11 A    12 A    13 A    14 A    15 A    16 A                  
-24.309 -24.307 -24.307 -24.303 -24.303  -9.861  -7.574  -7.566
 17 A    18 A    19 A    20 A    21 A    22 A    23 A    24 A                  
 -7.474  -7.466  -7.466  -7.253  -5.486  -5.476  -5.475  -5.467
 25 A    26 A    27 A    28 A    29 A    30 A    31 A    32 A                  
 -5.465  -5.465  -5.458  -5.457  -5.457  -3.213  -3.210  -3.209
 33 A    34 A    35 A    36 A    37 A    38 A    39 A    40 A                  
 -3.201  -3.201  -2.409  -2.405  -2.404  -2.392  -2.392  -1.054
 41 A    42 A    43 A    44 A    45 A    46 A    47 A    48 A                  
 -0.937  -0.844  -0.678  -0.526  -0.492  -0.472  -0.416  -0.416
 49 A    50 A    51 A    52 A    53 A    54 A    55 A    56 A                  
 -0.402  -0.374  -0.348
 57 A    58 A    59 A                                                          
 -- Virtual --                   
 -0.024   0.005   0.061   0.065   0.078   0.082   0.099   0.109
 60 A    61 A    62 A    63 A    64 A    65 A    66 A    67 A                  
  0.110   0.121   0.129   0.131   0.142   0.153   0.177   0.191
 68 A    69 A    70 A    71 A    72 A    73 A    74 A    75 A                  
  0.277   0.329   0.336   0.361   0.386   0.388   0.403   0.427
 76 A    77 A    78 A    79 A    80 A    81 A    82 A    83 A                  
  0.428   0.470   0.534   0.538   0.569   0.571   0.578   0.584
 84 A    85 A    86 A    87 A    88 A    89 A    90 A    91 A                  
  0.629   0.660   0.679   0.682   0.728   0.733   0.773   0.789
 92 A    93 A    94 A    95 A    96 A    97 A    98 A    99 A                  
  0.805   0.827   0.870   0.890   0.908   0.924   1.012   1.087
100 A   101 A   102 A   103 A   104 A   105 A   106 A   107 A                  
  1.104   1.151   1.316   1.401   1.546   1.590   1.630   1.778
108 A   109 A   110 A   111 A   112 A   113 A   114 A   115 A                  
  1.833   1.850   1.933   1.987   2.009   2.296   2.328   2.400
116 A   117 A   118 A   119 A   120 A   121 A   122 A   123 A                  
  4.475   4.485   4.489   4.508   4.529   4.542   4.547   4.572
124 A   125 A   126 A   127 A   128 A   129 A   130 A   131 A                  
  4.633   4.747   4.778   6.531   6.561   6.574   7.129   7.223
132 A   133 A   134 A   135 A   136 A   137 A   138 A   139 A                  
  7.415   8.201   8.226   8.277  14.727  14.752  14.771  14.776
140 A   141 A   142 A   143 A   144 A   145 A   146 A   147 A                  
 14.863  14.892  28.878  29.527  29.553  29.560  29.869  29.874
148 A   149 A   150 A   151 A   152 A   153 A   154 A   155 A                  
 29.875  29.887  29.956  49.458 130.586 130.609 130.615 154.274
156 A   157 A   158 A   159 A   160 A   161 A   162 A   163 A                  
165.780 166.044 293.885 293.906 293.9731028.3981912.192
164 A   165 A   166 A   167 A   168 A   169 A   170 A                          

 Occupation and symmetry of molecular orbitals

 Point group: C1 (1 irreducible representation).

                           A     All 
 -------------------------------------
 All molecular orbitals:
  - Alpha                  170   170 
  - Beta                   170   170 
 -------------------------------------
 Alpha orbitals:
  - Frozen occupied        37    37  
  - Active occupied        22    22  
  - Active virtual         111   111 
  - Frozen virtual         0     0   
 -------------------------------------
 Beta orbitals:
  - Frozen occupied        37    37  
  - Active occupied        22    22  
  - Active virtual         111   111 
  - Frozen virtual         0     0   
 -------------------------------------

 Import integrals:   CPU 0.00 s  wall 0.00 s

 Import integrals:   CPU 149.71 s  wall 38.81 s

 MP2 amplitudes:   CPU 0.21 s  wall 0.13 s

Running a double precision version
           CCSD T amplitudes will be solved using DIIS.

           Start     Size      MaxIter   EConv     TConv     
           3         7         100       1.00e-07  1.00e-05  
 ------------------------------------------------------------------------------
           Energy (a.u.)   Ediff      Tdiff       Comment
 ------------------------------------------------------------------------------
         -1.0171389e+04                           
     1   -1.0171381e+04   7.73e-03   8.53e-01     
     2   -1.0171400e+04   1.93e-02   1.06e-01     
     3   -1.0171401e+04   5.43e-04   4.36e-02     
     4   -1.0171403e+04   1.89e-03   1.40e-02     Switched to DIIS steps.
     5   -1.0171404e+04   6.69e-04   1.26e-02     
     6   -1.0171404e+04   1.56e-05   2.54e-03     
     7   -1.0171404e+04   1.27e-06   1.08e-03     
     8   -1.0171404e+04   4.04e-06   2.50e-04     
     9   -1.0171404e+04   9.78e-07   1.34e-04     
    10   -1.0171404e+04   3.01e-07   5.57e-05     
    11   -1.0171404e+04   8.12e-08   3.29e-05     
    12   -1.0171404e+04   6.73e-08   9.93e-06     
 ------------------------------------------------------------------------------
         -1.0171404e+04                           CCSD T converged.

End of double precision
 SCF energy                 = -10170.67910112
 MP2 energy                 = -10171.38886230
 CCSD correlation energy     =     -0.72446226
 CCSD total energy           = -10171.40356339

 CCSD  T1^2 = 0.0123  T2^2 = 0.3149  Leading amplitudes:

 Amplitude    Orbitals with energies
 -0.0245       55 (A) A                  ->    60 (A) A                   
              -0.4160                         -0.0243                     
 -0.0245       55 (A) B                  ->    60 (A) B                   
              -0.4160                         -0.0243                     
 -0.0182       52 (A) A                  ->    61 (A) A                   
              -0.5259                          0.0053                     
 -0.0182       52 (A) B                  ->    61 (A) B                   
              -0.5259                          0.0053                     

 Amplitude    Orbitals with energies
 -0.1187       59 (A) A      59 (A) B    ->    60 (A) A      60 (A) B     
              -0.3483       -0.3483           -0.0243       -0.0243       
  0.1187       59 (A) A      59 (A) B    ->    60 (A) B      60 (A) A     
              -0.3483       -0.3483           -0.0243       -0.0243       
  0.1187       59 (A) B      59 (A) A    ->    60 (A) A      60 (A) B     
              -0.3483       -0.3483           -0.0243       -0.0243       
 -0.1187       59 (A) B      59 (A) A    ->    60 (A) B      60 (A) A     
              -0.3483       -0.3483           -0.0243       -0.0243       

 Computing CCSD intemediates for later calculations in double precision
 Finished.

Running a double precision version
           CCSD Lambda amplitudes will be solved using DIIS.
           Start     Size      MaxIter   EConv     LConv     
           3         7         100       1.00e-07  1.00e-05  
 ------------------------------------------------------------------------------
            Enorm      Ldiff       Comment
 ------------------------------------------------------------------------------
     1     6.36e-02   4.99e-02     
     2     1.46e-02   5.09e-03     
     3     6.11e-03   2.35e-03     
     4     3.35e-03   1.16e-03     Switched to DIIS steps.
     5     1.07e-03   5.93e-04     
     6     5.15e-04   1.66e-04     
     7     1.62e-04   4.12e-05     
     8     7.37e-05   5.86e-06     
     9     2.48e-05   5.43e-06     
    10     1.06e-05   1.79e-06     
    11     4.06e-06   5.90e-07     
    12     2.12e-06   7.64e-08     
    13     9.90e-07   9.21e-08     
    14     4.50e-07   2.44e-08     
    15     2.27e-07   7.02e-09     
    16     9.19e-08   7.99e-09     
 ------------------------------------------------------------------------------
                                   CCSD Lambda converged.

 Computing density matrices in double precision...
           Orbital response amplitudes will be solved using DIIS.
           Start     Size      MaxIter   EConv     LConv     
           3         7         100       1.00e-06  1.00e-06  
 ------------------------------------------------------------------------------
            Enorm      Ldiff       Comment
 ------------------------------------------------------------------------------
     1     1.18e-01   1.48e-03     
     2     1.19e-01   6.17e-03     
     3     1.50e-01   3.51e-02     
     4     1.50e-02   7.16e-02     Switched to DIIS steps.
     5     6.11e-03   1.16e-03     
     6     1.40e-03   4.58e-04     
     7     3.17e-04   2.46e-04     
     8     8.26e-05   3.73e-05     
     9     2.54e-05   8.37e-06     
    10     9.45e-06   3.45e-06     
    11     3.90e-06   1.15e-06     
    12     1.84e-06   5.84e-07     
    13     3.76e-07   1.44e-07     
 ------------------------------------------------------------------------------
                                   Orbital response converged.

 Computing density matrices... Done.
 CCSD calculation:   CPU 4940.91 s  wall 1251.78 s

 Transferring MO TPDM to AO TPDM
 Transferring g2_o1o1o1o1
 Transferring g2_o1o1o1v1
 Transferring g2_o1o1v1v1
 Transferring g2_o1v1o1v1
 Transferring g2_o1v1v1v1
 Transferring g2_v1v1v1v1
 Adding separable TPDM
 Computing TPDM gradient
 --------------------------------------------------------
 2e gradient
  Atom          X               Y               Z
 --------------------------------------------------------
    1        -68.277198       36.123535       -0.000002  
    2         -9.145276      -43.914602        0.000003  
    3         27.645691      -33.887796        0.000000  
    4         49.776782       41.678864       -0.000002  
 --------------------------------------------------------
 --------------------------------------------------------
 Final gradient
  Atom          X               Y               Z
 --------------------------------------------------------
    1        -68.277198       36.123535       -0.000002  
    2         -9.145276      -43.914602        0.000003  
    3         27.645691      -33.887796        0.000000  
    4         49.776782       41.678864       -0.000002  
 --------------------------------------------------------
 Analytic gradient from two-electron contribution:   CPU 729.38 s  wall 228.28 s

 Total ccman2 time:   CPU 5825.24 s  wall 1520.70 s


 --------------------------------------------------------------

                    Orbital Energies (a.u.)
 --------------------------------------------------------------

 Alpha MOs
 -- Occupied --
*******-490.047-180.883-169.689-169.688-169.688 -80.035 -80.026
-65.181 -58.541 -58.540 -58.539 -37.937 -33.125 -33.121 -33.120
-24.309 -24.307 -24.307 -24.303 -24.303  -9.861  -7.574  -7.566
 -7.474  -7.466  -7.466  -7.253  -5.486  -5.476  -5.475  -5.467
 -5.465  -5.465  -5.458  -5.457  -5.457  -3.213  -3.210  -3.209
 -3.201  -3.201  -2.409  -2.405  -2.404  -2.392  -2.392  -1.054
 -0.937  -0.844  -0.678  -0.526  -0.492  -0.472  -0.416  -0.416
 -0.402  -0.374  -0.348
 -- Virtual --
 -0.024   0.005   0.061   0.065   0.078   0.082   0.099   0.109
  0.110   0.121   0.129   0.131   0.142   0.153   0.177   0.191
  0.277   0.329   0.336   0.361   0.386   0.388   0.403   0.427
  0.428   0.470   0.534   0.538   0.569   0.571   0.578   0.584
  0.629   0.660   0.679   0.682   0.728   0.733   0.773   0.789
  0.805   0.827   0.870   0.890   0.908   0.924   1.012   1.087
  1.104   1.151   1.316   1.401   1.546   1.590   1.630   1.778
  1.833   1.850   1.933   1.987   2.009   2.296   2.328   2.400
  4.475   4.485   4.489   4.508   4.529   4.542   4.547   4.572
  4.633   4.747   4.778   6.531   6.561   6.574   7.129   7.223
  7.415   8.201   8.226   8.277  14.727  14.752  14.771  14.776
 14.863  14.892  28.878  29.527  29.553  29.560  29.869  29.874
 29.875  29.887  29.956  49.458 130.586 130.609 130.615 154.274
165.780 166.044 293.885 293.906 293.9731028.3981912.192
 --------------------------------------------------------------

          Ground-State Mulliken Net Atomic Charges

     Atom                 Charge (a.u.)
  ----------------------------------------
      1 I                    -0.117604
      2 P                     0.106761
      3 P                     0.186651
      4 Br                   -0.175808
  ----------------------------------------
  Sum of atomic charges =    -0.000000

 -----------------------------------------------------------------
                    Cartesian Multipole Moments
 -----------------------------------------------------------------
    Charge (ESU x 10^10)
                 0.0000
    Dipole Moment (Debye)
         X       0.0140      Y       0.5834      Z      -0.0000
       Tot       0.5836
    Quadrupole Moments (Debye-Ang)
        XX     -75.8383     XY      -1.6563     YY     -72.6505
        XZ       0.0000     YZ       0.0000     ZZ     -74.2620
    Octopole Moments (Debye-Ang^2)
       XXX      19.9028    XXY     -21.8136    XYY       5.5091
       YYY     -57.3214    XXZ      -0.0000    XYZ       0.0000
       YYZ      -0.0000    XZZ       4.2764    YZZ     -15.5062
       ZZZ      -0.0000
    Hexadecapole Moments (Debye-Ang^3)
      XXXX   -1337.8630   XXXY      16.0791   XXYY    -309.6858
      XYYY      24.6999   YYYY    -589.9499   XXXZ       0.0000
      XXYZ       0.0000   XYYZ       0.0000   YYYZ       0.0000
      XXZZ    -241.1903   XYZZ       7.9175   YYZZ    -118.1529
      XZZZ       0.0000   YZZZ       0.0000   ZZZZ    -108.9310
 -----------------------------------------------------------------
 DrvMan completing analytic gradient of the correlated energy
 Correlated dipole moment
            1
    1   0.0054924
    2   0.2295312
    3  -0.0000001
 Energy read as -10171.403563386
 Full Analytical Gradient: (in a.u., or Hartree/Bohr)
             1             2             3             4
    1   -0.00000333    0.00055832   -0.00056351    0.00000853
    2    0.00011482   -0.00011686    0.00004929   -0.00004725
    3    0.00000001   -0.00000000   -0.00000001    0.00000000
 Gradient time:  CPU 0.74 s  wall 0.77 s
 ----------------------------------------------------------------
             Standard Nuclear Orientation (Angstroms)
    I     Atom           X                Y                Z
 ----------------------------------------------------------------
    1      I       1.7177627032    -0.3755001458     0.0000000000
    2      P       0.4191066650     1.7292899215    -0.0000000000
    3      P      -1.5939816547     1.4045559218    -0.0000000000
    4      Br     -2.0980942406    -0.7744622834     0.0000000000
 ----------------------------------------------------------------
 Nuclear Repulsion Energy =   798.7065132708 hartrees
 There are       59 alpha and       59 beta electrons

                       Distance Matrix (Angstroms)
             I (  1)   P (  2)   P (  3)
   P (  2)  2.473186
   P (  3)  3.759821  2.039112
   Br(  4)  3.836657  3.550363  2.236571

 Requested basis set is 6-311++G(d,p)
 There are 69 shells and 170 basis functions
 A cutoff of  1.0D-14 yielded   1877 shell pairs
 There are     12185 function pairs (     13685 Cartesian)
 Smallest overlap matrix eigenvalue = 6.81E-04
 Guess MOs from SCF MO coefficient file

 -----------------------------------------------------------------------
  General SCF calculation program by
  Eric Jon Sundstrom, Paul Horn, Yuezhi Mao, Dmitri Zuev, Alec White,
  David Stuck, Shaama M.S., Shane Yost, Joonho Lee, David Small,
  Daniel Levine, Susi Lehtola, Hugh Burton, Evgeny Epifanovsky
 -----------------------------------------------------------------------
 Hartree-Fock
 using 4 threads for integral computing
 -------------------------------------------------------
 OpenMP Integral computing Module                
 Release: version 2.0, May 2017, Q-Chem Inc. Pleasanton 
 -------------------------------------------------------
 A restricted SCF calculation will be
 performed using DIIS
 SCF converges when DIIS error is below 1.0e-08
 ---------------------------------------
  Cycle       Energy         DIIS error
 ---------------------------------------
    1  -10170.6791571451      1.34e-05  
    2  -10170.6791581517      3.86e-06  
    3  -10170.6791582516      1.78e-06  
    4  -10170.6791582716      6.03e-07  
    5  -10170.6791582744      1.95e-07  
    6  -10170.6791582749      7.35e-08  
    7  -10170.6791582750      3.41e-08  
    8  -10170.6791582750      1.33e-08  
    9  -10170.6791582751      4.99e-09  Convergence criterion met
 ---------------------------------------
 SCF time:   CPU 14.13s  wall 4.00s 
 SCF   energy in the final basis set =   -10170.6791582751
 Total energy in the final basis set =   -10170.6791582751


 ------------------------------------------------------------------------------

   CCMAN2: suite of methods based on coupled cluster
           and equation of motion theories.

   Components:
   * libvmm-1.3-trunk
     by Evgeny Epifanovsky, Ilya Kaliman.
   * libtensor-2.5-trunk
     by Evgeny Epifanovsky, Michael Wormit, Dmitry Zuev, Sam Manzer, 
        Ilya Kaliman.
   * libcc-2.5-trunk
     by Evgeny Epifanovsky, Arik Landau, Tomasz Kus, Kirill Khistyaev, 
        Dmitry Zuev, Prashant Manohar, Xintian Feng, Anna Krylov, 
        Matthew Goldey, Alec White, Thomas Jagau, Kaushik Nanda, 
        Anastasia Gunina, Alexander Kunitsa, Joonho Lee.

   CCMAN original authors:
   Anna I. Krylov, C. David Sherrill, Steven R. Gwaltney,
   Edward F. C. Byrd (2000)
   Sergey V. Levchenko, Lyudmila V. Slipchenko, Tao Wang,
   Ana-Maria C. Cristian (2003)
   Piotr A. Pieniazek, C. Melania Oana, Evgeny Epifanovsky (2007)
   Prashant Manohar (2009)

 ------------------------------------------------------------------------------


 Allocating and initializing 29808MB of RAM...
 Calculation will run on 4 cores.


 Alpha MOs, Restricted
 -- Occupied --                  
******* -490.05 -180.88 -169.69 -169.69 -169.69  -80.03  -80.03
  1 A     2 A     3 A     4 A     5 A     6 A     7 A     8 A                  
-65.181 -58.541 -58.540 -58.539 -37.936 -33.124 -33.121 -33.120
  9 A    10 A    11 A    12 A    13 A    14 A    15 A    16 A                  
-24.308 -24.307 -24.307 -24.303 -24.303  -9.861  -7.574  -7.566
 17 A    18 A    19 A    20 A    21 A    22 A    23 A    24 A                  
 -7.474  -7.466  -7.466  -7.253  -5.486  -5.476  -5.475  -5.467
 25 A    26 A    27 A    28 A    29 A    30 A    31 A    32 A                  
 -5.465  -5.465  -5.458  -5.457  -5.457  -3.213  -3.210  -3.209
 33 A    34 A    35 A    36 A    37 A    38 A    39 A    40 A                  
 -3.201  -3.201  -2.409  -2.405  -2.404  -2.392  -2.392  -1.054
 41 A    42 A    43 A    44 A    45 A    46 A    47 A    48 A                  
 -0.937  -0.844  -0.678  -0.526  -0.492  -0.472  -0.416  -0.415
 49 A    50 A    51 A    52 A    53 A    54 A    55 A    56 A                  
 -0.402  -0.375  -0.349
 57 A    58 A    59 A                                                          
 -- Virtual --                   
 -0.024   0.005   0.061   0.065   0.078   0.082   0.099   0.109
 60 A    61 A    62 A    63 A    64 A    65 A    66 A    67 A                  
  0.110   0.121   0.129   0.131   0.142   0.153   0.177   0.191
 68 A    69 A    70 A    71 A    72 A    73 A    74 A    75 A                  
  0.277   0.329   0.336   0.361   0.386   0.388   0.403   0.427
 76 A    77 A    78 A    79 A    80 A    81 A    82 A    83 A                  
  0.428   0.470   0.535   0.538   0.569   0.571   0.579   0.584
 84 A    85 A    86 A    87 A    88 A    89 A    90 A    91 A                  
  0.629   0.660   0.678   0.682   0.728   0.733   0.773   0.789
 92 A    93 A    94 A    95 A    96 A    97 A    98 A    99 A                  
  0.805   0.827   0.870   0.890   0.908   0.923   1.012   1.088
100 A   101 A   102 A   103 A   104 A   105 A   106 A   107 A                  
  1.104   1.151   1.316   1.403   1.546   1.590   1.630   1.778
108 A   109 A   110 A   111 A   112 A   113 A   114 A   115 A                  
  1.833   1.850   1.933   1.987   2.009   2.296   2.328   2.400
116 A   117 A   118 A   119 A   120 A   121 A   122 A   123 A                  
  4.475   4.485   4.489   4.508   4.529   4.542   4.547   4.572
124 A   125 A   126 A   127 A   128 A   129 A   130 A   131 A                  
  4.633   4.747   4.778   6.531   6.561   6.574   7.129   7.223
132 A   133 A   134 A   135 A   136 A   137 A   138 A   139 A                  
  7.416   8.201   8.226   8.277  14.727  14.752  14.772  14.776
140 A   141 A   142 A   143 A   144 A   145 A   146 A   147 A                  
 14.863  14.892  28.878  29.527  29.554  29.560  29.869  29.874
148 A   149 A   150 A   151 A   152 A   153 A   154 A   155 A                  
 29.875  29.887  29.956  49.458 130.586 130.609 130.615 154.274
156 A   157 A   158 A   159 A   160 A   161 A   162 A   163 A                  
165.780 166.045 293.885 293.906 293.9731028.3981912.192
164 A   165 A   166 A   167 A   168 A   169 A   170 A                          

 Beta MOs, Restricted
 -- Occupied --                  
******* -490.05 -180.88 -169.69 -169.69 -169.69  -80.03  -80.03
  1 A     2 A     3 A     4 A     5 A     6 A     7 A     8 A                  
-65.181 -58.541 -58.540 -58.539 -37.936 -33.124 -33.121 -33.120
  9 A    10 A    11 A    12 A    13 A    14 A    15 A    16 A                  
-24.308 -24.307 -24.307 -24.303 -24.303  -9.861  -7.574  -7.566
 17 A    18 A    19 A    20 A    21 A    22 A    23 A    24 A                  
 -7.474  -7.466  -7.466  -7.253  -5.486  -5.476  -5.475  -5.467
 25 A    26 A    27 A    28 A    29 A    30 A    31 A    32 A                  
 -5.465  -5.465  -5.458  -5.457  -5.457  -3.213  -3.210  -3.209
 33 A    34 A    35 A    36 A    37 A    38 A    39 A    40 A                  
 -3.201  -3.201  -2.409  -2.405  -2.404  -2.392  -2.392  -1.054
 41 A    42 A    43 A    44 A    45 A    46 A    47 A    48 A                  
 -0.937  -0.844  -0.678  -0.526  -0.492  -0.472  -0.416  -0.415
 49 A    50 A    51 A    52 A    53 A    54 A    55 A    56 A                  
 -0.402  -0.375  -0.349
 57 A    58 A    59 A                                                          
 -- Virtual --                   
 -0.024   0.005   0.061   0.065   0.078   0.082   0.099   0.109
 60 A    61 A    62 A    63 A    64 A    65 A    66 A    67 A                  
  0.110   0.121   0.129   0.131   0.142   0.153   0.177   0.191
 68 A    69 A    70 A    71 A    72 A    73 A    74 A    75 A                  
  0.277   0.329   0.336   0.361   0.386   0.388   0.403   0.427
 76 A    77 A    78 A    79 A    80 A    81 A    82 A    83 A                  
  0.428   0.470   0.535   0.538   0.569   0.571   0.579   0.584
 84 A    85 A    86 A    87 A    88 A    89 A    90 A    91 A                  
  0.629   0.660   0.678   0.682   0.728   0.733   0.773   0.789
 92 A    93 A    94 A    95 A    96 A    97 A    98 A    99 A                  
  0.805   0.827   0.870   0.890   0.908   0.923   1.012   1.088
100 A   101 A   102 A   103 A   104 A   105 A   106 A   107 A                  
  1.104   1.151   1.316   1.403   1.546   1.590   1.630   1.778
108 A   109 A   110 A   111 A   112 A   113 A   114 A   115 A                  
  1.833   1.850   1.933   1.987   2.009   2.296   2.328   2.400
116 A   117 A   118 A   119 A   120 A   121 A   122 A   123 A                  
  4.475   4.485   4.489   4.508   4.529   4.542   4.547   4.572
124 A   125 A   126 A   127 A   128 A   129 A   130 A   131 A                  
  4.633   4.747   4.778   6.531   6.561   6.574   7.129   7.223
132 A   133 A   134 A   135 A   136 A   137 A   138 A   139 A                  
  7.416   8.201   8.226   8.277  14.727  14.752  14.772  14.776
140 A   141 A   142 A   143 A   144 A   145 A   146 A   147 A                  
 14.863  14.892  28.878  29.527  29.554  29.560  29.869  29.874
148 A   149 A   150 A   151 A   152 A   153 A   154 A   155 A                  
 29.875  29.887  29.956  49.458 130.586 130.609 130.615 154.274
156 A   157 A   158 A   159 A   160 A   161 A   162 A   163 A                  
165.780 166.045 293.885 293.906 293.9731028.3981912.192
164 A   165 A   166 A   167 A   168 A   169 A   170 A                          

 Occupation and symmetry of molecular orbitals

 Point group: C1 (1 irreducible representation).

                           A     All 
 -------------------------------------
 All molecular orbitals:
  - Alpha                  170   170 
  - Beta                   170   170 
 -------------------------------------
 Alpha orbitals:
  - Frozen occupied        37    37  
  - Active occupied        22    22  
  - Active virtual         111   111 
  - Frozen virtual         0     0   
 -------------------------------------
 Beta orbitals:
  - Frozen occupied        37    37  
  - Active occupied        22    22  
  - Active virtual         111   111 
  - Frozen virtual         0     0   
 -------------------------------------

 Import integrals:   CPU 0.00 s  wall 0.00 s

 Import integrals:   CPU 149.48 s  wall 38.64 s

 MP2 amplitudes:   CPU 0.21 s  wall 0.14 s

Running a double precision version
           CCSD T amplitudes will be solved using DIIS.

           Start     Size      MaxIter   EConv     TConv     
           3         7         100       1.00e-07  1.00e-05  
 ------------------------------------------------------------------------------
           Energy (a.u.)   Ediff      Tdiff       Comment
 ------------------------------------------------------------------------------
         -1.0171389e+04                           
     1   -1.0171381e+04   7.69e-03   8.53e-01     
     2   -1.0171400e+04   1.93e-02   1.06e-01     
     3   -1.0171401e+04   5.46e-04   4.36e-02     
     4   -1.0171403e+04   1.89e-03   1.40e-02     Switched to DIIS steps.
     5   -1.0171404e+04   6.68e-04   1.26e-02     
     6   -1.0171404e+04   1.55e-05   2.53e-03     
     7   -1.0171404e+04   1.18e-06   1.08e-03     
     8   -1.0171404e+04   4.05e-06   2.51e-04     
     9   -1.0171404e+04   9.85e-07   1.35e-04     
    10   -1.0171404e+04   3.07e-07   5.61e-05     
    11   -1.0171404e+04   7.75e-08   3.30e-05     
    12   -1.0171404e+04   6.79e-08   9.97e-06     
 ------------------------------------------------------------------------------
         -1.0171404e+04                           CCSD T converged.

End of double precision
 SCF energy                 = -10170.67915828
 MP2 energy                 = -10171.38884466
 CCSD correlation energy     =     -0.72440567
 CCSD total energy           = -10171.40356394

 CCSD  T1^2 = 0.0123  T2^2 = 0.3147  Leading amplitudes:

 Amplitude    Orbitals with energies
  0.0245       55 (A) A                  ->    60 (A) A                   
              -0.4159                         -0.0241                     
  0.0245       55 (A) B                  ->    60 (A) B                   
              -0.4159                         -0.0241                     
 -0.0183       52 (A) A                  ->    61 (A) A                   
              -0.5260                          0.0051                     
 -0.0183       52 (A) B                  ->    61 (A) B                   
              -0.5260                          0.0051                     

 Amplitude    Orbitals with energies
 -0.1182       59 (A) A      59 (A) B    ->    60 (A) A      60 (A) B     
              -0.3486       -0.3486           -0.0241       -0.0241       
  0.1182       59 (A) A      59 (A) B    ->    60 (A) B      60 (A) A     
              -0.3486       -0.3486           -0.0241       -0.0241       
  0.1182       59 (A) B      59 (A) A    ->    60 (A) A      60 (A) B     
              -0.3486       -0.3486           -0.0241       -0.0241       
 -0.1182       59 (A) B      59 (A) A    ->    60 (A) B      60 (A) A     
              -0.3486       -0.3486           -0.0241       -0.0241       

 Computing CCSD intemediates for later calculations in double precision
 Finished.

Running a double precision version
           CCSD Lambda amplitudes will be solved using DIIS.
           Start     Size      MaxIter   EConv     LConv     
           3         7         100       1.00e-07  1.00e-05  
 ------------------------------------------------------------------------------
            Enorm      Ldiff       Comment
 ------------------------------------------------------------------------------
     1     6.35e-02   4.98e-02     
     2     1.46e-02   5.10e-03     
     3     6.11e-03   2.35e-03     
     4     3.35e-03   1.16e-03     Switched to DIIS steps.
     5     1.07e-03   5.91e-04     
     6     5.15e-04   1.66e-04     
     7     1.62e-04   4.10e-05     
     8     7.37e-05   5.84e-06     
     9     2.48e-05   5.40e-06     
    10     1.06e-05   1.77e-06     
    11     4.09e-06   5.80e-07     
    12     2.14e-06   7.23e-08     
    13     1.00e-06   9.02e-08     
    14     4.53e-07   2.56e-08     
    15     2.28e-07   6.73e-09     
    16     9.27e-08   8.01e-09     
 ------------------------------------------------------------------------------
                                   CCSD Lambda converged.

 Computing density matrices in double precision...
           Orbital response amplitudes will be solved using DIIS.
           Start     Size      MaxIter   EConv     LConv     
           3         7         100       1.00e-06  1.00e-06  
 ------------------------------------------------------------------------------
            Enorm      Ldiff       Comment
 ------------------------------------------------------------------------------
     1     1.18e-01   1.50e-03     
     2     1.19e-01   6.16e-03     
     3     1.50e-01   3.50e-02     
     4     1.49e-02   7.15e-02     Switched to DIIS steps.
     5     6.07e-03   1.15e-03     
     6     1.39e-03   4.59e-04     
     7     3.20e-04   2.44e-04     
     8     8.22e-05   3.77e-05     
     9     2.53e-05   8.34e-06     
    10     9.40e-06   3.45e-06     
    11     3.86e-06   1.15e-06     
    12     1.82e-06   5.81e-07     
    13     3.72e-07   1.43e-07     
 ------------------------------------------------------------------------------
                                   Orbital response converged.

 Computing density matrices... Done.
 CCSD calculation:   CPU 4944.49 s  wall 1252.83 s

 Transferring MO TPDM to AO TPDM
 Transferring g2_o1o1o1o1
 Transferring g2_o1o1o1v1
 Transferring g2_o1o1v1v1
 Transferring g2_o1v1o1v1
 Transferring g2_o1v1v1v1
 Transferring g2_v1v1v1v1
 Adding separable TPDM
 Computing TPDM gradient
 --------------------------------------------------------
 2e gradient
  Atom          X               Y               Z
 --------------------------------------------------------
    1        -68.288043       36.088977       -0.000000  
    2         -9.165552      -43.895856        0.000000  
    3         27.675546      -33.880912       -0.000000  
    4         49.778050       41.687791        0.000000  
 --------------------------------------------------------
 --------------------------------------------------------
 Final gradient
  Atom          X               Y               Z
 --------------------------------------------------------
    1        -68.288043       36.088977       -0.000000  
    2         -9.165552      -43.895856        0.000000  
    3         27.675546      -33.880912       -0.000000  
    4         49.778050       41.687791        0.000000  
 --------------------------------------------------------
 Analytic gradient from two-electron contribution:   CPU 734.91 s  wall 229.38 s

 Total ccman2 time:   CPU 5833.79 s  wall 1522.63 s


 --------------------------------------------------------------

                    Orbital Energies (a.u.)
 --------------------------------------------------------------

 Alpha MOs
 -- Occupied --
*******-490.047-180.883-169.689-169.688-169.688 -80.035 -80.026
-65.181 -58.541 -58.540 -58.539 -37.936 -33.124 -33.121 -33.120
-24.308 -24.307 -24.307 -24.303 -24.303  -9.861  -7.574  -7.566
 -7.474  -7.466  -7.466  -7.253  -5.486  -5.476  -5.475  -5.467
 -5.465  -5.465  -5.458  -5.457  -5.457  -3.213  -3.210  -3.209
 -3.201  -3.201  -2.409  -2.405  -2.404  -2.392  -2.392  -1.054
 -0.937  -0.844  -0.678  -0.526  -0.492  -0.472  -0.416  -0.415
 -0.402  -0.375  -0.349
 -- Virtual --
 -0.024   0.005   0.061   0.065   0.078   0.082   0.099   0.109
  0.110   0.121   0.129   0.131   0.142   0.153   0.177   0.191
  0.277   0.329   0.336   0.361   0.386   0.388   0.403   0.427
  0.428   0.470   0.535   0.538   0.569   0.571   0.579   0.584
  0.629   0.660   0.678   0.682   0.728   0.733   0.773   0.789
  0.805   0.827   0.870   0.890   0.908   0.923   1.012   1.088
  1.104   1.151   1.316   1.403   1.546   1.590   1.630   1.778
  1.833   1.850   1.933   1.987   2.009   2.296   2.328   2.400
  4.475   4.485   4.489   4.508   4.529   4.542   4.547   4.572
  4.633   4.747   4.778   6.531   6.561   6.574   7.129   7.223
  7.416   8.201   8.226   8.277  14.727  14.752  14.772  14.776
 14.863  14.892  28.878  29.527  29.554  29.560  29.869  29.874
 29.875  29.887  29.956  49.458 130.586 130.609 130.615 154.274
165.780 166.045 293.885 293.906 293.9731028.3981912.192
 --------------------------------------------------------------

          Ground-State Mulliken Net Atomic Charges

     Atom                 Charge (a.u.)
  ----------------------------------------
      1 I                    -0.117844
      2 P                     0.106990
      3 P                     0.186603
      4 Br                   -0.175749
  ----------------------------------------
  Sum of atomic charges =     0.000000

 -----------------------------------------------------------------
                    Cartesian Multipole Moments
 -----------------------------------------------------------------
    Charge (ESU x 10^10)
                 0.0000
    Dipole Moment (Debye)
         X       0.0109      Y       0.5846      Z       0.0000
       Tot       0.5847
    Quadrupole Moments (Debye-Ang)
        XX     -75.8378     XY      -1.6583     YY     -72.6495
        XZ       0.0000     YZ       0.0000     ZZ     -74.2573
    Octopole Moments (Debye-Ang^2)
       XXX      19.9730    XXY     -21.8111    XYY       5.5312
       YYY     -57.3134    XXZ      -0.0000    XYZ       0.0000
       YYZ      -0.0000    XZZ       4.2930    YZZ     -15.4942
       ZZZ      -0.0000
    Hexadecapole Moments (Debye-Ang^3)
      XXXX   -1337.7190   XXXY      16.1786   XXYY    -309.6506
      XYYY      24.8479   YYYY    -589.9417   XXXZ       0.0000
      XXYZ       0.0000   XYYZ       0.0000   YYYZ       0.0000
      XXZZ    -241.1643   XYZZ       7.9555   YYZZ    -118.1302
      XZZZ       0.0000   YZZZ       0.0000   ZZZZ    -108.9104
 -----------------------------------------------------------------
 DrvMan completing analytic gradient of the correlated energy
 Correlated dipole moment
            1
    1   0.0043050
    2   0.2299927
    3   0.0000000
 Energy read as -10171.403563942
 Full Analytical Gradient: (in a.u., or Hartree/Bohr)
             1             2             3             4
    1    0.00009745   -0.00026729    0.00012900    0.00004084
    2   -0.00004459   -0.00010626    0.00017522   -0.00002437
    3   -0.00000000    0.00000000   -0.00000000   -0.00000000
 Gradient time:  CPU 0.75 s  wall 0.79 s
 ----------------------------------------------------------------
             Standard Nuclear Orientation (Angstroms)
    I     Atom           X                Y                Z
 ----------------------------------------------------------------
    1      I       1.7177627032    -0.3755001458     0.0000000000
    2      P       0.4201066650     1.7302899215    -0.0000000000
    3      P      -1.5939816547     1.4045559218    -0.0000000000
    4      Br     -2.0980942406    -0.7744622834     0.0000000000
 ----------------------------------------------------------------
 Nuclear Repulsion Energy =   798.6200980376 hartrees
 There are       59 alpha and       59 beta electrons

                       Distance Matrix (Angstroms)
             I (  1)   P (  2)   P (  3)
   P (  2)  2.473512
   P (  3)  3.759821  2.040258
   Br(  4)  3.836657  3.551777  2.236571

 Requested basis set is 6-311++G(d,p)
 There are 69 shells and 170 basis functions
 A cutoff of  1.0D-14 yielded   1877 shell pairs
 There are     12185 function pairs (     13685 Cartesian)
 Smallest overlap matrix eigenvalue = 6.82E-04
 Guess MOs from SCF MO coefficient file

 -----------------------------------------------------------------------
  General SCF calculation program by
  Eric Jon Sundstrom, Paul Horn, Yuezhi Mao, Dmitri Zuev, Alec White,
  David Stuck, Shaama M.S., Shane Yost, Joonho Lee, David Small,
  Daniel Levine, Susi Lehtola, Hugh Burton, Evgeny Epifanovsky
 -----------------------------------------------------------------------
 Hartree-Fock
 using 4 threads for integral computing
 -------------------------------------------------------
 OpenMP Integral computing Module                
 Release: version 2.0, May 2017, Q-Chem Inc. Pleasanton 
 -------------------------------------------------------
 A restricted SCF calculation will be
 performed using DIIS
 SCF converges when DIIS error is below 1.0e-08
 ---------------------------------------
  Cycle       Energy         DIIS error
 ---------------------------------------
    1  -10170.6791177865      7.96e-06  
    2  -10170.6791181515      2.35e-06  
    3  -10170.6791181940      1.14e-06  
    4  -10170.6791182040      4.07e-07  
    5  -10170.6791182058      1.70e-07  
    6  -10170.6791182063      6.18e-08  
    7  -10170.6791182064      2.00e-08  
    8  -10170.6791182064      8.05e-09  Convergence criterion met
 ---------------------------------------
 SCF time:   CPU 12.77s  wall 4.00s 
 SCF   energy in the final basis set =   -10170.6791182064
 Total energy in the final basis set =   -10170.6791182064


 ------------------------------------------------------------------------------

   CCMAN2: suite of methods based on coupled cluster
           and equation of motion theories.

   Components:
   * libvmm-1.3-trunk
     by Evgeny Epifanovsky, Ilya Kaliman.
   * libtensor-2.5-trunk
     by Evgeny Epifanovsky, Michael Wormit, Dmitry Zuev, Sam Manzer, 
        Ilya Kaliman.
   * libcc-2.5-trunk
     by Evgeny Epifanovsky, Arik Landau, Tomasz Kus, Kirill Khistyaev, 
        Dmitry Zuev, Prashant Manohar, Xintian Feng, Anna Krylov, 
        Matthew Goldey, Alec White, Thomas Jagau, Kaushik Nanda, 
        Anastasia Gunina, Alexander Kunitsa, Joonho Lee.

   CCMAN original authors:
   Anna I. Krylov, C. David Sherrill, Steven R. Gwaltney,
   Edward F. C. Byrd (2000)
   Sergey V. Levchenko, Lyudmila V. Slipchenko, Tao Wang,
   Ana-Maria C. Cristian (2003)
   Piotr A. Pieniazek, C. Melania Oana, Evgeny Epifanovsky (2007)
   Prashant Manohar (2009)

 ------------------------------------------------------------------------------


 Allocating and initializing 29808MB of RAM...
 Calculation will run on 4 cores.


 Alpha MOs, Restricted
 -- Occupied --                  
******* -490.05 -180.88 -169.69 -169.69 -169.69  -80.04  -80.03
  1 A     2 A     3 A     4 A     5 A     6 A     7 A     8 A                  
-65.181 -58.541 -58.540 -58.540 -37.936 -33.124 -33.120 -33.120
  9 A    10 A    11 A    12 A    13 A    14 A    15 A    16 A                  
-24.308 -24.307 -24.307 -24.303 -24.303  -9.861  -7.574  -7.566
 17 A    18 A    19 A    20 A    21 A    22 A    23 A    24 A                  
 -7.474  -7.467  -7.466  -7.253  -5.486  -5.476  -5.475  -5.467
 25 A    26 A    27 A    28 A    29 A    30 A    31 A    32 A                  
 -5.465  -5.465  -5.458  -5.457  -5.457  -3.213  -3.210  -3.209
 33 A    34 A    35 A    36 A    37 A    38 A    39 A    40 A                  
 -3.201  -3.201  -2.409  -2.405  -2.404  -2.392  -2.392  -1.054
 41 A    42 A    43 A    44 A    45 A    46 A    47 A    48 A                  
 -0.937  -0.844  -0.678  -0.526  -0.492  -0.472  -0.416  -0.416
 49 A    50 A    51 A    52 A    53 A    54 A    55 A    56 A                  
 -0.402  -0.375  -0.348
 57 A    58 A    59 A                                                          
 -- Virtual --                   
 -0.024   0.005   0.061   0.065   0.078   0.082   0.099   0.109
 60 A    61 A    62 A    63 A    64 A    65 A    66 A    67 A                  
  0.110   0.121   0.129   0.131   0.142   0.153   0.177   0.191
 68 A    69 A    70 A    71 A    72 A    73 A    74 A    75 A                  
  0.277   0.329   0.336   0.361   0.386   0.388   0.403   0.427
 76 A    77 A    78 A    79 A    80 A    81 A    82 A    83 A                  
  0.428   0.470   0.535   0.538   0.569   0.571   0.579   0.584
 84 A    85 A    86 A    87 A    88 A    89 A    90 A    91 A                  
  0.629   0.660   0.679   0.682   0.728   0.733   0.773   0.789
 92 A    93 A    94 A    95 A    96 A    97 A    98 A    99 A                  
  0.805   0.827   0.870   0.890   0.908   0.923   1.012   1.088
100 A   101 A   102 A   103 A   104 A   105 A   106 A   107 A                  
  1.104   1.151   1.316   1.402   1.546   1.590   1.630   1.778
108 A   109 A   110 A   111 A   112 A   113 A   114 A   115 A                  
  1.833   1.850   1.933   1.987   2.009   2.296   2.328   2.400
116 A   117 A   118 A   119 A   120 A   121 A   122 A   123 A                  
  4.475   4.485   4.489   4.508   4.529   4.542   4.547   4.572
124 A   125 A   126 A   127 A   128 A   129 A   130 A   131 A                  
  4.633   4.747   4.778   6.531   6.561   6.574   7.129   7.223
132 A   133 A   134 A   135 A   136 A   137 A   138 A   139 A                  
  7.416   8.201   8.226   8.277  14.727  14.752  14.772  14.776
140 A   141 A   142 A   143 A   144 A   145 A   146 A   147 A                  
 14.863  14.892  28.878  29.527  29.554  29.560  29.869  29.874
148 A   149 A   150 A   151 A   152 A   153 A   154 A   155 A                  
 29.875  29.887  29.956  49.458 130.586 130.609 130.615 154.274
156 A   157 A   158 A   159 A   160 A   161 A   162 A   163 A                  
165.780 166.044 293.885 293.906 293.9731028.3981912.192
164 A   165 A   166 A   167 A   168 A   169 A   170 A                          

 Beta MOs, Restricted
 -- Occupied --                  
******* -490.05 -180.88 -169.69 -169.69 -169.69  -80.04  -80.03
  1 A     2 A     3 A     4 A     5 A     6 A     7 A     8 A                  
-65.181 -58.541 -58.540 -58.540 -37.936 -33.124 -33.120 -33.120
  9 A    10 A    11 A    12 A    13 A    14 A    15 A    16 A                  
-24.308 -24.307 -24.307 -24.303 -24.303  -9.861  -7.574  -7.566
 17 A    18 A    19 A    20 A    21 A    22 A    23 A    24 A                  
 -7.474  -7.467  -7.466  -7.253  -5.486  -5.476  -5.475  -5.467
 25 A    26 A    27 A    28 A    29 A    30 A    31 A    32 A                  
 -5.465  -5.465  -5.458  -5.457  -5.457  -3.213  -3.210  -3.209
 33 A    34 A    35 A    36 A    37 A    38 A    39 A    40 A                  
 -3.201  -3.201  -2.409  -2.405  -2.404  -2.392  -2.392  -1.054
 41 A    42 A    43 A    44 A    45 A    46 A    47 A    48 A                  
 -0.937  -0.844  -0.678  -0.526  -0.492  -0.472  -0.416  -0.416
 49 A    50 A    51 A    52 A    53 A    54 A    55 A    56 A                  
 -0.402  -0.375  -0.348
 57 A    58 A    59 A                                                          
 -- Virtual --                   
 -0.024   0.005   0.061   0.065   0.078   0.082   0.099   0.109
 60 A    61 A    62 A    63 A    64 A    65 A    66 A    67 A                  
  0.110   0.121   0.129   0.131   0.142   0.153   0.177   0.191
 68 A    69 A    70 A    71 A    72 A    73 A    74 A    75 A                  
  0.277   0.329   0.336   0.361   0.386   0.388   0.403   0.427
 76 A    77 A    78 A    79 A    80 A    81 A    82 A    83 A                  
  0.428   0.470   0.535   0.538   0.569   0.571   0.579   0.584
 84 A    85 A    86 A    87 A    88 A    89 A    90 A    91 A                  
  0.629   0.660   0.679   0.682   0.728   0.733   0.773   0.789
 92 A    93 A    94 A    95 A    96 A    97 A    98 A    99 A                  
  0.805   0.827   0.870   0.890   0.908   0.923   1.012   1.088
100 A   101 A   102 A   103 A   104 A   105 A   106 A   107 A                  
  1.104   1.151   1.316   1.402   1.546   1.590   1.630   1.778
108 A   109 A   110 A   111 A   112 A   113 A   114 A   115 A                  
  1.833   1.850   1.933   1.987   2.009   2.296   2.328   2.400
116 A   117 A   118 A   119 A   120 A   121 A   122 A   123 A                  
  4.475   4.485   4.489   4.508   4.529   4.542   4.547   4.572
124 A   125 A   126 A   127 A   128 A   129 A   130 A   131 A                  
  4.633   4.747   4.778   6.531   6.561   6.574   7.129   7.223
132 A   133 A   134 A   135 A   136 A   137 A   138 A   139 A                  
  7.416   8.201   8.226   8.277  14.727  14.752  14.772  14.776
140 A   141 A   142 A   143 A   144 A   145 A   146 A   147 A                  
 14.863  14.892  28.878  29.527  29.554  29.560  29.869  29.874
148 A   149 A   150 A   151 A   152 A   153 A   154 A   155 A                  
 29.875  29.887  29.956  49.458 130.586 130.609 130.615 154.274
156 A   157 A   158 A   159 A   160 A   161 A   162 A   163 A                  
165.780 166.044 293.885 293.906 293.9731028.3981912.192
164 A   165 A   166 A   167 A   168 A   169 A   170 A                          

 Occupation and symmetry of molecular orbitals

 Point group: C1 (1 irreducible representation).

                           A     All 
 -------------------------------------
 All molecular orbitals:
  - Alpha                  170   170 
  - Beta                   170   170 
 -------------------------------------
 Alpha orbitals:
  - Frozen occupied        37    37  
  - Active occupied        22    22  
  - Active virtual         111   111 
  - Frozen virtual         0     0   
 -------------------------------------
 Beta orbitals:
  - Frozen occupied        37    37  
  - Active occupied        22    22  
  - Active virtual         111   111 
  - Frozen virtual         0     0   
 -------------------------------------

 Import integrals:   CPU 0.00 s  wall 0.00 s

 Import integrals:   CPU 148.96 s  wall 38.49 s

 MP2 amplitudes:   CPU 0.21 s  wall 0.13 s

Running a double precision version
           CCSD T amplitudes will be solved using DIIS.

           Start     Size      MaxIter   EConv     TConv     
           3         7         100       1.00e-07  1.00e-05  
 ------------------------------------------------------------------------------
           Energy (a.u.)   Ediff      Tdiff       Comment
 ------------------------------------------------------------------------------
         -1.0171389e+04                           
     1   -1.0171381e+04   7.71e-03   8.53e-01     
     2   -1.0171400e+04   1.93e-02   1.06e-01     
     3   -1.0171401e+04   5.44e-04   4.36e-02     
     4   -1.0171403e+04   1.89e-03   1.40e-02     Switched to DIIS steps.
     5   -1.0171404e+04   6.69e-04   1.26e-02     
     6   -1.0171404e+04   1.56e-05   2.54e-03     
     7   -1.0171404e+04   1.23e-06   1.08e-03     
     8   -1.0171404e+04   4.05e-06   2.51e-04     
     9   -1.0171404e+04   9.84e-07   1.35e-04     
    10   -1.0171404e+04   3.03e-07   5.59e-05     
    11   -1.0171404e+04   7.98e-08   3.30e-05     
    12   -1.0171404e+04   6.78e-08   9.97e-06     
 ------------------------------------------------------------------------------
         -1.0171404e+04                           CCSD T converged.

End of double precision
 SCF energy                 = -10170.67911821
 MP2 energy                 = -10171.38884958
 CCSD correlation energy     =     -0.72444585
 CCSD total energy           = -10171.40356406

 CCSD  T1^2 = 0.0123  T2^2 = 0.3148  Leading amplitudes:

 Amplitude    Orbitals with energies
 -0.0245       55 (A) A                  ->    60 (A) A                   
              -0.4159                         -0.0243                     
 -0.0245       55 (A) B                  ->    60 (A) B                   
              -0.4159                         -0.0243                     
 -0.0182       52 (A) A                  ->    61 (A) A                   
              -0.5259                          0.0051                     
 -0.0182       52 (A) B                  ->    61 (A) B                   
              -0.5259                          0.0051                     

 Amplitude    Orbitals with energies
 -0.1184       59 (A) A      59 (A) B    ->    60 (A) A      60 (A) B     
              -0.3485       -0.3485           -0.0243       -0.0243       
  0.1184       59 (A) A      59 (A) B    ->    60 (A) B      60 (A) A     
              -0.3485       -0.3485           -0.0243       -0.0243       
  0.1184       59 (A) B      59 (A) A    ->    60 (A) A      60 (A) B     
              -0.3485       -0.3485           -0.0243       -0.0243       
 -0.1184       59 (A) B      59 (A) A    ->    60 (A) B      60 (A) A     
              -0.3485       -0.3485           -0.0243       -0.0243       

 Computing CCSD intemediates for later calculations in double precision
 Finished.

Running a double precision version
           CCSD Lambda amplitudes will be solved using DIIS.
           Start     Size      MaxIter   EConv     LConv     
           3         7         100       1.00e-07  1.00e-05  
 ------------------------------------------------------------------------------
            Enorm      Ldiff       Comment
 ------------------------------------------------------------------------------
     1     6.35e-02   4.99e-02     
     2     1.46e-02   5.10e-03     
     3     6.11e-03   2.35e-03     
     4     3.35e-03   1.16e-03     Switched to DIIS steps.
     5     1.07e-03   5.93e-04     
     6     5.16e-04   1.66e-04     
     7     1.63e-04   4.11e-05     
     8     7.38e-05   5.85e-06     
     9     2.49e-05   5.43e-06     
    10     1.06e-05   1.79e-06     
    11     4.09e-06   5.86e-07     
    12     2.13e-06   7.44e-08     
    13     9.97e-07   9.13e-08     
    14     4.52e-07   2.51e-08     
    15     2.28e-07   6.90e-09     
    16     9.26e-08   8.01e-09     
 ------------------------------------------------------------------------------
                                   CCSD Lambda converged.

 Computing density matrices in double precision...
           Orbital response amplitudes will be solved using DIIS.
           Start     Size      MaxIter   EConv     LConv     
           3         7         100       1.00e-06  1.00e-06  
 ------------------------------------------------------------------------------
            Enorm      Ldiff       Comment
 ------------------------------------------------------------------------------
     1     1.18e-01   1.48e-03     
     2     1.19e-01   6.16e-03     
     3     1.50e-01   3.51e-02     
     4     1.50e-02   7.16e-02     Switched to DIIS steps.
     5     6.10e-03   1.16e-03     
     6     1.40e-03   4.59e-04     
     7     3.19e-04   2.46e-04     
     8     8.26e-05   3.74e-05     
     9     2.54e-05   8.38e-06     
    10     9.46e-06   3.45e-06     
    11     3.90e-06   1.15e-06     
    12     1.84e-06   5.83e-07     
    13     3.75e-07   1.44e-07     
 ------------------------------------------------------------------------------
                                   Orbital response converged.

 Computing density matrices... Done.
 CCSD calculation:   CPU 4940.22 s  wall 1251.44 s

 Transferring MO TPDM to AO TPDM
 Transferring g2_o1o1o1o1
 Transferring g2_o1o1o1v1
 Transferring g2_o1o1v1v1
 Transferring g2_o1v1o1v1
 Transferring g2_o1v1v1v1
 Transferring g2_v1v1v1v1
 Adding separable TPDM
 Computing TPDM gradient
 --------------------------------------------------------
 2e gradient
  Atom          X               Y               Z
 --------------------------------------------------------
    1        -68.262578       36.093329       -0.000000  
    2         -9.167182      -43.905232        0.000000  
    3         27.656421      -33.871711       -0.000000  
    4         49.773340       41.683613        0.000000  
 --------------------------------------------------------
 --------------------------------------------------------
 Final gradient
  Atom          X               Y               Z
 --------------------------------------------------------
    1        -68.262578       36.093329       -0.000000  
    2         -9.167182      -43.905232        0.000000  
    3         27.656421      -33.871711       -0.000000  
    4         49.773340       41.683613        0.000000  
 --------------------------------------------------------
 Analytic gradient from two-electron contribution:   CPU 739.60 s  wall 231.95 s

 Total ccman2 time:   CPU 5833.90 s  wall 1523.78 s


 --------------------------------------------------------------

                    Orbital Energies (a.u.)
 --------------------------------------------------------------

 Alpha MOs
 -- Occupied --
*******-490.047-180.883-169.689-169.688-169.688 -80.035 -80.026
-65.181 -58.541 -58.540 -58.540 -37.936 -33.124 -33.120 -33.120
-24.308 -24.307 -24.307 -24.303 -24.303  -9.861  -7.574  -7.566
 -7.474  -7.467  -7.466  -7.253  -5.486  -5.476  -5.475  -5.467
 -5.465  -5.465  -5.458  -5.457  -5.457  -3.213  -3.210  -3.209
 -3.201  -3.201  -2.409  -2.405  -2.404  -2.392  -2.392  -1.054
 -0.937  -0.844  -0.678  -0.526  -0.492  -0.472  -0.416  -0.416
 -0.402  -0.375  -0.348
 -- Virtual --
 -0.024   0.005   0.061   0.065   0.078   0.082   0.099   0.109
  0.110   0.121   0.129   0.131   0.142   0.153   0.177   0.191
  0.277   0.329   0.336   0.361   0.386   0.388   0.403   0.427
  0.428   0.470   0.535   0.538   0.569   0.571   0.579   0.584
  0.629   0.660   0.679   0.682   0.728   0.733   0.773   0.789
  0.805   0.827   0.870   0.890   0.908   0.923   1.012   1.088
  1.104   1.151   1.316   1.402   1.546   1.590   1.630   1.778
  1.833   1.850   1.933   1.987   2.009   2.296   2.328   2.400
  4.475   4.485   4.489   4.508   4.529   4.542   4.547   4.572
  4.633   4.747   4.778   6.531   6.561   6.574   7.129   7.223
  7.416   8.201   8.226   8.277  14.727  14.752  14.772  14.776
 14.863  14.892  28.878  29.527  29.554  29.560  29.869  29.874
 29.875  29.887  29.956  49.458 130.586 130.609 130.615 154.274
165.780 166.044 293.885 293.906 293.9731028.3981912.192
 --------------------------------------------------------------

          Ground-State Mulliken Net Atomic Charges

     Atom                 Charge (a.u.)
  ----------------------------------------
      1 I                    -0.117974
      2 P                     0.107147
      3 P                     0.186415
      4 Br                   -0.175588
  ----------------------------------------
  Sum of atomic charges =     0.000000

 -----------------------------------------------------------------
                    Cartesian Multipole Moments
 -----------------------------------------------------------------
    Charge (ESU x 10^10)
                 0.0000
    Dipole Moment (Debye)
         X       0.0102      Y       0.5862      Z       0.0000
       Tot       0.5862
    Quadrupole Moments (Debye-Ang)
        XX     -75.8435     XY      -1.6519     YY     -72.6425
        XZ       0.0000     YZ       0.0000     ZZ     -74.2618
    Octopole Moments (Debye-Ang^2)
       XXX      19.9170    XXY     -21.8305    XYY       5.5253
       YYY     -57.3414    XXZ      -0.0000    XYZ       0.0000
       YYZ       0.0000    XZZ       4.2795    YZZ     -15.5127
       ZZZ      -0.0000
    Hexadecapole Moments (Debye-Ang^3)
      XXXX   -1337.8611   XXXY      16.1543   XXYY    -309.7132
      XYYY      24.7797   YYYY    -590.1652   XXXZ       0.0000
      XXYZ      -0.0000   XYYZ       0.0000   YYYZ       0.0000
      XXZZ    -241.1852   XYZZ       7.9341   YYZZ    -118.1855
      XZZZ       0.0000   YZZZ       0.0000   ZZZZ    -108.9289
 -----------------------------------------------------------------
 DrvMan completing analytic gradient of the correlated energy
 Correlated dipole moment
            1
    1   0.0039980
    2   0.2306111
    3   0.0000000
 Energy read as -10171.403564058
 Full Analytical Gradient: (in a.u., or Hartree/Bohr)
             1             2             3             4
    1    0.00010834    0.00014124   -0.00024607   -0.00000351
    2   -0.00011693    0.00011024    0.00005827   -0.00005158
    3   -0.00000000    0.00000000   -0.00000000   -0.00000000
 Gradient time:  CPU 0.75 s  wall 0.81 s
 ----------------------------------------------------------------
             Standard Nuclear Orientation (Angstroms)
    I     Atom           X                Y                Z
 ----------------------------------------------------------------
    1      I       1.7177627032    -0.3755001458     0.0000000000
    2      P       0.4201066650     1.7282899215    -0.0000000000
    3      P      -1.5939816547     1.4045559218    -0.0000000000
    4      Br     -2.0980942406    -0.7744622834     0.0000000000
 ----------------------------------------------------------------
 Nuclear Repulsion Energy =   798.7774147730 hartrees
 There are       59 alpha and       59 beta electrons

                       Distance Matrix (Angstroms)
             I (  1)   P (  2)   P (  3)
   P (  2)  2.471810
   P (  3)  3.759821  2.039940
   Br(  4)  3.836657  3.550367  2.236571

 Requested basis set is 6-311++G(d,p)
 There are 69 shells and 170 basis functions
 A cutoff of  1.0D-14 yielded   1877 shell pairs
 There are     12185 function pairs (     13685 Cartesian)
 Smallest overlap matrix eigenvalue = 6.82E-04
 Guess MOs from SCF MO coefficient file

 -----------------------------------------------------------------------
  General SCF calculation program by
  Eric Jon Sundstrom, Paul Horn, Yuezhi Mao, Dmitri Zuev, Alec White,
  David Stuck, Shaama M.S., Shane Yost, Joonho Lee, David Small,
  Daniel Levine, Susi Lehtola, Hugh Burton, Evgeny Epifanovsky
 -----------------------------------------------------------------------
 Hartree-Fock
 using 4 threads for integral computing
 -------------------------------------------------------
 OpenMP Integral computing Module                
 Release: version 2.0, May 2017, Q-Chem Inc. Pleasanton 
 -------------------------------------------------------
 A restricted SCF calculation will be
 performed using DIIS
 SCF converges when DIIS error is below 1.0e-08
 ---------------------------------------
  Cycle       Energy         DIIS error
 ---------------------------------------
    1  -10170.6791408758      9.98e-06  
    2  -10170.6791414950      2.69e-06  
    3  -10170.6791415666      1.33e-06  
    4  -10170.6791415797      4.73e-07  
    5  -10170.6791415829      2.20e-07  
    6  -10170.6791415836      8.78e-08  
    7  -10170.6791415839      3.71e-08  
    8  -10170.6791415839      1.63e-08  
    9  -10170.6791415838      8.61e-09  Convergence criterion met
 ---------------------------------------
 SCF time:   CPU 13.96s  wall 4.00s 
 SCF   energy in the final basis set =   -10170.6791415838
 Total energy in the final basis set =   -10170.6791415838


 ------------------------------------------------------------------------------

   CCMAN2: suite of methods based on coupled cluster
           and equation of motion theories.

   Components:
   * libvmm-1.3-trunk
     by Evgeny Epifanovsky, Ilya Kaliman.
   * libtensor-2.5-trunk
     by Evgeny Epifanovsky, Michael Wormit, Dmitry Zuev, Sam Manzer, 
        Ilya Kaliman.
   * libcc-2.5-trunk
     by Evgeny Epifanovsky, Arik Landau, Tomasz Kus, Kirill Khistyaev, 
        Dmitry Zuev, Prashant Manohar, Xintian Feng, Anna Krylov, 
        Matthew Goldey, Alec White, Thomas Jagau, Kaushik Nanda, 
        Anastasia Gunina, Alexander Kunitsa, Joonho Lee.

   CCMAN original authors:
   Anna I. Krylov, C. David Sherrill, Steven R. Gwaltney,
   Edward F. C. Byrd (2000)
   Sergey V. Levchenko, Lyudmila V. Slipchenko, Tao Wang,
   Ana-Maria C. Cristian (2003)
   Piotr A. Pieniazek, C. Melania Oana, Evgeny Epifanovsky (2007)
   Prashant Manohar (2009)

 ------------------------------------------------------------------------------


 Allocating and initializing 29808MB of RAM...
 Calculation will run on 4 cores.


 Alpha MOs, Restricted
 -- Occupied --                  
******* -490.05 -180.88 -169.69 -169.69 -169.69  -80.03  -80.03
  1 A     2 A     3 A     4 A     5 A     6 A     7 A     8 A                  
-65.181 -58.541 -58.540 -58.539 -37.937 -33.125 -33.121 -33.120
  9 A    10 A    11 A    12 A    13 A    14 A    15 A    16 A                  
-24.309 -24.307 -24.307 -24.303 -24.303  -9.861  -7.574  -7.566
 17 A    18 A    19 A    20 A    21 A    22 A    23 A    24 A                  
 -7.474  -7.466  -7.466  -7.253  -5.486  -5.476  -5.475  -5.467
 25 A    26 A    27 A    28 A    29 A    30 A    31 A    32 A                  
 -5.465  -5.465  -5.458  -5.457  -5.457  -3.213  -3.210  -3.209
 33 A    34 A    35 A    36 A    37 A    38 A    39 A    40 A                  
 -3.201  -3.201  -2.409  -2.405  -2.404  -2.392  -2.392  -1.054
 41 A    42 A    43 A    44 A    45 A    46 A    47 A    48 A                  
 -0.937  -0.844  -0.678  -0.526  -0.492  -0.472  -0.416  -0.416
 49 A    50 A    51 A    52 A    53 A    54 A    55 A    56 A                  
 -0.402  -0.375  -0.348
 57 A    58 A    59 A                                                          
 -- Virtual --                   
 -0.024   0.005   0.061   0.065   0.078   0.082   0.099   0.109
 60 A    61 A    62 A    63 A    64 A    65 A    66 A    67 A                  
  0.110   0.121   0.129   0.131   0.142   0.153   0.177   0.191
 68 A    69 A    70 A    71 A    72 A    73 A    74 A    75 A                  
  0.277   0.329   0.336   0.361   0.386   0.388   0.403   0.427
 76 A    77 A    78 A    79 A    80 A    81 A    82 A    83 A                  
  0.428   0.470   0.534   0.538   0.569   0.571   0.578   0.584
 84 A    85 A    86 A    87 A    88 A    89 A    90 A    91 A                  
  0.629   0.660   0.679   0.682   0.728   0.733   0.773   0.789
 92 A    93 A    94 A    95 A    96 A    97 A    98 A    99 A                  
  0.805   0.827   0.870   0.890   0.908   0.924   1.012   1.088
100 A   101 A   102 A   103 A   104 A   105 A   106 A   107 A                  
  1.104   1.152   1.316   1.402   1.546   1.590   1.630   1.778
108 A   109 A   110 A   111 A   112 A   113 A   114 A   115 A                  
  1.833   1.850   1.933   1.987   2.009   2.296   2.328   2.400
116 A   117 A   118 A   119 A   120 A   121 A   122 A   123 A                  
  4.475   4.485   4.489   4.508   4.529   4.542   4.547   4.572
124 A   125 A   126 A   127 A   128 A   129 A   130 A   131 A                  
  4.633   4.747   4.778   6.531   6.561   6.574   7.129   7.223
132 A   133 A   134 A   135 A   136 A   137 A   138 A   139 A                  
  7.416   8.201   8.226   8.277  14.727  14.752  14.772  14.776
140 A   141 A   142 A   143 A   144 A   145 A   146 A   147 A                  
 14.863  14.892  28.878  29.527  29.553  29.560  29.869  29.874
148 A   149 A   150 A   151 A   152 A   153 A   154 A   155 A                  
 29.875  29.887  29.956  49.458 130.586 130.609 130.615 154.274
156 A   157 A   158 A   159 A   160 A   161 A   162 A   163 A                  
165.780 166.044 293.885 293.906 293.9731028.3981912.192
164 A   165 A   166 A   167 A   168 A   169 A   170 A                          

 Beta MOs, Restricted
 -- Occupied --                  
******* -490.05 -180.88 -169.69 -169.69 -169.69  -80.03  -80.03
  1 A     2 A     3 A     4 A     5 A     6 A     7 A     8 A                  
-65.181 -58.541 -58.540 -58.539 -37.937 -33.125 -33.121 -33.120
  9 A    10 A    11 A    12 A    13 A    14 A    15 A    16 A                  
-24.309 -24.307 -24.307 -24.303 -24.303  -9.861  -7.574  -7.566
 17 A    18 A    19 A    20 A    21 A    22 A    23 A    24 A                  
 -7.474  -7.466  -7.466  -7.253  -5.486  -5.476  -5.475  -5.467
 25 A    26 A    27 A    28 A    29 A    30 A    31 A    32 A                  
 -5.465  -5.465  -5.458  -5.457  -5.457  -3.213  -3.210  -3.209
 33 A    34 A    35 A    36 A    37 A    38 A    39 A    40 A                  
 -3.201  -3.201  -2.409  -2.405  -2.404  -2.392  -2.392  -1.054
 41 A    42 A    43 A    44 A    45 A    46 A    47 A    48 A                  
 -0.937  -0.844  -0.678  -0.526  -0.492  -0.472  -0.416  -0.416
 49 A    50 A    51 A    52 A    53 A    54 A    55 A    56 A                  
 -0.402  -0.375  -0.348
 57 A    58 A    59 A                                                          
 -- Virtual --                   
 -0.024   0.005   0.061   0.065   0.078   0.082   0.099   0.109
 60 A    61 A    62 A    63 A    64 A    65 A    66 A    67 A                  
  0.110   0.121   0.129   0.131   0.142   0.153   0.177   0.191
 68 A    69 A    70 A    71 A    72 A    73 A    74 A    75 A                  
  0.277   0.329   0.336   0.361   0.386   0.388   0.403   0.427
 76 A    77 A    78 A    79 A    80 A    81 A    82 A    83 A                  
  0.428   0.470   0.534   0.538   0.569   0.571   0.578   0.584
 84 A    85 A    86 A    87 A    88 A    89 A    90 A    91 A                  
  0.629   0.660   0.679   0.682   0.728   0.733   0.773   0.789
 92 A    93 A    94 A    95 A    96 A    97 A    98 A    99 A                  
  0.805   0.827   0.870   0.890   0.908   0.924   1.012   1.088
100 A   101 A   102 A   103 A   104 A   105 A   106 A   107 A                  
  1.104   1.152   1.316   1.402   1.546   1.590   1.630   1.778
108 A   109 A   110 A   111 A   112 A   113 A   114 A   115 A                  
  1.833   1.850   1.933   1.987   2.009   2.296   2.328   2.400
116 A   117 A   118 A   119 A   120 A   121 A   122 A   123 A                  
  4.475   4.485   4.489   4.508   4.529   4.542   4.547   4.572
124 A   125 A   126 A   127 A   128 A   129 A   130 A   131 A                  
  4.633   4.747   4.778   6.531   6.561   6.574   7.129   7.223
132 A   133 A   134 A   135 A   136 A   137 A   138 A   139 A                  
  7.416   8.201   8.226   8.277  14.727  14.752  14.772  14.776
140 A   141 A   142 A   143 A   144 A   145 A   146 A   147 A                  
 14.863  14.892  28.878  29.527  29.553  29.560  29.869  29.874
148 A   149 A   150 A   151 A   152 A   153 A   154 A   155 A                  
 29.875  29.887  29.956  49.458 130.586 130.609 130.615 154.274
156 A   157 A   158 A   159 A   160 A   161 A   162 A   163 A                  
165.780 166.044 293.885 293.906 293.9731028.3981912.192
164 A   165 A   166 A   167 A   168 A   169 A   170 A                          

 Occupation and symmetry of molecular orbitals

 Point group: C1 (1 irreducible representation).

                           A     All 
 -------------------------------------
 All molecular orbitals:
  - Alpha                  170   170 
  - Beta                   170   170 
 -------------------------------------
 Alpha orbitals:
  - Frozen occupied        37    37  
  - Active occupied        22    22  
  - Active virtual         111   111 
  - Frozen virtual         0     0   
 -------------------------------------
 Beta orbitals:
  - Frozen occupied        37    37  
  - Active occupied        22    22  
  - Active virtual         111   111 
  - Frozen virtual         0     0   
 -------------------------------------

 Import integrals:   CPU 0.00 s  wall 0.00 s

 Import integrals:   CPU 148.74 s  wall 38.20 s

 MP2 amplitudes:   CPU 0.21 s  wall 0.13 s

Running a double precision version
           CCSD T amplitudes will be solved using DIIS.

           Start     Size      MaxIter   EConv     TConv     
           3         7         100       1.00e-07  1.00e-05  
 ------------------------------------------------------------------------------
           Energy (a.u.)   Ediff      Tdiff       Comment
 ------------------------------------------------------------------------------
         -1.0171389e+04                           
     1   -1.0171381e+04   7.71e-03   8.53e-01     
     2   -1.0171400e+04   1.93e-02   1.06e-01     
     3   -1.0171401e+04   5.45e-04   4.36e-02     
     4   -1.0171403e+04   1.89e-03   1.40e-02     Switched to DIIS steps.
     5   -1.0171404e+04   6.68e-04   1.26e-02     
     6   -1.0171404e+04   1.55e-05   2.54e-03     
     7   -1.0171404e+04   1.21e-06   1.08e-03     
     8   -1.0171404e+04   4.05e-06   2.50e-04     
     9   -1.0171404e+04   9.80e-07   1.35e-04     
    10   -1.0171404e+04   3.04e-07   5.58e-05     
    11   -1.0171404e+04   7.89e-08   3.29e-05     
    12   -1.0171404e+04   6.74e-08   9.93e-06     
 ------------------------------------------------------------------------------
         -1.0171404e+04                           CCSD T converged.

End of double precision
 SCF energy                 = -10170.67914158
 MP2 energy                 = -10171.38885772
 CCSD correlation energy     =     -0.72442205
 CCSD total energy           = -10171.40356364

 CCSD  T1^2 = 0.0123  T2^2 = 0.3147  Leading amplitudes:

 Amplitude    Orbitals with energies
  0.0245       55 (A) A                  ->    60 (A) A                   
              -0.4160                         -0.0242                     
  0.0245       55 (A) B                  ->    60 (A) B                   
              -0.4160                         -0.0242                     
  0.0182       52 (A) A                  ->    61 (A) A                   
              -0.5260                          0.0053                     
  0.0182       52 (A) B                  ->    61 (A) B                   
              -0.5260                          0.0053                     

 Amplitude    Orbitals with energies
 -0.1185       59 (A) A      59 (A) B    ->    60 (A) A      60 (A) B     
              -0.3484       -0.3484           -0.0242       -0.0242       
  0.1185       59 (A) A      59 (A) B    ->    60 (A) B      60 (A) A     
              -0.3484       -0.3484           -0.0242       -0.0242       
  0.1185       59 (A) B      59 (A) A    ->    60 (A) A      60 (A) B     
              -0.3484       -0.3484           -0.0242       -0.0242       
 -0.1185       59 (A) B      59 (A) A    ->    60 (A) B      60 (A) A     
              -0.3484       -0.3484           -0.0242       -0.0242       

 Computing CCSD intemediates for later calculations in double precision
 Finished.

Running a double precision version
           CCSD Lambda amplitudes will be solved using DIIS.
           Start     Size      MaxIter   EConv     LConv     
           3         7         100       1.00e-07  1.00e-05  
 ------------------------------------------------------------------------------
            Enorm      Ldiff       Comment
 ------------------------------------------------------------------------------
     1     6.35e-02   4.98e-02     
     2     1.46e-02   5.09e-03     
     3     6.11e-03   2.35e-03     
     4     3.35e-03   1.16e-03     Switched to DIIS steps.
     5     1.07e-03   5.92e-04     
     6     5.15e-04   1.66e-04     
     7     1.62e-04   4.10e-05     
     8     7.36e-05   5.84e-06     
     9     2.48e-05   5.40e-06     
    10     1.06e-05   1.78e-06     
    11     4.07e-06   5.84e-07     
    12     2.12e-06   7.43e-08     
    13     9.94e-07   9.11e-08     
    14     4.51e-07   2.50e-08     
    15     2.27e-07   6.84e-09     
    16     9.20e-08   7.99e-09     
 ------------------------------------------------------------------------------
                                   CCSD Lambda converged.

 Computing density matrices in double precision...
           Orbital response amplitudes will be solved using DIIS.
           Start     Size      MaxIter   EConv     LConv     
           3         7         100       1.00e-06  1.00e-06  
 ------------------------------------------------------------------------------
            Enorm      Ldiff       Comment
 ------------------------------------------------------------------------------
     1     1.18e-01   1.50e-03     
     2     1.19e-01   6.17e-03     
     3     1.50e-01   3.50e-02     
     4     1.49e-02   7.15e-02     Switched to DIIS steps.
     5     6.08e-03   1.16e-03     
     6     1.39e-03   4.59e-04     
     7     3.18e-04   2.45e-04     
     8     8.22e-05   3.76e-05     
     9     2.53e-05   8.33e-06     
    10     9.39e-06   3.45e-06     
    11     3.87e-06   1.15e-06     
    12     1.82e-06   5.81e-07     
    13     3.73e-07   1.44e-07     
 ------------------------------------------------------------------------------
                                   Orbital response converged.

 Computing density matrices... Done.
 CCSD calculation:   CPU 4941.91 s  wall 1252.05 s

 Transferring MO TPDM to AO TPDM
 Transferring g2_o1o1o1o1
 Transferring g2_o1o1o1v1
 Transferring g2_o1o1v1v1
 Transferring g2_o1v1o1v1
 Transferring g2_o1v1v1v1
 Transferring g2_v1v1v1v1
 Adding separable TPDM
 Computing TPDM gradient
 --------------------------------------------------------
 2e gradient
  Atom          X               Y               Z
 --------------------------------------------------------
    1        -68.302697       36.119179        0.000000  
    2         -9.143602      -43.905204        0.000000  
    3         27.664800      -33.897008       -0.000000  
    4         49.781499       41.683032        0.000000  
 --------------------------------------------------------
 --------------------------------------------------------
 Final gradient
  Atom          X               Y               Z
 --------------------------------------------------------
    1        -68.302697       36.119179        0.000000  
    2         -9.143602      -43.905204        0.000000  
    3         27.664800      -33.897008       -0.000000  
    4         49.781499       41.683032        0.000000  
 --------------------------------------------------------
 Analytic gradient from two-electron contribution:   CPU 728.95 s  wall 227.28 s

 Total ccman2 time:   CPU 5824.76 s  wall 1519.39 s


 --------------------------------------------------------------

                    Orbital Energies (a.u.)
 --------------------------------------------------------------

 Alpha MOs
 -- Occupied --
*******-490.047-180.883-169.689-169.688-169.688 -80.035 -80.026
-65.181 -58.541 -58.540 -58.539 -37.937 -33.125 -33.121 -33.120
-24.309 -24.307 -24.307 -24.303 -24.303  -9.861  -7.574  -7.566
 -7.474  -7.466  -7.466  -7.253  -5.486  -5.476  -5.475  -5.467
 -5.465  -5.465  -5.458  -5.457  -5.457  -3.213  -3.210  -3.209
 -3.201  -3.201  -2.409  -2.405  -2.404  -2.392  -2.392  -1.054
 -0.937  -0.844  -0.678  -0.526  -0.492  -0.472  -0.416  -0.416
 -0.402  -0.375  -0.348
 -- Virtual --
 -0.024   0.005   0.061   0.065   0.078   0.082   0.099   0.109
  0.110   0.121   0.129   0.131   0.142   0.153   0.177   0.191
  0.277   0.329   0.336   0.361   0.386   0.388   0.403   0.427
  0.428   0.470   0.534   0.538   0.569   0.571   0.578   0.584
  0.629   0.660   0.679   0.682   0.728   0.733   0.773   0.789
  0.805   0.827   0.870   0.890   0.908   0.924   1.012   1.088
  1.104   1.152   1.316   1.402   1.546   1.590   1.630   1.778
  1.833   1.850   1.933   1.987   2.009   2.296   2.328   2.400
  4.475   4.485   4.489   4.508   4.529   4.542   4.547   4.572
  4.633   4.747   4.778   6.531   6.561   6.574   7.129   7.223
  7.416   8.201   8.226   8.277  14.727  14.752  14.772  14.776
 14.863  14.892  28.878  29.527  29.553  29.560  29.869  29.874
 29.875  29.887  29.956  49.458 130.586 130.609 130.615 154.274
165.780 166.044 293.885 293.906 293.9731028.3981912.192
 --------------------------------------------------------------

          Ground-State Mulliken Net Atomic Charges

     Atom                 Charge (a.u.)
  ----------------------------------------
      1 I                    -0.117474
      2 P                     0.106603
      3 P                     0.186840
      4 Br                   -0.175969
  ----------------------------------------
  Sum of atomic charges =    -0.000000

 -----------------------------------------------------------------
                    Cartesian Multipole Moments
 -----------------------------------------------------------------
    Charge (ESU x 10^10)
                -0.0000
    Dipole Moment (Debye)
         X       0.0147      Y       0.5818      Z       0.0000
       Tot       0.5820
    Quadrupole Moments (Debye-Ang)
        XX     -75.8326     XY      -1.6628     YY     -72.6576
        XZ       0.0000     YZ       0.0000     ZZ     -74.2575
    Octopole Moments (Debye-Ang^2)
       XXX      19.9588    XXY     -21.7942    XYY       5.5150
       YYY     -57.2933    XXZ       0.0000    XYZ       0.0000
       YYZ       0.0000    XZZ       4.2900    YZZ     -15.4877
       ZZZ       0.0000
    Hexadecapole Moments (Debye-Ang^3)
      XXXX   -1337.7207   XXXY      16.1034   XXYY    -309.6232
      XYYY      24.7682   YYYY    -589.7265   XXXZ       0.0000
      XXYZ      -0.0000   XYYZ       0.0000   YYYZ       0.0000
      XXZZ    -241.1694   XYZZ       7.9389   YYZZ    -118.0977
      XZZZ       0.0000   YZZZ       0.0000   ZZZZ    -108.9125
 -----------------------------------------------------------------
 DrvMan completing analytic gradient of the correlated energy
 Correlated dipole moment
            1
    1   0.0058000
    2   0.2289123
    3   0.0000000
 Energy read as -10171.403563638
 Full Analytical Gradient: (in a.u., or Hartree/Bohr)
             1             2             3             4
    1   -0.00001449    0.00015186   -0.00019021    0.00005285
    2    0.00018744   -0.00033326    0.00016586   -0.00002005
    3   -0.00000000    0.00000000   -0.00000000    0.00000000
 Gradient time:  CPU 0.75 s  wall 0.80 s
 ----------------------------------------------------------------
             Standard Nuclear Orientation (Angstroms)
    I     Atom           X                Y                Z
 ----------------------------------------------------------------
    1      I       1.7177627032    -0.3755001458     0.0000000000
    2      P       0.4201066650     1.7292899215     0.0010000000
    3      P      -1.5939816547     1.4045559218    -0.0000000000
    4      Br     -2.0980942406    -0.7744622834     0.0000000000
 ----------------------------------------------------------------
 Nuclear Repulsion Energy =   798.6987210010 hartrees
 There are       59 alpha and       59 beta electrons

                       Distance Matrix (Angstroms)
             I (  1)   P (  2)   P (  3)
   P (  2)  2.472661
   P (  3)  3.759821  2.040099
   Br(  4)  3.836657  3.551072  2.236571

 Requested basis set is 6-311++G(d,p)
 There are 69 shells and 170 basis functions
 A cutoff of  1.0D-14 yielded   1877 shell pairs
 There are     12185 function pairs (     13685 Cartesian)
 Smallest overlap matrix eigenvalue = 6.82E-04
 Guess MOs from SCF MO coefficient file

 -----------------------------------------------------------------------
  General SCF calculation program by
  Eric Jon Sundstrom, Paul Horn, Yuezhi Mao, Dmitri Zuev, Alec White,
  David Stuck, Shaama M.S., Shane Yost, Joonho Lee, David Small,
  Daniel Levine, Susi Lehtola, Hugh Burton, Evgeny Epifanovsky
 -----------------------------------------------------------------------
 Hartree-Fock
 using 4 threads for integral computing
 -------------------------------------------------------
 OpenMP Integral computing Module                
 Release: version 2.0, May 2017, Q-Chem Inc. Pleasanton 
 -------------------------------------------------------
 A restricted SCF calculation will be
 performed using DIIS
 SCF converges when DIIS error is below 1.0e-08
 ---------------------------------------
  Cycle       Energy         DIIS error
 ---------------------------------------
    1  -10170.6791297343      6.60e-06  
    2  -10170.6791300440      1.85e-06  
    3  -10170.6791300892      8.31e-07  
    4  -10170.6791300961      3.63e-07  
    5  -10170.6791300985      1.58e-07  
    6  -10170.6791300987      7.65e-08  
    7  -10170.6791300990      3.70e-08  
    8  -10170.6791300991      1.46e-08  
    9  -10170.6791300990      6.80e-09  Convergence criterion met
 ---------------------------------------
 SCF time:   CPU 13.94s  wall 4.00s 
 SCF   energy in the final basis set =   -10170.6791300990
 Total energy in the final basis set =   -10170.6791300990


 ------------------------------------------------------------------------------

   CCMAN2: suite of methods based on coupled cluster
           and equation of motion theories.

   Components:
   * libvmm-1.3-trunk
     by Evgeny Epifanovsky, Ilya Kaliman.
   * libtensor-2.5-trunk
     by Evgeny Epifanovsky, Michael Wormit, Dmitry Zuev, Sam Manzer, 
        Ilya Kaliman.
   * libcc-2.5-trunk
     by Evgeny Epifanovsky, Arik Landau, Tomasz Kus, Kirill Khistyaev, 
        Dmitry Zuev, Prashant Manohar, Xintian Feng, Anna Krylov, 
        Matthew Goldey, Alec White, Thomas Jagau, Kaushik Nanda, 
        Anastasia Gunina, Alexander Kunitsa, Joonho Lee.

   CCMAN original authors:
   Anna I. Krylov, C. David Sherrill, Steven R. Gwaltney,
   Edward F. C. Byrd (2000)
   Sergey V. Levchenko, Lyudmila V. Slipchenko, Tao Wang,
   Ana-Maria C. Cristian (2003)
   Piotr A. Pieniazek, C. Melania Oana, Evgeny Epifanovsky (2007)
   Prashant Manohar (2009)

 ------------------------------------------------------------------------------


 Allocating and initializing 29808MB of RAM...
 Calculation will run on 4 cores.


 Alpha MOs, Restricted
 -- Occupied --                  
******* -490.05 -180.88 -169.69 -169.69 -169.69  -80.03  -80.03
  1 A     2 A     3 A     4 A     5 A     6 A     7 A     8 A                  
-65.181 -58.541 -58.540 -58.539 -37.936 -33.124 -33.121 -33.120
  9 A    10 A    11 A    12 A    13 A    14 A    15 A    16 A                  
-24.308 -24.307 -24.307 -24.303 -24.303  -9.861  -7.574  -7.566
 17 A    18 A    19 A    20 A    21 A    22 A    23 A    24 A                  
 -7.474  -7.466  -7.466  -7.253  -5.486  -5.476  -5.475  -5.467
 25 A    26 A    27 A    28 A    29 A    30 A    31 A    32 A                  
 -5.465  -5.465  -5.458  -5.457  -5.457  -3.213  -3.210  -3.209
 33 A    34 A    35 A    36 A    37 A    38 A    39 A    40 A                  
 -3.201  -3.201  -2.409  -2.405  -2.404  -2.392  -2.392  -1.054
 41 A    42 A    43 A    44 A    45 A    46 A    47 A    48 A                  
 -0.937  -0.844  -0.678  -0.526  -0.492  -0.472  -0.416  -0.416
 49 A    50 A    51 A    52 A    53 A    54 A    55 A    56 A                  
 -0.402  -0.375  -0.348
 57 A    58 A    59 A                                                          
 -- Virtual --                   
 -0.024   0.005   0.061   0.065   0.078   0.082   0.099   0.109
 60 A    61 A    62 A    63 A    64 A    65 A    66 A    67 A                  
  0.110   0.121   0.129   0.131   0.142   0.153   0.177   0.191
 68 A    69 A    70 A    71 A    72 A    73 A    74 A    75 A                  
  0.277   0.329   0.336   0.361   0.386   0.388   0.403   0.427
 76 A    77 A    78 A    79 A    80 A    81 A    82 A    83 A                  
  0.428   0.470   0.535   0.538   0.569   0.571   0.579   0.584
 84 A    85 A    86 A    87 A    88 A    89 A    90 A    91 A                  
  0.629   0.660   0.679   0.682   0.728   0.733   0.773   0.789
 92 A    93 A    94 A    95 A    96 A    97 A    98 A    99 A                  
  0.805   0.827   0.870   0.890   0.908   0.924   1.012   1.088
100 A   101 A   102 A   103 A   104 A   105 A   106 A   107 A                  
  1.104   1.151   1.316   1.402   1.546   1.590   1.630   1.778
108 A   109 A   110 A   111 A   112 A   113 A   114 A   115 A                  
  1.833   1.850   1.933   1.987   2.009   2.296   2.328   2.400
116 A   117 A   118 A   119 A   120 A   121 A   122 A   123 A                  
  4.475   4.485   4.489   4.508   4.529   4.542   4.547   4.572
124 A   125 A   126 A   127 A   128 A   129 A   130 A   131 A                  
  4.633   4.747   4.778   6.531   6.561   6.574   7.129   7.223
132 A   133 A   134 A   135 A   136 A   137 A   138 A   139 A                  
  7.416   8.201   8.226   8.277  14.727  14.752  14.772  14.776
140 A   141 A   142 A   143 A   144 A   145 A   146 A   147 A                  
 14.863  14.892  28.878  29.527  29.553  29.560  29.869  29.874
148 A   149 A   150 A   151 A   152 A   153 A   154 A   155 A                  
 29.875  29.887  29.956  49.458 130.586 130.609 130.615 154.274
156 A   157 A   158 A   159 A   160 A   161 A   162 A   163 A                  
165.780 166.044 293.885 293.906 293.9731028.3981912.192
164 A   165 A   166 A   167 A   168 A   169 A   170 A                          

 Beta MOs, Restricted
 -- Occupied --                  
******* -490.05 -180.88 -169.69 -169.69 -169.69  -80.03  -80.03
  1 A     2 A     3 A     4 A     5 A     6 A     7 A     8 A                  
-65.181 -58.541 -58.540 -58.539 -37.936 -33.124 -33.121 -33.120
  9 A    10 A    11 A    12 A    13 A    14 A    15 A    16 A                  
-24.308 -24.307 -24.307 -24.303 -24.303  -9.861  -7.574  -7.566
 17 A    18 A    19 A    20 A    21 A    22 A    23 A    24 A                  
 -7.474  -7.466  -7.466  -7.253  -5.486  -5.476  -5.475  -5.467
 25 A    26 A    27 A    28 A    29 A    30 A    31 A    32 A                  
 -5.465  -5.465  -5.458  -5.457  -5.457  -3.213  -3.210  -3.209
 33 A    34 A    35 A    36 A    37 A    38 A    39 A    40 A                  
 -3.201  -3.201  -2.409  -2.405  -2.404  -2.392  -2.392  -1.054
 41 A    42 A    43 A    44 A    45 A    46 A    47 A    48 A                  
 -0.937  -0.844  -0.678  -0.526  -0.492  -0.472  -0.416  -0.416
 49 A    50 A    51 A    52 A    53 A    54 A    55 A    56 A                  
 -0.402  -0.375  -0.348
 57 A    58 A    59 A                                                          
 -- Virtual --                   
 -0.024   0.005   0.061   0.065   0.078   0.082   0.099   0.109
 60 A    61 A    62 A    63 A    64 A    65 A    66 A    67 A                  
  0.110   0.121   0.129   0.131   0.142   0.153   0.177   0.191
 68 A    69 A    70 A    71 A    72 A    73 A    74 A    75 A                  
  0.277   0.329   0.336   0.361   0.386   0.388   0.403   0.427
 76 A    77 A    78 A    79 A    80 A    81 A    82 A    83 A                  
  0.428   0.470   0.535   0.538   0.569   0.571   0.579   0.584
 84 A    85 A    86 A    87 A    88 A    89 A    90 A    91 A                  
  0.629   0.660   0.679   0.682   0.728   0.733   0.773   0.789
 92 A    93 A    94 A    95 A    96 A    97 A    98 A    99 A                  
  0.805   0.827   0.870   0.890   0.908   0.924   1.012   1.088
100 A   101 A   102 A   103 A   104 A   105 A   106 A   107 A                  
  1.104   1.151   1.316   1.402   1.546   1.590   1.630   1.778
108 A   109 A   110 A   111 A   112 A   113 A   114 A   115 A                  
  1.833   1.850   1.933   1.987   2.009   2.296   2.328   2.400
116 A   117 A   118 A   119 A   120 A   121 A   122 A   123 A                  
  4.475   4.485   4.489   4.508   4.529   4.542   4.547   4.572
124 A   125 A   126 A   127 A   128 A   129 A   130 A   131 A                  
  4.633   4.747   4.778   6.531   6.561   6.574   7.129   7.223
132 A   133 A   134 A   135 A   136 A   137 A   138 A   139 A                  
  7.416   8.201   8.226   8.277  14.727  14.752  14.772  14.776
140 A   141 A   142 A   143 A   144 A   145 A   146 A   147 A                  
 14.863  14.892  28.878  29.527  29.553  29.560  29.869  29.874
148 A   149 A   150 A   151 A   152 A   153 A   154 A   155 A                  
 29.875  29.887  29.956  49.458 130.586 130.609 130.615 154.274
156 A   157 A   158 A   159 A   160 A   161 A   162 A   163 A                  
165.780 166.044 293.885 293.906 293.9731028.3981912.192
164 A   165 A   166 A   167 A   168 A   169 A   170 A                          

 Occupation and symmetry of molecular orbitals

 Point group: C1 (1 irreducible representation).

                           A     All 
 -------------------------------------
 All molecular orbitals:
  - Alpha                  170   170 
  - Beta                   170   170 
 -------------------------------------
 Alpha orbitals:
  - Frozen occupied        37    37  
  - Active occupied        22    22  
  - Active virtual         111   111 
  - Frozen virtual         0     0   
 -------------------------------------
 Beta orbitals:
  - Frozen occupied        37    37  
  - Active occupied        22    22  
  - Active virtual         111   111 
  - Frozen virtual         0     0   
 -------------------------------------

 Import integrals:   CPU 0.00 s  wall 0.00 s

 Import integrals:   CPU 148.68 s  wall 38.24 s

 MP2 amplitudes:   CPU 0.21 s  wall 0.13 s

Running a double precision version
           CCSD T amplitudes will be solved using DIIS.

           Start     Size      MaxIter   EConv     TConv     
           3         7         100       1.00e-07  1.00e-05  
 ------------------------------------------------------------------------------
           Energy (a.u.)   Ediff      Tdiff       Comment
 ------------------------------------------------------------------------------
         -1.0171389e+04                           
     1   -1.0171381e+04   7.71e-03   8.53e-01     
     2   -1.0171400e+04   1.93e-02   1.06e-01     
     3   -1.0171401e+04   5.44e-04   4.36e-02     
     4   -1.0171403e+04   1.89e-03   1.40e-02     Switched to DIIS steps.
     5   -1.0171404e+04   6.68e-04   1.26e-02     
     6   -1.0171404e+04   1.55e-05   2.54e-03     
     7   -1.0171404e+04   1.22e-06   1.08e-03     
     8   -1.0171404e+04   4.05e-06   2.51e-04     
     9   -1.0171404e+04   9.82e-07   1.35e-04     
    10   -1.0171404e+04   3.04e-07   5.59e-05     
    11   -1.0171404e+04   7.94e-08   3.29e-05     
    12   -1.0171404e+04   6.76e-08   9.95e-06     
 ------------------------------------------------------------------------------
         -1.0171404e+04                           CCSD T converged.

End of double precision
 SCF energy                 = -10170.67913010
 MP2 energy                 = -10171.38885382
 CCSD correlation energy     =     -0.72443394
 CCSD total energy           = -10171.40356403

 CCSD  T1^2 = 0.0123  T2^2 = 0.3148  Leading amplitudes:

 Amplitude    Orbitals with energies
  0.0245       55 (A) A                  ->    60 (A) A                   
              -0.4159                         -0.0242                     
  0.0245       55 (A) B                  ->    60 (A) B                   
              -0.4159                         -0.0242                     
 -0.0182       52 (A) A                  ->    61 (A) A                   
              -0.5260                          0.0052                     
 -0.0182       52 (A) B                  ->    61 (A) B                   
              -0.5260                          0.0052                     

 Amplitude    Orbitals with energies
 -0.1185       59 (A) A      59 (A) B    ->    60 (A) A      60 (A) B     
              -0.3484       -0.3484           -0.0242       -0.0242       
  0.1185       59 (A) A      59 (A) B    ->    60 (A) B      60 (A) A     
              -0.3484       -0.3484           -0.0242       -0.0242       
  0.1185       59 (A) B      59 (A) A    ->    60 (A) A      60 (A) B     
              -0.3484       -0.3484           -0.0242       -0.0242       
 -0.1185       59 (A) B      59 (A) A    ->    60 (A) B      60 (A) A     
              -0.3484       -0.3484           -0.0242       -0.0242       

 Computing CCSD intemediates for later calculations in double precision
 Finished.

Running a double precision version
           CCSD Lambda amplitudes will be solved using DIIS.
           Start     Size      MaxIter   EConv     LConv     
           3         7         100       1.00e-07  1.00e-05  
 ------------------------------------------------------------------------------
            Enorm      Ldiff       Comment
 ------------------------------------------------------------------------------
     1     6.35e-02   4.99e-02     
     2     1.46e-02   5.09e-03     
     3     6.11e-03   2.35e-03     
     4     3.35e-03   1.16e-03     Switched to DIIS steps.
     5     1.07e-03   5.92e-04     
     6     5.15e-04   1.66e-04     
     7     1.62e-04   4.11e-05     
     8     7.37e-05   5.85e-06     
     9     2.48e-05   5.41e-06     
    10     1.06e-05   1.78e-06     
    11     4.08e-06   5.85e-07     
    12     2.13e-06   7.43e-08     
    13     9.95e-07   9.12e-08     
    14     4.51e-07   2.50e-08     
    15     2.27e-07   6.87e-09     
    16     9.23e-08   8.00e-09     
 ------------------------------------------------------------------------------
                                   CCSD Lambda converged.

 Computing density matrices in double precision...
           Orbital response amplitudes will be solved using DIIS.
           Start     Size      MaxIter   EConv     LConv     
           3         7         100       1.00e-06  1.00e-06  
 ------------------------------------------------------------------------------
            Enorm      Ldiff       Comment
 ------------------------------------------------------------------------------
     1     1.18e-01   1.49e-03     
     2     1.19e-01   6.16e-03     
     3     1.50e-01   3.51e-02     
     4     1.50e-02   7.16e-02     Switched to DIIS steps.
     5     6.09e-03   1.16e-03     
     6     1.40e-03   4.59e-04     
     7     3.18e-04   2.45e-04     
     8     8.24e-05   3.75e-05     
     9     2.53e-05   8.35e-06     
    10     9.42e-06   3.45e-06     
    11     3.88e-06   1.15e-06     
    12     1.83e-06   5.83e-07     
    13     3.74e-07   1.44e-07     
 ------------------------------------------------------------------------------
                                   Orbital response converged.

 Computing density matrices... Done.
 CCSD calculation:   CPU 4940.75 s  wall 1251.85 s

 Transferring MO TPDM to AO TPDM
 Transferring g2_o1o1o1o1
 Transferring g2_o1o1o1v1
 Transferring g2_o1o1v1v1
 Transferring g2_o1v1o1v1
 Transferring g2_o1v1v1v1
 Transferring g2_v1v1v1v1
 Adding separable TPDM
 Computing TPDM gradient
 --------------------------------------------------------
 2e gradient
  Atom          X               Y               Z
 --------------------------------------------------------
    1        -68.282631       36.106248        0.016163  
    2         -9.155400      -43.905213       -0.028992  
    3         27.660619      -33.884361        0.009836  
    4         49.777413       41.683325        0.002992  
 --------------------------------------------------------
 --------------------------------------------------------
 Final gradient
  Atom          X               Y               Z
 --------------------------------------------------------
    1        -68.282631       36.106248        0.016163  
    2         -9.155400      -43.905213       -0.028992  
    3         27.660619      -33.884361        0.009836  
    4         49.777413       41.683325        0.002992  
 --------------------------------------------------------
 Analytic gradient from two-electron contribution:   CPU 732.28 s  wall 228.69 s

 Total ccman2 time:   CPU 5826.75 s  wall 1520.62 s


 --------------------------------------------------------------

                    Orbital Energies (a.u.)
 --------------------------------------------------------------

 Alpha MOs
 -- Occupied --
*******-490.047-180.883-169.689-169.688-169.688 -80.035 -80.026
-65.181 -58.541 -58.540 -58.539 -37.936 -33.124 -33.121 -33.120
-24.308 -24.307 -24.307 -24.303 -24.303  -9.861  -7.574  -7.566
 -7.474  -7.466  -7.466  -7.253  -5.486  -5.476  -5.475  -5.467
 -5.465  -5.465  -5.458  -5.457  -5.457  -3.213  -3.210  -3.209
 -3.201  -3.201  -2.409  -2.405  -2.404  -2.392  -2.392  -1.054
 -0.937  -0.844  -0.678  -0.526  -0.492  -0.472  -0.416  -0.416
 -0.402  -0.375  -0.348
 -- Virtual --
 -0.024   0.005   0.061   0.065   0.078   0.082   0.099   0.109
  0.110   0.121   0.129   0.131   0.142   0.153   0.177   0.191
  0.277   0.329   0.336   0.361   0.386   0.388   0.403   0.427
  0.428   0.470   0.535   0.538   0.569   0.571   0.579   0.584
  0.629   0.660   0.679   0.682   0.728   0.733   0.773   0.789
  0.805   0.827   0.870   0.890   0.908   0.924   1.012   1.088
  1.104   1.151   1.316   1.402   1.546   1.590   1.630   1.778
  1.833   1.850   1.933   1.987   2.009   2.296   2.328   2.400
  4.475   4.485   4.489   4.508   4.529   4.542   4.547   4.572
  4.633   4.747   4.778   6.531   6.561   6.574   7.129   7.223
  7.416   8.201   8.226   8.277  14.727  14.752  14.772  14.776
 14.863  14.892  28.878  29.527  29.553  29.560  29.869  29.874
 29.875  29.887  29.956  49.458 130.586 130.609 130.615 154.274
165.780 166.044 293.885 293.906 293.9731028.3981912.192
 --------------------------------------------------------------

          Ground-State Mulliken Net Atomic Charges

     Atom                 Charge (a.u.)
  ----------------------------------------
      1 I                    -0.117724
      2 P                     0.106875
      3 P                     0.186627
      4 Br                   -0.175779
  ----------------------------------------
  Sum of atomic charges =     0.000000

 -----------------------------------------------------------------
                    Cartesian Multipole Moments
 -----------------------------------------------------------------
    Charge (ESU x 10^10)
                 0.0000
    Dipole Moment (Debye)
         X       0.0125      Y       0.5840      Z       0.0000
       Tot       0.5841
    Quadrupole Moments (Debye-Ang)
        XX     -75.8381     XY      -1.6573     YY     -72.6500
        XZ      -0.0004     YZ       0.0007     ZZ     -74.2596
    Octopole Moments (Debye-Ang^2)
       XXX      19.9379    XXY     -21.8124    XYY       5.5202
       YYY     -57.3174    XXZ      -0.0167    XYZ       0.0031
       YYZ      -0.0151    XZZ       4.2847    YZZ     -15.5002
       ZZZ      -0.0395
    Hexadecapole Moments (Debye-Ang^3)
      XXXX   -1337.7909   XXXY      16.1289   XXYY    -309.6681
      XYYY      24.7739   YYYY    -589.9458   XXXZ      -0.0238
      XXYZ      -0.0195   XYYZ      -0.0113   YYYZ      -0.0696
      XXZZ    -241.1773   XYZZ       7.9365   YYZZ    -118.1416
      XZZZ      -0.0153   YZZZ      -0.0681   ZZZZ    -108.9208
 -----------------------------------------------------------------
 DrvMan completing analytic gradient of the correlated energy
 Correlated dipole moment
            1
    1   0.0048983
    2   0.2297620
    3   0.0000133
 Energy read as -10171.403564034
 Full Analytical Gradient: (in a.u., or Hartree/Bohr)
             1             2             3             4
    1    0.00004714    0.00014638   -0.00021821    0.00002469
    2    0.00003501   -0.00011128    0.00011209   -0.00003583
    3   -0.00000949    0.00001837   -0.00001943    0.00001056
 Gradient time:  CPU 0.74 s  wall 0.78 s
 ----------------------------------------------------------------
             Standard Nuclear Orientation (Angstroms)
    I     Atom           X                Y                Z
 ----------------------------------------------------------------
    1      I       1.7177627032    -0.3755001458     0.0000000000
    2      P       0.4201066650     1.7292899215    -0.0000000000
    3      P      -1.5929816547     1.4045559218    -0.0000000000
    4      Br     -2.0980942406    -0.7744622834     0.0000000000
 ----------------------------------------------------------------
 Nuclear Repulsion Energy =   798.7406913826 hartrees
 There are       59 alpha and       59 beta electrons

                       Distance Matrix (Angstroms)
             I (  1)   P (  2)   P (  3)
   P (  2)  2.472661
   P (  3)  3.758940  2.039112
   Br(  4)  3.836657  3.551072  2.236797

 Requested basis set is 6-311++G(d,p)
 There are 69 shells and 170 basis functions
 A cutoff of  1.0D-14 yielded   1877 shell pairs
 There are     12185 function pairs (     13685 Cartesian)
 Smallest overlap matrix eigenvalue = 6.81E-04
 Guess MOs from SCF MO coefficient file

 -----------------------------------------------------------------------
  General SCF calculation program by
  Eric Jon Sundstrom, Paul Horn, Yuezhi Mao, Dmitri Zuev, Alec White,
  David Stuck, Shaama M.S., Shane Yost, Joonho Lee, David Small,
  Daniel Levine, Susi Lehtola, Hugh Burton, Evgeny Epifanovsky
 -----------------------------------------------------------------------
 Hartree-Fock
 using 4 threads for integral computing
 -------------------------------------------------------
 OpenMP Integral computing Module                
 Release: version 2.0, May 2017, Q-Chem Inc. Pleasanton 
 -------------------------------------------------------
 A restricted SCF calculation will be
 performed using DIIS
 SCF converges when DIIS error is below 1.0e-08
 ---------------------------------------
  Cycle       Energy         DIIS error
 ---------------------------------------
    1  -10170.6791601541      7.91e-06  
    2  -10170.6791605542      2.33e-06  
    3  -10170.6791606055      1.13e-06  
    4  -10170.6791606163      4.39e-07  
    5  -10170.6791606185      1.78e-07  
    6  -10170.6791606190      8.22e-08  
    7  -10170.6791606194      4.23e-08  
    8  -10170.6791606195      2.23e-08  
    9  -10170.6791606193      7.65e-09  Convergence criterion met
 ---------------------------------------
 SCF time:   CPU 13.94s  wall 4.00s 
 SCF   energy in the final basis set =   -10170.6791606193
 Total energy in the final basis set =   -10170.6791606193


 ------------------------------------------------------------------------------

   CCMAN2: suite of methods based on coupled cluster
           and equation of motion theories.

   Components:
   * libvmm-1.3-trunk
     by Evgeny Epifanovsky, Ilya Kaliman.
   * libtensor-2.5-trunk
     by Evgeny Epifanovsky, Michael Wormit, Dmitry Zuev, Sam Manzer, 
        Ilya Kaliman.
   * libcc-2.5-trunk
     by Evgeny Epifanovsky, Arik Landau, Tomasz Kus, Kirill Khistyaev, 
        Dmitry Zuev, Prashant Manohar, Xintian Feng, Anna Krylov, 
        Matthew Goldey, Alec White, Thomas Jagau, Kaushik Nanda, 
        Anastasia Gunina, Alexander Kunitsa, Joonho Lee.

   CCMAN original authors:
   Anna I. Krylov, C. David Sherrill, Steven R. Gwaltney,
   Edward F. C. Byrd (2000)
   Sergey V. Levchenko, Lyudmila V. Slipchenko, Tao Wang,
   Ana-Maria C. Cristian (2003)
   Piotr A. Pieniazek, C. Melania Oana, Evgeny Epifanovsky (2007)
   Prashant Manohar (2009)

 ------------------------------------------------------------------------------


 Allocating and initializing 29808MB of RAM...
 Calculation will run on 4 cores.


 Alpha MOs, Restricted
 -- Occupied --                  
******* -490.05 -180.88 -169.69 -169.69 -169.69  -80.03  -80.03
  1 A     2 A     3 A     4 A     5 A     6 A     7 A     8 A                  
-65.181 -58.541 -58.540 -58.539 -37.936 -33.124 -33.121 -33.120
  9 A    10 A    11 A    12 A    13 A    14 A    15 A    16 A                  
-24.309 -24.307 -24.307 -24.303 -24.303  -9.861  -7.574  -7.566
 17 A    18 A    19 A    20 A    21 A    22 A    23 A    24 A                  
 -7.474  -7.466  -7.466  -7.253  -5.486  -5.476  -5.475  -5.467
 25 A    26 A    27 A    28 A    29 A    30 A    31 A    32 A                  
 -5.465  -5.465  -5.458  -5.457  -5.457  -3.213  -3.210  -3.209
 33 A    34 A    35 A    36 A    37 A    38 A    39 A    40 A                  
 -3.201  -3.201  -2.409  -2.405  -2.404  -2.392  -2.392  -1.054
 41 A    42 A    43 A    44 A    45 A    46 A    47 A    48 A                  
 -0.937  -0.844  -0.678  -0.526  -0.492  -0.472  -0.416  -0.416
 49 A    50 A    51 A    52 A    53 A    54 A    55 A    56 A                  
 -0.402  -0.375  -0.349
 57 A    58 A    59 A                                                          
 -- Virtual --                   
 -0.024   0.005   0.061   0.065   0.078   0.082   0.099   0.109
 60 A    61 A    62 A    63 A    64 A    65 A    66 A    67 A                  
  0.110   0.121   0.129   0.131   0.142   0.153   0.177   0.191
 68 A    69 A    70 A    71 A    72 A    73 A    74 A    75 A                  
  0.277   0.329   0.336   0.361   0.386   0.388   0.403   0.427
 76 A    77 A    78 A    79 A    80 A    81 A    82 A    83 A                  
  0.428   0.470   0.535   0.538   0.569   0.571   0.579   0.584
 84 A    85 A    86 A    87 A    88 A    89 A    90 A    91 A                  
  0.629   0.660   0.679   0.682   0.728   0.733   0.773   0.789
 92 A    93 A    94 A    95 A    96 A    97 A    98 A    99 A                  
  0.805   0.827   0.870   0.890   0.908   0.923   1.012   1.088
100 A   101 A   102 A   103 A   104 A   105 A   106 A   107 A                  
  1.104   1.151   1.316   1.403   1.546   1.590   1.630   1.778
108 A   109 A   110 A   111 A   112 A   113 A   114 A   115 A                  
  1.833   1.850   1.933   1.987   2.009   2.296   2.328   2.400
116 A   117 A   118 A   119 A   120 A   121 A   122 A   123 A                  
  4.475   4.485   4.489   4.508   4.529   4.542   4.547   4.572
124 A   125 A   126 A   127 A   128 A   129 A   130 A   131 A                  
  4.633   4.747   4.778   6.531   6.561   6.574   7.129   7.223
132 A   133 A   134 A   135 A   136 A   137 A   138 A   139 A                  
  7.416   8.201   8.226   8.277  14.727  14.752  14.772  14.776
140 A   141 A   142 A   143 A   144 A   145 A   146 A   147 A                  
 14.863  14.892  28.878  29.527  29.553  29.560  29.869  29.874
148 A   149 A   150 A   151 A   152 A   153 A   154 A   155 A                  
 29.875  29.887  29.956  49.458 130.586 130.609 130.615 154.274
156 A   157 A   158 A   159 A   160 A   161 A   162 A   163 A                  
165.780 166.045 293.885 293.906 293.9731028.3981912.192
164 A   165 A   166 A   167 A   168 A   169 A   170 A                          

 Beta MOs, Restricted
 -- Occupied --                  
******* -490.05 -180.88 -169.69 -169.69 -169.69  -80.03  -80.03
  1 A     2 A     3 A     4 A     5 A     6 A     7 A     8 A                  
-65.181 -58.541 -58.540 -58.539 -37.936 -33.124 -33.121 -33.120
  9 A    10 A    11 A    12 A    13 A    14 A    15 A    16 A                  
-24.309 -24.307 -24.307 -24.303 -24.303  -9.861  -7.574  -7.566
 17 A    18 A    19 A    20 A    21 A    22 A    23 A    24 A                  
 -7.474  -7.466  -7.466  -7.253  -5.486  -5.476  -5.475  -5.467
 25 A    26 A    27 A    28 A    29 A    30 A    31 A    32 A                  
 -5.465  -5.465  -5.458  -5.457  -5.457  -3.213  -3.210  -3.209
 33 A    34 A    35 A    36 A    37 A    38 A    39 A    40 A                  
 -3.201  -3.201  -2.409  -2.405  -2.404  -2.392  -2.392  -1.054
 41 A    42 A    43 A    44 A    45 A    46 A    47 A    48 A                  
 -0.937  -0.844  -0.678  -0.526  -0.492  -0.472  -0.416  -0.416
 49 A    50 A    51 A    52 A    53 A    54 A    55 A    56 A                  
 -0.402  -0.375  -0.349
 57 A    58 A    59 A                                                          
 -- Virtual --                   
 -0.024   0.005   0.061   0.065   0.078   0.082   0.099   0.109
 60 A    61 A    62 A    63 A    64 A    65 A    66 A    67 A                  
  0.110   0.121   0.129   0.131   0.142   0.153   0.177   0.191
 68 A    69 A    70 A    71 A    72 A    73 A    74 A    75 A                  
  0.277   0.329   0.336   0.361   0.386   0.388   0.403   0.427
 76 A    77 A    78 A    79 A    80 A    81 A    82 A    83 A                  
  0.428   0.470   0.535   0.538   0.569   0.571   0.579   0.584
 84 A    85 A    86 A    87 A    88 A    89 A    90 A    91 A                  
  0.629   0.660   0.679   0.682   0.728   0.733   0.773   0.789
 92 A    93 A    94 A    95 A    96 A    97 A    98 A    99 A                  
  0.805   0.827   0.870   0.890   0.908   0.923   1.012   1.088
100 A   101 A   102 A   103 A   104 A   105 A   106 A   107 A                  
  1.104   1.151   1.316   1.403   1.546   1.590   1.630   1.778
108 A   109 A   110 A   111 A   112 A   113 A   114 A   115 A                  
  1.833   1.850   1.933   1.987   2.009   2.296   2.328   2.400
116 A   117 A   118 A   119 A   120 A   121 A   122 A   123 A                  
  4.475   4.485   4.489   4.508   4.529   4.542   4.547   4.572
124 A   125 A   126 A   127 A   128 A   129 A   130 A   131 A                  
  4.633   4.747   4.778   6.531   6.561   6.574   7.129   7.223
132 A   133 A   134 A   135 A   136 A   137 A   138 A   139 A                  
  7.416   8.201   8.226   8.277  14.727  14.752  14.772  14.776
140 A   141 A   142 A   143 A   144 A   145 A   146 A   147 A                  
 14.863  14.892  28.878  29.527  29.553  29.560  29.869  29.874
148 A   149 A   150 A   151 A   152 A   153 A   154 A   155 A                  
 29.875  29.887  29.956  49.458 130.586 130.609 130.615 154.274
156 A   157 A   158 A   159 A   160 A   161 A   162 A   163 A                  
165.780 166.045 293.885 293.906 293.9731028.3981912.192
164 A   165 A   166 A   167 A   168 A   169 A   170 A                          

 Occupation and symmetry of molecular orbitals

 Point group: C1 (1 irreducible representation).

                           A     All 
 -------------------------------------
 All molecular orbitals:
  - Alpha                  170   170 
  - Beta                   170   170 
 -------------------------------------
 Alpha orbitals:
  - Frozen occupied        37    37  
  - Active occupied        22    22  
  - Active virtual         111   111 
  - Frozen virtual         0     0   
 -------------------------------------
 Beta orbitals:
  - Frozen occupied        37    37  
  - Active occupied        22    22  
  - Active virtual         111   111 
  - Frozen virtual         0     0   
 -------------------------------------

 Import integrals:   CPU 0.00 s  wall 0.00 s

 Import integrals:   CPU 149.78 s  wall 38.68 s

 MP2 amplitudes:   CPU 0.21 s  wall 0.13 s

Running a double precision version
           CCSD T amplitudes will be solved using DIIS.

           Start     Size      MaxIter   EConv     TConv     
           3         7         100       1.00e-07  1.00e-05  
 ------------------------------------------------------------------------------
           Energy (a.u.)   Ediff      Tdiff       Comment
 ------------------------------------------------------------------------------
         -1.0171389e+04                           
     1   -1.0171381e+04   7.70e-03   8.53e-01     
     2   -1.0171400e+04   1.93e-02   1.06e-01     
     3   -1.0171401e+04   5.46e-04   4.36e-02     
     4   -1.0171403e+04   1.89e-03   1.40e-02     Switched to DIIS steps.
     5   -1.0171404e+04   6.68e-04   1.26e-02     
     6   -1.0171404e+04   1.55e-05   2.53e-03     
     7   -1.0171404e+04   1.18e-06   1.08e-03     
     8   -1.0171404e+04   4.05e-06   2.51e-04     
     9   -1.0171404e+04   9.83e-07   1.35e-04     
    10   -1.0171404e+04   3.07e-07   5.61e-05     
    11   -1.0171404e+04   7.69e-08   3.30e-05     
    12   -1.0171404e+04   6.77e-08   9.95e-06     
 ------------------------------------------------------------------------------
         -1.0171404e+04                           CCSD T converged.

End of double precision
 SCF energy                 = -10170.67916062
 MP2 energy                 = -10171.38884710
 CCSD correlation energy     =     -0.72440347
 CCSD total energy           = -10171.40356409

 CCSD  T1^2 = 0.0123  T2^2 = 0.3147  Leading amplitudes:

 Amplitude    Orbitals with energies
 -0.0245       55 (A) A                  ->    60 (A) A                   
              -0.4160                         -0.0241                     
 -0.0245       55 (A) B                  ->    60 (A) B                   
              -0.4160                         -0.0241                     
 -0.0182       52 (A) A                  ->    61 (A) A                   
              -0.5260                          0.0052                     
 -0.0182       52 (A) B                  ->    61 (A) B                   
              -0.5260                          0.0052                     

 Amplitude    Orbitals with energies
 -0.1182       59 (A) A      59 (A) B    ->    60 (A) A      60 (A) B     
              -0.3486       -0.3486           -0.0241       -0.0241       
  0.1182       59 (A) A      59 (A) B    ->    60 (A) B      60 (A) A     
              -0.3486       -0.3486           -0.0241       -0.0241       
  0.1182       59 (A) B      59 (A) A    ->    60 (A) A      60 (A) B     
              -0.3486       -0.3486           -0.0241       -0.0241       
 -0.1182       59 (A) B      59 (A) A    ->    60 (A) B      60 (A) A     
              -0.3486       -0.3486           -0.0241       -0.0241       

 Computing CCSD intemediates for later calculations in double precision
 Finished.

Running a double precision version
           CCSD Lambda amplitudes will be solved using DIIS.
           Start     Size      MaxIter   EConv     LConv     
           3         7         100       1.00e-07  1.00e-05  
 ------------------------------------------------------------------------------
            Enorm      Ldiff       Comment
 ------------------------------------------------------------------------------
     1     6.35e-02   4.98e-02     
     2     1.46e-02   5.09e-03     
     3     6.11e-03   2.35e-03     
     4     3.35e-03   1.16e-03     Switched to DIIS steps.
     5     1.07e-03   5.91e-04     
     6     5.15e-04   1.66e-04     
     7     1.62e-04   4.10e-05     
     8     7.37e-05   5.83e-06     
     9     2.48e-05   5.40e-06     
    10     1.06e-05   1.77e-06     
    11     4.09e-06   5.80e-07     
    12     2.14e-06   7.23e-08     
    13     1.00e-06   9.02e-08     
    14     4.53e-07   2.57e-08     
    15     2.28e-07   6.65e-09     
    16     9.25e-08   8.04e-09     
 ------------------------------------------------------------------------------
                                   CCSD Lambda converged.

 Computing density matrices in double precision...
           Orbital response amplitudes will be solved using DIIS.
           Start     Size      MaxIter   EConv     LConv     
           3         7         100       1.00e-06  1.00e-06  
 ------------------------------------------------------------------------------
            Enorm      Ldiff       Comment
 ------------------------------------------------------------------------------
     1     1.18e-01   1.50e-03     
     2     1.19e-01   6.15e-03     
     3     1.50e-01   3.50e-02     
     4     1.49e-02   7.15e-02     Switched to DIIS steps.
     5     6.06e-03   1.15e-03     
     6     1.39e-03   4.59e-04     
     7     3.20e-04   2.44e-04     
     8     8.22e-05   3.78e-05     
     9     2.53e-05   8.33e-06     
    10     9.39e-06   3.45e-06     
    11     3.86e-06   1.15e-06     
    12     1.82e-06   5.80e-07     
    13     3.72e-07   1.43e-07     
 ------------------------------------------------------------------------------
                                   Orbital response converged.

 Computing density matrices... Done.
 CCSD calculation:   CPU 4941.36 s  wall 1251.99 s

 Transferring MO TPDM to AO TPDM
 Transferring g2_o1o1o1o1
 Transferring g2_o1o1o1v1
 Transferring g2_o1o1v1v1
 Transferring g2_o1v1o1v1
 Transferring g2_o1v1v1v1
 Transferring g2_v1v1v1v1
 Adding separable TPDM
 Computing TPDM gradient
 --------------------------------------------------------
 2e gradient
  Atom          X               Y               Z
 --------------------------------------------------------
    1        -68.286693       36.111362        0.000004  
    2         -9.170038      -43.912341       -0.000005  
    3         27.666126      -33.875190        0.000001  
    4         49.790605       41.676169       -0.000001  
 --------------------------------------------------------
 --------------------------------------------------------
 Final gradient
  Atom          X               Y               Z
 --------------------------------------------------------
    1        -68.286693       36.111362        0.000004  
    2         -9.170038      -43.912341       -0.000005  
    3         27.666126      -33.875190        0.000001  
    4         49.790605       41.676169       -0.000001  
 --------------------------------------------------------
 Analytic gradient from two-electron contribution:   CPU 733.62 s  wall 229.41 s

 Total ccman2 time:   CPU 5830.18 s  wall 1521.94 s


 --------------------------------------------------------------

                    Orbital Energies (a.u.)
 --------------------------------------------------------------

 Alpha MOs
 -- Occupied --
*******-490.047-180.883-169.689-169.688-169.688 -80.035 -80.026
-65.181 -58.541 -58.540 -58.539 -37.936 -33.124 -33.121 -33.120
-24.309 -24.307 -24.307 -24.303 -24.303  -9.861  -7.574  -7.566
 -7.474  -7.466  -7.466  -7.253  -5.486  -5.476  -5.475  -5.467
 -5.465  -5.465  -5.458  -5.457  -5.457  -3.213  -3.210  -3.209
 -3.201  -3.201  -2.409  -2.405  -2.404  -2.392  -2.392  -1.054
 -0.937  -0.844  -0.678  -0.526  -0.492  -0.472  -0.416  -0.416
 -0.402  -0.375  -0.349
 -- Virtual --
 -0.024   0.005   0.061   0.065   0.078   0.082   0.099   0.109
  0.110   0.121   0.129   0.131   0.142   0.153   0.177   0.191
  0.277   0.329   0.336   0.361   0.386   0.388   0.403   0.427
  0.428   0.470   0.535   0.538   0.569   0.571   0.579   0.584
  0.629   0.660   0.679   0.682   0.728   0.733   0.773   0.789
  0.805   0.827   0.870   0.890   0.908   0.923   1.012   1.088
  1.104   1.151   1.316   1.403   1.546   1.590   1.630   1.778
  1.833   1.850   1.933   1.987   2.009   2.296   2.328   2.400
  4.475   4.485   4.489   4.508   4.529   4.542   4.547   4.572
  4.633   4.747   4.778   6.531   6.561   6.574   7.129   7.223
  7.416   8.201   8.226   8.277  14.727  14.752  14.772  14.776
 14.863  14.892  28.878  29.527  29.553  29.560  29.869  29.874
 29.875  29.887  29.956  49.458 130.586 130.609 130.615 154.274
165.780 166.045 293.885 293.906 293.9731028.3981912.192
 --------------------------------------------------------------

          Ground-State Mulliken Net Atomic Charges

     Atom                 Charge (a.u.)
  ----------------------------------------
      1 I                    -0.117751
      2 P                     0.106934
      3 P                     0.186617
      4 Br                   -0.175801
  ----------------------------------------
  Sum of atomic charges =    -0.000000

 -----------------------------------------------------------------
                    Cartesian Multipole Moments
 -----------------------------------------------------------------
    Charge (ESU x 10^10)
                -0.0000
    Dipole Moment (Debye)
         X       0.0140      Y       0.5843      Z      -0.0000
       Tot       0.5844
    Quadrupole Moments (Debye-Ang)
        XX     -75.8408     XY      -1.6544     YY     -72.6496
        XZ      -0.0000     YZ      -0.0000     ZZ     -74.2567
    Octopole Moments (Debye-Ang^2)
       XXX      19.9029    XXY     -21.8153    XYY       5.5139
       YYY     -57.3147    XXZ       0.0000    XYZ      -0.0000
       YYZ      -0.0000    XZZ       4.2710    YZZ     -15.4942
       ZZZ      -0.0000
    Hexadecapole Moments (Debye-Ang^3)
      XXXX   -1337.5652   XXXY      16.0921   XXYY    -309.6196
      XYYY      24.7340   YYYY    -589.9421   XXXZ      -0.0000
      XXYZ       0.0000   XYYZ      -0.0000   YYYZ      -0.0000
      XXZZ    -241.1343   XYZZ       7.9158   YYZZ    -118.1298
      XZZZ      -0.0000   YZZZ      -0.0000   ZZZZ    -108.9078
 -----------------------------------------------------------------
 DrvMan completing analytic gradient of the correlated energy
 Correlated dipole moment
            1
    1   0.0054990
    2   0.2298731
    3  -0.0000000
 Energy read as -10171.403564092
 Full Analytical Gradient: (in a.u., or Hartree/Bohr)
             1             2             3             4
    1    0.00002265   -0.00020078    0.00017828   -0.00000014
    2    0.00004070   -0.00013943    0.00017939   -0.00008066
    3   -0.00000002   -0.00000002    0.00000004   -0.00000001
 Gradient time:  CPU 0.74 s  wall 0.77 s
 ----------------------------------------------------------------
             Standard Nuclear Orientation (Angstroms)
    I     Atom           X                Y                Z
 ----------------------------------------------------------------
    1      I       1.7177627032    -0.3755001458     0.0000000000
    2      P       0.4201066650     1.7292899215    -0.0000000000
    3      P      -1.5949816547     1.4045559218    -0.0000000000
    4      Br     -2.0980942406    -0.7744622834     0.0000000000
 ----------------------------------------------------------------
 Nuclear Repulsion Energy =   798.6568151137 hartrees
 There are       59 alpha and       59 beta electrons

                       Distance Matrix (Angstroms)
             I (  1)   P (  2)   P (  3)
   P (  2)  2.472661
   P (  3)  3.760701  2.041086
   Br(  4)  3.836657  3.551072  2.236346

 Requested basis set is 6-311++G(d,p)
 There are 69 shells and 170 basis functions
 A cutoff of  1.0D-14 yielded   1877 shell pairs
 There are     12185 function pairs (     13685 Cartesian)
 Smallest overlap matrix eigenvalue = 6.84E-04
 Guess MOs from SCF MO coefficient file

 -----------------------------------------------------------------------
  General SCF calculation program by
  Eric Jon Sundstrom, Paul Horn, Yuezhi Mao, Dmitri Zuev, Alec White,
  David Stuck, Shaama M.S., Shane Yost, Joonho Lee, David Small,
  Daniel Levine, Susi Lehtola, Hugh Burton, Evgeny Epifanovsky
 -----------------------------------------------------------------------
 Hartree-Fock
 using 4 threads for integral computing
 -------------------------------------------------------
 OpenMP Integral computing Module                
 Release: version 2.0, May 2017, Q-Chem Inc. Pleasanton 
 -------------------------------------------------------
 A restricted SCF calculation will be
 performed using DIIS
 SCF converges when DIIS error is below 1.0e-08
 ---------------------------------------
  Cycle       Energy         DIIS error
 ---------------------------------------
    1  -10170.6790976965      1.32e-05  
    2  -10170.6790986788      3.91e-06  
    3  -10170.6790987812      1.83e-06  
    4  -10170.6790988035      6.41e-07  
    5  -10170.6790988068      2.23e-07  
    6  -10170.6790988074      8.41e-08  
    7  -10170.6790988076      3.44e-08  
    8  -10170.6790988076      1.57e-08  
    9  -10170.6790988076      4.41e-09  Convergence criterion met
 ---------------------------------------
 SCF time:   CPU 14.07s  wall 4.00s 
 SCF   energy in the final basis set =   -10170.6790988076
 Total energy in the final basis set =   -10170.6790988076


 ------------------------------------------------------------------------------

   CCMAN2: suite of methods based on coupled cluster
           and equation of motion theories.

   Components:
   * libvmm-1.3-trunk
     by Evgeny Epifanovsky, Ilya Kaliman.
   * libtensor-2.5-trunk
     by Evgeny Epifanovsky, Michael Wormit, Dmitry Zuev, Sam Manzer, 
        Ilya Kaliman.
   * libcc-2.5-trunk
     by Evgeny Epifanovsky, Arik Landau, Tomasz Kus, Kirill Khistyaev, 
        Dmitry Zuev, Prashant Manohar, Xintian Feng, Anna Krylov, 
        Matthew Goldey, Alec White, Thomas Jagau, Kaushik Nanda, 
        Anastasia Gunina, Alexander Kunitsa, Joonho Lee.

   CCMAN original authors:
   Anna I. Krylov, C. David Sherrill, Steven R. Gwaltney,
   Edward F. C. Byrd (2000)
   Sergey V. Levchenko, Lyudmila V. Slipchenko, Tao Wang,
   Ana-Maria C. Cristian (2003)
   Piotr A. Pieniazek, C. Melania Oana, Evgeny Epifanovsky (2007)
   Prashant Manohar (2009)

 ------------------------------------------------------------------------------


 Allocating and initializing 29808MB of RAM...
 Calculation will run on 4 cores.


 Alpha MOs, Restricted
 -- Occupied --                  
******* -490.05 -180.88 -169.69 -169.69 -169.69  -80.04  -80.03
  1 A     2 A     3 A     4 A     5 A     6 A     7 A     8 A                  
-65.181 -58.541 -58.540 -58.540 -37.936 -33.124 -33.121 -33.120
  9 A    10 A    11 A    12 A    13 A    14 A    15 A    16 A                  
-24.308 -24.307 -24.307 -24.303 -24.303  -9.861  -7.574  -7.566
 17 A    18 A    19 A    20 A    21 A    22 A    23 A    24 A                  
 -7.474  -7.467  -7.466  -7.253  -5.486  -5.476  -5.475  -5.467
 25 A    26 A    27 A    28 A    29 A    30 A    31 A    32 A                  
 -5.465  -5.465  -5.458  -5.457  -5.457  -3.213  -3.210  -3.209
 33 A    34 A    35 A    36 A    37 A    38 A    39 A    40 A                  
 -3.201  -3.201  -2.409  -2.405  -2.404  -2.392  -2.392  -1.054
 41 A    42 A    43 A    44 A    45 A    46 A    47 A    48 A                  
 -0.937  -0.844  -0.678  -0.526  -0.492  -0.472  -0.416  -0.416
 49 A    50 A    51 A    52 A    53 A    54 A    55 A    56 A                  
 -0.402  -0.374  -0.348
 57 A    58 A    59 A                                                          
 -- Virtual --                   
 -0.024   0.005   0.061   0.065   0.078   0.082   0.099   0.109
 60 A    61 A    62 A    63 A    64 A    65 A    66 A    67 A                  
  0.110   0.121   0.129   0.131   0.142   0.153   0.177   0.191
 68 A    69 A    70 A    71 A    72 A    73 A    74 A    75 A                  
  0.277   0.329   0.336   0.361   0.386   0.388   0.402   0.427
 76 A    77 A    78 A    79 A    80 A    81 A    82 A    83 A                  
  0.428   0.470   0.535   0.538   0.569   0.571   0.579   0.584
 84 A    85 A    86 A    87 A    88 A    89 A    90 A    91 A                  
  0.629   0.660   0.679   0.682   0.728   0.733   0.773   0.789
 92 A    93 A    94 A    95 A    96 A    97 A    98 A    99 A                  
  0.805   0.827   0.870   0.890   0.908   0.924   1.012   1.087
100 A   101 A   102 A   103 A   104 A   105 A   106 A   107 A                  
  1.104   1.151   1.316   1.401   1.546   1.590   1.630   1.778
108 A   109 A   110 A   111 A   112 A   113 A   114 A   115 A                  
  1.833   1.850   1.933   1.987   2.009   2.296   2.328   2.400
116 A   117 A   118 A   119 A   120 A   121 A   122 A   123 A                  
  4.475   4.485   4.489   4.508   4.529   4.542   4.547   4.572
124 A   125 A   126 A   127 A   128 A   129 A   130 A   131 A                  
  4.633   4.747   4.778   6.531   6.561   6.574   7.129   7.223
132 A   133 A   134 A   135 A   136 A   137 A   138 A   139 A                  
  7.415   8.201   8.226   8.277  14.727  14.752  14.771  14.776
140 A   141 A   142 A   143 A   144 A   145 A   146 A   147 A                  
 14.863  14.892  28.878  29.527  29.553  29.560  29.869  29.874
148 A   149 A   150 A   151 A   152 A   153 A   154 A   155 A                  
 29.875  29.887  29.956  49.458 130.586 130.609 130.615 154.274
156 A   157 A   158 A   159 A   160 A   161 A   162 A   163 A                  
165.780 166.044 293.885 293.906 293.9731028.3981912.192
164 A   165 A   166 A   167 A   168 A   169 A   170 A                          

 Beta MOs, Restricted
 -- Occupied --                  
******* -490.05 -180.88 -169.69 -169.69 -169.69  -80.04  -80.03
  1 A     2 A     3 A     4 A     5 A     6 A     7 A     8 A                  
-65.181 -58.541 -58.540 -58.540 -37.936 -33.124 -33.121 -33.120
  9 A    10 A    11 A    12 A    13 A    14 A    15 A    16 A                  
-24.308 -24.307 -24.307 -24.303 -24.303  -9.861  -7.574  -7.566
 17 A    18 A    19 A    20 A    21 A    22 A    23 A    24 A                  
 -7.474  -7.467  -7.466  -7.253  -5.486  -5.476  -5.475  -5.467
 25 A    26 A    27 A    28 A    29 A    30 A    31 A    32 A                  
 -5.465  -5.465  -5.458  -5.457  -5.457  -3.213  -3.210  -3.209
 33 A    34 A    35 A    36 A    37 A    38 A    39 A    40 A                  
 -3.201  -3.201  -2.409  -2.405  -2.404  -2.392  -2.392  -1.054
 41 A    42 A    43 A    44 A    45 A    46 A    47 A    48 A                  
 -0.937  -0.844  -0.678  -0.526  -0.492  -0.472  -0.416  -0.416
 49 A    50 A    51 A    52 A    53 A    54 A    55 A    56 A                  
 -0.402  -0.374  -0.348
 57 A    58 A    59 A                                                          
 -- Virtual --                   
 -0.024   0.005   0.061   0.065   0.078   0.082   0.099   0.109
 60 A    61 A    62 A    63 A    64 A    65 A    66 A    67 A                  
  0.110   0.121   0.129   0.131   0.142   0.153   0.177   0.191
 68 A    69 A    70 A    71 A    72 A    73 A    74 A    75 A                  
  0.277   0.329   0.336   0.361   0.386   0.388   0.402   0.427
 76 A    77 A    78 A    79 A    80 A    81 A    82 A    83 A                  
  0.428   0.470   0.535   0.538   0.569   0.571   0.579   0.584
 84 A    85 A    86 A    87 A    88 A    89 A    90 A    91 A                  
  0.629   0.660   0.679   0.682   0.728   0.733   0.773   0.789
 92 A    93 A    94 A    95 A    96 A    97 A    98 A    99 A                  
  0.805   0.827   0.870   0.890   0.908   0.924   1.012   1.087
100 A   101 A   102 A   103 A   104 A   105 A   106 A   107 A                  
  1.104   1.151   1.316   1.401   1.546   1.590   1.630   1.778
108 A   109 A   110 A   111 A   112 A   113 A   114 A   115 A                  
  1.833   1.850   1.933   1.987   2.009   2.296   2.328   2.400
116 A   117 A   118 A   119 A   120 A   121 A   122 A   123 A                  
  4.475   4.485   4.489   4.508   4.529   4.542   4.547   4.572
124 A   125 A   126 A   127 A   128 A   129 A   130 A   131 A                  
  4.633   4.747   4.778   6.531   6.561   6.574   7.129   7.223
132 A   133 A   134 A   135 A   136 A   137 A   138 A   139 A                  
  7.415   8.201   8.226   8.277  14.727  14.752  14.771  14.776
140 A   141 A   142 A   143 A   144 A   145 A   146 A   147 A                  
 14.863  14.892  28.878  29.527  29.553  29.560  29.869  29.874
148 A   149 A   150 A   151 A   152 A   153 A   154 A   155 A                  
 29.875  29.887  29.956  49.458 130.586 130.609 130.615 154.274
156 A   157 A   158 A   159 A   160 A   161 A   162 A   163 A                  
165.780 166.044 293.885 293.906 293.9731028.3981912.192
164 A   165 A   166 A   167 A   168 A   169 A   170 A                          

 Occupation and symmetry of molecular orbitals

 Point group: C1 (1 irreducible representation).

                           A     All 
 -------------------------------------
 All molecular orbitals:
  - Alpha                  170   170 
  - Beta                   170   170 
 -------------------------------------
 Alpha orbitals:
  - Frozen occupied        37    37  
  - Active occupied        22    22  
  - Active virtual         111   111 
  - Frozen virtual         0     0   
 -------------------------------------
 Beta orbitals:
  - Frozen occupied        37    37  
  - Active occupied        22    22  
  - Active virtual         111   111 
  - Frozen virtual         0     0   
 -------------------------------------

 Import integrals:   CPU 0.00 s  wall 0.00 s

 Import integrals:   CPU 149.53 s  wall 38.75 s

 MP2 amplitudes:   CPU 0.21 s  wall 0.13 s

Running a double precision version
           CCSD T amplitudes will be solved using DIIS.

           Start     Size      MaxIter   EConv     TConv     
           3         7         100       1.00e-07  1.00e-05  
 ------------------------------------------------------------------------------
           Energy (a.u.)   Ediff      Tdiff       Comment
 ------------------------------------------------------------------------------
         -1.0171389e+04                           
     1   -1.0171381e+04   7.73e-03   8.53e-01     
     2   -1.0171400e+04   1.93e-02   1.06e-01     
     3   -1.0171401e+04   5.43e-04   4.36e-02     
     4   -1.0171403e+04   1.89e-03   1.40e-02     Switched to DIIS steps.
     5   -1.0171404e+04   6.69e-04   1.26e-02     
     6   -1.0171404e+04   1.56e-05   2.54e-03     
     7   -1.0171404e+04   1.27e-06   1.08e-03     
     8   -1.0171404e+04   4.04e-06   2.50e-04     
     9   -1.0171404e+04   9.80e-07   1.34e-04     
    10   -1.0171404e+04   3.00e-07   5.57e-05     
    11   -1.0171404e+04   8.18e-08   3.28e-05     
    12   -1.0171404e+04   6.76e-08   9.96e-06     
 ------------------------------------------------------------------------------
         -1.0171404e+04                           CCSD T converged.

End of double precision
 SCF energy                 = -10170.67909881
 MP2 energy                 = -10171.38885989
 CCSD correlation energy     =     -0.72446446
 CCSD total energy           = -10171.40356327

 CCSD  T1^2 = 0.0123  T2^2 = 0.3149  Leading amplitudes:

 Amplitude    Orbitals with energies
  0.0245       55 (A) A                  ->    60 (A) A                   
              -0.4159                         -0.0243                     
  0.0245       55 (A) B                  ->    60 (A) B                   
              -0.4159                         -0.0243                     
 -0.0182       52 (A) A                  ->    61 (A) A                   
              -0.5259                          0.0053                     
 -0.0182       52 (A) B                  ->    61 (A) B                   
              -0.5259                          0.0053                     

 Amplitude    Orbitals with energies
 -0.1187       59 (A) A      59 (A) B    ->    60 (A) A      60 (A) B     
              -0.3483       -0.3483           -0.0243       -0.0243       
  0.1187       59 (A) A      59 (A) B    ->    60 (A) B      60 (A) A     
              -0.3483       -0.3483           -0.0243       -0.0243       
  0.1187       59 (A) B      59 (A) A    ->    60 (A) A      60 (A) B     
              -0.3483       -0.3483           -0.0243       -0.0243       
 -0.1187       59 (A) B      59 (A) A    ->    60 (A) B      60 (A) A     
              -0.3483       -0.3483           -0.0243       -0.0243       

 Computing CCSD intemediates for later calculations in double precision
 Finished.

Running a double precision version
           CCSD Lambda amplitudes will be solved using DIIS.
           Start     Size      MaxIter   EConv     LConv     
           3         7         100       1.00e-07  1.00e-05  
 ------------------------------------------------------------------------------
            Enorm      Ldiff       Comment
 ------------------------------------------------------------------------------
     1     6.36e-02   4.99e-02     
     2     1.46e-02   5.09e-03     
     3     6.11e-03   2.36e-03     
     4     3.35e-03   1.16e-03     Switched to DIIS steps.
     5     1.07e-03   5.93e-04     
     6     5.15e-04   1.66e-04     
     7     1.62e-04   4.12e-05     
     8     7.38e-05   5.86e-06     
     9     2.49e-05   5.43e-06     
    10     1.06e-05   1.79e-06     
    11     4.07e-06   5.90e-07     
    12     2.12e-06   7.64e-08     
    13     9.91e-07   9.21e-08     
    14     4.50e-07   2.43e-08     
    15     2.27e-07   7.09e-09     
    16     9.21e-08   7.96e-09     
 ------------------------------------------------------------------------------
                                   CCSD Lambda converged.

 Computing density matrices in double precision...
           Orbital response amplitudes will be solved using DIIS.
           Start     Size      MaxIter   EConv     LConv     
           3         7         100       1.00e-06  1.00e-06  
 ------------------------------------------------------------------------------
            Enorm      Ldiff       Comment
 ------------------------------------------------------------------------------
     1     1.18e-01   1.48e-03     
     2     1.19e-01   6.18e-03     
     3     1.50e-01   3.51e-02     
     4     1.50e-02   7.15e-02     Switched to DIIS steps.
     5     6.11e-03   1.17e-03     
     6     1.40e-03   4.58e-04     
     7     3.17e-04   2.47e-04     
     8     8.26e-05   3.72e-05     
     9     2.54e-05   8.37e-06     
    10     9.46e-06   3.46e-06     
    11     3.90e-06   1.15e-06     
    12     1.84e-06   5.85e-07     
    13     3.76e-07   1.45e-07     
 ------------------------------------------------------------------------------
                                   Orbital response converged.

 Computing density matrices... Done.
 CCSD calculation:   CPU 4941.13 s  wall 1252.07 s

 Transferring MO TPDM to AO TPDM
 Transferring g2_o1o1o1o1
 Transferring g2_o1o1o1v1
 Transferring g2_o1o1v1v1
 Transferring g2_o1v1o1v1
 Transferring g2_o1v1v1v1
 Transferring g2_v1v1v1v1
 Adding separable TPDM
 Computing TPDM gradient
 --------------------------------------------------------
 2e gradient
  Atom          X               Y               Z
 --------------------------------------------------------
    1        -68.278575       36.101152        0.000000  
    2         -9.140766      -43.898106       -0.000000  
    3         27.655127      -33.893512        0.000000  
    4         49.764214       41.690465       -0.000000  
 --------------------------------------------------------
 --------------------------------------------------------
 Final gradient
  Atom          X               Y               Z
 --------------------------------------------------------
    1        -68.278575       36.101152        0.000000  
    2         -9.140766      -43.898106       -0.000000  
    3         27.655127      -33.893512        0.000000  
    4         49.764214       41.690465       -0.000000  
 --------------------------------------------------------
 Analytic gradient from two-electron contribution:   CPU 732.47 s  wall 229.16 s

 Total ccman2 time:   CPU 5828.54 s  wall 1522.01 s


 --------------------------------------------------------------

                    Orbital Energies (a.u.)
 --------------------------------------------------------------

 Alpha MOs
 -- Occupied --
*******-490.047-180.883-169.689-169.688-169.688 -80.035 -80.026
-65.181 -58.541 -58.540 -58.540 -37.936 -33.124 -33.121 -33.120
-24.308 -24.307 -24.307 -24.303 -24.303  -9.861  -7.574  -7.566
 -7.474  -7.467  -7.466  -7.253  -5.486  -5.476  -5.475  -5.467
 -5.465  -5.465  -5.458  -5.457  -5.457  -3.213  -3.210  -3.209
 -3.201  -3.201  -2.409  -2.405  -2.404  -2.392  -2.392  -1.054
 -0.937  -0.844  -0.678  -0.526  -0.492  -0.472  -0.416  -0.416
 -0.402  -0.374  -0.348
 -- Virtual --
 -0.024   0.005   0.061   0.065   0.078   0.082   0.099   0.109
  0.110   0.121   0.129   0.131   0.142   0.153   0.177   0.191
  0.277   0.329   0.336   0.361   0.386   0.388   0.402   0.427
  0.428   0.470   0.535   0.538   0.569   0.571   0.579   0.584
  0.629   0.660   0.679   0.682   0.728   0.733   0.773   0.789
  0.805   0.827   0.870   0.890   0.908   0.924   1.012   1.087
  1.104   1.151   1.316   1.401   1.546   1.590   1.630   1.778
  1.833   1.850   1.933   1.987   2.009   2.296   2.328   2.400
  4.475   4.485   4.489   4.508   4.529   4.542   4.547   4.572
  4.633   4.747   4.778   6.531   6.561   6.574   7.129   7.223
  7.415   8.201   8.226   8.277  14.727  14.752  14.771  14.776
 14.863  14.892  28.878  29.527  29.553  29.560  29.869  29.874
 29.875  29.887  29.956  49.458 130.586 130.609 130.615 154.274
165.780 166.044 293.885 293.906 293.9731028.3981912.192
 --------------------------------------------------------------

          Ground-State Mulliken Net Atomic Charges

     Atom                 Charge (a.u.)
  ----------------------------------------
      1 I                    -0.117696
      2 P                     0.106816
      3 P                     0.186637
      4 Br                   -0.175757
  ----------------------------------------
  Sum of atomic charges =     0.000000

 -----------------------------------------------------------------
                    Cartesian Multipole Moments
 -----------------------------------------------------------------
    Charge (ESU x 10^10)
                 0.0000
    Dipole Moment (Debye)
         X       0.0109      Y       0.5837      Z       0.0000
       Tot       0.5838
    Quadrupole Moments (Debye-Ang)
        XX     -75.8354     XY      -1.6602     YY     -72.6505
        XZ      -0.0000     YZ      -0.0000     ZZ     -74.2626
    Octopole Moments (Debye-Ang^2)
       XXX      19.9730    XXY     -21.8094    XYY       5.5264
       YYY     -57.3201    XXZ       0.0000    XYZ      -0.0000
       YYZ      -0.0000    XZZ       4.2984    YZZ     -15.5062
       ZZZ      -0.0000
    Hexadecapole Moments (Debye-Ang^3)
      XXXX   -1338.0168   XXXY      16.1656   XXYY    -309.7167
      XYYY      24.8138   YYYY    -589.9495   XXXZ      -0.0000
      XXYZ       0.0000   XYYZ      -0.0000   YYYZ      -0.0000
      XXZZ    -241.2203   XYZZ       7.9573   YYZZ    -118.1534
      XZZZ      -0.0000   YZZZ      -0.0000   ZZZZ    -108.9336
 -----------------------------------------------------------------
 DrvMan completing analytic gradient of the correlated energy
 Correlated dipole moment
            1
    1   0.0042991
    2   0.2296513
    3   0.0000000
 Energy read as -10171.403563269
 Full Analytical Gradient: (in a.u., or Hartree/Bohr)
             1             2             3             4
    1    0.00007153    0.00049175   -0.00061277    0.00004949
    2    0.00002938   -0.00008353    0.00004513    0.00000901
    3    0.00000000   -0.00000000    0.00000000   -0.00000000
 Gradient time:  CPU 0.75 s  wall 0.81 s
 ----------------------------------------------------------------
             Standard Nuclear Orientation (Angstroms)
    I     Atom           X                Y                Z
 ----------------------------------------------------------------
    1      I       1.7177627032    -0.3755001458     0.0000000000
    2      P       0.4201066650     1.7292899215    -0.0000000000
    3      P      -1.5939816547     1.4055559218    -0.0000000000
    4      Br     -2.0980942406    -0.7744622834     0.0000000000
 ----------------------------------------------------------------
 Nuclear Repulsion Energy =   798.6351146862 hartrees
 There are       59 alpha and       59 beta electrons

                       Distance Matrix (Angstroms)
             I (  1)   P (  2)   P (  3)
   P (  2)  2.472661
   P (  3)  3.760294  2.039940
   Br(  4)  3.836657  3.551072  2.237545

 Requested basis set is 6-311++G(d,p)
 There are 69 shells and 170 basis functions
 A cutoff of  1.0D-14 yielded   1877 shell pairs
 There are     12185 function pairs (     13685 Cartesian)
 Smallest overlap matrix eigenvalue = 6.82E-04
 Guess MOs from SCF MO coefficient file

 -----------------------------------------------------------------------
  General SCF calculation program by
  Eric Jon Sundstrom, Paul Horn, Yuezhi Mao, Dmitri Zuev, Alec White,
  David Stuck, Shaama M.S., Shane Yost, Joonho Lee, David Small,
  Daniel Levine, Susi Lehtola, Hugh Burton, Evgeny Epifanovsky
 -----------------------------------------------------------------------
 Hartree-Fock
 using 4 threads for integral computing
 -------------------------------------------------------
 OpenMP Integral computing Module                
 Release: version 2.0, May 2017, Q-Chem Inc. Pleasanton 
 -------------------------------------------------------
 A restricted SCF calculation will be
 performed using DIIS
 SCF converges when DIIS error is below 1.0e-08
 ---------------------------------------
  Cycle       Energy         DIIS error
 ---------------------------------------
    1  -10170.6791247359      1.01e-05  
    2  -10170.6791252976      2.80e-06  
    3  -10170.6791253483      1.36e-06  
    4  -10170.6791253581      4.32e-07  
    5  -10170.6791253593      1.34e-07  
    6  -10170.6791253597      5.65e-08  
    7  -10170.6791253596      3.63e-08  
    8  -10170.6791253596      1.32e-08  
    9  -10170.6791253597      5.18e-09  Convergence criterion met
 ---------------------------------------
 SCF time:   CPU 14.17s  wall 4.00s 
 SCF   energy in the final basis set =   -10170.6791253597
 Total energy in the final basis set =   -10170.6791253597


 ------------------------------------------------------------------------------

   CCMAN2: suite of methods based on coupled cluster
           and equation of motion theories.

   Components:
   * libvmm-1.3-trunk
     by Evgeny Epifanovsky, Ilya Kaliman.
   * libtensor-2.5-trunk
     by Evgeny Epifanovsky, Michael Wormit, Dmitry Zuev, Sam Manzer, 
        Ilya Kaliman.
   * libcc-2.5-trunk
     by Evgeny Epifanovsky, Arik Landau, Tomasz Kus, Kirill Khistyaev, 
        Dmitry Zuev, Prashant Manohar, Xintian Feng, Anna Krylov, 
        Matthew Goldey, Alec White, Thomas Jagau, Kaushik Nanda, 
        Anastasia Gunina, Alexander Kunitsa, Joonho Lee.

   CCMAN original authors:
   Anna I. Krylov, C. David Sherrill, Steven R. Gwaltney,
   Edward F. C. Byrd (2000)
   Sergey V. Levchenko, Lyudmila V. Slipchenko, Tao Wang,
   Ana-Maria C. Cristian (2003)
   Piotr A. Pieniazek, C. Melania Oana, Evgeny Epifanovsky (2007)
   Prashant Manohar (2009)

 ------------------------------------------------------------------------------


 Allocating and initializing 29808MB of RAM...
 Calculation will run on 4 cores.


 Alpha MOs, Restricted
 -- Occupied --                  
******* -490.05 -180.88 -169.69 -169.69 -169.69  -80.04  -80.03
  1 A     2 A     3 A     4 A     5 A     6 A     7 A     8 A                  
-65.181 -58.541 -58.540 -58.539 -37.937 -33.125 -33.121 -33.120
  9 A    10 A    11 A    12 A    13 A    14 A    15 A    16 A                  
-24.309 -24.307 -24.307 -24.303 -24.303  -9.861  -7.574  -7.566
 17 A    18 A    19 A    20 A    21 A    22 A    23 A    24 A                  
 -7.474  -7.466  -7.466  -7.253  -5.486  -5.476  -5.475  -5.467
 25 A    26 A    27 A    28 A    29 A    30 A    31 A    32 A                  
 -5.465  -5.465  -5.458  -5.457  -5.457  -3.213  -3.210  -3.209
 33 A    34 A    35 A    36 A    37 A    38 A    39 A    40 A                  
 -3.201  -3.201  -2.409  -2.405  -2.404  -2.392  -2.392  -1.054
 41 A    42 A    43 A    44 A    45 A    46 A    47 A    48 A                  
 -0.937  -0.844  -0.678  -0.526  -0.492  -0.472  -0.416  -0.416
 49 A    50 A    51 A    52 A    53 A    54 A    55 A    56 A                  
 -0.402  -0.375  -0.349
 57 A    58 A    59 A                                                          
 -- Virtual --                   
 -0.024   0.005   0.061   0.065   0.078   0.082   0.099   0.109
 60 A    61 A    62 A    63 A    64 A    65 A    66 A    67 A                  
  0.110   0.121   0.129   0.131   0.142   0.153   0.177   0.191
 68 A    69 A    70 A    71 A    72 A    73 A    74 A    75 A                  
  0.277   0.329   0.336   0.361   0.386   0.388   0.403   0.427
 76 A    77 A    78 A    79 A    80 A    81 A    82 A    83 A                  
  0.428   0.470   0.535   0.538   0.569   0.571   0.579   0.584
 84 A    85 A    86 A    87 A    88 A    89 A    90 A    91 A                  
  0.629   0.660   0.679   0.682   0.728   0.733   0.773   0.789
 92 A    93 A    94 A    95 A    96 A    97 A    98 A    99 A                  
  0.805   0.827   0.870   0.890   0.908   0.923   1.011   1.088
100 A   101 A   102 A   103 A   104 A   105 A   106 A   107 A                  
  1.104   1.151   1.316   1.402   1.546   1.590   1.630   1.778
108 A   109 A   110 A   111 A   112 A   113 A   114 A   115 A                  
  1.833   1.850   1.933   1.987   2.008   2.297   2.328   2.400
116 A   117 A   118 A   119 A   120 A   121 A   122 A   123 A                  
  4.475   4.485   4.489   4.508   4.529   4.542   4.547   4.572
124 A   125 A   126 A   127 A   128 A   129 A   130 A   131 A                  
  4.633   4.747   4.778   6.531   6.561   6.574   7.129   7.223
132 A   133 A   134 A   135 A   136 A   137 A   138 A   139 A                  
  7.416   8.201   8.226   8.277  14.727  14.752  14.772  14.776
140 A   141 A   142 A   143 A   144 A   145 A   146 A   147 A                  
 14.863  14.892  28.878  29.527  29.553  29.560  29.869  29.874
148 A   149 A   150 A   151 A   152 A   153 A   154 A   155 A                  
 29.875  29.887  29.956  49.458 130.586 130.609 130.615 154.274
156 A   157 A   158 A   159 A   160 A   161 A   162 A   163 A                  
165.779 166.044 293.885 293.906 293.9731028.3981912.192
164 A   165 A   166 A   167 A   168 A   169 A   170 A                          

 Beta MOs, Restricted
 -- Occupied --                  
******* -490.05 -180.88 -169.69 -169.69 -169.69  -80.04  -80.03
  1 A     2 A     3 A     4 A     5 A     6 A     7 A     8 A                  
-65.181 -58.541 -58.540 -58.539 -37.937 -33.125 -33.121 -33.120
  9 A    10 A    11 A    12 A    13 A    14 A    15 A    16 A                  
-24.309 -24.307 -24.307 -24.303 -24.303  -9.861  -7.574  -7.566
 17 A    18 A    19 A    20 A    21 A    22 A    23 A    24 A                  
 -7.474  -7.466  -7.466  -7.253  -5.486  -5.476  -5.475  -5.467
 25 A    26 A    27 A    28 A    29 A    30 A    31 A    32 A                  
 -5.465  -5.465  -5.458  -5.457  -5.457  -3.213  -3.210  -3.209
 33 A    34 A    35 A    36 A    37 A    38 A    39 A    40 A                  
 -3.201  -3.201  -2.409  -2.405  -2.404  -2.392  -2.392  -1.054
 41 A    42 A    43 A    44 A    45 A    46 A    47 A    48 A                  
 -0.937  -0.844  -0.678  -0.526  -0.492  -0.472  -0.416  -0.416
 49 A    50 A    51 A    52 A    53 A    54 A    55 A    56 A                  
 -0.402  -0.375  -0.349
 57 A    58 A    59 A                                                          
 -- Virtual --                   
 -0.024   0.005   0.061   0.065   0.078   0.082   0.099   0.109
 60 A    61 A    62 A    63 A    64 A    65 A    66 A    67 A                  
  0.110   0.121   0.129   0.131   0.142   0.153   0.177   0.191
 68 A    69 A    70 A    71 A    72 A    73 A    74 A    75 A                  
  0.277   0.329   0.336   0.361   0.386   0.388   0.403   0.427
 76 A    77 A    78 A    79 A    80 A    81 A    82 A    83 A                  
  0.428   0.470   0.535   0.538   0.569   0.571   0.579   0.584
 84 A    85 A    86 A    87 A    88 A    89 A    90 A    91 A                  
  0.629   0.660   0.679   0.682   0.728   0.733   0.773   0.789
 92 A    93 A    94 A    95 A    96 A    97 A    98 A    99 A                  
  0.805   0.827   0.870   0.890   0.908   0.923   1.011   1.088
100 A   101 A   102 A   103 A   104 A   105 A   106 A   107 A                  
  1.104   1.151   1.316   1.402   1.546   1.590   1.630   1.778
108 A   109 A   110 A   111 A   112 A   113 A   114 A   115 A                  
  1.833   1.850   1.933   1.987   2.008   2.297   2.328   2.400
116 A   117 A   118 A   119 A   120 A   121 A   122 A   123 A                  
  4.475   4.485   4.489   4.508   4.529   4.542   4.547   4.572
124 A   125 A   126 A   127 A   128 A   129 A   130 A   131 A                  
  4.633   4.747   4.778   6.531   6.561   6.574   7.129   7.223
132 A   133 A   134 A   135 A   136 A   137 A   138 A   139 A                  
  7.416   8.201   8.226   8.277  14.727  14.752  14.772  14.776
140 A   141 A   142 A   143 A   144 A   145 A   146 A   147 A                  
 14.863  14.892  28.878  29.527  29.553  29.560  29.869  29.874
148 A   149 A   150 A   151 A   152 A   153 A   154 A   155 A                  
 29.875  29.887  29.956  49.458 130.586 130.609 130.615 154.274
156 A   157 A   158 A   159 A   160 A   161 A   162 A   163 A                  
165.779 166.044 293.885 293.906 293.9731028.3981912.192
164 A   165 A   166 A   167 A   168 A   169 A   170 A                          

 Occupation and symmetry of molecular orbitals

 Point group: C1 (1 irreducible representation).

                           A     All 
 -------------------------------------
 All molecular orbitals:
  - Alpha                  170   170 
  - Beta                   170   170 
 -------------------------------------
 Alpha orbitals:
  - Frozen occupied        37    37  
  - Active occupied        22    22  
  - Active virtual         111   111 
  - Frozen virtual         0     0   
 -------------------------------------
 Beta orbitals:
  - Frozen occupied        37    37  
  - Active occupied        22    22  
  - Active virtual         111   111 
  - Frozen virtual         0     0   
 -------------------------------------

 Import integrals:   CPU 0.00 s  wall 0.00 s

 Import integrals:   CPU 150.09 s  wall 38.96 s

 MP2 amplitudes:   CPU 0.21 s  wall 0.14 s

Running a double precision version
           CCSD T amplitudes will be solved using DIIS.

           Start     Size      MaxIter   EConv     TConv     
           3         7         100       1.00e-07  1.00e-05  
 ------------------------------------------------------------------------------
           Energy (a.u.)   Ediff      Tdiff       Comment
 ------------------------------------------------------------------------------
         -1.0171389e+04                           
     1   -1.0171381e+04   7.71e-03   8.53e-01     
     2   -1.0171400e+04   1.93e-02   1.06e-01     
     3   -1.0171401e+04   5.45e-04   4.36e-02     
     4   -1.0171403e+04   1.89e-03   1.40e-02     Switched to DIIS steps.
     5   -1.0171404e+04   6.69e-04   1.26e-02     
     6   -1.0171404e+04   1.55e-05   2.54e-03     
     7   -1.0171404e+04   1.22e-06   1.08e-03     
     8   -1.0171404e+04   4.05e-06   2.51e-04     
     9   -1.0171404e+04   9.83e-07   1.35e-04     
    10   -1.0171404e+04   3.04e-07   5.59e-05     
    11   -1.0171404e+04   7.90e-08   3.30e-05     
    12   -1.0171404e+04   6.75e-08   9.95e-06     
 ------------------------------------------------------------------------------
         -1.0171404e+04                           CCSD T converged.

End of double precision
 SCF energy                 = -10170.67912536
 MP2 energy                 = -10171.38884569
 CCSD correlation energy     =     -0.72443821
 CCSD total energy           = -10171.40356357

 CCSD  T1^2 = 0.0123  T2^2 = 0.3148  Leading amplitudes:

 Amplitude    Orbitals with energies
 -0.0245       55 (A) A                  ->    60 (A) A                   
              -0.4160                         -0.0242                     
 -0.0245       55 (A) B                  ->    60 (A) B                   
              -0.4160                         -0.0242                     
 -0.0183       52 (A) A                  ->    61 (A) A                   
              -0.5259                          0.0051                     
 -0.0183       52 (A) B                  ->    61 (A) B                   
              -0.5259                          0.0051                     

 Amplitude    Orbitals with energies
 -0.1184       59 (A) A      59 (A) B    ->    60 (A) A      60 (A) B     
              -0.3485       -0.3485           -0.0242       -0.0242       
  0.1184       59 (A) A      59 (A) B    ->    60 (A) B      60 (A) A     
              -0.3485       -0.3485           -0.0242       -0.0242       
  0.1184       59 (A) B      59 (A) A    ->    60 (A) A      60 (A) B     
              -0.3485       -0.3485           -0.0242       -0.0242       
 -0.1184       59 (A) B      59 (A) A    ->    60 (A) B      60 (A) A     
              -0.3485       -0.3485           -0.0242       -0.0242       

 Computing CCSD intemediates for later calculations in double precision
 Finished.

Running a double precision version
           CCSD Lambda amplitudes will be solved using DIIS.
           Start     Size      MaxIter   EConv     LConv     
           3         7         100       1.00e-07  1.00e-05  
 ------------------------------------------------------------------------------
            Enorm      Ldiff       Comment
 ------------------------------------------------------------------------------
     1     6.35e-02   4.99e-02     
     2     1.46e-02   5.10e-03     
     3     6.11e-03   2.35e-03     
     4     3.35e-03   1.16e-03     Switched to DIIS steps.
     5     1.07e-03   5.92e-04     
     6     5.16e-04   1.66e-04     
     7     1.62e-04   4.11e-05     
     8     7.38e-05   5.86e-06     
     9     2.48e-05   5.42e-06     
    10     1.06e-05   1.78e-06     
    11     4.08e-06   5.86e-07     
    12     2.13e-06   7.43e-08     
    13     9.98e-07   9.13e-08     
    14     4.52e-07   2.52e-08     
    15     2.28e-07   6.81e-09     
    16     9.24e-08   8.04e-09     
 ------------------------------------------------------------------------------
                                   CCSD Lambda converged.

 Computing density matrices in double precision...
           Orbital response amplitudes will be solved using DIIS.
           Start     Size      MaxIter   EConv     LConv     
           3         7         100       1.00e-06  1.00e-06  
 ------------------------------------------------------------------------------
            Enorm      Ldiff       Comment
 ------------------------------------------------------------------------------
     1     1.18e-01   1.47e-03     
     2     1.19e-01   6.16e-03     
     3     1.50e-01   3.51e-02     
     4     1.49e-02   7.16e-02     Switched to DIIS steps.
     5     6.08e-03   1.15e-03     
     6     1.39e-03   4.61e-04     
     7     3.20e-04   2.45e-04     
     8     8.22e-05   3.77e-05     
     9     2.53e-05   8.34e-06     
    10     9.41e-06   3.46e-06     
    11     3.87e-06   1.15e-06     
    12     1.83e-06   5.82e-07     
    13     3.74e-07   1.44e-07     
 ------------------------------------------------------------------------------
                                   Orbital response converged.

 Computing density matrices... Done.
 CCSD calculation:   CPU 4942.84 s  wall 1252.41 s

 Transferring MO TPDM to AO TPDM
 Transferring g2_o1o1o1o1
 Transferring g2_o1o1o1v1
 Transferring g2_o1o1v1v1
 Transferring g2_o1v1o1v1
 Transferring g2_o1v1v1v1
 Transferring g2_v1v1v1v1
 Adding separable TPDM
 Computing TPDM gradient
 --------------------------------------------------------
 2e gradient
  Atom          X               Y               Z
 --------------------------------------------------------
    1        -68.278963       36.108895        0.000000  
    2         -9.158935      -43.892910       -0.000000  
    3         27.669550      -33.880118        0.000000  
    4         49.768348       41.664133       -0.000000  
 --------------------------------------------------------
 --------------------------------------------------------
 Final gradient
  Atom          X               Y               Z
 --------------------------------------------------------
    1        -68.278963       36.108895        0.000000  
    2         -9.158935      -43.892910       -0.000000  
    3         27.669550      -33.880118        0.000000  
    4         49.768348       41.664133       -0.000000  
 --------------------------------------------------------
 Analytic gradient from two-electron contribution:   CPU 731.32 s  wall 228.51 s

 Total ccman2 time:   CPU 5829.34 s  wall 1521.74 s


 --------------------------------------------------------------

                    Orbital Energies (a.u.)
 --------------------------------------------------------------

 Alpha MOs
 -- Occupied --
*******-490.047-180.883-169.689-169.688-169.688 -80.035 -80.026
-65.181 -58.541 -58.540 -58.539 -37.937 -33.125 -33.121 -33.120
-24.309 -24.307 -24.307 -24.303 -24.303  -9.861  -7.574  -7.566
 -7.474  -7.466  -7.466  -7.253  -5.486  -5.476  -5.475  -5.467
 -5.465  -5.465  -5.458  -5.457  -5.457  -3.213  -3.210  -3.209
 -3.201  -3.201  -2.409  -2.405  -2.404  -2.392  -2.392  -1.054
 -0.937  -0.844  -0.678  -0.526  -0.492  -0.472  -0.416  -0.416
 -0.402  -0.375  -0.349
 -- Virtual --
 -0.024   0.005   0.061   0.065   0.078   0.082   0.099   0.109
  0.110   0.121   0.129   0.131   0.142   0.153   0.177   0.191
  0.277   0.329   0.336   0.361   0.386   0.388   0.403   0.427
  0.428   0.470   0.535   0.538   0.569   0.571   0.579   0.584
  0.629   0.660   0.679   0.682   0.728   0.733   0.773   0.789
  0.805   0.827   0.870   0.890   0.908   0.923   1.011   1.088
  1.104   1.151   1.316   1.402   1.546   1.590   1.630   1.778
  1.833   1.850   1.933   1.987   2.008   2.297   2.328   2.400
  4.475   4.485   4.489   4.508   4.529   4.542   4.547   4.572
  4.633   4.747   4.778   6.531   6.561   6.574   7.129   7.223
  7.416   8.201   8.226   8.277  14.727  14.752  14.772  14.776
 14.863  14.892  28.878  29.527  29.553  29.560  29.869  29.874
 29.875  29.887  29.956  49.458 130.586 130.609 130.615 154.274
165.779 166.044 293.885 293.906 293.9731028.3981912.192
 --------------------------------------------------------------

          Ground-State Mulliken Net Atomic Charges

     Atom                 Charge (a.u.)
  ----------------------------------------
      1 I                    -0.117531
      2 P                     0.106742
      3 P                     0.187013
      4 Br                   -0.176225
  ----------------------------------------
  Sum of atomic charges =     0.000000

 -----------------------------------------------------------------
                    Cartesian Multipole Moments
 -----------------------------------------------------------------
    Charge (ESU x 10^10)
                 0.0000
    Dipole Moment (Debye)
         X       0.0153      Y       0.5875      Z      -0.0000
       Tot       0.5877
    Quadrupole Moments (Debye-Ang)
        XX     -75.8414     XY      -1.6685     YY     -72.6457
        XZ      -0.0000     YZ      -0.0000     ZZ     -74.2604
    Octopole Moments (Debye-Ang^2)
       XXX      19.9672    XXY     -21.8078    XYY       5.5117
       YYY     -57.3444    XXZ       0.0000    XYZ      -0.0000
       YYZ      -0.0000    XZZ       4.2914    YZZ     -15.5089
       ZZZ      -0.0000
    Hexadecapole Moments (Debye-Ang^3)
      XXXX   -1337.8439   XXXY      16.1165   XXYY    -309.6932
      XYYY      24.7916   YYYY    -590.1435   XXXZ      -0.0000
      XXYZ       0.0000   XYYZ      -0.0000   YYYZ      -0.0000
      XXZZ    -241.1863   XYZZ       7.9488   YYZZ    -118.1736
      XZZZ      -0.0000   YZZZ      -0.0000   ZZZZ    -108.9215
 -----------------------------------------------------------------
 DrvMan completing analytic gradient of the correlated energy
 Correlated dipole moment
            1
    1   0.0060120
    2   0.2311265
    3  -0.0000000
 Energy read as -10171.403563568
 Full Analytical Gradient: (in a.u., or Hartree/Bohr)
             1             2             3             4
    1    0.00006606    0.00008344   -0.00015117    0.00000166
    2    0.00003127   -0.00016506    0.00040073   -0.00026695
    3    0.00000000   -0.00000000    0.00000000   -0.00000000
 Gradient time:  CPU 0.74 s  wall 0.79 s
 ----------------------------------------------------------------
             Standard Nuclear Orientation (Angstroms)
    I     Atom           X                Y                Z
 ----------------------------------------------------------------
    1      I       1.7177627032    -0.3755001458     0.0000000000
    2      P       0.4201066650     1.7292899215    -0.0000000000
    3      P      -1.5939816547     1.4035559218    -0.0000000000
    4      Br     -2.0980942406    -0.7744622834     0.0000000000
 ----------------------------------------------------------------
 Nuclear Repulsion Energy =   798.7624057001 hartrees
 There are       59 alpha and       59 beta electrons

                       Distance Matrix (Angstroms)
             I (  1)   P (  2)   P (  3)
   P (  2)  2.472661
   P (  3)  3.759347  2.040258
   Br(  4)  3.836657  3.551072  2.235597

 Requested basis set is 6-311++G(d,p)
 There are 69 shells and 170 basis functions
 A cutoff of  1.0D-14 yielded   1877 shell pairs
 There are     12185 function pairs (     13685 Cartesian)
 Smallest overlap matrix eigenvalue = 6.82E-04
 Guess MOs from SCF MO coefficient file

 -----------------------------------------------------------------------
  General SCF calculation program by
  Eric Jon Sundstrom, Paul Horn, Yuezhi Mao, Dmitri Zuev, Alec White,
  David Stuck, Shaama M.S., Shane Yost, Joonho Lee, David Small,
  Daniel Levine, Susi Lehtola, Hugh Burton, Evgeny Epifanovsky
 -----------------------------------------------------------------------
 Hartree-Fock
 using 4 threads for integral computing
 -------------------------------------------------------
 OpenMP Integral computing Module                
 Release: version 2.0, May 2017, Q-Chem Inc. Pleasanton 
 -------------------------------------------------------
 A restricted SCF calculation will be
 performed using DIIS
 SCF converges when DIIS error is below 1.0e-08
 ---------------------------------------
  Cycle       Energy         DIIS error
 ---------------------------------------
    1  -10170.6791333427      1.23e-05  
    2  -10170.6791342077      3.16e-06  
    3  -10170.6791342940      1.46e-06  
    4  -10170.6791343069      5.22e-07  
    5  -10170.6791343099      2.31e-07  
    6  -10170.6791343108      9.46e-08  
    7  -10170.6791343109      5.26e-08  
    8  -10170.6791343110      1.74e-08  
    9  -10170.6791343110      6.15e-09  Convergence criterion met
 ---------------------------------------
 SCF time:   CPU 14.02s  wall 4.00s 
 SCF   energy in the final basis set =   -10170.6791343110
 Total energy in the final basis set =   -10170.6791343110


 ------------------------------------------------------------------------------

   CCMAN2: suite of methods based on coupled cluster
           and equation of motion theories.

   Components:
   * libvmm-1.3-trunk
     by Evgeny Epifanovsky, Ilya Kaliman.
   * libtensor-2.5-trunk
     by Evgeny Epifanovsky, Michael Wormit, Dmitry Zuev, Sam Manzer, 
        Ilya Kaliman.
   * libcc-2.5-trunk
     by Evgeny Epifanovsky, Arik Landau, Tomasz Kus, Kirill Khistyaev, 
        Dmitry Zuev, Prashant Manohar, Xintian Feng, Anna Krylov, 
        Matthew Goldey, Alec White, Thomas Jagau, Kaushik Nanda, 
        Anastasia Gunina, Alexander Kunitsa, Joonho Lee.

   CCMAN original authors:
   Anna I. Krylov, C. David Sherrill, Steven R. Gwaltney,
   Edward F. C. Byrd (2000)
   Sergey V. Levchenko, Lyudmila V. Slipchenko, Tao Wang,
   Ana-Maria C. Cristian (2003)
   Piotr A. Pieniazek, C. Melania Oana, Evgeny Epifanovsky (2007)
   Prashant Manohar (2009)

 ------------------------------------------------------------------------------


 Allocating and initializing 29808MB of RAM...
 Calculation will run on 4 cores.


 Alpha MOs, Restricted
 -- Occupied --                  
******* -490.05 -180.88 -169.69 -169.69 -169.69  -80.03  -80.03
  1 A     2 A     3 A     4 A     5 A     6 A     7 A     8 A                  
-65.181 -58.541 -58.540 -58.540 -37.936 -33.124 -33.120 -33.120
  9 A    10 A    11 A    12 A    13 A    14 A    15 A    16 A                  
-24.308 -24.307 -24.307 -24.303 -24.303  -9.861  -7.574  -7.566
 17 A    18 A    19 A    20 A    21 A    22 A    23 A    24 A                  
 -7.474  -7.467  -7.466  -7.253  -5.486  -5.476  -5.475  -5.467
 25 A    26 A    27 A    28 A    29 A    30 A    31 A    32 A                  
 -5.465  -5.465  -5.458  -5.457  -5.457  -3.213  -3.210  -3.210
 33 A    34 A    35 A    36 A    37 A    38 A    39 A    40 A                  
 -3.201  -3.201  -2.409  -2.405  -2.404  -2.392  -2.392  -1.054
 41 A    42 A    43 A    44 A    45 A    46 A    47 A    48 A                  
 -0.937  -0.844  -0.678  -0.526  -0.492  -0.473  -0.416  -0.416
 49 A    50 A    51 A    52 A    53 A    54 A    55 A    56 A                  
 -0.402  -0.375  -0.348
 57 A    58 A    59 A                                                          
 -- Virtual --                   
 -0.024   0.005   0.061   0.065   0.078   0.082   0.099   0.109
 60 A    61 A    62 A    63 A    64 A    65 A    66 A    67 A                  
  0.110   0.121   0.129   0.131   0.142   0.153   0.177   0.191
 68 A    69 A    70 A    71 A    72 A    73 A    74 A    75 A                  
  0.277   0.329   0.336   0.361   0.386   0.388   0.403   0.427
 76 A    77 A    78 A    79 A    80 A    81 A    82 A    83 A                  
  0.428   0.470   0.535   0.538   0.569   0.571   0.578   0.584
 84 A    85 A    86 A    87 A    88 A    89 A    90 A    91 A                  
  0.629   0.660   0.679   0.682   0.728   0.733   0.773   0.789
 92 A    93 A    94 A    95 A    96 A    97 A    98 A    99 A                  
  0.805   0.827   0.870   0.890   0.908   0.924   1.012   1.088
100 A   101 A   102 A   103 A   104 A   105 A   106 A   107 A                  
  1.104   1.151   1.317   1.402   1.546   1.590   1.630   1.778
108 A   109 A   110 A   111 A   112 A   113 A   114 A   115 A                  
  1.833   1.850   1.933   1.987   2.009   2.296   2.328   2.400
116 A   117 A   118 A   119 A   120 A   121 A   122 A   123 A                  
  4.475   4.485   4.489   4.508   4.529   4.542   4.547   4.572
124 A   125 A   126 A   127 A   128 A   129 A   130 A   131 A                  
  4.633   4.747   4.778   6.531   6.561   6.574   7.129   7.223
132 A   133 A   134 A   135 A   136 A   137 A   138 A   139 A                  
  7.416   8.201   8.226   8.277  14.727  14.752  14.772  14.776
140 A   141 A   142 A   143 A   144 A   145 A   146 A   147 A                  
 14.863  14.892  28.878  29.527  29.554  29.560  29.869  29.874
148 A   149 A   150 A   151 A   152 A   153 A   154 A   155 A                  
 29.875  29.887  29.956  49.458 130.586 130.609 130.615 154.274
156 A   157 A   158 A   159 A   160 A   161 A   162 A   163 A                  
165.780 166.044 293.885 293.906 293.9731028.3981912.192
164 A   165 A   166 A   167 A   168 A   169 A   170 A                          

 Beta MOs, Restricted
 -- Occupied --                  
******* -490.05 -180.88 -169.69 -169.69 -169.69  -80.03  -80.03
  1 A     2 A     3 A     4 A     5 A     6 A     7 A     8 A                  
-65.181 -58.541 -58.540 -58.540 -37.936 -33.124 -33.120 -33.120
  9 A    10 A    11 A    12 A    13 A    14 A    15 A    16 A                  
-24.308 -24.307 -24.307 -24.303 -24.303  -9.861  -7.574  -7.566
 17 A    18 A    19 A    20 A    21 A    22 A    23 A    24 A                  
 -7.474  -7.467  -7.466  -7.253  -5.486  -5.476  -5.475  -5.467
 25 A    26 A    27 A    28 A    29 A    30 A    31 A    32 A                  
 -5.465  -5.465  -5.458  -5.457  -5.457  -3.213  -3.210  -3.210
 33 A    34 A    35 A    36 A    37 A    38 A    39 A    40 A                  
 -3.201  -3.201  -2.409  -2.405  -2.404  -2.392  -2.392  -1.054
 41 A    42 A    43 A    44 A    45 A    46 A    47 A    48 A                  
 -0.937  -0.844  -0.678  -0.526  -0.492  -0.473  -0.416  -0.416
 49 A    50 A    51 A    52 A    53 A    54 A    55 A    56 A                  
 -0.402  -0.375  -0.348
 57 A    58 A    59 A                                                          
 -- Virtual --                   
 -0.024   0.005   0.061   0.065   0.078   0.082   0.099   0.109
 60 A    61 A    62 A    63 A    64 A    65 A    66 A    67 A                  
  0.110   0.121   0.129   0.131   0.142   0.153   0.177   0.191
 68 A    69 A    70 A    71 A    72 A    73 A    74 A    75 A                  
  0.277   0.329   0.336   0.361   0.386   0.388   0.403   0.427
 76 A    77 A    78 A    79 A    80 A    81 A    82 A    83 A                  
  0.428   0.470   0.535   0.538   0.569   0.571   0.578   0.584
 84 A    85 A    86 A    87 A    88 A    89 A    90 A    91 A                  
  0.629   0.660   0.679   0.682   0.728   0.733   0.773   0.789
 92 A    93 A    94 A    95 A    96 A    97 A    98 A    99 A                  
  0.805   0.827   0.870   0.890   0.908   0.924   1.012   1.088
100 A   101 A   102 A   103 A   104 A   105 A   106 A   107 A                  
  1.104   1.151   1.317   1.402   1.546   1.590   1.630   1.778
108 A   109 A   110 A   111 A   112 A   113 A   114 A   115 A                  
  1.833   1.850   1.933   1.987   2.009   2.296   2.328   2.400
116 A   117 A   118 A   119 A   120 A   121 A   122 A   123 A                  
  4.475   4.485   4.489   4.508   4.529   4.542   4.547   4.572
124 A   125 A   126 A   127 A   128 A   129 A   130 A   131 A                  
  4.633   4.747   4.778   6.531   6.561   6.574   7.129   7.223
132 A   133 A   134 A   135 A   136 A   137 A   138 A   139 A                  
  7.416   8.201   8.226   8.277  14.727  14.752  14.772  14.776
140 A   141 A   142 A   143 A   144 A   145 A   146 A   147 A                  
 14.863  14.892  28.878  29.527  29.554  29.560  29.869  29.874
148 A   149 A   150 A   151 A   152 A   153 A   154 A   155 A                  
 29.875  29.887  29.956  49.458 130.586 130.609 130.615 154.274
156 A   157 A   158 A   159 A   160 A   161 A   162 A   163 A                  
165.780 166.044 293.885 293.906 293.9731028.3981912.192
164 A   165 A   166 A   167 A   168 A   169 A   170 A                          

 Occupation and symmetry of molecular orbitals

 Point group: C1 (1 irreducible representation).

                           A     All 
 -------------------------------------
 All molecular orbitals:
  - Alpha                  170   170 
  - Beta                   170   170 
 -------------------------------------
 Alpha orbitals:
  - Frozen occupied        37    37  
  - Active occupied        22    22  
  - Active virtual         111   111 
  - Frozen virtual         0     0   
 -------------------------------------
 Beta orbitals:
  - Frozen occupied        37    37  
  - Active occupied        22    22  
  - Active virtual         111   111 
  - Frozen virtual         0     0   
 -------------------------------------

 Import integrals:   CPU 0.00 s  wall 0.00 s

 Import integrals:   CPU 150.22 s  wall 39.03 s

 MP2 amplitudes:   CPU 0.21 s  wall 0.13 s

Running a double precision version
           CCSD T amplitudes will be solved using DIIS.

           Start     Size      MaxIter   EConv     TConv     
           3         7         100       1.00e-07  1.00e-05  
 ------------------------------------------------------------------------------
           Energy (a.u.)   Ediff      Tdiff       Comment
 ------------------------------------------------------------------------------
         -1.0171389e+04                           
     1   -1.0171381e+04   7.72e-03   8.53e-01     
     2   -1.0171400e+04   1.93e-02   1.06e-01     
     3   -1.0171401e+04   5.44e-04   4.36e-02     
     4   -1.0171403e+04   1.89e-03   1.40e-02     Switched to DIIS steps.
     5   -1.0171404e+04   6.68e-04   1.26e-02     
     6   -1.0171404e+04   1.55e-05   2.54e-03     
     7   -1.0171404e+04   1.23e-06   1.08e-03     
     8   -1.0171404e+04   4.05e-06   2.50e-04     
     9   -1.0171404e+04   9.81e-07   1.35e-04     
    10   -1.0171404e+04   3.03e-07   5.59e-05     
    11   -1.0171404e+04   7.97e-08   3.29e-05     
    12   -1.0171404e+04   6.78e-08   9.95e-06     
 ------------------------------------------------------------------------------
         -1.0171404e+04                           CCSD T converged.

End of double precision
 SCF energy                 = -10170.67913431
 MP2 energy                 = -10171.38886147
 CCSD correlation energy     =     -0.72442969
 CCSD total energy           = -10171.40356400

 CCSD  T1^2 = 0.0123  T2^2 = 0.3147  Leading amplitudes:

 Amplitude    Orbitals with energies
 -0.0245       55 (A) A                  ->    60 (A) A                   
              -0.4159                         -0.0242                     
 -0.0245       55 (A) B                  ->    60 (A) B                   
              -0.4159                         -0.0242                     
 -0.0182       52 (A) A                  ->    61 (A) A                   
              -0.5260                          0.0053                     
 -0.0182       52 (A) B                  ->    61 (A) B                   
              -0.5260                          0.0053                     

 Amplitude    Orbitals with energies
 -0.1185       59 (A) A      59 (A) B    ->    60 (A) A      60 (A) B     
              -0.3484       -0.3484           -0.0242       -0.0242       
  0.1185       59 (A) A      59 (A) B    ->    60 (A) B      60 (A) A     
              -0.3484       -0.3484           -0.0242       -0.0242       
  0.1185       59 (A) B      59 (A) A    ->    60 (A) A      60 (A) B     
              -0.3484       -0.3484           -0.0242       -0.0242       
 -0.1185       59 (A) B      59 (A) A    ->    60 (A) B      60 (A) A     
              -0.3484       -0.3484           -0.0242       -0.0242       

 Computing CCSD intemediates for later calculations in double precision
 Finished.

Running a double precision version
           CCSD Lambda amplitudes will be solved using DIIS.
           Start     Size      MaxIter   EConv     LConv     
           3         7         100       1.00e-07  1.00e-05  
 ------------------------------------------------------------------------------
            Enorm      Ldiff       Comment
 ------------------------------------------------------------------------------
     1     6.35e-02   4.98e-02     
     2     1.46e-02   5.09e-03     
     3     6.11e-03   2.35e-03     
     4     3.35e-03   1.16e-03     Switched to DIIS steps.
     5     1.07e-03   5.92e-04     
     6     5.15e-04   1.66e-04     
     7     1.62e-04   4.11e-05     
     8     7.37e-05   5.83e-06     
     9     2.48e-05   5.40e-06     
    10     1.06e-05   1.78e-06     
    11     4.07e-06   5.84e-07     
    12     2.13e-06   7.43e-08     
    13     9.93e-07   9.10e-08     
    14     4.51e-07   2.49e-08     
    15     2.27e-07   6.93e-09     
    16     9.22e-08   7.96e-09     
 ------------------------------------------------------------------------------
                                   CCSD Lambda converged.

 Computing density matrices in double precision...
           Orbital response amplitudes will be solved using DIIS.
           Start     Size      MaxIter   EConv     LConv     
           3         7         100       1.00e-06  1.00e-06  
 ------------------------------------------------------------------------------
            Enorm      Ldiff       Comment
 ------------------------------------------------------------------------------
     1     1.18e-01   1.50e-03     
     2     1.19e-01   6.17e-03     
     3     1.50e-01   3.50e-02     
     4     1.50e-02   7.15e-02     Switched to DIIS steps.
     5     6.10e-03   1.17e-03     
     6     1.40e-03   4.57e-04     
     7     3.17e-04   2.46e-04     
     8     8.26e-05   3.73e-05     
     9     2.54e-05   8.37e-06     
    10     9.44e-06   3.45e-06     
    11     3.89e-06   1.15e-06     
    12     1.84e-06   5.83e-07     
    13     3.74e-07   1.44e-07     
 ------------------------------------------------------------------------------
                                   Orbital response converged.

 Computing density matrices... Done.
 CCSD calculation:   CPU 4942.66 s  wall 1252.15 s

 Transferring MO TPDM to AO TPDM
 Transferring g2_o1o1o1o1
 Transferring g2_o1o1o1v1
 Transferring g2_o1o1v1v1
 Transferring g2_o1v1o1v1
 Transferring g2_o1v1v1v1
 Transferring g2_v1v1v1v1
 Adding separable TPDM
 Computing TPDM gradient
 --------------------------------------------------------
 2e gradient
  Atom          X               Y               Z
 --------------------------------------------------------
    1        -68.286301       36.103613       -0.000000  
    2         -9.151863      -43.917532       -0.000000  
    3         27.651677      -33.888606        0.000000  
    4         49.786487       41.702525        0.000000  
 --------------------------------------------------------
 --------------------------------------------------------
 Final gradient
  Atom          X               Y               Z
 --------------------------------------------------------
    1        -68.286301       36.103613       -0.000000  
    2         -9.151863      -43.917532       -0.000000  
    3         27.651677      -33.888606        0.000000  
    4         49.786487       41.702525        0.000000  
 --------------------------------------------------------
 Analytic gradient from two-electron contribution:   CPU 729.56 s  wall 229.09 s

 Total ccman2 time:   CPU 5827.68 s  wall 1522.16 s


 --------------------------------------------------------------

                    Orbital Energies (a.u.)
 --------------------------------------------------------------

 Alpha MOs
 -- Occupied --
*******-490.047-180.883-169.689-169.688-169.688 -80.035 -80.026
-65.181 -58.541 -58.540 -58.540 -37.936 -33.124 -33.120 -33.120
-24.308 -24.307 -24.307 -24.303 -24.303  -9.861  -7.574  -7.566
 -7.474  -7.467  -7.466  -7.253  -5.486  -5.476  -5.475  -5.467
 -5.465  -5.465  -5.458  -5.457  -5.457  -3.213  -3.210  -3.210
 -3.201  -3.201  -2.409  -2.405  -2.404  -2.392  -2.392  -1.054
 -0.937  -0.844  -0.678  -0.526  -0.492  -0.473  -0.416  -0.416
 -0.402  -0.375  -0.348
 -- Virtual --
 -0.024   0.005   0.061   0.065   0.078   0.082   0.099   0.109
  0.110   0.121   0.129   0.131   0.142   0.153   0.177   0.191
  0.277   0.329   0.336   0.361   0.386   0.388   0.403   0.427
  0.428   0.470   0.535   0.538   0.569   0.571   0.578   0.584
  0.629   0.660   0.679   0.682   0.728   0.733   0.773   0.789
  0.805   0.827   0.870   0.890   0.908   0.924   1.012   1.088
  1.104   1.151   1.317   1.402   1.546   1.590   1.630   1.778
  1.833   1.850   1.933   1.987   2.009   2.296   2.328   2.400
  4.475   4.485   4.489   4.508   4.529   4.542   4.547   4.572
  4.633   4.747   4.778   6.531   6.561   6.574   7.129   7.223
  7.416   8.201   8.226   8.277  14.727  14.752  14.772  14.776
 14.863  14.892  28.878  29.527  29.554  29.560  29.869  29.874
 29.875  29.887  29.956  49.458 130.586 130.609 130.615 154.274
165.780 166.044 293.885 293.906 293.9731028.3981912.192
 --------------------------------------------------------------

          Ground-State Mulliken Net Atomic Charges

     Atom                 Charge (a.u.)
  ----------------------------------------
      1 I                    -0.117917
      2 P                     0.107009
      3 P                     0.186240
      4 Br                   -0.175332
  ----------------------------------------
  Sum of atomic charges =    -0.000000

 -----------------------------------------------------------------
                    Cartesian Multipole Moments
 -----------------------------------------------------------------
    Charge (ESU x 10^10)
                 0.0000
    Dipole Moment (Debye)
         X       0.0096      Y       0.5805      Z       0.0000
       Tot       0.5806
    Quadrupole Moments (Debye-Ang)
        XX     -75.8348     XY      -1.6461     YY     -72.6544
        XZ      -0.0000     YZ      -0.0000     ZZ     -74.2589
    Octopole Moments (Debye-Ang^2)
       XXX      19.9086    XXY     -21.8170    XYY       5.5286
       YYY     -57.2904    XXZ       0.0000    XYZ      -0.0000
       YYZ      -0.0000    XZZ       4.2781    YZZ     -15.4915
       ZZZ       0.0000
    Hexadecapole Moments (Debye-Ang^3)
      XXXX   -1337.7378   XXXY      16.1413   XXYY    -309.6431
      XYYY      24.7561   YYYY    -589.7483   XXXZ      -0.0000
      XXYZ       0.0000   XYYZ      -0.0000   YYYZ      -0.0000
      XXZZ    -241.1683   XYZZ       7.9242   YYZZ    -118.1096
      XZZZ      -0.0000   YZZZ      -0.0000   ZZZZ    -108.9199
 -----------------------------------------------------------------
 DrvMan completing analytic gradient of the correlated energy
 Correlated dipole moment
            1
    1   0.0037840
    2   0.2283950
    3   0.0000000
 Energy read as -10171.403564001
 Full Analytical Gradient: (in a.u., or Hartree/Bohr)
             1             2             3             4
    1    0.00002812    0.00020933   -0.00028540    0.00004795
    2    0.00003881   -0.00005750   -0.00017758    0.00019628
    3   -0.00000000   -0.00000000    0.00000000   -0.00000000
 Gradient time:  CPU 0.75 s  wall 0.78 s
 ----------------------------------------------------------------
             Standard Nuclear Orientation (Angstroms)
    I     Atom           X                Y                Z
 ----------------------------------------------------------------
    1      I       1.7177627032    -0.3755001458     0.0000000000
    2      P       0.4201066650     1.7292899215    -0.0000000000
    3      P      -1.5939816547     1.4045559218     0.0010000000
    4      Br     -2.0980942406    -0.7744622834     0.0000000000
 ----------------------------------------------------------------
 Nuclear Repulsion Energy =   798.6987216432 hartrees
 There are       59 alpha and       59 beta electrons

                       Distance Matrix (Angstroms)
             I (  1)   P (  2)   P (  3)
   P (  2)  2.472661
   P (  3)  3.759821  2.040099
   Br(  4)  3.836657  3.551072  2.236571

 Requested basis set is 6-311++G(d,p)
 There are 69 shells and 170 basis functions
 A cutoff of  1.0D-14 yielded   1877 shell pairs
 There are     12185 function pairs (     13685 Cartesian)
 Smallest overlap matrix eigenvalue = 6.82E-04
 Guess MOs from SCF MO coefficient file

 -----------------------------------------------------------------------
  General SCF calculation program by
  Eric Jon Sundstrom, Paul Horn, Yuezhi Mao, Dmitri Zuev, Alec White,
  David Stuck, Shaama M.S., Shane Yost, Joonho Lee, David Small,
  Daniel Levine, Susi Lehtola, Hugh Burton, Evgeny Epifanovsky
 -----------------------------------------------------------------------
 Hartree-Fock
 using 4 threads for integral computing
 -------------------------------------------------------
 OpenMP Integral computing Module                
 Release: version 2.0, May 2017, Q-Chem Inc. Pleasanton 
 -------------------------------------------------------
 A restricted SCF calculation will be
 performed using DIIS
 SCF converges when DIIS error is below 1.0e-08
 ---------------------------------------
  Cycle       Energy         DIIS error
 ---------------------------------------
    1  -10170.6791296443      7.70e-06  
    2  -10170.6791300343      2.08e-06  
    3  -10170.6791300859      9.00e-07  
    4  -10170.6791300932      3.92e-07  
    5  -10170.6791300953      1.70e-07  
    6  -10170.6791300959      7.81e-08  
    7  -10170.6791300961      4.40e-08  
    8  -10170.6791300961      1.59e-08  
    9  -10170.6791300960      4.60e-09  Convergence criterion met
 ---------------------------------------
 SCF time:   CPU 13.97s  wall 4.00s 
 SCF   energy in the final basis set =   -10170.6791300960
 Total energy in the final basis set =   -10170.6791300960


 ------------------------------------------------------------------------------

   CCMAN2: suite of methods based on coupled cluster
           and equation of motion theories.

   Components:
   * libvmm-1.3-trunk
     by Evgeny Epifanovsky, Ilya Kaliman.
   * libtensor-2.5-trunk
     by Evgeny Epifanovsky, Michael Wormit, Dmitry Zuev, Sam Manzer, 
        Ilya Kaliman.
   * libcc-2.5-trunk
     by Evgeny Epifanovsky, Arik Landau, Tomasz Kus, Kirill Khistyaev, 
        Dmitry Zuev, Prashant Manohar, Xintian Feng, Anna Krylov, 
        Matthew Goldey, Alec White, Thomas Jagau, Kaushik Nanda, 
        Anastasia Gunina, Alexander Kunitsa, Joonho Lee.

   CCMAN original authors:
   Anna I. Krylov, C. David Sherrill, Steven R. Gwaltney,
   Edward F. C. Byrd (2000)
   Sergey V. Levchenko, Lyudmila V. Slipchenko, Tao Wang,
   Ana-Maria C. Cristian (2003)
   Piotr A. Pieniazek, C. Melania Oana, Evgeny Epifanovsky (2007)
   Prashant Manohar (2009)

 ------------------------------------------------------------------------------


 Allocating and initializing 29808MB of RAM...
 Calculation will run on 4 cores.


 Alpha MOs, Restricted
 -- Occupied --                  
******* -490.05 -180.88 -169.69 -169.69 -169.69  -80.03  -80.03
  1 A     2 A     3 A     4 A     5 A     6 A     7 A     8 A                  
-65.181 -58.541 -58.540 -58.539 -37.936 -33.124 -33.121 -33.120
  9 A    10 A    11 A    12 A    13 A    14 A    15 A    16 A                  
-24.308 -24.307 -24.307 -24.303 -24.303  -9.861  -7.574  -7.566
 17 A    18 A    19 A    20 A    21 A    22 A    23 A    24 A                  
 -7.474  -7.466  -7.466  -7.253  -5.486  -5.476  -5.475  -5.467
 25 A    26 A    27 A    28 A    29 A    30 A    31 A    32 A                  
 -5.465  -5.465  -5.458  -5.457  -5.457  -3.213  -3.210  -3.209
 33 A    34 A    35 A    36 A    37 A    38 A    39 A    40 A                  
 -3.201  -3.201  -2.409  -2.405  -2.404  -2.392  -2.392  -1.054
 41 A    42 A    43 A    44 A    45 A    46 A    47 A    48 A                  
 -0.937  -0.844  -0.678  -0.526  -0.492  -0.472  -0.416  -0.416
 49 A    50 A    51 A    52 A    53 A    54 A    55 A    56 A                  
 -0.402  -0.375  -0.348
 57 A    58 A    59 A                                                          
 -- Virtual --                   
 -0.024   0.005   0.061   0.065   0.078   0.082   0.099   0.109
 60 A    61 A    62 A    63 A    64 A    65 A    66 A    67 A                  
  0.110   0.121   0.129   0.131   0.142   0.153   0.177   0.191
 68 A    69 A    70 A    71 A    72 A    73 A    74 A    75 A                  
  0.277   0.329   0.336   0.361   0.386   0.388   0.403   0.427
 76 A    77 A    78 A    79 A    80 A    81 A    82 A    83 A                  
  0.428   0.470   0.535   0.538   0.569   0.571   0.579   0.584
 84 A    85 A    86 A    87 A    88 A    89 A    90 A    91 A                  
  0.629   0.660   0.679   0.682   0.728   0.733   0.773   0.789
 92 A    93 A    94 A    95 A    96 A    97 A    98 A    99 A                  
  0.805   0.827   0.870   0.890   0.908   0.924   1.012   1.088
100 A   101 A   102 A   103 A   104 A   105 A   106 A   107 A                  
  1.104   1.151   1.316   1.402   1.546   1.590   1.630   1.778
108 A   109 A   110 A   111 A   112 A   113 A   114 A   115 A                  
  1.833   1.850   1.933   1.987   2.009   2.296   2.328   2.400
116 A   117 A   118 A   119 A   120 A   121 A   122 A   123 A                  
  4.475   4.485   4.489   4.508   4.529   4.542   4.547   4.572
124 A   125 A   126 A   127 A   128 A   129 A   130 A   131 A                  
  4.633   4.747   4.778   6.531   6.561   6.574   7.129   7.223
132 A   133 A   134 A   135 A   136 A   137 A   138 A   139 A                  
  7.416   8.201   8.226   8.277  14.727  14.752  14.772  14.776
140 A   141 A   142 A   143 A   144 A   145 A   146 A   147 A                  
 14.863  14.892  28.878  29.527  29.553  29.560  29.869  29.874
148 A   149 A   150 A   151 A   152 A   153 A   154 A   155 A                  
 29.875  29.887  29.956  49.458 130.586 130.609 130.615 154.274
156 A   157 A   158 A   159 A   160 A   161 A   162 A   163 A                  
165.780 166.044 293.885 293.906 293.9731028.3981912.192
164 A   165 A   166 A   167 A   168 A   169 A   170 A                          

 Beta MOs, Restricted
 -- Occupied --                  
******* -490.05 -180.88 -169.69 -169.69 -169.69  -80.03  -80.03
  1 A     2 A     3 A     4 A     5 A     6 A     7 A     8 A                  
-65.181 -58.541 -58.540 -58.539 -37.936 -33.124 -33.121 -33.120
  9 A    10 A    11 A    12 A    13 A    14 A    15 A    16 A                  
-24.308 -24.307 -24.307 -24.303 -24.303  -9.861  -7.574  -7.566
 17 A    18 A    19 A    20 A    21 A    22 A    23 A    24 A                  
 -7.474  -7.466  -7.466  -7.253  -5.486  -5.476  -5.475  -5.467
 25 A    26 A    27 A    28 A    29 A    30 A    31 A    32 A                  
 -5.465  -5.465  -5.458  -5.457  -5.457  -3.213  -3.210  -3.209
 33 A    34 A    35 A    36 A    37 A    38 A    39 A    40 A                  
 -3.201  -3.201  -2.409  -2.405  -2.404  -2.392  -2.392  -1.054
 41 A    42 A    43 A    44 A    45 A    46 A    47 A    48 A                  
 -0.937  -0.844  -0.678  -0.526  -0.492  -0.472  -0.416  -0.416
 49 A    50 A    51 A    52 A    53 A    54 A    55 A    56 A                  
 -0.402  -0.375  -0.348
 57 A    58 A    59 A                                                          
 -- Virtual --                   
 -0.024   0.005   0.061   0.065   0.078   0.082   0.099   0.109
 60 A    61 A    62 A    63 A    64 A    65 A    66 A    67 A                  
  0.110   0.121   0.129   0.131   0.142   0.153   0.177   0.191
 68 A    69 A    70 A    71 A    72 A    73 A    74 A    75 A                  
  0.277   0.329   0.336   0.361   0.386   0.388   0.403   0.427
 76 A    77 A    78 A    79 A    80 A    81 A    82 A    83 A                  
  0.428   0.470   0.535   0.538   0.569   0.571   0.579   0.584
 84 A    85 A    86 A    87 A    88 A    89 A    90 A    91 A                  
  0.629   0.660   0.679   0.682   0.728   0.733   0.773   0.789
 92 A    93 A    94 A    95 A    96 A    97 A    98 A    99 A                  
  0.805   0.827   0.870   0.890   0.908   0.924   1.012   1.088
100 A   101 A   102 A   103 A   104 A   105 A   106 A   107 A                  
  1.104   1.151   1.316   1.402   1.546   1.590   1.630   1.778
108 A   109 A   110 A   111 A   112 A   113 A   114 A   115 A                  
  1.833   1.850   1.933   1.987   2.009   2.296   2.328   2.400
116 A   117 A   118 A   119 A   120 A   121 A   122 A   123 A                  
  4.475   4.485   4.489   4.508   4.529   4.542   4.547   4.572
124 A   125 A   126 A   127 A   128 A   129 A   130 A   131 A                  
  4.633   4.747   4.778   6.531   6.561   6.574   7.129   7.223
132 A   133 A   134 A   135 A   136 A   137 A   138 A   139 A                  
  7.416   8.201   8.226   8.277  14.727  14.752  14.772  14.776
140 A   141 A   142 A   143 A   144 A   145 A   146 A   147 A                  
 14.863  14.892  28.878  29.527  29.553  29.560  29.869  29.874
148 A   149 A   150 A   151 A   152 A   153 A   154 A   155 A                  
 29.875  29.887  29.956  49.458 130.586 130.609 130.615 154.274
156 A   157 A   158 A   159 A   160 A   161 A   162 A   163 A                  
165.780 166.044 293.885 293.906 293.9731028.3981912.192
164 A   165 A   166 A   167 A   168 A   169 A   170 A                          

 Occupation and symmetry of molecular orbitals

 Point group: C1 (1 irreducible representation).

                           A     All 
 -------------------------------------
 All molecular orbitals:
  - Alpha                  170   170 
  - Beta                   170   170 
 -------------------------------------
 Alpha orbitals:
  - Frozen occupied        37    37  
  - Active occupied        22    22  
  - Active virtual         111   111 
  - Frozen virtual         0     0   
 -------------------------------------
 Beta orbitals:
  - Frozen occupied        37    37  
  - Active occupied        22    22  
  - Active virtual         111   111 
  - Frozen virtual         0     0   
 -------------------------------------

 Import integrals:   CPU 0.00 s  wall 0.00 s

 Import integrals:   CPU 149.78 s  wall 38.84 s

 MP2 amplitudes:   CPU 0.21 s  wall 0.13 s

Running a double precision version
           CCSD T amplitudes will be solved using DIIS.

           Start     Size      MaxIter   EConv     TConv     
           3         7         100       1.00e-07  1.00e-05  
 ------------------------------------------------------------------------------
           Energy (a.u.)   Ediff      Tdiff       Comment
 ------------------------------------------------------------------------------
         -1.0171389e+04                           
     1   -1.0171381e+04   7.71e-03   8.53e-01     
     2   -1.0171400e+04   1.93e-02   1.06e-01     
     3   -1.0171401e+04   5.44e-04   4.36e-02     
     4   -1.0171403e+04   1.89e-03   1.40e-02     Switched to DIIS steps.
     5   -1.0171404e+04   6.68e-04   1.26e-02     
     6   -1.0171404e+04   1.55e-05   2.54e-03     
     7   -1.0171404e+04   1.22e-06   1.08e-03     
     8   -1.0171404e+04   4.05e-06   2.51e-04     
     9   -1.0171404e+04   9.82e-07   1.35e-04     
    10   -1.0171404e+04   3.04e-07   5.59e-05     
    11   -1.0171404e+04   7.94e-08   3.29e-05     
    12   -1.0171404e+04   6.76e-08   9.95e-06     
 ------------------------------------------------------------------------------
         -1.0171404e+04                           CCSD T converged.

End of double precision
 SCF energy                 = -10170.67913010
 MP2 energy                 = -10171.38885382
 CCSD correlation energy     =     -0.72443393
 CCSD total energy           = -10171.40356403

 CCSD  T1^2 = 0.0123  T2^2 = 0.3148  Leading amplitudes:

 Amplitude    Orbitals with energies
  0.0245       55 (A) A                  ->    60 (A) A                   
              -0.4159                         -0.0242                     
  0.0245       55 (A) B                  ->    60 (A) B                   
              -0.4159                         -0.0242                     
 -0.0182       52 (A) A                  ->    61 (A) A                   
              -0.5260                          0.0052                     
 -0.0182       52 (A) B                  ->    61 (A) B                   
              -0.5260                          0.0052                     

 Amplitude    Orbitals with energies
 -0.1185       59 (A) A      59 (A) B    ->    60 (A) A      60 (A) B     
              -0.3484       -0.3484           -0.0242       -0.0242       
  0.1185       59 (A) A      59 (A) B    ->    60 (A) B      60 (A) A     
              -0.3484       -0.3484           -0.0242       -0.0242       
  0.1185       59 (A) B      59 (A) A    ->    60 (A) A      60 (A) B     
              -0.3484       -0.3484           -0.0242       -0.0242       
 -0.1185       59 (A) B      59 (A) A    ->    60 (A) B      60 (A) A     
              -0.3484       -0.3484           -0.0242       -0.0242       

 Computing CCSD intemediates for later calculations in double precision
 Finished.

Running a double precision version
           CCSD Lambda amplitudes will be solved using DIIS.
           Start     Size      MaxIter   EConv     LConv     
           3         7         100       1.00e-07  1.00e-05  
 ------------------------------------------------------------------------------
            Enorm      Ldiff       Comment
 ------------------------------------------------------------------------------
     1     6.35e-02   4.99e-02     
     2     1.46e-02   5.09e-03     
     3     6.11e-03   2.35e-03     
     4     3.35e-03   1.16e-03     Switched to DIIS steps.
     5     1.07e-03   5.92e-04     
     6     5.15e-04   1.66e-04     
     7     1.62e-04   4.11e-05     
     8     7.37e-05   5.85e-06     
     9     2.48e-05   5.41e-06     
    10     1.06e-05   1.78e-06     
    11     4.08e-06   5.85e-07     
    12     2.13e-06   7.43e-08     
    13     9.95e-07   9.12e-08     
    14     4.51e-07   2.50e-08     
    15     2.27e-07   6.87e-09     
    16     9.23e-08   8.00e-09     
 ------------------------------------------------------------------------------
                                   CCSD Lambda converged.

 Computing density matrices in double precision...
           Orbital response amplitudes will be solved using DIIS.
           Start     Size      MaxIter   EConv     LConv     
           3         7         100       1.00e-06  1.00e-06  
 ------------------------------------------------------------------------------
            Enorm      Ldiff       Comment
 ------------------------------------------------------------------------------
     1     1.18e-01   1.48e-03     
     2     1.19e-01   6.16e-03     
     3     1.50e-01   3.51e-02     
     4     1.50e-02   7.16e-02     Switched to DIIS steps.
     5     6.09e-03   1.16e-03     
     6     1.40e-03   4.59e-04     
     7     3.18e-04   2.45e-04     
     8     8.24e-05   3.75e-05     
     9     2.53e-05   8.35e-06     
    10     9.42e-06   3.45e-06     
    11     3.88e-06   1.15e-06     
    12     1.83e-06   5.83e-07     
    13     3.74e-07   1.44e-07     
 ------------------------------------------------------------------------------
                                   Orbital response converged.

 Computing density matrices... Done.
 CCSD calculation:   CPU 4942.47 s  wall 1252.20 s

 Transferring MO TPDM to AO TPDM
 Transferring g2_o1o1o1o1
 Transferring g2_o1o1o1v1
 Transferring g2_o1o1v1v1
 Transferring g2_o1v1o1v1
 Transferring g2_o1v1v1v1
 Transferring g2_v1v1v1v1
 Adding separable TPDM
 Computing TPDM gradient
 --------------------------------------------------------
 2e gradient
  Atom          X               Y               Z
 --------------------------------------------------------
    1        -68.282628       36.106256        0.003303  
    2         -9.155402      -43.905225        0.010354  
    3         27.660613      -33.884349       -0.027659  
    4         49.777417       41.683318        0.014002  
 --------------------------------------------------------
 --------------------------------------------------------
 Final gradient
  Atom          X               Y               Z
 --------------------------------------------------------
    1        -68.282628       36.106256        0.003303  
    2         -9.155402      -43.905225        0.010354  
    3         27.660613      -33.884349       -0.027659  
    4         49.777417       41.683318        0.014002  
 --------------------------------------------------------
 Analytic gradient from two-electron contribution:   CPU 733.28 s  wall 229.93 s

 Total ccman2 time:   CPU 5830.75 s  wall 1523.00 s


 --------------------------------------------------------------

                    Orbital Energies (a.u.)
 --------------------------------------------------------------

 Alpha MOs
 -- Occupied --
*******-490.047-180.883-169.689-169.688-169.688 -80.035 -80.026
-65.181 -58.541 -58.540 -58.539 -37.936 -33.124 -33.121 -33.120
-24.308 -24.307 -24.307 -24.303 -24.303  -9.861  -7.574  -7.566
 -7.474  -7.466  -7.466  -7.253  -5.486  -5.476  -5.475  -5.467
 -5.465  -5.465  -5.458  -5.457  -5.457  -3.213  -3.210  -3.209
 -3.201  -3.201  -2.409  -2.405  -2.404  -2.392  -2.392  -1.054
 -0.937  -0.844  -0.678  -0.526  -0.492  -0.472  -0.416  -0.416
 -0.402  -0.375  -0.348
 -- Virtual --
 -0.024   0.005   0.061   0.065   0.078   0.082   0.099   0.109
  0.110   0.121   0.129   0.131   0.142   0.153   0.177   0.191
  0.277   0.329   0.336   0.361   0.386   0.388   0.403   0.427
  0.428   0.470   0.535   0.538   0.569   0.571   0.579   0.584
  0.629   0.660   0.679   0.682   0.728   0.733   0.773   0.789
  0.805   0.827   0.870   0.890   0.908   0.924   1.012   1.088
  1.104   1.151   1.316   1.402   1.546   1.590   1.630   1.778
  1.833   1.850   1.933   1.987   2.009   2.296   2.328   2.400
  4.475   4.485   4.489   4.508   4.529   4.542   4.547   4.572
  4.633   4.747   4.778   6.531   6.561   6.574   7.129   7.223
  7.416   8.201   8.226   8.277  14.727  14.752  14.772  14.776
 14.863  14.892  28.878  29.527  29.553  29.560  29.869  29.874
 29.875  29.887  29.956  49.458 130.586 130.609 130.615 154.274
165.780 166.044 293.885 293.906 293.9731028.3981912.192
 --------------------------------------------------------------

          Ground-State Mulliken Net Atomic Charges

     Atom                 Charge (a.u.)
  ----------------------------------------
      1 I                    -0.117724
      2 P                     0.106875
      3 P                     0.186627
      4 Br                   -0.175779
  ----------------------------------------
  Sum of atomic charges =    -0.000000

 -----------------------------------------------------------------
                    Cartesian Multipole Moments
 -----------------------------------------------------------------
    Charge (ESU x 10^10)
                -0.0000
    Dipole Moment (Debye)
         X       0.0125      Y       0.5840      Z       0.0002
       Tot       0.5841
    Quadrupole Moments (Debye-Ang)
        XX     -75.8381     XY      -1.6573     YY     -72.6500
        XZ      -0.0003     YZ       0.0002     ZZ     -74.2596
    Octopole Moments (Debye-Ang^2)
       XXX      19.9379    XXY     -21.8124    XYY       5.5202
       YYY     -57.3174    XXZ      -0.0130    XYZ      -0.0028
       YYZ      -0.0157    XZZ       4.2847    YZZ     -15.5002
       ZZZ      -0.0390
    Hexadecapole Moments (Debye-Ang^3)
      XXXX   -1337.7909   XXXY      16.1288   XXYY    -309.6682
      XYYY      24.7739   YYYY    -589.9458   XXXZ       0.0681
      XXYZ      -0.0174   XYYZ       0.0269   YYYZ      -0.0536
      XXZZ    -241.1773   XYZZ       7.9365   YYZZ    -118.1416
      XZZZ       0.0609   YZZZ      -0.0570   ZZZZ    -108.9208
 -----------------------------------------------------------------
 DrvMan completing analytic gradient of the correlated energy
 Correlated dipole moment
            1
    1   0.0048990
    2   0.2297624
    3   0.0000938
 Energy read as -10171.403564030
 Full Analytical Gradient: (in a.u., or Hartree/Bohr)
             1             2             3             4
    1    0.00004709    0.00014644   -0.00021818    0.00002465
    2    0.00003502   -0.00011128    0.00011213   -0.00003588
    3    0.00001003   -0.00001942    0.00002051   -0.00001113
 Gradient time:  CPU 0.75 s  wall 0.80 s
 ----------------------------------------------------------------
             Standard Nuclear Orientation (Angstroms)
    I     Atom           X                Y                Z
 ----------------------------------------------------------------
    1      I       1.7177627032    -0.3755001458     0.0000000000
    2      P       0.4201066650     1.7292899215    -0.0000000000
    3      P      -1.5939816547     1.4045559218    -0.0000000000
    4      Br     -2.0970942406    -0.7744622834     0.0000000000
 ----------------------------------------------------------------
 Nuclear Repulsion Energy =   798.7932197719 hartrees
 There are       59 alpha and       59 beta electrons

                       Distance Matrix (Angstroms)
             I (  1)   P (  2)   P (  3)
   P (  2)  2.472661
   P (  3)  3.759821  2.040099
   Br(  4)  3.835662  3.550363  2.236346

 Requested basis set is 6-311++G(d,p)
 There are 69 shells and 170 basis functions
 A cutoff of  1.0D-14 yielded   1877 shell pairs
 There are     12185 function pairs (     13685 Cartesian)
 Smallest overlap matrix eigenvalue = 6.82E-04
 Guess MOs from SCF MO coefficient file

 -----------------------------------------------------------------------
  General SCF calculation program by
  Eric Jon Sundstrom, Paul Horn, Yuezhi Mao, Dmitri Zuev, Alec White,
  David Stuck, Shaama M.S., Shane Yost, Joonho Lee, David Small,
  Daniel Levine, Susi Lehtola, Hugh Burton, Evgeny Epifanovsky
 -----------------------------------------------------------------------
 Hartree-Fock
 using 4 threads for integral computing
 -------------------------------------------------------
 OpenMP Integral computing Module                
 Release: version 2.0, May 2017, Q-Chem Inc. Pleasanton 
 -------------------------------------------------------
 A restricted SCF calculation will be
 performed using DIIS
 SCF converges when DIIS error is below 1.0e-08
 ---------------------------------------
  Cycle       Energy         DIIS error
 ---------------------------------------
    1  -10170.6791307220      5.51e-06  
    2  -10170.6791309552      1.60e-06  
    3  -10170.6791309946      6.05e-07  
    4  -10170.6791309996      3.20e-07  
    5  -10170.6791310011      1.17e-07  
    6  -10170.6791310015      6.01e-08  
    7  -10170.6791310016      2.87e-08  
    8  -10170.6791310016      1.02e-08  
    9  -10170.6791310016      3.80e-09  Convergence criterion met
 ---------------------------------------
 SCF time:   CPU 14.05s  wall 4.00s 
 SCF   energy in the final basis set =   -10170.6791310016
 Total energy in the final basis set =   -10170.6791310016


 ------------------------------------------------------------------------------

   CCMAN2: suite of methods based on coupled cluster
           and equation of motion theories.

   Components:
   * libvmm-1.3-trunk
     by Evgeny Epifanovsky, Ilya Kaliman.
   * libtensor-2.5-trunk
     by Evgeny Epifanovsky, Michael Wormit, Dmitry Zuev, Sam Manzer, 
        Ilya Kaliman.
   * libcc-2.5-trunk
     by Evgeny Epifanovsky, Arik Landau, Tomasz Kus, Kirill Khistyaev, 
        Dmitry Zuev, Prashant Manohar, Xintian Feng, Anna Krylov, 
        Matthew Goldey, Alec White, Thomas Jagau, Kaushik Nanda, 
        Anastasia Gunina, Alexander Kunitsa, Joonho Lee.

   CCMAN original authors:
   Anna I. Krylov, C. David Sherrill, Steven R. Gwaltney,
   Edward F. C. Byrd (2000)
   Sergey V. Levchenko, Lyudmila V. Slipchenko, Tao Wang,
   Ana-Maria C. Cristian (2003)
   Piotr A. Pieniazek, C. Melania Oana, Evgeny Epifanovsky (2007)
   Prashant Manohar (2009)

 ------------------------------------------------------------------------------


 Allocating and initializing 29808MB of RAM...
 Calculation will run on 4 cores.


 Alpha MOs, Restricted
 -- Occupied --                  
******* -490.05 -180.88 -169.69 -169.69 -169.69  -80.03  -80.03
  1 A     2 A     3 A     4 A     5 A     6 A     7 A     8 A                  
-65.181 -58.541 -58.540 -58.539 -37.936 -33.124 -33.121 -33.120
  9 A    10 A    11 A    12 A    13 A    14 A    15 A    16 A                  
-24.308 -24.307 -24.307 -24.303 -24.303  -9.861  -7.574  -7.566
 17 A    18 A    19 A    20 A    21 A    22 A    23 A    24 A                  
 -7.474  -7.467  -7.466  -7.253  -5.486  -5.476  -5.475  -5.467
 25 A    26 A    27 A    28 A    29 A    30 A    31 A    32 A                  
 -5.465  -5.465  -5.458  -5.457  -5.457  -3.213  -3.210  -3.209
 33 A    34 A    35 A    36 A    37 A    38 A    39 A    40 A                  
 -3.201  -3.201  -2.409  -2.405  -2.404  -2.392  -2.392  -1.054
 41 A    42 A    43 A    44 A    45 A    46 A    47 A    48 A                  
 -0.937  -0.844  -0.678  -0.526  -0.492  -0.472  -0.416  -0.416
 49 A    50 A    51 A    52 A    53 A    54 A    55 A    56 A                  
 -0.402  -0.375  -0.348
 57 A    58 A    59 A                                                          
 -- Virtual --                   
 -0.024   0.005   0.061   0.065   0.078   0.082   0.099   0.109
 60 A    61 A    62 A    63 A    64 A    65 A    66 A    67 A                  
  0.110   0.121   0.129   0.131   0.142   0.153   0.177   0.191
 68 A    69 A    70 A    71 A    72 A    73 A    74 A    75 A                  
  0.277   0.329   0.336   0.361   0.386   0.388   0.403   0.427
 76 A    77 A    78 A    79 A    80 A    81 A    82 A    83 A                  
  0.428   0.470   0.535   0.538   0.569   0.571   0.579   0.584
 84 A    85 A    86 A    87 A    88 A    89 A    90 A    91 A                  
  0.629   0.660   0.679   0.682   0.728   0.733   0.773   0.789
 92 A    93 A    94 A    95 A    96 A    97 A    98 A    99 A                  
  0.805   0.827   0.870   0.890   0.908   0.924   1.012   1.088
100 A   101 A   102 A   103 A   104 A   105 A   106 A   107 A                  
  1.104   1.151   1.316   1.402   1.546   1.590   1.630   1.778
108 A   109 A   110 A   111 A   112 A   113 A   114 A   115 A                  
  1.833   1.850   1.933   1.987   2.009   2.296   2.328   2.400
116 A   117 A   118 A   119 A   120 A   121 A   122 A   123 A                  
  4.475   4.485   4.489   4.508   4.529   4.542   4.547   4.572
124 A   125 A   126 A   127 A   128 A   129 A   130 A   131 A                  
  4.633   4.747   4.778   6.531   6.561   6.574   7.129   7.223
132 A   133 A   134 A   135 A   136 A   137 A   138 A   139 A                  
  7.416   8.201   8.226   8.277  14.727  14.752  14.772  14.776
140 A   141 A   142 A   143 A   144 A   145 A   146 A   147 A                  
 14.863  14.892  28.878  29.527  29.554  29.560  29.869  29.874
148 A   149 A   150 A   151 A   152 A   153 A   154 A   155 A                  
 29.875  29.887  29.956  49.458 130.586 130.609 130.615 154.274
156 A   157 A   158 A   159 A   160 A   161 A   162 A   163 A                  
165.780 166.044 293.885 293.906 293.9731028.3981912.192
164 A   165 A   166 A   167 A   168 A   169 A   170 A                          

 Beta MOs, Restricted
 -- Occupied --                  
******* -490.05 -180.88 -169.69 -169.69 -169.69  -80.03  -80.03
  1 A     2 A     3 A     4 A     5 A     6 A     7 A     8 A                  
-65.181 -58.541 -58.540 -58.539 -37.936 -33.124 -33.121 -33.120
  9 A    10 A    11 A    12 A    13 A    14 A    15 A    16 A                  
-24.308 -24.307 -24.307 -24.303 -24.303  -9.861  -7.574  -7.566
 17 A    18 A    19 A    20 A    21 A    22 A    23 A    24 A                  
 -7.474  -7.467  -7.466  -7.253  -5.486  -5.476  -5.475  -5.467
 25 A    26 A    27 A    28 A    29 A    30 A    31 A    32 A                  
 -5.465  -5.465  -5.458  -5.457  -5.457  -3.213  -3.210  -3.209
 33 A    34 A    35 A    36 A    37 A    38 A    39 A    40 A                  
 -3.201  -3.201  -2.409  -2.405  -2.404  -2.392  -2.392  -1.054
 41 A    42 A    43 A    44 A    45 A    46 A    47 A    48 A                  
 -0.937  -0.844  -0.678  -0.526  -0.492  -0.472  -0.416  -0.416
 49 A    50 A    51 A    52 A    53 A    54 A    55 A    56 A                  
 -0.402  -0.375  -0.348
 57 A    58 A    59 A                                                          
 -- Virtual --                   
 -0.024   0.005   0.061   0.065   0.078   0.082   0.099   0.109
 60 A    61 A    62 A    63 A    64 A    65 A    66 A    67 A                  
  0.110   0.121   0.129   0.131   0.142   0.153   0.177   0.191
 68 A    69 A    70 A    71 A    72 A    73 A    74 A    75 A                  
  0.277   0.329   0.336   0.361   0.386   0.388   0.403   0.427
 76 A    77 A    78 A    79 A    80 A    81 A    82 A    83 A                  
  0.428   0.470   0.535   0.538   0.569   0.571   0.579   0.584
 84 A    85 A    86 A    87 A    88 A    89 A    90 A    91 A                  
  0.629   0.660   0.679   0.682   0.728   0.733   0.773   0.789
 92 A    93 A    94 A    95 A    96 A    97 A    98 A    99 A                  
  0.805   0.827   0.870   0.890   0.908   0.924   1.012   1.088
100 A   101 A   102 A   103 A   104 A   105 A   106 A   107 A                  
  1.104   1.151   1.316   1.402   1.546   1.590   1.630   1.778
108 A   109 A   110 A   111 A   112 A   113 A   114 A   115 A                  
  1.833   1.850   1.933   1.987   2.009   2.296   2.328   2.400
116 A   117 A   118 A   119 A   120 A   121 A   122 A   123 A                  
  4.475   4.485   4.489   4.508   4.529   4.542   4.547   4.572
124 A   125 A   126 A   127 A   128 A   129 A   130 A   131 A                  
  4.633   4.747   4.778   6.531   6.561   6.574   7.129   7.223
132 A   133 A   134 A   135 A   136 A   137 A   138 A   139 A                  
  7.416   8.201   8.226   8.277  14.727  14.752  14.772  14.776
140 A   141 A   142 A   143 A   144 A   145 A   146 A   147 A                  
 14.863  14.892  28.878  29.527  29.554  29.560  29.869  29.874
148 A   149 A   150 A   151 A   152 A   153 A   154 A   155 A                  
 29.875  29.887  29.956  49.458 130.586 130.609 130.615 154.274
156 A   157 A   158 A   159 A   160 A   161 A   162 A   163 A                  
165.780 166.044 293.885 293.906 293.9731028.3981912.192
164 A   165 A   166 A   167 A   168 A   169 A   170 A                          

 Occupation and symmetry of molecular orbitals

 Point group: C1 (1 irreducible representation).

                           A     All 
 -------------------------------------
 All molecular orbitals:
  - Alpha                  170   170 
  - Beta                   170   170 
 -------------------------------------
 Alpha orbitals:
  - Frozen occupied        37    37  
  - Active occupied        22    22  
  - Active virtual         111   111 
  - Frozen virtual         0     0   
 -------------------------------------
 Beta orbitals:
  - Frozen occupied        37    37  
  - Active occupied        22    22  
  - Active virtual         111   111 
  - Frozen virtual         0     0   
 -------------------------------------

 Import integrals:   CPU 0.00 s  wall 0.00 s

 Import integrals:   CPU 149.84 s  wall 38.91 s

 MP2 amplitudes:   CPU 0.21 s  wall 0.14 s

Running a double precision version
           CCSD T amplitudes will be solved using DIIS.

           Start     Size      MaxIter   EConv     TConv     
           3         7         100       1.00e-07  1.00e-05  
 ------------------------------------------------------------------------------
           Energy (a.u.)   Ediff      Tdiff       Comment
 ------------------------------------------------------------------------------
         -1.0171389e+04                           
     1   -1.0171381e+04   7.71e-03   8.53e-01     
     2   -1.0171400e+04   1.93e-02   1.06e-01     
     3   -1.0171401e+04   5.45e-04   4.36e-02     
     4   -1.0171403e+04   1.89e-03   1.40e-02     Switched to DIIS steps.
     5   -1.0171404e+04   6.68e-04   1.26e-02     
     6   -1.0171404e+04   1.55e-05   2.54e-03     
     7   -1.0171404e+04   1.23e-06   1.08e-03     
     8   -1.0171404e+04   4.04e-06   2.50e-04     
     9   -1.0171404e+04   9.80e-07   1.35e-04     
    10   -1.0171404e+04   3.03e-07   5.58e-05     
    11   -1.0171404e+04   7.96e-08   3.29e-05     
    12   -1.0171404e+04   6.76e-08   9.95e-06     
 ------------------------------------------------------------------------------
         -1.0171404e+04                           CCSD T converged.

End of double precision
 SCF energy                 = -10170.67913100
 MP2 energy                 = -10171.38885563
 CCSD correlation energy     =     -0.72443296
 CCSD total energy           = -10171.40356397

 CCSD  T1^2 = 0.0123  T2^2 = 0.3148  Leading amplitudes:

 Amplitude    Orbitals with energies
  0.0245       55 (A) A                  ->    60 (A) A                   
              -0.4159                         -0.0242                     
  0.0245       55 (A) B                  ->    60 (A) B                   
              -0.4159                         -0.0242                     
 -0.0182       52 (A) A                  ->    61 (A) A                   
              -0.5260                          0.0052                     
 -0.0182       52 (A) B                  ->    61 (A) B                   
              -0.5260                          0.0052                     

 Amplitude    Orbitals with energies
 -0.1185       59 (A) A      59 (A) B    ->    60 (A) A      60 (A) B     
              -0.3484       -0.3484           -0.0242       -0.0242       
  0.1185       59 (A) A      59 (A) B    ->    60 (A) B      60 (A) A     
              -0.3484       -0.3484           -0.0242       -0.0242       
  0.1185       59 (A) B      59 (A) A    ->    60 (A) A      60 (A) B     
              -0.3484       -0.3484           -0.0242       -0.0242       
 -0.1185       59 (A) B      59 (A) A    ->    60 (A) B      60 (A) A     
              -0.3484       -0.3484           -0.0242       -0.0242       

 Computing CCSD intemediates for later calculations in double precision
 Finished.

Running a double precision version
           CCSD Lambda amplitudes will be solved using DIIS.
           Start     Size      MaxIter   EConv     LConv     
           3         7         100       1.00e-07  1.00e-05  
 ------------------------------------------------------------------------------
            Enorm      Ldiff       Comment
 ------------------------------------------------------------------------------
     1     6.35e-02   4.98e-02     
     2     1.46e-02   5.09e-03     
     3     6.11e-03   2.35e-03     
     4     3.35e-03   1.16e-03     Switched to DIIS steps.
     5     1.07e-03   5.92e-04     
     6     5.15e-04   1.66e-04     
     7     1.62e-04   4.11e-05     
     8     7.37e-05   5.85e-06     
     9     2.48e-05   5.41e-06     
    10     1.06e-05   1.78e-06     
    11     4.07e-06   5.85e-07     
    12     2.13e-06   7.45e-08     
    13     9.94e-07   9.12e-08     
    14     4.51e-07   2.48e-08     
    15     2.27e-07   6.92e-09     
    16     9.22e-08   7.97e-09     
 ------------------------------------------------------------------------------
                                   CCSD Lambda converged.

 Computing density matrices in double precision...
           Orbital response amplitudes will be solved using DIIS.
           Start     Size      MaxIter   EConv     LConv     
           3         7         100       1.00e-06  1.00e-06  
 ------------------------------------------------------------------------------
            Enorm      Ldiff       Comment
 ------------------------------------------------------------------------------
     1     1.18e-01   1.49e-03     
     2     1.19e-01   6.17e-03     
     3     1.50e-01   3.50e-02     
     4     1.50e-02   7.15e-02     Switched to DIIS steps.
     5     6.09e-03   1.16e-03     
     6     1.40e-03   4.59e-04     
     7     3.18e-04   2.46e-04     
     8     8.24e-05   3.75e-05     
     9     2.53e-05   8.35e-06     
    10     9.42e-06   3.45e-06     
    11     3.88e-06   1.15e-06     
    12     1.83e-06   5.82e-07     
    13     3.74e-07   1.44e-07     
 ------------------------------------------------------------------------------
                                   Orbital response converged.

 Computing density matrices... Done.
 CCSD calculation:   CPU 4945.62 s  wall 1253.32 s

 Transferring MO TPDM to AO TPDM
 Transferring g2_o1o1o1o1
 Transferring g2_o1o1o1v1
 Transferring g2_o1o1v1v1
 Transferring g2_o1v1o1v1
 Transferring g2_o1v1v1v1
 Transferring g2_v1v1v1v1
 Adding separable TPDM
 Computing TPDM gradient
 --------------------------------------------------------
 2e gradient
  Atom          X               Y               Z
 --------------------------------------------------------
    1        -68.299214       36.104011       -0.000000  
    2         -9.155483      -43.907786       -0.000001  
    3         27.673403      -33.894338        0.000000  
    4         49.781294       41.698112        0.000001  
 --------------------------------------------------------
 --------------------------------------------------------
 Final gradient
  Atom          X               Y               Z
 --------------------------------------------------------
    1        -68.299214       36.104011       -0.000000  
    2         -9.155483      -43.907786       -0.000001  
    3         27.673403      -33.894338        0.000000  
    4         49.781294       41.698112        0.000001  
 --------------------------------------------------------
 Analytic gradient from two-electron contribution:   CPU 736.79 s  wall 230.28 s

 Total ccman2 time:   CPU 5837.76 s  wall 1524.52 s


 --------------------------------------------------------------

                    Orbital Energies (a.u.)
 --------------------------------------------------------------

 Alpha MOs
 -- Occupied --
*******-490.047-180.883-169.689-169.688-169.688 -80.035 -80.026
-65.181 -58.541 -58.540 -58.539 -37.936 -33.124 -33.121 -33.120
-24.308 -24.307 -24.307 -24.303 -24.303  -9.861  -7.574  -7.566
 -7.474  -7.467  -7.466  -7.253  -5.486  -5.476  -5.475  -5.467
 -5.465  -5.465  -5.458  -5.457  -5.457  -3.213  -3.210  -3.209
 -3.201  -3.201  -2.409  -2.405  -2.404  -2.392  -2.392  -1.054
 -0.937  -0.844  -0.678  -0.526  -0.492  -0.472  -0.416  -0.416
 -0.402  -0.375  -0.348
 -- Virtual --
 -0.024   0.005   0.061   0.065   0.078   0.082   0.099   0.109
  0.110   0.121   0.129   0.131   0.142   0.153   0.177   0.191
  0.277   0.329   0.336   0.361   0.386   0.388   0.403   0.427
  0.428   0.470   0.535   0.538   0.569   0.571   0.579   0.584
  0.629   0.660   0.679   0.682   0.728   0.733   0.773   0.789
  0.805   0.827   0.870   0.890   0.908   0.924   1.012   1.088
  1.104   1.151   1.316   1.402   1.546   1.590   1.630   1.778
  1.833   1.850   1.933   1.987   2.009   2.296   2.328   2.400
  4.475   4.485   4.489   4.508   4.529   4.542   4.547   4.572
  4.633   4.747   4.778   6.531   6.561   6.574   7.129   7.223
  7.416   8.201   8.226   8.277  14.727  14.752  14.772  14.776
 14.863  14.892  28.878  29.527  29.554  29.560  29.869  29.874
 29.875  29.887  29.956  49.458 130.586 130.609 130.615 154.274
165.780 166.044 293.885 293.906 293.9731028.3981912.192
 --------------------------------------------------------------

          Ground-State Mulliken Net Atomic Charges

     Atom                 Charge (a.u.)
  ----------------------------------------
      1 I                    -0.117728
      2 P                     0.106863
      3 P                     0.186600
      4 Br                   -0.175736
  ----------------------------------------
  Sum of atomic charges =    -0.000000

 -----------------------------------------------------------------
                    Cartesian Multipole Moments
 -----------------------------------------------------------------
    Charge (ESU x 10^10)
                 0.0000
    Dipole Moment (Debye)
         X       0.0111      Y       0.5834      Z       0.0000
       Tot       0.5835
    Quadrupole Moments (Debye-Ang)
        XX     -75.8368     XY      -1.6591     YY     -72.6499
        XZ       0.0000     YZ       0.0000     ZZ     -74.2593
    Octopole Moments (Debye-Ang^2)
       XXX      19.8739    XXY     -21.8091    XYY       5.4976
       YYY     -57.3198    XXZ      -0.0000    XYZ       0.0000
       YYZ      -0.0000    XZZ       4.2646    YZZ     -15.5009
       ZZZ      -0.0000
    Hexadecapole Moments (Debye-Ang^3)
      XXXX   -1337.3079   XXXY      16.1514   XXYY    -309.6014
      XYYY      24.8003   YYYY    -589.9409   XXXZ       0.0000
      XXYZ       0.0000   XYYZ       0.0000   YYYZ       0.0000
      XXZZ    -241.0967   XYZZ       7.9508   YYZZ    -118.1421
      XZZZ       0.0000   YZZZ      -0.0000   ZZZZ    -108.9202
 -----------------------------------------------------------------
 DrvMan completing analytic gradient of the correlated energy
 Correlated dipole moment
            1
    1   0.0043842
    2   0.2295424
    3   0.0000000
 Energy read as -10171.403563966
 Full Analytical Gradient: (in a.u., or Hartree/Bohr)
             1             2             3             4
    1    0.00004296    0.00013019   -0.00024291    0.00006976
    2    0.00003147   -0.00013947    0.00008897    0.00001903
    3   -0.00000000    0.00000003   -0.00000002   -0.00000001
 Gradient time:  CPU 0.75 s  wall 0.81 s
 ----------------------------------------------------------------
             Standard Nuclear Orientation (Angstroms)
    I     Atom           X                Y                Z
 ----------------------------------------------------------------
    1      I       1.7177627032    -0.3755001458     0.0000000000
    2      P       0.4201066650     1.7292899215    -0.0000000000
    3      P      -1.5939816547     1.4045559218    -0.0000000000
    4      Br     -2.0990942406    -0.7744622834     0.0000000000
 ----------------------------------------------------------------
 Nuclear Repulsion Energy =   798.6042865917 hartrees
 There are       59 alpha and       59 beta electrons

                       Distance Matrix (Angstroms)
             I (  1)   P (  2)   P (  3)
   P (  2)  2.472661
   P (  3)  3.759821  2.040099
   Br(  4)  3.837651  3.551781  2.236797

 Requested basis set is 6-311++G(d,p)
 There are 69 shells and 170 basis functions
 A cutoff of  1.0D-14 yielded   1877 shell pairs
 There are     12185 function pairs (     13685 Cartesian)
 Smallest overlap matrix eigenvalue = 6.82E-04
 Guess MOs from SCF MO coefficient file

 -----------------------------------------------------------------------
  General SCF calculation program by
  Eric Jon Sundstrom, Paul Horn, Yuezhi Mao, Dmitri Zuev, Alec White,
  David Stuck, Shaama M.S., Shane Yost, Joonho Lee, David Small,
  Daniel Levine, Susi Lehtola, Hugh Burton, Evgeny Epifanovsky
 -----------------------------------------------------------------------
 Hartree-Fock
 using 4 threads for integral computing
 -------------------------------------------------------
 OpenMP Integral computing Module                
 Release: version 2.0, May 2017, Q-Chem Inc. Pleasanton 
 -------------------------------------------------------
 A restricted SCF calculation will be
 performed using DIIS
 SCF converges when DIIS error is below 1.0e-08
 ---------------------------------------
  Cycle       Energy         DIIS error
 ---------------------------------------
    1  -10170.6791288756      5.89e-06  
    2  -10170.6791291152      1.69e-06  
    3  -10170.6791291490      7.88e-07  
    4  -10170.6791291546      3.55e-07  
    5  -10170.6791291562      1.01e-07  
    6  -10170.6791291563      3.36e-08  
    7  -10170.6791291563      1.32e-08  
    8  -10170.6791291564      4.63e-09  Convergence criterion met
 ---------------------------------------
 SCF time:   CPU 12.61s  wall 4.00s 
 SCF   energy in the final basis set =   -10170.6791291564
 Total energy in the final basis set =   -10170.6791291564


 ------------------------------------------------------------------------------

   CCMAN2: suite of methods based on coupled cluster
           and equation of motion theories.

   Components:
   * libvmm-1.3-trunk
     by Evgeny Epifanovsky, Ilya Kaliman.
   * libtensor-2.5-trunk
     by Evgeny Epifanovsky, Michael Wormit, Dmitry Zuev, Sam Manzer, 
        Ilya Kaliman.
   * libcc-2.5-trunk
     by Evgeny Epifanovsky, Arik Landau, Tomasz Kus, Kirill Khistyaev, 
        Dmitry Zuev, Prashant Manohar, Xintian Feng, Anna Krylov, 
        Matthew Goldey, Alec White, Thomas Jagau, Kaushik Nanda, 
        Anastasia Gunina, Alexander Kunitsa, Joonho Lee.

   CCMAN original authors:
   Anna I. Krylov, C. David Sherrill, Steven R. Gwaltney,
   Edward F. C. Byrd (2000)
   Sergey V. Levchenko, Lyudmila V. Slipchenko, Tao Wang,
   Ana-Maria C. Cristian (2003)
   Piotr A. Pieniazek, C. Melania Oana, Evgeny Epifanovsky (2007)
   Prashant Manohar (2009)

 ------------------------------------------------------------------------------


 Allocating and initializing 29808MB of RAM...
 Calculation will run on 4 cores.


 Alpha MOs, Restricted
 -- Occupied --                  
******* -490.05 -180.88 -169.69 -169.69 -169.69  -80.04  -80.03
  1 A     2 A     3 A     4 A     5 A     6 A     7 A     8 A                  
-65.181 -58.541 -58.540 -58.539 -37.937 -33.124 -33.121 -33.120
  9 A    10 A    11 A    12 A    13 A    14 A    15 A    16 A                  
-24.309 -24.307 -24.307 -24.303 -24.303  -9.861  -7.574  -7.566
 17 A    18 A    19 A    20 A    21 A    22 A    23 A    24 A                  
 -7.474  -7.466  -7.466  -7.253  -5.486  -5.476  -5.475  -5.467
 25 A    26 A    27 A    28 A    29 A    30 A    31 A    32 A                  
 -5.465  -5.465  -5.458  -5.457  -5.457  -3.213  -3.210  -3.209
 33 A    34 A    35 A    36 A    37 A    38 A    39 A    40 A                  
 -3.201  -3.201  -2.409  -2.405  -2.404  -2.392  -2.392  -1.054
 41 A    42 A    43 A    44 A    45 A    46 A    47 A    48 A                  
 -0.937  -0.844  -0.678  -0.526  -0.492  -0.472  -0.416  -0.416
 49 A    50 A    51 A    52 A    53 A    54 A    55 A    56 A                  
 -0.402  -0.375  -0.348
 57 A    58 A    59 A                                                          
 -- Virtual --                   
 -0.024   0.005   0.061   0.065   0.078   0.082   0.099   0.109
 60 A    61 A    62 A    63 A    64 A    65 A    66 A    67 A                  
  0.110   0.121   0.129   0.131   0.142   0.153   0.177   0.191
 68 A    69 A    70 A    71 A    72 A    73 A    74 A    75 A                  
  0.277   0.329   0.336   0.361   0.386   0.388   0.403   0.427
 76 A    77 A    78 A    79 A    80 A    81 A    82 A    83 A                  
  0.428   0.470   0.535   0.538   0.569   0.571   0.578   0.584
 84 A    85 A    86 A    87 A    88 A    89 A    90 A    91 A                  
  0.629   0.660   0.679   0.682   0.728   0.733   0.773   0.789
 92 A    93 A    94 A    95 A    96 A    97 A    98 A    99 A                  
  0.805   0.827   0.870   0.890   0.908   0.924   1.012   1.088
100 A   101 A   102 A   103 A   104 A   105 A   106 A   107 A                  
  1.104   1.151   1.316   1.402   1.546   1.590   1.630   1.778
108 A   109 A   110 A   111 A   112 A   113 A   114 A   115 A                  
  1.833   1.850   1.933   1.987   2.009   2.296   2.328   2.400
116 A   117 A   118 A   119 A   120 A   121 A   122 A   123 A                  
  4.475   4.485   4.489   4.508   4.529   4.542   4.547   4.572
124 A   125 A   126 A   127 A   128 A   129 A   130 A   131 A                  
  4.633   4.747   4.778   6.531   6.561   6.574   7.129   7.223
132 A   133 A   134 A   135 A   136 A   137 A   138 A   139 A                  
  7.416   8.201   8.226   8.277  14.727  14.752  14.772  14.776
140 A   141 A   142 A   143 A   144 A   145 A   146 A   147 A                  
 14.863  14.892  28.878  29.527  29.553  29.560  29.869  29.874
148 A   149 A   150 A   151 A   152 A   153 A   154 A   155 A                  
 29.875  29.887  29.956  49.458 130.586 130.609 130.615 154.274
156 A   157 A   158 A   159 A   160 A   161 A   162 A   163 A                  
165.780 166.044 293.885 293.906 293.9731028.3981912.192
164 A   165 A   166 A   167 A   168 A   169 A   170 A                          

 Beta MOs, Restricted
 -- Occupied --                  
******* -490.05 -180.88 -169.69 -169.69 -169.69  -80.04  -80.03
  1 A     2 A     3 A     4 A     5 A     6 A     7 A     8 A                  
-65.181 -58.541 -58.540 -58.539 -37.937 -33.124 -33.121 -33.120
  9 A    10 A    11 A    12 A    13 A    14 A    15 A    16 A                  
-24.309 -24.307 -24.307 -24.303 -24.303  -9.861  -7.574  -7.566
 17 A    18 A    19 A    20 A    21 A    22 A    23 A    24 A                  
 -7.474  -7.466  -7.466  -7.253  -5.486  -5.476  -5.475  -5.467
 25 A    26 A    27 A    28 A    29 A    30 A    31 A    32 A                  
 -5.465  -5.465  -5.458  -5.457  -5.457  -3.213  -3.210  -3.209
 33 A    34 A    35 A    36 A    37 A    38 A    39 A    40 A                  
 -3.201  -3.201  -2.409  -2.405  -2.404  -2.392  -2.392  -1.054
 41 A    42 A    43 A    44 A    45 A    46 A    47 A    48 A                  
 -0.937  -0.844  -0.678  -0.526  -0.492  -0.472  -0.416  -0.416
 49 A    50 A    51 A    52 A    53 A    54 A    55 A    56 A                  
 -0.402  -0.375  -0.348
 57 A    58 A    59 A                                                          
 -- Virtual --                   
 -0.024   0.005   0.061   0.065   0.078   0.082   0.099   0.109
 60 A    61 A    62 A    63 A    64 A    65 A    66 A    67 A                  
  0.110   0.121   0.129   0.131   0.142   0.153   0.177   0.191
 68 A    69 A    70 A    71 A    72 A    73 A    74 A    75 A                  
  0.277   0.329   0.336   0.361   0.386   0.388   0.403   0.427
 76 A    77 A    78 A    79 A    80 A    81 A    82 A    83 A                  
  0.428   0.470   0.535   0.538   0.569   0.571   0.578   0.584
 84 A    85 A    86 A    87 A    88 A    89 A    90 A    91 A                  
  0.629   0.660   0.679   0.682   0.728   0.733   0.773   0.789
 92 A    93 A    94 A    95 A    96 A    97 A    98 A    99 A                  
  0.805   0.827   0.870   0.890   0.908   0.924   1.012   1.088
100 A   101 A   102 A   103 A   104 A   105 A   106 A   107 A                  
  1.104   1.151   1.316   1.402   1.546   1.590   1.630   1.778
108 A   109 A   110 A   111 A   112 A   113 A   114 A   115 A                  
  1.833   1.850   1.933   1.987   2.009   2.296   2.328   2.400
116 A   117 A   118 A   119 A   120 A   121 A   122 A   123 A                  
  4.475   4.485   4.489   4.508   4.529   4.542   4.547   4.572
124 A   125 A   126 A   127 A   128 A   129 A   130 A   131 A                  
  4.633   4.747   4.778   6.531   6.561   6.574   7.129   7.223
132 A   133 A   134 A   135 A   136 A   137 A   138 A   139 A                  
  7.416   8.201   8.226   8.277  14.727  14.752  14.772  14.776
140 A   141 A   142 A   143 A   144 A   145 A   146 A   147 A                  
 14.863  14.892  28.878  29.527  29.553  29.560  29.869  29.874
148 A   149 A   150 A   151 A   152 A   153 A   154 A   155 A                  
 29.875  29.887  29.956  49.458 130.586 130.609 130.615 154.274
156 A   157 A   158 A   159 A   160 A   161 A   162 A   163 A                  
165.780 166.044 293.885 293.906 293.9731028.3981912.192
164 A   165 A   166 A   167 A   168 A   169 A   170 A                          

 Occupation and symmetry of molecular orbitals

 Point group: C1 (1 irreducible representation).

                           A     All 
 -------------------------------------
 All molecular orbitals:
  - Alpha                  170   170 
  - Beta                   170   170 
 -------------------------------------
 Alpha orbitals:
  - Frozen occupied        37    37  
  - Active occupied        22    22  
  - Active virtual         111   111 
  - Frozen virtual         0     0   
 -------------------------------------
 Beta orbitals:
  - Frozen occupied        37    37  
  - Active occupied        22    22  
  - Active virtual         111   111 
  - Frozen virtual         0     0   
 -------------------------------------

 Import integrals:   CPU 0.00 s  wall 0.00 s

 Import integrals:   CPU 149.70 s  wall 38.82 s

 MP2 amplitudes:   CPU 0.21 s  wall 0.13 s

Running a double precision version
           CCSD T amplitudes will be solved using DIIS.

           Start     Size      MaxIter   EConv     TConv     
           3         7         100       1.00e-07  1.00e-05  
 ------------------------------------------------------------------------------
           Energy (a.u.)   Ediff      Tdiff       Comment
 ------------------------------------------------------------------------------
         -1.0171389e+04                           
     1   -1.0171381e+04   7.71e-03   8.53e-01     
     2   -1.0171400e+04   1.93e-02   1.06e-01     
     3   -1.0171401e+04   5.44e-04   4.36e-02     
     4   -1.0171403e+04   1.89e-03   1.40e-02     Switched to DIIS steps.
     5   -1.0171404e+04   6.69e-04   1.26e-02     
     6   -1.0171404e+04   1.55e-05   2.54e-03     
     7   -1.0171404e+04   1.22e-06   1.08e-03     
     8   -1.0171404e+04   4.05e-06   2.51e-04     
     9   -1.0171404e+04   9.83e-07   1.35e-04     
    10   -1.0171404e+04   3.04e-07   5.59e-05     
    11   -1.0171404e+04   7.91e-08   3.30e-05     
    12   -1.0171404e+04   6.76e-08   9.95e-06     
 ------------------------------------------------------------------------------
         -1.0171404e+04                           CCSD T converged.

End of double precision
 SCF energy                 = -10170.67912916
 MP2 energy                 = -10171.38885198
 CCSD correlation energy     =     -0.72443491
 CCSD total energy           = -10171.40356406

 CCSD  T1^2 = 0.0123  T2^2 = 0.3148  Leading amplitudes:

 Amplitude    Orbitals with energies
  0.0245       55 (A) A                  ->    60 (A) A                   
              -0.4160                         -0.0242                     
  0.0245       55 (A) B                  ->    60 (A) B                   
              -0.4160                         -0.0242                     
 -0.0182       52 (A) A                  ->    61 (A) A                   
              -0.5259                          0.0052                     
 -0.0182       52 (A) B                  ->    61 (A) B                   
              -0.5259                          0.0052                     

 Amplitude    Orbitals with energies
 -0.1184       59 (A) A      59 (A) B    ->    60 (A) A      60 (A) B     
              -0.3485       -0.3485           -0.0242       -0.0242       
  0.1184       59 (A) A      59 (A) B    ->    60 (A) B      60 (A) A     
              -0.3485       -0.3485           -0.0242       -0.0242       
  0.1184       59 (A) B      59 (A) A    ->    60 (A) A      60 (A) B     
              -0.3485       -0.3485           -0.0242       -0.0242       
 -0.1184       59 (A) B      59 (A) A    ->    60 (A) B      60 (A) A     
              -0.3485       -0.3485           -0.0242       -0.0242       

 Computing CCSD intemediates for later calculations in double precision
 Finished.

Running a double precision version
           CCSD Lambda amplitudes will be solved using DIIS.
           Start     Size      MaxIter   EConv     LConv     
           3         7         100       1.00e-07  1.00e-05  
 ------------------------------------------------------------------------------
            Enorm      Ldiff       Comment
 ------------------------------------------------------------------------------
     1     6.35e-02   4.99e-02     
     2     1.46e-02   5.10e-03     
     3     6.11e-03   2.35e-03     
     4     3.35e-03   1.16e-03     Switched to DIIS steps.
     5     1.07e-03   5.92e-04     
     6     5.15e-04   1.66e-04     
     7     1.62e-04   4.11e-05     
     8     7.37e-05   5.84e-06     
     9     2.48e-05   5.41e-06     
    10     1.06e-05   1.78e-06     
    11     4.08e-06   5.85e-07     
    12     2.13e-06   7.42e-08     
    13     9.97e-07   9.11e-08     
    14     4.52e-07   2.52e-08     
    15     2.28e-07   6.82e-09     
    16     9.24e-08   8.03e-09     
 ------------------------------------------------------------------------------
                                   CCSD Lambda converged.

 Computing density matrices in double precision...
           Orbital response amplitudes will be solved using DIIS.
           Start     Size      MaxIter   EConv     LConv     
           3         7         100       1.00e-06  1.00e-06  
 ------------------------------------------------------------------------------
            Enorm      Ldiff       Comment
 ------------------------------------------------------------------------------
     1     1.18e-01   1.49e-03     
     2     1.19e-01   6.16e-03     
     3     1.50e-01   3.51e-02     
     4     1.49e-02   7.16e-02     Switched to DIIS steps.
     5     6.09e-03   1.16e-03     
     6     1.40e-03   4.59e-04     
     7     3.19e-04   2.45e-04     
     8     8.24e-05   3.76e-05     
     9     2.53e-05   8.36e-06     
    10     9.43e-06   3.45e-06     
    11     3.88e-06   1.15e-06     
    12     1.83e-06   5.82e-07     
    13     3.74e-07   1.44e-07     
 ------------------------------------------------------------------------------
                                   Orbital response converged.

 Computing density matrices... Done.
 CCSD calculation:   CPU 4940.35 s  wall 1251.72 s

 Transferring MO TPDM to AO TPDM
 Transferring g2_o1o1o1o1
 Transferring g2_o1o1o1v1
 Transferring g2_o1o1v1v1
 Transferring g2_o1v1o1v1
 Transferring g2_o1v1v1v1
 Transferring g2_v1v1v1v1
 Adding separable TPDM
 Computing TPDM gradient
 --------------------------------------------------------
 2e gradient
  Atom          X               Y               Z
 --------------------------------------------------------
    1        -68.266053       36.108503       -0.000000  
    2         -9.155331      -43.902671        0.000000  
    3         27.647847      -33.874364       -0.000000  
    4         49.773536       41.668532        0.000000  
 --------------------------------------------------------
 --------------------------------------------------------
 Final gradient
  Atom          X               Y               Z
 --------------------------------------------------------
    1        -68.266053       36.108503       -0.000000  
    2         -9.155331      -43.902671        0.000000  
    3         27.647847      -33.874364       -0.000000  
    4         49.773536       41.668532        0.000000  
 --------------------------------------------------------
 Analytic gradient from two-electron contribution:   CPU 733.26 s  wall 229.87 s

 Total ccman2 time:   CPU 5828.63 s  wall 1522.37 s


 --------------------------------------------------------------

                    Orbital Energies (a.u.)
 --------------------------------------------------------------

 Alpha MOs
 -- Occupied --
*******-490.047-180.883-169.689-169.688-169.688 -80.035 -80.026
-65.181 -58.541 -58.540 -58.539 -37.937 -33.124 -33.121 -33.120
-24.309 -24.307 -24.307 -24.303 -24.303  -9.861  -7.574  -7.566
 -7.474  -7.466  -7.466  -7.253  -5.486  -5.476  -5.475  -5.467
 -5.465  -5.465  -5.458  -5.457  -5.457  -3.213  -3.210  -3.209
 -3.201  -3.201  -2.409  -2.405  -2.404  -2.392  -2.392  -1.054
 -0.937  -0.844  -0.678  -0.526  -0.492  -0.472  -0.416  -0.416
 -0.402  -0.375  -0.348
 -- Virtual --
 -0.024   0.005   0.061   0.065   0.078   0.082   0.099   0.109
  0.110   0.121   0.129   0.131   0.142   0.153   0.177   0.191
  0.277   0.329   0.336   0.361   0.386   0.388   0.403   0.427
  0.428   0.470   0.535   0.538   0.569   0.571   0.578   0.584
  0.629   0.660   0.679   0.682   0.728   0.733   0.773   0.789
  0.805   0.827   0.870   0.890   0.908   0.924   1.012   1.088
  1.104   1.151   1.316   1.402   1.546   1.590   1.630   1.778
  1.833   1.850   1.933   1.987   2.009   2.296   2.328   2.400
  4.475   4.485   4.489   4.508   4.529   4.542   4.547   4.572
  4.633   4.747   4.778   6.531   6.561   6.574   7.129   7.223
  7.416   8.201   8.226   8.277  14.727  14.752  14.772  14.776
 14.863  14.892  28.878  29.527  29.553  29.560  29.869  29.874
 29.875  29.887  29.956  49.458 130.586 130.609 130.615 154.274
165.780 166.044 293.885 293.906 293.9731028.3981912.192
 --------------------------------------------------------------

          Ground-State Mulliken Net Atomic Charges

     Atom                 Charge (a.u.)
  ----------------------------------------
      1 I                    -0.117720
      2 P                     0.106888
      3 P                     0.186654
      4 Br                   -0.175822
  ----------------------------------------
  Sum of atomic charges =     0.000000

 -----------------------------------------------------------------
                    Cartesian Multipole Moments
 -----------------------------------------------------------------
    Charge (ESU x 10^10)
                -0.0000
    Dipole Moment (Debye)
         X       0.0138      Y       0.5846      Z       0.0000
       Tot       0.5847
    Quadrupole Moments (Debye-Ang)
        XX     -75.8394     XY      -1.6556     YY     -72.6502
        XZ       0.0000     YZ       0.0000     ZZ     -74.2599
    Octopole Moments (Debye-Ang^2)
       XXX      20.0019    XXY     -21.8156    XYY       5.5427
       YYY     -57.3149    XXZ      -0.0000    XYZ       0.0000
       YYZ       0.0000    XZZ       4.3049    YZZ     -15.4995
       ZZZ      -0.0000
    Hexadecapole Moments (Debye-Ang^3)
      XXXX   -1338.2742   XXXY      16.1063   XXYY    -309.7349
      XYYY      24.7475   YYYY    -589.9508   XXXZ       0.0000
      XXYZ      -0.0000   XYYZ       0.0000   YYYZ       0.0000
      XXZZ    -241.2579   XYZZ       7.9222   YYZZ    -118.1411
      XZZZ       0.0000   YZZZ       0.0000   ZZZZ    -108.9211
 -----------------------------------------------------------------
 DrvMan completing analytic gradient of the correlated energy
 Correlated dipole moment
            1
    1   0.0054135
    2   0.2299818
    3   0.0000000
 Energy read as -10171.403564062
 Full Analytical Gradient: (in a.u., or Hartree/Bohr)
             1             2             3             4
    1    0.00005116    0.00016251   -0.00019327   -0.00002041
    2    0.00003856   -0.00008312    0.00013526   -0.00009070
    3   -0.00000000    0.00000000   -0.00000000   -0.00000000
 Gradient time:  CPU 0.76 s  wall 0.81 s
 ----------------------------------------------------------------
             Standard Nuclear Orientation (Angstroms)
    I     Atom           X                Y                Z
 ----------------------------------------------------------------
    1      I       1.7177627032    -0.3755001458     0.0000000000
    2      P       0.4201066650     1.7292899215    -0.0000000000
    3      P      -1.5939816547     1.4045559218    -0.0000000000
    4      Br     -2.0980942406    -0.7734622834     0.0000000000
 ----------------------------------------------------------------
 Nuclear Repulsion Energy =   798.7753387455 hartrees
 There are       59 alpha and       59 beta electrons

                       Distance Matrix (Angstroms)
             I (  1)   P (  2)   P (  3)
   P (  2)  2.472661
   P (  3)  3.759821  2.040099
   Br(  4)  3.836553  3.550367  2.235597

 Requested basis set is 6-311++G(d,p)
 There are 69 shells and 170 basis functions
 A cutoff of  1.0D-14 yielded   1877 shell pairs
 There are     12185 function pairs (     13685 Cartesian)
 Smallest overlap matrix eigenvalue = 6.82E-04
 Guess MOs from SCF MO coefficient file

 -----------------------------------------------------------------------
  General SCF calculation program by
  Eric Jon Sundstrom, Paul Horn, Yuezhi Mao, Dmitri Zuev, Alec White,
  David Stuck, Shaama M.S., Shane Yost, Joonho Lee, David Small,
  Daniel Levine, Susi Lehtola, Hugh Burton, Evgeny Epifanovsky
 -----------------------------------------------------------------------
 Hartree-Fock
 using 4 threads for integral computing
 -------------------------------------------------------
 OpenMP Integral computing Module                
 Release: version 2.0, May 2017, Q-Chem Inc. Pleasanton 
 -------------------------------------------------------
 A restricted SCF calculation will be
 performed using DIIS
 SCF converges when DIIS error is below 1.0e-08
 ---------------------------------------
  Cycle       Energy         DIIS error
 ---------------------------------------
    1  -10170.6791389225      6.71e-06  
    2  -10170.6791391647      1.80e-06  
    3  -10170.6791391879      9.30e-07  
    4  -10170.6791391929      2.89e-07  
    5  -10170.6791391937      1.09e-07  
    6  -10170.6791391940      4.38e-08  
    7  -10170.6791391940      1.97e-08  
    8  -10170.6791391941      6.99e-09  Convergence criterion met
 ---------------------------------------
 SCF time:   CPU 12.55s  wall 3.00s 
 SCF   energy in the final basis set =   -10170.6791391941
 Total energy in the final basis set =   -10170.6791391941


 ------------------------------------------------------------------------------

   CCMAN2: suite of methods based on coupled cluster
           and equation of motion theories.

   Components:
   * libvmm-1.3-trunk
     by Evgeny Epifanovsky, Ilya Kaliman.
   * libtensor-2.5-trunk
     by Evgeny Epifanovsky, Michael Wormit, Dmitry Zuev, Sam Manzer, 
        Ilya Kaliman.
   * libcc-2.5-trunk
     by Evgeny Epifanovsky, Arik Landau, Tomasz Kus, Kirill Khistyaev, 
        Dmitry Zuev, Prashant Manohar, Xintian Feng, Anna Krylov, 
        Matthew Goldey, Alec White, Thomas Jagau, Kaushik Nanda, 
        Anastasia Gunina, Alexander Kunitsa, Joonho Lee.

   CCMAN original authors:
   Anna I. Krylov, C. David Sherrill, Steven R. Gwaltney,
   Edward F. C. Byrd (2000)
   Sergey V. Levchenko, Lyudmila V. Slipchenko, Tao Wang,
   Ana-Maria C. Cristian (2003)
   Piotr A. Pieniazek, C. Melania Oana, Evgeny Epifanovsky (2007)
   Prashant Manohar (2009)

 ------------------------------------------------------------------------------


 Allocating and initializing 29808MB of RAM...
 Calculation will run on 4 cores.


 Alpha MOs, Restricted
 -- Occupied --                  
******* -490.05 -180.88 -169.69 -169.69 -169.69  -80.03  -80.03
[truncated: 73,484 more chars]
