# Supplementary material for: Geometric and energetic data from ab initio calculations of haloethene, haloimine, halomethylenephosphine, haloiminophosphine, halodiazene, halodiphosphene and halocyclopropane
Source: Data Brief. 2019 Nov 2;27:104738. doi: 10.1016/j.dib.2019.104738 (PMC6861602; doi:10.1016/j.dib.2019.104738)
Supplement: Multimedia component 8 [file mmc8.zip › PP/CCSD/freq/ClEPPBrE.out]

Q-Chem Developer Version!
                  Welcome to Q-Chem
     A Quantum Leap Into The Future Of Chemistry


 Q-Chem 5.1, Q-Chem, Inc., Pleasanton, CA (2018)

 Yihan Shao,  Zhengting Gan,  E. Epifanovsky,  A. T. B. Gilbert,  M. Wormit,  
 J. Kussmann,  A. W. Lange,  A. Behn,  Jia Deng,  Xintian Feng,  D. Ghosh,  
 M. Goldey,  P. R. Horn,  L. D. Jacobson,  I. Kaliman,  T. Kus,  A. Landau,  
 Jie Liu,  E. I. Proynov,  R. M. Richard,  R. P. Steele,  E. J. Sundstrom,  
 H. L. Woodcock III,  P. M. Zimmerman,  D. Zuev,  B. Albrecht,  E. Alguire,  
 S. A. Baeppler,  D. Barton,  Z. Benda,  Y. A. Bernard,  E. J. Berquist,  
 K. B. Bravaya,  H. Burton,  D. Casanova,  Chun-Min Chang,  Yunqing Chen,  
 A. Chien,  K. D. Closser,  M. P. Coons,  S. Coriani,  S. Dasgupta,  
 A. L. Dempwolff,  M. Diedenhofen,  Hainam Do,  R. G. Edgar,  Po-Tung Fang,  
 S. Faraji,  S. Fatehi,  Qingguo Feng,  K. D. Fenk,  J. Fosso-Tande,  
 Qinghui Ge,  A. Ghysels,  G. Gidofalvi,  J. Gomes,  J. Gonthier,  A. Gunina,  
 D. Hait,  M. W. D. Hanson-Heine,  P. H. P. Harbach,  A. W. Hauser,  
 J. E. Herr,  E. G. Hohenstein,  Z. C. Holden,  Kerwin Hui,  B. C. Huynh,  
 T.-C. Jagau,  Hyunjun Ji,  B. Kaduk,  K. Khistyaev,  Jaehoon Kim,  
 P. Klunzinger,  K. Koh,  D. Kosenkov,  L. Koulias,  T. Kowalczyk,  
 C. M. Krauter,  A. Kunitsa,  Ka Un Lao,  A. Laurent,  K. V. Lawler,  
 Joonho Lee,  D. Lefrancois,  S. Lehtola,  D. S. Levine,  Yi-Pei Li,  
 You-Sheng Lin,  Fenglai Liu,  E. Livshits,  A. Luenser,  P. Manohar,  
 E. Mansoor,  S. F. Manzer,  Shan-Ping Mao,  Yuezhi Mao,  N. Mardirossian,  
 A. V. Marenich,  T. Markovich,  L. A. Martinez-Martinez,  S. A. Maurer,  
 N. J. Mayhall,  S. C. McKenzie,  J.-M. Mewes,  A. F. Morrison,  
 J. W. Mullinax,  K. Nanda,  T. S. Nguyen-Beck,  R. Olivares-Amaya,  
 J. A. Parkhill,  T. M. Perrine,  F. Plasser,  P. Pokhilko,  S. Prager,  
 A. Prociuk,  E. Ramos,  D. R. Rehn,  F. Rob,  M. Schneider,  N. Sergueev,  
 S. M. Sharada,  S. Sharma,  D. W. Small,  T. Stauch,  T. Stein,  
 Yu-Chuan Su,  A. J. W. Thom,  A. Tkatchenko,  T. Tsuchimochi,  N. M. Tubman,  
 L. Vogt,  M. L. Vidal,  O. Vydrov,  M. A. Watson,  J. Wenzel,  
 M. de Wergifosse,  T. A. Wesolowski,  A. White,  J. Witte,  A. Yamada,  
 Jun Yang,  K. Yao,  S. Yeganeh,  S. R. Yost,  Zhi-Qiang You,  A. Zech,  
 Igor Ying Zhang,  Xing Zhang,  Yan Zhao,  Ying Zhu,  B. R. Brooks,  
 G. K. L. Chan,  C. J. Cramer,  M. S. Gordon,  W. J. Hehre,  A. Klamt,  
 M. W. Schmidt,  C. D. Sherrill,  D. G. Truhlar,  A. Aspuru-Guzik,  R. Baer,  
 A. T. Bell,  N. A. Besley,  Jeng-Da Chai,  A. E. DePrince, III,  
 R. A. DiStasio Jr.,  A. Dreuw,  B. D. Dunietz,  T. R. Furlani,  
 Chao-Ping Hsu,  Yousung Jung,  Jing Kong,  D. S. Lambrecht,  WanZhen Liang,  
 C. Ochsenfeld,  V. A. Rassolov,  L. V. Slipchenko,  J. E. Subotnik,  
 T. Van Voorhis,  J. M. Herbert,  A. I. Krylov,  P. M. W. Gill,  M. Head-Gordon

 Contributors to earlier versions of Q-Chem not listed above: 
 R. D. Adamson,  B. Austin,  J. Baker,  G. J. O. Beran,  K. Brandhorst,  
 S. T. Brown,  E. F. C. Byrd,  A. K. Chakraborty,  C.-L. Cheng,  
 Siu Hung Chien,  D. M. Chipman,  D. L. Crittenden,  H. Dachsel,  
 R. J. Doerksen,  A. D. Dutoi,  L. Fusti-Molnar,  W. A. Goddard III,  
 A. Golubeva-Zadorozhnaya,  S. R. Gwaltney,  G. Hawkins,  A. Heyden,  
 S. Hirata,  G. Kedziora,  F. J. Keil,  C. Kelley,  Jihan Kim,  R. A. King,  
 R. Z. Khaliullin,  P. P. Korambath,  W. Kurlancheek,  A. M. Lee,  M. S. Lee,  
 S. V. Levchenko,  Ching Yeh Lin,  D. Liotard,  R. C. Lochan,  I. Lotan,  
 P. E. Maslen,  N. Nair,  D. P. O'Neill,  D. Neuhauser,  E. Neuscamman,  
 C. M. Oana,  R. Olson,  B. Peters,  R. Peverati,  P. A. Pieniazek,  
 Y. M. Rhee,  J. Ritchie,  M. A. Rohrdanz,  E. Rosta,  N. J. Russ,  
 H. F. Schaefer III,  N. E. Schultz,  N. Shenvi,  A. C. Simmonett,  A. Sodt,  
 D. Stuck,  K. S. Thanthiriwatte,  V. Vanovschi,  Tao Wang,  A. Warshel,  
 C. F. Williams,  Q. Wu,  X. Xu,  W. Zhang

 Please cite Q-Chem as follows:
 Y. Shao et al., Mol. Phys. 113, 184-215 (2015)
 DOI: 10.1080/00268976.2014.952696

 Q-Chem 5.1.2 for Intel X86 EM64T Linux

 Parts of Q-Chem use Armadillo 8.300.2 (Tropical Shenanigans).
 http://arma.sourceforge.net/

 Q-Chem begins on Mon May  6 10:27:31 2019  

Host: 
0

     Scratch files written to /scratch/taweetham/qchem1251//
Input Ideriv = 1
Curr. Ideriv = -1
Max.  Ideriv = 1


!!********************************************.
!!******************Warning*******************.
!!Desired Analytical derivatives not available.
!!Finite difference job might take a long time.
!!********************************************.
!!********************************************.


 2-order derivative to be evaluated numerically with 1-order analytical derivatives

Checking the input file for inconsistencies... 	...done.

--------------------------------------------------------------
User input:
--------------------------------------------------------------
Cl=Br_c.out
$molecule
0 1
Br
P  1 2.234572
P  2 2.044449 1 109.912714
Cl 3 2.063577 2 110.405036 1 -0.000000 0
$end

$rem
   JOB_TYPE 	FREQUENCY
   BASIS 		6-311++G**
   METHOD	ccsd
   MEM_TOTAL	30000
   N_FROZEN_CORE      FC
$end


--------------------------------------------------------------
 ----------------------------------------------------------------
             Standard Nuclear Orientation (Angstroms)
    I     Atom           X                Y                Z
 ----------------------------------------------------------------
    1      Br      1.5502054854    -0.3941481742     0.0000000000
    2      P       0.2433488781     1.4184295017    -0.0000000000
    3      P      -1.7230908270     0.8590668285    -0.0000000000
    4      Cl     -1.8859448680    -1.1980740505     0.0000000000
 ----------------------------------------------------------------
 Molecular Point Group                 Cs    NOp =  2
 Largest Abelian Subgroup              Cs    NOp =  2
 Nuclear Repulsion Energy =   456.4434011057 hartrees
 There are       41 alpha and       41 beta electrons
 Requested basis set is 6-311++G(d,p)
 There are 58 shells and 138 basis functions
 Total memory of 30000MB is distributed as follows: 
   QALLOC including MEM_STATIC uses 192MB
   MEM_STATIC is set to 192MB
   CCMAN JOB total memory use is  29808MB
 Warning: actual memory use might exceed 30000MB

 Total QAlloc Memory Limit    192 MB
 Mega-Array Size       188 MB
 MEM_STATIC part       192 MB

                       Distance Matrix (Angstroms)
             Br(  1)   P (  2)   P (  3)
   P (  2)  2.234572
   P (  3)  3.504999  2.044449
   Cl(  4)  3.528941  3.373423  2.063577

 A cutoff of  1.0D-14 yielded   1442 shell pairs
 There are      8800 function pairs (      9630 Cartesian)

 -------------------------------------------------------
 OpenMP Integral Computing Module                       
 Release: version 1.0, May 2013, Q-Chem Inc. Pittsburgh 
 -------------------------------------------------------
 Integral Job Info:
 Integral job number is                      11
 Integral operator is                         1
 short-range coefficients                     0
 long-range coefficients              100000000
 Omega coefficients                           0
 if combine SR and LR in K                    0
 Integral screening is                        0
 Integral computing path is                   2
 max size of driver memory is            800000
 size of driver memory is                593474
 size of scratch memory is             29634545
 max col of scratch BK array               1296
 max len of scratch array in speh3          155
 max len of scratch index in speh4           18
 max int batch size is                      520
 min int batch size is                       52
 fixed nKL is                                45
 max L of basis functions is                  2
 order of int derivative is                   0
 number of shells is                         58
 number of basis is                         144
 number of cartesian basis is               144
 number of contracted shell pairs          1442
 number of primitive shell pairs           3789
 maxK2 (contraction) of shell pair           36
 max number of K2 of shell pair               1
 max number of CS2 of shell pair            231
 max number of PS2 of shell pair            318
 mem total for path MDJ                  523036
 -------------------------------------------------------
 Smallest overlap matrix eigenvalue = 3.77E-04
 Guess from superposition of atomic densities
 Warning:  Energy on first SCF cycle will be non-variational
 SAD guess density has 82.000000 electrons

 -----------------------------------------------------------------------
  General SCF calculation program by
  Eric Jon Sundstrom, Paul Horn, Yuezhi Mao, Dmitri Zuev, Alec White,
  David Stuck, Shaama M.S., Shane Yost, Joonho Lee, David Small,
  Daniel Levine, Susi Lehtola, Hugh Burton, Evgeny Epifanovsky
 -----------------------------------------------------------------------
 Hartree-Fock
 using 4 threads for integral computing
 -------------------------------------------------------
 OpenMP Integral computing Module                
 Release: version 2.0, May 2017, Q-Chem Inc. Pleasanton 
 -------------------------------------------------------
 A restricted SCF calculation will be
 performed using DIIS
 SCF converges when DIIS error is below 1.0e-08
 ---------------------------------------
  Cycle       Energy         DIIS error
 ---------------------------------------
    1   -3713.7382029901      3.75e-02  
    2   -3713.3158278930      3.74e-03  
    3   -3713.3558007240      2.02e-03  
    4   -3713.3677155354      4.08e-04  
    5   -3713.3685874959      1.88e-04  
    6   -3713.3687087374      4.57e-05  
    7   -3713.3687233963      1.40e-05  
    8   -3713.3687253311      5.62e-06  
    9   -3713.3687256595      2.50e-06  
   10   -3713.3687257096      7.72e-07  
   11   -3713.3687257146      2.67e-07  
   12   -3713.3687257155      8.88e-08  
   13   -3713.3687257156      2.36e-08  
   14   -3713.3687257156      6.68e-09  Convergence criterion met
 ---------------------------------------
 SCF time:   CPU 13.44s  wall 4.00s 
 SCF   energy in the final basis set =    -3713.3687257156
 Total energy in the final basis set =    -3713.3687257156


 ------------------------------------------------------------------------------

   CCMAN2: suite of methods based on coupled cluster
           and equation of motion theories.

   Components:
   * libvmm-1.3-trunk
     by Evgeny Epifanovsky, Ilya Kaliman.
   * libtensor-2.5-trunk
     by Evgeny Epifanovsky, Michael Wormit, Dmitry Zuev, Sam Manzer, 
        Ilya Kaliman.
   * libcc-2.5-trunk
     by Evgeny Epifanovsky, Arik Landau, Tomasz Kus, Kirill Khistyaev, 
        Dmitry Zuev, Prashant Manohar, Xintian Feng, Anna Krylov, 
        Matthew Goldey, Alec White, Thomas Jagau, Kaushik Nanda, 
        Anastasia Gunina, Alexander Kunitsa, Joonho Lee.

   CCMAN original authors:
   Anna I. Krylov, C. David Sherrill, Steven R. Gwaltney,
   Edward F. C. Byrd (2000)
   Sergey V. Levchenko, Lyudmila V. Slipchenko, Tao Wang,
   Ana-Maria C. Cristian (2003)
   Piotr A. Pieniazek, C. Melania Oana, Evgeny Epifanovsky (2007)
   Prashant Manohar (2009)

 ------------------------------------------------------------------------------


 Allocating and initializing 29808MB of RAM...
 Calculation will run on 4 cores.


 Alpha MOs, Restricted
 -- Occupied --                  
-490.05 -104.86  -80.04  -80.03  -65.18  -58.54  -58.54  -58.54
  1 A'    2 A'    3 A'    4 A'    5 A'    6 A'    1 A"    7 A'                 
-10.588  -9.861  -8.056  -8.053  -8.053  -7.577  -7.572  -7.474
  8 A'    9 A'   10 A'    2 A"   11 A'   12 A'   13 A'   14 A'                 
 -7.467  -7.466  -5.470  -5.468  -5.468  -5.464  -5.463  -5.463
  3 A"   15 A'   16 A'    4 A"   17 A'   18 A'    5 A"   19 A'                 
 -3.214  -3.210  -3.210  -3.201  -3.201  -1.138  -1.051  -0.901
 20 A'    6 A"   21 A'    7 A"   22 A'   23 A'   24 A'   25 A'                 
 -0.705  -0.563  -0.532  -0.515  -0.463  -0.457  -0.436  -0.393
 26 A'   27 A'   28 A'    8 A"    9 A"   29 A'   30 A'   31 A'                 
 -0.357
 10 A"                                                                         
 -- Virtual --                   
 -0.021   0.018   0.061   0.067   0.080   0.082   0.091   0.106
 11 A"   32 A'   33 A'   34 A'   12 A"   35 A'   36 A'   37 A'                 
  0.109   0.113   0.125   0.134   0.147   0.158   0.162   0.165
 13 A"   38 A'   14 A"   39 A'   40 A'   41 A'   42 A'   15 A"                 
  0.174   0.196   0.215   0.266   0.326   0.373   0.387   0.390
 43 A'   44 A'   45 A'   46 A'   47 A'   48 A'   16 A"   49 A'                 
  0.424   0.429   0.497   0.546   0.556   0.565   0.616   0.621
 17 A"   50 A'   51 A'   52 A'   18 A"   53 A'   19 A"   54 A'                 
  0.655   0.661   0.724   0.725   0.772   0.788   0.804   0.816
 20 A"   55 A'   56 A'   21 A"   22 A"   57 A'   58 A'   59 A'                 
  0.825   0.841   0.868   0.893   0.963   1.008   1.055   1.076
 23 A"   60 A'   61 A'   62 A'   63 A'   24 A"   64 A'   25 A"                 
  1.129   1.140   1.174   1.198   1.226   1.311   1.394   1.514
 26 A"   65 A'   66 A'   27 A"   67 A'   68 A'   69 A'   70 A'                 
  1.780   1.837   1.864   1.944   1.999   2.045   2.298   2.328
 28 A"   29 A"   71 A'   72 A'   73 A'   74 A'   30 A"   75 A'                 
  2.404   2.609   2.653   2.734   4.529   4.544   4.547   4.576
 76 A'   31 A"   77 A'   78 A'   32 A"   79 A'   33 A"   80 A'                 
  4.748   7.143   7.234   7.410   8.202   8.226   8.281  10.369
 81 A'   82 A'   83 A'   84 A'   34 A"   85 A'   86 A'   87 A'                 
 14.723  14.751  14.771  14.774  14.867  14.889  26.686  26.803
 35 A"   36 A"   88 A'   89 A'   90 A'   91 A'   37 A"   92 A'                 
 27.015  49.460 165.807 166.040 219.226 293.886 293.908 293.978
 93 A'   94 A'   95 A'   96 A'   97 A'   38 A"   98 A'   99 A'                 
*******
100 A'                                                                         

 Beta MOs, Restricted
 -- Occupied --                  
-490.05 -104.86  -80.04  -80.03  -65.18  -58.54  -58.54  -58.54
  1 A'    2 A'    3 A'    4 A'    5 A'    6 A'    1 A"    7 A'                 
-10.588  -9.861  -8.056  -8.053  -8.053  -7.577  -7.572  -7.474
  8 A'    9 A'   10 A'    2 A"   11 A'   12 A'   13 A'   14 A'                 
 -7.467  -7.466  -5.470  -5.468  -5.468  -5.464  -5.463  -5.463
  3 A"   15 A'   16 A'    4 A"   17 A'   18 A'    5 A"   19 A'                 
 -3.214  -3.210  -3.210  -3.201  -3.201  -1.138  -1.051  -0.901
 20 A'    6 A"   21 A'    7 A"   22 A'   23 A'   24 A'   25 A'                 
 -0.705  -0.563  -0.532  -0.515  -0.463  -0.457  -0.436  -0.393
 26 A'   27 A'   28 A'    8 A"    9 A"   29 A'   30 A'   31 A'                 
 -0.357
 10 A"                                                                         
 -- Virtual --                   
 -0.021   0.018   0.061   0.067   0.080   0.082   0.091   0.106
 11 A"   32 A'   33 A'   34 A'   12 A"   35 A'   36 A'   37 A'                 
  0.109   0.113   0.125   0.134   0.147   0.158   0.162   0.165
 13 A"   38 A'   14 A"   39 A'   40 A'   41 A'   42 A'   15 A"                 
  0.174   0.196   0.215   0.266   0.326   0.373   0.387   0.390
 43 A'   44 A'   45 A'   46 A'   47 A'   48 A'   16 A"   49 A'                 
  0.424   0.429   0.497   0.546   0.556   0.565   0.616   0.621
 17 A"   50 A'   51 A'   52 A'   18 A"   53 A'   19 A"   54 A'                 
  0.655   0.661   0.724   0.725   0.772   0.788   0.804   0.816
 20 A"   55 A'   56 A'   21 A"   22 A"   57 A'   58 A'   59 A'                 
  0.825   0.841   0.868   0.893   0.963   1.008   1.055   1.076
 23 A"   60 A'   61 A'   62 A'   63 A'   24 A"   64 A'   25 A"                 
  1.129   1.140   1.174   1.198   1.226   1.311   1.394   1.514
 26 A"   65 A'   66 A'   27 A"   67 A'   68 A'   69 A'   70 A'                 
  1.780   1.837   1.864   1.944   1.999   2.045   2.298   2.328
 28 A"   29 A"   71 A'   72 A'   73 A'   74 A'   30 A"   75 A'                 
  2.404   2.609   2.653   2.734   4.529   4.544   4.547   4.576
 76 A'   31 A"   77 A'   78 A'   32 A"   79 A'   33 A"   80 A'                 
  4.748   7.143   7.234   7.410   8.202   8.226   8.281  10.369
 81 A'   82 A'   83 A'   84 A'   34 A"   85 A'   86 A'   87 A'                 
 14.723  14.751  14.771  14.774  14.867  14.889  26.686  26.803
 35 A"   36 A"   88 A'   89 A'   90 A'   91 A'   37 A"   92 A'                 
 27.015  49.460 165.807 166.040 219.226 293.886 293.908 293.978
 93 A'   94 A'   95 A'   96 A'   97 A'   38 A"   98 A'   99 A'                 
*******
100 A'                                                                         

 Occupation and symmetry of molecular orbitals

 Point group: Cs (2 irreducible representations).

                           A'   A"    All 
 ------------------------------------------
 All molecular orbitals:
  - Alpha                  100  38    138 
  - Beta                   100  38    138 
 ------------------------------------------
 Alpha orbitals:
  - Frozen occupied        19   5     24  
  - Active occupied        12   5     17  
  - Active virtual         69   28    97  
  - Frozen virtual         0    0     0   
 ------------------------------------------
 Beta orbitals:
  - Frozen occupied        19   5     24  
  - Active occupied        12   5     17  
  - Active virtual         69   28    97  
  - Frozen virtual         0    0     0   
 ------------------------------------------

 Import integrals:   CPU 0.00 s  wall 0.00 s

 Import integrals:   CPU 51.08 s  wall 13.30 s

 MP2 amplitudes:   CPU 0.14 s  wall 0.11 s

Running a double precision version
           CCSD T amplitudes will be solved using DIIS.

           Start     Size      MaxIter   EConv     TConv     
           3         7         100       1.00e-07  1.00e-05  
 ------------------------------------------------------------------------------
           Energy (a.u.)   Ediff      Tdiff       Comment
 ------------------------------------------------------------------------------
         -3714.00617914                           
     1   -3714.01091459   4.74e-03   8.16e-01     
     2   -3714.02880971   1.79e-02   1.00e-01     
     3   -3714.02986192   1.05e-03   4.13e-02     
     4   -3714.03173199   1.87e-03   1.34e-02     Switched to DIIS steps.
     5   -3714.03234902   6.17e-04   1.19e-02     
     6   -3714.03235555   6.52e-06   2.39e-03     
     7   -3714.03235221   3.33e-06   9.29e-04     
     8   -3714.03235481   2.59e-06   2.03e-04     
     9   -3714.03235524   4.36e-07   9.06e-05     
    10   -3714.03235552   2.80e-07   4.06e-05     
    11   -3714.03235561   8.65e-08   2.80e-05     
    12   -3714.03235556   4.79e-08   7.66e-06     
 ------------------------------------------------------------------------------
         -3714.03235556                           CCSD T converged.

End of double precision
 SCF energy                 = -3713.36872572
 MP2 energy                 = -3714.00617914
 CCSD correlation energy     =    -0.66362985
 CCSD total energy           = -3714.03235556

 CCSD  T1^2 = 0.0109  T2^2 = 0.2953  Leading amplitudes:

 Amplitude    Orbitals with energies
  0.0218       9 (A") A                  ->    11 (A") A                  
              -0.4627                         -0.0212                     
  0.0218       9 (A") B                  ->    11 (A") B                  
              -0.4627                         -0.0212                     
 -0.0212       10 (A") A                 ->    16 (A") A                  
              -0.3574                          0.3875                     
 -0.0212       10 (A") B                 ->    16 (A") B                  
              -0.3574                          0.3875                     

 Amplitude    Orbitals with energies
 -0.1426       10 (A") A     10 (A") B   ->    11 (A") A     11 (A") B    
              -0.3574       -0.3574           -0.0212       -0.0212       
  0.1426       10 (A") A     10 (A") B   ->    11 (A") B     11 (A") A    
              -0.3574       -0.3574           -0.0212       -0.0212       
  0.1426       10 (A") B     10 (A") A   ->    11 (A") A     11 (A") B    
              -0.3574       -0.3574           -0.0212       -0.0212       
 -0.1426       10 (A") B     10 (A") A   ->    11 (A") B     11 (A") A    
              -0.3574       -0.3574           -0.0212       -0.0212       

 Computing CCSD intemediates for later calculations in double precision
 Finished.

Running a double precision version
           CCSD Lambda amplitudes will be solved using DIIS.
           Start     Size      MaxIter   EConv     LConv     
           3         7         100       1.00e-07  1.00e-05  
 ------------------------------------------------------------------------------
            Enorm      Ldiff       Comment
 ------------------------------------------------------------------------------
     1     6.02e-02   4.78e-02     
     2     1.35e-02   5.29e-03     
     3     5.64e-03   2.33e-03     
     4     2.85e-03   1.20e-03     Switched to DIIS steps.
     5     8.81e-04   5.06e-04     
     6     3.93e-04   1.34e-04     
     7     1.15e-04   3.24e-05     
     8     5.05e-05   3.50e-06     
     9     1.79e-05   3.59e-06     
    10     7.31e-06   1.34e-06     
    11     2.65e-06   5.21e-07     
    12     1.33e-06   1.14e-07     
    13     6.39e-07   8.07e-08     
    14     2.98e-07   1.09e-09     
    15     1.41e-07   5.14e-09     
    16     4.93e-08   7.32e-09     
 ------------------------------------------------------------------------------
                                   CCSD Lambda converged.

 Computing density matrices in double precision...
           Orbital response amplitudes will be solved using DIIS.
           Start     Size      MaxIter   EConv     LConv     
           3         7         100       1.00e-06  1.00e-06  
 ------------------------------------------------------------------------------
            Enorm      Ldiff       Comment
 ------------------------------------------------------------------------------
     1     1.11e-01   3.21e-03     
     2     1.15e-01   4.04e-03     
     3     1.47e-01   3.23e-02     
     4     2.05e-02   6.74e-02     Switched to DIIS steps.
     5     7.47e-03   3.87e-03     
     6     1.01e-03   4.04e-04     
     7     1.83e-04   1.88e-04     
     8     5.61e-05   4.11e-05     
     9     1.55e-05   2.75e-06     
    10     5.62e-06   1.08e-06     
    11     2.45e-06   3.68e-08     
    12     7.45e-07   3.43e-08     
 ------------------------------------------------------------------------------
                                   Orbital response converged.

 Computing density matrices... Done.
 CCSD calculation:   CPU 494.61 s  wall 129.24 s

 Transferring MO TPDM to AO TPDM
 Transferring g2_o1o1o1o1
 Transferring g2_o1o1o1v1
 Transferring g2_o1o1v1v1
 Transferring g2_o1v1o1v1
 Transferring g2_o1v1v1v1
 Transferring g2_v1v1v1v1
 Adding separable TPDM
 Computing TPDM gradient
 --------------------------------------------------------
 2e gradient
  Atom          X               Y               Z
 --------------------------------------------------------
    1        -42.354119       26.218702        0.000000  
    2         -4.075993      -34.858631       -0.000000  
    3         28.687592      -16.026562        0.000000  
    4         17.742521       24.666492       -0.000000  
 --------------------------------------------------------
 --------------------------------------------------------
 Final gradient
  Atom          X               Y               Z
 --------------------------------------------------------
    1        -42.354119       26.218702        0.000000  
    2         -4.075993      -34.858631       -0.000000  
    3         28.687592      -16.026562        0.000000  
    4         17.742521       24.666492       -0.000000  
 --------------------------------------------------------
 Analytic gradient from two-electron contribution:   CPU 290.99 s  wall 86.19 s

 Total ccman2 time:   CPU 841.26 s  wall 230.26 s


 --------------------------------------------------------------
             Orbital Energies (a.u.) and Symmetries
 --------------------------------------------------------------

 Alpha MOs, Restricted
 -- Occupied --                  
-490.05 -104.86  -80.04  -80.03  -65.18  -58.54  -58.54  -10.59
  1 A'    2 A'    3 A'    4 A'    5 A'    6 A'    7 A'    8 A'                 
 -9.861  -8.056  -8.053  -7.577  -7.572  -7.474  -7.466  -5.470
  9 A'   10 A'   11 A'   12 A'   13 A'   14 A'   15 A'   16 A'                 
 -5.468  -5.464  -5.463 -58.540  -8.053  -7.467  -5.468  -5.463
 17 A'   18 A'   19 A'    1 A"    2 A"    3 A"    4 A"    5 A"                 
 -3.214  -3.210  -3.201  -1.138  -1.051  -0.901  -0.705  -0.563
 20 A'   21 A'   22 A'   23 A'   24 A'   25 A'   26 A'   27 A'                 
 -0.532  -0.457  -0.436  -0.393  -3.210  -3.201  -0.515  -0.463
 28 A'   29 A'   30 A'   31 A'    6 A"    7 A"    8 A"    9 A"                 
 -0.357
 10 A"                                                                         
 -- Virtual --                   
  0.018   0.061   0.067   0.082   0.091   0.106   0.113   0.134
 32 A'   33 A'   34 A'   35 A'   36 A'   37 A'   38 A'   39 A'                 
  0.147   0.158   0.162   0.174   0.196   0.215   0.266   0.326
 40 A'   41 A'   42 A'   43 A'   44 A'   45 A'   46 A'   47 A'                 
  0.373   0.390   0.429   0.497   0.546   0.565   0.621   0.661
 48 A'   49 A'   50 A'   51 A'   52 A'   53 A'   54 A'   55 A'                 
  0.724   0.788   0.804   0.816   0.841   0.868   0.893   0.963
 56 A'   57 A'   58 A'   59 A'   60 A'   61 A'   62 A'   63 A'                 
  1.055   1.140   1.174   1.226   1.311   1.394   1.514   1.864
 64 A'   65 A'   66 A'   67 A'   68 A'   69 A'   70 A'   71 A'                 
  1.944   1.999   2.045   2.328   2.404   2.653   2.734   4.544
 72 A'   73 A'   74 A'   75 A'   76 A'   77 A'   78 A'   79 A'                 
  4.576   4.748   7.143   7.234   7.410   8.226   8.281  10.369
 80 A'   81 A'   82 A'   83 A'   84 A'   85 A'   86 A'   87 A'                 
 14.771  14.774  14.867  14.889  26.803  27.015  49.460 165.807
 88 A'   89 A'   90 A'   91 A'   92 A'   93 A'   94 A'   95 A'                 
166.040 219.226 293.908 293.9781028.399  -0.021   0.080   0.109
 96 A'   97 A'   98 A'   99 A'  100 A'   11 A"   12 A"   13 A"                 
  0.125   0.165   0.387   0.424   0.556   0.616   0.655   0.725
 14 A"   15 A"   16 A"   17 A"   18 A"   19 A"   20 A"   21 A"                 
  0.772   0.825   1.008   1.076   1.129   1.198   1.780   1.837
 22 A"   23 A"   24 A"   25 A"   26 A"   27 A"   28 A"   29 A"                 
  2.298   2.609   4.529   4.547   8.202  14.723  14.751  26.686
 30 A"   31 A"   32 A"   33 A"   34 A"   35 A"   36 A"   37 A"                 
293.886
 38 A"                                                                         

 Beta MOs, Restricted
 -- Occupied --                  
-490.05 -104.86  -80.04  -80.03  -65.18  -58.54  -58.54  -10.59
  1 A'    2 A'    3 A'    4 A'    5 A'    6 A'    7 A'    8 A'                 
 -9.861  -8.056  -8.053  -7.577  -7.572  -7.474  -7.466  -5.470
  9 A'   10 A'   11 A'   12 A'   13 A'   14 A'   15 A'   16 A'                 
 -5.468  -5.464  -5.463 -58.540  -8.053  -7.467  -5.468  -5.463
 17 A'   18 A'   19 A'    1 A"    2 A"    3 A"    4 A"    5 A"                 
 -3.214  -3.210  -3.201  -1.138  -1.051  -0.901  -0.705  -0.563
 20 A'   21 A'   22 A'   23 A'   24 A'   25 A'   26 A'   27 A'                 
 -0.532  -0.457  -0.436  -0.393  -3.210  -3.201  -0.515  -0.463
 28 A'   29 A'   30 A'   31 A'    6 A"    7 A"    8 A"    9 A"                 
 -0.357
 10 A"                                                                         
 -- Virtual --                   
  0.018   0.061   0.067   0.082   0.091   0.106   0.113   0.134
 32 A'   33 A'   34 A'   35 A'   36 A'   37 A'   38 A'   39 A'                 
  0.147   0.158   0.162   0.174   0.196   0.215   0.266   0.326
 40 A'   41 A'   42 A'   43 A'   44 A'   45 A'   46 A'   47 A'                 
  0.373   0.390   0.429   0.497   0.546   0.565   0.621   0.661
 48 A'   49 A'   50 A'   51 A'   52 A'   53 A'   54 A'   55 A'                 
  0.724   0.788   0.804   0.816   0.841   0.868   0.893   0.963
 56 A'   57 A'   58 A'   59 A'   60 A'   61 A'   62 A'   63 A'                 
  1.055   1.140   1.174   1.226   1.311   1.394   1.514   1.864
 64 A'   65 A'   66 A'   67 A'   68 A'   69 A'   70 A'   71 A'                 
  1.944   1.999   2.045   2.328   2.404   2.653   2.734   4.544
 72 A'   73 A'   74 A'   75 A'   76 A'   77 A'   78 A'   79 A'                 
  4.576   4.748   7.143   7.234   7.410   8.226   8.281  10.369
 80 A'   81 A'   82 A'   83 A'   84 A'   85 A'   86 A'   87 A'                 
 14.771  14.774  14.867  14.889  26.803  27.015  49.460 165.807
 88 A'   89 A'   90 A'   91 A'   92 A'   93 A'   94 A'   95 A'                 
166.040 219.226 293.908 293.9781028.399  -0.021   0.080   0.109
 96 A'   97 A'   98 A'   99 A'  100 A'   11 A"   12 A"   13 A"                 
  0.125   0.165   0.387   0.424   0.556   0.616   0.655   0.725
 14 A"   15 A"   16 A"   17 A"   18 A"   19 A"   20 A"   21 A"                 
  0.772   0.825   1.008   1.076   1.129   1.198   1.780   1.837
 22 A"   23 A"   24 A"   25 A"   26 A"   27 A"   28 A"   29 A"                 
  2.298   2.609   4.529   4.547   8.202  14.723  14.751  26.686
 30 A"   31 A"   32 A"   33 A"   34 A"   35 A"   36 A"   37 A"                 
293.886
 38 A"                                                                         
 --------------------------------------------------------------

          Ground-State Mulliken Net Atomic Charges

     Atom                 Charge (a.u.)
  ----------------------------------------
      1 Br                   -0.236982
      2 P                     0.324052
      3 P                    -0.081850
      4 Cl                   -0.005220
  ----------------------------------------
  Sum of atomic charges =     0.000000

 -----------------------------------------------------------------
                    Cartesian Multipole Moments
 -----------------------------------------------------------------
    Charge (ESU x 10^10)
                -0.0000
    Dipole Moment (Debye)
         X      -0.2825      Y       1.0128      Z       0.0000
       Tot       1.0514
    Quadrupole Moments (Debye-Ang)
        XX     -59.4263     XY      -1.5202     YY     -57.9532
        XZ      -0.0000     YZ      -0.0000     ZZ     -57.6857
    Octopole Moments (Debye-Ang^2)
       XXX      48.3877    XXY      -8.8916    XYY      16.8167
       YYY     -26.6180    XXZ       0.0000    XYZ      -0.0000
       YYZ       0.0000    XZZ      14.3362    YZZ      -7.0894
       ZZZ       0.0000
    Hexadecapole Moments (Debye-Ang^3)
      XXXX    -870.2848   XXXY     -12.7373   XXYY    -214.0176
      XYYY     -10.4299   YYYY    -420.2637   XXXZ      -0.0000
      XXYZ      -0.0000   XYYZ      -0.0000   YYYZ      -0.0000
      XXZZ    -157.5436   XYZZ      -2.1965   YYZZ     -86.5120
      XZZZ      -0.0000   YZZZ       0.0000   ZZZZ     -81.0688
 -----------------------------------------------------------------
 DrvMan completing analytic gradient of the correlated energy
 Correlated dipole moment
            1
    1  -0.1111317
    2   0.3984649
    3   0.0000000
 Energy read as -3714.032355561
 Full Analytical Gradient: (in a.u., or Hartree/Bohr)
             1             2             3             4
    1   -0.00005097    0.00000463    0.00004893   -0.00000258
    2    0.00011106   -0.00015547    0.00013021   -0.00008580
    3   -0.00000000    0.00000000   -0.00000000   -0.00000000
 Gradient time:  CPU 0.73 s  wall 0.77 s
 ######################################################
 ######################################################
 # Starting finite difference calculation for IDERIV  #
 Finite diff step size:  1.88973e-03 a.u.
 ----------------------------------------------------------------
             Standard Nuclear Orientation (Angstroms)
    I     Atom           X                Y                Z
 ----------------------------------------------------------------
    1      Br      1.5512054854    -0.3941481742     0.0000000000
    2      P       0.2433488781     1.4184295017    -0.0000000000
    3      P      -1.7230908270     0.8590668285    -0.0000000000
    4      Cl     -1.8859448680    -1.1980740505     0.0000000000
 ----------------------------------------------------------------
 Nuclear Repulsion Energy =   456.3651365035 hartrees
 There are       41 alpha and       41 beta electrons

                       Distance Matrix (Angstroms)
             Br(  1)   P (  2)   P (  3)
   P (  2)  2.235157
   P (  3)  3.505933  2.044449
   Cl(  4)  3.529915  3.373423  2.063577

 Requested basis set is 6-311++G(d,p)
 There are 58 shells and 138 basis functions
 A cutoff of  1.0D-14 yielded   1442 shell pairs
 There are      8800 function pairs (      9630 Cartesian)
 Smallest overlap matrix eigenvalue = 3.78E-04
 Guess MOs from SCF MO coefficient file

 -----------------------------------------------------------------------
  General SCF calculation program by
  Eric Jon Sundstrom, Paul Horn, Yuezhi Mao, Dmitri Zuev, Alec White,
  David Stuck, Shaama M.S., Shane Yost, Joonho Lee, David Small,
  Daniel Levine, Susi Lehtola, Hugh Burton, Evgeny Epifanovsky
 -----------------------------------------------------------------------
 Hartree-Fock
 using 4 threads for integral computing
 -------------------------------------------------------
 OpenMP Integral computing Module                
 Release: version 2.0, May 2017, Q-Chem Inc. Pleasanton 
 -------------------------------------------------------
 A restricted SCF calculation will be
 performed using DIIS
 SCF converges when DIIS error is below 1.0e-08
 ---------------------------------------
  Cycle       Energy         DIIS error
 ---------------------------------------
    1   -3713.3687213115      4.66e-06  
    2   -3713.3687213966      1.28e-06  
    3   -3713.3687214059      6.33e-07  
    4   -3713.3687214077      2.21e-07  
    5   -3713.3687214081      8.11e-08  
    6   -3713.3687214082      2.71e-08  
    7   -3713.3687214081      1.11e-08  
    8   -3713.3687214082      3.88e-09  Convergence criterion met
 ---------------------------------------
 SCF time:   CPU 7.67s  wall 2.00s 
 SCF   energy in the final basis set =    -3713.3687214082
 Total energy in the final basis set =    -3713.3687214082


 ------------------------------------------------------------------------------

   CCMAN2: suite of methods based on coupled cluster
           and equation of motion theories.

   Components:
   * libvmm-1.3-trunk
     by Evgeny Epifanovsky, Ilya Kaliman.
   * libtensor-2.5-trunk
     by Evgeny Epifanovsky, Michael Wormit, Dmitry Zuev, Sam Manzer, 
        Ilya Kaliman.
   * libcc-2.5-trunk
     by Evgeny Epifanovsky, Arik Landau, Tomasz Kus, Kirill Khistyaev, 
        Dmitry Zuev, Prashant Manohar, Xintian Feng, Anna Krylov, 
        Matthew Goldey, Alec White, Thomas Jagau, Kaushik Nanda, 
        Anastasia Gunina, Alexander Kunitsa, Joonho Lee.

   CCMAN original authors:
   Anna I. Krylov, C. David Sherrill, Steven R. Gwaltney,
   Edward F. C. Byrd (2000)
   Sergey V. Levchenko, Lyudmila V. Slipchenko, Tao Wang,
   Ana-Maria C. Cristian (2003)
   Piotr A. Pieniazek, C. Melania Oana, Evgeny Epifanovsky (2007)
   Prashant Manohar (2009)

 ------------------------------------------------------------------------------


 Allocating and initializing 29808MB of RAM...
 Calculation will run on 4 cores.


 Alpha MOs, Restricted
 -- Occupied --                  
-490.05 -104.86  -80.04  -80.03  -65.18  -58.54  -58.54  -58.54
  1 A     2 A     3 A     4 A     5 A     6 A     7 A     8 A                  
-10.588  -9.861  -8.056  -8.053  -8.053  -7.577  -7.572  -7.474
  9 A    10 A    11 A    12 A    13 A    14 A    15 A    16 A                  
 -7.467  -7.466  -5.470  -5.468  -5.468  -5.464  -5.463  -5.463
 17 A    18 A    19 A    20 A    21 A    22 A    23 A    24 A                  
 -3.214  -3.210  -3.210  -3.201  -3.201  -1.138  -1.051  -0.901
 25 A    26 A    27 A    28 A    29 A    30 A    31 A    32 A                  
 -0.705  -0.563  -0.532  -0.516  -0.463  -0.457  -0.436  -0.393
 33 A    34 A    35 A    36 A    37 A    38 A    39 A    40 A                  
 -0.357
 41 A                                                                          
 -- Virtual --                   
 -0.021   0.018   0.061   0.067   0.080   0.082   0.091   0.106
 42 A    43 A    44 A    45 A    46 A    47 A    48 A    49 A                  
  0.109   0.113   0.125   0.134   0.147   0.158   0.162   0.165
 50 A    51 A    52 A    53 A    54 A    55 A    56 A    57 A                  
  0.174   0.196   0.215   0.266   0.326   0.373   0.387   0.390
 58 A    59 A    60 A    61 A    62 A    63 A    64 A    65 A                  
  0.424   0.429   0.497   0.546   0.556   0.565   0.616   0.621
 66 A    67 A    68 A    69 A    70 A    71 A    72 A    73 A                  
  0.655   0.661   0.724   0.725   0.772   0.788   0.804   0.816
 74 A    75 A    76 A    77 A    78 A    79 A    80 A    81 A                  
  0.825   0.841   0.868   0.893   0.962   1.008   1.055   1.076
 82 A    83 A    84 A    85 A    86 A    87 A    88 A    89 A                  
  1.129   1.140   1.174   1.198   1.225   1.310   1.394   1.514
 90 A    91 A    92 A    93 A    94 A    95 A    96 A    97 A                  
  1.780   1.837   1.864   1.944   1.999   2.045   2.298   2.328
 98 A    99 A   100 A   101 A   102 A   103 A   104 A   105 A                  
  2.404   2.609   2.653   2.734   4.529   4.544   4.547   4.576
106 A   107 A   108 A   109 A   110 A   111 A   112 A   113 A                  
  4.748   7.143   7.234   7.410   8.202   8.226   8.281  10.369
114 A   115 A   116 A   117 A   118 A   119 A   120 A   121 A                  
 14.723  14.751  14.771  14.774  14.867  14.889  26.686  26.803
122 A   123 A   124 A   125 A   126 A   127 A   128 A   129 A                  
 27.015  49.460 165.807 166.039 219.226 293.886 293.908 293.978
130 A   131 A   132 A   133 A   134 A   135 A   136 A   137 A                  
*******
138 A                                                                          

 Beta MOs, Restricted
 -- Occupied --                  
-490.05 -104.86  -80.04  -80.03  -65.18  -58.54  -58.54  -58.54
  1 A     2 A     3 A     4 A     5 A     6 A     7 A     8 A                  
-10.588  -9.861  -8.056  -8.053  -8.053  -7.577  -7.572  -7.474
  9 A    10 A    11 A    12 A    13 A    14 A    15 A    16 A                  
 -7.467  -7.466  -5.470  -5.468  -5.468  -5.464  -5.463  -5.463
 17 A    18 A    19 A    20 A    21 A    22 A    23 A    24 A                  
 -3.214  -3.210  -3.210  -3.201  -3.201  -1.138  -1.051  -0.901
 25 A    26 A    27 A    28 A    29 A    30 A    31 A    32 A                  
 -0.705  -0.563  -0.532  -0.516  -0.463  -0.457  -0.436  -0.393
 33 A    34 A    35 A    36 A    37 A    38 A    39 A    40 A                  
 -0.357
 41 A                                                                          
 -- Virtual --                   
 -0.021   0.018   0.061   0.067   0.080   0.082   0.091   0.106
 42 A    43 A    44 A    45 A    46 A    47 A    48 A    49 A                  
  0.109   0.113   0.125   0.134   0.147   0.158   0.162   0.165
 50 A    51 A    52 A    53 A    54 A    55 A    56 A    57 A                  
  0.174   0.196   0.215   0.266   0.326   0.373   0.387   0.390
 58 A    59 A    60 A    61 A    62 A    63 A    64 A    65 A                  
  0.424   0.429   0.497   0.546   0.556   0.565   0.616   0.621
 66 A    67 A    68 A    69 A    70 A    71 A    72 A    73 A                  
  0.655   0.661   0.724   0.725   0.772   0.788   0.804   0.816
 74 A    75 A    76 A    77 A    78 A    79 A    80 A    81 A                  
  0.825   0.841   0.868   0.893   0.962   1.008   1.055   1.076
 82 A    83 A    84 A    85 A    86 A    87 A    88 A    89 A                  
  1.129   1.140   1.174   1.198   1.225   1.310   1.394   1.514
 90 A    91 A    92 A    93 A    94 A    95 A    96 A    97 A                  
  1.780   1.837   1.864   1.944   1.999   2.045   2.298   2.328
 98 A    99 A   100 A   101 A   102 A   103 A   104 A   105 A                  
  2.404   2.609   2.653   2.734   4.529   4.544   4.547   4.576
106 A   107 A   108 A   109 A   110 A   111 A   112 A   113 A                  
  4.748   7.143   7.234   7.410   8.202   8.226   8.281  10.369
114 A   115 A   116 A   117 A   118 A   119 A   120 A   121 A                  
 14.723  14.751  14.771  14.774  14.867  14.889  26.686  26.803
122 A   123 A   124 A   125 A   126 A   127 A   128 A   129 A                  
 27.015  49.460 165.807 166.039 219.226 293.886 293.908 293.978
130 A   131 A   132 A   133 A   134 A   135 A   136 A   137 A                  
*******
138 A                                                                          

 Occupation and symmetry of molecular orbitals

 Point group: C1 (1 irreducible representation).

                           A     All 
 -------------------------------------
 All molecular orbitals:
  - Alpha                  138   138 
  - Beta                   138   138 
 -------------------------------------
 Alpha orbitals:
  - Frozen occupied        24    24  
  - Active occupied        17    17  
  - Active virtual         97    97  
  - Frozen virtual         0     0   
 -------------------------------------
 Beta orbitals:
  - Frozen occupied        24    24  
  - Active occupied        17    17  
  - Active virtual         97    97  
  - Frozen virtual         0     0   
 -------------------------------------

 Import integrals:   CPU 0.00 s  wall 0.00 s

 Import integrals:   CPU 55.01 s  wall 14.17 s

 MP2 amplitudes:   CPU 0.16 s  wall 0.12 s

Running a double precision version
           CCSD T amplitudes will be solved using DIIS.

           Start     Size      MaxIter   EConv     TConv     
           3         7         100       1.00e-07  1.00e-05  
 ------------------------------------------------------------------------------
           Energy (a.u.)   Ediff      Tdiff       Comment
 ------------------------------------------------------------------------------
         -3714.00617452                           
     1   -3714.01091196   4.74e-03   8.16e-01     
     2   -3714.02880900   1.79e-02   1.00e-01     
     3   -3714.02986122   1.05e-03   4.13e-02     
     4   -3714.03173164   1.87e-03   1.34e-02     Switched to DIIS steps.
     5   -3714.03234898   6.17e-04   1.19e-02     
     6   -3714.03235553   6.54e-06   2.39e-03     
     7   -3714.03235220   3.33e-06   9.29e-04     
     8   -3714.03235479   2.60e-06   2.03e-04     
     9   -3714.03235523   4.38e-07   9.08e-05     
    10   -3714.03235551   2.80e-07   4.07e-05     
    11   -3714.03235560   8.69e-08   2.80e-05     
    12   -3714.03235555   4.81e-08   7.69e-06     
 ------------------------------------------------------------------------------
         -3714.03235555                           CCSD T converged.

End of double precision
 SCF energy                 = -3713.36872141
 MP2 energy                 = -3714.00617452
 CCSD correlation energy     =    -0.66363414
 CCSD total energy           = -3714.03235555

 CCSD  T1^2 = 0.0109  T2^2 = 0.2954  Leading amplitudes:

 Amplitude    Orbitals with energies
  0.0218       37 (A) A                  ->    42 (A) A                   
              -0.4626                         -0.0212                     
  0.0218       37 (A) B                  ->    42 (A) B                   
              -0.4626                         -0.0212                     
  0.0212       41 (A) A                  ->    64 (A) A                   
              -0.3574                          0.3875                     
  0.0212       41 (A) B                  ->    64 (A) B                   
              -0.3574                          0.3875                     

 Amplitude    Orbitals with energies
 -0.1426       41 (A) A      41 (A) B    ->    42 (A) A      42 (A) B     
              -0.3574       -0.3574           -0.0212       -0.0212       
  0.1426       41 (A) A      41 (A) B    ->    42 (A) B      42 (A) A     
              -0.3574       -0.3574           -0.0212       -0.0212       
  0.1426       41 (A) B      41 (A) A    ->    42 (A) A      42 (A) B     
              -0.3574       -0.3574           -0.0212       -0.0212       
 -0.1426       41 (A) B      41 (A) A    ->    42 (A) B      42 (A) A     
              -0.3574       -0.3574           -0.0212       -0.0212       

 Computing CCSD intemediates for later calculations in double precision
 Finished.

Running a double precision version
           CCSD Lambda amplitudes will be solved using DIIS.
           Start     Size      MaxIter   EConv     LConv     
           3         7         100       1.00e-07  1.00e-05  
 ------------------------------------------------------------------------------
            Enorm      Ldiff       Comment
 ------------------------------------------------------------------------------
     1     6.03e-02   4.78e-02     
     2     1.35e-02   5.29e-03     
     3     5.64e-03   2.33e-03     
     4     2.85e-03   1.20e-03     Switched to DIIS steps.
     5     8.81e-04   5.06e-04     
     6     3.94e-04   1.35e-04     
     7     1.15e-04   3.24e-05     
     8     5.06e-05   3.50e-06     
     9     1.79e-05   3.60e-06     
    10     7.33e-06   1.34e-06     
    11     2.66e-06   5.21e-07     
    12     1.34e-06   1.14e-07     
    13     6.42e-07   8.07e-08     
    14     2.99e-07   1.23e-09     
    15     1.41e-07   5.10e-09     
    16     4.95e-08   7.34e-09     
 ------------------------------------------------------------------------------
                                   CCSD Lambda converged.

 Computing density matrices in double precision...
           Orbital response amplitudes will be solved using DIIS.
           Start     Size      MaxIter   EConv     LConv     
           3         7         100       1.00e-06  1.00e-06  
 ------------------------------------------------------------------------------
            Enorm      Ldiff       Comment
 ------------------------------------------------------------------------------
     1     1.11e-01   3.22e-03     
     2     1.15e-01   4.04e-03     
     3     1.47e-01   3.23e-02     
     4     2.05e-02   6.74e-02     Switched to DIIS steps.
     5     7.48e-03   3.86e-03     
     6     1.01e-03   4.05e-04     
     7     1.83e-04   1.88e-04     
     8     5.62e-05   4.12e-05     
     9     1.55e-05   2.76e-06     
    10     5.63e-06   1.08e-06     
    11     2.46e-06   3.72e-08     
    12     7.47e-07   3.42e-08     
 ------------------------------------------------------------------------------
                                   Orbital response converged.

 Computing density matrices... Done.
 CCSD calculation:   CPU 1598.57 s  wall 410.07 s

 Transferring MO TPDM to AO TPDM
 Transferring g2_o1o1o1o1
 Transferring g2_o1o1o1v1
 Transferring g2_o1o1v1v1
 Transferring g2_o1v1o1v1
 Transferring g2_o1v1v1v1
 Transferring g2_v1v1v1v1
 Adding separable TPDM
 Computing TPDM gradient
 --------------------------------------------------------
 2e gradient
  Atom          X               Y               Z
 --------------------------------------------------------
    1        -42.345461       26.200938       -0.000000  
    2         -4.075382      -34.841264       -0.000000  
    3         28.684525      -16.023676        0.000000  
    4         17.736318       24.664002        0.000000  
 --------------------------------------------------------
 --------------------------------------------------------
 Final gradient
  Atom          X               Y               Z
 --------------------------------------------------------
    1        -42.345461       26.200938       -0.000000  
    2         -4.075382      -34.841264       -0.000000  
    3         28.684525      -16.023676        0.000000  
    4         17.736318       24.664002        0.000000  
 --------------------------------------------------------
 Analytic gradient from two-electron contribution:   CPU 310.80 s  wall 91.32 s

 Total ccman2 time:   CPU 1968.41 s  wall 516.95 s


 --------------------------------------------------------------

                    Orbital Energies (a.u.)
 --------------------------------------------------------------

 Alpha MOs
 -- Occupied --
*******-104.862 -80.038 -80.032 -65.181 -58.541 -58.540 -58.540
-10.588  -9.861  -8.056  -8.053  -8.053  -7.577  -7.572  -7.474
 -7.467  -7.466  -5.470  -5.468  -5.468  -5.464  -5.463  -5.463
 -3.214  -3.210  -3.210  -3.201  -3.201  -1.138  -1.051  -0.901
 -0.705  -0.563  -0.532  -0.516  -0.463  -0.457  -0.436  -0.393
 -0.357
 -- Virtual --
 -0.021   0.018   0.061   0.067   0.080   0.082   0.091   0.106
  0.109   0.113   0.125   0.134   0.147   0.158   0.162   0.165
  0.174   0.196   0.215   0.266   0.326   0.373   0.387   0.390
  0.424   0.429   0.497   0.546   0.556   0.565   0.616   0.621
  0.655   0.661   0.724   0.725   0.772   0.788   0.804   0.816
  0.825   0.841   0.868   0.893   0.962   1.008   1.055   1.076
  1.129   1.140   1.174   1.198   1.225   1.310   1.394   1.514
  1.780   1.837   1.864   1.944   1.999   2.045   2.298   2.328
  2.404   2.609   2.653   2.734   4.529   4.544   4.547   4.576
  4.748   7.143   7.234   7.410   8.202   8.226   8.281  10.369
 14.723  14.751  14.771  14.774  14.867  14.889  26.686  26.803
 27.015  49.460 165.807 166.039 219.226 293.886 293.908 293.978
*******
 --------------------------------------------------------------

          Ground-State Mulliken Net Atomic Charges

     Atom                 Charge (a.u.)
  ----------------------------------------
      1 Br                   -0.237067
      2 P                     0.324086
      3 P                    -0.081795
      4 Cl                   -0.005224
  ----------------------------------------
  Sum of atomic charges =    -0.000000

 -----------------------------------------------------------------
                    Cartesian Multipole Moments
 -----------------------------------------------------------------
    Charge (ESU x 10^10)
                 0.0000
    Dipole Moment (Debye)
         X      -0.2851      Y       1.0137      Z       0.0000
       Tot       1.0531
    Quadrupole Moments (Debye-Ang)
        XX     -59.4255     XY      -1.5209     YY     -57.9532
        XZ      -0.0000     YZ      -0.0000     ZZ     -57.6866
    Octopole Moments (Debye-Ang^2)
       XXX      48.3178    XXY      -8.8917    XYY      16.7946
       YYY     -26.6153    XXZ       0.0000    XYZ      -0.0000
       YYZ       0.0000    XZZ      14.3140    YZZ      -7.0885
       ZZZ       0.0000
    Hexadecapole Moments (Debye-Ang^3)
      XXXX    -870.6009   XXXY     -12.7367   XXYY    -214.0684
      XYYY     -10.4053   YYYY    -420.2647   XXXZ       0.0000
      XXYZ      -0.0000   XYYZ      -0.0000   YYYZ       0.0000
      XXZZ    -157.6027   XYZZ      -2.1896   YYZZ     -86.5114
      XZZZ      -0.0000   YZZZ      -0.0000   ZZZZ     -81.0710
 -----------------------------------------------------------------
 DrvMan completing analytic gradient of the correlated energy
 Correlated dipole moment
            1
    1  -0.1121762
    2   0.3988349
    3   0.0000000
 Energy read as -3714.032355549
 Full Analytical Gradient: (in a.u., or Hartree/Bohr)
             1             2             3             4
    1    0.00006619   -0.00007946    0.00001688   -0.00000362
    2   -0.00000058   -0.00006716    0.00015380   -0.00008606
    3   -0.00000000    0.00000000   -0.00000000    0.00000000
 Gradient time:  CPU 0.72 s  wall 0.75 s
 ----------------------------------------------------------------
             Standard Nuclear Orientation (Angstroms)
    I     Atom           X                Y                Z
 ----------------------------------------------------------------
    1      Br      1.5492054854    -0.3941481742     0.0000000000
    2      P       0.2433488781     1.4184295017    -0.0000000000
    3      P      -1.7230908270     0.8590668285    -0.0000000000
    4      Cl     -1.8859448680    -1.1980740505     0.0000000000
 ----------------------------------------------------------------
 Nuclear Repulsion Energy =   456.5216900008 hartrees
 There are       41 alpha and       41 beta electrons

                       Distance Matrix (Angstroms)
             Br(  1)   P (  2)   P (  3)
   P (  2)  2.233987
   P (  3)  3.504065  2.044449
   Cl(  4)  3.527968  3.373423  2.063577

 Requested basis set is 6-311++G(d,p)
 There are 58 shells and 138 basis functions
 A cutoff of  1.0D-14 yielded   1442 shell pairs
 There are      8800 function pairs (      9630 Cartesian)
 Smallest overlap matrix eigenvalue = 3.77E-04
 Guess MOs from SCF MO coefficient file

 -----------------------------------------------------------------------
  General SCF calculation program by
  Eric Jon Sundstrom, Paul Horn, Yuezhi Mao, Dmitri Zuev, Alec White,
  David Stuck, Shaama M.S., Shane Yost, Joonho Lee, David Small,
  Daniel Levine, Susi Lehtola, Hugh Burton, Evgeny Epifanovsky
 -----------------------------------------------------------------------
 Hartree-Fock
 using 4 threads for integral computing
 -------------------------------------------------------
 OpenMP Integral computing Module                
 Release: version 2.0, May 2017, Q-Chem Inc. Pleasanton 
 -------------------------------------------------------
 A restricted SCF calculation will be
 performed using DIIS
 SCF converges when DIIS error is below 1.0e-08
 ---------------------------------------
  Cycle       Energy         DIIS error
 ---------------------------------------
    1   -3713.3687293931      9.31e-06  
    2   -3713.3687297340      2.56e-06  
    3   -3713.3687297708      1.27e-06  
    4   -3713.3687297781      4.41e-07  
    5   -3713.3687297797      1.62e-07  
    6   -3713.3687297800      5.39e-08  
    7   -3713.3687297800      2.20e-08  
    8   -3713.3687297800      7.64e-09  Convergence criterion met
 ---------------------------------------
 SCF time:   CPU 7.70s  wall 2.00s 
 SCF   energy in the final basis set =    -3713.3687297800
 Total energy in the final basis set =    -3713.3687297800


 ------------------------------------------------------------------------------

   CCMAN2: suite of methods based on coupled cluster
           and equation of motion theories.

   Components:
   * libvmm-1.3-trunk
     by Evgeny Epifanovsky, Ilya Kaliman.
   * libtensor-2.5-trunk
     by Evgeny Epifanovsky, Michael Wormit, Dmitry Zuev, Sam Manzer, 
        Ilya Kaliman.
   * libcc-2.5-trunk
     by Evgeny Epifanovsky, Arik Landau, Tomasz Kus, Kirill Khistyaev, 
        Dmitry Zuev, Prashant Manohar, Xintian Feng, Anna Krylov, 
        Matthew Goldey, Alec White, Thomas Jagau, Kaushik Nanda, 
        Anastasia Gunina, Alexander Kunitsa, Joonho Lee.

   CCMAN original authors:
   Anna I. Krylov, C. David Sherrill, Steven R. Gwaltney,
   Edward F. C. Byrd (2000)
   Sergey V. Levchenko, Lyudmila V. Slipchenko, Tao Wang,
   Ana-Maria C. Cristian (2003)
   Piotr A. Pieniazek, C. Melania Oana, Evgeny Epifanovsky (2007)
   Prashant Manohar (2009)

 ------------------------------------------------------------------------------


 Allocating and initializing 29808MB of RAM...
 Calculation will run on 4 cores.


 Alpha MOs, Restricted
 -- Occupied --                  
-490.05 -104.86  -80.04  -80.03  -65.18  -58.54  -58.54  -58.54
  1 A     2 A     3 A     4 A     5 A     6 A     7 A     8 A                  
-10.588  -9.861  -8.056  -8.053  -8.053  -7.577  -7.572  -7.474
  9 A    10 A    11 A    12 A    13 A    14 A    15 A    16 A                  
 -7.467  -7.466  -5.470  -5.468  -5.468  -5.464  -5.463  -5.463
 17 A    18 A    19 A    20 A    21 A    22 A    23 A    24 A                  
 -3.214  -3.210  -3.210  -3.201  -3.201  -1.138  -1.051  -0.901
 25 A    26 A    27 A    28 A    29 A    30 A    31 A    32 A                  
 -0.705  -0.563  -0.532  -0.515  -0.463  -0.457  -0.436  -0.393
 33 A    34 A    35 A    36 A    37 A    38 A    39 A    40 A                  
 -0.357
 41 A                                                                          
 -- Virtual --                   
 -0.021   0.018   0.061   0.067   0.080   0.082   0.091   0.106
 42 A    43 A    44 A    45 A    46 A    47 A    48 A    49 A                  
  0.109   0.113   0.125   0.134   0.147   0.158   0.162   0.165
 50 A    51 A    52 A    53 A    54 A    55 A    56 A    57 A                  
  0.174   0.196   0.215   0.266   0.326   0.373   0.387   0.390
 58 A    59 A    60 A    61 A    62 A    63 A    64 A    65 A                  
  0.424   0.429   0.497   0.546   0.556   0.565   0.616   0.621
 66 A    67 A    68 A    69 A    70 A    71 A    72 A    73 A                  
  0.655   0.661   0.724   0.725   0.772   0.788   0.804   0.816
 74 A    75 A    76 A    77 A    78 A    79 A    80 A    81 A                  
  0.825   0.841   0.868   0.893   0.963   1.009   1.055   1.076
 82 A    83 A    84 A    85 A    86 A    87 A    88 A    89 A                  
  1.129   1.140   1.174   1.198   1.226   1.311   1.394   1.514
 90 A    91 A    92 A    93 A    94 A    95 A    96 A    97 A                  
  1.780   1.837   1.864   1.945   1.999   2.045   2.298   2.328
 98 A    99 A   100 A   101 A   102 A   103 A   104 A   105 A                  
  2.405   2.609   2.653   2.734   4.529   4.544   4.547   4.576
106 A   107 A   108 A   109 A   110 A   111 A   112 A   113 A                  
  4.748   7.143   7.234   7.410   8.202   8.226   8.281  10.369
114 A   115 A   116 A   117 A   118 A   119 A   120 A   121 A                  
 14.723  14.751  14.771  14.774  14.867  14.889  26.686  26.804
122 A   123 A   124 A   125 A   126 A   127 A   128 A   129 A                  
 27.015  49.460 165.807 166.040 219.226 293.886 293.908 293.978
130 A   131 A   132 A   133 A   134 A   135 A   136 A   137 A                  
*******
138 A                                                                          

 Beta MOs, Restricted
 -- Occupied --                  
-490.05 -104.86  -80.04  -80.03  -65.18  -58.54  -58.54  -58.54
  1 A     2 A     3 A     4 A     5 A     6 A     7 A     8 A                  
-10.588  -9.861  -8.056  -8.053  -8.053  -7.577  -7.572  -7.474
  9 A    10 A    11 A    12 A    13 A    14 A    15 A    16 A                  
 -7.467  -7.466  -5.470  -5.468  -5.468  -5.464  -5.463  -5.463
 17 A    18 A    19 A    20 A    21 A    22 A    23 A    24 A                  
 -3.214  -3.210  -3.210  -3.201  -3.201  -1.138  -1.051  -0.901
 25 A    26 A    27 A    28 A    29 A    30 A    31 A    32 A                  
 -0.705  -0.563  -0.532  -0.515  -0.463  -0.457  -0.436  -0.393
 33 A    34 A    35 A    36 A    37 A    38 A    39 A    40 A                  
 -0.357
 41 A                                                                          
 -- Virtual --                   
 -0.021   0.018   0.061   0.067   0.080   0.082   0.091   0.106
 42 A    43 A    44 A    45 A    46 A    47 A    48 A    49 A                  
  0.109   0.113   0.125   0.134   0.147   0.158   0.162   0.165
 50 A    51 A    52 A    53 A    54 A    55 A    56 A    57 A                  
  0.174   0.196   0.215   0.266   0.326   0.373   0.387   0.390
 58 A    59 A    60 A    61 A    62 A    63 A    64 A    65 A                  
  0.424   0.429   0.497   0.546   0.556   0.565   0.616   0.621
 66 A    67 A    68 A    69 A    70 A    71 A    72 A    73 A                  
  0.655   0.661   0.724   0.725   0.772   0.788   0.804   0.816
 74 A    75 A    76 A    77 A    78 A    79 A    80 A    81 A                  
  0.825   0.841   0.868   0.893   0.963   1.009   1.055   1.076
 82 A    83 A    84 A    85 A    86 A    87 A    88 A    89 A                  
  1.129   1.140   1.174   1.198   1.226   1.311   1.394   1.514
 90 A    91 A    92 A    93 A    94 A    95 A    96 A    97 A                  
  1.780   1.837   1.864   1.945   1.999   2.045   2.298   2.328
 98 A    99 A   100 A   101 A   102 A   103 A   104 A   105 A                  
  2.405   2.609   2.653   2.734   4.529   4.544   4.547   4.576
106 A   107 A   108 A   109 A   110 A   111 A   112 A   113 A                  
  4.748   7.143   7.234   7.410   8.202   8.226   8.281  10.369
114 A   115 A   116 A   117 A   118 A   119 A   120 A   121 A                  
 14.723  14.751  14.771  14.774  14.867  14.889  26.686  26.804
122 A   123 A   124 A   125 A   126 A   127 A   128 A   129 A                  
 27.015  49.460 165.807 166.040 219.226 293.886 293.908 293.978
130 A   131 A   132 A   133 A   134 A   135 A   136 A   137 A                  
*******
138 A                                                                          

 Occupation and symmetry of molecular orbitals

 Point group: C1 (1 irreducible representation).

                           A     All 
 -------------------------------------
 All molecular orbitals:
  - Alpha                  138   138 
  - Beta                   138   138 
 -------------------------------------
 Alpha orbitals:
  - Frozen occupied        24    24  
  - Active occupied        17    17  
  - Active virtual         97    97  
  - Frozen virtual         0     0   
 -------------------------------------
 Beta orbitals:
  - Frozen occupied        24    24  
  - Active occupied        17    17  
  - Active virtual         97    97  
  - Frozen virtual         0     0   
 -------------------------------------

 Import integrals:   CPU 0.00 s  wall 0.00 s

 Import integrals:   CPU 54.82 s  wall 14.18 s

 MP2 amplitudes:   CPU 0.16 s  wall 0.12 s

Running a double precision version
           CCSD T amplitudes will be solved using DIIS.

           Start     Size      MaxIter   EConv     TConv     
           3         7         100       1.00e-07  1.00e-05  
 ------------------------------------------------------------------------------
           Energy (a.u.)   Ediff      Tdiff       Comment
 ------------------------------------------------------------------------------
         -3714.00618354                           
     1   -3714.01091698   4.73e-03   8.16e-01     
     2   -3714.02881019   1.79e-02   1.00e-01     
     3   -3714.02986241   1.05e-03   4.13e-02     
     4   -3714.03173211   1.87e-03   1.34e-02     Switched to DIIS steps.
     5   -3714.03234884   6.17e-04   1.19e-02     
     6   -3714.03235534   6.50e-06   2.39e-03     
     7   -3714.03235201   3.33e-06   9.29e-04     
     8   -3714.03235460   2.59e-06   2.03e-04     
     9   -3714.03235503   4.34e-07   9.04e-05     
    10   -3714.03235531   2.79e-07   4.05e-05     
    11   -3714.03235540   8.62e-08   2.80e-05     
    12   -3714.03235535   4.76e-08   7.64e-06     
 ------------------------------------------------------------------------------
         -3714.03235535                           CCSD T converged.

End of double precision
 SCF energy                 = -3713.36872978
 MP2 energy                 = -3714.00618354
 CCSD correlation energy     =    -0.66362557
 CCSD total energy           = -3714.03235535

 CCSD  T1^2 = 0.0109  T2^2 = 0.2953  Leading amplitudes:

 Amplitude    Orbitals with energies
 -0.0218       37 (A) A                  ->    42 (A) A                   
              -0.4628                         -0.0212                     
 -0.0218       37 (A) B                  ->    42 (A) B                   
              -0.4628                         -0.0212                     
 -0.0212       41 (A) A                  ->    64 (A) A                   
              -0.3573                          0.3875                     
 -0.0212       41 (A) B                  ->    64 (A) B                   
              -0.3573                          0.3875                     

 Amplitude    Orbitals with energies
 -0.1426       41 (A) A      41 (A) B    ->    42 (A) A      42 (A) B     
              -0.3573       -0.3573           -0.0212       -0.0212       
  0.1426       41 (A) A      41 (A) B    ->    42 (A) B      42 (A) A     
              -0.3573       -0.3573           -0.0212       -0.0212       
  0.1426       41 (A) B      41 (A) A    ->    42 (A) A      42 (A) B     
              -0.3573       -0.3573           -0.0212       -0.0212       
 -0.1426       41 (A) B      41 (A) A    ->    42 (A) B      42 (A) A     
              -0.3573       -0.3573           -0.0212       -0.0212       

 Computing CCSD intemediates for later calculations in double precision
 Finished.

Running a double precision version
           CCSD Lambda amplitudes will be solved using DIIS.
           Start     Size      MaxIter   EConv     LConv     
           3         7         100       1.00e-07  1.00e-05  
 ------------------------------------------------------------------------------
            Enorm      Ldiff       Comment
 ------------------------------------------------------------------------------
     1     6.02e-02   4.77e-02     
     2     1.35e-02   5.29e-03     
     3     5.64e-03   2.33e-03     
     4     2.85e-03   1.20e-03     Switched to DIIS steps.
     5     8.80e-04   5.05e-04     
     6     3.93e-04   1.34e-04     
     7     1.14e-04   3.24e-05     
     8     5.04e-05   3.50e-06     
     9     1.79e-05   3.59e-06     
    10     7.29e-06   1.34e-06     
    11     2.64e-06   5.21e-07     
    12     1.33e-06   1.14e-07     
    13     6.37e-07   8.08e-08     
    14     2.97e-07   9.58e-10     
    15     1.40e-07   5.17e-09     
    16     4.92e-08   7.30e-09     
 ------------------------------------------------------------------------------
                                   CCSD Lambda converged.

 Computing density matrices in double precision...
           Orbital response amplitudes will be solved using DIIS.
           Start     Size      MaxIter   EConv     LConv     
           3         7         100       1.00e-06  1.00e-06  
 ------------------------------------------------------------------------------
            Enorm      Ldiff       Comment
 ------------------------------------------------------------------------------
     1     1.11e-01   3.21e-03     
     2     1.15e-01   4.05e-03     
     3     1.47e-01   3.23e-02     
     4     2.05e-02   6.74e-02     Switched to DIIS steps.
     5     7.47e-03   3.88e-03     
     6     1.00e-03   4.02e-04     
     7     1.83e-04   1.88e-04     
     8     5.60e-05   4.11e-05     
     9     1.55e-05   2.75e-06     
    10     5.61e-06   1.08e-06     
    11     2.45e-06   3.64e-08     
    12     7.43e-07   3.44e-08     
 ------------------------------------------------------------------------------
                                   Orbital response converged.

 Computing density matrices... Done.
 CCSD calculation:   CPU 1601.71 s  wall 410.91 s

 Transferring MO TPDM to AO TPDM
 Transferring g2_o1o1o1o1
 Transferring g2_o1o1o1v1
 Transferring g2_o1o1v1v1
 Transferring g2_o1v1o1v1
 Transferring g2_o1v1v1v1
 Transferring g2_v1v1v1v1
 Adding separable TPDM
 Computing TPDM gradient
 --------------------------------------------------------
 2e gradient
  Atom          X               Y               Z
 --------------------------------------------------------
    1        -42.362763       26.236461        0.000000  
    2         -4.076624      -34.875990       -0.000000  
    3         28.690661      -16.029460        0.000000  
    4         17.748726       24.668988       -0.000000  
 --------------------------------------------------------
 --------------------------------------------------------
 Final gradient
  Atom          X               Y               Z
 --------------------------------------------------------
    1        -42.362763       26.236461        0.000000  
    2         -4.076624      -34.875990       -0.000000  
    3         28.690661      -16.029460        0.000000  
    4         17.748726       24.668988       -0.000000  
 --------------------------------------------------------
 Analytic gradient from two-electron contribution:   CPU 315.55 s  wall 92.55 s

 Total ccman2 time:   CPU 1975.74 s  wall 518.94 s


 --------------------------------------------------------------

                    Orbital Energies (a.u.)
 --------------------------------------------------------------

 Alpha MOs
 -- Occupied --
*******-104.862 -80.037 -80.032 -65.181 -58.541 -58.540 -58.540
-10.588  -9.861  -8.056  -8.053  -8.053  -7.577  -7.572  -7.474
 -7.467  -7.466  -5.470  -5.468  -5.468  -5.464  -5.463  -5.463
 -3.214  -3.210  -3.210  -3.201  -3.201  -1.138  -1.051  -0.901
 -0.705  -0.563  -0.532  -0.515  -0.463  -0.457  -0.436  -0.393
 -0.357
 -- Virtual --
 -0.021   0.018   0.061   0.067   0.080   0.082   0.091   0.106
  0.109   0.113   0.125   0.134   0.147   0.158   0.162   0.165
  0.174   0.196   0.215   0.266   0.326   0.373   0.387   0.390
  0.424   0.429   0.497   0.546   0.556   0.565   0.616   0.621
  0.655   0.661   0.724   0.725   0.772   0.788   0.804   0.816
  0.825   0.841   0.868   0.893   0.963   1.009   1.055   1.076
  1.129   1.140   1.174   1.198   1.226   1.311   1.394   1.514
  1.780   1.837   1.864   1.945   1.999   2.045   2.298   2.328
  2.405   2.609   2.653   2.734   4.529   4.544   4.547   4.576
  4.748   7.143   7.234   7.410   8.202   8.226   8.281  10.369
 14.723  14.751  14.771  14.774  14.867  14.889  26.686  26.804
 27.015  49.460 165.807 166.040 219.226 293.886 293.908 293.978
*******
 --------------------------------------------------------------

          Ground-State Mulliken Net Atomic Charges

     Atom                 Charge (a.u.)
  ----------------------------------------
      1 Br                   -0.236898
      2 P                     0.324018
      3 P                    -0.081905
      4 Cl                   -0.005215
  ----------------------------------------
  Sum of atomic charges =    -0.000000

 -----------------------------------------------------------------
                    Cartesian Multipole Moments
 -----------------------------------------------------------------
    Charge (ESU x 10^10)
                -0.0000
    Dipole Moment (Debye)
         X      -0.2798      Y       1.0119      Z       0.0000
       Tot       1.0498
    Quadrupole Moments (Debye-Ang)
        XX     -59.4272     XY      -1.5195     YY     -57.9531
        XZ      -0.0000     YZ      -0.0000     ZZ     -57.6849
    Octopole Moments (Debye-Ang^2)
       XXX      48.4575    XXY      -8.8914    XYY      16.8388
       YYY     -26.6207    XXZ       0.0000    XYZ       0.0000
       YYZ       0.0000    XZZ      14.3583    YZZ      -7.0903
       ZZZ       0.0000
    Hexadecapole Moments (Debye-Ang^3)
      XXXX    -869.9691   XXXY     -12.7378   XXYY    -213.9668
      XYYY     -10.4544   YYYY    -420.2627   XXXZ      -0.0000
      XXYZ      -0.0000   XYYZ      -0.0000   YYYZ      -0.0000
      XXZZ    -157.4845   XYZZ      -2.2034   YYZZ     -86.5126
      XZZZ      -0.0000   YZZZ      -0.0000   ZZZZ     -81.0667
 -----------------------------------------------------------------
 DrvMan completing analytic gradient of the correlated energy
 Correlated dipole moment
            1
    1  -0.1100885
    2   0.3980948
    3   0.0000000
 Energy read as -3714.032355350
 Full Analytical Gradient: (in a.u., or Hartree/Bohr)
             1             2             3             4
    1   -0.00016831    0.00008882    0.00008101   -0.00000152
    2    0.00022302   -0.00024409    0.00010661   -0.00008554
    3    0.00000000   -0.00000000   -0.00000000    0.00000000
 Gradient time:  CPU 0.70 s  wall 0.74 s
 ----------------------------------------------------------------
             Standard Nuclear Orientation (Angstroms)
    I     Atom           X                Y                Z
 ----------------------------------------------------------------
    1      Br      1.5502054854    -0.3931481742     0.0000000000
    2      P       0.2433488781     1.4184295017    -0.0000000000
    3      P      -1.7230908270     0.8590668285    -0.0000000000
    4      Cl     -1.8859448680    -1.1980740505     0.0000000000
 ----------------------------------------------------------------
 Nuclear Repulsion Energy =   456.4908651953 hartrees
 There are       41 alpha and       41 beta electrons

                       Distance Matrix (Angstroms)
             Br(  1)   P (  2)   P (  3)
   P (  2)  2.233761
   P (  3)  3.504641  2.044449
   Cl(  4)  3.529169  3.373423  2.063577

 Requested basis set is 6-311++G(d,p)
 There are 58 shells and 138 basis functions
 A cutoff of  1.0D-14 yielded   1442 shell pairs
 There are      8800 function pairs (      9630 Cartesian)
 Smallest overlap matrix eigenvalue = 3.77E-04
 Guess MOs from SCF MO coefficient file

 -----------------------------------------------------------------------
  General SCF calculation program by
  Eric Jon Sundstrom, Paul Horn, Yuezhi Mao, Dmitri Zuev, Alec White,
  David Stuck, Shaama M.S., Shane Yost, Joonho Lee, David Small,
  Daniel Levine, Susi Lehtola, Hugh Burton, Evgeny Epifanovsky
 -----------------------------------------------------------------------
 Hartree-Fock
 using 4 threads for integral computing
 -------------------------------------------------------
 OpenMP Integral computing Module                
 Release: version 2.0, May 2017, Q-Chem Inc. Pleasanton 
 -------------------------------------------------------
 A restricted SCF calculation will be
 performed using DIIS
 SCF converges when DIIS error is below 1.0e-08
 ---------------------------------------
  Cycle       Energy         DIIS error
 ---------------------------------------
    1   -3713.3687335211      4.95e-06  
    2   -3713.3687336413      1.40e-06  
    3   -3713.3687336596      4.84e-07  
    4   -3713.3687336618      1.92e-07  
    5   -3713.3687336621      6.67e-08  
    6   -3713.3687336622      2.13e-08  
    7   -3713.3687336622      7.85e-09  Convergence criterion met
 ---------------------------------------
 SCF time:   CPU 6.76s  wall 2.00s 
 SCF   energy in the final basis set =    -3713.3687336622
 Total energy in the final basis set =    -3713.3687336622


 ------------------------------------------------------------------------------

   CCMAN2: suite of methods based on coupled cluster
           and equation of motion theories.

   Components:
   * libvmm-1.3-trunk
     by Evgeny Epifanovsky, Ilya Kaliman.
   * libtensor-2.5-trunk
     by Evgeny Epifanovsky, Michael Wormit, Dmitry Zuev, Sam Manzer, 
        Ilya Kaliman.
   * libcc-2.5-trunk
     by Evgeny Epifanovsky, Arik Landau, Tomasz Kus, Kirill Khistyaev, 
        Dmitry Zuev, Prashant Manohar, Xintian Feng, Anna Krylov, 
        Matthew Goldey, Alec White, Thomas Jagau, Kaushik Nanda, 
        Anastasia Gunina, Alexander Kunitsa, Joonho Lee.

   CCMAN original authors:
   Anna I. Krylov, C. David Sherrill, Steven R. Gwaltney,
   Edward F. C. Byrd (2000)
   Sergey V. Levchenko, Lyudmila V. Slipchenko, Tao Wang,
   Ana-Maria C. Cristian (2003)
   Piotr A. Pieniazek, C. Melania Oana, Evgeny Epifanovsky (2007)
   Prashant Manohar (2009)

 ------------------------------------------------------------------------------


 Allocating and initializing 29808MB of RAM...
 Calculation will run on 4 cores.


 Alpha MOs, Restricted
 -- Occupied --                  
-490.05 -104.86  -80.04  -80.03  -65.18  -58.54  -58.54  -58.54
  1 A     2 A     3 A     4 A     5 A     6 A     7 A     8 A                  
-10.588  -9.861  -8.056  -8.053  -8.053  -7.577  -7.572  -7.474
  9 A    10 A    11 A    12 A    13 A    14 A    15 A    16 A                  
 -7.467  -7.466  -5.470  -5.468  -5.468  -5.464  -5.463  -5.463
 17 A    18 A    19 A    20 A    21 A    22 A    23 A    24 A                  
 -3.214  -3.210  -3.210  -3.201  -3.201  -1.138  -1.051  -0.901
 25 A    26 A    27 A    28 A    29 A    30 A    31 A    32 A                  
 -0.705  -0.563  -0.532  -0.515  -0.463  -0.457  -0.436  -0.393
 33 A    34 A    35 A    36 A    37 A    38 A    39 A    40 A                  
 -0.357
 41 A                                                                          
 -- Virtual --                   
 -0.021   0.018   0.061   0.067   0.080   0.082   0.091   0.106
 42 A    43 A    44 A    45 A    46 A    47 A    48 A    49 A                  
  0.109   0.113   0.125   0.134   0.147   0.158   0.162   0.165
 50 A    51 A    52 A    53 A    54 A    55 A    56 A    57 A                  
  0.174   0.196   0.215   0.266   0.326   0.373   0.387   0.390
 58 A    59 A    60 A    61 A    62 A    63 A    64 A    65 A                  
  0.424   0.429   0.497   0.546   0.556   0.565   0.616   0.621
 66 A    67 A    68 A    69 A    70 A    71 A    72 A    73 A                  
  0.655   0.661   0.724   0.725   0.772   0.788   0.804   0.816
 74 A    75 A    76 A    77 A    78 A    79 A    80 A    81 A                  
  0.825   0.841   0.868   0.893   0.963   1.009   1.055   1.076
 82 A    83 A    84 A    85 A    86 A    87 A    88 A    89 A                  
  1.129   1.140   1.174   1.198   1.226   1.311   1.394   1.514
 90 A    91 A    92 A    93 A    94 A    95 A    96 A    97 A                  
  1.780   1.837   1.864   1.944   1.999   2.045   2.298   2.328
 98 A    99 A   100 A   101 A   102 A   103 A   104 A   105 A                  
  2.405   2.609   2.653   2.734   4.529   4.544   4.547   4.576
106 A   107 A   108 A   109 A   110 A   111 A   112 A   113 A                  
  4.748   7.143   7.234   7.410   8.202   8.226   8.281  10.369
114 A   115 A   116 A   117 A   118 A   119 A   120 A   121 A                  
 14.723  14.751  14.771  14.774  14.867  14.889  26.686  26.803
122 A   123 A   124 A   125 A   126 A   127 A   128 A   129 A                  
 27.015  49.460 165.807 166.040 219.226 293.886 293.908 293.978
130 A   131 A   132 A   133 A   134 A   135 A   136 A   137 A                  
*******
138 A                                                                          

 Beta MOs, Restricted
 -- Occupied --                  
-490.05 -104.86  -80.04  -80.03  -65.18  -58.54  -58.54  -58.54
  1 A     2 A     3 A     4 A     5 A     6 A     7 A     8 A                  
-10.588  -9.861  -8.056  -8.053  -8.053  -7.577  -7.572  -7.474
  9 A    10 A    11 A    12 A    13 A    14 A    15 A    16 A                  
 -7.467  -7.466  -5.470  -5.468  -5.468  -5.464  -5.463  -5.463
 17 A    18 A    19 A    20 A    21 A    22 A    23 A    24 A                  
 -3.214  -3.210  -3.210  -3.201  -3.201  -1.138  -1.051  -0.901
 25 A    26 A    27 A    28 A    29 A    30 A    31 A    32 A                  
 -0.705  -0.563  -0.532  -0.515  -0.463  -0.457  -0.436  -0.393
 33 A    34 A    35 A    36 A    37 A    38 A    39 A    40 A                  
 -0.357
 41 A                                                                          
 -- Virtual --                   
 -0.021   0.018   0.061   0.067   0.080   0.082   0.091   0.106
 42 A    43 A    44 A    45 A    46 A    47 A    48 A    49 A                  
  0.109   0.113   0.125   0.134   0.147   0.158   0.162   0.165
 50 A    51 A    52 A    53 A    54 A    55 A    56 A    57 A                  
  0.174   0.196   0.215   0.266   0.326   0.373   0.387   0.390
 58 A    59 A    60 A    61 A    62 A    63 A    64 A    65 A                  
  0.424   0.429   0.497   0.546   0.556   0.565   0.616   0.621
 66 A    67 A    68 A    69 A    70 A    71 A    72 A    73 A                  
  0.655   0.661   0.724   0.725   0.772   0.788   0.804   0.816
 74 A    75 A    76 A    77 A    78 A    79 A    80 A    81 A                  
  0.825   0.841   0.868   0.893   0.963   1.009   1.055   1.076
 82 A    83 A    84 A    85 A    86 A    87 A    88 A    89 A                  
  1.129   1.140   1.174   1.198   1.226   1.311   1.394   1.514
 90 A    91 A    92 A    93 A    94 A    95 A    96 A    97 A                  
  1.780   1.837   1.864   1.944   1.999   2.045   2.298   2.328
 98 A    99 A   100 A   101 A   102 A   103 A   104 A   105 A                  
  2.405   2.609   2.653   2.734   4.529   4.544   4.547   4.576
106 A   107 A   108 A   109 A   110 A   111 A   112 A   113 A                  
  4.748   7.143   7.234   7.410   8.202   8.226   8.281  10.369
114 A   115 A   116 A   117 A   118 A   119 A   120 A   121 A                  
 14.723  14.751  14.771  14.774  14.867  14.889  26.686  26.803
122 A   123 A   124 A   125 A   126 A   127 A   128 A   129 A                  
 27.015  49.460 165.807 166.040 219.226 293.886 293.908 293.978
130 A   131 A   132 A   133 A   134 A   135 A   136 A   137 A                  
*******
138 A                                                                          

 Occupation and symmetry of molecular orbitals

 Point group: C1 (1 irreducible representation).

                           A     All 
 -------------------------------------
 All molecular orbitals:
  - Alpha                  138   138 
  - Beta                   138   138 
 -------------------------------------
 Alpha orbitals:
  - Frozen occupied        24    24  
  - Active occupied        17    17  
  - Active virtual         97    97  
  - Frozen virtual         0     0   
 -------------------------------------
 Beta orbitals:
  - Frozen occupied        24    24  
  - Active occupied        17    17  
  - Active virtual         97    97  
  - Frozen virtual         0     0   
 -------------------------------------

 Import integrals:   CPU 0.00 s  wall 0.00 s

 Import integrals:   CPU 56.18 s  wall 14.69 s

 MP2 amplitudes:   CPU 0.17 s  wall 0.12 s

Running a double precision version
           CCSD T amplitudes will be solved using DIIS.

           Start     Size      MaxIter   EConv     TConv     
           3         7         100       1.00e-07  1.00e-05  
 ------------------------------------------------------------------------------
           Energy (a.u.)   Ediff      Tdiff       Comment
 ------------------------------------------------------------------------------
         -3714.00618423                           
     1   -3714.01091712   4.73e-03   8.16e-01     
     2   -3714.02881023   1.79e-02   1.00e-01     
     3   -3714.02986228   1.05e-03   4.13e-02     
     4   -3714.03173194   1.87e-03   1.34e-02     Switched to DIIS steps.
     5   -3714.03234867   6.17e-04   1.19e-02     
     6   -3714.03235517   6.50e-06   2.39e-03     
     7   -3714.03235184   3.33e-06   9.28e-04     
     8   -3714.03235443   2.59e-06   2.03e-04     
     9   -3714.03235487   4.34e-07   9.05e-05     
    10   -3714.03235515   2.80e-07   4.06e-05     
    11   -3714.03235523   8.61e-08   2.80e-05     
    12   -3714.03235519   4.76e-08   7.64e-06     
 ------------------------------------------------------------------------------
         -3714.03235519                           CCSD T converged.

End of double precision
 SCF energy                 = -3713.36873366
 MP2 energy                 = -3714.00618423
 CCSD correlation energy     =    -0.66362152
 CCSD total energy           = -3714.03235519

 CCSD  T1^2 = 0.0109  T2^2 = 0.2953  Leading amplitudes:

 Amplitude    Orbitals with energies
 -0.0218       37 (A) A                  ->    42 (A) A                   
              -0.4628                         -0.0211                     
 -0.0218       37 (A) B                  ->    42 (A) B                   
              -0.4628                         -0.0211                     
  0.0212       41 (A) A                  ->    64 (A) A                   
              -0.3573                          0.3875                     
  0.0212       41 (A) B                  ->    64 (A) B                   
              -0.3573                          0.3875                     

 Amplitude    Orbitals with energies
 -0.1426       41 (A) A      41 (A) B    ->    42 (A) A      42 (A) B     
              -0.3573       -0.3573           -0.0211       -0.0211       
  0.1426       41 (A) A      41 (A) B    ->    42 (A) B      42 (A) A     
              -0.3573       -0.3573           -0.0211       -0.0211       
  0.1426       41 (A) B      41 (A) A    ->    42 (A) A      42 (A) B     
              -0.3573       -0.3573           -0.0211       -0.0211       
 -0.1426       41 (A) B      41 (A) A    ->    42 (A) B      42 (A) A     
              -0.3573       -0.3573           -0.0211       -0.0211       

 Computing CCSD intemediates for later calculations in double precision
 Finished.

Running a double precision version
           CCSD Lambda amplitudes will be solved using DIIS.
           Start     Size      MaxIter   EConv     LConv     
           3         7         100       1.00e-07  1.00e-05  
 ------------------------------------------------------------------------------
            Enorm      Ldiff       Comment
 ------------------------------------------------------------------------------
     1     6.02e-02   4.77e-02     
     2     1.35e-02   5.29e-03     
     3     5.64e-03   2.33e-03     
     4     2.85e-03   1.20e-03     Switched to DIIS steps.
     5     8.80e-04   5.05e-04     
     6     3.93e-04   1.34e-04     
     7     1.14e-04   3.24e-05     
     8     5.04e-05   3.50e-06     
     9     1.79e-05   3.58e-06     
    10     7.29e-06   1.33e-06     
    11     2.64e-06   5.20e-07     
    12     1.33e-06   1.14e-07     
    13     6.38e-07   8.07e-08     
    14     2.98e-07   1.08e-09     
    15     1.40e-07   5.13e-09     
    16     4.92e-08   7.31e-09     
 ------------------------------------------------------------------------------
                                   CCSD Lambda converged.

 Computing density matrices in double precision...
           Orbital response amplitudes will be solved using DIIS.
           Start     Size      MaxIter   EConv     LConv     
           3         7         100       1.00e-06  1.00e-06  
 ------------------------------------------------------------------------------
            Enorm      Ldiff       Comment
 ------------------------------------------------------------------------------
     1     1.11e-01   3.20e-03     
     2     1.15e-01   4.05e-03     
     3     1.47e-01   3.23e-02     
     4     2.05e-02   6.73e-02     Switched to DIIS steps.
     5     7.47e-03   3.89e-03     
     6     1.00e-03   4.02e-04     
     7     1.83e-04   1.88e-04     
     8     5.60e-05   4.11e-05     
     9     1.55e-05   2.75e-06     
    10     5.60e-06   1.08e-06     
    11     2.44e-06   3.64e-08     
    12     7.43e-07   3.45e-08     
 ------------------------------------------------------------------------------
                                   Orbital response converged.

 Computing density matrices... Done.
 CCSD calculation:   CPU 1602.46 s  wall 410.97 s

 Transferring MO TPDM to AO TPDM
 Transferring g2_o1o1o1o1
 Transferring g2_o1o1o1v1
 Transferring g2_o1o1v1v1
 Transferring g2_o1v1o1v1
 Transferring g2_o1v1v1v1
 Transferring g2_v1v1v1v1
 Adding separable TPDM
 Computing TPDM gradient
 --------------------------------------------------------
 2e gradient
  Atom          X               Y               Z
 --------------------------------------------------------
    1        -42.372351       26.222128        0.000000  
    2         -4.058615      -34.867095        0.000000  
    3         28.689764      -16.024320        0.000000  
    4         17.741202       24.669287       -0.000000  
 --------------------------------------------------------
 --------------------------------------------------------
 Final gradient
  Atom          X               Y               Z
 --------------------------------------------------------
    1        -42.372351       26.222128        0.000000  
    2         -4.058615      -34.867095        0.000000  
    3         28.689764      -16.024320        0.000000  
    4         17.741202       24.669287       -0.000000  
 --------------------------------------------------------
 Analytic gradient from two-electron contribution:   CPU 309.66 s  wall 91.22 s

 Total ccman2 time:   CPU 1972.16 s  wall 518.25 s


 --------------------------------------------------------------

                    Orbital Energies (a.u.)
 --------------------------------------------------------------

 Alpha MOs
 -- Occupied --
*******-104.862 -80.037 -80.032 -65.181 -58.541 -58.540 -58.540
-10.588  -9.861  -8.056  -8.053  -8.053  -7.577  -7.572  -7.474
 -7.467  -7.466  -5.470  -5.468  -5.468  -5.464  -5.463  -5.463
 -3.214  -3.210  -3.210  -3.201  -3.201  -1.138  -1.051  -0.901
 -0.705  -0.563  -0.532  -0.515  -0.463  -0.457  -0.436  -0.393
 -0.357
 -- Virtual --
 -0.021   0.018   0.061   0.067   0.080   0.082   0.091   0.106
  0.109   0.113   0.125   0.134   0.147   0.158   0.162   0.165
  0.174   0.196   0.215   0.266   0.326   0.373   0.387   0.390
  0.424   0.429   0.497   0.546   0.556   0.565   0.616   0.621
  0.655   0.661   0.724   0.725   0.772   0.788   0.804   0.816
  0.825   0.841   0.868   0.893   0.963   1.009   1.055   1.076
  1.129   1.140   1.174   1.198   1.226   1.311   1.394   1.514
  1.780   1.837   1.864   1.944   1.999   2.045   2.298   2.328
  2.405   2.609   2.653   2.734   4.529   4.544   4.547   4.576
  4.748   7.143   7.234   7.410   8.202   8.226   8.281  10.369
 14.723  14.751  14.771  14.774  14.867  14.889  26.686  26.803
 27.015  49.460 165.807 166.040 219.226 293.886 293.908 293.978
*******
 --------------------------------------------------------------

          Ground-State Mulliken Net Atomic Charges

     Atom                 Charge (a.u.)
  ----------------------------------------
      1 Br                   -0.236720
      2 P                     0.323786
      3 P                    -0.081729
      4 Cl                   -0.005337
  ----------------------------------------
  Sum of atomic charges =    -0.000000

 -----------------------------------------------------------------
                    Cartesian Multipole Moments
 -----------------------------------------------------------------
    Charge (ESU x 10^10)
                 0.0000
    Dipole Moment (Debye)
         X      -0.2793      Y       1.0105      Z      -0.0000
       Tot       1.0484
    Quadrupole Moments (Debye-Ang)
        XX     -59.4234     XY      -1.5212     YY     -57.9582
        XZ       0.0000     YZ       0.0000     ZZ     -57.6845
    Octopole Moments (Debye-Ang^2)
       XXX      48.4068    XXY      -8.9119    XYY      16.8192
       YYY     -26.6829    XXZ      -0.0000    XYZ       0.0000
       YYZ      -0.0000    XZZ      14.3411    YZZ      -7.1099
       ZZZ      -0.0000
    Hexadecapole Moments (Debye-Ang^3)
      XXXX    -870.2548   XXXY     -12.8257   XXYY    -214.0107
      XYYY     -10.5129   YYYY    -420.2233   XXXZ       0.0000
      XXYZ       0.0000   XYYZ       0.0000   YYYZ      -0.0000
      XXZZ    -157.5402   XYZZ      -2.2254   YYZZ     -86.4997
      XZZZ       0.0000   YZZZ       0.0000   ZZZZ     -81.0654
 -----------------------------------------------------------------
 DrvMan completing analytic gradient of the correlated energy
 Correlated dipole moment
            1
    1  -0.1098780
    2   0.3975520
    3  -0.0000000
 Energy read as -3714.032355185
 Full Analytical Gradient: (in a.u., or Hartree/Bohr)
             1             2             3             4
    1   -0.00016301    0.00011875    0.00005292   -0.00000867
    2    0.00028533   -0.00033446    0.00012339   -0.00007426
    3    0.00000000   -0.00000000    0.00000000   -0.00000000
 Gradient time:  CPU 0.76 s  wall 0.77 s
 ----------------------------------------------------------------
             Standard Nuclear Orientation (Angstroms)
    I     Atom           X                Y                Z
 ----------------------------------------------------------------
    1      Br      1.5502054854    -0.3951481742     0.0000000000
    2      P       0.2433488781     1.4184295017    -0.0000000000
    3      P      -1.7230908270     0.8590668285    -0.0000000000
    4      Cl     -1.8859448680    -1.1980740505     0.0000000000
 ----------------------------------------------------------------
 Nuclear Repulsion Energy =   456.3959512386 hartrees
 There are       41 alpha and       41 beta electrons

                       Distance Matrix (Angstroms)
             Br(  1)   P (  2)   P (  3)
   P (  2)  2.235383
   P (  3)  3.505356  2.044449
   Cl(  4)  3.528714  3.373423  2.063577

 Requested basis set is 6-311++G(d,p)
 There are 58 shells and 138 basis functions
 A cutoff of  1.0D-14 yielded   1442 shell pairs
 There are      8800 function pairs (      9630 Cartesian)
 Smallest overlap matrix eigenvalue = 3.78E-04
 Guess MOs from SCF MO coefficient file

 -----------------------------------------------------------------------
  General SCF calculation program by
  Eric Jon Sundstrom, Paul Horn, Yuezhi Mao, Dmitri Zuev, Alec White,
  David Stuck, Shaama M.S., Shane Yost, Joonho Lee, David Small,
  Daniel Levine, Susi Lehtola, Hugh Burton, Evgeny Epifanovsky
 -----------------------------------------------------------------------
 Hartree-Fock
 using 4 threads for integral computing
 -------------------------------------------------------
 OpenMP Integral computing Module                
 Release: version 2.0, May 2017, Q-Chem Inc. Pleasanton 
 -------------------------------------------------------
 A restricted SCF calculation will be
 performed using DIIS
 SCF converges when DIIS error is below 1.0e-08
 ---------------------------------------
  Cycle       Energy         DIIS error
 ---------------------------------------
    1   -3713.3687168845      1.14e-05  
    2   -3713.3687173655      2.96e-06  
    3   -3713.3687174143      1.45e-06  
    4   -3713.3687174227      4.62e-07  
    5   -3713.3687174244      1.88e-07  
    6   -3713.3687174247      6.63e-08  
    7   -3713.3687174247      3.42e-08  
    8   -3713.3687174247      1.41e-08  
    9   -3713.3687174248      5.18e-09  Convergence criterion met
 ---------------------------------------
 SCF time:   CPU 8.61s  wall 2.00s 
 SCF   energy in the final basis set =    -3713.3687174248
 Total energy in the final basis set =    -3713.3687174248


 ------------------------------------------------------------------------------

   CCMAN2: suite of methods based on coupled cluster
           and equation of motion theories.

   Components:
   * libvmm-1.3-trunk
     by Evgeny Epifanovsky, Ilya Kaliman.
   * libtensor-2.5-trunk
     by Evgeny Epifanovsky, Michael Wormit, Dmitry Zuev, Sam Manzer, 
        Ilya Kaliman.
   * libcc-2.5-trunk
     by Evgeny Epifanovsky, Arik Landau, Tomasz Kus, Kirill Khistyaev, 
        Dmitry Zuev, Prashant Manohar, Xintian Feng, Anna Krylov, 
        Matthew Goldey, Alec White, Thomas Jagau, Kaushik Nanda, 
        Anastasia Gunina, Alexander Kunitsa, Joonho Lee.

   CCMAN original authors:
   Anna I. Krylov, C. David Sherrill, Steven R. Gwaltney,
   Edward F. C. Byrd (2000)
   Sergey V. Levchenko, Lyudmila V. Slipchenko, Tao Wang,
   Ana-Maria C. Cristian (2003)
   Piotr A. Pieniazek, C. Melania Oana, Evgeny Epifanovsky (2007)
   Prashant Manohar (2009)

 ------------------------------------------------------------------------------


 Allocating and initializing 29808MB of RAM...
 Calculation will run on 4 cores.


 Alpha MOs, Restricted
 -- Occupied --                  
-490.05 -104.86  -80.04  -80.03  -65.18  -58.54  -58.54  -58.54
  1 A     2 A     3 A     4 A     5 A     6 A     7 A     8 A                  
-10.588  -9.861  -8.056  -8.053  -8.053  -7.577  -7.572  -7.474
  9 A    10 A    11 A    12 A    13 A    14 A    15 A    16 A                  
 -7.466  -7.466  -5.470  -5.468  -5.468  -5.464  -5.463  -5.463
 17 A    18 A    19 A    20 A    21 A    22 A    23 A    24 A                  
 -3.213  -3.210  -3.209  -3.201  -3.201  -1.138  -1.051  -0.901
 25 A    26 A    27 A    28 A    29 A    30 A    31 A    32 A                  
 -0.705  -0.563  -0.532  -0.516  -0.463  -0.457  -0.436  -0.393
 33 A    34 A    35 A    36 A    37 A    38 A    39 A    40 A                  
 -0.357
 41 A                                                                          
 -- Virtual --                   
 -0.021   0.018   0.061   0.067   0.080   0.082   0.091   0.106
 42 A    43 A    44 A    45 A    46 A    47 A    48 A    49 A                  
  0.109   0.113   0.125   0.134   0.147   0.158   0.162   0.165
 50 A    51 A    52 A    53 A    54 A    55 A    56 A    57 A                  
  0.174   0.196   0.215   0.266   0.326   0.373   0.387   0.390
 58 A    59 A    60 A    61 A    62 A    63 A    64 A    65 A                  
  0.424   0.429   0.497   0.546   0.556   0.565   0.616   0.621
 66 A    67 A    68 A    69 A    70 A    71 A    72 A    73 A                  
  0.655   0.661   0.724   0.725   0.772   0.788   0.804   0.816
 74 A    75 A    76 A    77 A    78 A    79 A    80 A    81 A                  
  0.825   0.841   0.868   0.893   0.962   1.008   1.055   1.076
 82 A    83 A    84 A    85 A    86 A    87 A    88 A    89 A                  
  1.129   1.140   1.174   1.198   1.225   1.310   1.394   1.514
 90 A    91 A    92 A    93 A    94 A    95 A    96 A    97 A                  
  1.780   1.837   1.864   1.944   1.999   2.045   2.298   2.328
 98 A    99 A   100 A   101 A   102 A   103 A   104 A   105 A                  
  2.404   2.609   2.653   2.734   4.529   4.544   4.547   4.576
106 A   107 A   108 A   109 A   110 A   111 A   112 A   113 A                  
  4.748   7.143   7.234   7.410   8.202   8.226   8.281  10.369
114 A   115 A   116 A   117 A   118 A   119 A   120 A   121 A                  
 14.723  14.751  14.771  14.774  14.867  14.888  26.686  26.803
122 A   123 A   124 A   125 A   126 A   127 A   128 A   129 A                  
 27.015  49.460 165.807 166.039 219.226 293.886 293.908 293.978
130 A   131 A   132 A   133 A   134 A   135 A   136 A   137 A                  
*******
138 A                                                                          

 Beta MOs, Restricted
 -- Occupied --                  
-490.05 -104.86  -80.04  -80.03  -65.18  -58.54  -58.54  -58.54
  1 A     2 A     3 A     4 A     5 A     6 A     7 A     8 A                  
-10.588  -9.861  -8.056  -8.053  -8.053  -7.577  -7.572  -7.474
  9 A    10 A    11 A    12 A    13 A    14 A    15 A    16 A                  
 -7.466  -7.466  -5.470  -5.468  -5.468  -5.464  -5.463  -5.463
 17 A    18 A    19 A    20 A    21 A    22 A    23 A    24 A                  
 -3.213  -3.210  -3.209  -3.201  -3.201  -1.138  -1.051  -0.901
 25 A    26 A    27 A    28 A    29 A    30 A    31 A    32 A                  
 -0.705  -0.563  -0.532  -0.516  -0.463  -0.457  -0.436  -0.393
 33 A    34 A    35 A    36 A    37 A    38 A    39 A    40 A                  
 -0.357
 41 A                                                                          
 -- Virtual --                   
 -0.021   0.018   0.061   0.067   0.080   0.082   0.091   0.106
 42 A    43 A    44 A    45 A    46 A    47 A    48 A    49 A                  
  0.109   0.113   0.125   0.134   0.147   0.158   0.162   0.165
 50 A    51 A    52 A    53 A    54 A    55 A    56 A    57 A                  
  0.174   0.196   0.215   0.266   0.326   0.373   0.387   0.390
 58 A    59 A    60 A    61 A    62 A    63 A    64 A    65 A                  
  0.424   0.429   0.497   0.546   0.556   0.565   0.616   0.621
 66 A    67 A    68 A    69 A    70 A    71 A    72 A    73 A                  
  0.655   0.661   0.724   0.725   0.772   0.788   0.804   0.816
 74 A    75 A    76 A    77 A    78 A    79 A    80 A    81 A                  
  0.825   0.841   0.868   0.893   0.962   1.008   1.055   1.076
 82 A    83 A    84 A    85 A    86 A    87 A    88 A    89 A                  
  1.129   1.140   1.174   1.198   1.225   1.310   1.394   1.514
 90 A    91 A    92 A    93 A    94 A    95 A    96 A    97 A                  
  1.780   1.837   1.864   1.944   1.999   2.045   2.298   2.328
 98 A    99 A   100 A   101 A   102 A   103 A   104 A   105 A                  
  2.404   2.609   2.653   2.734   4.529   4.544   4.547   4.576
106 A   107 A   108 A   109 A   110 A   111 A   112 A   113 A                  
  4.748   7.143   7.234   7.410   8.202   8.226   8.281  10.369
114 A   115 A   116 A   117 A   118 A   119 A   120 A   121 A                  
 14.723  14.751  14.771  14.774  14.867  14.888  26.686  26.803
122 A   123 A   124 A   125 A   126 A   127 A   128 A   129 A                  
 27.015  49.460 165.807 166.039 219.226 293.886 293.908 293.978
130 A   131 A   132 A   133 A   134 A   135 A   136 A   137 A                  
*******
138 A                                                                          

 Occupation and symmetry of molecular orbitals

 Point group: C1 (1 irreducible representation).

                           A     All 
 -------------------------------------
 All molecular orbitals:
  - Alpha                  138   138 
  - Beta                   138   138 
 -------------------------------------
 Alpha orbitals:
  - Frozen occupied        24    24  
  - Active occupied        17    17  
  - Active virtual         97    97  
  - Frozen virtual         0     0   
 -------------------------------------
 Beta orbitals:
  - Frozen occupied        24    24  
  - Active occupied        17    17  
  - Active virtual         97    97  
  - Frozen virtual         0     0   
 -------------------------------------

 Import integrals:   CPU 0.00 s  wall 0.00 s

 Import integrals:   CPU 54.29 s  wall 14.00 s

 MP2 amplitudes:   CPU 0.16 s  wall 0.12 s

Running a double precision version
           CCSD T amplitudes will be solved using DIIS.

           Start     Size      MaxIter   EConv     TConv     
           3         7         100       1.00e-07  1.00e-05  
 ------------------------------------------------------------------------------
           Energy (a.u.)   Ediff      Tdiff       Comment
 ------------------------------------------------------------------------------
         -3714.00617372                           
     1   -3714.01091171   4.74e-03   8.16e-01     
     2   -3714.02880885   1.79e-02   1.00e-01     
     3   -3714.02986123   1.05e-03   4.13e-02     
     4   -3714.03173170   1.87e-03   1.34e-02     Switched to DIIS steps.
     5   -3714.03234905   6.17e-04   1.19e-02     
     6   -3714.03235559   6.54e-06   2.39e-03     
     7   -3714.03235225   3.34e-06   9.29e-04     
     8   -3714.03235485   2.59e-06   2.03e-04     
     9   -3714.03235528   4.38e-07   9.07e-05     
    10   -3714.03235556   2.79e-07   4.07e-05     
    11   -3714.03235565   8.70e-08   2.80e-05     
    12   -3714.03235560   4.81e-08   7.69e-06     
 ------------------------------------------------------------------------------
         -3714.03235560                           CCSD T converged.

End of double precision
 SCF energy                 = -3713.36871742
 MP2 energy                 = -3714.00617372
 CCSD correlation energy     =    -0.66363818
 CCSD total energy           = -3714.03235560

 CCSD  T1^2 = 0.0109  T2^2 = 0.2954  Leading amplitudes:

 Amplitude    Orbitals with energies
 -0.0218       37 (A) A                  ->    42 (A) A                   
              -0.4626                         -0.0212                     
 -0.0218       37 (A) B                  ->    42 (A) B                   
              -0.4626                         -0.0212                     
 -0.0212       41 (A) A                  ->    64 (A) A                   
              -0.3574                          0.3875                     
 -0.0212       41 (A) B                  ->    64 (A) B                   
              -0.3574                          0.3875                     

 Amplitude    Orbitals with energies
 -0.1426       41 (A) A      41 (A) B    ->    42 (A) A      42 (A) B     
              -0.3574       -0.3574           -0.0212       -0.0212       
  0.1426       41 (A) A      41 (A) B    ->    42 (A) B      42 (A) A     
              -0.3574       -0.3574           -0.0212       -0.0212       
  0.1426       41 (A) B      41 (A) A    ->    42 (A) A      42 (A) B     
              -0.3574       -0.3574           -0.0212       -0.0212       
 -0.1426       41 (A) B      41 (A) A    ->    42 (A) B      42 (A) A     
              -0.3574       -0.3574           -0.0212       -0.0212       

 Computing CCSD intemediates for later calculations in double precision
 Finished.

Running a double precision version
           CCSD Lambda amplitudes will be solved using DIIS.
           Start     Size      MaxIter   EConv     LConv     
           3         7         100       1.00e-07  1.00e-05  
 ------------------------------------------------------------------------------
            Enorm      Ldiff       Comment
 ------------------------------------------------------------------------------
     1     6.03e-02   4.78e-02     
     2     1.35e-02   5.29e-03     
     3     5.64e-03   2.33e-03     
     4     2.85e-03   1.20e-03     Switched to DIIS steps.
     5     8.81e-04   5.06e-04     
     6     3.94e-04   1.35e-04     
     7     1.15e-04   3.24e-05     
     8     5.06e-05   3.51e-06     
     9     1.79e-05   3.60e-06     
    10     7.32e-06   1.34e-06     
    11     2.66e-06   5.21e-07     
    12     1.34e-06   1.14e-07     
    13     6.41e-07   8.08e-08     
    14     2.99e-07   1.11e-09     
    15     1.41e-07   5.14e-09     
    16     4.95e-08   7.33e-09     
 ------------------------------------------------------------------------------
                                   CCSD Lambda converged.

 Computing density matrices in double precision...
           Orbital response amplitudes will be solved using DIIS.
           Start     Size      MaxIter   EConv     LConv     
           3         7         100       1.00e-06  1.00e-06  
 ------------------------------------------------------------------------------
            Enorm      Ldiff       Comment
 ------------------------------------------------------------------------------
     1     1.11e-01   3.23e-03     
     2     1.15e-01   4.04e-03     
     3     1.47e-01   3.24e-02     
     4     2.05e-02   6.74e-02     Switched to DIIS steps.
     5     7.48e-03   3.85e-03     
     6     1.01e-03   4.05e-04     
     7     1.83e-04   1.88e-04     
     8     5.62e-05   4.12e-05     
     9     1.55e-05   2.76e-06     
    10     5.64e-06   1.09e-06     
    11     2.46e-06   3.72e-08     
    12     7.48e-07   3.41e-08     
 ------------------------------------------------------------------------------
                                   Orbital response converged.

 Computing density matrices... Done.
 CCSD calculation:   CPU 1602.62 s  wall 410.99 s

 Transferring MO TPDM to AO TPDM
 Transferring g2_o1o1o1o1
 Transferring g2_o1o1o1v1
 Transferring g2_o1o1v1v1
 Transferring g2_o1v1o1v1
 Transferring g2_o1v1v1v1
 Transferring g2_v1v1v1v1
 Adding separable TPDM
 Computing TPDM gradient
 --------------------------------------------------------
 2e gradient
  Atom          X               Y               Z
 --------------------------------------------------------
    1        -42.335896       26.215265       -0.000000  
    2         -4.093362      -34.850149        0.000000  
    3         28.685421      -16.028813        0.000000  
    4         17.743837       24.663697       -0.000000  
 --------------------------------------------------------
 --------------------------------------------------------
 Final gradient
  Atom          X               Y               Z
 --------------------------------------------------------
    1        -42.335896       26.215265       -0.000000  
    2         -4.093362      -34.850149        0.000000  
    3         28.685421      -16.028813        0.000000  
    4         17.743837       24.663697       -0.000000  
 --------------------------------------------------------
 Analytic gradient from two-electron contribution:   CPU 309.15 s  wall 91.22 s

 Total ccman2 time:   CPU 1970.04 s  wall 517.60 s


 --------------------------------------------------------------

                    Orbital Energies (a.u.)
 --------------------------------------------------------------

 Alpha MOs
 -- Occupied --
*******-104.862 -80.038 -80.032 -65.181 -58.541 -58.540 -58.540
-10.588  -9.861  -8.056  -8.053  -8.053  -7.577  -7.572  -7.474
 -7.466  -7.466  -5.470  -5.468  -5.468  -5.464  -5.463  -5.463
 -3.213  -3.210  -3.209  -3.201  -3.201  -1.138  -1.051  -0.901
 -0.705  -0.563  -0.532  -0.516  -0.463  -0.457  -0.436  -0.393
 -0.357
 -- Virtual --
 -0.021   0.018   0.061   0.067   0.080   0.082   0.091   0.106
  0.109   0.113   0.125   0.134   0.147   0.158   0.162   0.165
  0.174   0.196   0.215   0.266   0.326   0.373   0.387   0.390
  0.424   0.429   0.497   0.546   0.556   0.565   0.616   0.621
  0.655   0.661   0.724   0.725   0.772   0.788   0.804   0.816
  0.825   0.841   0.868   0.893   0.962   1.008   1.055   1.076
  1.129   1.140   1.174   1.198   1.225   1.310   1.394   1.514
  1.780   1.837   1.864   1.944   1.999   2.045   2.298   2.328
  2.404   2.609   2.653   2.734   4.529   4.544   4.547   4.576
  4.748   7.143   7.234   7.410   8.202   8.226   8.281  10.369
 14.723  14.751  14.771  14.774  14.867  14.888  26.686  26.803
 27.015  49.460 165.807 166.039 219.226 293.886 293.908 293.978
*******
 --------------------------------------------------------------

          Ground-State Mulliken Net Atomic Charges

     Atom                 Charge (a.u.)
  ----------------------------------------
      1 Br                   -0.237244
      2 P                     0.324317
      3 P                    -0.081971
      4 Cl                   -0.005102
  ----------------------------------------
  Sum of atomic charges =    -0.000000

 -----------------------------------------------------------------
                    Cartesian Multipole Moments
 -----------------------------------------------------------------
    Charge (ESU x 10^10)
                 0.0000
    Dipole Moment (Debye)
         X      -0.2857      Y       1.0151      Z      -0.0000
       Tot       1.0545
    Quadrupole Moments (Debye-Ang)
        XX     -59.4293     XY      -1.5192     YY     -57.9481
        XZ      -0.0000     YZ       0.0000     ZZ     -57.6870
    Octopole Moments (Debye-Ang^2)
       XXX      48.3685    XXY      -8.8712    XYY      16.8142
       YYY     -26.5531    XXZ      -0.0000    XYZ       0.0000
       YYZ      -0.0000    XZZ      14.3311    YZZ      -7.0688
       ZZZ      -0.0000
    Hexadecapole Moments (Debye-Ang^3)
      XXXX    -870.3149   XXXY     -12.6489   XXYY    -214.0244
      XYYY     -10.3468   YYYY    -420.3044   XXXZ       0.0000
      XXYZ       0.0000   XYYZ      -0.0000   YYYZ      -0.0000
      XXZZ    -157.5469   XYZZ      -2.1676   YYZZ     -86.5244
      XZZZ       0.0000   YZZZ       0.0000   ZZZZ     -81.0723
 -----------------------------------------------------------------
 DrvMan completing analytic gradient of the correlated energy
 Correlated dipole moment
            1
    1  -0.1123856
    2   0.3993775
    3  -0.0000000
 Energy read as -3714.032355602
 Full Analytical Gradient: (in a.u., or Hartree/Bohr)
             1             2             3             4
    1    0.00006059   -0.00010899    0.00004486    0.00000353
    2   -0.00006270    0.00002297    0.00013707   -0.00009734
    3    0.00000000   -0.00000000   -0.00000000    0.00000000
 Gradient time:  CPU 0.71 s  wall 0.75 s
 ----------------------------------------------------------------
             Standard Nuclear Orientation (Angstroms)
    I     Atom           X                Y                Z
 ----------------------------------------------------------------
    1      Br      1.5502054854    -0.3941481742     0.0010000000
    2      P       0.2433488781     1.4184295017    -0.0000000000
    3      P      -1.7230908270     0.8590668285    -0.0000000000
    4      Cl     -1.8859448680    -1.1980740505     0.0000000000
 ----------------------------------------------------------------
 Nuclear Repulsion Energy =   456.4433818481 hartrees
 There are       41 alpha and       41 beta electrons

                       Distance Matrix (Angstroms)
             Br(  1)   P (  2)   P (  3)
   P (  2)  2.234572
   P (  3)  3.504999  2.044449
   Cl(  4)  3.528941  3.373423  2.063577

 Requested basis set is 6-311++G(d,p)
 There are 58 shells and 138 basis functions
 A cutoff of  1.0D-14 yielded   1442 shell pairs
 There are      8800 function pairs (      9630 Cartesian)
 Smallest overlap matrix eigenvalue = 3.77E-04
 Guess MOs from SCF MO coefficient file

 -----------------------------------------------------------------------
  General SCF calculation program by
  Eric Jon Sundstrom, Paul Horn, Yuezhi Mao, Dmitri Zuev, Alec White,
  David Stuck, Shaama M.S., Shane Yost, Joonho Lee, David Small,
  Daniel Levine, Susi Lehtola, Hugh Burton, Evgeny Epifanovsky
 -----------------------------------------------------------------------
 Hartree-Fock
 using 4 threads for integral computing
 -------------------------------------------------------
 OpenMP Integral computing Module                
 Release: version 2.0, May 2017, Q-Chem Inc. Pleasanton 
 -------------------------------------------------------
 A restricted SCF calculation will be
 performed using DIIS
 SCF converges when DIIS error is below 1.0e-08
 ---------------------------------------
  Cycle       Energy         DIIS error
 ---------------------------------------
    1   -3713.3687254984      6.62e-06  
    2   -3713.3687256798      1.78e-06  
    3   -3713.3687257019      8.35e-07  
    4   -3713.3687257054      3.09e-07  
    5   -3713.3687257062      1.18e-07  
    6   -3713.3687257063      3.90e-08  
    7   -3713.3687257063      1.97e-08  
    8   -3713.3687257063      8.01e-09  Convergence criterion met
 ---------------------------------------
 SCF time:   CPU 7.66s  wall 2.00s 
 SCF   energy in the final basis set =    -3713.3687257063
 Total energy in the final basis set =    -3713.3687257063


 ------------------------------------------------------------------------------

   CCMAN2: suite of methods based on coupled cluster
           and equation of motion theories.

   Components:
   * libvmm-1.3-trunk
     by Evgeny Epifanovsky, Ilya Kaliman.
   * libtensor-2.5-trunk
     by Evgeny Epifanovsky, Michael Wormit, Dmitry Zuev, Sam Manzer, 
        Ilya Kaliman.
   * libcc-2.5-trunk
     by Evgeny Epifanovsky, Arik Landau, Tomasz Kus, Kirill Khistyaev, 
        Dmitry Zuev, Prashant Manohar, Xintian Feng, Anna Krylov, 
        Matthew Goldey, Alec White, Thomas Jagau, Kaushik Nanda, 
        Anastasia Gunina, Alexander Kunitsa, Joonho Lee.

   CCMAN original authors:
   Anna I. Krylov, C. David Sherrill, Steven R. Gwaltney,
   Edward F. C. Byrd (2000)
   Sergey V. Levchenko, Lyudmila V. Slipchenko, Tao Wang,
   Ana-Maria C. Cristian (2003)
   Piotr A. Pieniazek, C. Melania Oana, Evgeny Epifanovsky (2007)
   Prashant Manohar (2009)

 ------------------------------------------------------------------------------


 Allocating and initializing 29808MB of RAM...
 Calculation will run on 4 cores.


 Alpha MOs, Restricted
 -- Occupied --                  
-490.05 -104.86  -80.04  -80.03  -65.18  -58.54  -58.54  -58.54
  1 A     2 A     3 A     4 A     5 A     6 A     7 A     8 A                  
-10.588  -9.861  -8.056  -8.053  -8.053  -7.577  -7.572  -7.474
  9 A    10 A    11 A    12 A    13 A    14 A    15 A    16 A                  
 -7.467  -7.466  -5.470  -5.468  -5.468  -5.464  -5.463  -5.463
 17 A    18 A    19 A    20 A    21 A    22 A    23 A    24 A                  
 -3.214  -3.210  -3.210  -3.201  -3.201  -1.138  -1.051  -0.901
 25 A    26 A    27 A    28 A    29 A    30 A    31 A    32 A                  
 -0.705  -0.563  -0.532  -0.515  -0.463  -0.457  -0.436  -0.393
 33 A    34 A    35 A    36 A    37 A    38 A    39 A    40 A                  
 -0.357
 41 A                                                                          
 -- Virtual --                   
 -0.021   0.018   0.061   0.067   0.080   0.082   0.091   0.106
 42 A    43 A    44 A    45 A    46 A    47 A    48 A    49 A                  
  0.109   0.113   0.125   0.134   0.147   0.158   0.162   0.165
 50 A    51 A    52 A    53 A    54 A    55 A    56 A    57 A                  
  0.174   0.196   0.215   0.266   0.326   0.373   0.387   0.390
 58 A    59 A    60 A    61 A    62 A    63 A    64 A    65 A                  
  0.424   0.429   0.497   0.546   0.556   0.565   0.616   0.621
 66 A    67 A    68 A    69 A    70 A    71 A    72 A    73 A                  
  0.655   0.661   0.724   0.725   0.772   0.788   0.804   0.816
 74 A    75 A    76 A    77 A    78 A    79 A    80 A    81 A                  
  0.825   0.841   0.868   0.893   0.963   1.008   1.055   1.076
 82 A    83 A    84 A    85 A    86 A    87 A    88 A    89 A                  
  1.129   1.140   1.174   1.198   1.226   1.311   1.394   1.514
 90 A    91 A    92 A    93 A    94 A    95 A    96 A    97 A                  
  1.780   1.837   1.864   1.944   1.999   2.045   2.298   2.328
 98 A    99 A   100 A   101 A   102 A   103 A   104 A   105 A                  
  2.404   2.609   2.653   2.734   4.529   4.544   4.547   4.576
106 A   107 A   108 A   109 A   110 A   111 A   112 A   113 A                  
  4.748   7.143   7.234   7.410   8.202   8.226   8.281  10.369
114 A   115 A   116 A   117 A   118 A   119 A   120 A   121 A                  
 14.723  14.751  14.771  14.774  14.867  14.889  26.686  26.803
122 A   123 A   124 A   125 A   126 A   127 A   128 A   129 A                  
 27.015  49.460 165.807 166.040 219.226 293.886 293.908 293.978
130 A   131 A   132 A   133 A   134 A   135 A   136 A   137 A                  
*******
138 A                                                                          

 Beta MOs, Restricted
 -- Occupied --                  
-490.05 -104.86  -80.04  -80.03  -65.18  -58.54  -58.54  -58.54
  1 A     2 A     3 A     4 A     5 A     6 A     7 A     8 A                  
-10.588  -9.861  -8.056  -8.053  -8.053  -7.577  -7.572  -7.474
  9 A    10 A    11 A    12 A    13 A    14 A    15 A    16 A                  
 -7.467  -7.466  -5.470  -5.468  -5.468  -5.464  -5.463  -5.463
 17 A    18 A    19 A    20 A    21 A    22 A    23 A    24 A                  
 -3.214  -3.210  -3.210  -3.201  -3.201  -1.138  -1.051  -0.901
 25 A    26 A    27 A    28 A    29 A    30 A    31 A    32 A                  
 -0.705  -0.563  -0.532  -0.515  -0.463  -0.457  -0.436  -0.393
 33 A    34 A    35 A    36 A    37 A    38 A    39 A    40 A                  
 -0.357
 41 A                                                                          
 -- Virtual --                   
 -0.021   0.018   0.061   0.067   0.080   0.082   0.091   0.106
 42 A    43 A    44 A    45 A    46 A    47 A    48 A    49 A                  
  0.109   0.113   0.125   0.134   0.147   0.158   0.162   0.165
 50 A    51 A    52 A    53 A    54 A    55 A    56 A    57 A                  
  0.174   0.196   0.215   0.266   0.326   0.373   0.387   0.390
 58 A    59 A    60 A    61 A    62 A    63 A    64 A    65 A                  
  0.424   0.429   0.497   0.546   0.556   0.565   0.616   0.621
 66 A    67 A    68 A    69 A    70 A    71 A    72 A    73 A                  
  0.655   0.661   0.724   0.725   0.772   0.788   0.804   0.816
 74 A    75 A    76 A    77 A    78 A    79 A    80 A    81 A                  
  0.825   0.841   0.868   0.893   0.963   1.008   1.055   1.076
 82 A    83 A    84 A    85 A    86 A    87 A    88 A    89 A                  
  1.129   1.140   1.174   1.198   1.226   1.311   1.394   1.514
 90 A    91 A    92 A    93 A    94 A    95 A    96 A    97 A                  
  1.780   1.837   1.864   1.944   1.999   2.045   2.298   2.328
 98 A    99 A   100 A   101 A   102 A   103 A   104 A   105 A                  
  2.404   2.609   2.653   2.734   4.529   4.544   4.547   4.576
106 A   107 A   108 A   109 A   110 A   111 A   112 A   113 A                  
  4.748   7.143   7.234   7.410   8.202   8.226   8.281  10.369
114 A   115 A   116 A   117 A   118 A   119 A   120 A   121 A                  
 14.723  14.751  14.771  14.774  14.867  14.889  26.686  26.803
122 A   123 A   124 A   125 A   126 A   127 A   128 A   129 A                  
 27.015  49.460 165.807 166.040 219.226 293.886 293.908 293.978
130 A   131 A   132 A   133 A   134 A   135 A   136 A   137 A                  
*******
138 A                                                                          

 Occupation and symmetry of molecular orbitals

 Point group: C1 (1 irreducible representation).

                           A     All 
 -------------------------------------
 All molecular orbitals:
  - Alpha                  138   138 
  - Beta                   138   138 
 -------------------------------------
 Alpha orbitals:
  - Frozen occupied        24    24  
  - Active occupied        17    17  
  - Active virtual         97    97  
  - Frozen virtual         0     0   
 -------------------------------------
 Beta orbitals:
  - Frozen occupied        24    24  
  - Active occupied        17    17  
  - Active virtual         97    97  
  - Frozen virtual         0     0   
 -------------------------------------

 Import integrals:   CPU 0.00 s  wall 0.00 s

 Import integrals:   CPU 54.57 s  wall 14.12 s

 MP2 amplitudes:   CPU 0.16 s  wall 0.12 s

Running a double precision version
           CCSD T amplitudes will be solved using DIIS.

           Start     Size      MaxIter   EConv     TConv     
           3         7         100       1.00e-07  1.00e-05  
 ------------------------------------------------------------------------------
           Energy (a.u.)   Ediff      Tdiff       Comment
 ------------------------------------------------------------------------------
         -3714.00617913                           
     1   -3714.01091458   4.74e-03   8.16e-01     
     2   -3714.02880970   1.79e-02   1.00e-01     
     3   -3714.02986192   1.05e-03   4.13e-02     
     4   -3714.03173198   1.87e-03   1.34e-02     Switched to DIIS steps.
     5   -3714.03234902   6.17e-04   1.19e-02     
     6   -3714.03235554   6.52e-06   2.39e-03     
     7   -3714.03235221   3.33e-06   9.29e-04     
     8   -3714.03235480   2.59e-06   2.03e-04     
     9   -3714.03235524   4.36e-07   9.06e-05     
    10   -3714.03235552   2.80e-07   4.06e-05     
    11   -3714.03235560   8.65e-08   2.80e-05     
    12   -3714.03235555   4.79e-08   7.66e-06     
 ------------------------------------------------------------------------------
         -3714.03235555                           CCSD T converged.

End of double precision
 SCF energy                 = -3713.36872571
 MP2 energy                 = -3714.00617913
 CCSD correlation energy     =    -0.66362985
 CCSD total energy           = -3714.03235555

 CCSD  T1^2 = 0.0109  T2^2 = 0.2953  Leading amplitudes:

 Amplitude    Orbitals with energies
 -0.0218       37 (A) A                  ->    42 (A) A                   
              -0.4627                         -0.0212                     
 -0.0218       37 (A) B                  ->    42 (A) B                   
              -0.4627                         -0.0212                     
 -0.0212       41 (A) A                  ->    64 (A) A                   
              -0.3574                          0.3875                     
 -0.0212       41 (A) B                  ->    64 (A) B                   
              -0.3574                          0.3875                     

 Amplitude    Orbitals with energies
 -0.1426       41 (A) A      41 (A) B    ->    42 (A) A      42 (A) B     
              -0.3574       -0.3574           -0.0212       -0.0212       
  0.1426       41 (A) A      41 (A) B    ->    42 (A) B      42 (A) A     
              -0.3574       -0.3574           -0.0212       -0.0212       
  0.1426       41 (A) B      41 (A) A    ->    42 (A) A      42 (A) B     
              -0.3574       -0.3574           -0.0212       -0.0212       
 -0.1426       41 (A) B      41 (A) A    ->    42 (A) B      42 (A) A     
              -0.3574       -0.3574           -0.0212       -0.0212       

 Computing CCSD intemediates for later calculations in double precision
 Finished.

Running a double precision version
           CCSD Lambda amplitudes will be solved using DIIS.
           Start     Size      MaxIter   EConv     LConv     
           3         7         100       1.00e-07  1.00e-05  
 ------------------------------------------------------------------------------
            Enorm      Ldiff       Comment
 ------------------------------------------------------------------------------
     1     6.02e-02   4.78e-02     
     2     1.35e-02   5.29e-03     
     3     5.64e-03   2.33e-03     
     4     2.85e-03   1.20e-03     Switched to DIIS steps.
     5     8.81e-04   5.06e-04     
     6     3.93e-04   1.34e-04     
     7     1.15e-04   3.24e-05     
     8     5.05e-05   3.50e-06     
     9     1.79e-05   3.59e-06     
    10     7.31e-06   1.34e-06     
    11     2.65e-06   5.21e-07     
    12     1.33e-06   1.14e-07     
    13     6.39e-07   8.07e-08     
    14     2.98e-07   1.09e-09     
    15     1.41e-07   5.14e-09     
    16     4.94e-08   7.32e-09     
 ------------------------------------------------------------------------------
                                   CCSD Lambda converged.

 Computing density matrices in double precision...
           Orbital response amplitudes will be solved using DIIS.
           Start     Size      MaxIter   EConv     LConv     
           3         7         100       1.00e-06  1.00e-06  
 ------------------------------------------------------------------------------
            Enorm      Ldiff       Comment
 ------------------------------------------------------------------------------
     1     1.11e-01   3.21e-03     
     2     1.15e-01   4.04e-03     
     3     1.47e-01   3.23e-02     
     4     2.05e-02   6.74e-02     Switched to DIIS steps.
     5     7.47e-03   3.87e-03     
     6     1.01e-03   4.04e-04     
     7     1.83e-04   1.88e-04     
     8     5.61e-05   4.11e-05     
     9     1.55e-05   2.75e-06     
    10     5.62e-06   1.08e-06     
    11     2.45e-06   3.68e-08     
    12     7.45e-07   3.43e-08     
 ------------------------------------------------------------------------------
                                   Orbital response converged.

 Computing density matrices... Done.
 CCSD calculation:   CPU 1602.47 s  wall 410.85 s

 Transferring MO TPDM to AO TPDM
 Transferring g2_o1o1o1o1
 Transferring g2_o1o1o1v1
 Transferring g2_o1o1v1v1
 Transferring g2_o1v1o1v1
 Transferring g2_o1v1v1v1
 Transferring g2_v1v1v1v1
 Adding separable TPDM
 Computing TPDM gradient
 --------------------------------------------------------
 2e gradient
  Atom          X               Y               Z
 --------------------------------------------------------
    1        -42.354109       26.218692       -0.020785  
    2         -4.076003      -34.858618        0.012862  
    3         28.687592      -16.026568        0.004152  
    4         17.742519       24.666494        0.003771  
 --------------------------------------------------------
 --------------------------------------------------------
 Final gradient
  Atom          X               Y               Z
 --------------------------------------------------------
    1        -42.354109       26.218692       -0.020785  
    2         -4.076003      -34.858618        0.012862  
    3         28.687592      -16.026568        0.004152  
    4         17.742519       24.666494        0.003771  
 --------------------------------------------------------
 Analytic gradient from two-electron contribution:   CPU 313.71 s  wall 92.22 s

 Total ccman2 time:   CPU 1974.97 s  wall 518.67 s


 --------------------------------------------------------------

                    Orbital Energies (a.u.)
 --------------------------------------------------------------

 Alpha MOs
 -- Occupied --
*******-104.862 -80.037 -80.032 -65.181 -58.541 -58.540 -58.540
-10.588  -9.861  -8.056  -8.053  -8.053  -7.577  -7.572  -7.474
 -7.467  -7.466  -5.470  -5.468  -5.468  -5.464  -5.463  -5.463
 -3.214  -3.210  -3.210  -3.201  -3.201  -1.138  -1.051  -0.901
 -0.705  -0.563  -0.532  -0.515  -0.463  -0.457  -0.436  -0.393
 -0.357
 -- Virtual --
 -0.021   0.018   0.061   0.067   0.080   0.082   0.091   0.106
  0.109   0.113   0.125   0.134   0.147   0.158   0.162   0.165
  0.174   0.196   0.215   0.266   0.326   0.373   0.387   0.390
  0.424   0.429   0.497   0.546   0.556   0.565   0.616   0.621
  0.655   0.661   0.724   0.725   0.772   0.788   0.804   0.816
  0.825   0.841   0.868   0.893   0.963   1.008   1.055   1.076
  1.129   1.140   1.174   1.198   1.226   1.311   1.394   1.514
  1.780   1.837   1.864   1.944   1.999   2.045   2.298   2.328
  2.404   2.609   2.653   2.734   4.529   4.544   4.547   4.576
  4.748   7.143   7.234   7.410   8.202   8.226   8.281  10.369
 14.723  14.751  14.771  14.774  14.867  14.889  26.686  26.803
 27.015  49.460 165.807 166.040 219.226 293.886 293.908 293.978
*******
 --------------------------------------------------------------

          Ground-State Mulliken Net Atomic Charges

     Atom                 Charge (a.u.)
  ----------------------------------------
      1 Br                   -0.236982
      2 P                     0.324052
      3 P                    -0.081850
      4 Cl                   -0.005220
  ----------------------------------------
  Sum of atomic charges =    -0.000000

 -----------------------------------------------------------------
                    Cartesian Multipole Moments
 -----------------------------------------------------------------
    Charge (ESU x 10^10)
                -0.0000
    Dipole Moment (Debye)
         X      -0.2825      Y       1.0128      Z      -0.0002
       Tot       1.0515
    Quadrupole Moments (Debye-Ang)
        XX     -59.4263     XY      -1.5202     YY     -57.9532
        XZ      -0.0007     YZ      -0.0003     ZZ     -57.6857
    Octopole Moments (Debye-Ang^2)
       XXX      48.3877    XXY      -8.8916    XYY      16.8167
       YYY     -26.6180    XXZ      -0.0165    XYZ      -0.0024
       YYZ      -0.0175    XZZ      14.3361    YZZ      -7.0894
       ZZZ      -0.0562
    Hexadecapole Moments (Debye-Ang^3)
      XXXX    -870.2849   XXXY     -12.7373   XXYY    -214.0176
      XYYY     -10.4299   YYYY    -420.2637   XXXZ      -0.0856
      XXYZ       0.0031   XYYZ      -0.0241   YYYZ       0.0190
      XXZZ    -157.5436   XYZZ      -2.1965   YYZZ     -86.5120
      XZZZ      -0.0892   YZZZ       0.0230   ZZZZ     -81.0690
 -----------------------------------------------------------------
 DrvMan completing analytic gradient of the correlated energy
 Correlated dipole moment
            1
    1  -0.1111326
    2   0.3984651
    3  -0.0000845
 Energy read as -3714.032355554
 Full Analytical Gradient: (in a.u., or Hartree/Bohr)
             1             2             3             4
    1   -0.00005094    0.00000461    0.00004890   -0.00000257
    2    0.00011101   -0.00015545    0.00013024   -0.00008581
    3    0.00000629   -0.00001107    0.00001169   -0.00000690
 Gradient time:  CPU 0.72 s  wall 0.74 s
 ----------------------------------------------------------------
             Standard Nuclear Orientation (Angstroms)
    I     Atom           X                Y                Z
 ----------------------------------------------------------------
    1      Br      1.5502054854    -0.3941481742     0.0000000000
    2      P       0.2443488781     1.4184295017    -0.0000000000
    3      P      -1.7230908270     0.8590668285    -0.0000000000
    4      Cl     -1.8859448680    -1.1980740505     0.0000000000
 ----------------------------------------------------------------
 Nuclear Repulsion Energy =   456.4410696416 hartrees
 There are       41 alpha and       41 beta electrons

                       Distance Matrix (Angstroms)
             Br(  1)   P (  2)   P (  3)
   P (  2)  2.233987
   P (  3)  3.504999  2.045411
   Cl(  4)  3.528941  3.374054  2.063577

 Requested basis set is 6-311++G(d,p)
 There are 58 shells and 138 basis functions
 A cutoff of  1.0D-14 yielded   1442 shell pairs
 There are      8800 function pairs (      9630 Cartesian)
 Smallest overlap matrix eigenvalue = 3.78E-04
 Guess MOs from SCF MO coefficient file

 -----------------------------------------------------------------------
  General SCF calculation program by
  Eric Jon Sundstrom, Paul Horn, Yuezhi Mao, Dmitri Zuev, Alec White,
  David Stuck, Shaama M.S., Shane Yost, Joonho Lee, David Small,
  Daniel Levine, Susi Lehtola, Hugh Burton, Evgeny Epifanovsky
 -----------------------------------------------------------------------
 Hartree-Fock
 using 4 threads for integral computing
 -------------------------------------------------------
 OpenMP Integral computing Module                
 Release: version 2.0, May 2017, Q-Chem Inc. Pleasanton 
 -------------------------------------------------------
 A restricted SCF calculation will be
 performed using DIIS
 SCF converges when DIIS error is below 1.0e-08
 ---------------------------------------
  Cycle       Energy         DIIS error
 ---------------------------------------
    1   -3713.3686975154      9.16e-06  
    2   -3713.3686978464      2.59e-06  
    3   -3713.3686978811      1.15e-06  
    4   -3713.3686978872      4.08e-07  
    5   -3713.3686978881      1.43e-07  
    6   -3713.3686978884      5.03e-08  
    7   -3713.3686978884      2.11e-08  
    8   -3713.3686978884      8.35e-09  Convergence criterion met
 ---------------------------------------
 SCF time:   CPU 7.66s  wall 2.00s 
 SCF   energy in the final basis set =    -3713.3686978884
 Total energy in the final basis set =    -3713.3686978884


 ------------------------------------------------------------------------------

   CCMAN2: suite of methods based on coupled cluster
           and equation of motion theories.

   Components:
   * libvmm-1.3-trunk
     by Evgeny Epifanovsky, Ilya Kaliman.
   * libtensor-2.5-trunk
     by Evgeny Epifanovsky, Michael Wormit, Dmitry Zuev, Sam Manzer, 
        Ilya Kaliman.
   * libcc-2.5-trunk
     by Evgeny Epifanovsky, Arik Landau, Tomasz Kus, Kirill Khistyaev, 
        Dmitry Zuev, Prashant Manohar, Xintian Feng, Anna Krylov, 
        Matthew Goldey, Alec White, Thomas Jagau, Kaushik Nanda, 
        Anastasia Gunina, Alexander Kunitsa, Joonho Lee.

   CCMAN original authors:
   Anna I. Krylov, C. David Sherrill, Steven R. Gwaltney,
   Edward F. C. Byrd (2000)
   Sergey V. Levchenko, Lyudmila V. Slipchenko, Tao Wang,
   Ana-Maria C. Cristian (2003)
   Piotr A. Pieniazek, C. Melania Oana, Evgeny Epifanovsky (2007)
   Prashant Manohar (2009)

 ------------------------------------------------------------------------------


 Allocating and initializing 29808MB of RAM...
 Calculation will run on 4 cores.


 Alpha MOs, Restricted
 -- Occupied --                  
-490.05 -104.86  -80.04  -80.03  -65.18  -58.54  -58.54  -58.54
  1 A     2 A     3 A     4 A     5 A     6 A     7 A     8 A                  
-10.588  -9.861  -8.056  -8.053  -8.053  -7.577  -7.572  -7.474
  9 A    10 A    11 A    12 A    13 A    14 A    15 A    16 A                  
 -7.467  -7.466  -5.470  -5.468  -5.468  -5.464  -5.463  -5.463
 17 A    18 A    19 A    20 A    21 A    22 A    23 A    24 A                  
 -3.214  -3.210  -3.210  -3.201  -3.201  -1.138  -1.051  -0.900
 25 A    26 A    27 A    28 A    29 A    30 A    31 A    32 A                  
 -0.705  -0.563  -0.532  -0.515  -0.463  -0.457  -0.436  -0.393
 33 A    34 A    35 A    36 A    37 A    38 A    39 A    40 A                  
 -0.357
 41 A                                                                          
 -- Virtual --                   
 -0.021   0.018   0.061   0.067   0.080   0.082   0.091   0.106
 42 A    43 A    44 A    45 A    46 A    47 A    48 A    49 A                  
  0.109   0.113   0.125   0.134   0.147   0.158   0.162   0.165
 50 A    51 A    52 A    53 A    54 A    55 A    56 A    57 A                  
  0.174   0.196   0.215   0.266   0.326   0.373   0.388   0.390
 58 A    59 A    60 A    61 A    62 A    63 A    64 A    65 A                  
  0.424   0.429   0.497   0.546   0.556   0.565   0.616   0.621
 66 A    67 A    68 A    69 A    70 A    71 A    72 A    73 A                  
  0.655   0.661   0.724   0.725   0.772   0.787   0.804   0.816
 74 A    75 A    76 A    77 A    78 A    79 A    80 A    81 A                  
  0.825   0.841   0.868   0.893   0.963   1.009   1.055   1.076
 82 A    83 A    84 A    85 A    86 A    87 A    88 A    89 A                  
  1.129   1.140   1.174   1.198   1.225   1.311   1.393   1.514
 90 A    91 A    92 A    93 A    94 A    95 A    96 A    97 A                  
  1.780   1.837   1.864   1.945   1.999   2.045   2.298   2.328
 98 A    99 A   100 A   101 A   102 A   103 A   104 A   105 A                  
  2.404   2.609   2.653   2.734   4.529   4.544   4.547   4.576
106 A   107 A   108 A   109 A   110 A   111 A   112 A   113 A                  
  4.748   7.143   7.235   7.409   8.202   8.226   8.281  10.369
114 A   115 A   116 A   117 A   118 A   119 A   120 A   121 A                  
 14.723  14.751  14.771  14.774  14.867  14.889  26.686  26.803
122 A   123 A   124 A   125 A   126 A   127 A   128 A   129 A                  
 27.015  49.460 165.807 166.039 219.226 293.886 293.908 293.978
130 A   131 A   132 A   133 A   134 A   135 A   136 A   137 A                  
*******
138 A                                                                          

 Beta MOs, Restricted
 -- Occupied --                  
-490.05 -104.86  -80.04  -80.03  -65.18  -58.54  -58.54  -58.54
  1 A     2 A     3 A     4 A     5 A     6 A     7 A     8 A                  
-10.588  -9.861  -8.056  -8.053  -8.053  -7.577  -7.572  -7.474
  9 A    10 A    11 A    12 A    13 A    14 A    15 A    16 A                  
 -7.467  -7.466  -5.470  -5.468  -5.468  -5.464  -5.463  -5.463
 17 A    18 A    19 A    20 A    21 A    22 A    23 A    24 A                  
 -3.214  -3.210  -3.210  -3.201  -3.201  -1.138  -1.051  -0.900
 25 A    26 A    27 A    28 A    29 A    30 A    31 A    32 A                  
 -0.705  -0.563  -0.532  -0.515  -0.463  -0.457  -0.436  -0.393
 33 A    34 A    35 A    36 A    37 A    38 A    39 A    40 A                  
 -0.357
 41 A                                                                          
 -- Virtual --                   
 -0.021   0.018   0.061   0.067   0.080   0.082   0.091   0.106
 42 A    43 A    44 A    45 A    46 A    47 A    48 A    49 A                  
  0.109   0.113   0.125   0.134   0.147   0.158   0.162   0.165
 50 A    51 A    52 A    53 A    54 A    55 A    56 A    57 A                  
  0.174   0.196   0.215   0.266   0.326   0.373   0.388   0.390
 58 A    59 A    60 A    61 A    62 A    63 A    64 A    65 A                  
  0.424   0.429   0.497   0.546   0.556   0.565   0.616   0.621
 66 A    67 A    68 A    69 A    70 A    71 A    72 A    73 A                  
  0.655   0.661   0.724   0.725   0.772   0.787   0.804   0.816
 74 A    75 A    76 A    77 A    78 A    79 A    80 A    81 A                  
  0.825   0.841   0.868   0.893   0.963   1.009   1.055   1.076
 82 A    83 A    84 A    85 A    86 A    87 A    88 A    89 A                  
  1.129   1.140   1.174   1.198   1.225   1.311   1.393   1.514
 90 A    91 A    92 A    93 A    94 A    95 A    96 A    97 A                  
  1.780   1.837   1.864   1.945   1.999   2.045   2.298   2.328
 98 A    99 A   100 A   101 A   102 A   103 A   104 A   105 A                  
  2.404   2.609   2.653   2.734   4.529   4.544   4.547   4.576
106 A   107 A   108 A   109 A   110 A   111 A   112 A   113 A                  
  4.748   7.143   7.235   7.409   8.202   8.226   8.281  10.369
114 A   115 A   116 A   117 A   118 A   119 A   120 A   121 A                  
 14.723  14.751  14.771  14.774  14.867  14.889  26.686  26.803
122 A   123 A   124 A   125 A   126 A   127 A   128 A   129 A                  
 27.015  49.460 165.807 166.039 219.226 293.886 293.908 293.978
130 A   131 A   132 A   133 A   134 A   135 A   136 A   137 A                  
*******
138 A                                                                          

 Occupation and symmetry of molecular orbitals

 Point group: C1 (1 irreducible representation).

                           A     All 
 -------------------------------------
 All molecular orbitals:
  - Alpha                  138   138 
  - Beta                   138   138 
 -------------------------------------
 Alpha orbitals:
  - Frozen occupied        24    24  
  - Active occupied        17    17  
  - Active virtual         97    97  
  - Frozen virtual         0     0   
 -------------------------------------
 Beta orbitals:
  - Frozen occupied        24    24  
  - Active occupied        17    17  
  - Active virtual         97    97  
  - Frozen virtual         0     0   
 -------------------------------------

 Import integrals:   CPU 0.00 s  wall 0.00 s

 Import integrals:   CPU 55.29 s  wall 14.44 s

 MP2 amplitudes:   CPU 0.16 s  wall 0.12 s

Running a double precision version
           CCSD T amplitudes will be solved using DIIS.

           Start     Size      MaxIter   EConv     TConv     
           3         7         100       1.00e-07  1.00e-05  
 ------------------------------------------------------------------------------
           Energy (a.u.)   Ediff      Tdiff       Comment
 ------------------------------------------------------------------------------
         -3714.00618811                           
     1   -3714.01090726   4.72e-03   8.16e-01     
     2   -3714.02880919   1.79e-02   1.00e-01     
     3   -3714.02986007   1.05e-03   4.13e-02     
     4   -3714.03173118   1.87e-03   1.34e-02     Switched to DIIS steps.
     5   -3714.03234864   6.17e-04   1.19e-02     
     6   -3714.03235519   6.55e-06   2.39e-03     
     7   -3714.03235181   3.38e-06   9.30e-04     
     8   -3714.03235440   2.59e-06   2.03e-04     
     9   -3714.03235483   4.32e-07   9.02e-05     
    10   -3714.03235511   2.76e-07   4.04e-05     
    11   -3714.03235520   8.77e-08   2.79e-05     
    12   -3714.03235515   4.75e-08   7.65e-06     
 ------------------------------------------------------------------------------
         -3714.03235515                           CCSD T converged.

End of double precision
 SCF energy                 = -3713.36869789
 MP2 energy                 = -3714.00618811
 CCSD correlation energy     =    -0.66365726
 CCSD total energy           = -3714.03235515

 CCSD  T1^2 = 0.0109  T2^2 = 0.2954  Leading amplitudes:

 Amplitude    Orbitals with energies
  0.0218       37 (A) A                  ->    42 (A) A                   
              -0.4628                         -0.0213                     
  0.0218       37 (A) B                  ->    42 (A) B                   
              -0.4628                         -0.0213                     
 -0.0212       41 (A) A                  ->    64 (A) A                   
              -0.3572                          0.3875                     
 -0.0212       41 (A) B                  ->    64 (A) B                   
              -0.3572                          0.3875                     

 Amplitude    Orbitals with energies
 -0.1429       41 (A) A      41 (A) B    ->    42 (A) A      42 (A) B     
              -0.3572       -0.3572           -0.0213       -0.0213       
  0.1429       41 (A) A      41 (A) B    ->    42 (A) B      42 (A) A     
              -0.3572       -0.3572           -0.0213       -0.0213       
  0.1429       41 (A) B      41 (A) A    ->    42 (A) A      42 (A) B     
              -0.3572       -0.3572           -0.0213       -0.0213       
 -0.1429       41 (A) B      41 (A) A    ->    42 (A) B      42 (A) A     
              -0.3572       -0.3572           -0.0213       -0.0213       

 Computing CCSD intemediates for later calculations in double precision
 Finished.

Running a double precision version
           CCSD Lambda amplitudes will be solved using DIIS.
           Start     Size      MaxIter   EConv     LConv     
           3         7         100       1.00e-07  1.00e-05  
 ------------------------------------------------------------------------------
            Enorm      Ldiff       Comment
 ------------------------------------------------------------------------------
     1     6.03e-02   4.78e-02     
     2     1.35e-02   5.29e-03     
     3     5.64e-03   2.33e-03     
     4     2.85e-03   1.20e-03     Switched to DIIS steps.
     5     8.81e-04   5.06e-04     
     6     3.93e-04   1.35e-04     
     7     1.14e-04   3.25e-05     
     8     5.04e-05   3.50e-06     
     9     1.79e-05   3.59e-06     
    10     7.29e-06   1.34e-06     
    11     2.63e-06   5.25e-07     
    12     1.32e-06   1.16e-07     
    13     6.33e-07   8.16e-08     
    14     2.96e-07   3.41e-10     
    15     1.40e-07   5.40e-09     
    16     4.92e-08   7.24e-09     
 ------------------------------------------------------------------------------
                                   CCSD Lambda converged.

 Computing density matrices in double precision...
           Orbital response amplitudes will be solved using DIIS.
           Start     Size      MaxIter   EConv     LConv     
           3         7         100       1.00e-06  1.00e-06  
 ------------------------------------------------------------------------------
            Enorm      Ldiff       Comment
 ------------------------------------------------------------------------------
     1     1.11e-01   3.21e-03     
     2     1.15e-01   4.05e-03     
     3     1.47e-01   3.24e-02     
     4     2.06e-02   6.74e-02     Switched to DIIS steps.
     5     7.49e-03   3.91e-03     
     6     1.01e-03   4.05e-04     
     7     1.83e-04   1.88e-04     
     8     5.61e-05   4.11e-05     
     9     1.55e-05   2.74e-06     
    10     5.64e-06   1.08e-06     
    11     2.46e-06   3.76e-08     
    12     7.47e-07   3.26e-08     
 ------------------------------------------------------------------------------
                                   Orbital response converged.

 Computing density matrices... Done.
 CCSD calculation:   CPU 1602.25 s  wall 410.92 s

 Transferring MO TPDM to AO TPDM
 Transferring g2_o1o1o1o1
 Transferring g2_o1o1o1v1
 Transferring g2_o1o1v1v1
 Transferring g2_o1v1o1v1
 Transferring g2_o1v1v1v1
 Transferring g2_v1v1v1v1
 Adding separable TPDM
 Computing TPDM gradient
 --------------------------------------------------------
 2e gradient
  Atom          X               Y               Z
 --------------------------------------------------------
    1        -42.351886       26.234997       -0.000002  
    2         -4.065340      -34.867101        0.000003  
    3         28.674554      -16.031252       -0.000001  
    4         17.742672       24.663356        0.000000  
 --------------------------------------------------------
 --------------------------------------------------------
 Final gradient
  Atom          X               Y               Z
 --------------------------------------------------------
    1        -42.351886       26.234997       -0.000002  
    2         -4.065340      -34.867101        0.000003  
    3         28.674554      -16.031252       -0.000001  
    4         17.742672       24.663356        0.000000  
 --------------------------------------------------------
 Analytic gradient from two-electron contribution:   CPU 311.43 s  wall 91.69 s

 Total ccman2 time:   CPU 1973.40 s  wall 518.57 s


 --------------------------------------------------------------

                    Orbital Energies (a.u.)
 --------------------------------------------------------------

 Alpha MOs
 -- Occupied --
*******-104.862 -80.038 -80.032 -65.181 -58.541 -58.540 -58.540
-10.588  -9.861  -8.056  -8.053  -8.053  -7.577  -7.572  -7.474
 -7.467  -7.466  -5.470  -5.468  -5.468  -5.464  -5.463  -5.463
 -3.214  -3.210  -3.210  -3.201  -3.201  -1.138  -1.051  -0.900
 -0.705  -0.563  -0.532  -0.515  -0.463  -0.457  -0.436  -0.393
 -0.357
 -- Virtual --
 -0.021   0.018   0.061   0.067   0.080   0.082   0.091   0.106
  0.109   0.113   0.125   0.134   0.147   0.158   0.162   0.165
  0.174   0.196   0.215   0.266   0.326   0.373   0.388   0.390
  0.424   0.429   0.497   0.546   0.556   0.565   0.616   0.621
  0.655   0.661   0.724   0.725   0.772   0.787   0.804   0.816
  0.825   0.841   0.868   0.893   0.963   1.009   1.055   1.076
  1.129   1.140   1.174   1.198   1.225   1.311   1.393   1.514
  1.780   1.837   1.864   1.945   1.999   2.045   2.298   2.328
  2.404   2.609   2.653   2.734   4.529   4.544   4.547   4.576
  4.748   7.143   7.235   7.409   8.202   8.226   8.281  10.369
 14.723  14.751  14.771  14.774  14.867  14.889  26.686  26.803
 27.015  49.460 165.807 166.039 219.226 293.886 293.908 293.978
*******
 --------------------------------------------------------------

          Ground-State Mulliken Net Atomic Charges

     Atom                 Charge (a.u.)
  ----------------------------------------
      1 Br                   -0.236832
      2 P                     0.323863
      3 P                    -0.081806
      4 Cl                   -0.005225
  ----------------------------------------
  Sum of atomic charges =     0.000000

 -----------------------------------------------------------------
                    Cartesian Multipole Moments
 -----------------------------------------------------------------
    Charge (ESU x 10^10)
                -0.0000
    Dipole Moment (Debye)
         X      -0.2801      Y       1.0121      Z      -0.0000
       Tot       1.0502
    Quadrupole Moments (Debye-Ang)
        XX     -59.4263     XY      -1.5201     YY     -57.9540
        XZ      -0.0000     YZ       0.0000     ZZ     -57.6881
    Octopole Moments (Debye-Ang^2)
       XXX      48.3589    XXY      -8.8923    XYY      16.8054
       YYY     -26.6207    XXZ      -0.0000    XYZ       0.0000
       YYZ      -0.0000    XZZ      14.3289    YZZ      -7.0941
       ZZZ      -0.0000
    Hexadecapole Moments (Debye-Ang^3)
      XXXX    -870.3276   XXXY     -12.7830   XXYY    -214.0280
      XYYY     -10.4944   YYYY    -420.2688   XXXZ      -0.0000
      XXYZ       0.0000   XYYZ       0.0000   YYYZ       0.0000
      XXZZ    -157.5534   XYZZ      -2.2125   YYZZ     -86.5198
      XZZZ      -0.0000   YZZZ       0.0000   ZZZZ     -81.0801
 -----------------------------------------------------------------
 DrvMan completing analytic gradient of the correlated energy
 Correlated dipole moment
            1
    1  -0.1102047
    2   0.3982070
    3  -0.0000000
 Energy read as -3714.032355148
 Full Analytical Gradient: (in a.u., or Hartree/Bohr)
             1             2             3             4
    1   -0.00013517    0.00043028   -0.00027861   -0.00001649
    2    0.00022507   -0.00015658    0.00002563   -0.00009412
    3    0.00000001   -0.00000001    0.00000001   -0.00000001
 Gradient time:  CPU 0.74 s  wall 0.76 s
 ----------------------------------------------------------------
             Standard Nuclear Orientation (Angstroms)
    I     Atom           X                Y                Z
 ----------------------------------------------------------------
    1      Br      1.5502054854    -0.3941481742     0.0000000000
    2      P       0.2423488781     1.4184295017    -0.0000000000
    3      P      -1.7230908270     0.8590668285    -0.0000000000
    4      Cl     -1.8859448680    -1.1980740505     0.0000000000
 ----------------------------------------------------------------
 Nuclear Repulsion Energy =   456.4457586435 hartrees
 There are       41 alpha and       41 beta electrons

                       Distance Matrix (Angstroms)
             Br(  1)   P (  2)   P (  3)
   P (  2)  2.235157
   P (  3)  3.504999  2.043487
   Cl(  4)  3.528941  3.372792  2.063577

 Requested basis set is 6-311++G(d,p)
 There are 58 shells and 138 basis functions
 A cutoff of  1.0D-14 yielded   1442 shell pairs
 There are      8800 function pairs (      9630 Cartesian)
 Smallest overlap matrix eigenvalue = 3.77E-04
 Guess MOs from SCF MO coefficient file

 -----------------------------------------------------------------------
  General SCF calculation program by
  Eric Jon Sundstrom, Paul Horn, Yuezhi Mao, Dmitri Zuev, Alec White,
  David Stuck, Shaama M.S., Shane Yost, Joonho Lee, David Small,
  Daniel Levine, Susi Lehtola, Hugh Burton, Evgeny Epifanovsky
 -----------------------------------------------------------------------
 Hartree-Fock
 using 4 threads for integral computing
 -------------------------------------------------------
 OpenMP Integral computing Module                
 Release: version 2.0, May 2017, Q-Chem Inc. Pleasanton 
 -------------------------------------------------------
 A restricted SCF calculation will be
 performed using DIIS
 SCF converges when DIIS error is below 1.0e-08
 ---------------------------------------
  Cycle       Energy         DIIS error
 ---------------------------------------
    1   -3713.3687514581      1.70e-05  
    2   -3713.3687525366      4.80e-06  
    3   -3713.3687526373      2.09e-06  
    4   -3713.3687526547      6.91e-07  
    5   -3713.3687526569      2.25e-07  
    6   -3713.3687526573      8.23e-08  
    7   -3713.3687526574      3.60e-08  
    8   -3713.3687526574      1.32e-08  
    9   -3713.3687526574      7.23e-09  Convergence criterion met
 ---------------------------------------
 SCF time:   CPU 8.61s  wall 3.00s 
 SCF   energy in the final basis set =    -3713.3687526574
 Total energy in the final basis set =    -3713.3687526574


 ------------------------------------------------------------------------------

   CCMAN2: suite of methods based on coupled cluster
           and equation of motion theories.

   Components:
   * libvmm-1.3-trunk
     by Evgeny Epifanovsky, Ilya Kaliman.
   * libtensor-2.5-trunk
     by Evgeny Epifanovsky, Michael Wormit, Dmitry Zuev, Sam Manzer, 
        Ilya Kaliman.
   * libcc-2.5-trunk
     by Evgeny Epifanovsky, Arik Landau, Tomasz Kus, Kirill Khistyaev, 
        Dmitry Zuev, Prashant Manohar, Xintian Feng, Anna Krylov, 
        Matthew Goldey, Alec White, Thomas Jagau, Kaushik Nanda, 
        Anastasia Gunina, Alexander Kunitsa, Joonho Lee.

   CCMAN original authors:
   Anna I. Krylov, C. David Sherrill, Steven R. Gwaltney,
   Edward F. C. Byrd (2000)
   Sergey V. Levchenko, Lyudmila V. Slipchenko, Tao Wang,
   Ana-Maria C. Cristian (2003)
   Piotr A. Pieniazek, C. Melania Oana, Evgeny Epifanovsky (2007)
   Prashant Manohar (2009)

 ------------------------------------------------------------------------------


 Allocating and initializing 29808MB of RAM...
 Calculation will run on 4 cores.


 Alpha MOs, Restricted
 -- Occupied --                  
-490.05 -104.86  -80.04  -80.03  -65.18  -58.54  -58.54  -58.54
  1 A     2 A     3 A     4 A     5 A     6 A     7 A     8 A                  
-10.588  -9.861  -8.056  -8.053  -8.053  -7.577  -7.572  -7.474
  9 A    10 A    11 A    12 A    13 A    14 A    15 A    16 A                  
 -7.466  -7.466  -5.470  -5.468  -5.468  -5.464  -5.463  -5.463
 17 A    18 A    19 A    20 A    21 A    22 A    23 A    24 A                  
 -3.214  -3.210  -3.210  -3.201  -3.201  -1.138  -1.051  -0.901
 25 A    26 A    27 A    28 A    29 A    30 A    31 A    32 A                  
 -0.704  -0.563  -0.532  -0.516  -0.463  -0.457  -0.436  -0.393
 33 A    34 A    35 A    36 A    37 A    38 A    39 A    40 A                  
 -0.358
 41 A                                                                          
 -- Virtual --                   
 -0.021   0.018   0.061   0.067   0.080   0.082   0.091   0.106
 42 A    43 A    44 A    45 A    46 A    47 A    48 A    49 A                  
  0.109   0.113   0.125   0.134   0.147   0.158   0.162   0.165
 50 A    51 A    52 A    53 A    54 A    55 A    56 A    57 A                  
  0.174   0.196   0.215   0.266   0.326   0.373   0.387   0.390
 58 A    59 A    60 A    61 A    62 A    63 A    64 A    65 A                  
  0.424   0.429   0.497   0.546   0.556   0.565   0.616   0.621
 66 A    67 A    68 A    69 A    70 A    71 A    72 A    73 A                  
  0.655   0.661   0.724   0.725   0.772   0.788   0.804   0.816
 74 A    75 A    76 A    77 A    78 A    79 A    80 A    81 A                  
  0.825   0.841   0.868   0.893   0.963   1.008   1.055   1.076
 82 A    83 A    84 A    85 A    86 A    87 A    88 A    89 A                  
  1.129   1.140   1.174   1.198   1.226   1.310   1.394   1.514
 90 A    91 A    92 A    93 A    94 A    95 A    96 A    97 A                  
  1.780   1.837   1.864   1.944   1.999   2.045   2.298   2.328
 98 A    99 A   100 A   101 A   102 A   103 A   104 A   105 A                  
  2.404   2.609   2.653   2.734   4.529   4.544   4.547   4.576
106 A   107 A   108 A   109 A   110 A   111 A   112 A   113 A                  
  4.748   7.143   7.234   7.410   8.202   8.226   8.281  10.369
114 A   115 A   116 A   117 A   118 A   119 A   120 A   121 A                  
 14.723  14.751  14.771  14.774  14.867  14.888  26.686  26.803
122 A   123 A   124 A   125 A   126 A   127 A   128 A   129 A                  
 27.015  49.460 165.807 166.040 219.226 293.886 293.908 293.978
130 A   131 A   132 A   133 A   134 A   135 A   136 A   137 A                  
*******
138 A                                                                          

 Beta MOs, Restricted
 -- Occupied --                  
-490.05 -104.86  -80.04  -80.03  -65.18  -58.54  -58.54  -58.54
  1 A     2 A     3 A     4 A     5 A     6 A     7 A     8 A                  
-10.588  -9.861  -8.056  -8.053  -8.053  -7.577  -7.572  -7.474
  9 A    10 A    11 A    12 A    13 A    14 A    15 A    16 A                  
 -7.466  -7.466  -5.470  -5.468  -5.468  -5.464  -5.463  -5.463
 17 A    18 A    19 A    20 A    21 A    22 A    23 A    24 A                  
 -3.214  -3.210  -3.210  -3.201  -3.201  -1.138  -1.051  -0.901
 25 A    26 A    27 A    28 A    29 A    30 A    31 A    32 A                  
 -0.704  -0.563  -0.532  -0.516  -0.463  -0.457  -0.436  -0.393
 33 A    34 A    35 A    36 A    37 A    38 A    39 A    40 A                  
 -0.358
 41 A                                                                          
 -- Virtual --                   
 -0.021   0.018   0.061   0.067   0.080   0.082   0.091   0.106
 42 A    43 A    44 A    45 A    46 A    47 A    48 A    49 A                  
  0.109   0.113   0.125   0.134   0.147   0.158   0.162   0.165
 50 A    51 A    52 A    53 A    54 A    55 A    56 A    57 A                  
  0.174   0.196   0.215   0.266   0.326   0.373   0.387   0.390
 58 A    59 A    60 A    61 A    62 A    63 A    64 A    65 A                  
  0.424   0.429   0.497   0.546   0.556   0.565   0.616   0.621
 66 A    67 A    68 A    69 A    70 A    71 A    72 A    73 A                  
  0.655   0.661   0.724   0.725   0.772   0.788   0.804   0.816
 74 A    75 A    76 A    77 A    78 A    79 A    80 A    81 A                  
  0.825   0.841   0.868   0.893   0.963   1.008   1.055   1.076
 82 A    83 A    84 A    85 A    86 A    87 A    88 A    89 A                  
  1.129   1.140   1.174   1.198   1.226   1.310   1.394   1.514
 90 A    91 A    92 A    93 A    94 A    95 A    96 A    97 A                  
  1.780   1.837   1.864   1.944   1.999   2.045   2.298   2.328
 98 A    99 A   100 A   101 A   102 A   103 A   104 A   105 A                  
  2.404   2.609   2.653   2.734   4.529   4.544   4.547   4.576
106 A   107 A   108 A   109 A   110 A   111 A   112 A   113 A                  
  4.748   7.143   7.234   7.410   8.202   8.226   8.281  10.369
114 A   115 A   116 A   117 A   118 A   119 A   120 A   121 A                  
 14.723  14.751  14.771  14.774  14.867  14.888  26.686  26.803
122 A   123 A   124 A   125 A   126 A   127 A   128 A   129 A                  
 27.015  49.460 165.807 166.040 219.226 293.886 293.908 293.978
130 A   131 A   132 A   133 A   134 A   135 A   136 A   137 A                  
*******
138 A                                                                          

 Occupation and symmetry of molecular orbitals

 Point group: C1 (1 irreducible representation).

                           A     All 
 -------------------------------------
 All molecular orbitals:
  - Alpha                  138   138 
  - Beta                   138   138 
 -------------------------------------
 Alpha orbitals:
  - Frozen occupied        24    24  
  - Active occupied        17    17  
  - Active virtual         97    97  
  - Frozen virtual         0     0   
 -------------------------------------
 Beta orbitals:
  - Frozen occupied        24    24  
  - Active occupied        17    17  
  - Active virtual         97    97  
  - Frozen virtual         0     0   
 -------------------------------------

 Import integrals:   CPU 0.00 s  wall 0.00 s

 Import integrals:   CPU 54.59 s  wall 14.16 s

 MP2 amplitudes:   CPU 0.16 s  wall 0.12 s

Running a double precision version
           CCSD T amplitudes will be solved using DIIS.

           Start     Size      MaxIter   EConv     TConv     
           3         7         100       1.00e-07  1.00e-05  
 ------------------------------------------------------------------------------
           Energy (a.u.)   Ediff      Tdiff       Comment
 ------------------------------------------------------------------------------
         -3714.00616941                           
     1   -3714.01092108   4.75e-03   8.16e-01     
     2   -3714.02880942   1.79e-02   1.00e-01     
     3   -3714.02986297   1.05e-03   4.12e-02     
     4   -3714.03173198   1.87e-03   1.34e-02     Switched to DIIS steps.
     5   -3714.03234860   6.17e-04   1.19e-02     
     6   -3714.03235510   6.50e-06   2.38e-03     
     7   -3714.03235181   3.29e-06   9.27e-04     
     8   -3714.03235441   2.60e-06   2.03e-04     
     9   -3714.03235485   4.40e-07   9.10e-05     
    10   -3714.03235513   2.83e-07   4.09e-05     
    11   -3714.03235521   8.54e-08   2.81e-05     
    12   -3714.03235517   4.82e-08   7.68e-06     
 ------------------------------------------------------------------------------
         -3714.03235517                           CCSD T converged.

End of double precision
 SCF energy                 = -3713.36875266
 MP2 energy                 = -3714.00616941
 CCSD correlation energy     =    -0.66360251
 CCSD total energy           = -3714.03235517

 CCSD  T1^2 = 0.0109  T2^2 = 0.2953  Leading amplitudes:

 Amplitude    Orbitals with energies
 -0.0218       37 (A) A                  ->    42 (A) A                   
              -0.4627                         -0.0211                     
 -0.0218       37 (A) B                  ->    42 (A) B                   
              -0.4627                         -0.0211                     
 -0.0211       41 (A) A                  ->    64 (A) A                   
              -0.3575                          0.3874                     
 -0.0211       41 (A) B                  ->    64 (A) B                   
              -0.3575                          0.3874                     

 Amplitude    Orbitals with energies
 -0.1424       41 (A) A      41 (A) B    ->    42 (A) A      42 (A) B     
              -0.3575       -0.3575           -0.0211       -0.0211       
  0.1424       41 (A) A      41 (A) B    ->    42 (A) B      42 (A) A     
              -0.3575       -0.3575           -0.0211       -0.0211       
  0.1424       41 (A) B      41 (A) A    ->    42 (A) A      42 (A) B     
              -0.3575       -0.3575           -0.0211       -0.0211       
 -0.1424       41 (A) B      41 (A) A    ->    42 (A) B      42 (A) A     
              -0.3575       -0.3575           -0.0211       -0.0211       

 Computing CCSD intemediates for later calculations in double precision
 Finished.

Running a double precision version
           CCSD Lambda amplitudes will be solved using DIIS.
           Start     Size      MaxIter   EConv     LConv     
           3         7         100       1.00e-07  1.00e-05  
 ------------------------------------------------------------------------------
            Enorm      Ldiff       Comment
 ------------------------------------------------------------------------------
     1     6.02e-02   4.77e-02     
     2     1.35e-02   5.29e-03     
     3     5.64e-03   2.32e-03     
     4     2.85e-03   1.20e-03     Switched to DIIS steps.
     5     8.80e-04   5.05e-04     
     6     3.93e-04   1.34e-04     
     7     1.15e-04   3.23e-05     
     8     5.06e-05   3.51e-06     
     9     1.79e-05   3.59e-06     
    10     7.33e-06   1.33e-06     
    11     2.67e-06   5.17e-07     
    12     1.35e-06   1.12e-07     
    13     6.46e-07   7.98e-08     
    14     3.00e-07   1.85e-09     
    15     1.41e-07   4.88e-09     
    16     4.95e-08   7.39e-09     
 ------------------------------------------------------------------------------
                                   CCSD Lambda converged.

 Computing density matrices in double precision...
           Orbital response amplitudes will be solved using DIIS.
           Start     Size      MaxIter   EConv     LConv     
           3         7         100       1.00e-06  1.00e-06  
 ------------------------------------------------------------------------------
            Enorm      Ldiff       Comment
 ------------------------------------------------------------------------------
     1     1.11e-01   3.21e-03     
     2     1.15e-01   4.04e-03     
     3     1.47e-01   3.23e-02     
     4     2.04e-02   6.74e-02     Switched to DIIS steps.
     5     7.46e-03   3.83e-03     
     6     1.01e-03   4.02e-04     
     7     1.83e-04   1.88e-04     
     8     5.61e-05   4.12e-05     
     9     1.55e-05   2.76e-06     
    10     5.60e-06   1.08e-06     
    11     2.44e-06   3.60e-08     
    12     7.43e-07   3.60e-08     
 ------------------------------------------------------------------------------
                                   Orbital response converged.

 Computing density matrices... Done.
 CCSD calculation:   CPU 1602.16 s  wall 410.90 s

 Transferring MO TPDM to AO TPDM
 Transferring g2_o1o1o1o1
 Transferring g2_o1o1o1v1
 Transferring g2_o1o1v1v1
 Transferring g2_o1v1o1v1
 Transferring g2_o1v1v1v1
 Transferring g2_v1v1v1v1
 Adding separable TPDM
 Computing TPDM gradient
 --------------------------------------------------------
 2e gradient
  Atom          X               Y               Z
 --------------------------------------------------------
    1        -42.356330       26.202403       -0.000000  
    2         -4.086666      -34.850163        0.000000  
    3         28.700627      -16.021873       -0.000000  
    4         17.742370       24.669633        0.000000  
 --------------------------------------------------------
 --------------------------------------------------------
 Final gradient
  Atom          X               Y               Z
 --------------------------------------------------------
    1        -42.356330       26.202403       -0.000000  
    2         -4.086666      -34.850163        0.000000  
    3         28.700627      -16.021873       -0.000000  
    4         17.742370       24.669633        0.000000  
 --------------------------------------------------------
 Analytic gradient from two-electron contribution:   CPU 311.62 s  wall 91.77 s

 Total ccman2 time:   CPU 1972.15 s  wall 518.16 s


 --------------------------------------------------------------

                    Orbital Energies (a.u.)
 --------------------------------------------------------------

 Alpha MOs
 -- Occupied --
*******-104.862 -80.037 -80.032 -65.181 -58.541 -58.540 -58.540
-10.588  -9.861  -8.056  -8.053  -8.053  -7.577  -7.572  -7.474
 -7.466  -7.466  -5.470  -5.468  -5.468  -5.464  -5.463  -5.463
 -3.214  -3.210  -3.210  -3.201  -3.201  -1.138  -1.051  -0.901
 -0.704  -0.563  -0.532  -0.516  -0.463  -0.457  -0.436  -0.393
 -0.358
 -- Virtual --
 -0.021   0.018   0.061   0.067   0.080   0.082   0.091   0.106
  0.109   0.113   0.125   0.134   0.147   0.158   0.162   0.165
  0.174   0.196   0.215   0.266   0.326   0.373   0.387   0.390
  0.424   0.429   0.497   0.546   0.556   0.565   0.616   0.621
  0.655   0.661   0.724   0.725   0.772   0.788   0.804   0.816
  0.825   0.841   0.868   0.893   0.963   1.008   1.055   1.076
  1.129   1.140   1.174   1.198   1.226   1.310   1.394   1.514
  1.780   1.837   1.864   1.944   1.999   2.045   2.298   2.328
  2.404   2.609   2.653   2.734   4.529   4.544   4.547   4.576
  4.748   7.143   7.234   7.410   8.202   8.226   8.281  10.369
 14.723  14.751  14.771  14.774  14.867  14.888  26.686  26.803
 27.015  49.460 165.807 166.040 219.226 293.886 293.908 293.978
*******
 --------------------------------------------------------------

          Ground-State Mulliken Net Atomic Charges

     Atom                 Charge (a.u.)
  ----------------------------------------
      1 Br                   -0.237133
      2 P                     0.324241
      3 P                    -0.081894
      4 Cl                   -0.005214
  ----------------------------------------
  Sum of atomic charges =     0.000000

 -----------------------------------------------------------------
                    Cartesian Multipole Moments
 -----------------------------------------------------------------
    Charge (ESU x 10^10)
                 0.0000
    Dipole Moment (Debye)
         X      -0.2848      Y       1.0135      Z       0.0000
       Tot       1.0527
    Quadrupole Moments (Debye-Ang)
        XX     -59.4263     XY      -1.5203     YY     -57.9523
        XZ       0.0000     YZ       0.0000     ZZ     -57.6833
    Octopole Moments (Debye-Ang^2)
       XXX      48.4164    XXY      -8.8908    XYY      16.8280
       YYY     -26.6153    XXZ      -0.0000    XYZ       0.0000
       YYZ      -0.0000    XZZ      14.3434    YZZ      -7.0846
       ZZZ      -0.0000
    Hexadecapole Moments (Debye-Ang^3)
      XXXX    -870.2422   XXXY     -12.6916   XXYY    -214.0071
      XYYY     -10.3654   YYYY    -420.2585   XXXZ      -0.0000
      XXYZ       0.0000   XYYZ       0.0000   YYYZ       0.0000
      XXZZ    -157.5337   XYZZ      -2.1804   YYZZ     -86.5042
      XZZZ       0.0000   YZZZ       0.0000   ZZZZ     -81.0576
 -----------------------------------------------------------------
 DrvMan completing analytic gradient of the correlated energy
 Correlated dipole moment
            1
    1  -0.1120590
    2   0.3987226
    3   0.0000000
 Energy read as -3714.032355166
 Full Analytical Gradient: (in a.u., or Hartree/Bohr)
             1             2             3             4
    1    0.00003310   -0.00042243    0.00037799    0.00001135
    2   -0.00000265   -0.00015522    0.00023531   -0.00007744
    3   -0.00000000    0.00000000    0.00000000   -0.00000000
 Gradient time:  CPU 0.74 s  wall 0.78 s
 ----------------------------------------------------------------
             Standard Nuclear Orientation (Angstroms)
    I     Atom           X                Y                Z
 ----------------------------------------------------------------
    1      Br      1.5502054854    -0.3941481742     0.0000000000
    2      P       0.2433488781     1.4194295017    -0.0000000000
    3      P      -1.7230908270     0.8590668285    -0.0000000000
    4      Cl     -1.8859448680    -1.1980740505     0.0000000000
 ----------------------------------------------------------------
 Nuclear Repulsion Energy =   456.3812874740 hartrees
 There are       41 alpha and       41 beta electrons

                       Distance Matrix (Angstroms)
             Br(  1)   P (  2)   P (  3)
   P (  2)  2.235383
   P (  3)  3.504999  2.044723
   Cl(  4)  3.528941  3.374199  2.063577

 Requested basis set is 6-311++G(d,p)
 There are 58 shells and 138 basis functions
 A cutoff of  1.0D-14 yielded   1442 shell pairs
 There are      8800 function pairs (      9630 Cartesian)
 Smallest overlap matrix eigenvalue = 3.78E-04
 Guess MOs from SCF MO coefficient file

 -----------------------------------------------------------------------
  General SCF calculation program by
  Eric Jon Sundstrom, Paul Horn, Yuezhi Mao, Dmitri Zuev, Alec White,
  David Stuck, Shaama M.S., Shane Yost, Joonho Lee, David Small,
  Daniel Levine, Susi Lehtola, Hugh Burton, Evgeny Epifanovsky
 -----------------------------------------------------------------------
 Hartree-Fock
 using 4 threads for integral computing
 -------------------------------------------------------
 OpenMP Integral computing Module                
 Release: version 2.0, May 2017, Q-Chem Inc. Pleasanton 
 -------------------------------------------------------
 A restricted SCF calculation will be
 performed using DIIS
 SCF converges when DIIS error is below 1.0e-08
 ---------------------------------------
  Cycle       Energy         DIIS error
 ---------------------------------------
    1   -3713.3687073275      1.04e-05  
    2   -3713.3687077430      3.04e-06  
    3   -3713.3687077892      1.33e-06  
    4   -3713.3687077986      4.65e-07  
    5   -3713.3687078002      1.96e-07  
    6   -3713.3687078006      7.07e-08  
    7   -3713.3687078006      2.36e-08  
    8   -3713.3687078006      9.17e-09  Convergence criterion met
 ---------------------------------------
 SCF time:   CPU 7.66s  wall 2.00s 
 SCF   energy in the final basis set =    -3713.3687078006
 Total energy in the final basis set =    -3713.3687078006


 ------------------------------------------------------------------------------

   CCMAN2: suite of methods based on coupled cluster
           and equation of motion theories.

   Components:
   * libvmm-1.3-trunk
     by Evgeny Epifanovsky, Ilya Kaliman.
   * libtensor-2.5-trunk
     by Evgeny Epifanovsky, Michael Wormit, Dmitry Zuev, Sam Manzer, 
        Ilya Kaliman.
   * libcc-2.5-trunk
     by Evgeny Epifanovsky, Arik Landau, Tomasz Kus, Kirill Khistyaev, 
        Dmitry Zuev, Prashant Manohar, Xintian Feng, Anna Krylov, 
        Matthew Goldey, Alec White, Thomas Jagau, Kaushik Nanda, 
        Anastasia Gunina, Alexander Kunitsa, Joonho Lee.

   CCMAN original authors:
   Anna I. Krylov, C. David Sherrill, Steven R. Gwaltney,
   Edward F. C. Byrd (2000)
   Sergey V. Levchenko, Lyudmila V. Slipchenko, Tao Wang,
   Ana-Maria C. Cristian (2003)
   Piotr A. Pieniazek, C. Melania Oana, Evgeny Epifanovsky (2007)
   Prashant Manohar (2009)

 ------------------------------------------------------------------------------


 Allocating and initializing 29808MB of RAM...
 Calculation will run on 4 cores.


 Alpha MOs, Restricted
 -- Occupied --                  
-490.05 -104.86  -80.04  -80.03  -65.18  -58.54  -58.54  -58.54
  1 A     2 A     3 A     4 A     5 A     6 A     7 A     8 A                  
-10.588  -9.861  -8.056  -8.053  -8.053  -7.577  -7.572  -7.474
  9 A    10 A    11 A    12 A    13 A    14 A    15 A    16 A                  
 -7.466  -7.466  -5.470  -5.468  -5.468  -5.464  -5.463  -5.463
 17 A    18 A    19 A    20 A    21 A    22 A    23 A    24 A                  
 -3.213  -3.210  -3.209  -3.201  -3.201  -1.138  -1.051  -0.901
 25 A    26 A    27 A    28 A    29 A    30 A    31 A    32 A                  
 -0.705  -0.563  -0.532  -0.516  -0.463  -0.457  -0.436  -0.393
 33 A    34 A    35 A    36 A    37 A    38 A    39 A    40 A                  
 -0.357
 41 A                                                                          
 -- Virtual --                   
 -0.021   0.018   0.061   0.067   0.080   0.082   0.091   0.106
 42 A    43 A    44 A    45 A    46 A    47 A    48 A    49 A                  
  0.109   0.113   0.125   0.134   0.147   0.158   0.162   0.165
 50 A    51 A    52 A    53 A    54 A    55 A    56 A    57 A                  
  0.174   0.196   0.215   0.266   0.326   0.373   0.387   0.390
 58 A    59 A    60 A    61 A    62 A    63 A    64 A    65 A                  
  0.424   0.429   0.497   0.546   0.556   0.565   0.616   0.621
 66 A    67 A    68 A    69 A    70 A    71 A    72 A    73 A                  
  0.656   0.661   0.724   0.725   0.772   0.788   0.804   0.816
 74 A    75 A    76 A    77 A    78 A    79 A    80 A    81 A                  
  0.825   0.841   0.868   0.893   0.962   1.008   1.055   1.076
 82 A    83 A    84 A    85 A    86 A    87 A    88 A    89 A                  
  1.129   1.140   1.174   1.198   1.225   1.310   1.393   1.514
 90 A    91 A    92 A    93 A    94 A    95 A    96 A    97 A                  
  1.780   1.837   1.864   1.944   1.998   2.045   2.298   2.328
 98 A    99 A   100 A   101 A   102 A   103 A   104 A   105 A                  
  2.404   2.609   2.653   2.734   4.529   4.544   4.547   4.576
106 A   107 A   108 A   109 A   110 A   111 A   112 A   113 A                  
  4.748   7.143   7.234   7.410   8.202   8.226   8.281  10.369
114 A   115 A   116 A   117 A   118 A   119 A   120 A   121 A                  
 14.723  14.751  14.771  14.774  14.867  14.888  26.686  26.803
122 A   123 A   124 A   125 A   126 A   127 A   128 A   129 A                  
 27.015  49.460 165.807 166.039 219.226 293.886 293.908 293.978
130 A   131 A   132 A   133 A   134 A   135 A   136 A   137 A                  
*******
138 A                                                                          

 Beta MOs, Restricted
 -- Occupied --                  
-490.05 -104.86  -80.04  -80.03  -65.18  -58.54  -58.54  -58.54
  1 A     2 A     3 A     4 A     5 A     6 A     7 A     8 A                  
-10.588  -9.861  -8.056  -8.053  -8.053  -7.577  -7.572  -7.474
  9 A    10 A    11 A    12 A    13 A    14 A    15 A    16 A                  
 -7.466  -7.466  -5.470  -5.468  -5.468  -5.464  -5.463  -5.463
 17 A    18 A    19 A    20 A    21 A    22 A    23 A    24 A                  
 -3.213  -3.210  -3.209  -3.201  -3.201  -1.138  -1.051  -0.901
 25 A    26 A    27 A    28 A    29 A    30 A    31 A    32 A                  
 -0.705  -0.563  -0.532  -0.516  -0.463  -0.457  -0.436  -0.393
 33 A    34 A    35 A    36 A    37 A    38 A    39 A    40 A                  
 -0.357
 41 A                                                                          
 -- Virtual --                   
 -0.021   0.018   0.061   0.067   0.080   0.082   0.091   0.106
 42 A    43 A    44 A    45 A    46 A    47 A    48 A    49 A                  
  0.109   0.113   0.125   0.134   0.147   0.158   0.162   0.165
 50 A    51 A    52 A    53 A    54 A    55 A    56 A    57 A                  
  0.174   0.196   0.215   0.266   0.326   0.373   0.387   0.390
 58 A    59 A    60 A    61 A    62 A    63 A    64 A    65 A                  
  0.424   0.429   0.497   0.546   0.556   0.565   0.616   0.621
 66 A    67 A    68 A    69 A    70 A    71 A    72 A    73 A                  
  0.656   0.661   0.724   0.725   0.772   0.788   0.804   0.816
 74 A    75 A    76 A    77 A    78 A    79 A    80 A    81 A                  
  0.825   0.841   0.868   0.893   0.962   1.008   1.055   1.076
 82 A    83 A    84 A    85 A    86 A    87 A    88 A    89 A                  
  1.129   1.140   1.174   1.198   1.225   1.310   1.393   1.514
 90 A    91 A    92 A    93 A    94 A    95 A    96 A    97 A                  
  1.780   1.837   1.864   1.944   1.998   2.045   2.298   2.328
 98 A    99 A   100 A   101 A   102 A   103 A   104 A   105 A                  
  2.404   2.609   2.653   2.734   4.529   4.544   4.547   4.576
106 A   107 A   108 A   109 A   110 A   111 A   112 A   113 A                  
  4.748   7.143   7.234   7.410   8.202   8.226   8.281  10.369
114 A   115 A   116 A   117 A   118 A   119 A   120 A   121 A                  
 14.723  14.751  14.771  14.774  14.867  14.888  26.686  26.803
122 A   123 A   124 A   125 A   126 A   127 A   128 A   129 A                  
 27.015  49.460 165.807 166.039 219.226 293.886 293.908 293.978
130 A   131 A   132 A   133 A   134 A   135 A   136 A   137 A                  
*******
138 A                                                                          

 Occupation and symmetry of molecular orbitals

 Point group: C1 (1 irreducible representation).

                           A     All 
 -------------------------------------
 All molecular orbitals:
  - Alpha                  138   138 
  - Beta                   138   138 
 -------------------------------------
 Alpha orbitals:
  - Frozen occupied        24    24  
  - Active occupied        17    17  
  - Active virtual         97    97  
  - Frozen virtual         0     0   
 -------------------------------------
 Beta orbitals:
  - Frozen occupied        24    24  
  - Active occupied        17    17  
  - Active virtual         97    97  
  - Frozen virtual         0     0   
 -------------------------------------

 Import integrals:   CPU 0.00 s  wall 0.00 s

 Import integrals:   CPU 54.94 s  wall 14.20 s

 MP2 amplitudes:   CPU 0.16 s  wall 0.12 s

Running a double precision version
           CCSD T amplitudes will be solved using DIIS.

           Start     Size      MaxIter   EConv     TConv     
           3         7         100       1.00e-07  1.00e-05  
 ------------------------------------------------------------------------------
           Energy (a.u.)   Ediff      Tdiff       Comment
 ------------------------------------------------------------------------------
         -3714.00617568                           
     1   -3714.01090895   4.73e-03   8.16e-01     
     2   -3714.02880869   1.79e-02   1.00e-01     
     3   -3714.02986062   1.05e-03   4.13e-02     
     4   -3714.03173149   1.87e-03   1.34e-02     Switched to DIIS steps.
     5   -3714.03234904   6.18e-04   1.19e-02     
     6   -3714.03235560   6.55e-06   2.39e-03     
     7   -3714.03235225   3.35e-06   9.30e-04     
     8   -3714.03235484   2.59e-06   2.03e-04     
     9   -3714.03235528   4.37e-07   9.07e-05     
    10   -3714.03235556   2.79e-07   4.06e-05     
    11   -3714.03235565   8.72e-08   2.80e-05     
    12   -3714.03235560   4.81e-08   7.69e-06     
 ------------------------------------------------------------------------------
         -3714.03235560                           CCSD T converged.

End of double precision
 SCF energy                 = -3713.36870780
 MP2 energy                 = -3714.00617568
 CCSD correlation energy     =    -0.66364780
 CCSD total energy           = -3714.03235560

 CCSD  T1^2 = 0.0109  T2^2 = 0.2954  Leading amplitudes:

 Amplitude    Orbitals with energies
  0.0218       37 (A) A                  ->    42 (A) A                   
              -0.4626                         -0.0212                     
  0.0218       37 (A) B                  ->    42 (A) B                   
              -0.4626                         -0.0212                     
  0.0212       41 (A) A                  ->    64 (A) A                   
              -0.3574                          0.3875                     
  0.0212       41 (A) B                  ->    64 (A) B                   
              -0.3574                          0.3875                     

 Amplitude    Orbitals with energies
 -0.1427       41 (A) A      41 (A) B    ->    42 (A) A      42 (A) B     
              -0.3574       -0.3574           -0.0212       -0.0212       
  0.1427       41 (A) A      41 (A) B    ->    42 (A) B      42 (A) A     
              -0.3574       -0.3574           -0.0212       -0.0212       
  0.1427       41 (A) B      41 (A) A    ->    42 (A) A      42 (A) B     
              -0.3574       -0.3574           -0.0212       -0.0212       
 -0.1427       41 (A) B      41 (A) A    ->    42 (A) B      42 (A) A     
              -0.3574       -0.3574           -0.0212       -0.0212       

 Computing CCSD intemediates for later calculations in double precision
 Finished.

Running a double precision version
           CCSD Lambda amplitudes will be solved using DIIS.
           Start     Size      MaxIter   EConv     LConv     
           3         7         100       1.00e-07  1.00e-05  
 ------------------------------------------------------------------------------
            Enorm      Ldiff       Comment
 ------------------------------------------------------------------------------
     1     6.03e-02   4.78e-02     
     2     1.35e-02   5.29e-03     
     3     5.64e-03   2.33e-03     
     4     2.86e-03   1.20e-03     Switched to DIIS steps.
     5     8.81e-04   5.06e-04     
     6     3.94e-04   1.35e-04     
     7     1.15e-04   3.25e-05     
     8     5.06e-05   3.51e-06     
     9     1.79e-05   3.60e-06     
    10     7.32e-06   1.34e-06     
    11     2.65e-06   5.23e-07     
    12     1.34e-06   1.14e-07     
    13     6.40e-07   8.10e-08     
    14     2.99e-07   9.69e-10     
    15     1.41e-07   5.19e-09     
    16     4.95e-08   7.32e-09     
 ------------------------------------------------------------------------------
                                   CCSD Lambda converged.

 Computing density matrices in double precision...
           Orbital response amplitudes will be solved using DIIS.
           Start     Size      MaxIter   EConv     LConv     
           3         7         100       1.00e-06  1.00e-06  
 ------------------------------------------------------------------------------
            Enorm      Ldiff       Comment
 ------------------------------------------------------------------------------
     1     1.11e-01   3.23e-03     
     2     1.15e-01   4.04e-03     
     3     1.47e-01   3.24e-02     
     4     2.05e-02   6.74e-02     Switched to DIIS steps.
     5     7.48e-03   3.86e-03     
     6     1.01e-03   4.06e-04     
     7     1.84e-04   1.88e-04     
     8     5.63e-05   4.12e-05     
     9     1.56e-05   2.76e-06     
    10     5.65e-06   1.09e-06     
    11     2.47e-06   3.78e-08     
    12     7.49e-07   3.31e-08     
 ------------------------------------------------------------------------------
                                   Orbital response converged.

 Computing density matrices... Done.
 CCSD calculation:   CPU 1603.46 s  wall 411.30 s

 Transferring MO TPDM to AO TPDM
 Transferring g2_o1o1o1o1
 Transferring g2_o1o1o1v1
 Transferring g2_o1o1v1v1
 Transferring g2_o1v1o1v1
 Transferring g2_o1v1v1v1
 Transferring g2_v1v1v1v1
 Adding separable TPDM
 Computing TPDM gradient
 --------------------------------------------------------
 2e gradient
  Atom          X               Y               Z
 --------------------------------------------------------
    1        -42.335682       26.209134       -0.000000  
    2         -4.085529      -34.859046        0.000000  
    3         28.681330      -16.016409       -0.000000  
    4         17.739881       24.666321        0.000000  
 --------------------------------------------------------
 --------------------------------------------------------
 Final gradient
  Atom          X               Y               Z
 --------------------------------------------------------
    1        -42.335682       26.209134       -0.000000  
    2         -4.085529      -34.859046        0.000000  
    3         28.681330      -16.016409       -0.000000  
    4         17.739881       24.666321        0.000000  
 --------------------------------------------------------
 Analytic gradient from two-electron contribution:   CPU 311.56 s  wall 91.67 s

 Total ccman2 time:   CPU 1974.05 s  wall 518.59 s


 --------------------------------------------------------------

                    Orbital Energies (a.u.)
 --------------------------------------------------------------

 Alpha MOs
 -- Occupied --
*******-104.862 -80.038 -80.032 -65.181 -58.541 -58.540 -58.540
-10.588  -9.861  -8.056  -8.053  -8.053  -7.577  -7.572  -7.474
 -7.466  -7.466  -5.470  -5.468  -5.468  -5.464  -5.463  -5.463
 -3.213  -3.210  -3.209  -3.201  -3.201  -1.138  -1.051  -0.901
 -0.705  -0.563  -0.532  -0.516  -0.463  -0.457  -0.436  -0.393
 -0.357
 -- Virtual --
 -0.021   0.018   0.061   0.067   0.080   0.082   0.091   0.106
  0.109   0.113   0.125   0.134   0.147   0.158   0.162   0.165
  0.174   0.196   0.215   0.266   0.326   0.373   0.387   0.390
  0.424   0.429   0.497   0.546   0.556   0.565   0.616   0.621
  0.656   0.661   0.724   0.725   0.772   0.788   0.804   0.816
  0.825   0.841   0.868   0.893   0.962   1.008   1.055   1.076
  1.129   1.140   1.174   1.198   1.225   1.310   1.393   1.514
  1.780   1.837   1.864   1.944   1.998   2.045   2.298   2.328
  2.404   2.609   2.653   2.734   4.529   4.544   4.547   4.576
  4.748   7.143   7.234   7.410   8.202   8.226   8.281  10.369
 14.723  14.751  14.771  14.774  14.867  14.888  26.686  26.803
 27.015  49.460 165.807 166.039 219.226 293.886 293.908 293.978
*******
 --------------------------------------------------------------

          Ground-State Mulliken Net Atomic Charges

     Atom                 Charge (a.u.)
  ----------------------------------------
      1 Br                   -0.237350
      2 P                     0.324430
      3 P                    -0.082073
      4 Cl                   -0.005008
  ----------------------------------------
  Sum of atomic charges =     0.000000

 -----------------------------------------------------------------
                    Cartesian Multipole Moments
 -----------------------------------------------------------------
    Charge (ESU x 10^10)
                 0.0000
    Dipole Moment (Debye)
         X      -0.2851      Y       1.0154      Z       0.0000
       Tot       1.0547
    Quadrupole Moments (Debye-Ang)
        XX     -59.4324     XY      -1.5159     YY     -57.9451
        XZ       0.0000     YZ       0.0000     ZZ     -57.6879
    Octopole Moments (Debye-Ang^2)
       XXX      48.3747    XXY      -8.9084    XYY      16.8160
       YYY     -26.6434    XXZ      -0.0000    XYZ       0.0000
       YYZ       0.0000    XZZ      14.3318    YZZ      -7.1017
       ZZZ      -0.0000
    Hexadecapole Moments (Debye-Ang^3)
      XXXX    -870.3558   XXXY     -12.7168   XXYY    -214.0473
      XYYY     -10.4265   YYYY    -420.4359   XXXZ       0.0000
      XXYZ      -0.0000   XYYZ       0.0000   YYYZ       0.0000
      XXZZ    -157.5501   XYZZ      -2.1969   YYZZ     -86.5473
      XZZZ       0.0000   YZZZ       0.0000   ZZZZ     -81.0761
 -----------------------------------------------------------------
 DrvMan completing analytic gradient of the correlated energy
 Correlated dipole moment
            1
    1  -0.1121570
    2   0.3994926
    3   0.0000000
 Energy read as -3714.032355597
 Full Analytical Gradient: (in a.u., or Hartree/Bohr)
             1             2             3             4
    1    0.00003726    0.00000416   -0.00000562   -0.00003580
    2   -0.00006737    0.00011755    0.00006450   -0.00011468
    3   -0.00000000    0.00000000   -0.00000000   -0.00000000
 Gradient time:  CPU 0.77 s  wall 0.80 s
 ----------------------------------------------------------------
             Standard Nuclear Orientation (Angstroms)
    I     Atom           X                Y                Z
 ----------------------------------------------------------------
    1      Br      1.5502054854    -0.3941481742     0.0000000000
    2      P       0.2433488781     1.4174295017    -0.0000000000
    3      P      -1.7230908270     0.8590668285    -0.0000000000
    4      Cl     -1.8859448680    -1.1980740505     0.0000000000
 ----------------------------------------------------------------
 Nuclear Repulsion Energy =   456.5055310109 hartrees
 There are       41 alpha and       41 beta electrons

                       Distance Matrix (Angstroms)
             Br(  1)   P (  2)   P (  3)
   P (  2)  2.233761
   P (  3)  3.504999  2.044176
   Cl(  4)  3.528941  3.372647  2.063577

 Requested basis set is 6-311++G(d,p)
 There are 58 shells and 138 basis functions
 A cutoff of  1.0D-14 yielded   1442 shell pairs
 There are      8800 function pairs (      9630 Cartesian)
 Smallest overlap matrix eigenvalue = 3.77E-04
 Guess MOs from SCF MO coefficient file

 -----------------------------------------------------------------------
  General SCF calculation program by
  Eric Jon Sundstrom, Paul Horn, Yuezhi Mao, Dmitri Zuev, Alec White,
  David Stuck, Shaama M.S., Shane Yost, Joonho Lee, David Small,
  Daniel Levine, Susi Lehtola, Hugh Burton, Evgeny Epifanovsky
 -----------------------------------------------------------------------
 Hartree-Fock
 using 4 threads for integral computing
 -------------------------------------------------------
 OpenMP Integral computing Module                
 Release: version 2.0, May 2017, Q-Chem Inc. Pleasanton 
 -------------------------------------------------------
 A restricted SCF calculation will be
 performed using DIIS
 SCF converges when DIIS error is below 1.0e-08
 ---------------------------------------
  Cycle       Energy         DIIS error
 ---------------------------------------
    1   -3713.3687422278      1.37e-05  
    2   -3713.3687429690      3.67e-06  
    3   -3713.3687430500      1.69e-06  
    4   -3713.3687430635      5.66e-07  
    5   -3713.3687430667      2.90e-07  
    6   -3713.3687430675      1.12e-07  
    7   -3713.3687430677      5.23e-08  
    8   -3713.3687430677      1.87e-08  
    9   -3713.3687430677      7.63e-09  Convergence criterion met
 ---------------------------------------
 SCF time:   CPU 8.65s  wall 2.00s 
 SCF   energy in the final basis set =    -3713.3687430677
 Total energy in the final basis set =    -3713.3687430677


 ------------------------------------------------------------------------------

   CCMAN2: suite of methods based on coupled cluster
           and equation of motion theories.

   Components:
   * libvmm-1.3-trunk
     by Evgeny Epifanovsky, Ilya Kaliman.
   * libtensor-2.5-trunk
     by Evgeny Epifanovsky, Michael Wormit, Dmitry Zuev, Sam Manzer, 
        Ilya Kaliman.
   * libcc-2.5-trunk
     by Evgeny Epifanovsky, Arik Landau, Tomasz Kus, Kirill Khistyaev, 
        Dmitry Zuev, Prashant Manohar, Xintian Feng, Anna Krylov, 
        Matthew Goldey, Alec White, Thomas Jagau, Kaushik Nanda, 
        Anastasia Gunina, Alexander Kunitsa, Joonho Lee.

   CCMAN original authors:
   Anna I. Krylov, C. David Sherrill, Steven R. Gwaltney,
   Edward F. C. Byrd (2000)
   Sergey V. Levchenko, Lyudmila V. Slipchenko, Tao Wang,
   Ana-Maria C. Cristian (2003)
   Piotr A. Pieniazek, C. Melania Oana, Evgeny Epifanovsky (2007)
   Prashant Manohar (2009)

 ------------------------------------------------------------------------------


 Allocating and initializing 29808MB of RAM...
 Calculation will run on 4 cores.


 Alpha MOs, Restricted
 -- Occupied --                  
-490.05 -104.86  -80.04  -80.03  -65.18  -58.54  -58.54  -58.54
  1 A     2 A     3 A     4 A     5 A     6 A     7 A     8 A                  
-10.588  -9.861  -8.056  -8.053  -8.053  -7.577  -7.572  -7.474
  9 A    10 A    11 A    12 A    13 A    14 A    15 A    16 A                  
 -7.467  -7.466  -5.470  -5.468  -5.468  -5.464  -5.463  -5.463
 17 A    18 A    19 A    20 A    21 A    22 A    23 A    24 A                  
 -3.214  -3.210  -3.210  -3.201  -3.201  -1.138  -1.051  -0.901
 25 A    26 A    27 A    28 A    29 A    30 A    31 A    32 A                  
 -0.705  -0.563  -0.532  -0.515  -0.463  -0.457  -0.436  -0.393
 33 A    34 A    35 A    36 A    37 A    38 A    39 A    40 A                  
 -0.357
 41 A                                                                          
 -- Virtual --                   
 -0.021   0.018   0.061   0.067   0.080   0.082   0.091   0.106
 42 A    43 A    44 A    45 A    46 A    47 A    48 A    49 A                  
  0.109   0.113   0.125   0.134   0.147   0.158   0.162   0.165
 50 A    51 A    52 A    53 A    54 A    55 A    56 A    57 A                  
  0.174   0.196   0.215   0.266   0.326   0.373   0.387   0.390
 58 A    59 A    60 A    61 A    62 A    63 A    64 A    65 A                  
  0.424   0.429   0.497   0.546   0.556   0.565   0.616   0.621
 66 A    67 A    68 A    69 A    70 A    71 A    72 A    73 A                  
  0.655   0.661   0.724   0.725   0.772   0.788   0.804   0.816
 74 A    75 A    76 A    77 A    78 A    79 A    80 A    81 A                  
  0.825   0.841   0.868   0.893   0.963   1.009   1.055   1.076
 82 A    83 A    84 A    85 A    86 A    87 A    88 A    89 A                  
  1.129   1.140   1.174   1.198   1.226   1.311   1.394   1.514
 90 A    91 A    92 A    93 A    94 A    95 A    96 A    97 A                  
  1.780   1.837   1.864   1.944   1.999   2.045   2.298   2.328
 98 A    99 A   100 A   101 A   102 A   103 A   104 A   105 A                  
  2.404   2.609   2.653   2.734   4.529   4.544   4.547   4.576
106 A   107 A   108 A   109 A   110 A   111 A   112 A   113 A                  
  4.748   7.143   7.234   7.410   8.202   8.226   8.281  10.369
114 A   115 A   116 A   117 A   118 A   119 A   120 A   121 A                  
 14.723  14.751  14.771  14.774  14.867  14.889  26.686  26.803
122 A   123 A   124 A   125 A   126 A   127 A   128 A   129 A                  
 27.015  49.460 165.807 166.040 219.226 293.886 293.908 293.978
130 A   131 A   132 A   133 A   134 A   135 A   136 A   137 A                  
*******
138 A                                                                          

 Beta MOs, Restricted
 -- Occupied --                  
-490.05 -104.86  -80.04  -80.03  -65.18  -58.54  -58.54  -58.54
  1 A     2 A     3 A     4 A     5 A     6 A     7 A     8 A                  
-10.588  -9.861  -8.056  -8.053  -8.053  -7.577  -7.572  -7.474
  9 A    10 A    11 A    12 A    13 A    14 A    15 A    16 A                  
 -7.467  -7.466  -5.470  -5.468  -5.468  -5.464  -5.463  -5.463
 17 A    18 A    19 A    20 A    21 A    22 A    23 A    24 A                  
 -3.214  -3.210  -3.210  -3.201  -3.201  -1.138  -1.051  -0.901
 25 A    26 A    27 A    28 A    29 A    30 A    31 A    32 A                  
 -0.705  -0.563  -0.532  -0.515  -0.463  -0.457  -0.436  -0.393
 33 A    34 A    35 A    36 A    37 A    38 A    39 A    40 A                  
 -0.357
 41 A                                                                          
 -- Virtual --                   
 -0.021   0.018   0.061   0.067   0.080   0.082   0.091   0.106
 42 A    43 A    44 A    45 A    46 A    47 A    48 A    49 A                  
  0.109   0.113   0.125   0.134   0.147   0.158   0.162   0.165
 50 A    51 A    52 A    53 A    54 A    55 A    56 A    57 A                  
  0.174   0.196   0.215   0.266   0.326   0.373   0.387   0.390
 58 A    59 A    60 A    61 A    62 A    63 A    64 A    65 A                  
  0.424   0.429   0.497   0.546   0.556   0.565   0.616   0.621
 66 A    67 A    68 A    69 A    70 A    71 A    72 A    73 A                  
  0.655   0.661   0.724   0.725   0.772   0.788   0.804   0.816
 74 A    75 A    76 A    77 A    78 A    79 A    80 A    81 A                  
  0.825   0.841   0.868   0.893   0.963   1.009   1.055   1.076
 82 A    83 A    84 A    85 A    86 A    87 A    88 A    89 A                  
  1.129   1.140   1.174   1.198   1.226   1.311   1.394   1.514
 90 A    91 A    92 A    93 A    94 A    95 A    96 A    97 A                  
  1.780   1.837   1.864   1.944   1.999   2.045   2.298   2.328
 98 A    99 A   100 A   101 A   102 A   103 A   104 A   105 A                  
  2.404   2.609   2.653   2.734   4.529   4.544   4.547   4.576
106 A   107 A   108 A   109 A   110 A   111 A   112 A   113 A                  
  4.748   7.143   7.234   7.410   8.202   8.226   8.281  10.369
114 A   115 A   116 A   117 A   118 A   119 A   120 A   121 A                  
 14.723  14.751  14.771  14.774  14.867  14.889  26.686  26.803
122 A   123 A   124 A   125 A   126 A   127 A   128 A   129 A                  
 27.015  49.460 165.807 166.040 219.226 293.886 293.908 293.978
130 A   131 A   132 A   133 A   134 A   135 A   136 A   137 A                  
*******
138 A                                                                          

 Occupation and symmetry of molecular orbitals

 Point group: C1 (1 irreducible representation).

                           A     All 
 -------------------------------------
 All molecular orbitals:
  - Alpha                  138   138 
  - Beta                   138   138 
 -------------------------------------
 Alpha orbitals:
  - Frozen occupied        24    24  
  - Active occupied        17    17  
  - Active virtual         97    97  
  - Frozen virtual         0     0   
 -------------------------------------
 Beta orbitals:
  - Frozen occupied        24    24  
  - Active occupied        17    17  
  - Active virtual         97    97  
  - Frozen virtual         0     0   
 -------------------------------------

 Import integrals:   CPU 0.00 s  wall 0.00 s

 Import integrals:   CPU 54.84 s  wall 14.25 s

 MP2 amplitudes:   CPU 0.16 s  wall 0.12 s

Running a double precision version
           CCSD T amplitudes will be solved using DIIS.

           Start     Size      MaxIter   EConv     TConv     
           3         7         100       1.00e-07  1.00e-05  
 ------------------------------------------------------------------------------
           Energy (a.u.)   Ediff      Tdiff       Comment
 ------------------------------------------------------------------------------
         -3714.00618210                           
     1   -3714.01091969   4.74e-03   8.16e-01     
     2   -3714.02881020   1.79e-02   1.00e-01     
     3   -3714.02986271   1.05e-03   4.13e-02     
     4   -3714.03173197   1.87e-03   1.34e-02     Switched to DIIS steps.
     5   -3714.03234849   6.17e-04   1.19e-02     
     6   -3714.03235498   6.49e-06   2.38e-03     
     7   -3714.03235166   3.31e-06   9.28e-04     
     8   -3714.03235426   2.59e-06   2.03e-04     
     9   -3714.03235469   4.35e-07   9.05e-05     
    10   -3714.03235497   2.80e-07   4.06e-05     
    11   -3714.03235506   8.59e-08   2.80e-05     
    12   -3714.03235501   4.77e-08   7.64e-06     
 ------------------------------------------------------------------------------
         -3714.03235501                           CCSD T converged.

End of double precision
 SCF energy                 = -3713.36874307
 MP2 energy                 = -3714.00618210
 CCSD correlation energy     =    -0.66361194
 CCSD total energy           = -3714.03235501

 CCSD  T1^2 = 0.0109  T2^2 = 0.2953  Leading amplitudes:

 Amplitude    Orbitals with energies
  0.0218       37 (A) A                  ->    42 (A) A                   
              -0.4628                         -0.0211                     
  0.0218       37 (A) B                  ->    42 (A) B                   
              -0.4628                         -0.0211                     
  0.0212       41 (A) A                  ->    64 (A) A                   
              -0.3574                          0.3875                     
  0.0212       41 (A) B                  ->    64 (A) B                   
              -0.3574                          0.3875                     

 Amplitude    Orbitals with energies
 -0.1426       41 (A) A      41 (A) B    ->    42 (A) A      42 (A) B     
              -0.3574       -0.3574           -0.0211       -0.0211       
  0.1426       41 (A) A      41 (A) B    ->    42 (A) B      42 (A) A     
              -0.3574       -0.3574           -0.0211       -0.0211       
  0.1426       41 (A) B      41 (A) A    ->    42 (A) A      42 (A) B     
              -0.3574       -0.3574           -0.0211       -0.0211       
 -0.1426       41 (A) B      41 (A) A    ->    42 (A) B      42 (A) A     
              -0.3574       -0.3574           -0.0211       -0.0211       

 Computing CCSD intemediates for later calculations in double precision
 Finished.

Running a double precision version
           CCSD Lambda amplitudes will be solved using DIIS.
           Start     Size      MaxIter   EConv     LConv     
           3         7         100       1.00e-07  1.00e-05  
 ------------------------------------------------------------------------------
            Enorm      Ldiff       Comment
 ------------------------------------------------------------------------------
     1     6.02e-02   4.77e-02     
     2     1.35e-02   5.29e-03     
     3     5.64e-03   2.33e-03     
     4     2.85e-03   1.20e-03     Switched to DIIS steps.
     5     8.80e-04   5.05e-04     
     6     3.93e-04   1.34e-04     
     7     1.14e-04   3.24e-05     
     8     5.04e-05   3.50e-06     
     9     1.79e-05   3.58e-06     
    10     7.30e-06   1.33e-06     
    11     2.64e-06   5.19e-07     
    12     1.33e-06   1.13e-07     
    13     6.39e-07   8.05e-08     
    14     2.98e-07   1.22e-09     
    15     1.41e-07   5.08e-09     
    16     4.92e-08   7.32e-09     
 ------------------------------------------------------------------------------
                                   CCSD Lambda converged.

 Computing density matrices in double precision...
           Orbital response amplitudes will be solved using DIIS.
           Start     Size      MaxIter   EConv     LConv     
           3         7         100       1.00e-06  1.00e-06  
 ------------------------------------------------------------------------------
            Enorm      Ldiff       Comment
 ------------------------------------------------------------------------------
     1     1.11e-01   3.19e-03     
     2     1.15e-01   4.05e-03     
     3     1.47e-01   3.23e-02     
     4     2.05e-02   6.73e-02     Switched to DIIS steps.
     5     7.47e-03   3.88e-03     
     6     1.00e-03   4.01e-04     
     7     1.83e-04   1.88e-04     
     8     5.59e-05   4.10e-05     
     9     1.54e-05   2.75e-06     
    10     5.59e-06   1.08e-06     
    11     2.43e-06   3.59e-08     
    12     7.41e-07   3.55e-08     
 ------------------------------------------------------------------------------
                                   Orbital response converged.

 Computing density matrices... Done.
 CCSD calculation:   CPU 1603.16 s  wall 411.20 s

 Transferring MO TPDM to AO TPDM
 Transferring g2_o1o1o1o1
 Transferring g2_o1o1o1v1
 Transferring g2_o1o1v1v1
 Transferring g2_o1v1o1v1
 Transferring g2_o1v1v1v1
 Transferring g2_v1v1v1v1
 Adding separable TPDM
 Computing TPDM gradient
 --------------------------------------------------------
 2e gradient
  Atom          X               Y               Z
 --------------------------------------------------------
    1        -42.372568       26.228256       -0.000000  
    2         -4.066440      -34.858187        0.000000  
    3         28.693844      -16.036730       -0.000000  
    4         17.745164       24.666660        0.000000  
 --------------------------------------------------------
 --------------------------------------------------------
 Final gradient
  Atom          X               Y               Z
 --------------------------------------------------------
    1        -42.372568       26.228256       -0.000000  
    2         -4.066440      -34.858187        0.000000  
    3         28.693844      -16.036730       -0.000000  
    4         17.745164       24.666660        0.000000  
 --------------------------------------------------------
 Analytic gradient from two-electron contribution:   CPU 309.21 s  wall 90.98 s

 Total ccman2 time:   CPU 1971.22 s  wall 517.85 s


 --------------------------------------------------------------

                    Orbital Energies (a.u.)
 --------------------------------------------------------------

 Alpha MOs
 -- Occupied --
*******-104.862 -80.037 -80.032 -65.181 -58.541 -58.540 -58.540
-10.588  -9.861  -8.056  -8.053  -8.053  -7.577  -7.572  -7.474
 -7.467  -7.466  -5.470  -5.468  -5.468  -5.464  -5.463  -5.463
 -3.214  -3.210  -3.210  -3.201  -3.201  -1.138  -1.051  -0.901
 -0.705  -0.563  -0.532  -0.515  -0.463  -0.457  -0.436  -0.393
 -0.357
 -- Virtual --
 -0.021   0.018   0.061   0.067   0.080   0.082   0.091   0.106
  0.109   0.113   0.125   0.134   0.147   0.158   0.162   0.165
  0.174   0.196   0.215   0.266   0.326   0.373   0.387   0.390
  0.424   0.429   0.497   0.546   0.556   0.565   0.616   0.621
  0.655   0.661   0.724   0.725   0.772   0.788   0.804   0.816
  0.825   0.841   0.868   0.893   0.963   1.009   1.055   1.076
  1.129   1.140   1.174   1.198   1.226   1.311   1.394   1.514
  1.780   1.837   1.864   1.944   1.999   2.045   2.298   2.328
  2.404   2.609   2.653   2.734   4.529   4.544   4.547   4.576
  4.748   7.143   7.234   7.410   8.202   8.226   8.281  10.369
 14.723  14.751  14.771  14.774  14.867  14.889  26.686  26.803
 27.015  49.460 165.807 166.040 219.226 293.886 293.908 293.978
*******
 --------------------------------------------------------------

          Ground-State Mulliken Net Atomic Charges

     Atom                 Charge (a.u.)
  ----------------------------------------
      1 Br                   -0.236614
      2 P                     0.323673
      3 P                    -0.081627
      4 Cl                   -0.005432
  ----------------------------------------
  Sum of atomic charges =    -0.000000

 -----------------------------------------------------------------
                    Cartesian Multipole Moments
 -----------------------------------------------------------------
    Charge (ESU x 10^10)
                -0.0000
    Dipole Moment (Debye)
         X      -0.2799      Y       1.0102      Z       0.0000
       Tot       1.0482
    Quadrupole Moments (Debye-Ang)
        XX     -59.4203     XY      -1.5245     YY     -57.9612
        XZ      -0.0000     YZ      -0.0000     ZZ     -57.6836
    Octopole Moments (Debye-Ang^2)
       XXX      48.4006    XXY      -8.8747    XYY      16.8174
       YYY     -26.5926    XXZ       0.0000    XYZ       0.0000
       YYZ       0.0000    XZZ      14.3405    YZZ      -7.0771
       ZZZ      -0.0000
    Hexadecapole Moments (Debye-Ang^3)
      XXXX    -870.2139   XXXY     -12.7579   XXYY    -213.9878
      XYYY     -10.4332   YYYY    -420.0916   XXXZ       0.0000
      XXYZ      -0.0000   XYYZ      -0.0000   YYYZ      -0.0000
      XXZZ    -157.5370   XYZZ      -2.1960   YYZZ     -86.4767
      XZZZ       0.0000   YZZZ      -0.0000   ZZZZ     -81.0616
 -----------------------------------------------------------------
 DrvMan completing analytic gradient of the correlated energy
 Correlated dipole moment
            1
    1  -0.1101064
    2   0.3974371
    3   0.0000000
 Energy read as -3714.032355010
 Full Analytical Gradient: (in a.u., or Hartree/Bohr)
             1             2             3             4
    1   -0.00013964    0.00000552    0.00010347    0.00003065
    2    0.00029003   -0.00042902    0.00019583   -0.00005683
    3    0.00000000   -0.00000000    0.00000000   -0.00000000
 Gradient time:  CPU 0.72 s  wall 0.75 s
 ----------------------------------------------------------------
             Standard Nuclear Orientation (Angstroms)
    I     Atom           X                Y                Z
 ----------------------------------------------------------------
    1      Br      1.5502054854    -0.3941481742     0.0000000000
    2      P       0.2433488781     1.4184295017     0.0010000000
    3      P      -1.7230908270     0.8590668285    -0.0000000000
    4      Cl     -1.8859448680    -1.1980740505     0.0000000000
 ----------------------------------------------------------------
 Nuclear Repulsion Energy =   456.4433799322 hartrees
 There are       41 alpha and       41 beta electrons

                       Distance Matrix (Angstroms)
             Br(  1)   P (  2)   P (  3)
   P (  2)  2.234572
   P (  3)  3.504999  2.044449
   Cl(  4)  3.528941  3.373423  2.063577

 Requested basis set is 6-311++G(d,p)
 There are 58 shells and 138 basis functions
 A cutoff of  1.0D-14 yielded   1442 shell pairs
 There are      8800 function pairs (      9630 Cartesian)
 Smallest overlap matrix eigenvalue = 3.77E-04
 Guess MOs from SCF MO coefficient file

 -----------------------------------------------------------------------
  General SCF calculation program by
  Eric Jon Sundstrom, Paul Horn, Yuezhi Mao, Dmitri Zuev, Alec White,
  David Stuck, Shaama M.S., Shane Yost, Joonho Lee, David Small,
  Daniel Levine, Susi Lehtola, Hugh Burton, Evgeny Epifanovsky
 -----------------------------------------------------------------------
 Hartree-Fock
 using 4 threads for integral computing
 -------------------------------------------------------
 OpenMP Integral computing Module                
 Release: version 2.0, May 2017, Q-Chem Inc. Pleasanton 
 -------------------------------------------------------
 A restricted SCF calculation will be
 performed using DIIS
 SCF converges when DIIS error is below 1.0e-08
 ---------------------------------------
  Cycle       Energy         DIIS error
 ---------------------------------------
    1   -3713.3687252598      8.86e-06  
    2   -3713.3687256219      2.49e-06  
    3   -3713.3687256723      1.06e-06  
    4   -3713.3687256796      4.27e-07  
    5   -3713.3687256817      2.02e-07  
    6   -3713.3687256822      9.67e-08  
    7   -3713.3687256824      4.91e-08  
    8   -3713.3687256825      1.49e-08  
    9   -3713.3687256824      5.47e-09  Convergence criterion met
 ---------------------------------------
 SCF time:   CPU 8.62s  wall 3.00s 
 SCF   energy in the final basis set =    -3713.3687256824
 Total energy in the final basis set =    -3713.3687256824


 ------------------------------------------------------------------------------

   CCMAN2: suite of methods based on coupled cluster
           and equation of motion theories.

   Components:
   * libvmm-1.3-trunk
     by Evgeny Epifanovsky, Ilya Kaliman.
   * libtensor-2.5-trunk
     by Evgeny Epifanovsky, Michael Wormit, Dmitry Zuev, Sam Manzer, 
        Ilya Kaliman.
   * libcc-2.5-trunk
     by Evgeny Epifanovsky, Arik Landau, Tomasz Kus, Kirill Khistyaev, 
        Dmitry Zuev, Prashant Manohar, Xintian Feng, Anna Krylov, 
        Matthew Goldey, Alec White, Thomas Jagau, Kaushik Nanda, 
        Anastasia Gunina, Alexander Kunitsa, Joonho Lee.

   CCMAN original authors:
   Anna I. Krylov, C. David Sherrill, Steven R. Gwaltney,
   Edward F. C. Byrd (2000)
   Sergey V. Levchenko, Lyudmila V. Slipchenko, Tao Wang,
   Ana-Maria C. Cristian (2003)
   Piotr A. Pieniazek, C. Melania Oana, Evgeny Epifanovsky (2007)
   Prashant Manohar (2009)

 ------------------------------------------------------------------------------


 Allocating and initializing 29808MB of RAM...
 Calculation will run on 4 cores.


 Alpha MOs, Restricted
 -- Occupied --                  
-490.05 -104.86  -80.04  -80.03  -65.18  -58.54  -58.54  -58.54
  1 A     2 A     3 A     4 A     5 A     6 A     7 A     8 A                  
-10.588  -9.861  -8.056  -8.053  -8.053  -7.577  -7.572  -7.474
  9 A    10 A    11 A    12 A    13 A    14 A    15 A    16 A                  
 -7.467  -7.466  -5.470  -5.468  -5.468  -5.464  -5.463  -5.463
 17 A    18 A    19 A    20 A    21 A    22 A    23 A    24 A                  
 -3.214  -3.210  -3.210  -3.201  -3.201  -1.138  -1.051  -0.901
 25 A    26 A    27 A    28 A    29 A    30 A    31 A    32 A                  
 -0.705  -0.563  -0.532  -0.515  -0.463  -0.457  -0.436  -0.393
 33 A    34 A    35 A    36 A    37 A    38 A    39 A    40 A                  
 -0.357
 41 A                                                                          
 -- Virtual --                   
 -0.021   0.018   0.061   0.067   0.080   0.082   0.091   0.106
 42 A    43 A    44 A    45 A    46 A    47 A    48 A    49 A                  
  0.109   0.113   0.125   0.134   0.147   0.158   0.162   0.165
 50 A    51 A    52 A    53 A    54 A    55 A    56 A    57 A                  
  0.174   0.196   0.215   0.266   0.326   0.373   0.387   0.390
 58 A    59 A    60 A    61 A    62 A    63 A    64 A    65 A                  
  0.424   0.429   0.497   0.546   0.556   0.565   0.616   0.621
 66 A    67 A    68 A    69 A    70 A    71 A    72 A    73 A                  
  0.655   0.661   0.724   0.725   0.772   0.788   0.804   0.816
 74 A    75 A    76 A    77 A    78 A    79 A    80 A    81 A                  
  0.825   0.841   0.868   0.893   0.963   1.008   1.055   1.076
 82 A    83 A    84 A    85 A    86 A    87 A    88 A    89 A                  
  1.129   1.140   1.174   1.198   1.226   1.311   1.394   1.514
 90 A    91 A    92 A    93 A    94 A    95 A    96 A    97 A                  
  1.780   1.837   1.864   1.944   1.999   2.045   2.298   2.328
 98 A    99 A   100 A   101 A   102 A   103 A   104 A   105 A                  
  2.404   2.609   2.653   2.734   4.529   4.544   4.547   4.576
106 A   107 A   108 A   109 A   110 A   111 A   112 A   113 A                  
  4.748   7.143   7.234   7.410   8.202   8.226   8.281  10.369
114 A   115 A   116 A   117 A   118 A   119 A   120 A   121 A                  
 14.723  14.751  14.771  14.774  14.867  14.889  26.686  26.803
122 A   123 A   124 A   125 A   126 A   127 A   128 A   129 A                  
 27.015  49.460 165.807 166.040 219.226 293.886 293.908 293.978
130 A   131 A   132 A   133 A   134 A   135 A   136 A   137 A                  
*******
138 A                                                                          

 Beta MOs, Restricted
 -- Occupied --                  
-490.05 -104.86  -80.04  -80.03  -65.18  -58.54  -58.54  -58.54
  1 A     2 A     3 A     4 A     5 A     6 A     7 A     8 A                  
-10.588  -9.861  -8.056  -8.053  -8.053  -7.577  -7.572  -7.474
  9 A    10 A    11 A    12 A    13 A    14 A    15 A    16 A                  
 -7.467  -7.466  -5.470  -5.468  -5.468  -5.464  -5.463  -5.463
 17 A    18 A    19 A    20 A    21 A    22 A    23 A    24 A                  
 -3.214  -3.210  -3.210  -3.201  -3.201  -1.138  -1.051  -0.901
 25 A    26 A    27 A    28 A    29 A    30 A    31 A    32 A                  
 -0.705  -0.563  -0.532  -0.515  -0.463  -0.457  -0.436  -0.393
 33 A    34 A    35 A    36 A    37 A    38 A    39 A    40 A                  
 -0.357
 41 A                                                                          
 -- Virtual --                   
 -0.021   0.018   0.061   0.067   0.080   0.082   0.091   0.106
 42 A    43 A    44 A    45 A    46 A    47 A    48 A    49 A                  
  0.109   0.113   0.125   0.134   0.147   0.158   0.162   0.165
 50 A    51 A    52 A    53 A    54 A    55 A    56 A    57 A                  
  0.174   0.196   0.215   0.266   0.326   0.373   0.387   0.390
 58 A    59 A    60 A    61 A    62 A    63 A    64 A    65 A                  
  0.424   0.429   0.497   0.546   0.556   0.565   0.616   0.621
 66 A    67 A    68 A    69 A    70 A    71 A    72 A    73 A                  
  0.655   0.661   0.724   0.725   0.772   0.788   0.804   0.816
 74 A    75 A    76 A    77 A    78 A    79 A    80 A    81 A                  
  0.825   0.841   0.868   0.893   0.963   1.008   1.055   1.076
 82 A    83 A    84 A    85 A    86 A    87 A    88 A    89 A                  
  1.129   1.140   1.174   1.198   1.226   1.311   1.394   1.514
 90 A    91 A    92 A    93 A    94 A    95 A    96 A    97 A                  
  1.780   1.837   1.864   1.944   1.999   2.045   2.298   2.328
 98 A    99 A   100 A   101 A   102 A   103 A   104 A   105 A                  
  2.404   2.609   2.653   2.734   4.529   4.544   4.547   4.576
106 A   107 A   108 A   109 A   110 A   111 A   112 A   113 A                  
  4.748   7.143   7.234   7.410   8.202   8.226   8.281  10.369
114 A   115 A   116 A   117 A   118 A   119 A   120 A   121 A                  
 14.723  14.751  14.771  14.774  14.867  14.889  26.686  26.803
122 A   123 A   124 A   125 A   126 A   127 A   128 A   129 A                  
 27.015  49.460 165.807 166.040 219.226 293.886 293.908 293.978
130 A   131 A   132 A   133 A   134 A   135 A   136 A   137 A                  
*******
138 A                                                                          

 Occupation and symmetry of molecular orbitals

 Point group: C1 (1 irreducible representation).

                           A     All 
 -------------------------------------
 All molecular orbitals:
  - Alpha                  138   138 
  - Beta                   138   138 
 -------------------------------------
 Alpha orbitals:
  - Frozen occupied        24    24  
  - Active occupied        17    17  
  - Active virtual         97    97  
  - Frozen virtual         0     0   
 -------------------------------------
 Beta orbitals:
  - Frozen occupied        24    24  
  - Active occupied        17    17  
  - Active virtual         97    97  
  - Frozen virtual         0     0   
 -------------------------------------

 Import integrals:   CPU 0.00 s  wall 0.00 s

 Import integrals:   CPU 55.11 s  wall 14.21 s

 MP2 amplitudes:   CPU 0.16 s  wall 0.12 s

Running a double precision version
           CCSD T amplitudes will be solved using DIIS.

           Start     Size      MaxIter   EConv     TConv     
           3         7         100       1.00e-07  1.00e-05  
 ------------------------------------------------------------------------------
           Energy (a.u.)   Ediff      Tdiff       Comment
 ------------------------------------------------------------------------------
         -3714.00617912                           
     1   -3714.01091456   4.74e-03   8.16e-01     
     2   -3714.02880969   1.79e-02   1.00e-01     
     3   -3714.02986190   1.05e-03   4.13e-02     
     4   -3714.03173197   1.87e-03   1.34e-02     Switched to DIIS steps.
     5   -3714.03234900   6.17e-04   1.19e-02     
     6   -3714.03235553   6.52e-06   2.39e-03     
     7   -3714.03235220   3.33e-06   9.29e-04     
     8   -3714.03235479   2.59e-06   2.03e-04     
     9   -3714.03235522   4.36e-07   9.06e-05     
    10   -3714.03235550   2.80e-07   4.06e-05     
    11   -3714.03235559   8.65e-08   2.80e-05     
    12   -3714.03235554   4.79e-08   7.66e-06     
 ------------------------------------------------------------------------------
         -3714.03235554                           CCSD T converged.

End of double precision
 SCF energy                 = -3713.36872568
 MP2 energy                 = -3714.00617912
 CCSD correlation energy     =    -0.66362986
 CCSD total energy           = -3714.03235554

 CCSD  T1^2 = 0.0109  T2^2 = 0.2953  Leading amplitudes:

 Amplitude    Orbitals with energies
 -0.0218       37 (A) A                  ->    42 (A) A                   
              -0.4627                         -0.0212                     
 -0.0218       37 (A) B                  ->    42 (A) B                   
              -0.4627                         -0.0212                     
 -0.0212       41 (A) A                  ->    64 (A) A                   
              -0.3574                          0.3875                     
 -0.0212       41 (A) B                  ->    64 (A) B                   
              -0.3574                          0.3875                     

 Amplitude    Orbitals with energies
 -0.1426       41 (A) A      41 (A) B    ->    42 (A) A      42 (A) B     
              -0.3574       -0.3574           -0.0212       -0.0212       
  0.1426       41 (A) A      41 (A) B    ->    42 (A) B      42 (A) A     
              -0.3574       -0.3574           -0.0212       -0.0212       
  0.1426       41 (A) B      41 (A) A    ->    42 (A) A      42 (A) B     
              -0.3574       -0.3574           -0.0212       -0.0212       
 -0.1426       41 (A) B      41 (A) A    ->    42 (A) B      42 (A) A     
              -0.3574       -0.3574           -0.0212       -0.0212       

 Computing CCSD intemediates for later calculations in double precision
 Finished.

Running a double precision version
           CCSD Lambda amplitudes will be solved using DIIS.
           Start     Size      MaxIter   EConv     LConv     
           3         7         100       1.00e-07  1.00e-05  
 ------------------------------------------------------------------------------
            Enorm      Ldiff       Comment
 ------------------------------------------------------------------------------
     1     6.02e-02   4.78e-02     
     2     1.35e-02   5.29e-03     
     3     5.64e-03   2.33e-03     
     4     2.85e-03   1.20e-03     Switched to DIIS steps.
     5     8.81e-04   5.06e-04     
     6     3.93e-04   1.34e-04     
     7     1.15e-04   3.24e-05     
     8     5.05e-05   3.50e-06     
     9     1.79e-05   3.59e-06     
    10     7.31e-06   1.34e-06     
    11     2.65e-06   5.21e-07     
    12     1.33e-06   1.14e-07     
    13     6.39e-07   8.07e-08     
    14     2.98e-07   1.09e-09     
    15     1.41e-07   5.14e-09     
    16     4.94e-08   7.32e-09     
 ------------------------------------------------------------------------------
                                   CCSD Lambda converged.

 Computing density matrices in double precision...
           Orbital response amplitudes will be solved using DIIS.
           Start     Size      MaxIter   EConv     LConv     
           3         7         100       1.00e-06  1.00e-06  
 ------------------------------------------------------------------------------
            Enorm      Ldiff       Comment
 ------------------------------------------------------------------------------
     1     1.11e-01   3.21e-03     
     2     1.15e-01   4.04e-03     
     3     1.47e-01   3.23e-02     
     4     2.05e-02   6.74e-02     Switched to DIIS steps.
     5     7.47e-03   3.87e-03     
     6     1.01e-03   4.04e-04     
     7     1.83e-04   1.88e-04     
     8     5.61e-05   4.11e-05     
     9     1.55e-05   2.75e-06     
    10     5.62e-06   1.08e-06     
    11     2.45e-06   3.68e-08     
    12     7.45e-07   3.43e-08     
 ------------------------------------------------------------------------------
                                   Orbital response converged.

 Computing density matrices... Done.
 CCSD calculation:   CPU 1602.84 s  wall 411.19 s

 Transferring MO TPDM to AO TPDM
 Transferring g2_o1o1o1o1
 Transferring g2_o1o1o1v1
 Transferring g2_o1o1v1v1
 Transferring g2_o1v1o1v1
 Transferring g2_o1v1v1v1
 Transferring g2_v1v1v1v1
 Adding separable TPDM
 Computing TPDM gradient
 --------------------------------------------------------
 2e gradient
  Atom          X               Y               Z
 --------------------------------------------------------
    1        -42.354115       26.218692        0.013357  
    2         -4.075994      -34.858617       -0.023255  
    3         28.687588      -16.026568        0.008301  
    4         17.742520       24.666493        0.001598  
 --------------------------------------------------------
 --------------------------------------------------------
 Final gradient
  Atom          X               Y               Z
 --------------------------------------------------------
    1        -42.354115       26.218692        0.013357  
    2         -4.075994      -34.858617       -0.023255  
    3         28.687588      -16.026568        0.008301  
    4         17.742520       24.666493        0.001598  
 --------------------------------------------------------
 Analytic gradient from two-electron contribution:   CPU 312.89 s  wall 91.65 s

 Total ccman2 time:   CPU 1975.12 s  wall 518.52 s


 --------------------------------------------------------------

                    Orbital Energies (a.u.)
 --------------------------------------------------------------

 Alpha MOs
 -- Occupied --
*******-104.862 -80.037 -80.032 -65.181 -58.541 -58.540 -58.540
-10.588  -9.861  -8.056  -8.053  -8.053  -7.577  -7.572  -7.474
 -7.467  -7.466  -5.470  -5.468  -5.468  -5.464  -5.463  -5.463
 -3.214  -3.210  -3.210  -3.201  -3.201  -1.138  -1.051  -0.901
 -0.705  -0.563  -0.532  -0.515  -0.463  -0.457  -0.436  -0.393
 -0.357
 -- Virtual --
 -0.021   0.018   0.061   0.067   0.080   0.082   0.091   0.106
  0.109   0.113   0.125   0.134   0.147   0.158   0.162   0.165
  0.174   0.196   0.215   0.266   0.326   0.373   0.387   0.390
  0.424   0.429   0.497   0.546   0.556   0.565   0.616   0.621
  0.655   0.661   0.724   0.725   0.772   0.788   0.804   0.816
  0.825   0.841   0.868   0.893   0.963   1.008   1.055   1.076
  1.129   1.140   1.174   1.198   1.226   1.311   1.394   1.514
  1.780   1.837   1.864   1.944   1.999   2.045   2.298   2.328
  2.404   2.609   2.653   2.734   4.529   4.544   4.547   4.576
  4.748   7.143   7.234   7.410   8.202   8.226   8.281  10.369
 14.723  14.751  14.771  14.774  14.867  14.889  26.686  26.803
 27.015  49.460 165.807 166.040 219.226 293.886 293.908 293.978
*******
 --------------------------------------------------------------

          Ground-State Mulliken Net Atomic Charges

     Atom                 Charge (a.u.)
  ----------------------------------------
      1 Br                   -0.236982
      2 P                     0.324052
      3 P                    -0.081850
      4 Cl                   -0.005220
  ----------------------------------------
  Sum of atomic charges =    -0.000000

 -----------------------------------------------------------------
                    Cartesian Multipole Moments
 -----------------------------------------------------------------
    Charge (ESU x 10^10)
                 0.0000
    Dipole Moment (Debye)
         X      -0.2825      Y       1.0128      Z       0.0002
       Tot       1.0514
    Quadrupole Moments (Debye-Ang)
        XX     -59.4263     XY      -1.5202     YY     -57.9532
        XZ       0.0002     YZ       0.0006     ZZ     -57.6857
    Octopole Moments (Debye-Ang^2)
       XXX      48.3877    XXY      -8.8916    XYY      16.8167
       YYY     -26.6180    XXZ      -0.0159    XYZ       0.0018
       YYZ      -0.0140    XZZ      14.3361    YZZ      -7.0894
       ZZZ      -0.0393
    Hexadecapole Moments (Debye-Ang^3)
      XXXX    -870.2849   XXXY     -12.7373   XXYY    -214.0176
      XYYY     -10.4299   YYYY    -420.2637   XXXZ      -0.0110
      XXYZ      -0.0158   XYYZ      -0.0081   YYYZ      -0.0569
      XXZZ    -157.5436   XYZZ      -2.1965   YYZZ     -86.5120
      XZZZ      -0.0069   YZZZ      -0.0563   ZZZZ     -81.0689
 -----------------------------------------------------------------
 DrvMan completing analytic gradient of the correlated energy
 Correlated dipole moment
            1
    1  -0.1111324
    2   0.3984648
    3   0.0000740
 Energy read as -3714.032355542
 Full Analytical Gradient: (in a.u., or Hartree/Bohr)
             1             2             3             4
    1   -0.00005092    0.00000465    0.00004885   -0.00000258
    2    0.00011102   -0.00015543    0.00013021   -0.00008581
    3   -0.00001107    0.00001948   -0.00002053    0.00001213
 Gradient time:  CPU 0.74 s  wall 0.77 s
 ----------------------------------------------------------------
             Standard Nuclear Orientation (Angstroms)
    I     Atom           X                Y                Z
 ----------------------------------------------------------------
    1      Br      1.5502054854    -0.3941481742     0.0000000000
    2      P       0.2433488781     1.4184295017    -0.0000000000
    3      P      -1.7220908270     0.8590668285    -0.0000000000
    4      Cl     -1.8859448680    -1.1980740505     0.0000000000
 ----------------------------------------------------------------
 Nuclear Repulsion Energy =   456.4894288420 hartrees
 There are       41 alpha and       41 beta electrons

                       Distance Matrix (Angstroms)
             Br(  1)   P (  2)   P (  3)
   P (  2)  2.234572
   P (  3)  3.504065  2.043487
   Cl(  4)  3.528941  3.373423  2.063656

 Requested basis set is 6-311++G(d,p)
 There are 58 shells and 138 basis functions
 A cutoff of  1.0D-14 yielded   1442 shell pairs
 There are      8800 function pairs (      9630 Cartesian)
 Smallest overlap matrix eigenvalue = 3.77E-04
 Guess MOs from SCF MO coefficient file

 -----------------------------------------------------------------------
  General SCF calculation program by
  Eric Jon Sundstrom, Paul Horn, Yuezhi Mao, Dmitri Zuev, Alec White,
  David Stuck, Shaama M.S., Shane Yost, Joonho Lee, David Small,
  Daniel Levine, Susi Lehtola, Hugh Burton, Evgeny Epifanovsky
 -----------------------------------------------------------------------
 Hartree-Fock
 using 4 threads for integral computing
 -------------------------------------------------------
 OpenMP Integral computing Module                
 Release: version 2.0, May 2017, Q-Chem Inc. Pleasanton 
 -------------------------------------------------------
 A restricted SCF calculation will be
 performed using DIIS
 SCF converges when DIIS error is below 1.0e-08
 ---------------------------------------
  Cycle       Energy         DIIS error
 ---------------------------------------
    1   -3713.3687565974      1.01e-05  
    2   -3713.3687570381      2.94e-06  
    3   -3713.3687570934      1.31e-06  
    4   -3713.3687571035      5.00e-07  
    5   -3713.3687571057      2.08e-07  
    6   -3713.3687571063      1.01e-07  
    7   -3713.3687571064      4.97e-08  
    8   -3713.3687571065      2.19e-08  
    9   -3713.3687571065      8.52e-09  Convergence criterion met
 ---------------------------------------
 SCF time:   CPU 8.66s  wall 3.00s 
 SCF   energy in the final basis set =    -3713.3687571065
 Total energy in the final basis set =    -3713.3687571065


 ------------------------------------------------------------------------------

   CCMAN2: suite of methods based on coupled cluster
           and equation of motion theories.

   Components:
   * libvmm-1.3-trunk
     by Evgeny Epifanovsky, Ilya Kaliman.
   * libtensor-2.5-trunk
     by Evgeny Epifanovsky, Michael Wormit, Dmitry Zuev, Sam Manzer, 
        Ilya Kaliman.
   * libcc-2.5-trunk
     by Evgeny Epifanovsky, Arik Landau, Tomasz Kus, Kirill Khistyaev, 
        Dmitry Zuev, Prashant Manohar, Xintian Feng, Anna Krylov, 
        Matthew Goldey, Alec White, Thomas Jagau, Kaushik Nanda, 
        Anastasia Gunina, Alexander Kunitsa, Joonho Lee.

   CCMAN original authors:
   Anna I. Krylov, C. David Sherrill, Steven R. Gwaltney,
   Edward F. C. Byrd (2000)
   Sergey V. Levchenko, Lyudmila V. Slipchenko, Tao Wang,
   Ana-Maria C. Cristian (2003)
   Piotr A. Pieniazek, C. Melania Oana, Evgeny Epifanovsky (2007)
   Prashant Manohar (2009)

 ------------------------------------------------------------------------------


 Allocating and initializing 29808MB of RAM...
 Calculation will run on 4 cores.


 Alpha MOs, Restricted
 -- Occupied --                  
-490.05 -104.86  -80.04  -80.03  -65.18  -58.54  -58.54  -58.54
  1 A     2 A     3 A     4 A     5 A     6 A     7 A     8 A                  
-10.588  -9.861  -8.056  -8.053  -8.053  -7.577  -7.572  -7.474
  9 A    10 A    11 A    12 A    13 A    14 A    15 A    16 A                  
 -7.467  -7.466  -5.470  -5.468  -5.468  -5.464  -5.463  -5.463
 17 A    18 A    19 A    20 A    21 A    22 A    23 A    24 A                  
 -3.214  -3.210  -3.210  -3.201  -3.201  -1.138  -1.051  -0.901
 25 A    26 A    27 A    28 A    29 A    30 A    31 A    32 A                  
 -0.704  -0.563  -0.532  -0.516  -0.463  -0.457  -0.436  -0.393
 33 A    34 A    35 A    36 A    37 A    38 A    39 A    40 A                  
 -0.358
 41 A                                                                          
 -- Virtual --                   
 -0.021   0.018   0.061   0.067   0.080   0.082   0.091   0.106
 42 A    43 A    44 A    45 A    46 A    47 A    48 A    49 A                  
  0.109   0.113   0.125   0.134   0.147   0.158   0.162   0.165
 50 A    51 A    52 A    53 A    54 A    55 A    56 A    57 A                  
  0.174   0.196   0.215   0.266   0.326   0.373   0.387   0.390
 58 A    59 A    60 A    61 A    62 A    63 A    64 A    65 A                  
  0.424   0.429   0.497   0.546   0.556   0.565   0.616   0.621
 66 A    67 A    68 A    69 A    70 A    71 A    72 A    73 A                  
  0.655   0.661   0.724   0.725   0.772   0.788   0.804   0.816
 74 A    75 A    76 A    77 A    78 A    79 A    80 A    81 A                  
  0.825   0.841   0.868   0.893   0.963   1.008   1.055   1.076
 82 A    83 A    84 A    85 A    86 A    87 A    88 A    89 A                  
  1.129   1.140   1.174   1.198   1.226   1.311   1.394   1.514
 90 A    91 A    92 A    93 A    94 A    95 A    96 A    97 A                  
  1.780   1.837   1.864   1.944   1.999   2.045   2.298   2.328
 98 A    99 A   100 A   101 A   102 A   103 A   104 A   105 A                  
  2.404   2.609   2.653   2.734   4.529   4.544   4.547   4.576
106 A   107 A   108 A   109 A   110 A   111 A   112 A   113 A                  
  4.748   7.143   7.234   7.410   8.202   8.226   8.281  10.369
114 A   115 A   116 A   117 A   118 A   119 A   120 A   121 A                  
 14.723  14.751  14.771  14.775  14.867  14.888  26.686  26.803
122 A   123 A   124 A   125 A   126 A   127 A   128 A   129 A                  
 27.015  49.460 165.807 166.040 219.226 293.886 293.908 293.978
130 A   131 A   132 A   133 A   134 A   135 A   136 A   137 A                  
*******
138 A                                                                          

 Beta MOs, Restricted
 -- Occupied --                  
-490.05 -104.86  -80.04  -80.03  -65.18  -58.54  -58.54  -58.54
  1 A     2 A     3 A     4 A     5 A     6 A     7 A     8 A                  
-10.588  -9.861  -8.056  -8.053  -8.053  -7.577  -7.572  -7.474
  9 A    10 A    11 A    12 A    13 A    14 A    15 A    16 A                  
 -7.467  -7.466  -5.470  -5.468  -5.468  -5.464  -5.463  -5.463
 17 A    18 A    19 A    20 A    21 A    22 A    23 A    24 A                  
 -3.214  -3.210  -3.210  -3.201  -3.201  -1.138  -1.051  -0.901
 25 A    26 A    27 A    28 A    29 A    30 A    31 A    32 A                  
 -0.704  -0.563  -0.532  -0.516  -0.463  -0.457  -0.436  -0.393
 33 A    34 A    35 A    36 A    37 A    38 A    39 A    40 A                  
 -0.358
 41 A                                                                          
 -- Virtual --                   
 -0.021   0.018   0.061   0.067   0.080   0.082   0.091   0.106
 42 A    43 A    44 A    45 A    46 A    47 A    48 A    49 A                  
  0.109   0.113   0.125   0.134   0.147   0.158   0.162   0.165
 50 A    51 A    52 A    53 A    54 A    55 A    56 A    57 A                  
  0.174   0.196   0.215   0.266   0.326   0.373   0.387   0.390
 58 A    59 A    60 A    61 A    62 A    63 A    64 A    65 A                  
  0.424   0.429   0.497   0.546   0.556   0.565   0.616   0.621
 66 A    67 A    68 A    69 A    70 A    71 A    72 A    73 A                  
  0.655   0.661   0.724   0.725   0.772   0.788   0.804   0.816
 74 A    75 A    76 A    77 A    78 A    79 A    80 A    81 A                  
  0.825   0.841   0.868   0.893   0.963   1.008   1.055   1.076
 82 A    83 A    84 A    85 A    86 A    87 A    88 A    89 A                  
  1.129   1.140   1.174   1.198   1.226   1.311   1.394   1.514
 90 A    91 A    92 A    93 A    94 A    95 A    96 A    97 A                  
  1.780   1.837   1.864   1.944   1.999   2.045   2.298   2.328
 98 A    99 A   100 A   101 A   102 A   103 A   104 A   105 A                  
  2.404   2.609   2.653   2.734   4.529   4.544   4.547   4.576
106 A   107 A   108 A   109 A   110 A   111 A   112 A   113 A                  
  4.748   7.143   7.234   7.410   8.202   8.226   8.281  10.369
114 A   115 A   116 A   117 A   118 A   119 A   120 A   121 A                  
 14.723  14.751  14.771  14.775  14.867  14.888  26.686  26.803
122 A   123 A   124 A   125 A   126 A   127 A   128 A   129 A                  
 27.015  49.460 165.807 166.040 219.226 293.886 293.908 293.978
130 A   131 A   132 A   133 A   134 A   135 A   136 A   137 A                  
*******
138 A                                                                          

 Occupation and symmetry of molecular orbitals

 Point group: C1 (1 irreducible representation).

                           A     All 
 -------------------------------------
 All molecular orbitals:
  - Alpha                  138   138 
  - Beta                   138   138 
 -------------------------------------
 Alpha orbitals:
  - Frozen occupied        24    24  
  - Active occupied        17    17  
  - Active virtual         97    97  
  - Frozen virtual         0     0   
 -------------------------------------
 Beta orbitals:
  - Frozen occupied        24    24  
  - Active occupied        17    17  
  - Active virtual         97    97  
  - Frozen virtual         0     0   
 -------------------------------------

 Import integrals:   CPU 0.00 s  wall 0.00 s

 Import integrals:   CPU 54.81 s  wall 14.11 s

 MP2 amplitudes:   CPU 0.16 s  wall 0.12 s

Running a double precision version
           CCSD T amplitudes will be solved using DIIS.

           Start     Size      MaxIter   EConv     TConv     
           3         7         100       1.00e-07  1.00e-05  
 ------------------------------------------------------------------------------
           Energy (a.u.)   Ediff      Tdiff       Comment
 ------------------------------------------------------------------------------
         -3714.00617348                           
     1   -3714.01092277   4.75e-03   8.16e-01     
     2   -3714.02880999   1.79e-02   1.00e-01     
     3   -3714.02986337   1.05e-03   4.12e-02     
     4   -3714.03173213   1.87e-03   1.34e-02     Switched to DIIS steps.
     5   -3714.03234855   6.16e-04   1.19e-02     
     6   -3714.03235503   6.49e-06   2.38e-03     
     7   -3714.03235175   3.28e-06   9.27e-04     
     8   -3714.03235434   2.60e-06   2.03e-04     
     9   -3714.03235478   4.38e-07   9.09e-05     
    10   -3714.03235507   2.84e-07   4.09e-05     
    11   -3714.03235515   8.48e-08   2.81e-05     
    12   -3714.03235510   4.80e-08   7.66e-06     
 ------------------------------------------------------------------------------
         -3714.03235510                           CCSD T converged.

End of double precision
 SCF energy                 = -3713.36875711
 MP2 energy                 = -3714.00617348
 CCSD correlation energy     =    -0.66359800
 CCSD total energy           = -3714.03235510

 CCSD  T1^2 = 0.0109  T2^2 = 0.2952  Leading amplitudes:

 Amplitude    Orbitals with energies
 -0.0218       37 (A) A                  ->    42 (A) A                   
              -0.4627                         -0.0211                     
 -0.0218       37 (A) B                  ->    42 (A) B                   
              -0.4627                         -0.0211                     
 -0.0211       41 (A) A                  ->    64 (A) A                   
              -0.3575                          0.3874                     
 -0.0211       41 (A) B                  ->    64 (A) B                   
              -0.3575                          0.3874                     

 Amplitude    Orbitals with energies
 -0.1424       41 (A) A      41 (A) B    ->    42 (A) A      42 (A) B     
              -0.3575       -0.3575           -0.0211       -0.0211       
  0.1424       41 (A) A      41 (A) B    ->    42 (A) B      42 (A) A     
              -0.3575       -0.3575           -0.0211       -0.0211       
  0.1424       41 (A) B      41 (A) A    ->    42 (A) A      42 (A) B     
              -0.3575       -0.3575           -0.0211       -0.0211       
 -0.1424       41 (A) B      41 (A) A    ->    42 (A) B      42 (A) A     
              -0.3575       -0.3575           -0.0211       -0.0211       

 Computing CCSD intemediates for later calculations in double precision
 Finished.

Running a double precision version
           CCSD Lambda amplitudes will be solved using DIIS.
           Start     Size      MaxIter   EConv     LConv     
           3         7         100       1.00e-07  1.00e-05  
 ------------------------------------------------------------------------------
            Enorm      Ldiff       Comment
 ------------------------------------------------------------------------------
     1     6.02e-02   4.77e-02     
     2     1.35e-02   5.29e-03     
     3     5.63e-03   2.32e-03     
     4     2.85e-03   1.20e-03     Switched to DIIS steps.
     5     8.80e-04   5.05e-04     
     6     3.93e-04   1.34e-04     
     7     1.15e-04   3.23e-05     
     8     5.05e-05   3.50e-06     
     9     1.79e-05   3.59e-06     
    10     7.32e-06   1.33e-06     
    11     2.66e-06   5.17e-07     
    12     1.35e-06   1.12e-07     
    13     6.45e-07   7.98e-08     
    14     3.00e-07   1.86e-09     
    15     1.41e-07   4.86e-09     
    16     4.94e-08   7.39e-09     
 ------------------------------------------------------------------------------
                                   CCSD Lambda converged.

 Computing density matrices in double precision...
           Orbital response amplitudes will be solved using DIIS.
           Start     Size      MaxIter   EConv     LConv     
           3         7         100       1.00e-06  1.00e-06  
 ------------------------------------------------------------------------------
            Enorm      Ldiff       Comment
 ------------------------------------------------------------------------------
     1     1.11e-01   3.21e-03     
     2     1.15e-01   4.04e-03     
     3     1.47e-01   3.23e-02     
     4     2.05e-02   6.74e-02     Switched to DIIS steps.
     5     7.45e-03   3.85e-03     
     6     1.00e-03   4.01e-04     
     7     1.83e-04   1.88e-04     
     8     5.61e-05   4.12e-05     
     9     1.55e-05   2.76e-06     
    10     5.60e-06   1.08e-06     
    11     2.44e-06   3.59e-08     
    12     7.42e-07   3.58e-08     
 ------------------------------------------------------------------------------
                                   Orbital response converged.

 Computing density matrices... Done.
 CCSD calculation:   CPU 1603.37 s  wall 411.11 s

 Transferring MO TPDM to AO TPDM
 Transferring g2_o1o1o1o1
 Transferring g2_o1o1o1v1
 Transferring g2_o1o1v1v1
 Transferring g2_o1v1o1v1
 Transferring g2_o1v1v1v1
 Transferring g2_v1v1v1v1
 Adding separable TPDM
 Computing TPDM gradient
 --------------------------------------------------------
 2e gradient
  Atom          X               Y               Z
 --------------------------------------------------------
    1        -42.358712       26.221603        0.000002  
    2         -4.088154      -34.866540       -0.000002  
    3         28.695137      -16.021557       -0.000000  
    4         17.751730       24.666495        0.000000  
 --------------------------------------------------------
 --------------------------------------------------------
 Final gradient
  Atom          X               Y               Z
 --------------------------------------------------------
    1        -42.358712       26.221603        0.000002  
    2         -4.088154      -34.866540       -0.000002  
    3         28.695137      -16.021557       -0.000000  
    4         17.751730       24.666495        0.000000  
 --------------------------------------------------------
 Analytic gradient from two-electron contribution:   CPU 315.15 s  wall 92.17 s

 Total ccman2 time:   CPU 1977.73 s  wall 518.93 s


 --------------------------------------------------------------

                    Orbital Energies (a.u.)
 --------------------------------------------------------------

 Alpha MOs
 -- Occupied --
*******-104.862 -80.037 -80.032 -65.181 -58.541 -58.540 -58.540
-10.588  -9.861  -8.056  -8.053  -8.053  -7.577  -7.572  -7.474
 -7.467  -7.466  -5.470  -5.468  -5.468  -5.464  -5.463  -5.463
 -3.214  -3.210  -3.210  -3.201  -3.201  -1.138  -1.051  -0.901
 -0.704  -0.563  -0.532  -0.516  -0.463  -0.457  -0.436  -0.393
 -0.358
 -- Virtual --
 -0.021   0.018   0.061   0.067   0.080   0.082   0.091   0.106
  0.109   0.113   0.125   0.134   0.147   0.158   0.162   0.165
  0.174   0.196   0.215   0.266   0.326   0.373   0.387   0.390
  0.424   0.429   0.497   0.546   0.556   0.565   0.616   0.621
  0.655   0.661   0.724   0.725   0.772   0.788   0.804   0.816
  0.825   0.841   0.868   0.893   0.963   1.008   1.055   1.076
  1.129   1.140   1.174   1.198   1.226   1.311   1.394   1.514
  1.780   1.837   1.864   1.944   1.999   2.045   2.298   2.328
  2.404   2.609   2.653   2.734   4.529   4.544   4.547   4.576
  4.748   7.143   7.234   7.410   8.202   8.226   8.281  10.369
 14.723  14.751  14.771  14.775  14.867  14.888  26.686  26.803
 27.015  49.460 165.807 166.040 219.226 293.886 293.908 293.978
*******
 --------------------------------------------------------------

          Ground-State Mulliken Net Atomic Charges

     Atom                 Charge (a.u.)
  ----------------------------------------
      1 Br                   -0.237063
      2 P                     0.324208
      3 P                    -0.081899
      4 Cl                   -0.005246
  ----------------------------------------
  Sum of atomic charges =     0.000000

 -----------------------------------------------------------------
                    Cartesian Multipole Moments
 -----------------------------------------------------------------
    Charge (ESU x 10^10)
                -0.0000
    Dipole Moment (Debye)
         X      -0.2811      Y       1.0126      Z      -0.0000
       Tot       1.0509
    Quadrupole Moments (Debye-Ang)
        XX     -59.4298     XY      -1.5165     YY     -57.9526
        XZ      -0.0000     YZ      -0.0000     ZZ     -57.6826
    Octopole Moments (Debye-Ang^2)
       XXX      48.3545    XXY      -8.8957    XYY      16.8080
       YYY     -26.6176    XXZ       0.0000    XYZ      -0.0000
       YYZ      -0.0000    XZZ      14.3212    YZZ      -7.0854
       ZZZ      -0.0000
    Hexadecapole Moments (Debye-Ang^3)
      XXXX    -870.0435   XXXY     -12.7553   XXYY    -213.9679
      XYYY     -10.4440   YYYY    -420.2602   XXXZ      -0.0000
      XXYZ       0.0000   XYYZ      -0.0000   YYYZ      -0.0000
      XXZZ    -157.4950   XYZZ      -2.2092   YYZZ     -86.5047
      XZZZ      -0.0000   YZZZ      -0.0000   ZZZZ     -81.0552
 -----------------------------------------------------------------
 DrvMan completing analytic gradient of the correlated energy
 Correlated dipole moment
            1
    1  -0.1106072
    2   0.3983776
    3  -0.0000000
 Energy read as -3714.032355104
 Full Analytical Gradient: (in a.u., or Hartree/Bohr)
             1             2             3             4
    1   -0.00008306   -0.00032442    0.00043593   -0.00002845
    2    0.00011513   -0.00021031    0.00020371   -0.00010853
    3   -0.00000001   -0.00000002    0.00000005   -0.00000001
 Gradient time:  CPU 0.75 s  wall 0.77 s
 ----------------------------------------------------------------
             Standard Nuclear Orientation (Angstroms)
    I     Atom           X                Y                Z
 ----------------------------------------------------------------
    1      Br      1.5502054854    -0.3941481742     0.0000000000
    2      P       0.2433488781     1.4184295017    -0.0000000000
    3      P      -1.7240908270     0.8590668285    -0.0000000000
    4      Cl     -1.8859448680    -1.1980740505     0.0000000000
 ----------------------------------------------------------------
 Nuclear Repulsion Energy =   456.3973934675 hartrees
 There are       41 alpha and       41 beta electrons

                       Distance Matrix (Angstroms)
             Br(  1)   P (  2)   P (  3)
   P (  2)  2.234572
   P (  3)  3.505933  2.045411
   Cl(  4)  3.528941  3.373423  2.063498

 Requested basis set is 6-311++G(d,p)
 There are 58 shells and 138 basis functions
 A cutoff of  1.0D-14 yielded   1442 shell pairs
 There are      8800 function pairs (      9630 Cartesian)
 Smallest overlap matrix eigenvalue = 3.78E-04
 Guess MOs from SCF MO coefficient file

 -----------------------------------------------------------------------
  General SCF calculation program by
  Eric Jon Sundstrom, Paul Horn, Yuezhi Mao, Dmitri Zuev, Alec White,
  David Stuck, Shaama M.S., Shane Yost, Joonho Lee, David Small,
  Daniel Levine, Susi Lehtola, Hugh Burton, Evgeny Epifanovsky
 -----------------------------------------------------------------------
 Hartree-Fock
 using 4 threads for integral computing
 -------------------------------------------------------
 OpenMP Integral computing Module                
 Release: version 2.0, May 2017, Q-Chem Inc. Pleasanton 
 -------------------------------------------------------
 A restricted SCF calculation will be
 performed using DIIS
 SCF converges when DIIS error is below 1.0e-08
 ---------------------------------------
  Cycle       Energy         DIIS error
 ---------------------------------------
    1   -3713.3686923233      1.67e-05  
    2   -3713.3686933793      4.81e-06  
    3   -3713.3686934856      2.10e-06  
    4   -3713.3686935059      7.16e-07  
    5   -3713.3686935089      2.67e-07  
    6   -3713.3686935095      1.02e-07  
    7   -3713.3686935097      3.42e-08  
    8   -3713.3686935097      1.72e-08  
    9   -3713.3686935097      5.69e-09  Convergence criterion met
 ---------------------------------------
 SCF time:   CPU 8.65s  wall 2.00s 
 SCF   energy in the final basis set =    -3713.3686935097
 Total energy in the final basis set =    -3713.3686935097


 ------------------------------------------------------------------------------

   CCMAN2: suite of methods based on coupled cluster
           and equation of motion theories.

   Components:
   * libvmm-1.3-trunk
     by Evgeny Epifanovsky, Ilya Kaliman.
   * libtensor-2.5-trunk
     by Evgeny Epifanovsky, Michael Wormit, Dmitry Zuev, Sam Manzer, 
        Ilya Kaliman.
   * libcc-2.5-trunk
     by Evgeny Epifanovsky, Arik Landau, Tomasz Kus, Kirill Khistyaev, 
        Dmitry Zuev, Prashant Manohar, Xintian Feng, Anna Krylov, 
        Matthew Goldey, Alec White, Thomas Jagau, Kaushik Nanda, 
        Anastasia Gunina, Alexander Kunitsa, Joonho Lee.

   CCMAN original authors:
   Anna I. Krylov, C. David Sherrill, Steven R. Gwaltney,
   Edward F. C. Byrd (2000)
   Sergey V. Levchenko, Lyudmila V. Slipchenko, Tao Wang,
   Ana-Maria C. Cristian (2003)
   Piotr A. Pieniazek, C. Melania Oana, Evgeny Epifanovsky (2007)
   Prashant Manohar (2009)

 ------------------------------------------------------------------------------


 Allocating and initializing 29808MB of RAM...
 Calculation will run on 4 cores.


 Alpha MOs, Restricted
 -- Occupied --                  
-490.05 -104.86  -80.04  -80.03  -65.18  -58.54  -58.54  -58.54
  1 A     2 A     3 A     4 A     5 A     6 A     7 A     8 A                  
-10.588  -9.861  -8.056  -8.053  -8.053  -7.577  -7.572  -7.474
  9 A    10 A    11 A    12 A    13 A    14 A    15 A    16 A                  
 -7.467  -7.466  -5.470  -5.468  -5.468  -5.464  -5.463  -5.463
 17 A    18 A    19 A    20 A    21 A    22 A    23 A    24 A                  
 -3.214  -3.210  -3.210  -3.201  -3.201  -1.138  -1.051  -0.900
 25 A    26 A    27 A    28 A    29 A    30 A    31 A    32 A                  
 -0.705  -0.563  -0.532  -0.515  -0.463  -0.457  -0.436  -0.393
 33 A    34 A    35 A    36 A    37 A    38 A    39 A    40 A                  
 -0.357
 41 A                                                                          
 -- Virtual --                   
 -0.021   0.018   0.061   0.067   0.080   0.082   0.091   0.106
 42 A    43 A    44 A    45 A    46 A    47 A    48 A    49 A                  
  0.109   0.113   0.125   0.134   0.147   0.158   0.161   0.165
 50 A    51 A    52 A    53 A    54 A    55 A    56 A    57 A                  
  0.174   0.196   0.215   0.266   0.326   0.373   0.388   0.390
 58 A    59 A    60 A    61 A    62 A    63 A    64 A    65 A                  
  0.424   0.429   0.497   0.546   0.556   0.565   0.616   0.621
 66 A    67 A    68 A    69 A    70 A    71 A    72 A    73 A                  
  0.655   0.661   0.724   0.725   0.772   0.787   0.804   0.816
 74 A    75 A    76 A    77 A    78 A    79 A    80 A    81 A                  
  0.825   0.841   0.868   0.893   0.962   1.008   1.055   1.076
 82 A    83 A    84 A    85 A    86 A    87 A    88 A    89 A                  
  1.129   1.140   1.174   1.198   1.225   1.311   1.393   1.514
 90 A    91 A    92 A    93 A    94 A    95 A    96 A    97 A                  
  1.780   1.837   1.864   1.945   1.999   2.045   2.298   2.328
 98 A    99 A   100 A   101 A   102 A   103 A   104 A   105 A                  
  2.404   2.609   2.653   2.734   4.529   4.544   4.547   4.576
106 A   107 A   108 A   109 A   110 A   111 A   112 A   113 A                  
  4.748   7.143   7.234   7.409   8.202   8.226   8.281  10.369
114 A   115 A   116 A   117 A   118 A   119 A   120 A   121 A                  
 14.723  14.751  14.771  14.774  14.867  14.889  26.686  26.803
122 A   123 A   124 A   125 A   126 A   127 A   128 A   129 A                  
 27.015  49.460 165.807 166.039 219.226 293.886 293.908 293.978
130 A   131 A   132 A   133 A   134 A   135 A   136 A   137 A                  
*******
138 A                                                                          

 Beta MOs, Restricted
 -- Occupied --                  
-490.05 -104.86  -80.04  -80.03  -65.18  -58.54  -58.54  -58.54
  1 A     2 A     3 A     4 A     5 A     6 A     7 A     8 A                  
-10.588  -9.861  -8.056  -8.053  -8.053  -7.577  -7.572  -7.474
  9 A    10 A    11 A    12 A    13 A    14 A    15 A    16 A                  
 -7.467  -7.466  -5.470  -5.468  -5.468  -5.464  -5.463  -5.463
 17 A    18 A    19 A    20 A    21 A    22 A    23 A    24 A                  
 -3.214  -3.210  -3.210  -3.201  -3.201  -1.138  -1.051  -0.900
 25 A    26 A    27 A    28 A    29 A    30 A    31 A    32 A                  
 -0.705  -0.563  -0.532  -0.515  -0.463  -0.457  -0.436  -0.393
 33 A    34 A    35 A    36 A    37 A    38 A    39 A    40 A                  
 -0.357
 41 A                                                                          
 -- Virtual --                   
 -0.021   0.018   0.061   0.067   0.080   0.082   0.091   0.106
 42 A    43 A    44 A    45 A    46 A    47 A    48 A    49 A                  
  0.109   0.113   0.125   0.134   0.147   0.158   0.161   0.165
 50 A    51 A    52 A    53 A    54 A    55 A    56 A    57 A                  
  0.174   0.196   0.215   0.266   0.326   0.373   0.388   0.390
 58 A    59 A    60 A    61 A    62 A    63 A    64 A    65 A                  
  0.424   0.429   0.497   0.546   0.556   0.565   0.616   0.621
 66 A    67 A    68 A    69 A    70 A    71 A    72 A    73 A                  
  0.655   0.661   0.724   0.725   0.772   0.787   0.804   0.816
 74 A    75 A    76 A    77 A    78 A    79 A    80 A    81 A                  
  0.825   0.841   0.868   0.893   0.962   1.008   1.055   1.076
 82 A    83 A    84 A    85 A    86 A    87 A    88 A    89 A                  
  1.129   1.140   1.174   1.198   1.225   1.311   1.393   1.514
 90 A    91 A    92 A    93 A    94 A    95 A    96 A    97 A                  
  1.780   1.837   1.864   1.945   1.999   2.045   2.298   2.328
 98 A    99 A   100 A   101 A   102 A   103 A   104 A   105 A                  
  2.404   2.609   2.653   2.734   4.529   4.544   4.547   4.576
106 A   107 A   108 A   109 A   110 A   111 A   112 A   113 A                  
  4.748   7.143   7.234   7.409   8.202   8.226   8.281  10.369
114 A   115 A   116 A   117 A   118 A   119 A   120 A   121 A                  
 14.723  14.751  14.771  14.774  14.867  14.889  26.686  26.803
122 A   123 A   124 A   125 A   126 A   127 A   128 A   129 A                  
 27.015  49.460 165.807 166.039 219.226 293.886 293.908 293.978
130 A   131 A   132 A   133 A   134 A   135 A   136 A   137 A                  
*******
138 A                                                                          

 Occupation and symmetry of molecular orbitals

 Point group: C1 (1 irreducible representation).

                           A     All 
 -------------------------------------
 All molecular orbitals:
  - Alpha                  138   138 
  - Beta                   138   138 
 -------------------------------------
 Alpha orbitals:
  - Frozen occupied        24    24  
  - Active occupied        17    17  
  - Active virtual         97    97  
  - Frozen virtual         0     0   
 -------------------------------------
 Beta orbitals:
  - Frozen occupied        24    24  
  - Active occupied        17    17  
  - Active virtual         97    97  
  - Frozen virtual         0     0   
 -------------------------------------

 Import integrals:   CPU 0.00 s  wall 0.00 s

 Import integrals:   CPU 55.31 s  wall 14.36 s

 MP2 amplitudes:   CPU 0.16 s  wall 0.12 s

Running a double precision version
           CCSD T amplitudes will be solved using DIIS.

           Start     Size      MaxIter   EConv     TConv     
           3         7         100       1.00e-07  1.00e-05  
 ------------------------------------------------------------------------------
           Energy (a.u.)   Ediff      Tdiff       Comment
 ------------------------------------------------------------------------------
         -3714.00618411                           
     1   -3714.01090564   4.72e-03   8.16e-01     
     2   -3714.02880870   1.79e-02   1.00e-01     
     3   -3714.02985974   1.05e-03   4.13e-02     
     4   -3714.03173111   1.87e-03   1.34e-02     Switched to DIIS steps.
     5   -3714.03234877   6.18e-04   1.19e-02     
     6   -3714.03235533   6.56e-06   2.39e-03     
     7   -3714.03235195   3.38e-06   9.31e-04     
     8   -3714.03235454   2.59e-06   2.03e-04     
     9   -3714.03235497   4.34e-07   9.03e-05     
    10   -3714.03235525   2.76e-07   4.04e-05     
    11   -3714.03235534   8.82e-08   2.79e-05     
    12   -3714.03235529   4.78e-08   7.67e-06     
 ------------------------------------------------------------------------------
         -3714.03235529                           CCSD T converged.

End of double precision
 SCF energy                 = -3713.36869351
 MP2 energy                 = -3714.00618411
 CCSD correlation energy     =    -0.66366178
 CCSD total energy           = -3714.03235529

 CCSD  T1^2 = 0.0109  T2^2 = 0.2954  Leading amplitudes:

 Amplitude    Orbitals with energies
 -0.0218       37 (A) A                  ->    42 (A) A                   
              -0.4627                         -0.0213                     
 -0.0218       37 (A) B                  ->    42 (A) B                   
              -0.4627                         -0.0213                     
  0.0212       41 (A) A                  ->    64 (A) A                   
              -0.3573                          0.3875                     
  0.0212       41 (A) B                  ->    64 (A) B                   
              -0.3573                          0.3875                     

 Amplitude    Orbitals with energies
 -0.1429       41 (A) A      41 (A) B    ->    42 (A) A      42 (A) B     
              -0.3573       -0.3573           -0.0213       -0.0213       
  0.1429       41 (A) A      41 (A) B    ->    42 (A) B      42 (A) A     
              -0.3573       -0.3573           -0.0213       -0.0213       
  0.1429       41 (A) B      41 (A) A    ->    42 (A) A      42 (A) B     
              -0.3573       -0.3573           -0.0213       -0.0213       
 -0.1429       41 (A) B      41 (A) A    ->    42 (A) B      42 (A) A     
              -0.3573       -0.3573           -0.0213       -0.0213       

 Computing CCSD intemediates for later calculations in double precision
 Finished.

Running a double precision version
           CCSD Lambda amplitudes will be solved using DIIS.
           Start     Size      MaxIter   EConv     LConv     
           3         7         100       1.00e-07  1.00e-05  
 ------------------------------------------------------------------------------
            Enorm      Ldiff       Comment
 ------------------------------------------------------------------------------
     1     6.03e-02   4.78e-02     
     2     1.35e-02   5.29e-03     
     3     5.64e-03   2.33e-03     
     4     2.85e-03   1.20e-03     Switched to DIIS steps.
     5     8.81e-04   5.06e-04     
     6     3.94e-04   1.35e-04     
     7     1.15e-04   3.25e-05     
     8     5.05e-05   3.50e-06     
     9     1.79e-05   3.60e-06     
    10     7.30e-06   1.34e-06     
    11     2.63e-06   5.25e-07     
    12     1.32e-06   1.16e-07     
    13     6.34e-07   8.16e-08     
    14     2.97e-07   3.34e-10     
    15     1.41e-07   5.42e-09     
    16     4.93e-08   7.24e-09     
 ------------------------------------------------------------------------------
                                   CCSD Lambda converged.

 Computing density matrices in double precision...
           Orbital response amplitudes will be solved using DIIS.
           Start     Size      MaxIter   EConv     LConv     
           3         7         100       1.00e-06  1.00e-06  
 ------------------------------------------------------------------------------
            Enorm      Ldiff       Comment
 ------------------------------------------------------------------------------
     1     1.11e-01   3.22e-03     
     2     1.15e-01   4.04e-03     
     3     1.47e-01   3.24e-02     
     4     2.06e-02   6.74e-02     Switched to DIIS steps.
     5     7.49e-03   3.89e-03     
     6     1.01e-03   4.06e-04     
     7     1.83e-04   1.88e-04     
     8     5.61e-05   4.11e-05     
     9     1.56e-05   2.75e-06     
    10     5.65e-06   1.08e-06     
    11     2.46e-06   3.78e-08     
    12     7.48e-07   3.27e-08     
 ------------------------------------------------------------------------------
                                   Orbital response converged.

 Computing density matrices... Done.
 CCSD calculation:   CPU 1603.81 s  wall 411.18 s

 Transferring MO TPDM to AO TPDM
 Transferring g2_o1o1o1o1
 Transferring g2_o1o1o1v1
 Transferring g2_o1o1v1v1
 Transferring g2_o1v1o1v1
 Transferring g2_o1v1v1v1
 Transferring g2_v1v1v1v1
 Adding separable TPDM
 Computing TPDM gradient
 --------------------------------------------------------
 2e gradient
  Atom          X               Y               Z
 --------------------------------------------------------
    1        -42.349526       26.215796        0.000000  
    2         -4.063835      -34.850715       -0.000000  
    3         28.680050      -16.031561        0.000000  
    4         17.733311       24.666480       -0.000000  
 --------------------------------------------------------
 --------------------------------------------------------
 Final gradient
  Atom          X               Y               Z
 --------------------------------------------------------
    1        -42.349526       26.215796        0.000000  
    2         -4.063835      -34.850715       -0.000000  
    3         28.680050      -16.031561        0.000000  
    4         17.733311       24.666480       -0.000000  
 --------------------------------------------------------
 Analytic gradient from two-electron contribution:   CPU 310.98 s  wall 91.33 s

 Total ccman2 time:   CPU 1973.92 s  wall 518.24 s


 --------------------------------------------------------------

                    Orbital Energies (a.u.)
 --------------------------------------------------------------

 Alpha MOs
 -- Occupied --
*******-104.862 -80.038 -80.032 -65.181 -58.541 -58.540 -58.540
-10.588  -9.861  -8.056  -8.053  -8.053  -7.577  -7.572  -7.474
 -7.467  -7.466  -5.470  -5.468  -5.468  -5.464  -5.463  -5.463
 -3.214  -3.210  -3.210  -3.201  -3.201  -1.138  -1.051  -0.900
 -0.705  -0.563  -0.532  -0.515  -0.463  -0.457  -0.436  -0.393
 -0.357
 -- Virtual --
 -0.021   0.018   0.061   0.067   0.080   0.082   0.091   0.106
  0.109   0.113   0.125   0.134   0.147   0.158   0.161   0.165
  0.174   0.196   0.215   0.266   0.326   0.373   0.388   0.390
  0.424   0.429   0.497   0.546   0.556   0.565   0.616   0.621
  0.655   0.661   0.724   0.725   0.772   0.787   0.804   0.816
  0.825   0.841   0.868   0.893   0.962   1.008   1.055   1.076
  1.129   1.140   1.174   1.198   1.225   1.311   1.393   1.514
  1.780   1.837   1.864   1.945   1.999   2.045   2.298   2.328
  2.404   2.609   2.653   2.734   4.529   4.544   4.547   4.576
  4.748   7.143   7.234   7.409   8.202   8.226   8.281  10.369
 14.723  14.751  14.771  14.774  14.867  14.889  26.686  26.803
 27.015  49.460 165.807 166.039 219.226 293.886 293.908 293.978
*******
 --------------------------------------------------------------

          Ground-State Mulliken Net Atomic Charges

     Atom                 Charge (a.u.)
  ----------------------------------------
      1 Br                   -0.236902
      2 P                     0.323896
      3 P                    -0.081801
      4 Cl                   -0.005193
  ----------------------------------------
  Sum of atomic charges =     0.000000

 -----------------------------------------------------------------
                    Cartesian Multipole Moments
 -----------------------------------------------------------------
    Charge (ESU x 10^10)
                -0.0000
    Dipole Moment (Debye)
         X      -0.2838      Y       1.0130      Z       0.0000
       Tot       1.0520
    Quadrupole Moments (Debye-Ang)
        XX     -59.4229     XY      -1.5239     YY     -57.9537
        XZ      -0.0000     YZ      -0.0000     ZZ     -57.6889
    Octopole Moments (Debye-Ang^2)
       XXX      48.4208    XXY      -8.8874    XYY      16.8254
       YYY     -26.6184    XXZ       0.0000    XYZ      -0.0000
       YYZ      -0.0000    XZZ      14.3511    YZZ      -7.0934
       ZZZ       0.0000
    Hexadecapole Moments (Debye-Ang^3)
      XXXX    -870.5263   XXXY     -12.7193   XXYY    -214.0673
      XYYY     -10.4158   YYYY    -420.2672   XXXZ      -0.0000
      XXYZ       0.0000   XYYZ      -0.0000   YYYZ      -0.0000
      XXZZ    -157.5921   XYZZ      -2.1837   YYZZ     -86.5192
      XZZZ      -0.0000   YZZZ      -0.0000   ZZZZ     -81.0824
 -----------------------------------------------------------------
 DrvMan completing analytic gradient of the correlated energy
 Correlated dipole moment
            1
    1  -0.1116566
    2   0.3985530
    3   0.0000000
 Energy read as -3714.032355289
 Full Analytical Gradient: (in a.u., or Hartree/Bohr)
             1             2             3             4
    1   -0.00001892    0.00033214   -0.00033651    0.00002329
    2    0.00010702   -0.00010117    0.00005730   -0.00006314
    3    0.00000000   -0.00000000    0.00000000   -0.00000000
 Gradient time:  CPU 0.77 s  wall 0.79 s
 ----------------------------------------------------------------
             Standard Nuclear Orientation (Angstroms)
    I     Atom           X                Y                Z
 ----------------------------------------------------------------
    1      Br      1.5502054854    -0.3941481742     0.0000000000
    2      P       0.2433488781     1.4184295017    -0.0000000000
    3      P      -1.7230908270     0.8600668285    -0.0000000000
    4      Cl     -1.8859448680    -1.1980740505     0.0000000000
 ----------------------------------------------------------------
 Nuclear Repulsion Energy =   456.4115273714 hartrees
 There are       41 alpha and       41 beta electrons

                       Distance Matrix (Angstroms)
             Br(  1)   P (  2)   P (  3)
   P (  2)  2.234572
   P (  3)  3.505356  2.044176
   Cl(  4)  3.528941  3.373423  2.064574

 Requested basis set is 6-311++G(d,p)
 There are 58 shells and 138 basis functions
 A cutoff of  1.0D-14 yielded   1442 shell pairs
 There are      8800 function pairs (      9630 Cartesian)
 Smallest overlap matrix eigenvalue = 3.77E-04
 Guess MOs from SCF MO coefficient file

 -----------------------------------------------------------------------
  General SCF calculation program by
  Eric Jon Sundstrom, Paul Horn, Yuezhi Mao, Dmitri Zuev, Alec White,
  David Stuck, Shaama M.S., Shane Yost, Joonho Lee, David Small,
  Daniel Levine, Susi Lehtola, Hugh Burton, Evgeny Epifanovsky
 -----------------------------------------------------------------------
 Hartree-Fock
 using 4 threads for integral computing
 -------------------------------------------------------
 OpenMP Integral computing Module                
 Release: version 2.0, May 2017, Q-Chem Inc. Pleasanton 
 -------------------------------------------------------
 A restricted SCF calculation will be
 performed using DIIS
 SCF converges when DIIS error is below 1.0e-08
 ---------------------------------------
  Cycle       Energy         DIIS error
 ---------------------------------------
    1   -3713.3687248907      1.37e-05  
    2   -3713.3687255659      3.72e-06  
    3   -3713.3687256234      1.62e-06  
    4   -3713.3687256331      4.82e-07  
    5   -3713.3687256343      1.78e-07  
    6   -3713.3687256345      6.89e-08  
    7   -3713.3687256346      3.69e-08  
    8   -3713.3687256346      1.43e-08  
    9   -3713.3687256346      6.49e-09  Convergence criterion met
 ---------------------------------------
 SCF time:   CPU 8.68s  wall 3.00s 
 SCF   energy in the final basis set =    -3713.3687256346
 Total energy in the final basis set =    -3713.3687256346


 ------------------------------------------------------------------------------

   CCMAN2: suite of methods based on coupled cluster
           and equation of motion theories.

   Components:
   * libvmm-1.3-trunk
     by Evgeny Epifanovsky, Ilya Kaliman.
   * libtensor-2.5-trunk
     by Evgeny Epifanovsky, Michael Wormit, Dmitry Zuev, Sam Manzer, 
        Ilya Kaliman.
   * libcc-2.5-trunk
     by Evgeny Epifanovsky, Arik Landau, Tomasz Kus, Kirill Khistyaev, 
        Dmitry Zuev, Prashant Manohar, Xintian Feng, Anna Krylov, 
        Matthew Goldey, Alec White, Thomas Jagau, Kaushik Nanda, 
        Anastasia Gunina, Alexander Kunitsa, Joonho Lee.

   CCMAN original authors:
   Anna I. Krylov, C. David Sherrill, Steven R. Gwaltney,
   Edward F. C. Byrd (2000)
   Sergey V. Levchenko, Lyudmila V. Slipchenko, Tao Wang,
   Ana-Maria C. Cristian (2003)
   Piotr A. Pieniazek, C. Melania Oana, Evgeny Epifanovsky (2007)
   Prashant Manohar (2009)

 ------------------------------------------------------------------------------


 Allocating and initializing 29808MB of RAM...
 Calculation will run on 4 cores.


 Alpha MOs, Restricted
 -- Occupied --                  
-490.05 -104.86  -80.04  -80.03  -65.18  -58.54  -58.54  -58.54
  1 A     2 A     3 A     4 A     5 A     6 A     7 A     8 A                  
-10.588  -9.861  -8.056  -8.053  -8.053  -7.577  -7.572  -7.474
  9 A    10 A    11 A    12 A    13 A    14 A    15 A    16 A                  
 -7.467  -7.466  -5.470  -5.468  -5.468  -5.464  -5.463  -5.463
 17 A    18 A    19 A    20 A    21 A    22 A    23 A    24 A                  
 -3.214  -3.210  -3.210  -3.201  -3.201  -1.138  -1.051  -0.901
 25 A    26 A    27 A    28 A    29 A    30 A    31 A    32 A                  
 -0.704  -0.563  -0.532  -0.515  -0.463  -0.457  -0.436  -0.393
 33 A    34 A    35 A    36 A    37 A    38 A    39 A    40 A                  
 -0.357
 41 A                                                                          
 -- Virtual --                   
 -0.021   0.018   0.061   0.067   0.080   0.082   0.091   0.106
 42 A    43 A    44 A    45 A    46 A    47 A    48 A    49 A                  
  0.109   0.113   0.125   0.134   0.147   0.158   0.162   0.165
 50 A    51 A    52 A    53 A    54 A    55 A    56 A    57 A                  
  0.174   0.196   0.215   0.266   0.326   0.373   0.387   0.390
 58 A    59 A    60 A    61 A    62 A    63 A    64 A    65 A                  
  0.424   0.429   0.497   0.546   0.556   0.565   0.616   0.621
 66 A    67 A    68 A    69 A    70 A    71 A    72 A    73 A                  
  0.655   0.661   0.724   0.725   0.772   0.788   0.804   0.816
 74 A    75 A    76 A    77 A    78 A    79 A    80 A    81 A                  
  0.825   0.841   0.868   0.893   0.962   1.008   1.055   1.076
 82 A    83 A    84 A    85 A    86 A    87 A    88 A    89 A                  
  1.129   1.140   1.174   1.197   1.225   1.311   1.394   1.513
 90 A    91 A    92 A    93 A    94 A    95 A    96 A    97 A                  
  1.780   1.837   1.864   1.944   1.999   2.045   2.298   2.328
 98 A    99 A   100 A   101 A   102 A   103 A   104 A   105 A                  
  2.404   2.609   2.653   2.734   4.529   4.544   4.547   4.576
106 A   107 A   108 A   109 A   110 A   111 A   112 A   113 A                  
  4.748   7.143   7.234   7.410   8.202   8.226   8.281  10.369
114 A   115 A   116 A   117 A   118 A   119 A   120 A   121 A                  
 14.723  14.751  14.771  14.774  14.867  14.888  26.686  26.803
122 A   123 A   124 A   125 A   126 A   127 A   128 A   129 A                  
 27.014  49.460 165.807 166.040 219.226 293.886 293.908 293.978
130 A   131 A   132 A   133 A   134 A   135 A   136 A   137 A                  
*******
138 A                                                                          

 Beta MOs, Restricted
 -- Occupied --                  
-490.05 -104.86  -80.04  -80.03  -65.18  -58.54  -58.54  -58.54
  1 A     2 A     3 A     4 A     5 A     6 A     7 A     8 A                  
-10.588  -9.861  -8.056  -8.053  -8.053  -7.577  -7.572  -7.474
  9 A    10 A    11 A    12 A    13 A    14 A    15 A    16 A                  
 -7.467  -7.466  -5.470  -5.468  -5.468  -5.464  -5.463  -5.463
 17 A    18 A    19 A    20 A    21 A    22 A    23 A    24 A                  
 -3.214  -3.210  -3.210  -3.201  -3.201  -1.138  -1.051  -0.901
 25 A    26 A    27 A    28 A    29 A    30 A    31 A    32 A                  
 -0.704  -0.563  -0.532  -0.515  -0.463  -0.457  -0.436  -0.393
 33 A    34 A    35 A    36 A    37 A    38 A    39 A    40 A                  
 -0.357
 41 A                                                                          
 -- Virtual --                   
 -0.021   0.018   0.061   0.067   0.080   0.082   0.091   0.106
 42 A    43 A    44 A    45 A    46 A    47 A    48 A    49 A                  
  0.109   0.113   0.125   0.134   0.147   0.158   0.162   0.165
 50 A    51 A    52 A    53 A    54 A    55 A    56 A    57 A                  
  0.174   0.196   0.215   0.266   0.326   0.373   0.387   0.390
 58 A    59 A    60 A    61 A    62 A    63 A    64 A    65 A                  
  0.424   0.429   0.497   0.546   0.556   0.565   0.616   0.621
 66 A    67 A    68 A    69 A    70 A    71 A    72 A    73 A                  
  0.655   0.661   0.724   0.725   0.772   0.788   0.804   0.816
 74 A    75 A    76 A    77 A    78 A    79 A    80 A    81 A                  
  0.825   0.841   0.868   0.893   0.962   1.008   1.055   1.076
 82 A    83 A    84 A    85 A    86 A    87 A    88 A    89 A                  
  1.129   1.140   1.174   1.197   1.225   1.311   1.394   1.513
 90 A    91 A    92 A    93 A    94 A    95 A    96 A    97 A                  
  1.780   1.837   1.864   1.944   1.999   2.045   2.298   2.328
 98 A    99 A   100 A   101 A   102 A   103 A   104 A   105 A                  
  2.404   2.609   2.653   2.734   4.529   4.544   4.547   4.576
106 A   107 A   108 A   109 A   110 A   111 A   112 A   113 A                  
  4.748   7.143   7.234   7.410   8.202   8.226   8.281  10.369
114 A   115 A   116 A   117 A   118 A   119 A   120 A   121 A                  
 14.723  14.751  14.771  14.774  14.867  14.888  26.686  26.803
122 A   123 A   124 A   125 A   126 A   127 A   128 A   129 A                  
 27.014  49.460 165.807 166.040 219.226 293.886 293.908 293.978
130 A   131 A   132 A   133 A   134 A   135 A   136 A   137 A                  
*******
138 A                                                                          

 Occupation and symmetry of molecular orbitals

 Point group: C1 (1 irreducible representation).

                           A     All 
 -------------------------------------
 All molecular orbitals:
  - Alpha                  138   138 
  - Beta                   138   138 
 -------------------------------------
 Alpha orbitals:
  - Frozen occupied        24    24  
  - Active occupied        17    17  
  - Active virtual         97    97  
  - Frozen virtual         0     0   
 -------------------------------------
 Beta orbitals:
  - Frozen occupied        24    24  
  - Active occupied        17    17  
  - Active virtual         97    97  
  - Frozen virtual         0     0   
 -------------------------------------

 Import integrals:   CPU 0.00 s  wall 0.00 s

 Import integrals:   CPU 55.24 s  wall 14.41 s

 MP2 amplitudes:   CPU 0.21 s  wall 0.16 s

Running a double precision version
           CCSD T amplitudes will be solved using DIIS.

           Start     Size      MaxIter   EConv     TConv     
           3         7         100       1.00e-07  1.00e-05  
 ------------------------------------------------------------------------------
           Energy (a.u.)   Ediff      Tdiff       Comment
 ------------------------------------------------------------------------------
         -3714.00617069                           
     1   -3714.01091209   4.74e-03   8.16e-01     
     2   -3714.02880817   1.79e-02   1.00e-01     
     3   -3714.02986081   1.05e-03   4.13e-02     
     4   -3714.03173105   1.87e-03   1.34e-02     Switched to DIIS steps.
     5   -3714.03234841   6.17e-04   1.19e-02     
     6   -3714.03235495   6.54e-06   2.39e-03     
     7   -3714.03235162   3.32e-06   9.29e-04     
     8   -3714.03235422   2.59e-06   2.03e-04     
     9   -3714.03235465   4.37e-07   9.07e-05     
    10   -3714.03235494   2.80e-07   4.07e-05     
    11   -3714.03235502   8.61e-08   2.80e-05     
    12   -3714.03235497   4.78e-08   7.66e-06     
 ------------------------------------------------------------------------------
         -3714.03235497                           CCSD T converged.

End of double precision
 SCF energy                 = -3713.36872563
 MP2 energy                 = -3714.00617069
 CCSD correlation energy     =    -0.66362934
 CCSD total energy           = -3714.03235497

 CCSD  T1^2 = 0.0109  T2^2 = 0.2953  Leading amplitudes:

 Amplitude    Orbitals with energies
  0.0219       37 (A) A                  ->    42 (A) A                   
              -0.4627                         -0.0212                     
  0.0219       37 (A) B                  ->    42 (A) B                   
              -0.4627                         -0.0212                     
  0.0212       41 (A) A                  ->    64 (A) A                   
              -0.3575                          0.3874                     
  0.0212       41 (A) B                  ->    64 (A) B                   
              -0.3575                          0.3874                     

 Amplitude    Orbitals with energies
 -0.1426       41 (A) A      41 (A) B    ->    42 (A) A      42 (A) B     
              -0.3575       -0.3575           -0.0212       -0.0212       
  0.1426       41 (A) A      41 (A) B    ->    42 (A) B      42 (A) A     
              -0.3575       -0.3575           -0.0212       -0.0212       
  0.1426       41 (A) B      41 (A) A    ->    42 (A) A      42 (A) B     
              -0.3575       -0.3575           -0.0212       -0.0212       
 -0.1426       41 (A) B      41 (A) A    ->    42 (A) B      42 (A) A     
              -0.3575       -0.3575           -0.0212       -0.0212       

 Computing CCSD intemediates for later calculations in double precision
 Finished.

Running a double precision version
           CCSD Lambda amplitudes will be solved using DIIS.
           Start     Size      MaxIter   EConv     LConv     
           3         7         100       1.00e-07  1.00e-05  
 ------------------------------------------------------------------------------
            Enorm      Ldiff       Comment
 ------------------------------------------------------------------------------
     1     6.02e-02   4.78e-02     
     2     1.35e-02   5.29e-03     
     3     5.64e-03   2.33e-03     
     4     2.85e-03   1.20e-03     Switched to DIIS steps.
     5     8.81e-04   5.06e-04     
     6     3.94e-04   1.34e-04     
     7     1.15e-04   3.24e-05     
     8     5.06e-05   3.52e-06     
     9     1.79e-05   3.60e-06     
    10     7.32e-06   1.34e-06     
    11     2.65e-06   5.21e-07     
    12     1.34e-06   1.13e-07     
    13     6.42e-07   8.07e-08     
    14     2.99e-07   1.32e-09     
    15     1.41e-07   5.07e-09     
    16     4.94e-08   7.36e-09     
 ------------------------------------------------------------------------------
                                   CCSD Lambda converged.

 Computing density matrices in double precision...
           Orbital response amplitudes will be solved using DIIS.
           Start     Size      MaxIter   EConv     LConv     
           3         7         100       1.00e-06  1.00e-06  
 ------------------------------------------------------------------------------
            Enorm      Ldiff       Comment
 ------------------------------------------------------------------------------
     1     1.11e-01   3.22e-03     
     2     1.15e-01   4.04e-03     
     3     1.47e-01   3.23e-02     
     4     2.05e-02   6.74e-02     Switched to DIIS steps.
     5     7.47e-03   3.86e-03     
     6     1.01e-03   4.02e-04     
     7     1.83e-04   1.88e-04     
     8     5.61e-05   4.12e-05     
     9     1.54e-05   2.76e-06     
    10     5.60e-06   1.08e-06     
    11     2.44e-06   3.62e-08     
    12     7.45e-07   3.65e-08     
 ------------------------------------------------------------------------------
                                   Orbital response converged.

 Computing density matrices... Done.
 CCSD calculation:   CPU 1602.59 s  wall 410.98 s

 Transferring MO TPDM to AO TPDM
 Transferring g2_o1o1o1o1
 Transferring g2_o1o1o1v1
 Transferring g2_o1o1v1v1
 Transferring g2_o1v1o1v1
 Transferring g2_o1v1v1v1
 Transferring g2_v1v1v1v1
 Adding separable TPDM
 Computing TPDM gradient
 --------------------------------------------------------
 2e gradient
  Atom          X               Y               Z
 --------------------------------------------------------
    1        -42.351272       26.222088        0.000000  
    2         -4.082946      -34.849624       -0.000000  
    3         28.692701      -16.028494        0.000000  
    4         17.741516       24.656030       -0.000000  
 --------------------------------------------------------
 --------------------------------------------------------
 Final gradient
  Atom          X               Y               Z
 --------------------------------------------------------
    1        -42.351272       26.222088        0.000000  
    2         -4.082946      -34.849624       -0.000000  
    3         28.692701      -16.028494        0.000000  
    4         17.741516       24.656030       -0.000000  
 --------------------------------------------------------
 Analytic gradient from two-electron contribution:   CPU 314.02 s  wall 92.20 s

 Total ccman2 time:   CPU 1976.01 s  wall 519.07 s


 --------------------------------------------------------------

                    Orbital Energies (a.u.)
 --------------------------------------------------------------

 Alpha MOs
 -- Occupied --
*******-104.862 -80.038 -80.032 -65.181 -58.541 -58.540 -58.540
-10.588  -9.861  -8.056  -8.053  -8.053  -7.577  -7.572  -7.474
 -7.467  -7.466  -5.470  -5.468  -5.468  -5.464  -5.463  -5.463
 -3.214  -3.210  -3.210  -3.201  -3.201  -1.138  -1.051  -0.901
 -0.704  -0.563  -0.532  -0.515  -0.463  -0.457  -0.436  -0.393
 -0.357
 -- Virtual --
 -0.021   0.018   0.061   0.067   0.080   0.082   0.091   0.106
  0.109   0.113   0.125   0.134   0.147   0.158   0.162   0.165
  0.174   0.196   0.215   0.266   0.326   0.373   0.387   0.390
  0.424   0.429   0.497   0.546   0.556   0.565   0.616   0.621
  0.655   0.661   0.724   0.725   0.772   0.788   0.804   0.816
  0.825   0.841   0.868   0.893   0.962   1.008   1.055   1.076
  1.129   1.140   1.174   1.197   1.225   1.311   1.394   1.513
  1.780   1.837   1.864   1.944   1.999   2.045   2.298   2.328
  2.404   2.609   2.653   2.734   4.529   4.544   4.547   4.576
  4.748   7.143   7.234   7.410   8.202   8.226   8.281  10.369
 14.723  14.751  14.771  14.774  14.867  14.888  26.686  26.803
 27.014  49.460 165.807 166.040 219.226 293.886 293.908 293.978
*******
 --------------------------------------------------------------

          Ground-State Mulliken Net Atomic Charges

     Atom                 Charge (a.u.)
  ----------------------------------------
      1 Br                   -0.236716
      2 P                     0.323802
      3 P                    -0.081130
      4 Cl                   -0.005956
  ----------------------------------------
  Sum of atomic charges =    -0.000000

 -----------------------------------------------------------------
                    Cartesian Multipole Moments
 -----------------------------------------------------------------
    Charge (ESU x 10^10)
                 0.0000
    Dipole Moment (Debye)
         X      -0.2803      Y       1.0171      Z       0.0000
       Tot       1.0550
    Quadrupole Moments (Debye-Ang)
        XX     -59.4272     XY      -1.5320     YY     -57.9534
        XZ      -0.0000     YZ      -0.0000     ZZ     -57.6860
    Octopole Moments (Debye-Ang^2)
       XXX      48.4023    XXY      -8.8827    XYY      16.8179
       YYY     -26.6467    XXZ       0.0000    XYZ      -0.0000
       YYZ      -0.0000    XZZ      14.3409    YZZ      -7.0963
       ZZZ       0.0000
    Hexadecapole Moments (Debye-Ang^3)
      XXXX    -870.2971   XXXY     -12.7456   XXYY    -214.0456
      XYYY     -10.3959   YYYY    -420.4014   XXXZ      -0.0000
      XXYZ       0.0000   XYYZ      -0.0000   YYYZ      -0.0000
      XXZZ    -157.5488   XYZZ      -2.1844   YYZZ     -86.5329
      XZZZ      -0.0000   YZZZ      -0.0000   ZZZZ     -81.0666
 -----------------------------------------------------------------
 DrvMan completing analytic gradient of the correlated energy
 Correlated dipole moment
            1
    1  -0.1102605
    2   0.4001754
    3   0.0000000
 Energy read as -3714.032354974
 Full Analytical Gradient: (in a.u., or Hartree/Bohr)
             1             2             3             4
    1   -0.00002736   -0.00010021    0.00012205    0.00000552
    2    0.00010422   -0.00022111    0.00048940   -0.00037250
    3    0.00000000   -0.00000000    0.00000000   -0.00000000
 Gradient time:  CPU 0.72 s  wall 0.74 s
 ----------------------------------------------------------------
             Standard Nuclear Orientation (Angstroms)
    I     Atom           X                Y                Z
 ----------------------------------------------------------------
    1      Br      1.5502054854    -0.3941481742     0.0000000000
    2      P       0.2433488781     1.4184295017    -0.0000000000
    3      P      -1.7230908270     0.8580668285    -0.0000000000
    4      Cl     -1.8859448680    -1.1980740505     0.0000000000
 ----------------------------------------------------------------
 Nuclear Repulsion Energy =   456.4752904834 hartrees
 There are       41 alpha and       41 beta electrons

                       Distance Matrix (Angstroms)
             Br(  1)   P (  2)   P (  3)
   P (  2)  2.234572
   P (  3)  3.504641  2.044723
   Cl(  4)  3.528941  3.373423  2.062580

 Requested basis set is 6-311++G(d,p)
 There are 58 shells and 138 basis functions
 A cutoff of  1.0D-14 yielded   1442 shell pairs
 There are      8800 function pairs (      9630 Cartesian)
 Smallest overlap matrix eigenvalue = 3.77E-04
 Guess MOs from SCF MO coefficient file

 -----------------------------------------------------------------------
  General SCF calculation program by
  Eric Jon Sundstrom, Paul Horn, Yuezhi Mao, Dmitri Zuev, Alec White,
  David Stuck, Shaama M.S., Shane Yost, Joonho Lee, David Small,
  Daniel Levine, Susi Lehtola, Hugh Burton, Evgeny Epifanovsky
 -----------------------------------------------------------------------
 Hartree-Fock
 using 4 threads for integral computing
 -------------------------------------------------------
 OpenMP Integral computing Module                
 Release: version 2.0, May 2017, Q-Chem Inc. Pleasanton 
 -------------------------------------------------------
 A restricted SCF calculation will be
 performed using DIIS
 SCF converges when DIIS error is below 1.0e-08
 ---------------------------------------
  Cycle       Energy         DIIS error
 ---------------------------------------
    1   -3713.3687237297      1.84e-05  
    2   -3713.3687249422      4.62e-06  
    3   -3713.3687250467      1.93e-06  
    4   -3713.3687250614      6.15e-07  
    5   -3713.3687250642      3.17e-07  
    6   -3713.3687250651      1.25e-07  
    7   -3713.3687250653      5.36e-08  
    8   -3713.3687250654      1.74e-08  
    9   -3713.3687250654      6.99e-09  Convergence criterion met
 ---------------------------------------
 SCF time:   CPU 8.62s  wall 2.00s 
 SCF   energy in the final basis set =    -3713.3687250654
 Total energy in the final basis set =    -3713.3687250654


 ------------------------------------------------------------------------------

   CCMAN2: suite of methods based on coupled cluster
           and equation of motion theories.

   Components:
   * libvmm-1.3-trunk
     by Evgeny Epifanovsky, Ilya Kaliman.
   * libtensor-2.5-trunk
     by Evgeny Epifanovsky, Michael Wormit, Dmitry Zuev, Sam Manzer, 
        Ilya Kaliman.
   * libcc-2.5-trunk
     by Evgeny Epifanovsky, Arik Landau, Tomasz Kus, Kirill Khistyaev, 
        Dmitry Zuev, Prashant Manohar, Xintian Feng, Anna Krylov, 
        Matthew Goldey, Alec White, Thomas Jagau, Kaushik Nanda, 
        Anastasia Gunina, Alexander Kunitsa, Joonho Lee.

   CCMAN original authors:
   Anna I. Krylov, C. David Sherrill, Steven R. Gwaltney,
   Edward F. C. Byrd (2000)
   Sergey V. Levchenko, Lyudmila V. Slipchenko, Tao Wang,
   Ana-Maria C. Cristian (2003)
   Piotr A. Pieniazek, C. Melania Oana, Evgeny Epifanovsky (2007)
   Prashant Manohar (2009)

 ------------------------------------------------------------------------------


 Allocating and initializing 29808MB of RAM...
 Calculation will run on 4 cores.


 Alpha MOs, Restricted
 -- Occupied --                  
-490.05 -104.86  -80.04  -80.03  -65.18  -58.54  -58.54  -58.54
  1 A     2 A     3 A     4 A     5 A     6 A     7 A     8 A                  
-10.588  -9.861  -8.056  -8.053  -8.053  -7.577  -7.572  -7.474
  9 A    10 A    11 A    12 A    13 A    14 A    15 A    16 A                  
 -7.467  -7.466  -5.470  -5.468  -5.468  -5.464  -5.463  -5.463
 17 A    18 A    19 A    20 A    21 A    22 A    23 A    24 A                  
 -3.214  -3.210  -3.210  -3.201  -3.201  -1.138  -1.051  -0.900
 25 A    26 A    27 A    28 A    29 A    30 A    31 A    32 A                  
 -0.705  -0.563  -0.532  -0.516  -0.463  -0.457  -0.436  -0.393
 33 A    34 A    35 A    36 A    37 A    38 A    39 A    40 A                  
 -0.357
 41 A                                                                          
 -- Virtual --                   
 -0.021   0.018   0.061   0.067   0.080   0.082   0.091   0.106
 42 A    43 A    44 A    45 A    46 A    47 A    48 A    49 A                  
  0.109   0.113   0.125   0.134   0.147   0.158   0.162   0.165
 50 A    51 A    52 A    53 A    54 A    55 A    56 A    57 A                  
  0.174   0.196   0.215   0.266   0.326   0.373   0.388   0.390
 58 A    59 A    60 A    61 A    62 A    63 A    64 A    65 A                  
  0.424   0.429   0.497   0.546   0.556   0.565   0.616   0.621
 66 A    67 A    68 A    69 A    70 A    71 A    72 A    73 A                  
  0.655   0.661   0.724   0.725   0.772   0.787   0.804   0.816
 74 A    75 A    76 A    77 A    78 A    79 A    80 A    81 A                  
  0.825   0.841   0.868   0.893   0.963   1.009   1.055   1.076
 82 A    83 A    84 A    85 A    86 A    87 A    88 A    89 A                  
  1.129   1.140   1.174   1.198   1.226   1.311   1.394   1.514
 90 A    91 A    92 A    93 A    94 A    95 A    96 A    97 A                  
  1.780   1.837   1.864   1.945   1.999   2.045   2.298   2.328
 98 A    99 A   100 A   101 A   102 A   103 A   104 A   105 A                  
  2.404   2.609   2.653   2.734   4.529   4.544   4.547   4.576
106 A   107 A   108 A   109 A   110 A   111 A   112 A   113 A                  
  4.748   7.143   7.234   7.410   8.202   8.226   8.281  10.369
114 A   115 A   116 A   117 A   118 A   119 A   120 A   121 A                  
 14.723  14.751  14.771  14.774  14.867  14.889  26.686  26.803
122 A   123 A   124 A   125 A   126 A   127 A   128 A   129 A                  
 27.015  49.460 165.808 166.039 219.226 293.886 293.908 293.978
130 A   131 A   132 A   133 A   134 A   135 A   136 A   137 A                  
*******
138 A                                                                          

 Beta MOs, Restricted
 -- Occupied --                  
-490.05 -104.86  -80.04  -80.03  -65.18  -58.54  -58.54  -58.54
  1 A     2 A     3 A     4 A     5 A     6 A     7 A     8 A                  
-10.588  -9.861  -8.056  -8.053  -8.053  -7.577  -7.572  -7.474
  9 A    10 A    11 A    12 A    13 A    14 A    15 A    16 A                  
 -7.467  -7.466  -5.470  -5.468  -5.468  -5.464  -5.463  -5.463
 17 A    18 A    19 A    20 A    21 A    22 A    23 A    24 A                  
 -3.214  -3.210  -3.210  -3.201  -3.201  -1.138  -1.051  -0.900
 25 A    26 A    27 A    28 A    29 A    30 A    31 A    32 A                  
 -0.705  -0.563  -0.532  -0.516  -0.463  -0.457  -0.436  -0.393
 33 A    34 A    35 A    36 A    37 A    38 A    39 A    40 A                  
 -0.357
 41 A                                                                          
 -- Virtual --                   
 -0.021   0.018   0.061   0.067   0.080   0.082   0.091   0.106
 42 A    43 A    44 A    45 A    46 A    47 A    48 A    49 A                  
  0.109   0.113   0.125   0.134   0.147   0.158   0.162   0.165
 50 A    51 A    52 A    53 A    54 A    55 A    56 A    57 A                  
  0.174   0.196   0.215   0.266   0.326   0.373   0.388   0.390
 58 A    59 A    60 A    61 A    62 A    63 A    64 A    65 A                  
  0.424   0.429   0.497   0.546   0.556   0.565   0.616   0.621
 66 A    67 A    68 A    69 A    70 A    71 A    72 A    73 A                  
  0.655   0.661   0.724   0.725   0.772   0.787   0.804   0.816
 74 A    75 A    76 A    77 A    78 A    79 A    80 A    81 A                  
  0.825   0.841   0.868   0.893   0.963   1.009   1.055   1.076
 82 A    83 A    84 A    85 A    86 A    87 A    88 A    89 A                  
  1.129   1.140   1.174   1.198   1.226   1.311   1.394   1.514
 90 A    91 A    92 A    93 A    94 A    95 A    96 A    97 A                  
  1.780   1.837   1.864   1.945   1.999   2.045   2.298   2.328
 98 A    99 A   100 A   101 A   102 A   103 A   104 A   105 A                  
  2.404   2.609   2.653   2.734   4.529   4.544   4.547   4.576
106 A   107 A   108 A   109 A   110 A   111 A   112 A   113 A                  
  4.748   7.143   7.234   7.410   8.202   8.226   8.281  10.369
114 A   115 A   116 A   117 A   118 A   119 A   120 A   121 A                  
 14.723  14.751  14.771  14.774  14.867  14.889  26.686  26.803
122 A   123 A   124 A   125 A   126 A   127 A   128 A   129 A                  
 27.015  49.460 165.808 166.039 219.226 293.886 293.908 293.978
130 A   131 A   132 A   133 A   134 A   135 A   136 A   137 A                  
*******
138 A                                                                          

 Occupation and symmetry of molecular orbitals

 Point group: C1 (1 irreducible representation).

                           A     All 
 -------------------------------------
 All molecular orbitals:
  - Alpha                  138   138 
  - Beta                   138   138 
 -------------------------------------
 Alpha orbitals:
  - Frozen occupied        24    24  
  - Active occupied        17    17  
  - Active virtual         97    97  
  - Frozen virtual         0     0   
 -------------------------------------
 Beta orbitals:
  - Frozen occupied        24    24  
  - Active occupied        17    17  
  - Active virtual         97    97  
  - Frozen virtual         0     0   
 -------------------------------------

 Import integrals:   CPU 0.00 s  wall 0.00 s

 Import integrals:   CPU 55.56 s  wall 14.58 s

 MP2 amplitudes:   CPU 0.16 s  wall 0.12 s

Running a double precision version
           CCSD T amplitudes will be solved using DIIS.

           Start     Size      MaxIter   EConv     TConv     
           3         7         100       1.00e-07  1.00e-05  
 ------------------------------------------------------------------------------
           Energy (a.u.)   Ediff      Tdiff       Comment
 ------------------------------------------------------------------------------
         -3714.00618693                           
     1   -3714.01091639   4.73e-03   8.16e-01     
     2   -3714.02881056   1.79e-02   1.00e-01     
     3   -3714.02986235   1.05e-03   4.13e-02     
     4   -3714.03173225   1.87e-03   1.34e-02     Switched to DIIS steps.
     5   -3714.03234896   6.17e-04   1.19e-02     
     6   -3714.03235547   6.51e-06   2.39e-03     
     7   -3714.03235213   3.34e-06   9.29e-04     
     8   -3714.03235472   2.59e-06   2.03e-04     
     9   -3714.03235515   4.35e-07   9.05e-05     
    10   -3714.03235543   2.79e-07   4.06e-05     
    11   -3714.03235552   8.70e-08   2.80e-05     
    12   -3714.03235547   4.80e-08   7.67e-06     
 ------------------------------------------------------------------------------
         -3714.03235547                           CCSD T converged.

End of double precision
 SCF energy                 = -3713.36872507
 MP2 energy                 = -3714.00618693
 CCSD correlation energy     =    -0.66363041
 CCSD total energy           = -3714.03235547

 CCSD  T1^2 = 0.0109  T2^2 = 0.2953  Leading amplitudes:

 Amplitude    Orbitals with energies
  0.0218       37 (A) A                  ->    42 (A) A                   
              -0.4627                         -0.0212                     
  0.0218       37 (A) B                  ->    42 (A) B                   
              -0.4627                         -0.0212                     
 -0.0212       41 (A) A                  ->    64 (A) A                   
              -0.3573                          0.3875                     
 -0.0212       41 (A) B                  ->    64 (A) B                   
              -0.3573                          0.3875                     

 Amplitude    Orbitals with energies
 -0.1427       41 (A) A      41 (A) B    ->    42 (A) A      42 (A) B     
              -0.3573       -0.3573           -0.0212       -0.0212       
  0.1427       41 (A) A      41 (A) B    ->    42 (A) B      42 (A) A     
              -0.3573       -0.3573           -0.0212       -0.0212       
  0.1427       41 (A) B      41 (A) A    ->    42 (A) A      42 (A) B     
              -0.3573       -0.3573           -0.0212       -0.0212       
 -0.1427       41 (A) B      41 (A) A    ->    42 (A) B      42 (A) A     
              -0.3573       -0.3573           -0.0212       -0.0212       

 Computing CCSD intemediates for later calculations in double precision
 Finished.

Running a double precision version
           CCSD Lambda amplitudes will be solved using DIIS.
           Start     Size      MaxIter   EConv     LConv     
           3         7         100       1.00e-07  1.00e-05  
 ------------------------------------------------------------------------------
            Enorm      Ldiff       Comment
 ------------------------------------------------------------------------------
     1     6.02e-02   4.78e-02     
     2     1.35e-02   5.29e-03     
     3     5.64e-03   2.33e-03     
     4     2.85e-03   1.20e-03     Switched to DIIS steps.
     5     8.80e-04   5.05e-04     
     6     3.93e-04   1.34e-04     
     7     1.14e-04   3.24e-05     
     8     5.04e-05   3.49e-06     
     9     1.79e-05   3.58e-06     
    10     7.30e-06   1.34e-06     
    11     2.64e-06   5.21e-07     
    12     1.33e-06   1.14e-07     
    13     6.37e-07   8.08e-08     
    14     2.97e-07   8.74e-10     
    15     1.40e-07   5.21e-09     
    16     4.93e-08   7.28e-09     
 ------------------------------------------------------------------------------
                                   CCSD Lambda converged.

 Computing density matrices in double precision...
           Orbital response amplitudes will be solved using DIIS.
           Start     Size      MaxIter   EConv     LConv     
           3         7         100       1.00e-06  1.00e-06  
 ------------------------------------------------------------------------------
            Enorm      Ldiff       Comment
 ------------------------------------------------------------------------------
     1     1.11e-01   3.21e-03     
     2     1.15e-01   4.04e-03     
     3     1.47e-01   3.23e-02     
     4     2.05e-02   6.74e-02     Switched to DIIS steps.
     5     7.48e-03   3.88e-03     
     6     1.00e-03   4.05e-04     
     7     1.83e-04   1.88e-04     
     8     5.61e-05   4.11e-05     
     9     1.56e-05   2.75e-06     
    10     5.64e-06   1.08e-06     
    11     2.46e-06   3.74e-08     
    12     7.45e-07   3.21e-08     
 ------------------------------------------------------------------------------
                                   Orbital response converged.

 Computing density matrices... Done.
 CCSD calculation:   CPU 1603.84 s  wall 411.25 s

 Transferring MO TPDM to AO TPDM
 Transferring g2_o1o1o1o1
 Transferring g2_o1o1o1v1
 Transferring g2_o1o1v1v1
 Transferring g2_o1v1o1v1
 Transferring g2_o1v1v1v1
 Transferring g2_v1v1v1v1
 Adding separable TPDM
 Computing TPDM gradient
 --------------------------------------------------------
 2e gradient
  Atom          X               Y               Z
 --------------------------------------------------------
    1        -42.356961       26.215305       -0.000000  
    2         -4.069039      -34.867618       -0.000000  
    3         28.682480      -16.024645       -0.000000  
    4         17.743520       24.676958        0.000000  
 --------------------------------------------------------
 --------------------------------------------------------
 Final gradient
  Atom          X               Y               Z
 --------------------------------------------------------
    1        -42.356961       26.215305       -0.000000  
    2         -4.069039      -34.867618       -0.000000  
    3         28.682480      -16.024645       -0.000000  
    4         17.743520       24.676958        0.000000  
 --------------------------------------------------------
 Analytic gradient from two-electron contribution:   CPU 312.87 s  wall 92.03 s

 Total ccman2 time:   CPU 1976.05 s  wall 519.22 s


 --------------------------------------------------------------

                    Orbital Energies (a.u.)
 --------------------------------------------------------------

 Alpha MOs
 -- Occupied --
*******-104.862 -80.037 -80.032 -65.181 -58.541 -58.540 -58.540
-10.588  -9.861  -8.056  -8.053  -8.053  -7.577  -7.572  -7.474
 -7.467  -7.466  -5.470  -5.468  -5.468  -5.464  -5.463  -5.463
 -3.214  -3.210  -3.210  -3.201  -3.201  -1.138  -1.051  -0.900
 -0.705  -0.563  -0.532  -0.516  -0.463  -0.457  -0.436  -0.393
 -0.357
 -- Virtual --
 -0.021   0.018   0.061   0.067   0.080   0.082   0.091   0.106
  0.109   0.113   0.125   0.134   0.147   0.158   0.162   0.165
  0.174   0.196   0.215   0.266   0.326   0.373   0.388   0.390
  0.424   0.429   0.497   0.546   0.556   0.565   0.616   0.621
  0.655   0.661   0.724   0.725   0.772   0.787   0.804   0.816
  0.825   0.841   0.868   0.893   0.963   1.009   1.055   1.076
  1.129   1.140   1.174   1.198   1.226   1.311   1.394   1.514
  1.780   1.837   1.864   1.945   1.999   2.045   2.298   2.328
  2.404   2.609   2.653   2.734   4.529   4.544   4.547   4.576
  4.748   7.143   7.234   7.410   8.202   8.226   8.281  10.369
 14.723  14.751  14.771  14.774  14.867  14.889  26.686  26.803
 27.015  49.460 165.808 166.039 219.226 293.886 293.908 293.978
*******
 --------------------------------------------------------------

          Ground-State Mulliken Net Atomic Charges

     Atom                 Charge (a.u.)
  ----------------------------------------
      1 Br                   -0.237249
      2 P                     0.324301
      3 P                    -0.082570
      4 Cl                   -0.004483
  ----------------------------------------
  Sum of atomic charges =     0.000000

 -----------------------------------------------------------------
                    Cartesian Multipole Moments
 -----------------------------------------------------------------
    Charge (ESU x 10^10)
                 0.0000
    Dipole Moment (Debye)
         X      -0.2847      Y       1.0084      Z      -0.0000
       Tot       1.0479
    Quadrupole Moments (Debye-Ang)
        XX     -59.4255     XY      -1.5084     YY     -57.9529
        XZ      -0.0000     YZ       0.0000     ZZ     -57.6855
    Octopole Moments (Debye-Ang^2)
       XXX      48.3730    XXY      -8.9005    XYY      16.8154
       YYY     -26.5894    XXZ       0.0000    XYZ      -0.0000
       YYZ      -0.0000    XZZ      14.3314    YZZ      -7.0825
       ZZZ      -0.0000
    Hexadecapole Moments (Debye-Ang^3)
      XXXX    -870.2726   XXXY     -12.7290   XXYY    -213.9895
      XYYY     -10.4638   YYYY    -420.1261   XXXZ      -0.0000
      XXYZ       0.0000   XYYZ      -0.0000   YYYZ       0.0000
      XXZZ    -157.5384   XYZZ      -2.2085   YYZZ     -86.4911
      XZZZ      -0.0000   YZZZ       0.0000   ZZZZ     -81.0711
 -----------------------------------------------------------------
 DrvMan completing analytic gradient of the correlated energy
 Correlated dipole moment
            1
    1  -0.1120050
    2   0.3967517
    3  -0.0000000
 Energy read as -3714.032355472
 Full Analytical Gradient: (in a.u., or Hartree/Bohr)
             1             2             3             4
    1   -0.00007457    0.00010946   -0.00002432   -0.00001056
    2    0.00011792   -0.00008979   -0.00023044    0.00020231
    3   -0.00000000   -0.00000000   -0.00000000    0.00000000
 Gradient time:  CPU 0.68 s  wall 0.72 s
 ----------------------------------------------------------------
             Standard Nuclear Orientation (Angstroms)
    I     Atom           X                Y                Z
 ----------------------------------------------------------------
    1      Br      1.5502054854    -0.3941481742     0.0000000000
    2      P       0.2433488781     1.4184295017    -0.0000000000
    3      P      -1.7230908270     0.8590668285     0.0010000000
    4      Cl     -1.8859448680    -1.1980740505     0.0000000000
 ----------------------------------------------------------------
 Nuclear Repulsion Energy =   456.4433832350 hartrees
 There are       41 alpha and       41 beta electrons

                       Distance Matrix (Angstroms)
             Br(  1)   P (  2)   P (  3)
   P (  2)  2.234572
   P (  3)  3.504999  2.044449
   Cl(  4)  3.528941  3.373423  2.063577

 Requested basis set is 6-311++G(d,p)
 There are 58 shells and 138 basis functions
 A cutoff of  1.0D-14 yielded   1442 shell pairs
 There are      8800 function pairs (      9630 Cartesian)
 Smallest overlap matrix eigenvalue = 3.77E-04
 Guess MOs from SCF MO coefficient file

 -----------------------------------------------------------------------
  General SCF calculation program by
  Eric Jon Sundstrom, Paul Horn, Yuezhi Mao, Dmitri Zuev, Alec White,
  David Stuck, Shaama M.S., Shane Yost, Joonho Lee, David Small,
  Daniel Levine, Susi Lehtola, Hugh Burton, Evgeny Epifanovsky
 -----------------------------------------------------------------------
 Hartree-Fock
 using 4 threads for integral computing
 -------------------------------------------------------
 OpenMP Integral computing Module                
 Release: version 2.0, May 2017, Q-Chem Inc. Pleasanton 
 -------------------------------------------------------
 A restricted SCF calculation will be
 performed using DIIS
 SCF converges when DIIS error is below 1.0e-08
 ---------------------------------------
  Cycle       Energy         DIIS error
 ---------------------------------------
    1   -3713.3687250972      1.11e-05  
    2   -3713.3687256096      2.95e-06  
    3   -3713.3687256689      1.19e-06  
    4   -3713.3687256773      4.65e-07  
    5   -3713.3687256794      2.37e-07  
    6   -3713.3687256801      1.02e-07  
    7   -3713.3687256802      4.74e-08  
    8   -3713.3687256803      1.46e-08  
    9   -3713.3687256803      5.46e-09  Convergence criterion met
 ---------------------------------------
 SCF time:   CPU 8.65s  wall 2.00s 
 SCF   energy in the final basis set =    -3713.3687256803
 Total energy in the final basis set =    -3713.3687256803


 ------------------------------------------------------------------------------

   CCMAN2: suite of methods based on coupled cluster
           and equation of motion theories.

   Components:
   * libvmm-1.3-trunk
     by Evgeny Epifanovsky, Ilya Kaliman.
   * libtensor-2.5-trunk
     by Evgeny Epifanovsky, Michael Wormit, Dmitry Zuev, Sam Manzer, 
        Ilya Kaliman.
   * libcc-2.5-trunk
     by Evgeny Epifanovsky, Arik Landau, Tomasz Kus, Kirill Khistyaev, 
        Dmitry Zuev, Prashant Manohar, Xintian Feng, Anna Krylov, 
        Matthew Goldey, Alec White, Thomas Jagau, Kaushik Nanda, 
        Anastasia Gunina, Alexander Kunitsa, Joonho Lee.

   CCMAN original authors:
   Anna I. Krylov, C. David Sherrill, Steven R. Gwaltney,
   Edward F. C. Byrd (2000)
   Sergey V. Levchenko, Lyudmila V. Slipchenko, Tao Wang,
   Ana-Maria C. Cristian (2003)
   Piotr A. Pieniazek, C. Melania Oana, Evgeny Epifanovsky (2007)
   Prashant Manohar (2009)

 ------------------------------------------------------------------------------


 Allocating and initializing 29808MB of RAM...
 Calculation will run on 4 cores.


 Alpha MOs, Restricted
 -- Occupied --                  
-490.05 -104.86  -80.04  -80.03  -65.18  -58.54  -58.54  -58.54
  1 A     2 A     3 A     4 A     5 A     6 A     7 A     8 A                  
-10.588  -9.861  -8.056  -8.053  -8.053  -7.577  -7.572  -7.474
  9 A    10 A    11 A    12 A    13 A    14 A    15 A    16 A                  
 -7.467  -7.466  -5.470  -5.468  -5.468  -5.464  -5.463  -5.463
 17 A    18 A    19 A    20 A    21 A    22 A    23 A    24 A                  
 -3.214  -3.210  -3.210  -3.201  -3.201  -1.138  -1.051  -0.901
 25 A    26 A    27 A    28 A    29 A    30 A    31 A    32 A                  
 -0.705  -0.563  -0.532  -0.515  -0.463  -0.457  -0.436  -0.393
 33 A    34 A    35 A    36 A    37 A    38 A    39 A    40 A                  
 -0.357
 41 A                                                                          
 -- Virtual --                   
 -0.021   0.018   0.061   0.067   0.080   0.082   0.091   0.106
 42 A    43 A    44 A    45 A    46 A    47 A    48 A    49 A                  
  0.109   0.113   0.125   0.134   0.147   0.158   0.162   0.165
 50 A    51 A    52 A    53 A    54 A    55 A    56 A    57 A                  
  0.174   0.196   0.215   0.266   0.326   0.373   0.387   0.390
 58 A    59 A    60 A    61 A    62 A    63 A    64 A    65 A                  
  0.424   0.429   0.497   0.546   0.556   0.565   0.616   0.621
 66 A    67 A    68 A    69 A    70 A    71 A    72 A    73 A                  
  0.655   0.661   0.724   0.725   0.772   0.788   0.804   0.816
 74 A    75 A    76 A    77 A    78 A    79 A    80 A    81 A                  
  0.825   0.841   0.868   0.893   0.963   1.008   1.055   1.076
 82 A    83 A    84 A    85 A    86 A    87 A    88 A    89 A                  
  1.129   1.140   1.174   1.198   1.226   1.311   1.394   1.514
 90 A    91 A    92 A    93 A    94 A    95 A    96 A    97 A                  
  1.780   1.837   1.864   1.944   1.999   2.045   2.298   2.328
 98 A    99 A   100 A   101 A   102 A   103 A   104 A   105 A                  
  2.404   2.609   2.653   2.734   4.529   4.544   4.547   4.576
106 A   107 A   108 A   109 A   110 A   111 A   112 A   113 A                  
  4.748   7.143   7.234   7.410   8.202   8.226   8.281  10.369
114 A   115 A   116 A   117 A   118 A   119 A   120 A   121 A                  
 14.723  14.751  14.771  14.774  14.867  14.889  26.686  26.803
122 A   123 A   124 A   125 A   126 A   127 A   128 A   129 A                  
 27.015  49.460 165.807 166.040 219.226 293.886 293.908 293.978
130 A   131 A   132 A   133 A   134 A   135 A   136 A   137 A                  
*******
138 A                                                                          

 Beta MOs, Restricted
 -- Occupied --                  
-490.05 -104.86  -80.04  -80.03  -65.18  -58.54  -58.54  -58.54
  1 A     2 A     3 A     4 A     5 A     6 A     7 A     8 A                  
-10.588  -9.861  -8.056  -8.053  -8.053  -7.577  -7.572  -7.474
  9 A    10 A    11 A    12 A    13 A    14 A    15 A    16 A                  
 -7.467  -7.466  -5.470  -5.468  -5.468  -5.464  -5.463  -5.463
 17 A    18 A    19 A    20 A    21 A    22 A    23 A    24 A                  
 -3.214  -3.210  -3.210  -3.201  -3.201  -1.138  -1.051  -0.901
 25 A    26 A    27 A    28 A    29 A    30 A    31 A    32 A                  
 -0.705  -0.563  -0.532  -0.515  -0.463  -0.457  -0.436  -0.393
 33 A    34 A    35 A    36 A    37 A    38 A    39 A    40 A                  
 -0.357
 41 A                                                                          
 -- Virtual --                   
 -0.021   0.018   0.061   0.067   0.080   0.082   0.091   0.106
 42 A    43 A    44 A    45 A    46 A    47 A    48 A    49 A                  
  0.109   0.113   0.125   0.134   0.147   0.158   0.162   0.165
 50 A    51 A    52 A    53 A    54 A    55 A    56 A    57 A                  
  0.174   0.196   0.215   0.266   0.326   0.373   0.387   0.390
 58 A    59 A    60 A    61 A    62 A    63 A    64 A    65 A                  
  0.424   0.429   0.497   0.546   0.556   0.565   0.616   0.621
 66 A    67 A    68 A    69 A    70 A    71 A    72 A    73 A                  
  0.655   0.661   0.724   0.725   0.772   0.788   0.804   0.816
 74 A    75 A    76 A    77 A    78 A    79 A    80 A    81 A                  
  0.825   0.841   0.868   0.893   0.963   1.008   1.055   1.076
 82 A    83 A    84 A    85 A    86 A    87 A    88 A    89 A                  
  1.129   1.140   1.174   1.198   1.226   1.311   1.394   1.514
 90 A    91 A    92 A    93 A    94 A    95 A    96 A    97 A                  
  1.780   1.837   1.864   1.944   1.999   2.045   2.298   2.328
 98 A    99 A   100 A   101 A   102 A   103 A   104 A   105 A                  
  2.404   2.609   2.653   2.734   4.529   4.544   4.547   4.576
106 A   107 A   108 A   109 A   110 A   111 A   112 A   113 A                  
  4.748   7.143   7.234   7.410   8.202   8.226   8.281  10.369
114 A   115 A   116 A   117 A   118 A   119 A   120 A   121 A                  
 14.723  14.751  14.771  14.774  14.867  14.889  26.686  26.803
122 A   123 A   124 A   125 A   126 A   127 A   128 A   129 A                  
 27.015  49.460 165.807 166.040 219.226 293.886 293.908 293.978
130 A   131 A   132 A   133 A   134 A   135 A   136 A   137 A                  
*******
138 A                                                                          

 Occupation and symmetry of molecular orbitals

 Point group: C1 (1 irreducible representation).

                           A     All 
 -------------------------------------
 All molecular orbitals:
  - Alpha                  138   138 
  - Beta                   138   138 
 -------------------------------------
 Alpha orbitals:
  - Frozen occupied        24    24  
  - Active occupied        17    17  
  - Active virtual         97    97  
  - Frozen virtual         0     0   
 -------------------------------------
 Beta orbitals:
  - Frozen occupied        24    24  
  - Active occupied        17    17  
  - Active virtual         97    97  
  - Frozen virtual         0     0   
 -------------------------------------

 Import integrals:   CPU 0.00 s  wall 0.00 s

 Import integrals:   CPU 55.21 s  wall 14.41 s

 MP2 amplitudes:   CPU 0.16 s  wall 0.12 s

Running a double precision version
           CCSD T amplitudes will be solved using DIIS.

           Start     Size      MaxIter   EConv     TConv     
           3         7         100       1.00e-07  1.00e-05  
 ------------------------------------------------------------------------------
           Energy (a.u.)   Ediff      Tdiff       Comment
 ------------------------------------------------------------------------------
         -3714.00617911                           
     1   -3714.01091456   4.74e-03   8.16e-01     
     2   -3714.02880968   1.79e-02   1.00e-01     
     3   -3714.02986190   1.05e-03   4.13e-02     
     4   -3714.03173196   1.87e-03   1.34e-02     Switched to DIIS steps.
     5   -3714.03234900   6.17e-04   1.19e-02     
     6   -3714.03235552   6.52e-06   2.39e-03     
     7   -3714.03235219   3.33e-06   9.29e-04     
     8   -3714.03235478   2.59e-06   2.03e-04     
     9   -3714.03235522   4.36e-07   9.06e-05     
    10   -3714.03235550   2.80e-07   4.06e-05     
    11   -3714.03235558   8.65e-08   2.80e-05     
    12   -3714.03235554   4.79e-08   7.66e-06     
 ------------------------------------------------------------------------------
         -3714.03235554                           CCSD T converged.

End of double precision
 SCF energy                 = -3713.36872568
 MP2 energy                 = -3714.00617911
 CCSD correlation energy     =    -0.66362986
 CCSD total energy           = -3714.03235554

 CCSD  T1^2 = 0.0109  T2^2 = 0.2953  Leading amplitudes:

 Amplitude    Orbitals with energies
 -0.0218       37 (A) A                  ->    42 (A) A                   
              -0.4627                         -0.0212                     
 -0.0218       37 (A) B                  ->    42 (A) B                   
              -0.4627                         -0.0212                     
 -0.0212       41 (A) A                  ->    64 (A) A                   
              -0.3574                          0.3875                     
 -0.0212       41 (A) B                  ->    64 (A) B                   
              -0.3574                          0.3875                     

 Amplitude    Orbitals with energies
 -0.1426       41 (A) A      41 (A) B    ->    42 (A) A      42 (A) B     
              -0.3574       -0.3574           -0.0212       -0.0212       
  0.1426       41 (A) A      41 (A) B    ->    42 (A) B      42 (A) A     
              -0.3574       -0.3574           -0.0212       -0.0212       
  0.1426       41 (A) B      41 (A) A    ->    42 (A) A      42 (A) B     
              -0.3574       -0.3574           -0.0212       -0.0212       
 -0.1426       41 (A) B      41 (A) A    ->    42 (A) B      42 (A) A     
              -0.3574       -0.3574           -0.0212       -0.0212       

 Computing CCSD intemediates for later calculations in double precision
 Finished.

Running a double precision version
           CCSD Lambda amplitudes will be solved using DIIS.
           Start     Size      MaxIter   EConv     LConv     
           3         7         100       1.00e-07  1.00e-05  
 ------------------------------------------------------------------------------
            Enorm      Ldiff       Comment
 ------------------------------------------------------------------------------
     1     6.02e-02   4.78e-02     
     2     1.35e-02   5.29e-03     
     3     5.64e-03   2.33e-03     
     4     2.85e-03   1.20e-03     Switched to DIIS steps.
     5     8.81e-04   5.06e-04     
     6     3.93e-04   1.34e-04     
     7     1.15e-04   3.24e-05     
     8     5.05e-05   3.50e-06     
     9     1.79e-05   3.59e-06     
    10     7.31e-06   1.34e-06     
    11     2.65e-06   5.21e-07     
    12     1.33e-06   1.14e-07     
    13     6.39e-07   8.07e-08     
    14     2.98e-07   1.09e-09     
    15     1.41e-07   5.14e-09     
    16     4.93e-08   7.32e-09     
 ------------------------------------------------------------------------------
                                   CCSD Lambda converged.

 Computing density matrices in double precision...
           Orbital response amplitudes will be solved using DIIS.
           Start     Size      MaxIter   EConv     LConv     
           3         7         100       1.00e-06  1.00e-06  
 ------------------------------------------------------------------------------
            Enorm      Ldiff       Comment
 ------------------------------------------------------------------------------
     1     1.11e-01   3.21e-03     
     2     1.15e-01   4.04e-03     
     3     1.47e-01   3.23e-02     
     4     2.05e-02   6.74e-02     Switched to DIIS steps.
     5     7.47e-03   3.87e-03     
     6     1.01e-03   4.04e-04     
     7     1.83e-04   1.88e-04     
     8     5.61e-05   4.11e-05     
     9     1.55e-05   2.75e-06     
    10     5.62e-06   1.08e-06     
    11     2.45e-06   3.68e-08     
    12     7.45e-07   3.43e-08     
 ------------------------------------------------------------------------------
                                   Orbital response converged.

 Computing density matrices... Done.
 CCSD calculation:   CPU 1604.77 s  wall 411.65 s

 Transferring MO TPDM to AO TPDM
 Transferring g2_o1o1o1o1
 Transferring g2_o1o1o1v1
 Transferring g2_o1o1v1v1
 Transferring g2_o1v1o1v1
 Transferring g2_o1v1v1v1
 Transferring g2_v1v1v1v1
 Adding separable TPDM
 Computing TPDM gradient
 --------------------------------------------------------
 2e gradient
  Atom          X               Y               Z
 --------------------------------------------------------
    1        -42.354115       26.218699        0.003879  
    2         -4.075992      -34.858626        0.007606  
    3         28.687584      -16.026561       -0.019968  
    4         17.742522       24.666489        0.008483  
 --------------------------------------------------------
 --------------------------------------------------------
 Final gradient
  Atom          X               Y               Z
 --------------------------------------------------------
    1        -42.354115       26.218699        0.003879  
    2         -4.075992      -34.858626        0.007606  
    3         28.687584      -16.026561       -0.019968  
    4         17.742522       24.666489        0.008483  
 --------------------------------------------------------
 Analytic gradient from two-electron contribution:   CPU 316.46 s  wall 92.67 s

 Total ccman2 time:   CPU 1980.69 s  wall 520.23 s


 --------------------------------------------------------------

                    Orbital Energies (a.u.)
 --------------------------------------------------------------

 Alpha MOs
 -- Occupied --
*******-104.862 -80.037 -80.032 -65.181 -58.541 -58.540 -58.540
-10.588  -9.861  -8.056  -8.053  -8.053  -7.577  -7.572  -7.474
 -7.467  -7.466  -5.470  -5.468  -5.468  -5.464  -5.463  -5.463
 -3.214  -3.210  -3.210  -3.201  -3.201  -1.138  -1.051  -0.901
 -0.705  -0.563  -0.532  -0.515  -0.463  -0.457  -0.436  -0.393
 -0.357
 -- Virtual --
 -0.021   0.018   0.061   0.067   0.080   0.082   0.091   0.106
  0.109   0.113   0.125   0.134   0.147   0.158   0.162   0.165
  0.174   0.196   0.215   0.266   0.326   0.373   0.387   0.390
  0.424   0.429   0.497   0.546   0.556   0.565   0.616   0.621
  0.655   0.661   0.724   0.725   0.772   0.788   0.804   0.816
  0.825   0.841   0.868   0.893   0.963   1.008   1.055   1.076
  1.129   1.140   1.174   1.198   1.226   1.311   1.394   1.514
  1.780   1.837   1.864   1.944   1.999   2.045   2.298   2.328
  2.404   2.609   2.653   2.734   4.529   4.544   4.547   4.576
  4.748   7.143   7.234   7.410   8.202   8.226   8.281  10.369
 14.723  14.751  14.771  14.774  14.867  14.889  26.686  26.803
 27.015  49.460 165.807 166.040 219.226 293.886 293.908 293.978
*******
 --------------------------------------------------------------

          Ground-State Mulliken Net Atomic Charges

     Atom                 Charge (a.u.)
  ----------------------------------------
      1 Br                   -0.236982
      2 P                     0.324052
      3 P                    -0.081850
      4 Cl                   -0.005220
  ----------------------------------------
  Sum of atomic charges =     0.000000

 -----------------------------------------------------------------
                    Cartesian Multipole Moments
 -----------------------------------------------------------------
    Charge (ESU x 10^10)
                 0.0000
    Dipole Moment (Debye)
         X      -0.2825      Y       1.0128      Z       0.0003
       Tot       1.0515
    Quadrupole Moments (Debye-Ang)
        XX     -59.4263     XY      -1.5202     YY     -57.9532
        XZ      -0.0008     YZ      -0.0002     ZZ     -57.6857
    Octopole Moments (Debye-Ang^2)
       XXX      48.3877    XXY      -8.8916    XYY      16.8167
       YYY     -26.6180    XXZ      -0.0123    XYZ      -0.0010
       YYZ      -0.0151    XZZ      14.3361    YZZ      -7.0894
       ZZZ      -0.0391
    Hexadecapole Moments (Debye-Ang^3)
      XXXX    -870.2849   XXXY     -12.7373   XXYY    -214.0176
      XYYY     -10.4299   YYYY    -420.2637   XXXZ       0.0695
      XXYZ      -0.0137   XYYZ       0.0265   YYYZ      -0.0287
      XXZZ    -157.5436   XYZZ      -2.1965   YYZZ     -86.5120
      XZZZ       0.0655   YZZZ      -0.0365   ZZZZ     -81.0689
 -----------------------------------------------------------------
 DrvMan completing analytic gradient of the correlated energy
 Correlated dipole moment
            1
    1  -0.1111318
    2   0.3984653
    3   0.0001327
 Energy read as -3714.032355536
 Full Analytical Gradient: (in a.u., or Hartree/Bohr)
             1             2             3             4
    1   -0.00005096    0.00000471    0.00004885   -0.00000259
    2    0.00011106   -0.00015546    0.00013026   -0.00008586
    3    0.00001170   -0.00002052    0.00002157   -0.00001274
 Gradient time:  CPU 0.68 s  wall 0.72 s
 ----------------------------------------------------------------
             Standard Nuclear Orientation (Angstroms)
    I     Atom           X                Y                Z
 ----------------------------------------------------------------
    1      Br      1.5502054854    -0.3941481742     0.0000000000
    2      P       0.2433488781     1.4184295017    -0.0000000000
    3      P      -1.7230908270     0.8590668285    -0.0000000000
    4      Cl     -1.8849448680    -1.1980740505     0.0000000000
 ----------------------------------------------------------------
 Nuclear Repulsion Energy =   456.4780040834 hartrees
 There are       41 alpha and       41 beta electrons

                       Distance Matrix (Angstroms)
             Br(  1)   P (  2)   P (  3)
   P (  2)  2.234572
   P (  3)  3.504999  2.044449
   Cl(  4)  3.527968  3.372792  2.063498

 Requested basis set is 6-311++G(d,p)
 There are 58 shells and 138 basis functions
 A cutoff of  1.0D-14 yielded   1442 shell pairs
 There are      8800 function pairs (      9630 Cartesian)
 Smallest overlap matrix eigenvalue = 3.77E-04
 Guess MOs from SCF MO coefficient file

 -----------------------------------------------------------------------
  General SCF calculation program by
  Eric Jon Sundstrom, Paul Horn, Yuezhi Mao, Dmitri Zuev, Alec White,
  David Stuck, Shaama M.S., Shane Yost, Joonho Lee, David Small,
  Daniel Levine, Susi Lehtola, Hugh Burton, Evgeny Epifanovsky
 -----------------------------------------------------------------------
 Hartree-Fock
 using 4 threads for integral computing
 -------------------------------------------------------
 OpenMP Integral computing Module                
 Release: version 2.0, May 2017, Q-Chem Inc. Pleasanton 
 -------------------------------------------------------
 A restricted SCF calculation will be
 performed using DIIS
 SCF converges when DIIS error is below 1.0e-08
 ---------------------------------------
  Cycle       Energy         DIIS error
 ---------------------------------------
    1   -3713.3687250968      7.54e-06  
    2   -3713.3687253892      2.19e-06  
    3   -3713.3687254353      6.70e-07  
    4   -3713.3687254401      3.38e-07  
    5   -3713.3687254411      1.40e-07  
    6   -3713.3687254414      7.25e-08  
    7   -3713.3687254415      2.83e-08  
    8   -3713.3687254415      9.59e-09  Convergence criterion met
 ---------------------------------------
 SCF time:   CPU 7.67s  wall 2.00s 
 SCF   energy in the final basis set =    -3713.3687254415
 Total energy in the final basis set =    -3713.3687254415


 ------------------------------------------------------------------------------

   CCMAN2: suite of methods based on coupled cluster
           and equation of motion theories.

   Components:
   * libvmm-1.3-trunk
     by Evgeny Epifanovsky, Ilya Kaliman.
   * libtensor-2.5-trunk
     by Evgeny Epifanovsky, Michael Wormit, Dmitry Zuev, Sam Manzer, 
        Ilya Kaliman.
   * libcc-2.5-trunk
     by Evgeny Epifanovsky, Arik Landau, Tomasz Kus, Kirill Khistyaev, 
        Dmitry Zuev, Prashant Manohar, Xintian Feng, Anna Krylov, 
        Matthew Goldey, Alec White, Thomas Jagau, Kaushik Nanda, 
        Anastasia Gunina, Alexander Kunitsa, Joonho Lee.

   CCMAN original authors:
   Anna I. Krylov, C. David Sherrill, Steven R. Gwaltney,
   Edward F. C. Byrd (2000)
   Sergey V. Levchenko, Lyudmila V. Slipchenko, Tao Wang,
   Ana-Maria C. Cristian (2003)
   Piotr A. Pieniazek, C. Melania Oana, Evgeny Epifanovsky (2007)
   Prashant Manohar (2009)

 ------------------------------------------------------------------------------


 Allocating and initializing 29808MB of RAM...
 Calculation will run on 4 cores.


 Alpha MOs, Restricted
 -- Occupied --                  
-490.05 -104.86  -80.04  -80.03  -65.18  -58.54  -58.54  -58.54
  1 A     2 A     3 A     4 A     5 A     6 A     7 A     8 A                  
-10.588  -9.861  -8.056  -8.053  -8.053  -7.577  -7.572  -7.474
  9 A    10 A    11 A    12 A    13 A    14 A    15 A    16 A                  
 -7.467  -7.466  -5.470  -5.468  -5.468  -5.464  -5.463  -5.463
 17 A    18 A    19 A    20 A    21 A    22 A    23 A    24 A                  
 -3.214  -3.210  -3.210  -3.201  -3.201  -1.138  -1.051  -0.901
 25 A    26 A    27 A    28 A    29 A    30 A    31 A    32 A                  
 -0.705  -0.563  -0.532  -0.516  -0.463  -0.457  -0.436  -0.393
 33 A    34 A    35 A    36 A    37 A    38 A    39 A    40 A                  
 -0.357
 41 A                                                                          
 -- Virtual --                   
 -0.021   0.018   0.061   0.067   0.080   0.082   0.091   0.106
 42 A    43 A    44 A    45 A    46 A    47 A    48 A    49 A                  
  0.109   0.113   0.125   0.134   0.147   0.158   0.162   0.165
 50 A    51 A    52 A    53 A    54 A    55 A    56 A    57 A                  
  0.174   0.196   0.215   0.266   0.326   0.373   0.387   0.390
 58 A    59 A    60 A    61 A    62 A    63 A    64 A    65 A                  
  0.424   0.429   0.497   0.546   0.556   0.565   0.616   0.621
 66 A    67 A    68 A    69 A    70 A    71 A    72 A    73 A                  
  0.655   0.661   0.724   0.725   0.772   0.788   0.804   0.816
 74 A    75 A    76 A    77 A    78 A    79 A    80 A    81 A                  
  0.825   0.841   0.868   0.893   0.963   1.008   1.055   1.076
 82 A    83 A    84 A    85 A    86 A    87 A    88 A    89 A                  
  1.129   1.140   1.174   1.198   1.226   1.311   1.394   1.514
 90 A    91 A    92 A    93 A    94 A    95 A    96 A    97 A                  
  1.780   1.837   1.864   1.944   1.999   2.045   2.298   2.328
 98 A    99 A   100 A   101 A   102 A   103 A   104 A   105 A                  
  2.404   2.609   2.653   2.734   4.529   4.544   4.547   4.576
106 A   107 A   108 A   109 A   110 A   111 A   112 A   113 A                  
  4.748   7.143   7.234   7.410   8.202   8.226   8.281  10.369
114 A   115 A   116 A   117 A   118 A   119 A   120 A   121 A                  
 14.723  14.751  14.771  14.774  14.867  14.889  26.686  26.804
122 A   123 A   124 A   125 A   126 A   127 A   128 A   129 A                  
 27.015  49.460 165.807 166.040 219.226 293.886 293.908 293.978
130 A   131 A   132 A   133 A   134 A   135 A   136 A   137 A                  
*******
138 A                                                                          

 Beta MOs, Restricted
 -- Occupied --                  
-490.05 -104.86  -80.04  -80.03  -65.18  -58.54  -58.54  -58.54
  1 A     2 A     3 A     4 A     5 A     6 A     7 A     8 A                  
-10.588  -9.861  -8.056  -8.053  -8.053  -7.577  -7.572  -7.474
  9 A    10 A    11 A    12 A    13 A    14 A    15 A    16 A                  
 -7.467  -7.466  -5.470  -5.468  -5.468  -5.464  -5.463  -5.463
 17 A    18 A    19 A    20 A    21 A    22 A    23 A    24 A                  
 -3.214  -3.210  -3.210  -3.201  -3.201  -1.138  -1.051  -0.901
 25 A    26 A    27 A    28 A    29 A    30 A    31 A    32 A                  
 -0.705  -0.563  -0.532  -0.516  -0.463  -0.457  -0.436  -0.393
 33 A    34 A    35 A    36 A    37 A    38 A    39 A    40 A                  
 -0.357
 41 A                                                                          
 -- Virtual --                   
 -0.021   0.018   0.061   0.067   0.080   0.082   0.091   0.106
 42 A    43 A    44 A    45 A    46 A    47 A    48 A    49 A                  
  0.109   0.113   0.125   0.134   0.147   0.158   0.162   0.165
 50 A    51 A    52 A    53 A    54 A    55 A    56 A    57 A                  
  0.174   0.196   0.215   0.266   0.326   0.373   0.387   0.390
 58 A    59 A    60 A    61 A    62 A    63 A    64 A    65 A                  
  0.424   0.429   0.497   0.546   0.556   0.565   0.616   0.621
 66 A    67 A    68 A    69 A    70 A    71 A    72 A    73 A                  
  0.655   0.661   0.724   0.725   0.772   0.788   0.804   0.816
 74 A    75 A    76 A    77 A    78 A    79 A    80 A    81 A                  
  0.825   0.841   0.868   0.893   0.963   1.008   1.055   1.076
 82 A    83 A    84 A    85 A    86 A    87 A    88 A    89 A                  
  1.129   1.140   1.174   1.198   1.226   1.311   1.394   1.514
 90 A    91 A    92 A    93 A    94 A    95 A    96 A    97 A                  
  1.780   1.837   1.864   1.944   1.999   2.045   2.298   2.328
 98 A    99 A   100 A   101 A   102 A   103 A   104 A   105 A                  
  2.404   2.609   2.653   2.734   4.529   4.544   4.547   4.576
106 A   107 A   108 A   109 A   110 A   111 A   112 A   113 A                  
  4.748   7.143   7.234   7.410   8.202   8.226   8.281  10.369
114 A   115 A   116 A   117 A   118 A   119 A   120 A   121 A                  
 14.723  14.751  14.771  14.774  14.867  14.889  26.686  26.804
122 A   123 A   124 A   125 A   126 A   127 A   128 A   129 A                  
 27.015  49.460 165.807 166.040 219.226 293.886 293.908 293.978
130 A   131 A   132 A   133 A   134 A   135 A   136 A   137 A                  
*******
138 A                                                                          

 Occupation and symmetry of molecular orbitals

 Point group: C1 (1 irreducible representation).

                           A     All 
 -------------------------------------
 All molecular orbitals:
  - Alpha                  138   138 
  - Beta                   138   138 
 -------------------------------------
 Alpha orbitals:
  - Frozen occupied        24    24  
  - Active occupied        17    17  
  - Active virtual         97    97  
  - Frozen virtual         0     0   
 -------------------------------------
 Beta orbitals:
  - Frozen occupied        24    24  
  - Active occupied        17    17  
  - Active virtual         97    97  
  - Frozen virtual         0     0   
 -------------------------------------

 Import integrals:   CPU 0.00 s  wall 0.00 s

 Import integrals:   CPU 55.46 s  wall 14.44 s

 MP2 amplitudes:   CPU 0.16 s  wall 0.12 s

Running a double precision version
           CCSD T amplitudes will be solved using DIIS.

           Start     Size      MaxIter   EConv     TConv     
           3         7         100       1.00e-07  1.00e-05  
 ------------------------------------------------------------------------------
           Energy (a.u.)   Ediff      Tdiff       Comment
 ------------------------------------------------------------------------------
         -3714.00617959                           
     1   -3714.01091541   4.74e-03   8.16e-01     
     2   -3714.02880973   1.79e-02   1.00e-01     
     3   -3714.02986212   1.05e-03   4.13e-02     
     4   -3714.03173208   1.87e-03   1.34e-02     Switched to DIIS steps.
     5   -3714.03234901   6.17e-04   1.19e-02     
     6   -3714.03235552   6.51e-06   2.39e-03     
     7   -3714.03235219   3.34e-06   9.29e-04     
     8   -3714.03235478   2.59e-06   2.03e-04     
     9   -3714.03235521   4.35e-07   9.05e-05     
    10   -3714.03235549   2.79e-07   4.06e-05     
    11   -3714.03235558   8.67e-08   2.80e-05     
    12   -3714.03235553   4.79e-08   7.66e-06     
 ------------------------------------------------------------------------------
         -3714.03235553                           CCSD T converged.

End of double precision
 SCF energy                 = -3713.36872544
 MP2 energy                 = -3714.00617959
 CCSD correlation energy     =    -0.66363009
 CCSD total energy           = -3714.03235553

 CCSD  T1^2 = 0.0109  T2^2 = 0.2953  Leading amplitudes:

 Amplitude    Orbitals with energies
 -0.0218       37 (A) A                  ->    42 (A) A                   
              -0.4627                         -0.0212                     
 -0.0218       37 (A) B                  ->    42 (A) B                   
              -0.4627                         -0.0212                     
 -0.0212       41 (A) A                  ->    64 (A) A                   
              -0.3574                          0.3875                     
 -0.0212       41 (A) B                  ->    64 (A) B                   
              -0.3574                          0.3875                     

 Amplitude    Orbitals with energies
 -0.1426       41 (A) A      41 (A) B    ->    42 (A) A      42 (A) B     
              -0.3574       -0.3574           -0.0212       -0.0212       
  0.1426       41 (A) A      41 (A) B    ->    42 (A) B      42 (A) A     
              -0.3574       -0.3574           -0.0212       -0.0212       
  0.1426       41 (A) B      41 (A) A    ->    42 (A) A      42 (A) B     
              -0.3574       -0.3574           -0.0212       -0.0212       
 -0.1426       41 (A) B      41 (A) A    ->    42 (A) B      42 (A) A     
              -0.3574       -0.3574           -0.0212       -0.0212       

 Computing CCSD intemediates for later calculations in double precision
 Finished.

Running a double precision version
           CCSD Lambda amplitudes will be solved using DIIS.
           Start     Size      MaxIter   EConv     LConv     
           3         7         100       1.00e-07  1.00e-05  
 ------------------------------------------------------------------------------
            Enorm      Ldiff       Comment
 ------------------------------------------------------------------------------
     1     6.02e-02   4.78e-02     
     2     1.35e-02   5.29e-03     
     3     5.64e-03   2.33e-03     
     4     2.85e-03   1.20e-03     Switched to DIIS steps.
     5     8.80e-04   5.05e-04     
     6     3.93e-04   1.34e-04     
     7     1.15e-04   3.24e-05     
     8     5.05e-05   3.51e-06     
     9     1.79e-05   3.59e-06     
    10     7.30e-06   1.34e-06     
    11     2.64e-06   5.21e-07     
    12     1.33e-06   1.14e-07     
    13     6.38e-07   8.08e-08     
    14     2.98e-07   9.50e-10     
    15     1.41e-07   5.19e-09     
    16     4.93e-08   7.30e-09     
 ------------------------------------------------------------------------------
                                   CCSD Lambda converged.

 Computing density matrices in double precision...
           Orbital response amplitudes will be solved using DIIS.
           Start     Size      MaxIter   EConv     LConv     
           3         7         100       1.00e-06  1.00e-06  
 ------------------------------------------------------------------------------
            Enorm      Ldiff       Comment
 ------------------------------------------------------------------------------
     1     1.11e-01   3.22e-03     
     2     1.15e-01   4.05e-03     
     3     1.47e-01   3.23e-02     
     4     2.05e-02   6.74e-02     Switched to DIIS steps.
     5     7.47e-03   3.87e-03     
     6     1.01e-03   4.04e-04     
     7     1.83e-04   1.88e-04     
     8     5.61e-05   4.11e-05     
     9     1.55e-05   2.75e-06     
    10     5.62e-06   1.08e-06     
    11     2.45e-06   3.65e-08     
    12     7.45e-07   3.45e-08     
 ------------------------------------------------------------------------------
                                   Orbital response converged.

 Computing density matrices... Done.
 CCSD calculation:   CPU 1603.45 s  wall 411.29 s

 Transferring MO TPDM to AO TPDM
 Transferring g2_o1o1o1o1
 Transferring g2_o1o1o1v1
 Transferring g2_o1o1v1v1
 Transferring g2_o1v1o1v1
 Transferring g2_o1v1v1v1
 Transferring g2_v1v1v1v1
 Adding separable TPDM
 Computing TPDM gradient
 --------------------------------------------------------
 2e gradient
  Atom          X               Y               Z
 --------------------------------------------------------
    1        -42.360398       26.217261        0.000000  
    2         -4.075119      -34.859612        0.000001  
    3         28.696152      -16.029762       -0.000004  
    4         17.739365       24.672113        0.000002  
 --------------------------------------------------------
 --------------------------------------------------------
 Final gradient
  Atom          X               Y               Z
 --------------------------------------------------------
    1        -42.360398       26.217261        0.000000  
    2         -4.075119      -34.859612        0.000001  
    3         28.696152      -16.029762       -0.000004  
    4         17.739365       24.672113        0.000002  
 --------------------------------------------------------
 Analytic gradient from two-electron contribution:   CPU 314.00 s  wall 92.26 s

 Total ccman2 time:   CPU 1976.92 s  wall 519.42 s


 --------------------------------------------------------------

                    Orbital Energies (a.u.)
 --------------------------------------------------------------

 Alpha MOs
 -- Occupied --
*******-104.862 -80.037 -80.032 -65.181 -58.541 -58.540 -58.540
-10.588  -9.861  -8.056  -8.053  -8.053  -7.577  -7.572  -7.474
 -7.467  -7.466  -5.470  -5.468  -5.468  -5.464  -5.463  -5.463
 -3.214  -3.210  -3.210  -3.201  -3.201  -1.138  -1.051  -0.901
 -0.705  -0.563  -0.532  -0.516  -0.463  -0.457  -0.436  -0.393
 -0.357
 -- Virtual --
 -0.021   0.018   0.061   0.067   0.080   0.082   0.091   0.106
  0.109   0.113   0.125   0.134   0.147   0.158   0.162   0.165
  0.174   0.196   0.215   0.266   0.326   0.373   0.387   0.390
  0.424   0.429   0.497   0.546   0.556   0.565   0.616   0.621
  0.655   0.661   0.724   0.725   0.772   0.788   0.804   0.816
  0.825   0.841   0.868   0.893   0.963   1.008   1.055   1.076
  1.129   1.140   1.174   1.198   1.226   1.311   1.394   1.514
  1.780   1.837   1.864   1.944   1.999   2.045   2.298   2.328
  2.404   2.609   2.653   2.734   4.529   4.544   4.547   4.576
  4.748   7.143   7.234   7.410   8.202   8.226   8.281  10.369
 14.723  14.751  14.771  14.774  14.867  14.889  26.686  26.804
 27.015  49.460 165.807 166.040 219.226 293.886 293.908 293.978
*******
 --------------------------------------------------------------

          Ground-State Mulliken Net Atomic Charges

     Atom                 Charge (a.u.)
  ----------------------------------------
      1 Br                   -0.236968
      2 P                     0.324051
      3 P                    -0.081900
      4 Cl                   -0.005183
  ----------------------------------------
  Sum of atomic charges =    -0.000000

 -----------------------------------------------------------------
                    Cartesian Multipole Moments
 -----------------------------------------------------------------
    Charge (ESU x 10^10)
                -0.0000
    Dipole Moment (Debye)
         X      -0.2835      Y       1.0127      Z      -0.0000
       Tot       1.0517
    Quadrupole Moments (Debye-Ang)
        XX     -59.4243     XY      -1.5222     YY     -57.9529
        XZ       0.0000     YZ       0.0000     ZZ     -57.6857
    Octopole Moments (Debye-Ang^2)
       XXX      48.3412    XXY      -8.8895    XYY      16.8008
       YYY     -26.6184    XXZ      -0.0000    XYZ       0.0000
       YYZ      -0.0000    XZZ      14.3228    YZZ      -7.0895
       ZZZ      -0.0000
    Hexadecapole Moments (Debye-Ang^3)
      XXXX    -869.9742   XXXY     -12.7008   XXYY    -213.9724
      XYYY     -10.4025   YYYY    -420.2611   XXXZ       0.0000
      XXYZ      -0.0000   XYYZ       0.0000   YYYZ       0.0000
      XXZZ    -157.4945   XYZZ      -2.1816   YYZZ     -86.5121
      XZZZ       0.0000   YZZZ      -0.0000   ZZZZ     -81.0690
 -----------------------------------------------------------------
 DrvMan completing analytic gradient of the correlated energy
 Correlated dipole moment
            1
    1  -0.1115398
    2   0.3984402
    3  -0.0000003
 Energy read as -3714.032355528
 Full Analytical Gradient: (in a.u., or Hartree/Bohr)
             1             2             3             4
    1   -0.00005204   -0.00000931    0.00002310    0.00003826
    2    0.00010493   -0.00018868    0.00013830   -0.00005455
    3   -0.00000002    0.00000005   -0.00000002   -0.00000002
 Gradient time:  CPU 0.74 s  wall 0.77 s
 ----------------------------------------------------------------
             Standard Nuclear Orientation (Angstroms)
    I     Atom           X                Y                Z
 ----------------------------------------------------------------
    1      Br      1.5502054854    -0.3941481742     0.0000000000
    2      P       0.2433488781     1.4184295017    -0.0000000000
    3      P      -1.7230908270     0.8590668285    -0.0000000000
    4      Cl     -1.8869448680    -1.1980740505     0.0000000000
 ----------------------------------------------------------------
 Nuclear Repulsion Energy =   456.4087969587 hartrees
 There are       41 alpha and       41 beta electrons

                       Distance Matrix (Angstroms)
             Br(  1)   P (  2)   P (  3)
   P (  2)  2.234572
   P (  3)  3.504999  2.044449
   Cl(  4)  3.529915  3.374054  2.063656

 Requested basis set is 6-311++G(d,p)
 There are 58 shells and 138 basis functions
 A cutoff of  1.0D-14 yielded   1442 shell pairs
 There are      8800 function pairs (      9630 Cartesian)
 Smallest overlap matrix eigenvalue = 3.77E-04
 Guess MOs from SCF MO coefficient file

 -----------------------------------------------------------------------
  General SCF calculation program by
  Eric Jon Sundstrom, Paul Horn, Yuezhi Mao, Dmitri Zuev, Alec White,
  David Stuck, Shaama M.S., Shane Yost, Joonho Lee, David Small,
  Daniel Levine, Susi Lehtola, Hugh Burton, Evgeny Epifanovsky
 -----------------------------------------------------------------------
 Hartree-Fock
 using 4 threads for integral computing
 -------------------------------------------------------
 OpenMP Integral computing Module                
 Release: version 2.0, May 2017, Q-Chem Inc. Pleasanton 
 -------------------------------------------------------
 A restricted SCF calculation will be
 performed using DIIS
 SCF converges when DIIS error is below 1.0e-08
 ---------------------------------------
  Cycle       Energy         DIIS error
 ---------------------------------------
    1   -3713.3687255127      8.50e-06  
    2   -3713.3687258476      2.40e-06  
    3   -3713.3687258922      8.07e-07  
    4   -3713.3687258964      4.06e-07  
    5   -3713.3687258975      9.57e-08  
    6   -3713.3687258976      2.97e-08  
    7   -3713.3687258975      1.14e-08  
    8   -3713.3687258976      5.37e-09  Convergence criterion met
 ---------------------------------------
 SCF time:   CPU 7.75s  wall 2.00s 
 SCF   energy in the final basis set =    -3713.3687258976
 Total energy in the final basis set =    -3713.3687258976


 ------------------------------------------------------------------------------

   CCMAN2: suite of methods based on coupled cluster
           and equation of motion theories.

   Components:
   * libvmm-1.3-trunk
     by Evgeny Epifanovsky, Ilya Kaliman.
   * libtensor-2.5-trunk
     by Evgeny Epifanovsky, Michael Wormit, Dmitry Zuev, Sam Manzer, 
        Ilya Kaliman.
   * libcc-2.5-trunk
     by Evgeny Epifanovsky, Arik Landau, Tomasz Kus, Kirill Khistyaev, 
        Dmitry Zuev, Prashant Manohar, Xintian Feng, Anna Krylov, 
        Matthew Goldey, Alec White, Thomas Jagau, Kaushik Nanda, 
        Anastasia Gunina, Alexander Kunitsa, Joonho Lee.

   CCMAN original authors:
   Anna I. Krylov, C. David Sherrill, Steven R. Gwaltney,
   Edward F. C. Byrd (2000)
   Sergey V. Levchenko, Lyudmila V. Slipchenko, Tao Wang,
   Ana-Maria C. Cristian (2003)
   Piotr A. Pieniazek, C. Melania Oana, Evgeny Epifanovsky (2007)
   Prashant Manohar (2009)

 ------------------------------------------------------------------------------


 Allocating and initializing 29808MB of RAM...
 Calculation will run on 4 cores.


 Alpha MOs, Restricted
 -- Occupied --                  
-490.05 -104.86  -80.04  -80.03  -65.18  -58.54  -58.54  -58.54
  1 A     2 A     3 A     4 A     5 A     6 A     7 A     8 A                  
-10.588  -9.861  -8.056  -8.053  -8.053  -7.577  -7.572  -7.474
  9 A    10 A    11 A    12 A    13 A    14 A    15 A    16 A                  
 -7.467  -7.466  -5.470  -5.468  -5.468  -5.464  -5.463  -5.463
 17 A    18 A    19 A    20 A    21 A    22 A    23 A    24 A                  
 -3.214  -3.210  -3.210  -3.201  -3.201  -1.138  -1.051  -0.901
 25 A    26 A    27 A    28 A    29 A    30 A    31 A    32 A                  
 -0.705  -0.563  -0.532  -0.515  -0.463  -0.457  -0.436  -0.393
 33 A    34 A    35 A    36 A    37 A    38 A    39 A    40 A                  
 -0.357
 41 A                                                                          
 -- Virtual --                   
 -0.021   0.018   0.061   0.067   0.080   0.082   0.091   0.106
 42 A    43 A    44 A    45 A    46 A    47 A    48 A    49 A                  
  0.109   0.113   0.125   0.134   0.147   0.158   0.162   0.165
 50 A    51 A    52 A    53 A    54 A    55 A    56 A    57 A                  
  0.174   0.196   0.215   0.266   0.326   0.373   0.387   0.390
 58 A    59 A    60 A    61 A    62 A    63 A    64 A    65 A                  
  0.424   0.429   0.497   0.546   0.556   0.565   0.616   0.621
 66 A    67 A    68 A    69 A    70 A    71 A    72 A    73 A                  
  0.655   0.661   0.724   0.725   0.772   0.788   0.804   0.816
 74 A    75 A    76 A    77 A    78 A    79 A    80 A    81 A                  
  0.825   0.841   0.868   0.893   0.963   1.008   1.055   1.076
 82 A    83 A    84 A    85 A    86 A    87 A    88 A    89 A                  
  1.129   1.140   1.174   1.198   1.225   1.311   1.394   1.514
 90 A    91 A    92 A    93 A    94 A    95 A    96 A    97 A                  
  1.780   1.837   1.864   1.944   1.999   2.045   2.298   2.328
 98 A    99 A   100 A   101 A   102 A   103 A   104 A   105 A                  
  2.404   2.609   2.653   2.734   4.529   4.544   4.547   4.576
106 A   107 A   108 A   109 A   110 A   111 A   112 A   113 A                  
  4.748   7.143   7.234   7.410   8.202   8.226   8.281  10.369
114 A   115 A   116 A   117 A   118 A   119 A   120 A   121 A                  
 14.723  14.751  14.771  14.774  14.867  14.889  26.686  26.803
122 A   123 A   124 A   125 A   126 A   127 A   128 A   129 A                  
 27.015  49.460 165.807 166.040 219.226 293.886 293.908 293.978
130 A   131 A   132 A   133 A   134 A   135 A   136 A   137 A                  
*******
138 A                                                                          

 Beta MOs, Restricted
 -- Occupied --                  
-490.05 -104.86  -80.04  -80.03  -65.18  -58.54  -58.54  -58.54
  1 A     2 A     3 A     4 A     5 A     6 A     7 A     8 A                  
-10.588  -9.861  -8.056  -8.053  -8.053  -7.577  -7.572  -7.474
  9 A    10 A    11 A    12 A    13 A    14 A    15 A    16 A                  
 -7.467  -7.466  -5.470  -5.468  -5.468  -5.464  -5.463  -5.463
 17 A    18 A    19 A    20 A    21 A    22 A    23 A    24 A                  
 -3.214  -3.210  -3.210  -3.201  -3.201  -1.138  -1.051  -0.901
 25 A    26 A    27 A    28 A    29 A    30 A    31 A    32 A                  
 -0.705  -0.563  -0.532  -0.515  -0.463  -0.457  -0.436  -0.393
 33 A    34 A    35 A    36 A    37 A    38 A    39 A    40 A                  
 -0.357
 41 A                                                                          
 -- Virtual --                   
 -0.021   0.018   0.061   0.067   0.080   0.082   0.091   0.106
 42 A    43 A    44 A    45 A    46 A    47 A    48 A    49 A                  
  0.109   0.113   0.125   0.134   0.147   0.158   0.162   0.165
 50 A    51 A    52 A    53 A    54 A    55 A    56 A    57 A                  
  0.174   0.196   0.215   0.266   0.326   0.373   0.387   0.390
 58 A    59 A    60 A    61 A    62 A    63 A    64 A    65 A                  
  0.424   0.429   0.497   0.546   0.556   0.565   0.616   0.621
 66 A    67 A    68 A    69 A    70 A    71 A    72 A    73 A                  
  0.655   0.661   0.724   0.725   0.772   0.788   0.804   0.816
 74 A    75 A    76 A    77 A    78 A    79 A    80 A    81 A                  
  0.825   0.841   0.868   0.893   0.963   1.008   1.055   1.076
 82 A    83 A    84 A    85 A    86 A    87 A    88 A    89 A                  
  1.129   1.140   1.174   1.198   1.225   1.311   1.394   1.514
 90 A    91 A    92 A    93 A    94 A    95 A    96 A    97 A                  
  1.780   1.837   1.864   1.944   1.999   2.045   2.298   2.328
 98 A    99 A   100 A   101 A   102 A   103 A   104 A   105 A                  
  2.404   2.609   2.653   2.734   4.529   4.544   4.547   4.576
106 A   107 A   108 A   109 A   110 A   111 A   112 A   113 A                  
  4.748   7.143   7.234   7.410   8.202   8.226   8.281  10.369
114 A   115 A   116 A   117 A   118 A   119 A   120 A   121 A                  
 14.723  14.751  14.771  14.774  14.867  14.889  26.686  26.803
122 A   123 A   124 A   125 A   126 A   127 A   128 A   129 A                  
 27.015  49.460 165.807 166.040 219.226 293.886 293.908 293.978
130 A   131 A   132 A   133 A   134 A   135 A   136 A   137 A                  
*******
138 A                                                                          

 Occupation and symmetry of molecular orbitals

 Point group: C1 (1 irreducible representation).

                           A     All 
 -------------------------------------
 All molecular orbitals:
  - Alpha                  138   138 
  - Beta                   138   138 
 -------------------------------------
 Alpha orbitals:
  - Frozen occupied        24    24  
  - Active occupied        17    17  
  - Active virtual         97    97  
  - Frozen virtual         0     0   
 -------------------------------------
 Beta orbitals:
  - Frozen occupied        24    24  
  - Active occupied        17    17  
  - Active virtual         97    97  
  - Frozen virtual         0     0   
 -------------------------------------

 Import integrals:   CPU 0.00 s  wall 0.00 s

 Import integrals:   CPU 55.96 s  wall 14.65 s

 MP2 amplitudes:   CPU 0.16 s  wall 0.12 s

Running a double precision version
           CCSD T amplitudes will be solved using DIIS.

           Start     Size      MaxIter   EConv     TConv     
           3         7         100       1.00e-07  1.00e-05  
 ------------------------------------------------------------------------------
           Energy (a.u.)   Ediff      Tdiff       Comment
 ------------------------------------------------------------------------------
         -3714.00617862                           
     1   -3714.01091368   4.74e-03   8.16e-01     
     2   -3714.02880960   1.79e-02   1.00e-01     
     3   -3714.02986165   1.05e-03   4.13e-02     
     4   -3714.03173182   1.87e-03   1.34e-02     Switched to DIIS steps.
     5   -3714.03234896   6.17e-04   1.19e-02     
     6   -3714.03235550   6.53e-06   2.39e-03     
     7   -3714.03235217   3.33e-06   9.29e-04     
     8   -3714.03235476   2.59e-06   2.03e-04     
     9   -3714.03235520   4.37e-07   9.07e-05     
    10   -3714.03235548   2.80e-07   4.07e-05     
    11   -3714.03235557   8.64e-08   2.80e-05     
    12   -3714.03235552   4.79e-08   7.66e-06     
 ------------------------------------------------------------------------------
         -3714.03235552                           CCSD T converged.

End of double precision
 SCF energy                 = -3713.36872590
 MP2 energy                 = -3714.00617862
 CCSD correlation energy     =    -0.66362962
 CCSD total energy           = -3714.03235552

 CCSD  T1^2 = 0.0109  T2^2 = 0.2953  Leading amplitudes:

 Amplitude    Orbitals with energies
 -0.0218       37 (A) A                  ->    42 (A) A                   
              -0.4627                         -0.0212                     
 -0.0218       37 (A) B                  ->    42 (A) B                   
              -0.4627                         -0.0212                     
  0.0212       41 (A) A                  ->    64 (A) A                   
              -0.3574                          0.3875                     
  0.0212       41 (A) B                  ->    64 (A) B                   
              -0.3574                          0.3875                     

 Amplitude    Orbitals with energies
 -0.1426       41 (A) A      41 (A) B    ->    42 (A) A      42 (A) B     
              -0.3574       -0.3574           -0.0212       -0.0212       
  0.1426       41 (A) A      41 (A) B    ->    42 (A) B      42 (A) A     
              -0.3574       -0.3574           -0.0212       -0.0212       
  0.1426       41 (A) B      41 (A) A    ->    42 (A) A      42 (A) B     
              -0.3574       -0.3574           -0.0212       -0.0212       
 -0.1426       41 (A) B      41 (A) A    ->    42 (A) B      42 (A) A     
              -0.3574       -0.3574           -0.0212       -0.0212       

 Computing CCSD intemediates for later calculations in double precision
 Finished.

Running a double precision version
           CCSD Lambda amplitudes will be solved using DIIS.
           Start     Size      MaxIter   EConv     LConv     
           3         7         100       1.00e-07  1.00e-05  
 ------------------------------------------------------------------------------
            Enorm      Ldiff       Comment
 ------------------------------------------------------------------------------
     1     6.02e-02   4.78e-02     
     2     1.35e-02   5.29e-03     
     3     5.64e-03   2.33e-03     
     4     2.85e-03   1.20e-03     Switched to DIIS steps.
     5     8.81e-04   5.06e-04     
     6     3.93e-04   1.34e-04     
     7     1.15e-04   3.24e-05     
     8     5.05e-05   3.50e-06     
     9     1.79e-05   3.59e-06     
    10     7.31e-06   1.34e-06     
    11     2.65e-06   5.20e-07     
    12     1.34e-06   1.13e-07     
    13     6.41e-07   8.06e-08     
    14     2.99e-07   1.24e-09     
    15     1.41e-07   5.09e-09     
    16     4.94e-08   7.34e-09     
 ------------------------------------------------------------------------------
                                   CCSD Lambda converged.

 Computing density matrices in double precision...
           Orbital response amplitudes will be solved using DIIS.
           Start     Size      MaxIter   EConv     LConv     
           3         7         100       1.00e-06  1.00e-06  
 ------------------------------------------------------------------------------
            Enorm      Ldiff       Comment
 ------------------------------------------------------------------------------
     1     1.11e-01   3.21e-03     
     2     1.15e-01   4.04e-03     
     3     1.47e-01   3.23e-02     
     4     2.05e-02   6.74e-02     Switched to DIIS steps.
     5     7.47e-03   3.87e-03     
     6     1.01e-03   4.03e-04     
     7     1.83e-04   1.88e-04     
     8     5.61e-05   4.12e-05     
     9     1.55e-05   2.75e-06     
    10     5.63e-06   1.08e-06     
    11     2.45e-06   3.71e-08     
    12     7.45e-07   3.41e-08     
 ------------------------------------------------------------------------------
                                   Orbital response converged.

 Computing density matrices... Done.
 CCSD calculation:   CPU 1604.75 s  wall 411.80 s

 Transferring MO TPDM to AO TPDM
 Transferring g2_o1o1o1o1
 Transferring g2_o1o1o1v1
 Transferring g2_o1o1v1v1
 Transferring g2_o1v1o1v1
 Transferring g2_o1v1v1v1
 Transferring g2_v1v1v1v1
 Adding separable TPDM
 Computing TPDM gradient
 --------------------------------------------------------
 2e gradient
  Atom          X               Y               Z
 --------------------------------------------------------
    1        -42.347837       26.220139       -0.000000  
    2         -4.076872      -34.857651        0.000000  
    3         28.679031      -16.023352       -0.000000  
    4         17.745678       24.660864        0.000000  
 --------------------------------------------------------
 --------------------------------------------------------
 Final gradient
  Atom          X               Y               Z
 --------------------------------------------------------
    1        -42.347837       26.220139       -0.000000  
    2         -4.076872      -34.857651        0.000000  
    3         28.679031      -16.023352       -0.000000  
    4         17.745678       24.660864        0.000000  
 --------------------------------------------------------
 Analytic gradient from two-electron contribution:   CPU 320.03 s  wall 93.87 s

 Total ccman2 time:   CPU 1984.80 s  wall 521.76 s


 --------------------------------------------------------------

                    Orbital Energies (a.u.)
 --------------------------------------------------------------

 Alpha MOs
 -- Occupied --
*******-104.862 -80.038 -80.032 -65.181 -58.541 -58.540 -58.540
-10.588  -9.861  -8.056  -8.053  -8.053  -7.577  -7.572  -7.474
 -7.467  -7.466  -5.470  -5.468  -5.468  -5.464  -5.463  -5.463
 -3.214  -3.210  -3.210  -3.201  -3.201  -1.138  -1.051  -0.901
 -0.705  -0.563  -0.532  -0.515  -0.463  -0.457  -0.436  -0.393
 -0.357
 -- Virtual --
 -0.021   0.018   0.061   0.067   0.080   0.082   0.091   0.106
  0.109   0.113   0.125   0.134   0.147   0.158   0.162   0.165
  0.174   0.196   0.215   0.266   0.326   0.373   0.387   0.390
  0.424   0.429   0.497   0.546   0.556   0.565   0.616   0.621
  0.655   0.661   0.724   0.725   0.772   0.788   0.804   0.816
  0.825   0.841   0.868   0.893   0.963   1.008   1.055   1.076
  1.129   1.140   1.174   1.198   1.225   1.311   1.394   1.514
  1.780   1.837   1.864   1.944   1.999   2.045   2.298   2.328
  2.404   2.609   2.653   2.734   4.529   4.544   4.547   4.576
  4.748   7.143   7.234   7.410   8.202   8.226   8.281  10.369
 14.723  14.751  14.771  14.774  14.867  14.889  26.686  26.803
 27.015  49.460 165.807 166.040 219.226 293.886 293.908 293.978
*******
 --------------------------------------------------------------

          Ground-State Mulliken Net Atomic Charges

     Atom                 Charge (a.u.)
  ----------------------------------------
      1 Br                   -0.236997
      2 P                     0.324053
      3 P                    -0.081800
      4 Cl                   -0.005256
  ----------------------------------------
  Sum of atomic charges =    -0.000000

 -----------------------------------------------------------------
                    Cartesian Multipole Moments
 -----------------------------------------------------------------
    Charge (ESU x 10^10)
                 0.0000
    Dipole Moment (Debye)
         X      -0.2814      Y       1.0129      Z      -0.0000
       Tot       1.0512
    Quadrupole Moments (Debye-Ang)
        XX     -59.4284     XY      -1.5182     YY     -57.9534
        XZ       0.0000     YZ       0.0000     ZZ     -57.6858
    Octopole Moments (Debye-Ang^2)
       XXX      48.4341    XXY      -8.8936    XYY      16.8325
       YYY     -26.6176    XXZ      -0.0000    XYZ       0.0000
       YYZ       0.0000    XZZ      14.3495    YZZ      -7.0892
       ZZZ      -0.0000
    Hexadecapole Moments (Debye-Ang^3)
      XXXX    -870.5957   XXXY     -12.7738   XXYY    -214.0627
      XYYY     -10.4573   YYYY    -420.2663   XXXZ       0.0000
      XXYZ      -0.0000   XYYZ       0.0000   YYYZ       0.0000
      XXZZ    -157.5927   XYZZ      -2.2113   YYZZ     -86.5119
      XZZZ       0.0000   YZZZ       0.0000   ZZZZ     -81.0687
 -----------------------------------------------------------------
 DrvMan completing analytic gradient of the correlated energy
 Correlated dipole moment
            1
    1  -0.1107236
    2   0.3984901
    3  -0.0000000
 Energy read as -3714.032355519
 Full Analytical Gradient: (in a.u., or Hartree/Bohr)
             1             2             3             4
    1   -0.00004995    0.00001854    0.00007482   -0.00004342
    2    0.00011715   -0.00012224    0.00012222   -0.00011713
    3   -0.00000000    0.00000000   -0.00000000   -0.00000000
 Gradient time:  CPU 0.73 s  wall 0.76 s
 ----------------------------------------------------------------
             Standard Nuclear Orientation (Angstroms)
    I     Atom           X                Y                Z
 ----------------------------------------------------------------
    1      Br      1.5502054854    -0.3941481742     0.0000000000
    2      P       0.2433488781     1.4184295017    -0.0000000000
    3      P      -1.7230908270     0.8590668285    -0.0000000000
    4      Cl     -1.8859448680    -1.1970740505     0.0000000000
 ----------------------------------------------------------------
 Nuclear Repulsion Energy =   456.4899610543 hartrees
 There are       41 alpha and       41 beta electrons

                       Distance Matrix (Angstroms)
             Br(  1)   P (  2)   P (  3)
   P (  2)  2.234572
   P (  3)  3.504999  2.044449
   Cl(  4)  3.528714  3.372647  2.062580

 Requested basis set is 6-311++G(d,p)
 There are 58 shells and 138 basis functions
 A cutoff of  1.0D-14 yielded   1442 shell pairs
 There are      8800 function pairs (      9630 Cartesian)
 Smallest overlap matrix eigenvalue = 3.77E-04
 Guess MOs from SCF MO coefficient file

 -----------------------------------------------------------------------
  General SCF calculation program by
  Eric Jon Sundstrom, Paul Horn, Yuezhi Mao, Dmitri Zuev, Alec White,
  David Stuck, Shaama M.S., Shane Yost, Joonho Lee, David Small,
  Daniel Levine, Susi Lehtola, Hugh Burton, Evgeny Epifanovsky
 -----------------------------------------------------------------------
 Hartree-Fock
 using 4 threads for integral computing
 -------------------------------------------------------
 OpenMP Integral computing Module                
 Release: version 2.0, May 2017, Q-Chem Inc. Pleasanton 
 -------------------------------------------------------
 A restricted SCF calculation will be
 performed using DIIS
 SCF converges when DIIS error is below 1.0e-08
 ---------------------------------------
  Cycle       Energy         DIIS error
 ---------------------------------------
    1   -3713.3687342985      9.48e-06  
    2   -3713.3687346092      2.44e-06  
    3   -3713.3687346364      1.11e-06  
    4   -3713.3687346411      3.56e-07  
    5   -3713.3687346419      1.35e-07  
    6   -3713.3687346420      4.43e-08  
    7   -3713.3687346421      1.72e-08  
    8   -3713.3687346421      7.41e-09  Convergence criterion met
 ---------------------------------------
 SCF time:   CPU 7.70s  wall 2.00s 
 SCF   energy in the final basis set =    -3713.3687346421
 Total energy in the final basis set =    -3713.3687346421


 ------------------------------------------------------------------------------

   CCMAN2: suite of methods based on coupled cluster
           and equation of motion theories.

   Components:
   * libvmm-1.3-trunk
     by Evgeny Epifanovsky, Ilya Kaliman.
   * libtensor-2.5-trunk
     by Evgeny Epifanovsky, Michael Wormit, Dmitry Zuev, Sam Manzer, 
        Ilya Kaliman.
   * libcc-2.5-trunk
     by Evgeny Epifanovsky, Arik Landau, Tomasz Kus, Kirill Khistyaev, 
        Dmitry Zuev, Prashant Manohar, Xintian Feng, Anna Krylov, 
        Matthew Goldey, Alec White, Thomas Jagau, Kaushik Nanda, 
        Anastasia Gunina, Alexander Kunitsa, Joonho Lee.

   CCMAN original authors:
   Anna I. Krylov, C. David Sherrill, Steven R. Gwaltney,
   Edward F. C. Byrd (2000)
   Sergey V. Levchenko, Lyudmila V. Slipchenko, Tao Wang,
   Ana-Maria C. Cristian (2003)
   Piotr A. Pieniazek, C. Melania Oana, Evgeny Epifanovsky (2007)
   Prashant Manohar (2009)

 ------------------------------------------------------------------------------


 Allocating and initializing 29808MB of RAM...
 Calculation will run on 4 cores.


 Alpha MOs, Restricted
 -- Occupied --                  
-490.05 -104.86  -80.04  -80.03  -65.18  -58.54  -58.54  -58.54
  1 A     2 A     3 A     4 A     5 A     6 A     7 A     8 A                  
-10.588  -9.861  -8.056  -8.053  -8.053  -7.577  -7.572  -7.474
  9 A    10 A    11 A    12 A    13 A    14 A    15 A    16 A                  
 -7.467  -7.466  -5.470  -5.468  -5.468  -5.464  -5.463  -5.463
 17 A    18 A    19 A    20 A    21 A    22 A    23 A    24 A                  
 -3.214  -3.210  -3.210  -3.201  -3.201  -1.138  -1.051  -0.901
 25 A    26 A    27 A    28 A    29 A    30 A    31 A    32 A                  
 -0.705  -0.563  -0.532  -0.516  -0.463  -0.457  -0.436  -0.393
 33 A    34 A    35 A    36 A    37 A    38 A    39 A    40 A                  
 -0.357
 41 A                                                                          
 -- Virtual --                   
 -0.021   0.018   0.061   0.067   0.080   0.082   0.091   0.106
 42 A    43 A    44 A    45 A    46 A    47 A    48 A    49 A                  
  0.109   0.113   0.125   0.134   0.147   0.158   0.162   0.165
 50 A    51 A    52 A    53 A    54 A    55 A    56 A    57 A                  
  0.174   0.196   0.215   0.266   0.326   0.373   0.387   0.390
 58 A    59 A    60 A    61 A    62 A    63 A    64 A    65 A                  
  0.424   0.429   0.497   0.546   0.556   0.565   0.616   0.621
 66 A    67 A    68 A    69 A    70 A    71 A    72 A    73 A                  
  0.655   0.661   0.724   0.725   0.772   0.788   0.804   0.816
 74 A    75 A    76 A    77 A    78 A    79 A    80 A    81 A                  
  0.825   0.841   0.868   0.893   0.963   1.008   1.055   1.076
 82 A    83 A    84 A    85 A    86 A    87 A    88 A    89 A                  
  1.129   1.140   1.174   1.198   1.226   1.311   1.394   1.514
 90 A    91 A    92 A    93 A    94 A    95 A    96 A    97 A                  
  1.780   1.837   1.864   1.945   1.999   2.045   2.298   2.328
 98 A    99 A   100 A   101 A   102 A   103 A   104 A   105 A                  
  2.404   2.609   2.653   2.734   4.529   4.544   4.547   4.576
106 A   107 A   108 A   109 A   110 A   111 A   112 A   113 A                  
  4.748   7.143   7.234   7.410   8.202   8.226   8.281  10.369
114 A   115 A   116 A   117 A   118 A   119 A   120 A   121 A                  
 14.723  14.751  14.771  14.774  14.867  14.889  26.686  26.803
122 A   123 A   124 A   125 A   126 A   127 A   128 A   129 A                  
 27.016  49.460 165.808 166.040 219.226 293.886 293.908 293.978
130 A   131 A   132 A   133 A   134 A   135 A   136 A   137 A                  
*******
138 A                                                                          

 Beta MOs, Restricted
 -- Occupied --                  
-490.05 -104.86  -80.04  -80.03  -65.18  -58.54  -58.54  -58.54
  1 A     2 A     3 A     4 A     5 A     6 A     7 A     8 A                  
-10.588  -9.861  -8.056  -8.053  -8.053  -7.577  -7.572  -7.474
  9 A    10 A    11 A    12 A    13 A    14 A    15 A    16 A                  
 -7.467  -7.466  -5.470  -5.468  -5.468  -5.464  -5.463  -5.463
 17 A    18 A    19 A    20 A    21 A    22 A    23 A    24 A                  
 -3.214  -3.210  -3.210  -3.201  -3.201  -1.138  -1.051  -0.901
 25 A    26 A    27 A    28 A    29 A    30 A    31 A    32 A                  
 -0.705  -0.563  -0.532  -0.516  -0.463  -0.457  -0.436  -0.393
 33 A    34 A    35 A    36 A    37 A    38 A    39 A    40 A                  
 -0.357
 41 A                                                                          
 -- Virtual --                   
 -0.021   0.018   0.061   0.067   0.080   0.082   0.091   0.106
 42 A    43 A    44 A    45 A    46 A    47 A    48 A    49 A                  
  0.109   0.113   0.125   0.134   0.147   0.158   0.162   0.165
 50 A    51 A    52 A    53 A    54 A    55 A    56 A    57 A                  
  0.174   0.196   0.215   0.266   0.326   0.373   0.387   0.390
 58 A    59 A    60 A    61 A    62 A    63 A    64 A    65 A                  
  0.424   0.429   0.497   0.546   0.556   0.565   0.616   0.621
 66 A    67 A    68 A    69 A    70 A    71 A    72 A    73 A                  
  0.655   0.661   0.724   0.725   0.772   0.788   0.804   0.816
 74 A    75 A    76 A    77 A    78 A    79 A    80 A    81 A                  
  0.825   0.841   0.868   0.893   0.963   1.008   1.055   1.076
 82 A    83 A    84 A    85 A    86 A    87 A    88 A    89 A                  
  1.129   1.140   1.174   1.198   1.226   1.311   1.394   1.514
 90 A    91 A    92 A    93 A    94 A    95 A    96 A    97 A                  
  1.780   1.837   1.864   1.945   1.999   2.045   2.298   2.328
 98 A    99 A   100 A   101 A   102 A   103 A   104 A   105 A                  
  2.404   2.609   2.653   2.734   4.529   4.544   4.547   4.576
106 A   107 A   108 A   109 A   110 A   111 A   112 A   113 A                  
  4.748   7.143   7.234   7.410   8.202   8.226   8.281  10.369
114 A   115 A   116 A   117 A   118 A   119 A   120 A   121 A                  
 14.723  14.751  14.771  14.774  14.867  14.889  26.686  26.803
122 A   123 A   124 A   125 A   126 A   127 A   128 A   129 A                  
 27.016  49.460 165.808 166.040 219.226 293.886 293.908 293.978
130 A   131 A   132 A   133 A   134 A   135 A   136 A   137 A                  
*******
138 A                                                                          

 Occupation and symmetry of molecular orbitals

 Point group: C1 (1 irreducible representation).

                           A     All 
 -------------------------------------
 All molecular orbitals:
  - Alpha                  138   138 
  - Beta                   138   138 
 -------------------------------------
 Alpha orbitals:
  - Frozen occupied        24    24  
  - Active occupied        17    17  
  - Active virtual         97    97  
  - Frozen virtual         0     0   
 -------------------------------------
 Beta orbitals:
  - Frozen occupied        24    24  
  - Active occupied        17    17  
  - Active virtual         97    97  
  - Frozen virtual         0     0   
 -------------------------------------

 Import integrals:   CPU 0.00 s  wall 0.00 s

 Import integrals:   CPU 55.18 s  wall 14.39 s

 MP2 amplitudes:   CPU 0.16 s  wall 0.12 s

Running a double precision version
           CCSD T amplitudes will be solved using DIIS.

           Start     Size      MaxIter   EConv     TConv     
           3         7         100       1.00e-07  1.00e-05  
 ------------------------------------------------------------------------------
           Energy (a.u.)   Ediff      Tdiff       Comment
 ------------------------------------------------------------------------------
         -3714.00618493                           
     1   -3714.01091911   4.73e-03   8.16e-01     
     2   -3714.02881068   1.79e-02   1.00e-01     
     3   -3714.02986292   1.05e-03   4.13e-02     
     4   -3714.03173241   1.87e-03   1.34e-02     Switched to DIIS steps.
     5   -3714.03234893   6.17e-04   1.19e-02     
     6   -3714.03235542   6.49e-06   2.39e-03     
     7   -3714.03235209   3.33e-06   9.28e-04     
     8   -3714.03235468   2.59e-06   2.03e-04     
     9   -3714.03235512   4.35e-07   9.06e-05     
    10   -3714.03235540   2.79e-07   4.06e-05     
    11   -3714.03235548   8.68e-08   2.80e-05     
    12   -3714.03235544   4.81e-08   7.67e-06     
 ------------------------------------------------------------------------------
         -3714.03235544                           CCSD T converged.

End of double precision
 SCF energy                 = -3713.36873464
 MP2 energy                 = -3714.00618493
 CCSD correlation energy     =    -0.66362079
 CCSD total energy           = -3714.03235544

 CCSD  T1^2 = 0.0109  T2^2 = 0.2953  Leading amplitudes:

 Amplitude    Orbitals with energies
  0.0218       37 (A) A                  ->    42 (A) A                   
              -0.4627                         -0.0211                     
  0.0218       37 (A) B                  ->    42 (A) B                   
              -0.4627                         -0.0211                     
 -0.0212       41 (A) A                  ->    64 (A) A                   
              -0.3573                          0.3875                     
 -0.0212       41 (A) B                  ->    64 (A) B                   
              -0.3573                          0.3875                     

 Amplitude    Orbitals with energies
 -0.1426       41 (A) A      41 (A) B    ->    42 (A) A      42 (A) B     
              -0.3573       -0.3573           -0.0211       -0.0211       
  0.1426       41 (A) A      41 (A) B    ->    42 (A) B      42 (A) A     
              -0.3573       -0.3573           -0.0211       -0.0211       
  0.1426       41 (A) B      41 (A) A    ->    42 (A) A      42 (A) B     
              -0.3573       -0.3573           -0.0211       -0.0211       
 -0.1426       41 (A) B      41 (A) A    ->    42 (A) B      42 (A) A     
              -0.3573       -0.3573           -0.0211       -0.0211       

 Computing CCSD intemediates for later calculations in double precision
 Finished.

Running a double precision version
           CCSD Lambda amplitudes will be solved using DIIS.
           Start     Size      MaxIter   EConv     LConv     
           3         7         100       1.00e-07  1.00e-05  
 ------------------------------------------------------------------------------
            Enorm      Ldiff       Comment
 ------------------------------------------------------------------------------
     1     6.02e-02   4.77e-02     
     2     1.35e-02   5.29e-03     
     3     5.64e-03   2.33e-03     
     4     2.85e-03   1.20e-03     Switched to DIIS steps.
     5     8.80e-04   5.05e-04     
     6     3.93e-04   1.34e-04     
     7     1.14e-04   3.24e-05     
     8     5.04e-05   3.49e-06     
     9     1.79e-05   3.58e-06     
    10     7.30e-06   1.33e-06     
    11     2.65e-06   5.19e-07     
    12     1.33e-06   1.14e-07     
    13     6.38e-07   8.06e-08     
    14     2.98e-07   1.02e-09     
    15     1.41e-07   5.16e-09     
    16     4.93e-08   7.28e-09     
 ------------------------------------------------------------------------------
                                   CCSD Lambda converged.

 Computing density matrices in double precision...
           Orbital response amplitudes will be solved using DIIS.
           Start     Size      MaxIter   EConv     LConv     
           3         7         100       1.00e-06  1.00e-06  
 ------------------------------------------------------------------------------
            Enorm      Ldiff       Comment
 ------------------------------------------------------------------------------
     1     1.11e-01   3.21e-03     
     2     1.15e-01   4.04e-03     
     3     1.47e-01   3.23e-02     
     4     2.05e-02   6.74e-02     Switched to DIIS steps.
     5     7.47e-03   3.87e-03     
     6     1.00e-03   4.05e-04     
     7     1.83e-04   1.88e-04     
     8     5.61e-05   4.11e-05     
     9     1.55e-05   2.75e-06     
    10     5.63e-06   1.08e-06     
    11     2.45e-06   3.69e-08     
    12     7.44e-07   3.30e-08     
 ------------------------------------------------------------------------------
                                   Orbital response converged.

 Computing density matrices... Done.
 CCSD calculation:   CPU 1603.24 s  wall 411.10 s

 Transferring MO TPDM to AO TPDM
 Transferring g2_o1o1o1o1
 Transferring g2_o1o1o1v1
 Transferring g2_o1o1v1v1
 Transferring g2_o1v1o1v1
 Transferring g2_o1v1v1v1
 Transferring g2_v1v1v1v1
 Adding separable TPDM
 Computing TPDM gradient
 --------------------------------------------------------
 2e gradient
  Atom          X               Y               Z
 --------------------------------------------------------
    1        -42.357180       26.221438       -0.000000  
    2         -4.076871      -34.858724        0.000000  
    3         28.686569      -16.037044       -0.000000  
    4         17.747481       24.674329        0.000000  
 --------------------------------------------------------
 --------------------------------------------------------
 Final gradient
  Atom          X               Y               Z
 --------------------------------------------------------
    1        -42.357180       26.221438       -0.000000  
    2         -4.076871      -34.858724        0.000000  
    3         28.686569      -16.037044       -0.000000  
    4         17.747481       24.674329        0.000000  
 --------------------------------------------------------
 Analytic gradient from two-electron contribution:   CPU 310.85 s  wall 91.64 s

 Total ccman2 time:   CPU 1973.20 s  wall 518.51 s


 --------------------------------------------------------------

                    Orbital Energies (a.u.)
 --------------------------------------------------------------

 Alpha MOs
 -- Occupied --
*******-104.862 -80.037 -80.032 -65.181 -58.541 -58.540 -58.540
-10.588  -9.861  -8.056  -8.053  -8.053  -7.577  -7.572  -7.474
 -7.467  -7.466  -5.470  -5.468  -5.468  -5.464  -5.463  -5.463
 -3.214  -3.210  -3.210  -3.201  -3.201  -1.138  -1.051  -0.901
 -0.705  -0.563  -0.532  -0.516  -0.463  -0.457  -0.436  -0.393
 -0.357
 -- Virtual --
 -0.021   0.018   0.061   0.067   0.080   0.082   0.091   0.106
  0.109   0.113   0.125   0.134   0.147   0.158   0.162   0.165
  0.174   0.196   0.215   0.266   0.326   0.373   0.387   0.390
  0.424   0.429   0.497   0.546   0.556   0.565   0.616   0.621
  0.655   0.661   0.724   0.725   0.772   0.788   0.804   0.816
  0.825   0.841   0.868   0.893   0.963   1.008   1.055   1.076
  1.129   1.140   1.174   1.198   1.226   1.311   1.394   1.514
  1.780   1.837   1.864   1.945   1.999   2.045   2.298   2.328
  2.404   2.609   2.653   2.734   4.529   4.544   4.547   4.576
  4.748   7.143   7.234   7.410   8.202   8.226   8.281  10.369
 14.723  14.751  14.771  14.774  14.867  14.889  26.686  26.803
 27.016  49.460 165.808 166.040 219.226 293.886 293.908 293.978
*******
 --------------------------------------------------------------

          Ground-State Mulliken Net Atomic Charges

     Atom                 Charge (a.u.)
  ----------------------------------------
      1 Br                   -0.237143
      2 P                     0.324188
      3 P                    -0.082468
      4 Cl                   -0.004577
  ----------------------------------------
  Sum of atomic charges =    -0.000000

 -----------------------------------------------------------------
                    Cartesian Multipole Moments
 -----------------------------------------------------------------
    Charge (ESU x 10^10)
                 0.0000
    Dipole Moment (Debye)
         X      -0.2853      Y       1.0081      Z      -0.0000
       Tot       1.0477
    Quadrupole Moments (Debye-Ang)
        XX     -59.4224     XY      -1.5120     YY     -57.9539
        XZ       0.0000     YZ       0.0000     ZZ     -57.6846
    Octopole Moments (Debye-Ang^2)
       XXX      48.3668    XXY      -8.9227    XYY      16.8106
       YYY     -26.6730    XXZ      -0.0000    XYZ       0.0000
       YYZ       0.0000    XZZ      14.3307    YZZ      -7.1073
       ZZZ      -0.0000
    Hexadecapole Moments (Debye-Ang^3)
      XXXX    -870.2316   XXXY     -12.6128   XXYY    -213.9844
      XYYY     -10.3337   YYYY    -420.1011   XXXZ       0.0000
      XXYZ      -0.0000   XYYZ       0.0000   YYYZ       0.0000
      XXZZ    -157.5351   XYZZ      -2.1648   YYZZ     -86.4824
      XZZZ       0.0000   YZZZ       0.0000   ZZZZ     -81.0672
 -----------------------------------------------------------------
 DrvMan completing analytic gradient of the correlated energy
 Correlated dipole moment
            1
    1  -0.1122335
    2   0.3966366
    3  -0.0000000
 Energy read as -3714.032355436
 Full Analytical Gradient: (in a.u., or Hartree/Bohr)
             1             2             3             4
    1   -0.00005122   -0.00000374    0.00002619    0.00002877
    2    0.00012261   -0.00018442   -0.00015790    0.00021971
    3   -0.00000000    0.00000000   -0.00000000    0.00000000
 Gradient time:  CPU 0.74 s  wall 0.76 s
 ----------------------------------------------------------------
             Standard Nuclear Orientation (Angstroms)
    I     Atom           X                Y                Z
 ----------------------------------------------------------------
    1      Br      1.5502054854    -0.3941481742     0.0000000000
    2      P       0.2433488781     1.4184295017    -0.0000000000
    3      P      -1.7230908270     0.8590668285    -0.0000000000
    4      Cl     -1.8859448680    -1.1990740505     0.0000000000
 ----------------------------------------------------------------
 Nuclear Repulsion Energy =   456.3968683621 hartrees
 There are       41 alpha and       41 beta electrons

                       Distance Matrix (Angstroms)
             Br(  1)   P (  2)   P (  3)
   P (  2)  2.234572
   P (  3)  3.504999  2.044449
   Cl(  4)  3.529169  3.374199  2.064574

 Requested basis set is 6-311++G(d,p)
 There are 58 shells and 138 basis functions
 A cutoff of  1.0D-14 yielded   1442 shell pairs
 There are      8800 function pairs (      9630 Cartesian)
 Smallest overlap matrix eigenvalue = 3.78E-04
 Guess MOs from SCF MO coefficient file

 -----------------------------------------------------------------------
  General SCF calculation program by
  Eric Jon Sundstrom, Paul Horn, Yuezhi Mao, Dmitri Zuev, Alec White,
  David Stuck, Shaama M.S., Shane Yost, Joonho Lee, David Small,
  Daniel Levine, Susi Lehtola, Hugh Burton, Evgeny Epifanovsky
 -----------------------------------------------------------------------
 Hartree-Fock
 using 4 threads for integral computing
 -------------------------------------------------------
 OpenMP Integral computing Module                
 Release: version 2.0, May 2017, Q-Chem Inc. Pleasanton 
 -------------------------------------------------------
 A restricted SCF calculation will be
 performed using DIIS
 SCF converges when DIIS error is below 1.0e-08
 ---------------------------------------
  Cycle       Energy         DIIS error
 ---------------------------------------
    1   -3713.3687152311      1.62e-05  
    2   -3713.3687160961      4.00e-06  
    3   -3713.3687161676      1.79e-06  
    4   -3713.3687161794      5.45e-07  
    5   -3713.3687161811      2.28e-07  
    6   -3713.3687161815      8.23e-08  
    7   -3713.3687161816      3.60e-08  
    8   -3713.3687161816      1.36e-08  
    9   -3713.3687161816      6.20e-09  Convergence criterion met
 ---------------------------------------
 SCF time:   CPU 8.67s  wall 2.00s 
 SCF   energy in the final basis set =    -3713.3687161816
 Total energy in the final basis set =    -3713.3687161816


 ------------------------------------------------------------------------------

   CCMAN2: suite of methods based on coupled cluster
           and equation of motion theories.

   Components:
   * libvmm-1.3-trunk
     by Evgeny Epifanovsky, Ilya Kaliman.
   * libtensor-2.5-trunk
     by Evgeny Epifanovsky, Michael Wormit, Dmitry Zuev, Sam Manzer, 
        Ilya Kaliman.
   * libcc-2.5-trunk
     by Evgeny Epifanovsky, Arik Landau, Tomasz Kus, Kirill Khistyaev, 
        Dmitry Zuev, Prashant Manohar, Xintian Feng, Anna Krylov, 
        Matthew Goldey, Alec White, Thomas Jagau, Kaushik Nanda, 
        Anastasia Gunina, Alexander Kunitsa, Joonho Lee.

   CCMAN original authors:
   Anna I. Krylov, C. David Sherrill, Steven R. Gwaltney,
   Edward F. C. Byrd (2000)
   Sergey V. Levchenko, Lyudmila V. Slipchenko, Tao Wang,
   Ana-Maria C. Cristian (2003)
   Piotr A. Pieniazek, C. Melania Oana, Evgeny Epifanovsky (2007)
   Prashant Manohar (2009)

 ------------------------------------------------------------------------------


 Allocating and initializing 29808MB of RAM...
 Calculation will run on 4 cores.


 Alpha MOs, Restricted
 -- Occupied --                  
-490.05 -104.86  -80.04  -80.03  -65.18  -58.54  -58.54  -58.54
  1 A     2 A     3 A     4 A     5 A     6 A     7 A     8 A                  
-10.588  -9.861  -8.056  -8.053  -8.053  -7.577  -7.572  -7.474
  9 A    10 A    11 A    12 A    13 A    14 A    15 A    16 A                  
 -7.467  -7.466  -5.470  -5.468  -5.468  -5.464  -5.463  -5.463
 17 A    18 A    19 A    20 A    21 A    22 A    23 A    24 A                  
 -3.214  -3.210  -3.210  -3.201  -3.201  -1.138  -1.051  -0.901
 25 A    26 A    27 A    28 A    29 A    30 A    31 A    32 A                  
 -0.704  -0.563  -0.532  -0.515  -0.463  -0.457  -0.436  -0.393
 33 A    34 A    35 A    36 A    37 A    38 A    39 A    40 A                  
 -0.357
 41 A                                                                          
 -- Virtual --                   
 -0.021   0.018   0.061   0.067   0.080   0.082   0.091   0.106
 42 A    43 A    44 A    45 A    46 A    47 A    48 A    49 A                  
  0.109   0.113   0.125   0.134   0.147   0.158   0.162   0.165
 50 A    51 A    52 A    53 A    54 A    55 A    56 A    57 A                  
  0.174   0.196   0.215   0.266   0.326   0.373   0.387   0.390
 58 A    59 A    60 A    61 A    62 A    63 A    64 A    65 A                  
  0.424   0.429   0.497   0.546   0.556   0.565   0.616   0.621
 66 A    67 A    68 A    69 A    70 A    71 A    72 A    73 A                  
  0.655   0.661   0.724   0.725   0.772   0.788   0.804   0.816
 74 A    75 A    76 A    77 A    78 A    79 A    80 A    81 A                  
  0.825   0.841   0.868   0.893   0.962   1.008   1.055   1.076
 82 A    83 A    84 A    85 A    86 A    87 A    88 A    89 A                  
  1.129   1.140   1.174   1.197   1.225   1.311   1.394   1.513
 90 A    91 A    92 A    93 A    94 A    95 A    96 A    97 A                  
  1.780   1.837   1.864   1.944   1.999   2.045   2.298   2.328
 98 A    99 A   100 A   101 A   102 A   103 A   104 A   105 A                  
  2.404   2.609   2.653   2.734   4.529   4.544   4.547   4.576
106 A   107 A   108 A   109 A   110 A   111 A   112 A   113 A                  
  4.748   7.143   7.234   7.410   8.202   8.226   8.281  10.369
114 A   115 A   116 A   117 A   118 A   119 A   120 A   121 A                  
 14.723  14.751  14.771  14.774  14.867  14.888  26.686  26.803
122 A   123 A   124 A   125 A   126 A   127 A   128 A   129 A                  
 27.014  49.460 165.807 166.039 219.226 293.886 293.908 293.978
130 A   131 A   132 A   133 A   134 A   135 A   136 A   137 A                  
*******
138 A                                                                          

 Beta MOs, Restricted
 -- Occupied --                  
-490.05 -104.86  -80.04  -80.03  -65.18  -58.54  -58.54  -58.54
  1 A     2 A     3 A     4 A     5 A     6 A     7 A     8 A                  
-10.588  -9.861  -8.056  -8.053  -8.053  -7.577  -7.572  -7.474
  9 A    10 A    11 A    12 A    13 A    14 A    15 A    16 A                  
 -7.467  -7.466  -5.470  -5.468  -5.468  -5.464  -5.463  -5.463
 17 A    18 A    19 A    20 A    21 A    22 A    23 A    24 A                  
 -3.214  -3.210  -3.210  -3.201  -3.201  -1.138  -1.051  -0.901
 25 A    26 A    27 A    28 A    29 A    30 A    31 A    32 A                  
 -0.704  -0.563  -0.532  -0.515  -0.463  -0.457  -0.436  -0.393
 33 A    34 A    35 A    36 A    37 A    38 A    39 A    40 A                  
 -0.357
 41 A                                                                          
 -- Virtual --                   
 -0.021   0.018   0.061   0.067   0.080   0.082   0.091   0.106
 42 A    43 A    44 A    45 A    46 A    47 A    48 A    49 A                  
  0.109   0.113   0.125   0.134   0.147   0.158   0.162   0.165
 50 A    51 A    52 A    53 A    54 A    55 A    56 A    57 A                  
  0.174   0.196   0.215   0.266   0.326   0.373   0.387   0.390
 58 A    59 A    60 A    61 A    62 A    63 A    64 A    65 A
[truncated: 45,663 more chars]
