# Supplementary material for: Geometric and energetic data from ab initio calculations of haloethene, haloimine, halomethylenephosphine, haloiminophosphine, halodiazene, halodiphosphene and halocyclopropane
Source: Data Brief. 2019 Nov 2;27:104738. doi: 10.1016/j.dib.2019.104738 (PMC6861602; doi:10.1016/j.dib.2019.104738)
Supplement: Multimedia component 8 [file mmc8.zip › PP/CCSD/freq/ClEPPClE.out]

Q-Chem Developer Version!
                  Welcome to Q-Chem
     A Quantum Leap Into The Future Of Chemistry


 Q-Chem 5.1, Q-Chem, Inc., Pleasanton, CA (2018)

 Yihan Shao,  Zhengting Gan,  E. Epifanovsky,  A. T. B. Gilbert,  M. Wormit,  
 J. Kussmann,  A. W. Lange,  A. Behn,  Jia Deng,  Xintian Feng,  D. Ghosh,  
 M. Goldey,  P. R. Horn,  L. D. Jacobson,  I. Kaliman,  T. Kus,  A. Landau,  
 Jie Liu,  E. I. Proynov,  R. M. Richard,  R. P. Steele,  E. J. Sundstrom,  
 H. L. Woodcock III,  P. M. Zimmerman,  D. Zuev,  B. Albrecht,  E. Alguire,  
 S. A. Baeppler,  D. Barton,  Z. Benda,  Y. A. Bernard,  E. J. Berquist,  
 K. B. Bravaya,  H. Burton,  D. Casanova,  Chun-Min Chang,  Yunqing Chen,  
 A. Chien,  K. D. Closser,  M. P. Coons,  S. Coriani,  S. Dasgupta,  
 A. L. Dempwolff,  M. Diedenhofen,  Hainam Do,  R. G. Edgar,  Po-Tung Fang,  
 S. Faraji,  S. Fatehi,  Qingguo Feng,  K. D. Fenk,  J. Fosso-Tande,  
 Qinghui Ge,  A. Ghysels,  G. Gidofalvi,  J. Gomes,  J. Gonthier,  A. Gunina,  
 D. Hait,  M. W. D. Hanson-Heine,  P. H. P. Harbach,  A. W. Hauser,  
 J. E. Herr,  E. G. Hohenstein,  Z. C. Holden,  Kerwin Hui,  B. C. Huynh,  
 T.-C. Jagau,  Hyunjun Ji,  B. Kaduk,  K. Khistyaev,  Jaehoon Kim,  
 P. Klunzinger,  K. Koh,  D. Kosenkov,  L. Koulias,  T. Kowalczyk,  
 C. M. Krauter,  A. Kunitsa,  Ka Un Lao,  A. Laurent,  K. V. Lawler,  
 Joonho Lee,  D. Lefrancois,  S. Lehtola,  D. S. Levine,  Yi-Pei Li,  
 You-Sheng Lin,  Fenglai Liu,  E. Livshits,  A. Luenser,  P. Manohar,  
 E. Mansoor,  S. F. Manzer,  Shan-Ping Mao,  Yuezhi Mao,  N. Mardirossian,  
 A. V. Marenich,  T. Markovich,  L. A. Martinez-Martinez,  S. A. Maurer,  
 N. J. Mayhall,  S. C. McKenzie,  J.-M. Mewes,  A. F. Morrison,  
 J. W. Mullinax,  K. Nanda,  T. S. Nguyen-Beck,  R. Olivares-Amaya,  
 J. A. Parkhill,  T. M. Perrine,  F. Plasser,  P. Pokhilko,  S. Prager,  
 A. Prociuk,  E. Ramos,  D. R. Rehn,  F. Rob,  M. Schneider,  N. Sergueev,  
 S. M. Sharada,  S. Sharma,  D. W. Small,  T. Stauch,  T. Stein,  
 Yu-Chuan Su,  A. J. W. Thom,  A. Tkatchenko,  T. Tsuchimochi,  N. M. Tubman,  
 L. Vogt,  M. L. Vidal,  O. Vydrov,  M. A. Watson,  J. Wenzel,  
 M. de Wergifosse,  T. A. Wesolowski,  A. White,  J. Witte,  A. Yamada,  
 Jun Yang,  K. Yao,  S. Yeganeh,  S. R. Yost,  Zhi-Qiang You,  A. Zech,  
 Igor Ying Zhang,  Xing Zhang,  Yan Zhao,  Ying Zhu,  B. R. Brooks,  
 G. K. L. Chan,  C. J. Cramer,  M. S. Gordon,  W. J. Hehre,  A. Klamt,  
 M. W. Schmidt,  C. D. Sherrill,  D. G. Truhlar,  A. Aspuru-Guzik,  R. Baer,  
 A. T. Bell,  N. A. Besley,  Jeng-Da Chai,  A. E. DePrince, III,  
 R. A. DiStasio Jr.,  A. Dreuw,  B. D. Dunietz,  T. R. Furlani,  
 Chao-Ping Hsu,  Yousung Jung,  Jing Kong,  D. S. Lambrecht,  WanZhen Liang,  
 C. Ochsenfeld,  V. A. Rassolov,  L. V. Slipchenko,  J. E. Subotnik,  
 T. Van Voorhis,  J. M. Herbert,  A. I. Krylov,  P. M. W. Gill,  M. Head-Gordon

 Contributors to earlier versions of Q-Chem not listed above: 
 R. D. Adamson,  B. Austin,  J. Baker,  G. J. O. Beran,  K. Brandhorst,  
 S. T. Brown,  E. F. C. Byrd,  A. K. Chakraborty,  C.-L. Cheng,  
 Siu Hung Chien,  D. M. Chipman,  D. L. Crittenden,  H. Dachsel,  
 R. J. Doerksen,  A. D. Dutoi,  L. Fusti-Molnar,  W. A. Goddard III,  
 A. Golubeva-Zadorozhnaya,  S. R. Gwaltney,  G. Hawkins,  A. Heyden,  
 S. Hirata,  G. Kedziora,  F. J. Keil,  C. Kelley,  Jihan Kim,  R. A. King,  
 R. Z. Khaliullin,  P. P. Korambath,  W. Kurlancheek,  A. M. Lee,  M. S. Lee,  
 S. V. Levchenko,  Ching Yeh Lin,  D. Liotard,  R. C. Lochan,  I. Lotan,  
 P. E. Maslen,  N. Nair,  D. P. O'Neill,  D. Neuhauser,  E. Neuscamman,  
 C. M. Oana,  R. Olson,  B. Peters,  R. Peverati,  P. A. Pieniazek,  
 Y. M. Rhee,  J. Ritchie,  M. A. Rohrdanz,  E. Rosta,  N. J. Russ,  
 H. F. Schaefer III,  N. E. Schultz,  N. Shenvi,  A. C. Simmonett,  A. Sodt,  
 D. Stuck,  K. S. Thanthiriwatte,  V. Vanovschi,  Tao Wang,  A. Warshel,  
 C. F. Williams,  Q. Wu,  X. Xu,  W. Zhang

 Please cite Q-Chem as follows:
 Y. Shao et al., Mol. Phys. 113, 184-215 (2015)
 DOI: 10.1080/00268976.2014.952696

 Q-Chem 5.1.2 for Intel X86 EM64T Linux

 Parts of Q-Chem use Armadillo 8.300.2 (Tropical Shenanigans).
 http://arma.sourceforge.net/

 Q-Chem begins on Mon May  6 16:24:25 2019  

Host: 
0

     Scratch files written to /scratch/taweetham/qchem2207//
Input Ideriv = 1
Curr. Ideriv = -1
Max.  Ideriv = 1


!!********************************************.
!!******************Warning*******************.
!!Desired Analytical derivatives not available.
!!Finite difference job might take a long time.
!!********************************************.
!!********************************************.


 2-order derivative to be evaluated numerically with 1-order analytical derivatives

Checking the input file for inconsistencies... 	...done.

--------------------------------------------------------------
User input:
--------------------------------------------------------------
Cl=Cl_c.out
$molecule
0 1
P 
P  1 2.046157
Cl 2 2.064573 1 109.282955
Cl 1 2.064573 2 109.282955 3 -0.000000 0
$end

$rem
   JOB_TYPE 	FREQUENCY
   BASIS 		6-311++G**
   METHOD	ccsd
   MEM_TOTAL	30000
   N_FROZEN_CORE      FC
$end


--------------------------------------------------------------
 ----------------------------------------------------------------
             Standard Nuclear Orientation (Angstroms)
    I     Atom           X                Y                Z
 ----------------------------------------------------------------
    1      P       1.0230785000     0.0000000000     1.0352728400
    2      P      -1.0230785000     0.0000000000     1.0352728400
    3      Cl     -1.7048698855    -0.0000000000    -0.9134760353
    4      Cl      1.7048698855    -0.0000000000    -0.9134760353
 ----------------------------------------------------------------
 Molecular Point Group                 C2v   NOp =  4
 Largest Abelian Subgroup              C2v   NOp =  4
 Nuclear Repulsion Energy =   314.2617824011 hartrees
 There are       32 alpha and       32 beta electrons
 Requested basis set is 6-311++G(d,p)
 There are 52 shells and 120 basis functions
 Total memory of 30000MB is distributed as follows: 
   QALLOC including MEM_STATIC uses 192MB
   MEM_STATIC is set to 192MB
   CCMAN JOB total memory use is  29808MB
 Warning: actual memory use might exceed 30000MB

 Total QAlloc Memory Limit    192 MB
 Mega-Array Size       188 MB
 MEM_STATIC part       192 MB

                       Distance Matrix (Angstroms)
             P (  1)   P (  2)   Cl(  3)
   P (  2)  2.046157
   Cl(  3)  3.352510  2.064573
   Cl(  4)  2.064573  3.352510  3.409740

 A cutoff of  1.0D-14 yielded   1198 shell pairs
 There are      6888 function pairs (      7398 Cartesian)

 -------------------------------------------------------
 OpenMP Integral Computing Module                       
 Release: version 1.0, May 2013, Q-Chem Inc. Pittsburgh 
 -------------------------------------------------------
 Integral Job Info:
 Integral job number is                      11
 Integral operator is                         1
 short-range coefficients                     0
 long-range coefficients              100000000
 Omega coefficients                           0
 if combine SR and LR in K                    0
 Integral screening is                        0
 Integral computing path is                   2
 max size of driver memory is            800000
 size of driver memory is                593474
 size of scratch memory is              8114252
 max col of scratch BK array               1296
 max len of scratch array in speh3          155
 max len of scratch index in speh4           18
 max int batch size is                      520
 min int batch size is                       52
 fixed nKL is                                52
 max L of basis functions is                  2
 order of int derivative is                   0
 number of shells is                         52
 number of basis is                         124
 number of cartesian basis is               124
 number of contracted shell pairs          1198
 number of primitive shell pairs           3215
 maxK2 (contraction) of shell pair           36
 max number of K2 of shell pair               1
 max number of CS2 of shell pair            192
 max number of PS2 of shell pair            312
 mem total for path MDJ                  514716
 -------------------------------------------------------
 Smallest overlap matrix eigenvalue = 3.59E-04
 Guess from superposition of atomic densities
 Warning:  Energy on first SCF cycle will be non-variational
 SAD guess density has 64.000000 electrons

 -----------------------------------------------------------------------
  General SCF calculation program by
  Eric Jon Sundstrom, Paul Horn, Yuezhi Mao, Dmitri Zuev, Alec White,
  David Stuck, Shaama M.S., Shane Yost, Joonho Lee, David Small,
  Daniel Levine, Susi Lehtola, Hugh Burton, Evgeny Epifanovsky
 -----------------------------------------------------------------------
 Hartree-Fock
 using 4 threads for integral computing
 -------------------------------------------------------
 OpenMP Integral computing Module                
 Release: version 2.0, May 2017, Q-Chem Inc. Pleasanton 
 -------------------------------------------------------
 A restricted SCF calculation will be
 performed using DIIS
 SCF converges when DIIS error is below 1.0e-08
 ---------------------------------------
  Cycle       Energy         DIIS error
 ---------------------------------------
    1   -1600.9133509018      4.04e-02  
    2   -1600.4477580315      4.40e-03  
    3   -1600.4903016312      2.30e-03  
    4   -1600.5015358165      4.28e-04  
    5   -1600.5023818995      1.35e-04  
    6   -1600.5024668333      3.18e-05  
    7   -1600.5024738193      9.94e-06  
    8   -1600.5024746481      3.17e-06  
    9   -1600.5024747472      7.47e-07  
   10   -1600.5024747522      2.36e-07  
   11   -1600.5024747529      8.11e-08  
   12   -1600.5024747528      1.27e-08  
   13   -1600.5024747530      2.25e-09  Convergence criterion met
 ---------------------------------------
 SCF time:   CPU 4.76s  wall 1.00s 
 SCF   energy in the final basis set =    -1600.5024747530
 Total energy in the final basis set =    -1600.5024747530


 ------------------------------------------------------------------------------

   CCMAN2: suite of methods based on coupled cluster
           and equation of motion theories.

   Components:
   * libvmm-1.3-trunk
     by Evgeny Epifanovsky, Ilya Kaliman.
   * libtensor-2.5-trunk
     by Evgeny Epifanovsky, Michael Wormit, Dmitry Zuev, Sam Manzer, 
        Ilya Kaliman.
   * libcc-2.5-trunk
     by Evgeny Epifanovsky, Arik Landau, Tomasz Kus, Kirill Khistyaev, 
        Dmitry Zuev, Prashant Manohar, Xintian Feng, Anna Krylov, 
        Matthew Goldey, Alec White, Thomas Jagau, Kaushik Nanda, 
        Anastasia Gunina, Alexander Kunitsa, Joonho Lee.

   CCMAN original authors:
   Anna I. Krylov, C. David Sherrill, Steven R. Gwaltney,
   Edward F. C. Byrd (2000)
   Sergey V. Levchenko, Lyudmila V. Slipchenko, Tao Wang,
   Ana-Maria C. Cristian (2003)
   Piotr A. Pieniazek, C. Melania Oana, Evgeny Epifanovsky (2007)
   Prashant Manohar (2009)

 ------------------------------------------------------------------------------


 Allocating and initializing 29808MB of RAM...
 Calculation will run on 4 cores.


 Alpha MOs, Restricted
 -- Occupied --                  
-104.86 -104.86  -80.04  -80.04  -10.59  -10.59   -8.06   -8.06
  1 B1    1 A1    2 A1    2 B1    3 B1    3 A1    4 B1    4 A1                 
 -8.053  -8.053  -8.053  -8.053  -7.577  -7.576  -5.469  -5.469
  1 A2    1 B2    5 B1    5 A1    6 A1    6 B1    7 A1    7 B1                 
 -5.467  -5.467  -5.467  -5.467  -1.146  -1.126  -0.906  -0.714
  8 A1    2 B2    2 A2    8 B1    9 A1    9 B1   10 A1   10 B1                 
 -0.581  -0.545  -0.525  -0.499  -0.485  -0.453  -0.399  -0.361
 11 A1   12 A1    3 B2    3 A2   11 B1   12 B1   13 A1    4 B2                 
 -- Virtual --                   
 -0.020   0.025   0.060   0.066   0.078   0.089   0.093   0.107
  4 A2   14 A1   15 A1   13 B1    5 B2   14 B1   16 A1   17 A1                 
  0.108   0.121   0.139   0.139   0.159   0.168   0.169   0.174
  5 A2   18 A1    6 B2   15 B1   16 B1   19 A1   17 B1    6 A2                 
  0.178   0.219   0.226   0.292   0.329   0.374   0.385   0.396
 18 B1   19 B1   20 A1   20 B1   21 A1   22 A1    7 B2   21 B1                 
  0.421   0.438   0.512   0.569   0.573   0.575   0.634   0.649
  7 A2   22 B1   23 A1   24 A1   23 B1    8 B2    8 A2   25 A1                 
  0.690   0.706   0.774   0.786   0.806   0.849   0.857   0.913
 24 B1    9 B2   26 A1   25 B1   10 B2    9 A2   27 A1   28 A1                 
  0.964   0.976   1.069   1.125   1.128   1.132   1.137   1.162
 26 B1   27 B1   10 A2   11 B2   29 A1   11 A2   28 B1   30 A1                 
  1.178   1.186   1.192   1.206   1.248   1.389   1.482   1.534
 31 A1   12 B2   29 B1   12 A2   30 B1   31 B1   32 A1   32 B1                 
  1.779   1.838   1.869   1.952   2.007   2.069   2.591   2.623
 13 B2   13 A2   33 A1   33 B1   34 A1   34 B1   14 B2   14 A2                 
  2.631   2.646   2.716   2.758   7.189   7.409  10.335  10.390
 35 B1   35 A1   36 A1   36 B1   37 A1   37 B1   38 A1   38 B1                 
 14.720  14.746  14.768  14.770  14.864  14.882  26.635  26.729
 15 B2   15 A2   39 B1   39 A1   40 B1   40 A1   16 B2   16 A2                 
 26.759  26.770  26.984  27.065 165.799 166.037 219.191 219.248
 41 B1   41 A1   42 A1   42 B1   43 A1   43 B1   44 A1   44 B1                 

 Beta MOs, Restricted
 -- Occupied --                  
-104.86 -104.86  -80.04  -80.04  -10.59  -10.59   -8.06   -8.06
  1 B1    1 A1    2 A1    2 B1    3 B1    3 A1    4 B1    4 A1                 
 -8.053  -8.053  -8.053  -8.053  -7.577  -7.576  -5.469  -5.469
  1 A2    1 B2    5 B1    5 A1    6 A1    6 B1    7 A1    7 B1                 
 -5.467  -5.467  -5.467  -5.467  -1.146  -1.126  -0.906  -0.714
  8 A1    2 B2    2 A2    8 B1    9 A1    9 B1   10 A1   10 B1                 
 -0.581  -0.545  -0.525  -0.499  -0.485  -0.453  -0.399  -0.361
 11 A1   12 A1    3 B2    3 A2   11 B1   12 B1   13 A1    4 B2                 
 -- Virtual --                   
 -0.020   0.025   0.060   0.066   0.078   0.089   0.093   0.107
  4 A2   14 A1   15 A1   13 B1    5 B2   14 B1   16 A1   17 A1                 
  0.108   0.121   0.139   0.139   0.159   0.168   0.169   0.174
  5 A2   18 A1    6 B2   15 B1   16 B1   19 A1   17 B1    6 A2                 
  0.178   0.219   0.226   0.292   0.329   0.374   0.385   0.396
 18 B1   19 B1   20 A1   20 B1   21 A1   22 A1    7 B2   21 B1                 
  0.421   0.438   0.512   0.569   0.573   0.575   0.634   0.649
  7 A2   22 B1   23 A1   24 A1   23 B1    8 B2    8 A2   25 A1                 
  0.690   0.706   0.774   0.786   0.806   0.849   0.857   0.913
 24 B1    9 B2   26 A1   25 B1   10 B2    9 A2   27 A1   28 A1                 
  0.964   0.976   1.069   1.125   1.128   1.132   1.137   1.162
 26 B1   27 B1   10 A2   11 B2   29 A1   11 A2   28 B1   30 A1                 
  1.178   1.186   1.192   1.206   1.248   1.389   1.482   1.534
 31 A1   12 B2   29 B1   12 A2   30 B1   31 B1   32 A1   32 B1                 
  1.779   1.838   1.869   1.952   2.007   2.069   2.591   2.623
 13 B2   13 A2   33 A1   33 B1   34 A1   34 B1   14 B2   14 A2                 
  2.631   2.646   2.716   2.758   7.189   7.409  10.335  10.390
 35 B1   35 A1   36 A1   36 B1   37 A1   37 B1   38 A1   38 B1                 
 14.720  14.746  14.768  14.770  14.864  14.882  26.635  26.729
 15 B2   15 A2   39 B1   39 A1   40 B1   40 A1   16 B2   16 A2                 
 26.759  26.770  26.984  27.065 165.799 166.037 219.191 219.248
 41 B1   41 A1   42 A1   42 B1   43 A1   43 B1   44 A1   44 B1                 

 Occupation and symmetry of molecular orbitals

 Point group: C2v (4 irreducible representations).

                           A1   A2   B1   B2    All 
 ----------------------------------------------------
 All molecular orbitals:
  - Alpha                  44   16   44   16    120 
  - Beta                   44   16   44   16    120 
 ----------------------------------------------------
 Alpha orbitals:
  - Frozen occupied        8    2    8    2     20  
  - Active occupied        5    1    4    2     12  
  - Active virtual         31   13   32   12    88  
  - Frozen virtual         0    0    0    0     0   
 ----------------------------------------------------
 Beta orbitals:
  - Frozen occupied        8    2    8    2     20  
  - Active occupied        5    1    4    2     12  
  - Active virtual         31   13   32   12    88  
  - Frozen virtual         0    0    0    0     0   
 ----------------------------------------------------

 Import integrals:   CPU 0.00 s  wall 0.00 s

 Import integrals:   CPU 24.78 s  wall 6.35 s

 MP2 amplitudes:   CPU 0.35 s  wall 0.32 s

Running a double precision version
           CCSD T amplitudes will be solved using DIIS.

           Start     Size      MaxIter   EConv     TConv     
           3         7         100       1.00e-07  1.00e-05  
 ------------------------------------------------------------------------------
           Energy (a.u.)   Ediff      Tdiff       Comment
 ------------------------------------------------------------------------------
         -1600.99738405                           
     1   -1601.02077912   2.34e-02   7.79e-01     
     2   -1601.03553297   1.48e-02   9.59e-02     
     3   -1601.03728983   1.76e-03   4.01e-02     
     4   -1601.03908048   1.79e-03   1.33e-02     Switched to DIIS steps.
     5   -1601.03968773   6.07e-04   1.16e-02     
     6   -1601.03970600   1.83e-05   2.35e-03     
     7   -1601.03969761   8.39e-06   8.46e-04     
     8   -1601.03969828   6.69e-07   1.93e-04     
     9   -1601.03969910   8.13e-07   7.45e-05     
    10   -1601.03969927   1.78e-07   3.54e-05     
    11   -1601.03969935   7.97e-08   2.65e-05     
    12   -1601.03969935   1.27e-09   6.45e-06     
 ------------------------------------------------------------------------------
         -1601.03969935                           CCSD T converged.

End of double precision
 SCF energy                 = -1600.50247475
 MP2 energy                 = -1600.99738405
 CCSD correlation energy     =    -0.53722460
 CCSD total energy           = -1601.03969935

 CCSD  T1^2 = 0.0105  T2^2 = 0.2798  Leading amplitudes:

 Amplitude    Orbitals with energies
  0.0264       3 (A2) A                  ->    4 (A2) A                   
              -0.4986                         -0.0203                     
  0.0264       3 (A2) B                  ->    4 (A2) B                   
              -0.4986                         -0.0203                     
 -0.0218       4 (B2) A                  ->    7 (B2) A                   
              -0.3607                          0.3852                     
 -0.0218       4 (B2) B                  ->    7 (B2) B                   
              -0.3607                          0.3852                     

 Amplitude    Orbitals with energies
 -0.1503       4 (B2) A      4 (B2) B    ->    4 (A2) A      4 (A2) B     
              -0.3607       -0.3607           -0.0203       -0.0203       
  0.1503       4 (B2) A      4 (B2) B    ->    4 (A2) B      4 (A2) A     
              -0.3607       -0.3607           -0.0203       -0.0203       
  0.1503       4 (B2) B      4 (B2) A    ->    4 (A2) A      4 (A2) B     
              -0.3607       -0.3607           -0.0203       -0.0203       
 -0.1503       4 (B2) B      4 (B2) A    ->    4 (A2) B      4 (A2) A     
              -0.3607       -0.3607           -0.0203       -0.0203       

 Computing CCSD intemediates for later calculations in double precision
 Finished.

Running a double precision version
           CCSD Lambda amplitudes will be solved using DIIS.
           Start     Size      MaxIter   EConv     LConv     
           3         7         100       1.00e-07  1.00e-05  
 ------------------------------------------------------------------------------
            Enorm      Ldiff       Comment
 ------------------------------------------------------------------------------
     1     5.86e-02   4.74e-02     
     2     1.30e-02   5.50e-03     
     3     5.47e-03   2.44e-03     
     4     2.49e-03   1.31e-03     Switched to DIIS steps.
     5     8.10e-04   4.33e-04     
     6     3.41e-04   1.25e-04     
     7     9.92e-05   2.69e-05     
     8     4.06e-05   3.25e-06     
     9     1.52e-05   2.84e-06     
    10     6.08e-06   1.15e-06     
    11     1.99e-06   4.80e-07     
    12     9.98e-07   1.23e-07     
    13     4.83e-07   7.81e-08     
    14     2.25e-07   5.93e-10     
    15     1.05e-07   4.68e-09     
    16     3.43e-08   7.22e-09     
 ------------------------------------------------------------------------------
                                   CCSD Lambda converged.

 Computing density matrices in double precision...
           Orbital response amplitudes will be solved using DIIS.
           Start     Size      MaxIter   EConv     LConv     
           3         7         100       1.00e-06  1.00e-06  
 ------------------------------------------------------------------------------
            Enorm      Ldiff       Comment
 ------------------------------------------------------------------------------
     1     7.42e-02   6.26e-03     
     2     3.89e-02   2.20e-02     
     3     2.68e-02   1.20e-02     
     4     4.05e-03   9.09e-03     Switched to DIIS steps.
     5     5.79e-04   7.57e-04     
     6     1.27e-04   8.52e-05     
     7     3.12e-05   1.13e-05     
     8     5.93e-06   2.62e-06     
     9     1.24e-06   6.32e-08     
    10     4.10e-07   5.27e-08     
 ------------------------------------------------------------------------------
                                   Orbital response converged.

 Computing density matrices... Done.
 CCSD calculation:   CPU 70.05 s  wall 20.36 s

 Transferring MO TPDM to AO TPDM
 Transferring g2_o1o1o1o1
 Transferring g2_o1o1o1v1
 Transferring g2_o1o1v1v1
 Transferring g2_o1v1o1v1
 Transferring g2_o1v1v1v1
 Transferring g2_v1v1v1v1
 Adding separable TPDM
 Computing TPDM gradient
 --------------------------------------------------------
 2e gradient
  Atom          X               Y               Z
 --------------------------------------------------------
    1        -17.593485        0.000000      -19.933203  
    2         17.593485       -0.000000      -19.933203  
    3         17.648615        0.000000       19.933203  
    4        -17.648615       -0.000000       19.933203  
 --------------------------------------------------------
 --------------------------------------------------------
 Final gradient
  Atom          X               Y               Z
 --------------------------------------------------------
    1        -17.593485        0.000000      -19.933203  
    2         17.593485       -0.000000      -19.933203  
    3         17.648615        0.000000       19.933203  
    4        -17.648615       -0.000000       19.933203  
 --------------------------------------------------------
 Analytic gradient from two-electron contribution:   CPU 155.74 s  wall 46.23 s

 Total ccman2 time:   CPU 254.64 s  wall 74.46 s


 --------------------------------------------------------------
             Orbital Energies (a.u.) and Symmetries
 --------------------------------------------------------------

 Alpha MOs, Restricted
 -- Occupied --                  
-104.86  -80.04  -10.59   -8.06   -8.05   -7.58   -5.47   -5.47
  1 A1    2 A1    3 A1    4 A1    5 A1    6 A1    7 A1    8 A1                 
 -8.053  -5.467-104.862 -80.037 -10.588  -8.056  -8.053  -7.576
  1 A2    2 A2    1 B1    2 B1    3 B1    4 B1    5 B1    6 B1                 
 -5.469  -5.467  -8.053  -5.467  -1.146  -0.906  -0.581  -0.545
  7 B1    8 B1    1 B2    2 B2    9 A1   10 A1   11 A1   12 A1                 
 -0.399  -0.499  -1.126  -0.714  -0.485  -0.453  -0.525  -0.361
 13 A1    3 A2    9 B1   10 B1   11 B1   12 B1    3 B2    4 B2                 
 -- Virtual --                   
  0.025   0.060   0.093   0.107   0.121   0.168   0.226   0.329
 14 A1   15 A1   16 A1   17 A1   18 A1   19 A1   20 A1   21 A1                 
  0.374   0.512   0.569   0.649   0.774   0.857   0.913   1.128
 22 A1   23 A1   24 A1   25 A1   26 A1   27 A1   28 A1   29 A1                 
  1.162   1.178   1.482   1.869   2.007   2.646   2.716   7.189
 30 A1   31 A1   32 A1   33 A1   34 A1   35 A1   36 A1   37 A1                 
 10.335  14.770  14.882  26.770  26.984 165.799 219.191  -0.020
 38 A1   39 A1   40 A1   41 A1   42 A1   43 A1   44 A1    4 A2                 
  0.108   0.174   0.421   0.634   0.849   1.069   1.132   1.206
  5 A2    6 A2    7 A2    8 A2    9 A2   10 A2   11 A2   12 A2                 
  1.838   2.623  14.746  26.729   0.066   0.089   0.139   0.159
 13 A2   14 A2   15 A2   16 A2   13 B1   14 B1   15 B1   16 B1                 
  0.169   0.178   0.219   0.292   0.396   0.438   0.573   0.690
 17 B1   18 B1   19 B1   20 B1   21 B1   22 B1   23 B1   24 B1                 
  0.786   0.964   0.976   1.137   1.192   1.248   1.389   1.534
 25 B1   26 B1   27 B1   28 B1   29 B1   30 B1   31 B1   32 B1                 
  1.952   2.069   2.631   2.758   7.409  10.390  14.768  14.864
 33 B1   34 B1   35 B1   36 B1   37 B1   38 B1   39 B1   40 B1                 
 26.759  27.065 166.037 219.248   0.078   0.139   0.385   0.575
 41 B1   42 B1   43 B1   44 B1    5 B2    6 B2    7 B2    8 B2                 
  0.706   0.806   1.125   1.186   1.779   2.591  14.720  26.635
  9 B2   10 B2   11 B2   12 B2   13 B2   14 B2   15 B2   16 B2                 

 Beta MOs, Restricted
 -- Occupied --                  
-104.86  -80.04  -10.59   -8.06   -8.05   -7.58   -5.47   -5.47
  1 A1    2 A1    3 A1    4 A1    5 A1    6 A1    7 A1    8 A1                 
 -8.053  -5.467-104.862 -80.037 -10.588  -8.056  -8.053  -7.576
  1 A2    2 A2    1 B1    2 B1    3 B1    4 B1    5 B1    6 B1                 
 -5.469  -5.467  -8.053  -5.467  -1.146  -0.906  -0.581  -0.545
  7 B1    8 B1    1 B2    2 B2    9 A1   10 A1   11 A1   12 A1                 
 -0.399  -0.499  -1.126  -0.714  -0.485  -0.453  -0.525  -0.361
 13 A1    3 A2    9 B1   10 B1   11 B1   12 B1    3 B2    4 B2                 
 -- Virtual --                   
  0.025   0.060   0.093   0.107   0.121   0.168   0.226   0.329
 14 A1   15 A1   16 A1   17 A1   18 A1   19 A1   20 A1   21 A1                 
  0.374   0.512   0.569   0.649   0.774   0.857   0.913   1.128
 22 A1   23 A1   24 A1   25 A1   26 A1   27 A1   28 A1   29 A1                 
  1.162   1.178   1.482   1.869   2.007   2.646   2.716   7.189
 30 A1   31 A1   32 A1   33 A1   34 A1   35 A1   36 A1   37 A1                 
 10.335  14.770  14.882  26.770  26.984 165.799 219.191  -0.020
 38 A1   39 A1   40 A1   41 A1   42 A1   43 A1   44 A1    4 A2                 
  0.108   0.174   0.421   0.634   0.849   1.069   1.132   1.206
  5 A2    6 A2    7 A2    8 A2    9 A2   10 A2   11 A2   12 A2                 
  1.838   2.623  14.746  26.729   0.066   0.089   0.139   0.159
 13 A2   14 A2   15 A2   16 A2   13 B1   14 B1   15 B1   16 B1                 
  0.169   0.178   0.219   0.292   0.396   0.438   0.573   0.690
 17 B1   18 B1   19 B1   20 B1   21 B1   22 B1   23 B1   24 B1                 
  0.786   0.964   0.976   1.137   1.192   1.248   1.389   1.534
 25 B1   26 B1   27 B1   28 B1   29 B1   30 B1   31 B1   32 B1                 
  1.952   2.069   2.631   2.758   7.409  10.390  14.768  14.864
 33 B1   34 B1   35 B1   36 B1   37 B1   38 B1   39 B1   40 B1                 
 26.759  27.065 166.037 219.248   0.078   0.139   0.385   0.575
 41 B1   42 B1   43 B1   44 B1    5 B2    6 B2    7 B2    8 B2                 
  0.706   0.806   1.125   1.186   1.779   2.591  14.720  26.635
  9 B2   10 B2   11 B2   12 B2   13 B2   14 B2   15 B2   16 B2                 
 --------------------------------------------------------------

          Ground-State Mulliken Net Atomic Charges

     Atom                 Charge (a.u.)
  ----------------------------------------
      1 P                     0.058847
      2 P                     0.058847
      3 Cl                   -0.058847
      4 Cl                   -0.058847
  ----------------------------------------
  Sum of atomic charges =    -0.000000

 -----------------------------------------------------------------
                    Cartesian Multipole Moments
 -----------------------------------------------------------------
    Charge (ESU x 10^10)
                -0.0000
    Dipole Moment (Debye)
         X       0.0000      Y       0.0000      Z       1.2308
       Tot       1.2308
    Quadrupole Moments (Debye-Ang)
        XX     -54.2788     XY      -0.0000     YY     -51.7391
        XZ       0.0000     YZ      -0.0000     ZZ     -52.6397
    Octopole Moments (Debye-Ang^2)
       XXX       0.0000    XXY      -0.0000    XYY       0.0000
       YYY       0.0000    XXZ      -4.0950    XYZ      -0.0000
       YYZ      -3.7470    XZZ       0.0000    YZZ      -0.0000
       ZZZ     -15.6682
    Hexadecapole Moments (Debye-Ang^3)
      XXXX    -693.2219   XXXY      -0.0000   XXYY    -126.3452
      XYYY      -0.0000   YYYY     -72.8991   XXXZ       0.0000
      XXYZ       0.0000   XYYZ       0.0000   YYYZ      -0.0000
      XXZZ    -178.0273   XYZZ      -0.0000   YYZZ     -76.4574
      XZZZ       0.0000   YZZZ       0.0000   ZZZZ    -362.0213
 -----------------------------------------------------------------
 DrvMan completing analytic gradient of the correlated energy
 Correlated dipole moment
            1
    1   0.0000000
    2   0.0000000
    3   0.4842287
 Energy read as -1601.039699355
 Full Analytical Gradient: (in a.u., or Hartree/Bohr)
             1             2             3             4
    1   -0.00008654    0.00008654   -0.00000257    0.00000257
    2   -0.00000000    0.00000000   -0.00000000    0.00000000
    3    0.00000337    0.00000337   -0.00000337   -0.00000337
 Gradient time:  CPU 0.68 s  wall 0.65 s
 ######################################################
 ######################################################
 # Starting finite difference calculation for IDERIV  #
 Finite diff step size:  1.88973e-03 a.u.
 ----------------------------------------------------------------
             Standard Nuclear Orientation (Angstroms)
    I     Atom           X                Y                Z
 ----------------------------------------------------------------
    1      P       1.0240785000     0.0000000000     1.0352728400
    2      P      -1.0230785000     0.0000000000     1.0352728400
    3      Cl     -1.7048698855    -0.0000000000    -0.9134760353
    4      Cl      1.7048698855    -0.0000000000    -0.9134760353
 ----------------------------------------------------------------
 Nuclear Repulsion Energy =   314.2340395475 hartrees
 There are       32 alpha and       32 beta electrons

                       Distance Matrix (Angstroms)
             P (  1)   P (  2)   Cl(  3)
   P (  2)  2.047157
   Cl(  3)  3.353324  2.064573
   Cl(  4)  2.064243  3.352510  3.409740

 Requested basis set is 6-311++G(d,p)
 There are 52 shells and 120 basis functions
 A cutoff of  1.0D-14 yielded   1198 shell pairs
 There are      6888 function pairs (      7398 Cartesian)
 Smallest overlap matrix eigenvalue = 3.60E-04
 Guess MOs from SCF MO coefficient file

 -----------------------------------------------------------------------
  General SCF calculation program by
  Eric Jon Sundstrom, Paul Horn, Yuezhi Mao, Dmitri Zuev, Alec White,
  David Stuck, Shaama M.S., Shane Yost, Joonho Lee, David Small,
  Daniel Levine, Susi Lehtola, Hugh Burton, Evgeny Epifanovsky
 -----------------------------------------------------------------------
 Hartree-Fock
 using 4 threads for integral computing
 -------------------------------------------------------
 OpenMP Integral computing Module                
 Release: version 2.0, May 2017, Q-Chem Inc. Pleasanton 
 -------------------------------------------------------
 A restricted SCF calculation will be
 performed using DIIS
 SCF converges when DIIS error is below 1.0e-08
 ---------------------------------------
  Cycle       Energy         DIIS error
 ---------------------------------------
    1   -1600.5024424222      1.00e-05  
    2   -1600.5024427052      2.83e-06  
    3   -1600.5024427324      1.15e-06  
    4   -1600.5024427370      3.40e-07  
    5   -1600.5024427376      1.15e-07  
    6   -1600.5024427377      4.93e-08  
    7   -1600.5024427377      1.84e-08  
    8   -1600.5024427377      5.03e-09  Convergence criterion met
 ---------------------------------------
 SCF time:   CPU 4.70s  wall 1.00s 
 SCF   energy in the final basis set =    -1600.5024427377
 Total energy in the final basis set =    -1600.5024427377


 ------------------------------------------------------------------------------

   CCMAN2: suite of methods based on coupled cluster
           and equation of motion theories.

   Components:
   * libvmm-1.3-trunk
     by Evgeny Epifanovsky, Ilya Kaliman.
   * libtensor-2.5-trunk
     by Evgeny Epifanovsky, Michael Wormit, Dmitry Zuev, Sam Manzer, 
        Ilya Kaliman.
   * libcc-2.5-trunk
     by Evgeny Epifanovsky, Arik Landau, Tomasz Kus, Kirill Khistyaev, 
        Dmitry Zuev, Prashant Manohar, Xintian Feng, Anna Krylov, 
        Matthew Goldey, Alec White, Thomas Jagau, Kaushik Nanda, 
        Anastasia Gunina, Alexander Kunitsa, Joonho Lee.

   CCMAN original authors:
   Anna I. Krylov, C. David Sherrill, Steven R. Gwaltney,
   Edward F. C. Byrd (2000)
   Sergey V. Levchenko, Lyudmila V. Slipchenko, Tao Wang,
   Ana-Maria C. Cristian (2003)
   Piotr A. Pieniazek, C. Melania Oana, Evgeny Epifanovsky (2007)
   Prashant Manohar (2009)

 ------------------------------------------------------------------------------


 Allocating and initializing 29808MB of RAM...
 Calculation will run on 4 cores.


 Alpha MOs, Restricted
 -- Occupied --                  
-104.86 -104.86  -80.04  -80.04  -10.59  -10.59   -8.06   -8.06
  1 A     2 A     3 A     4 A     5 A     6 A     7 A     8 A                  
 -8.053  -8.053  -8.053  -8.053  -7.577  -7.576  -5.469  -5.469
  9 A    10 A    11 A    12 A    13 A    14 A    15 A    16 A                  
 -5.467  -5.467  -5.467  -5.467  -1.146  -1.126  -0.906  -0.714
 17 A    18 A    19 A    20 A    21 A    22 A    23 A    24 A                  
 -0.581  -0.545  -0.525  -0.499  -0.485  -0.453  -0.399  -0.361
 25 A    26 A    27 A    28 A    29 A    30 A    31 A    32 A                  
 -- Virtual --                   
 -0.020   0.025   0.060   0.066   0.078   0.089   0.093   0.107
 33 A    34 A    35 A    36 A    37 A    38 A    39 A    40 A                  
  0.108   0.121   0.139   0.139   0.159   0.168   0.168   0.174
 41 A    42 A    43 A    44 A    45 A    46 A    47 A    48 A                  
  0.178   0.219   0.226   0.292   0.329   0.374   0.385   0.396
 49 A    50 A    51 A    52 A    53 A    54 A    55 A    56 A                  
  0.421   0.438   0.512   0.569   0.573   0.575   0.634   0.649
 57 A    58 A    59 A    60 A    61 A    62 A    63 A    64 A                  
  0.690   0.706   0.774   0.786   0.806   0.849   0.857   0.913
 65 A    66 A    67 A    68 A    69 A    70 A    71 A    72 A                  
  0.963   0.976   1.068   1.125   1.128   1.132   1.137   1.162
 73 A    74 A    75 A    76 A    77 A    78 A    79 A    80 A                  
  1.178   1.186   1.192   1.206   1.247   1.388   1.482   1.534
 81 A    82 A    83 A    84 A    85 A    86 A    87 A    88 A                  
  1.779   1.838   1.869   1.952   2.007   2.069   2.591   2.623
 89 A    90 A    91 A    92 A    93 A    94 A    95 A    96 A                  
  2.631   2.646   2.716   2.758   7.189   7.409  10.335  10.390
 97 A    98 A    99 A   100 A   101 A   102 A   103 A   104 A                  
 14.720  14.746  14.768  14.770  14.864  14.882  26.635  26.729
105 A   106 A   107 A   108 A   109 A   110 A   111 A   112 A                  
 26.759  26.770  26.984  27.065 165.799 166.036 219.191 219.248
113 A   114 A   115 A   116 A   117 A   118 A   119 A   120 A                  

 Beta MOs, Restricted
 -- Occupied --                  
-104.86 -104.86  -80.04  -80.04  -10.59  -10.59   -8.06   -8.06
  1 A     2 A     3 A     4 A     5 A     6 A     7 A     8 A                  
 -8.053  -8.053  -8.053  -8.053  -7.577  -7.576  -5.469  -5.469
  9 A    10 A    11 A    12 A    13 A    14 A    15 A    16 A                  
 -5.467  -5.467  -5.467  -5.467  -1.146  -1.126  -0.906  -0.714
 17 A    18 A    19 A    20 A    21 A    22 A    23 A    24 A                  
 -0.581  -0.545  -0.525  -0.499  -0.485  -0.453  -0.399  -0.361
 25 A    26 A    27 A    28 A    29 A    30 A    31 A    32 A                  
 -- Virtual --                   
 -0.020   0.025   0.060   0.066   0.078   0.089   0.093   0.107
 33 A    34 A    35 A    36 A    37 A    38 A    39 A    40 A                  
  0.108   0.121   0.139   0.139   0.159   0.168   0.168   0.174
 41 A    42 A    43 A    44 A    45 A    46 A    47 A    48 A                  
  0.178   0.219   0.226   0.292   0.329   0.374   0.385   0.396
 49 A    50 A    51 A    52 A    53 A    54 A    55 A    56 A                  
  0.421   0.438   0.512   0.569   0.573   0.575   0.634   0.649
 57 A    58 A    59 A    60 A    61 A    62 A    63 A    64 A                  
  0.690   0.706   0.774   0.786   0.806   0.849   0.857   0.913
 65 A    66 A    67 A    68 A    69 A    70 A    71 A    72 A                  
  0.963   0.976   1.068   1.125   1.128   1.132   1.137   1.162
 73 A    74 A    75 A    76 A    77 A    78 A    79 A    80 A                  
  1.178   1.186   1.192   1.206   1.247   1.388   1.482   1.534
 81 A    82 A    83 A    84 A    85 A    86 A    87 A    88 A                  
  1.779   1.838   1.869   1.952   2.007   2.069   2.591   2.623
 89 A    90 A    91 A    92 A    93 A    94 A    95 A    96 A                  
  2.631   2.646   2.716   2.758   7.189   7.409  10.335  10.390
 97 A    98 A    99 A   100 A   101 A   102 A   103 A   104 A                  
 14.720  14.746  14.768  14.770  14.864  14.882  26.635  26.729
105 A   106 A   107 A   108 A   109 A   110 A   111 A   112 A                  
 26.759  26.770  26.984  27.065 165.799 166.036 219.191 219.248
113 A   114 A   115 A   116 A   117 A   118 A   119 A   120 A                  

 Occupation and symmetry of molecular orbitals

 Point group: C1 (1 irreducible representation).

                           A     All 
 -------------------------------------
 All molecular orbitals:
  - Alpha                  120   120 
  - Beta                   120   120 
 -------------------------------------
 Alpha orbitals:
  - Frozen occupied        20    20  
  - Active occupied        12    12  
  - Active virtual         88    88  
  - Frozen virtual         0     0   
 -------------------------------------
 Beta orbitals:
  - Frozen occupied        20    20  
  - Active occupied        12    12  
  - Active virtual         88    88  
  - Frozen virtual         0     0   
 -------------------------------------

 Import integrals:   CPU 0.00 s  wall 0.00 s

 Import integrals:   CPU 27.42 s  wall 6.98 s

 MP2 amplitudes:   CPU 0.04 s  wall 0.02 s

Running a double precision version
           CCSD T amplitudes will be solved using DIIS.

           Start     Size      MaxIter   EConv     TConv     
           3         7         100       1.00e-07  1.00e-05  
 ------------------------------------------------------------------------------
           Energy (a.u.)   Ediff      Tdiff       Comment
 ------------------------------------------------------------------------------
         -1600.99739083                           
     1   -1601.02077132   2.34e-02   7.79e-01     
     2   -1601.03553215   1.48e-02   9.59e-02     
     3   -1601.03728793   1.76e-03   4.02e-02     
     4   -1601.03907976   1.79e-03   1.33e-02     Switched to DIIS steps.
     5   -1601.03968752   6.08e-04   1.16e-02     
     6   -1601.03970582   1.83e-05   2.36e-03     
     7   -1601.03969739   8.43e-06   8.48e-04     
     8   -1601.03969805   6.64e-07   1.93e-04     
     9   -1601.03969886   8.09e-07   7.43e-05     
    10   -1601.03969904   1.75e-07   3.51e-05     
    11   -1601.03969912   8.01e-08   2.64e-05     
    12   -1601.03969912   1.55e-09   6.44e-06     
 ------------------------------------------------------------------------------
         -1601.03969912                           CCSD T converged.

End of double precision
 SCF energy                 = -1600.50244274
 MP2 energy                 = -1600.99739083
 CCSD correlation energy     =    -0.53725638
 CCSD total energy           = -1601.03969912

 CCSD  T1^2 = 0.0105  T2^2 = 0.2799  Leading amplitudes:

 Amplitude    Orbitals with energies
  0.0264       28 (A) A                  ->    33 (A) A                   
              -0.4987                         -0.0204                     
  0.0264       28 (A) B                  ->    33 (A) B                   
              -0.4987                         -0.0204                     
  0.0219       32 (A) A                  ->    55 (A) A                   
              -0.3605                          0.3853                     
  0.0219       32 (A) B                  ->    55 (A) B                   
              -0.3605                          0.3853                     

 Amplitude    Orbitals with energies
 -0.1506       32 (A) A      32 (A) B    ->    33 (A) A      33 (A) B     
              -0.3605       -0.3605           -0.0204       -0.0204       
  0.1506       32 (A) A      32 (A) B    ->    33 (A) B      33 (A) A     
              -0.3605       -0.3605           -0.0204       -0.0204       
  0.1506       32 (A) B      32 (A) A    ->    33 (A) A      33 (A) B     
              -0.3605       -0.3605           -0.0204       -0.0204       
 -0.1506       32 (A) B      32 (A) A    ->    33 (A) B      33 (A) A     
              -0.3605       -0.3605           -0.0204       -0.0204       

 Computing CCSD intemediates for later calculations in double precision
 Finished.

Running a double precision version
           CCSD Lambda amplitudes will be solved using DIIS.
           Start     Size      MaxIter   EConv     LConv     
           3         7         100       1.00e-07  1.00e-05  
 ------------------------------------------------------------------------------
            Enorm      Ldiff       Comment
 ------------------------------------------------------------------------------
     1     5.86e-02   4.74e-02     
     2     1.30e-02   5.50e-03     
     3     5.48e-03   2.45e-03     
     4     2.50e-03   1.31e-03     Switched to DIIS steps.
     5     8.10e-04   4.33e-04     
     6     3.42e-04   1.25e-04     
     7     9.92e-05   2.70e-05     
     8     4.06e-05   3.25e-06     
     9     1.51e-05   2.84e-06     
    10     6.06e-06   1.16e-06     
    11     1.97e-06   4.83e-07     
    12     9.87e-07   1.24e-07     
    13     4.77e-07   7.89e-08     
    14     2.24e-07   1.02e-10     
    15     1.05e-07   4.97e-09     
    16     3.43e-08   7.11e-09     
 ------------------------------------------------------------------------------
                                   CCSD Lambda converged.

 Computing density matrices in double precision...
           Orbital response amplitudes will be solved using DIIS.
           Start     Size      MaxIter   EConv     LConv     
           3         7         100       1.00e-06  1.00e-06  
 ------------------------------------------------------------------------------
            Enorm      Ldiff       Comment
 ------------------------------------------------------------------------------
     1     7.42e-02   6.25e-03     
     2     3.89e-02   2.20e-02     
     3     2.68e-02   1.20e-02     
     4     4.05e-03   9.09e-03     Switched to DIIS steps.
     5     5.79e-04   7.56e-04     
     6     1.28e-04   8.52e-05     
     7     4.00e-05   1.12e-05     
     8     4.02e-05   2.51e-06     
     9     5.59e-06   1.55e-07     
    10     8.21e-07   3.82e-08     
 ------------------------------------------------------------------------------
                                   Orbital response converged.

 Computing density matrices... Done.
 CCSD calculation:   CPU 566.08 s  wall 149.79 s

 Transferring MO TPDM to AO TPDM
 Transferring g2_o1o1o1o1
 Transferring g2_o1o1o1v1
 Transferring g2_o1o1v1v1
 Transferring g2_o1v1o1v1
 Transferring g2_o1v1v1v1
 Transferring g2_v1v1v1v1
 Adding separable TPDM
 Computing TPDM gradient
 --------------------------------------------------------
 2e gradient
  Atom          X               Y               Z
 --------------------------------------------------------
    1        -17.585558        0.000000      -19.937162  
    2         17.579570       -0.000000      -19.931578  
    3         17.647244        0.000000       19.930513  
    4        -17.641256       -0.000000       19.938227  
 --------------------------------------------------------
 --------------------------------------------------------
 Final gradient
  Atom          X               Y               Z
 --------------------------------------------------------
    1        -17.585558        0.000000      -19.937162  
    2         17.579570       -0.000000      -19.931578  
    3         17.647244        0.000000       19.930513  
    4        -17.641256       -0.000000       19.938227  
 --------------------------------------------------------
 Analytic gradient from two-electron contribution:   CPU 163.82 s  wall 46.25 s

 Total ccman2 time:   CPU 760.20 s  wall 203.93 s


 --------------------------------------------------------------

                    Orbital Energies (a.u.)
 --------------------------------------------------------------

 Alpha MOs
 -- Occupied --
*******-104.862 -80.037 -80.037 -10.588 -10.588  -8.056  -8.056
 -8.053  -8.053  -8.053  -8.053  -7.577  -7.576  -5.469  -5.469
 -5.467  -5.467  -5.467  -5.467  -1.146  -1.126  -0.906  -0.714
 -0.581  -0.545  -0.525  -0.499  -0.485  -0.453  -0.399  -0.361
 -- Virtual --
 -0.020   0.025   0.060   0.066   0.078   0.089   0.093   0.107
  0.108   0.121   0.139   0.139   0.159   0.168   0.168   0.174
  0.178   0.219   0.226   0.292   0.329   0.374   0.385   0.396
  0.421   0.438   0.512   0.569   0.573   0.575   0.634   0.649
  0.690   0.706   0.774   0.786   0.806   0.849   0.857   0.913
  0.963   0.976   1.068   1.125   1.128   1.132   1.137   1.162
  1.178   1.186   1.192   1.206   1.247   1.388   1.482   1.534
  1.779   1.838   1.869   1.952   2.007   2.069   2.591   2.623
  2.631   2.646   2.716   2.758   7.189   7.409  10.335  10.390
 14.720  14.746  14.768  14.770  14.864  14.882  26.635  26.729
 26.759  26.770  26.984  27.065 165.799 166.036 219.191 219.248
 --------------------------------------------------------------

          Ground-State Mulliken Net Atomic Charges

     Atom                 Charge (a.u.)
  ----------------------------------------
      1 P                     0.058611
      2 P                     0.058823
      3 Cl                   -0.058801
      4 Cl                   -0.058632
  ----------------------------------------
  Sum of atomic charges =     0.000000

 -----------------------------------------------------------------
                    Cartesian Multipole Moments
 -----------------------------------------------------------------
    Charge (ESU x 10^10)
                 0.0000
    Dipole Moment (Debye)
         X       0.0019      Y       0.0000      Z       1.2304
       Tot       1.2304
    Quadrupole Moments (Debye-Ang)
        XX     -54.2777     XY      -0.0000     YY     -51.7421
        XZ       0.0012     YZ       0.0000     ZZ     -52.6392
    Octopole Moments (Debye-Ang^2)
       XXX      -0.0312    XXY       0.0000    XYY      -0.0111
       YYY       0.0000    XXZ      -4.0973    XYZ      -0.0000
       YYZ      -3.7517    XZZ      -0.0103    YZZ       0.0000
       ZZZ     -15.6680
    Hexadecapole Moments (Debye-Ang^3)
      XXXX    -693.3725   XXXY      -0.0000   XXYY    -126.3738
      XYYY      -0.0000   YYYY     -72.9128   XXXZ      -0.0330
      XXYZ       0.0000   XYYZ      -0.0141   YYYZ       0.0000
      XXZZ    -178.0624   XYZZ      -0.0000   YYZZ     -76.4638
      XZZZ      -0.0373   YZZZ       0.0000   ZZZZ    -362.0121
 -----------------------------------------------------------------
 DrvMan completing analytic gradient of the correlated energy
 Correlated dipole moment
            1
    1   0.0007521
    2   0.0000000
    3   0.4840812
 Energy read as -1601.039699120
 Full Analytical Gradient: (in a.u., or Hartree/Bohr)
             1             2             3             4
    1    0.00033513   -0.00026145   -0.00002909   -0.00004459
    2    0.00000000    0.00000000    0.00000000   -0.00000000
    3   -0.00004638   -0.00002547   -0.00001247    0.00008433
 Gradient time:  CPU 0.68 s  wall 0.65 s
 ----------------------------------------------------------------
             Standard Nuclear Orientation (Angstroms)
    I     Atom           X                Y                Z
 ----------------------------------------------------------------
    1      P       1.0220785000     0.0000000000     1.0352728400
    2      P      -1.0230785000     0.0000000000     1.0352728400
    3      Cl     -1.7048698855    -0.0000000000    -0.9134760353
    4      Cl      1.7048698855    -0.0000000000    -0.9134760353
 ----------------------------------------------------------------
 Nuclear Repulsion Energy =   314.2895462668 hartrees
 There are       32 alpha and       32 beta electrons

                       Distance Matrix (Angstroms)
             P (  1)   P (  2)   Cl(  3)
   P (  2)  2.045157
   Cl(  3)  3.351697  2.064573
   Cl(  4)  2.064903  3.352510  3.409740

 Requested basis set is 6-311++G(d,p)
 There are 52 shells and 120 basis functions
 A cutoff of  1.0D-14 yielded   1198 shell pairs
 There are      6888 function pairs (      7398 Cartesian)
 Smallest overlap matrix eigenvalue = 3.58E-04
 Guess MOs from SCF MO coefficient file

 -----------------------------------------------------------------------
  General SCF calculation program by
  Eric Jon Sundstrom, Paul Horn, Yuezhi Mao, Dmitri Zuev, Alec White,
  David Stuck, Shaama M.S., Shane Yost, Joonho Lee, David Small,
  Daniel Levine, Susi Lehtola, Hugh Burton, Evgeny Epifanovsky
 -----------------------------------------------------------------------
 Hartree-Fock
 using 4 threads for integral computing
 -------------------------------------------------------
 OpenMP Integral computing Module                
 Release: version 2.0, May 2017, Q-Chem Inc. Pleasanton 
 -------------------------------------------------------
 A restricted SCF calculation will be
 performed using DIIS
 SCF converges when DIIS error is below 1.0e-08
 ---------------------------------------
  Cycle       Energy         DIIS error
 ---------------------------------------
    1   -1600.5025046201      2.01e-05  
    2   -1600.5025057526      5.67e-06  
    3   -1600.5025058612      2.29e-06  
    4   -1600.5025058798      6.79e-07  
    5   -1600.5025058822      2.30e-07  
    6   -1600.5025058826      9.83e-08  
    7   -1600.5025058827      3.69e-08  
    8   -1600.5025058827      1.01e-08  
    9   -1600.5025058827      3.06e-09  Convergence criterion met
 ---------------------------------------
 SCF time:   CPU 5.28s  wall 1.00s 
 SCF   energy in the final basis set =    -1600.5025058827
 Total energy in the final basis set =    -1600.5025058827


 ------------------------------------------------------------------------------

   CCMAN2: suite of methods based on coupled cluster
           and equation of motion theories.

   Components:
   * libvmm-1.3-trunk
     by Evgeny Epifanovsky, Ilya Kaliman.
   * libtensor-2.5-trunk
     by Evgeny Epifanovsky, Michael Wormit, Dmitry Zuev, Sam Manzer, 
        Ilya Kaliman.
   * libcc-2.5-trunk
     by Evgeny Epifanovsky, Arik Landau, Tomasz Kus, Kirill Khistyaev, 
        Dmitry Zuev, Prashant Manohar, Xintian Feng, Anna Krylov, 
        Matthew Goldey, Alec White, Thomas Jagau, Kaushik Nanda, 
        Anastasia Gunina, Alexander Kunitsa, Joonho Lee.

   CCMAN original authors:
   Anna I. Krylov, C. David Sherrill, Steven R. Gwaltney,
   Edward F. C. Byrd (2000)
   Sergey V. Levchenko, Lyudmila V. Slipchenko, Tao Wang,
   Ana-Maria C. Cristian (2003)
   Piotr A. Pieniazek, C. Melania Oana, Evgeny Epifanovsky (2007)
   Prashant Manohar (2009)

 ------------------------------------------------------------------------------


 Allocating and initializing 29808MB of RAM...
 Calculation will run on 4 cores.


 Alpha MOs, Restricted
 -- Occupied --                  
-104.86 -104.86  -80.04  -80.04  -10.59  -10.59   -8.06   -8.06
  1 A     2 A     3 A     4 A     5 A     6 A     7 A     8 A                  
 -8.053  -8.053  -8.053  -8.053  -7.577  -7.576  -5.469  -5.469
  9 A    10 A    11 A    12 A    13 A    14 A    15 A    16 A                  
 -5.467  -5.467  -5.467  -5.467  -1.146  -1.126  -0.907  -0.714
 17 A    18 A    19 A    20 A    21 A    22 A    23 A    24 A                  
 -0.581  -0.545  -0.525  -0.499  -0.485  -0.453  -0.399  -0.361
 25 A    26 A    27 A    28 A    29 A    30 A    31 A    32 A                  
 -- Virtual --                   
 -0.020   0.025   0.060   0.066   0.078   0.089   0.093   0.107
 33 A    34 A    35 A    36 A    37 A    38 A    39 A    40 A                  
  0.108   0.121   0.139   0.139   0.159   0.168   0.169   0.174
 41 A    42 A    43 A    44 A    45 A    46 A    47 A    48 A                  
  0.178   0.219   0.226   0.292   0.329   0.374   0.385   0.396
 49 A    50 A    51 A    52 A    53 A    54 A    55 A    56 A                  
  0.421   0.438   0.512   0.569   0.573   0.575   0.634   0.648
 57 A    58 A    59 A    60 A    61 A    62 A    63 A    64 A                  
  0.690   0.706   0.774   0.786   0.806   0.850   0.857   0.913
 65 A    66 A    67 A    68 A    69 A    70 A    71 A    72 A                  
  0.964   0.976   1.069   1.125   1.128   1.132   1.137   1.163
 73 A    74 A    75 A    76 A    77 A    78 A    79 A    80 A                  
  1.178   1.186   1.192   1.206   1.248   1.389   1.481   1.534
 81 A    82 A    83 A    84 A    85 A    86 A    87 A    88 A                  
  1.780   1.838   1.869   1.952   2.007   2.069   2.591   2.623
 89 A    90 A    91 A    92 A    93 A    94 A    95 A    96 A                  
  2.631   2.646   2.716   2.758   7.189   7.410  10.335  10.390
 97 A    98 A    99 A   100 A   101 A   102 A   103 A   104 A                  
 14.720  14.746  14.769  14.770  14.864  14.882  26.635  26.729
105 A   106 A   107 A   108 A   109 A   110 A   111 A   112 A                  
 26.759  26.770  26.984  27.065 165.799 166.038 219.192 219.248
113 A   114 A   115 A   116 A   117 A   118 A   119 A   120 A                  

 Beta MOs, Restricted
 -- Occupied --                  
-104.86 -104.86  -80.04  -80.04  -10.59  -10.59   -8.06   -8.06
  1 A     2 A     3 A     4 A     5 A     6 A     7 A     8 A                  
 -8.053  -8.053  -8.053  -8.053  -7.577  -7.576  -5.469  -5.469
  9 A    10 A    11 A    12 A    13 A    14 A    15 A    16 A                  
 -5.467  -5.467  -5.467  -5.467  -1.146  -1.126  -0.907  -0.714
 17 A    18 A    19 A    20 A    21 A    22 A    23 A    24 A                  
 -0.581  -0.545  -0.525  -0.499  -0.485  -0.453  -0.399  -0.361
 25 A    26 A    27 A    28 A    29 A    30 A    31 A    32 A                  
 -- Virtual --                   
 -0.020   0.025   0.060   0.066   0.078   0.089   0.093   0.107
 33 A    34 A    35 A    36 A    37 A    38 A    39 A    40 A                  
  0.108   0.121   0.139   0.139   0.159   0.168   0.169   0.174
 41 A    42 A    43 A    44 A    45 A    46 A    47 A    48 A                  
  0.178   0.219   0.226   0.292   0.329   0.374   0.385   0.396
 49 A    50 A    51 A    52 A    53 A    54 A    55 A    56 A                  
  0.421   0.438   0.512   0.569   0.573   0.575   0.634   0.648
 57 A    58 A    59 A    60 A    61 A    62 A    63 A    64 A                  
  0.690   0.706   0.774   0.786   0.806   0.850   0.857   0.913
 65 A    66 A    67 A    68 A    69 A    70 A    71 A    72 A                  
  0.964   0.976   1.069   1.125   1.128   1.132   1.137   1.163
 73 A    74 A    75 A    76 A    77 A    78 A    79 A    80 A                  
  1.178   1.186   1.192   1.206   1.248   1.389   1.481   1.534
 81 A    82 A    83 A    84 A    85 A    86 A    87 A    88 A                  
  1.780   1.838   1.869   1.952   2.007   2.069   2.591   2.623
 89 A    90 A    91 A    92 A    93 A    94 A    95 A    96 A                  
  2.631   2.646   2.716   2.758   7.189   7.410  10.335  10.390
 97 A    98 A    99 A   100 A   101 A   102 A   103 A   104 A                  
 14.720  14.746  14.769  14.770  14.864  14.882  26.635  26.729
105 A   106 A   107 A   108 A   109 A   110 A   111 A   112 A                  
 26.759  26.770  26.984  27.065 165.799 166.038 219.192 219.248
113 A   114 A   115 A   116 A   117 A   118 A   119 A   120 A                  

 Occupation and symmetry of molecular orbitals

 Point group: C1 (1 irreducible representation).

                           A     All 
 -------------------------------------
 All molecular orbitals:
  - Alpha                  120   120 
  - Beta                   120   120 
 -------------------------------------
 Alpha orbitals:
  - Frozen occupied        20    20  
  - Active occupied        12    12  
  - Active virtual         88    88  
  - Frozen virtual         0     0   
 -------------------------------------
 Beta orbitals:
  - Frozen occupied        20    20  
  - Active occupied        12    12  
  - Active virtual         88    88  
  - Frozen virtual         0     0   
 -------------------------------------

 Import integrals:   CPU 0.00 s  wall 0.00 s

 Import integrals:   CPU 27.41 s  wall 6.98 s

 MP2 amplitudes:   CPU 0.04 s  wall 0.02 s

Running a double precision version
           CCSD T amplitudes will be solved using DIIS.

           Start     Size      MaxIter   EConv     TConv     
           3         7         100       1.00e-07  1.00e-05  
 ------------------------------------------------------------------------------
           Energy (a.u.)   Ediff      Tdiff       Comment
 ------------------------------------------------------------------------------
         -1600.99737651                           
     1   -1601.02078611   2.34e-02   7.79e-01     
     2   -1601.03553299   1.47e-02   9.59e-02     
     3   -1601.03729092   1.76e-03   4.01e-02     
     4   -1601.03908040   1.79e-03   1.33e-02     Switched to DIIS steps.
     5   -1601.03968714   6.07e-04   1.16e-02     
     6   -1601.03970538   1.82e-05   2.35e-03     
     7   -1601.03969704   8.34e-06   8.45e-04     
     8   -1601.03969771   6.74e-07   1.93e-04     
     9   -1601.03969853   8.18e-07   7.47e-05     
    10   -1601.03969871   1.80e-07   3.56e-05     
    11   -1601.03969879   7.94e-08   2.66e-05     
    12   -1601.03969879   9.96e-10   6.45e-06     
 ------------------------------------------------------------------------------
         -1601.03969879                           CCSD T converged.

End of double precision
 SCF energy                 = -1600.50250588
 MP2 energy                 = -1600.99737651
 CCSD correlation energy     =    -0.53719291
 CCSD total energy           = -1601.03969879

 CCSD  T1^2 = 0.0104  T2^2 = 0.2797  Leading amplitudes:

 Amplitude    Orbitals with energies
  0.0264       28 (A) A                  ->    33 (A) A                   
              -0.4986                         -0.0202                     
  0.0264       28 (A) B                  ->    33 (A) B                   
              -0.4986                         -0.0202                     
 -0.0218       32 (A) A                  ->    55 (A) A                   
              -0.3608                          0.3851                     
 -0.0218       32 (A) B                  ->    55 (A) B                   
              -0.3608                          0.3851                     

 Amplitude    Orbitals with energies
 -0.1501       32 (A) A      32 (A) B    ->    33 (A) A      33 (A) B     
              -0.3608       -0.3608           -0.0202       -0.0202       
  0.1501       32 (A) A      32 (A) B    ->    33 (A) B      33 (A) A     
              -0.3608       -0.3608           -0.0202       -0.0202       
  0.1501       32 (A) B      32 (A) A    ->    33 (A) A      33 (A) B     
              -0.3608       -0.3608           -0.0202       -0.0202       
 -0.1501       32 (A) B      32 (A) A    ->    33 (A) B      33 (A) A     
              -0.3608       -0.3608           -0.0202       -0.0202       

 Computing CCSD intemediates for later calculations in double precision
 Finished.

Running a double precision version
           CCSD Lambda amplitudes will be solved using DIIS.
           Start     Size      MaxIter   EConv     LConv     
           3         7         100       1.00e-07  1.00e-05  
 ------------------------------------------------------------------------------
            Enorm      Ldiff       Comment
 ------------------------------------------------------------------------------
     1     5.85e-02   4.73e-02     
     2     1.30e-02   5.50e-03     
     3     5.47e-03   2.44e-03     
     4     2.49e-03   1.31e-03     Switched to DIIS steps.
     5     8.09e-04   4.32e-04     
     6     3.41e-04   1.25e-04     
     7     9.93e-05   2.68e-05     
     8     4.07e-05   3.26e-06     
     9     1.52e-05   2.84e-06     
    10     6.09e-06   1.15e-06     
    11     2.00e-06   4.76e-07     
    12     1.01e-06   1.21e-07     
    13     4.88e-07   7.74e-08     
    14     2.26e-07   1.29e-09     
    15     1.06e-07   4.40e-09     
    16     3.44e-08   7.33e-09     
 ------------------------------------------------------------------------------
                                   CCSD Lambda converged.

 Computing density matrices in double precision...
           Orbital response amplitudes will be solved using DIIS.
           Start     Size      MaxIter   EConv     LConv     
           3         7         100       1.00e-06  1.00e-06  
 ------------------------------------------------------------------------------
            Enorm      Ldiff       Comment
 ------------------------------------------------------------------------------
     1     7.42e-02   6.27e-03     
     2     3.89e-02   2.20e-02     
     3     2.68e-02   1.20e-02     
     4     4.05e-03   9.08e-03     Switched to DIIS steps.
     5     5.79e-04   7.57e-04     
     6     1.28e-04   8.52e-05     
     7     3.88e-05   1.13e-05     
     8     3.77e-05   2.52e-06     
     9     5.84e-06   1.31e-07     
    10     8.24e-07   3.77e-08     
 ------------------------------------------------------------------------------
                                   Orbital response converged.

 Computing density matrices... Done.
 CCSD calculation:   CPU 564.90 s  wall 149.58 s

 Transferring MO TPDM to AO TPDM
 Transferring g2_o1o1o1o1
 Transferring g2_o1o1o1v1
 Transferring g2_o1o1v1v1
 Transferring g2_o1v1o1v1
 Transferring g2_o1v1v1v1
 Transferring g2_v1v1v1v1
 Adding separable TPDM
 Computing TPDM gradient
 --------------------------------------------------------
 2e gradient
  Atom          X               Y               Z
 --------------------------------------------------------
    1        -17.601422        0.000000      -19.929236  
    2         17.607401       -0.000000      -19.934826  
    3         17.649986        0.000000       19.935893  
    4        -17.655965       -0.000000       19.928169  
 --------------------------------------------------------
 --------------------------------------------------------
 Final gradient
  Atom          X               Y               Z
 --------------------------------------------------------
    1        -17.601422        0.000000      -19.929236  
    2         17.607401       -0.000000      -19.934826  
    3         17.649986        0.000000       19.935893  
    4        -17.655965       -0.000000       19.928169  
 --------------------------------------------------------
 Analytic gradient from two-electron contribution:   CPU 164.48 s  wall 46.29 s

 Total ccman2 time:   CPU 759.67 s  wall 203.77 s


 --------------------------------------------------------------

                    Orbital Energies (a.u.)
 --------------------------------------------------------------

 Alpha MOs
 -- Occupied --
*******-104.862 -80.037 -80.037 -10.588 -10.588  -8.056  -8.056
 -8.053  -8.053  -8.053  -8.053  -7.577  -7.576  -5.469  -5.469
 -5.467  -5.467  -5.467  -5.467  -1.146  -1.126  -0.907  -0.714
 -0.581  -0.545  -0.525  -0.499  -0.485  -0.453  -0.399  -0.361
 -- Virtual --
 -0.020   0.025   0.060   0.066   0.078   0.089   0.093   0.107
  0.108   0.121   0.139   0.139   0.159   0.168   0.169   0.174
  0.178   0.219   0.226   0.292   0.329   0.374   0.385   0.396
  0.421   0.438   0.512   0.569   0.573   0.575   0.634   0.648
  0.690   0.706   0.774   0.786   0.806   0.850   0.857   0.913
  0.964   0.976   1.069   1.125   1.128   1.132   1.137   1.163
  1.178   1.186   1.192   1.206   1.248   1.389   1.481   1.534
  1.780   1.838   1.869   1.952   2.007   2.069   2.591   2.623
  2.631   2.646   2.716   2.758   7.189   7.410  10.335  10.390
 14.720  14.746  14.769  14.770  14.864  14.882  26.635  26.729
 26.759  26.770  26.984  27.065 165.799 166.038 219.192 219.248
 --------------------------------------------------------------

          Ground-State Mulliken Net Atomic Charges

     Atom                 Charge (a.u.)
  ----------------------------------------
      1 P                     0.059083
      2 P                     0.058870
      3 Cl                   -0.058892
      4 Cl                   -0.059061
  ----------------------------------------
  Sum of atomic charges =     0.000000

 -----------------------------------------------------------------
                    Cartesian Multipole Moments
 -----------------------------------------------------------------
    Charge (ESU x 10^10)
                 0.0000
    Dipole Moment (Debye)
         X      -0.0019      Y      -0.0000      Z       1.2312
       Tot       1.2312
    Quadrupole Moments (Debye-Ang)
        XX     -54.2798     XY      -0.0000     YY     -51.7361
        XZ      -0.0012     YZ      -0.0000     ZZ     -52.6402
    Octopole Moments (Debye-Ang^2)
       XXX       0.0312    XXY      -0.0000    XYY       0.0111
       YYY      -0.0000    XXZ      -4.0926    XYZ       0.0000
       YYZ      -3.7424    XZZ       0.0103    YZZ      -0.0000
       ZZZ     -15.6685
    Hexadecapole Moments (Debye-Ang^3)
      XXXX    -693.0715   XXXY      -0.0000   XXYY    -126.3166
      XYYY       0.0000   YYYY     -72.8854   XXXZ       0.0330
      XXYZ       0.0000   XYYZ       0.0141   YYYZ      -0.0000
      XXZZ    -177.9922   XYZZ      -0.0000   YYZZ     -76.4510
      XZZZ       0.0374   YZZZ      -0.0000   ZZZZ    -362.0304
 -----------------------------------------------------------------
 DrvMan completing analytic gradient of the correlated energy
 Correlated dipole moment
            1
    1  -0.0007527
    2  -0.0000000
    3   0.4843769
 Energy read as -1601.039698791
 Full Analytical Gradient: (in a.u., or Hartree/Bohr)
             1             2             3             4
    1   -0.00050999    0.00043625    0.00002400    0.00004974
    2    0.00000000   -0.00000000    0.00000000   -0.00000000
    3    0.00005296    0.00003217    0.00000580   -0.00009094
 Gradient time:  CPU 0.68 s  wall 0.64 s
 ----------------------------------------------------------------
             Standard Nuclear Orientation (Angstroms)
    I     Atom           X                Y                Z
 ----------------------------------------------------------------
    1      P       1.0230785000     0.0010000000     1.0352728400
    2      P      -1.0230785000     0.0000000000     1.0352728400
    3      Cl     -1.7048698855    -0.0000000000    -0.9134760353
    4      Cl      1.7048698855    -0.0000000000    -0.9134760353
 ----------------------------------------------------------------
 Nuclear Repulsion Energy =   314.2617659944 hartrees
 There are       32 alpha and       32 beta electrons

                       Distance Matrix (Angstroms)
             P (  1)   P (  2)   Cl(  3)
   P (  2)  2.046157
   Cl(  3)  3.352510  2.064573
   Cl(  4)  2.064573  3.352510  3.409740

 Requested basis set is 6-311++G(d,p)
 There are 52 shells and 120 basis functions
 A cutoff of  1.0D-14 yielded   1198 shell pairs
 There are      6888 function pairs (      7398 Cartesian)
 Smallest overlap matrix eigenvalue = 3.59E-04
 Guess MOs from SCF MO coefficient file

 -----------------------------------------------------------------------
  General SCF calculation program by
  Eric Jon Sundstrom, Paul Horn, Yuezhi Mao, Dmitri Zuev, Alec White,
  David Stuck, Shaama M.S., Shane Yost, Joonho Lee, David Small,
  Daniel Levine, Susi Lehtola, Hugh Burton, Evgeny Epifanovsky
 -----------------------------------------------------------------------
 Hartree-Fock
 using 4 threads for integral computing
 -------------------------------------------------------
 OpenMP Integral computing Module                
 Release: version 2.0, May 2017, Q-Chem Inc. Pleasanton 
 -------------------------------------------------------
 A restricted SCF calculation will be
 performed using DIIS
 SCF converges when DIIS error is below 1.0e-08
 ---------------------------------------
  Cycle       Energy         DIIS error
 ---------------------------------------
    1   -1600.5024741592      1.22e-05  
    2   -1600.5024746454      3.53e-06  
    3   -1600.5024747048      1.46e-06  
    4   -1600.5024747147      5.17e-07  
    5   -1600.5024747168      2.06e-07  
    6   -1600.5024747173      1.09e-07  
    7   -1600.5024747174      5.97e-08  
    8   -1600.5024747175      2.00e-08  
    9   -1600.5024747175      5.89e-09  Convergence criterion met
 ---------------------------------------
 SCF time:   CPU 5.26s  wall 2.00s 
 SCF   energy in the final basis set =    -1600.5024747175
 Total energy in the final basis set =    -1600.5024747175


 ------------------------------------------------------------------------------

   CCMAN2: suite of methods based on coupled cluster
           and equation of motion theories.

   Components:
   * libvmm-1.3-trunk
     by Evgeny Epifanovsky, Ilya Kaliman.
   * libtensor-2.5-trunk
     by Evgeny Epifanovsky, Michael Wormit, Dmitry Zuev, Sam Manzer, 
        Ilya Kaliman.
   * libcc-2.5-trunk
     by Evgeny Epifanovsky, Arik Landau, Tomasz Kus, Kirill Khistyaev, 
        Dmitry Zuev, Prashant Manohar, Xintian Feng, Anna Krylov, 
        Matthew Goldey, Alec White, Thomas Jagau, Kaushik Nanda, 
        Anastasia Gunina, Alexander Kunitsa, Joonho Lee.

   CCMAN original authors:
   Anna I. Krylov, C. David Sherrill, Steven R. Gwaltney,
   Edward F. C. Byrd (2000)
   Sergey V. Levchenko, Lyudmila V. Slipchenko, Tao Wang,
   Ana-Maria C. Cristian (2003)
   Piotr A. Pieniazek, C. Melania Oana, Evgeny Epifanovsky (2007)
   Prashant Manohar (2009)

 ------------------------------------------------------------------------------


 Allocating and initializing 29808MB of RAM...
 Calculation will run on 4 cores.


 Alpha MOs, Restricted
 -- Occupied --                  
-104.86 -104.86  -80.04  -80.04  -10.59  -10.59   -8.06   -8.06
  1 A     2 A     3 A     4 A     5 A     6 A     7 A     8 A                  
 -8.053  -8.053  -8.053  -8.053  -7.577  -7.576  -5.469  -5.469
  9 A    10 A    11 A    12 A    13 A    14 A    15 A    16 A                  
 -5.467  -5.467  -5.467  -5.467  -1.146  -1.126  -0.906  -0.714
 17 A    18 A    19 A    20 A    21 A    22 A    23 A    24 A                  
 -0.581  -0.545  -0.525  -0.499  -0.485  -0.453  -0.399  -0.361
 25 A    26 A    27 A    28 A    29 A    30 A    31 A    32 A                  
 -- Virtual --                   
 -0.020   0.025   0.060   0.066   0.078   0.089   0.093   0.107
 33 A    34 A    35 A    36 A    37 A    38 A    39 A    40 A                  
  0.108   0.121   0.139   0.139   0.159   0.168   0.169   0.174
 41 A    42 A    43 A    44 A    45 A    46 A    47 A    48 A                  
  0.178   0.219   0.226   0.292   0.329   0.374   0.385   0.396
 49 A    50 A    51 A    52 A    53 A    54 A    55 A    56 A                  
  0.421   0.438   0.512   0.569   0.573   0.575   0.634   0.649
 57 A    58 A    59 A    60 A    61 A    62 A    63 A    64 A                  
  0.690   0.706   0.774   0.786   0.806   0.849   0.857   0.913
 65 A    66 A    67 A    68 A    69 A    70 A    71 A    72 A                  
  0.964   0.976   1.069   1.125   1.128   1.132   1.137   1.162
 73 A    74 A    75 A    76 A    77 A    78 A    79 A    80 A                  
  1.178   1.186   1.192   1.206   1.248   1.389   1.482   1.534
 81 A    82 A    83 A    84 A    85 A    86 A    87 A    88 A                  
  1.779   1.838   1.869   1.952   2.007   2.069   2.591   2.623
 89 A    90 A    91 A    92 A    93 A    94 A    95 A    96 A                  
  2.631   2.646   2.716   2.758   7.189   7.409  10.335  10.390
 97 A    98 A    99 A   100 A   101 A   102 A   103 A   104 A                  
 14.720  14.746  14.768  14.770  14.864  14.882  26.635  26.729
105 A   106 A   107 A   108 A   109 A   110 A   111 A   112 A                  
 26.759  26.770  26.984  27.065 165.799 166.037 219.191 219.248
113 A   114 A   115 A   116 A   117 A   118 A   119 A   120 A                  

 Beta MOs, Restricted
 -- Occupied --                  
-104.86 -104.86  -80.04  -80.04  -10.59  -10.59   -8.06   -8.06
  1 A     2 A     3 A     4 A     5 A     6 A     7 A     8 A                  
 -8.053  -8.053  -8.053  -8.053  -7.577  -7.576  -5.469  -5.469
  9 A    10 A    11 A    12 A    13 A    14 A    15 A    16 A                  
 -5.467  -5.467  -5.467  -5.467  -1.146  -1.126  -0.906  -0.714
 17 A    18 A    19 A    20 A    21 A    22 A    23 A    24 A                  
 -0.581  -0.545  -0.525  -0.499  -0.485  -0.453  -0.399  -0.361
 25 A    26 A    27 A    28 A    29 A    30 A    31 A    32 A                  
 -- Virtual --                   
 -0.020   0.025   0.060   0.066   0.078   0.089   0.093   0.107
 33 A    34 A    35 A    36 A    37 A    38 A    39 A    40 A                  
  0.108   0.121   0.139   0.139   0.159   0.168   0.169   0.174
 41 A    42 A    43 A    44 A    45 A    46 A    47 A    48 A                  
  0.178   0.219   0.226   0.292   0.329   0.374   0.385   0.396
 49 A    50 A    51 A    52 A    53 A    54 A    55 A    56 A                  
  0.421   0.438   0.512   0.569   0.573   0.575   0.634   0.649
 57 A    58 A    59 A    60 A    61 A    62 A    63 A    64 A                  
  0.690   0.706   0.774   0.786   0.806   0.849   0.857   0.913
 65 A    66 A    67 A    68 A    69 A    70 A    71 A    72 A                  
  0.964   0.976   1.069   1.125   1.128   1.132   1.137   1.162
 73 A    74 A    75 A    76 A    77 A    78 A    79 A    80 A                  
  1.178   1.186   1.192   1.206   1.248   1.389   1.482   1.534
 81 A    82 A    83 A    84 A    85 A    86 A    87 A    88 A                  
  1.779   1.838   1.869   1.952   2.007   2.069   2.591   2.623
 89 A    90 A    91 A    92 A    93 A    94 A    95 A    96 A                  
  2.631   2.646   2.716   2.758   7.189   7.409  10.335  10.390
 97 A    98 A    99 A   100 A   101 A   102 A   103 A   104 A                  
 14.720  14.746  14.768  14.770  14.864  14.882  26.635  26.729
105 A   106 A   107 A   108 A   109 A   110 A   111 A   112 A                  
 26.759  26.770  26.984  27.065 165.799 166.037 219.191 219.248
113 A   114 A   115 A   116 A   117 A   118 A   119 A   120 A                  

 Occupation and symmetry of molecular orbitals

 Point group: C1 (1 irreducible representation).

                           A     All 
 -------------------------------------
 All molecular orbitals:
  - Alpha                  120   120 
  - Beta                   120   120 
 -------------------------------------
 Alpha orbitals:
  - Frozen occupied        20    20  
  - Active occupied        12    12  
  - Active virtual         88    88  
  - Frozen virtual         0     0   
 -------------------------------------
 Beta orbitals:
  - Frozen occupied        20    20  
  - Active occupied        12    12  
  - Active virtual         88    88  
  - Frozen virtual         0     0   
 -------------------------------------

 Import integrals:   CPU 0.00 s  wall 0.00 s

 Import integrals:   CPU 27.43 s  wall 6.98 s

 MP2 amplitudes:   CPU 0.04 s  wall 0.02 s

Running a double precision version
           CCSD T amplitudes will be solved using DIIS.

           Start     Size      MaxIter   EConv     TConv     
           3         7         100       1.00e-07  1.00e-05  
 ------------------------------------------------------------------------------
           Energy (a.u.)   Ediff      Tdiff       Comment
 ------------------------------------------------------------------------------
         -1600.99738403                           
     1   -1601.02077910   2.34e-02   7.79e-01     
     2   -1601.03553294   1.48e-02   9.59e-02     
     3   -1601.03728981   1.76e-03   4.01e-02     
     4   -1601.03908046   1.79e-03   1.33e-02     Switched to DIIS steps.
     5   -1601.03968771   6.07e-04   1.16e-02     
     6   -1601.03970598   1.83e-05   2.35e-03     
     7   -1601.03969759   8.39e-06   8.46e-04     
     8   -1601.03969826   6.69e-07   1.93e-04     
     9   -1601.03969908   8.13e-07   7.45e-05     
    10   -1601.03969925   1.78e-07   3.54e-05     
    11   -1601.03969933   7.97e-08   2.65e-05     
    12   -1601.03969933   1.27e-09   6.45e-06     
 ------------------------------------------------------------------------------
         -1601.03969933                           CCSD T converged.

End of double precision
 SCF energy                 = -1600.50247472
 MP2 energy                 = -1600.99738403
 CCSD correlation energy     =    -0.53722462
 CCSD total energy           = -1601.03969933

 CCSD  T1^2 = 0.0105  T2^2 = 0.2798  Leading amplitudes:

 Amplitude    Orbitals with energies
 -0.0264       28 (A) A                  ->    33 (A) A                   
              -0.4986                         -0.0203                     
 -0.0264       28 (A) B                  ->    33 (A) B                   
              -0.4986                         -0.0203                     
  0.0218       32 (A) A                  ->    55 (A) A                   
              -0.3607                          0.3852                     
  0.0218       32 (A) B                  ->    55 (A) B                   
              -0.3607                          0.3852                     

 Amplitude    Orbitals with energies
 -0.1503       32 (A) A      32 (A) B    ->    33 (A) A      33 (A) B     
              -0.3607       -0.3607           -0.0203       -0.0203       
  0.1503       32 (A) A      32 (A) B    ->    33 (A) B      33 (A) A     
              -0.3607       -0.3607           -0.0203       -0.0203       
  0.1503       32 (A) B      32 (A) A    ->    33 (A) A      33 (A) B     
              -0.3607       -0.3607           -0.0203       -0.0203       
 -0.1503       32 (A) B      32 (A) A    ->    33 (A) B      33 (A) A     
              -0.3607       -0.3607           -0.0203       -0.0203       

 Computing CCSD intemediates for later calculations in double precision
 Finished.

Running a double precision version
           CCSD Lambda amplitudes will be solved using DIIS.
           Start     Size      MaxIter   EConv     LConv     
           3         7         100       1.00e-07  1.00e-05  
 ------------------------------------------------------------------------------
            Enorm      Ldiff       Comment
 ------------------------------------------------------------------------------
     1     5.86e-02   4.74e-02     
     2     1.30e-02   5.50e-03     
     3     5.47e-03   2.44e-03     
     4     2.49e-03   1.31e-03     Switched to DIIS steps.
     5     8.10e-04   4.33e-04     
     6     3.41e-04   1.25e-04     
     7     9.92e-05   2.69e-05     
     8     4.06e-05   3.25e-06     
     9     1.52e-05   2.84e-06     
    10     6.08e-06   1.15e-06     
    11     1.99e-06   4.80e-07     
    12     9.98e-07   1.23e-07     
    13     4.83e-07   7.81e-08     
    14     2.25e-07   5.93e-10     
    15     1.05e-07   4.68e-09     
    16     3.43e-08   7.22e-09     
 ------------------------------------------------------------------------------
                                   CCSD Lambda converged.

 Computing density matrices in double precision...
           Orbital response amplitudes will be solved using DIIS.
           Start     Size      MaxIter   EConv     LConv     
           3         7         100       1.00e-06  1.00e-06  
 ------------------------------------------------------------------------------
            Enorm      Ldiff       Comment
 ------------------------------------------------------------------------------
     1     7.42e-02   6.26e-03     
     2     3.89e-02   2.20e-02     
     3     2.68e-02   1.20e-02     
     4     4.05e-03   9.09e-03     Switched to DIIS steps.
     5     5.79e-04   7.57e-04     
     6     1.27e-04   8.52e-05     
     7     3.12e-05   1.13e-05     
     8     5.93e-06   2.62e-06     
     9     1.24e-06   6.32e-08     
    10     4.13e-07   5.27e-08     
 ------------------------------------------------------------------------------
                                   Orbital response converged.

 Computing density matrices... Done.
 CCSD calculation:   CPU 565.45 s  wall 149.50 s

 Transferring MO TPDM to AO TPDM
 Transferring g2_o1o1o1o1
 Transferring g2_o1o1o1v1
 Transferring g2_o1o1v1v1
 Transferring g2_o1v1o1v1
 Transferring g2_o1v1v1v1
 Transferring g2_v1v1v1v1
 Adding separable TPDM
 Computing TPDM gradient
 --------------------------------------------------------
 2e gradient
  Atom          X               Y               Z
 --------------------------------------------------------
    1        -17.593481       -0.017760      -19.933197  
    2         17.593481        0.007532      -19.933202  
    3         17.648613        0.001945       19.933201  
    4        -17.648614        0.008283       19.933197  
 --------------------------------------------------------
 --------------------------------------------------------
 Final gradient
  Atom          X               Y               Z
 --------------------------------------------------------
    1        -17.593481       -0.017760      -19.933197  
    2         17.593481        0.007532      -19.933202  
    3         17.648613        0.001945       19.933201  
    4        -17.648614        0.008283       19.933197  
 --------------------------------------------------------
 Analytic gradient from two-electron contribution:   CPU 164.68 s  wall 46.29 s

 Total ccman2 time:   CPU 760.22 s  wall 203.63 s


 --------------------------------------------------------------

                    Orbital Energies (a.u.)
 --------------------------------------------------------------

 Alpha MOs
 -- Occupied --
*******-104.862 -80.037 -80.037 -10.588 -10.588  -8.056  -8.056
 -8.053  -8.053  -8.053  -8.053  -7.577  -7.576  -5.469  -5.469
 -5.467  -5.467  -5.467  -5.467  -1.146  -1.126  -0.906  -0.714
 -0.581  -0.545  -0.525  -0.499  -0.485  -0.453  -0.399  -0.361
 -- Virtual --
 -0.020   0.025   0.060   0.066   0.078   0.089   0.093   0.107
  0.108   0.121   0.139   0.139   0.159   0.168   0.169   0.174
  0.178   0.219   0.226   0.292   0.329   0.374   0.385   0.396
  0.421   0.438   0.512   0.569   0.573   0.575   0.634   0.649
  0.690   0.706   0.774   0.786   0.806   0.849   0.857   0.913
  0.964   0.976   1.069   1.125   1.128   1.132   1.137   1.162
  1.178   1.186   1.192   1.206   1.248   1.389   1.482   1.534
  1.779   1.838   1.869   1.952   2.007   2.069   2.591   2.623
  2.631   2.646   2.716   2.758   7.189   7.409  10.335  10.390
 14.720  14.746  14.768  14.770  14.864  14.882  26.635  26.729
 26.759  26.770  26.984  27.065 165.799 166.037 219.191 219.248
 --------------------------------------------------------------

          Ground-State Mulliken Net Atomic Charges

     Atom                 Charge (a.u.)
  ----------------------------------------
      1 P                     0.058847
      2 P                     0.058847
      3 Cl                   -0.058847
      4 Cl                   -0.058847
  ----------------------------------------
  Sum of atomic charges =     0.000000

 -----------------------------------------------------------------
                    Cartesian Multipole Moments
 -----------------------------------------------------------------
    Charge (ESU x 10^10)
                -0.0000
    Dipole Moment (Debye)
         X      -0.0000      Y       0.0003      Z       1.2308
       Tot       1.2308
    Quadrupole Moments (Debye-Ang)
        XX     -54.2788     XY       0.0008     YY     -51.7391
        XZ       0.0000     YZ       0.0001     ZZ     -52.6397
    Octopole Moments (Debye-Ang^2)
       XXX      -0.0000    XXY      -0.0138    XYY      -0.0000
       YYY      -0.0393    XXZ      -4.0950    XYZ       0.0012
       YYZ      -3.7470    XZZ      -0.0000    YZZ      -0.0144
       ZZZ     -15.6682
    Hexadecapole Moments (Debye-Ang^3)
      XXXX    -693.2219   XXXY      -0.0396   XXYY    -126.3452
      XYYY      -0.0373   YYYY     -72.8992   XXXZ       0.0000
      XXYZ      -0.0142   XYYZ      -0.0000   YYYZ      -0.0428
      XXZZ    -178.0273   XYZZ      -0.0188   YYZZ     -76.4574
      XZZZ       0.0000   YZZZ      -0.0377   ZZZZ    -362.0212
 -----------------------------------------------------------------
 DrvMan completing analytic gradient of the correlated energy
 Correlated dipole moment
            1
    1  -0.0000003
    2   0.0001242
    3   0.4842292
 Energy read as -1601.039699335
 Full Analytical Gradient: (in a.u., or Hartree/Bohr)
             1             2             3             4
    1   -0.00008650    0.00008649   -0.00000259    0.00000260
    2    0.00002129   -0.00002130    0.00001280   -0.00001278
    3    0.00000343    0.00000337   -0.00000338   -0.00000343
 Gradient time:  CPU 0.68 s  wall 0.64 s
 ----------------------------------------------------------------
             Standard Nuclear Orientation (Angstroms)
    I     Atom           X                Y                Z
 ----------------------------------------------------------------
    1      P       1.0230785000     0.0000000000     1.0362728400
    2      P      -1.0230785000     0.0000000000     1.0352728400
    3      Cl     -1.7048698855    -0.0000000000    -0.9134760353
    4      Cl      1.7048698855    -0.0000000000    -0.9134760353
 ----------------------------------------------------------------
 Nuclear Repulsion Energy =   314.2249276191 hartrees
 There are       32 alpha and       32 beta electrons

                       Distance Matrix (Angstroms)
             P (  1)   P (  2)   Cl(  3)
   P (  2)  2.046157
   Cl(  3)  3.353092  2.064573
   Cl(  4)  2.065517  3.352510  3.409740

 Requested basis set is 6-311++G(d,p)
 There are 52 shells and 120 basis functions
 A cutoff of  1.0D-14 yielded   1198 shell pairs
 There are      6888 function pairs (      7398 Cartesian)
 Smallest overlap matrix eigenvalue = 3.59E-04
 Guess MOs from SCF MO coefficient file

 -----------------------------------------------------------------------
  General SCF calculation program by
  Eric Jon Sundstrom, Paul Horn, Yuezhi Mao, Dmitri Zuev, Alec White,
  David Stuck, Shaama M.S., Shane Yost, Joonho Lee, David Small,
  Daniel Levine, Susi Lehtola, Hugh Burton, Evgeny Epifanovsky
 -----------------------------------------------------------------------
 Hartree-Fock
 using 4 threads for integral computing
 -------------------------------------------------------
 OpenMP Integral computing Module                
 Release: version 2.0, May 2017, Q-Chem Inc. Pleasanton 
 -------------------------------------------------------
 A restricted SCF calculation will be
 performed using DIIS
 SCF converges when DIIS error is below 1.0e-08
 ---------------------------------------
  Cycle       Energy         DIIS error
 ---------------------------------------
    1   -1600.5024647103      1.20e-05  
    2   -1600.5024651780      3.24e-06  
    3   -1600.5024652358      1.28e-06  
    4   -1600.5024652437      4.98e-07  
    5   -1600.5024652457      2.63e-07  
    6   -1600.5024652463      1.13e-07  
    7   -1600.5024652465      4.93e-08  
    8   -1600.5024652466      1.29e-08  
    9   -1600.5024652466      4.68e-09  Convergence criterion met
 ---------------------------------------
 SCF time:   CPU 5.28s  wall 1.00s 
 SCF   energy in the final basis set =    -1600.5024652466
 Total energy in the final basis set =    -1600.5024652466


 ------------------------------------------------------------------------------

   CCMAN2: suite of methods based on coupled cluster
           and equation of motion theories.

   Components:
   * libvmm-1.3-trunk
     by Evgeny Epifanovsky, Ilya Kaliman.
   * libtensor-2.5-trunk
     by Evgeny Epifanovsky, Michael Wormit, Dmitry Zuev, Sam Manzer, 
        Ilya Kaliman.
   * libcc-2.5-trunk
     by Evgeny Epifanovsky, Arik Landau, Tomasz Kus, Kirill Khistyaev, 
        Dmitry Zuev, Prashant Manohar, Xintian Feng, Anna Krylov, 
        Matthew Goldey, Alec White, Thomas Jagau, Kaushik Nanda, 
        Anastasia Gunina, Alexander Kunitsa, Joonho Lee.

   CCMAN original authors:
   Anna I. Krylov, C. David Sherrill, Steven R. Gwaltney,
   Edward F. C. Byrd (2000)
   Sergey V. Levchenko, Lyudmila V. Slipchenko, Tao Wang,
   Ana-Maria C. Cristian (2003)
   Piotr A. Pieniazek, C. Melania Oana, Evgeny Epifanovsky (2007)
   Prashant Manohar (2009)

 ------------------------------------------------------------------------------


 Allocating and initializing 29808MB of RAM...
 Calculation will run on 4 cores.


 Alpha MOs, Restricted
 -- Occupied --                  
-104.86 -104.86  -80.04  -80.04  -10.59  -10.59   -8.06   -8.06
  1 A     2 A     3 A     4 A     5 A     6 A     7 A     8 A                  
 -8.053  -8.053  -8.053  -8.053  -7.577  -7.576  -5.469  -5.469
  9 A    10 A    11 A    12 A    13 A    14 A    15 A    16 A                  
 -5.467  -5.467  -5.467  -5.467  -1.146  -1.126  -0.906  -0.714
 17 A    18 A    19 A    20 A    21 A    22 A    23 A    24 A                  
 -0.581  -0.545  -0.524  -0.499  -0.485  -0.453  -0.399  -0.361
 25 A    26 A    27 A    28 A    29 A    30 A    31 A    32 A                  
 -- Virtual --                   
 -0.020   0.025   0.060   0.066   0.078   0.089   0.093   0.107
 33 A    34 A    35 A    36 A    37 A    38 A    39 A    40 A                  
  0.108   0.121   0.139   0.139   0.159   0.168   0.168   0.174
 41 A    42 A    43 A    44 A    45 A    46 A    47 A    48 A                  
  0.178   0.219   0.226   0.292   0.329   0.374   0.385   0.396
 49 A    50 A    51 A    52 A    53 A    54 A    55 A    56 A                  
  0.421   0.438   0.513   0.569   0.573   0.575   0.634   0.649
 57 A    58 A    59 A    60 A    61 A    62 A    63 A    64 A                  
  0.690   0.706   0.774   0.786   0.806   0.850   0.857   0.913
 65 A    66 A    67 A    68 A    69 A    70 A    71 A    72 A                  
  0.964   0.976   1.069   1.125   1.128   1.132   1.137   1.163
 73 A    74 A    75 A    76 A    77 A    78 A    79 A    80 A                  
  1.178   1.186   1.192   1.206   1.247   1.389   1.481   1.534
 81 A    82 A    83 A    84 A    85 A    86 A    87 A    88 A                  
  1.779   1.838   1.869   1.952   2.007   2.069   2.591   2.623
 89 A    90 A    91 A    92 A    93 A    94 A    95 A    96 A                  
  2.631   2.646   2.716   2.757   7.189   7.409  10.335  10.390
 97 A    98 A    99 A   100 A   101 A   102 A   103 A   104 A                  
 14.720  14.746  14.768  14.770  14.864  14.882  26.635  26.729
105 A   106 A   107 A   108 A   109 A   110 A   111 A   112 A                  
 26.759  26.770  26.984  27.064 165.799 166.037 219.191 219.248
113 A   114 A   115 A   116 A   117 A   118 A   119 A   120 A                  

 Beta MOs, Restricted
 -- Occupied --                  
-104.86 -104.86  -80.04  -80.04  -10.59  -10.59   -8.06   -8.06
  1 A     2 A     3 A     4 A     5 A     6 A     7 A     8 A                  
 -8.053  -8.053  -8.053  -8.053  -7.577  -7.576  -5.469  -5.469
  9 A    10 A    11 A    12 A    13 A    14 A    15 A    16 A                  
 -5.467  -5.467  -5.467  -5.467  -1.146  -1.126  -0.906  -0.714
 17 A    18 A    19 A    20 A    21 A    22 A    23 A    24 A                  
 -0.581  -0.545  -0.524  -0.499  -0.485  -0.453  -0.399  -0.361
 25 A    26 A    27 A    28 A    29 A    30 A    31 A    32 A                  
 -- Virtual --                   
 -0.020   0.025   0.060   0.066   0.078   0.089   0.093   0.107
 33 A    34 A    35 A    36 A    37 A    38 A    39 A    40 A                  
  0.108   0.121   0.139   0.139   0.159   0.168   0.168   0.174
 41 A    42 A    43 A    44 A    45 A    46 A    47 A    48 A                  
  0.178   0.219   0.226   0.292   0.329   0.374   0.385   0.396
 49 A    50 A    51 A    52 A    53 A    54 A    55 A    56 A                  
  0.421   0.438   0.513   0.569   0.573   0.575   0.634   0.649
 57 A    58 A    59 A    60 A    61 A    62 A    63 A    64 A                  
  0.690   0.706   0.774   0.786   0.806   0.850   0.857   0.913
 65 A    66 A    67 A    68 A    69 A    70 A    71 A    72 A                  
  0.964   0.976   1.069   1.125   1.128   1.132   1.137   1.163
 73 A    74 A    75 A    76 A    77 A    78 A    79 A    80 A                  
  1.178   1.186   1.192   1.206   1.247   1.389   1.481   1.534
 81 A    82 A    83 A    84 A    85 A    86 A    87 A    88 A                  
  1.779   1.838   1.869   1.952   2.007   2.069   2.591   2.623
 89 A    90 A    91 A    92 A    93 A    94 A    95 A    96 A                  
  2.631   2.646   2.716   2.757   7.189   7.409  10.335  10.390
 97 A    98 A    99 A   100 A   101 A   102 A   103 A   104 A                  
 14.720  14.746  14.768  14.770  14.864  14.882  26.635  26.729
105 A   106 A   107 A   108 A   109 A   110 A   111 A   112 A                  
 26.759  26.770  26.984  27.064 165.799 166.037 219.191 219.248
113 A   114 A   115 A   116 A   117 A   118 A   119 A   120 A                  

 Occupation and symmetry of molecular orbitals

 Point group: C1 (1 irreducible representation).

                           A     All 
 -------------------------------------
 All molecular orbitals:
  - Alpha                  120   120 
  - Beta                   120   120 
 -------------------------------------
 Alpha orbitals:
  - Frozen occupied        20    20  
  - Active occupied        12    12  
  - Active virtual         88    88  
  - Frozen virtual         0     0   
 -------------------------------------
 Beta orbitals:
  - Frozen occupied        20    20  
  - Active occupied        12    12  
  - Active virtual         88    88  
  - Frozen virtual         0     0   
 -------------------------------------

 Import integrals:   CPU 0.00 s  wall 0.00 s

 Import integrals:   CPU 27.42 s  wall 6.98 s

 MP2 amplitudes:   CPU 0.04 s  wall 0.02 s

Running a double precision version
           CCSD T amplitudes will be solved using DIIS.

           Start     Size      MaxIter   EConv     TConv     
           3         7         100       1.00e-07  1.00e-05  
 ------------------------------------------------------------------------------
           Energy (a.u.)   Ediff      Tdiff       Comment
 ------------------------------------------------------------------------------
         -1600.99737813                           
     1   -1601.02077450   2.34e-02   7.79e-01     
     2   -1601.03553158   1.48e-02   9.59e-02     
     3   -1601.03728849   1.76e-03   4.01e-02     
     4   -1601.03907967   1.79e-03   1.33e-02     Switched to DIIS steps.
     5   -1601.03968738   6.08e-04   1.16e-02     
     6   -1601.03970568   1.83e-05   2.35e-03     
     7   -1601.03969730   8.39e-06   8.47e-04     
     8   -1601.03969796   6.68e-07   1.94e-04     
     9   -1601.03969878   8.15e-07   7.46e-05     
    10   -1601.03969896   1.78e-07   3.54e-05     
    11   -1601.03969904   7.98e-08   2.65e-05     
    12   -1601.03969904   1.29e-09   6.46e-06     
 ------------------------------------------------------------------------------
         -1601.03969904                           CCSD T converged.

End of double precision
 SCF energy                 = -1600.50246525
 MP2 energy                 = -1600.99737813
 CCSD correlation energy     =    -0.53723379
 CCSD total energy           = -1601.03969904

 CCSD  T1^2 = 0.0105  T2^2 = 0.2798  Leading amplitudes:

 Amplitude    Orbitals with energies
  0.0264       28 (A) A                  ->    33 (A) A                   
              -0.4986                         -0.0203                     
  0.0264       28 (A) B                  ->    33 (A) B                   
              -0.4986                         -0.0203                     
 -0.0218       32 (A) A                  ->    55 (A) A                   
              -0.3608                          0.3852                     
 -0.0218       32 (A) B                  ->    55 (A) B                   
              -0.3608                          0.3852                     

 Amplitude    Orbitals with energies
 -0.1503       32 (A) A      32 (A) B    ->    33 (A) A      33 (A) B     
              -0.3608       -0.3608           -0.0203       -0.0203       
  0.1503       32 (A) A      32 (A) B    ->    33 (A) B      33 (A) A     
              -0.3608       -0.3608           -0.0203       -0.0203       
  0.1503       32 (A) B      32 (A) A    ->    33 (A) A      33 (A) B     
              -0.3608       -0.3608           -0.0203       -0.0203       
 -0.1503       32 (A) B      32 (A) A    ->    33 (A) B      33 (A) A     
              -0.3608       -0.3608           -0.0203       -0.0203       

 Computing CCSD intemediates for later calculations in double precision
 Finished.

Running a double precision version
           CCSD Lambda amplitudes will be solved using DIIS.
           Start     Size      MaxIter   EConv     LConv     
           3         7         100       1.00e-07  1.00e-05  
 ------------------------------------------------------------------------------
            Enorm      Ldiff       Comment
 ------------------------------------------------------------------------------
     1     5.86e-02   4.74e-02     
     2     1.30e-02   5.50e-03     
     3     5.48e-03   2.44e-03     
     4     2.50e-03   1.31e-03     Switched to DIIS steps.
     5     8.11e-04   4.33e-04     
     6     3.42e-04   1.25e-04     
     7     9.94e-05   2.69e-05     
     8     4.07e-05   3.26e-06     
     9     1.52e-05   2.85e-06     
    10     6.09e-06   1.16e-06     
    11     1.99e-06   4.81e-07     
    12     1.00e-06   1.23e-07     
    13     4.84e-07   7.83e-08     
    14     2.26e-07   6.23e-10     
    15     1.06e-07   4.68e-09     
    16     3.44e-08   7.25e-09     
 ------------------------------------------------------------------------------
                                   CCSD Lambda converged.

 Computing density matrices in double precision...
           Orbital response amplitudes will be solved using DIIS.
           Start     Size      MaxIter   EConv     LConv     
           3         7         100       1.00e-06  1.00e-06  
 ------------------------------------------------------------------------------
            Enorm      Ldiff       Comment
 ------------------------------------------------------------------------------
     1     7.42e-02   6.25e-03     
     2     3.89e-02   2.20e-02     
     3     2.68e-02   1.20e-02     
     4     4.05e-03   9.09e-03     Switched to DIIS steps.
     5     5.81e-04   7.58e-04     
     6     1.40e-04   8.49e-05     
     7     9.54e-05   1.05e-05     
     8     5.09e-05   2.45e-06     
     9     3.86e-06   8.06e-07     
    10     8.09e-07   4.16e-08     
 ------------------------------------------------------------------------------
                                   Orbital response converged.

 Computing density matrices... Done.
 CCSD calculation:   CPU 564.78 s  wall 149.47 s

 Transferring MO TPDM to AO TPDM
 Transferring g2_o1o1o1o1
 Transferring g2_o1o1o1v1
 Transferring g2_o1o1v1v1
 Transferring g2_o1v1o1v1
 Transferring g2_o1v1v1v1
 Transferring g2_v1v1v1v1
 Adding separable TPDM
 Computing TPDM gradient
 --------------------------------------------------------
 2e gradient
  Atom          X               Y               Z
 --------------------------------------------------------
    1        -17.597840       -0.000001      -19.935463  
    2         17.594486       -0.000000      -19.922482  
    3         17.645787        0.000000       19.934268  
    4        -17.642433        0.000001       19.923676  
 --------------------------------------------------------
 --------------------------------------------------------
 Final gradient
  Atom          X               Y               Z
 --------------------------------------------------------
    1        -17.597840       -0.000001      -19.935463  
    2         17.594486       -0.000000      -19.922482  
    3         17.645787        0.000000       19.934268  
    4        -17.642433        0.000001       19.923676  
 --------------------------------------------------------
 Analytic gradient from two-electron contribution:   CPU 164.44 s  wall 46.15 s

 Total ccman2 time:   CPU 759.50 s  wall 203.52 s


 --------------------------------------------------------------

                    Orbital Energies (a.u.)
 --------------------------------------------------------------

 Alpha MOs
 -- Occupied --
*******-104.862 -80.037 -80.037 -10.588 -10.588  -8.056  -8.056
 -8.053  -8.053  -8.053  -8.053  -7.577  -7.576  -5.469  -5.469
 -5.467  -5.467  -5.467  -5.467  -1.146  -1.126  -0.906  -0.714
 -0.581  -0.545  -0.524  -0.499  -0.485  -0.453  -0.399  -0.361
 -- Virtual --
 -0.020   0.025   0.060   0.066   0.078   0.089   0.093   0.107
  0.108   0.121   0.139   0.139   0.159   0.168   0.168   0.174
  0.178   0.219   0.226   0.292   0.329   0.374   0.385   0.396
  0.421   0.438   0.513   0.569   0.573   0.575   0.634   0.649
  0.690   0.706   0.774   0.786   0.806   0.850   0.857   0.913
  0.964   0.976   1.069   1.125   1.128   1.132   1.137   1.163
  1.178   1.186   1.192   1.206   1.247   1.389   1.481   1.534
  1.779   1.838   1.869   1.952   2.007   2.069   2.591   2.623
  2.631   2.646   2.716   2.757   7.189   7.409  10.335  10.390
 14.720  14.746  14.768  14.770  14.864  14.882  26.635  26.729
 26.759  26.770  26.984  27.064 165.799 166.037 219.191 219.248
 --------------------------------------------------------------

          Ground-State Mulliken Net Atomic Charges

     Atom                 Charge (a.u.)
  ----------------------------------------
      1 P                     0.059575
      2 P                     0.058549
      3 Cl                   -0.058576
      4 Cl                   -0.059547
  ----------------------------------------
  Sum of atomic charges =    -0.000000

 -----------------------------------------------------------------
                    Cartesian Multipole Moments
 -----------------------------------------------------------------
    Charge (ESU x 10^10)
                -0.0000
    Dipole Moment (Debye)
         X      -0.0026      Y      -0.0000      Z       1.2347
       Tot       1.2347
    Quadrupole Moments (Debye-Ang)
        XX     -54.2829     XY      -0.0000     YY     -51.7402
        XZ       0.0094     YZ       0.0000     ZZ     -52.6360
    Octopole Moments (Debye-Ang^2)
       XXX      -0.0186    XXY       0.0000    XYY      -0.0054
       YYY      -0.0000    XXZ      -4.0993    XYZ      -0.0000
       YYZ      -3.7561    XZZ       0.0011    YZZ      -0.0000
       ZZZ     -15.6963
    Hexadecapole Moments (Debye-Ang^3)
      XXXX    -693.2676   XXXY      -0.0000   XXYY    -126.3513
      XYYY      -0.0000   YYYY     -72.9009   XXXZ       0.0099
      XXYZ       0.0000   XYYZ      -0.0071   YYYZ      -0.0000
      XXZZ    -178.0523   XYZZ      -0.0000   YYZZ     -76.4826
      XZZZ      -0.0143   YZZZ      -0.0000   ZZZZ    -362.1617
 -----------------------------------------------------------------
 DrvMan completing analytic gradient of the correlated energy
 Correlated dipole moment
            1
    1  -0.0010056
    2  -0.0000000
    3   0.4857520
 Energy read as -1601.039699038
 Full Analytical Gradient: (in a.u., or Hartree/Bohr)
             1             2             3             4
    1   -0.00013592    0.00011526   -0.00003723    0.00005789
    2   -0.00000002    0.00000003   -0.00000001   -0.00000000
    3    0.00033141   -0.00003783   -0.00002416   -0.00026942
 Gradient time:  CPU 0.68 s  wall 0.64 s
 ----------------------------------------------------------------
             Standard Nuclear Orientation (Angstroms)
    I     Atom           X                Y                Z
 ----------------------------------------------------------------
    1      P       1.0230785000     0.0000000000     1.0342728400
    2      P      -1.0230785000     0.0000000000     1.0352728400
    3      Cl     -1.7048698855    -0.0000000000    -0.9134760353
    4      Cl      1.7048698855    -0.0000000000    -0.9134760353
 ----------------------------------------------------------------
 Nuclear Repulsion Energy =   314.2986489846 hartrees
 There are       32 alpha and       32 beta electrons

                       Distance Matrix (Angstroms)
             P (  1)   P (  2)   Cl(  3)
   P (  2)  2.046157
   Cl(  3)  3.351929  2.064573
   Cl(  4)  2.063629  3.352510  3.409740

 Requested basis set is 6-311++G(d,p)
 There are 52 shells and 120 basis functions
 A cutoff of  1.0D-14 yielded   1198 shell pairs
 There are      6888 function pairs (      7398 Cartesian)
 Smallest overlap matrix eigenvalue = 3.59E-04
 Guess MOs from SCF MO coefficient file

 -----------------------------------------------------------------------
  General SCF calculation program by
  Eric Jon Sundstrom, Paul Horn, Yuezhi Mao, Dmitri Zuev, Alec White,
  David Stuck, Shaama M.S., Shane Yost, Joonho Lee, David Small,
  Daniel Levine, Susi Lehtola, Hugh Burton, Evgeny Epifanovsky
 -----------------------------------------------------------------------
 Hartree-Fock
 using 4 threads for integral computing
 -------------------------------------------------------
 OpenMP Integral computing Module                
 Release: version 2.0, May 2017, Q-Chem Inc. Pleasanton 
 -------------------------------------------------------
 A restricted SCF calculation will be
 performed using DIIS
 SCF converges when DIIS error is below 1.0e-08
 ---------------------------------------
  Cycle       Energy         DIIS error
 ---------------------------------------
    1   -1600.5024824120      1.96e-05  
    2   -1600.5024834724      4.96e-06  
    3   -1600.5024835708      2.04e-06  
    4   -1600.5024835846      6.60e-07  
    5   -1600.5024835873      3.71e-07  
    6   -1600.5024835883      1.40e-07  
    7   -1600.5024835885      5.47e-08  
    8   -1600.5024835886      1.69e-08  
    9   -1600.5024835885      5.46e-09  Convergence criterion met
 ---------------------------------------
 SCF time:   CPU 5.28s  wall 1.00s 
 SCF   energy in the final basis set =    -1600.5024835885
 Total energy in the final basis set =    -1600.5024835885


 ------------------------------------------------------------------------------

   CCMAN2: suite of methods based on coupled cluster
           and equation of motion theories.

   Components:
   * libvmm-1.3-trunk
     by Evgeny Epifanovsky, Ilya Kaliman.
   * libtensor-2.5-trunk
     by Evgeny Epifanovsky, Michael Wormit, Dmitry Zuev, Sam Manzer, 
        Ilya Kaliman.
   * libcc-2.5-trunk
     by Evgeny Epifanovsky, Arik Landau, Tomasz Kus, Kirill Khistyaev, 
        Dmitry Zuev, Prashant Manohar, Xintian Feng, Anna Krylov, 
        Matthew Goldey, Alec White, Thomas Jagau, Kaushik Nanda, 
        Anastasia Gunina, Alexander Kunitsa, Joonho Lee.

   CCMAN original authors:
   Anna I. Krylov, C. David Sherrill, Steven R. Gwaltney,
   Edward F. C. Byrd (2000)
   Sergey V. Levchenko, Lyudmila V. Slipchenko, Tao Wang,
   Ana-Maria C. Cristian (2003)
   Piotr A. Pieniazek, C. Melania Oana, Evgeny Epifanovsky (2007)
   Prashant Manohar (2009)

 ------------------------------------------------------------------------------


 Allocating and initializing 29808MB of RAM...
 Calculation will run on 4 cores.


 Alpha MOs, Restricted
 -- Occupied --                  
-104.86 -104.86  -80.04  -80.04  -10.59  -10.59   -8.06   -8.06
  1 A     2 A     3 A     4 A     5 A     6 A     7 A     8 A                  
 -8.053  -8.053  -8.053  -8.053  -7.576  -7.576  -5.469  -5.469
  9 A    10 A    11 A    12 A    13 A    14 A    15 A    16 A                  
 -5.467  -5.467  -5.467  -5.467  -1.147  -1.126  -0.906  -0.714
 17 A    18 A    19 A    20 A    21 A    22 A    23 A    24 A                  
 -0.581  -0.545  -0.525  -0.499  -0.485  -0.453  -0.399  -0.361
 25 A    26 A    27 A    28 A    29 A    30 A    31 A    32 A                  
 -- Virtual --                   
 -0.020   0.025   0.060   0.066   0.078   0.089   0.093   0.107
 33 A    34 A    35 A    36 A    37 A    38 A    39 A    40 A                  
  0.108   0.121   0.139   0.139   0.159   0.168   0.169   0.174
 41 A    42 A    43 A    44 A    45 A    46 A    47 A    48 A                  
  0.178   0.219   0.226   0.292   0.329   0.374   0.385   0.396
 49 A    50 A    51 A    52 A    53 A    54 A    55 A    56 A                  
  0.421   0.438   0.512   0.569   0.573   0.575   0.634   0.649
 57 A    58 A    59 A    60 A    61 A    62 A    63 A    64 A                  
  0.690   0.706   0.774   0.786   0.806   0.849   0.857   0.913
 65 A    66 A    67 A    68 A    69 A    70 A    71 A    72 A                  
  0.964   0.976   1.069   1.125   1.128   1.132   1.137   1.162
 73 A    74 A    75 A    76 A    77 A    78 A    79 A    80 A                  
  1.178   1.186   1.192   1.206   1.248   1.389   1.482   1.534
 81 A    82 A    83 A    84 A    85 A    86 A    87 A    88 A                  
  1.780   1.838   1.869   1.952   2.007   2.069   2.591   2.623
 89 A    90 A    91 A    92 A    93 A    94 A    95 A    96 A                  
  2.631   2.646   2.716   2.758   7.189   7.409  10.335  10.390
 97 A    98 A    99 A   100 A   101 A   102 A   103 A   104 A                  
 14.720  14.746  14.769  14.770  14.864  14.882  26.635  26.729
105 A   106 A   107 A   108 A   109 A   110 A   111 A   112 A                  
 26.759  26.770  26.984  27.065 165.799 166.037 219.192 219.248
113 A   114 A   115 A   116 A   117 A   118 A   119 A   120 A                  

 Beta MOs, Restricted
 -- Occupied --                  
-104.86 -104.86  -80.04  -80.04  -10.59  -10.59   -8.06   -8.06
  1 A     2 A     3 A     4 A     5 A     6 A     7 A     8 A                  
 -8.053  -8.053  -8.053  -8.053  -7.576  -7.576  -5.469  -5.469
  9 A    10 A    11 A    12 A    13 A    14 A    15 A    16 A                  
 -5.467  -5.467  -5.467  -5.467  -1.147  -1.126  -0.906  -0.714
 17 A    18 A    19 A    20 A    21 A    22 A    23 A    24 A                  
 -0.581  -0.545  -0.525  -0.499  -0.485  -0.453  -0.399  -0.361
 25 A    26 A    27 A    28 A    29 A    30 A    31 A    32 A                  
 -- Virtual --                   
 -0.020   0.025   0.060   0.066   0.078   0.089   0.093   0.107
 33 A    34 A    35 A    36 A    37 A    38 A    39 A    40 A                  
  0.108   0.121   0.139   0.139   0.159   0.168   0.169   0.174
 41 A    42 A    43 A    44 A    45 A    46 A    47 A    48 A                  
  0.178   0.219   0.226   0.292   0.329   0.374   0.385   0.396
 49 A    50 A    51 A    52 A    53 A    54 A    55 A    56 A                  
  0.421   0.438   0.512   0.569   0.573   0.575   0.634   0.649
 57 A    58 A    59 A    60 A    61 A    62 A    63 A    64 A                  
  0.690   0.706   0.774   0.786   0.806   0.849   0.857   0.913
 65 A    66 A    67 A    68 A    69 A    70 A    71 A    72 A                  
  0.964   0.976   1.069   1.125   1.128   1.132   1.137   1.162
 73 A    74 A    75 A    76 A    77 A    78 A    79 A    80 A                  
  1.178   1.186   1.192   1.206   1.248   1.389   1.482   1.534
 81 A    82 A    83 A    84 A    85 A    86 A    87 A    88 A                  
  1.780   1.838   1.869   1.952   2.007   2.069   2.591   2.623
 89 A    90 A    91 A    92 A    93 A    94 A    95 A    96 A                  
  2.631   2.646   2.716   2.758   7.189   7.409  10.335  10.390
 97 A    98 A    99 A   100 A   101 A   102 A   103 A   104 A                  
 14.720  14.746  14.769  14.770  14.864  14.882  26.635  26.729
105 A   106 A   107 A   108 A   109 A   110 A   111 A   112 A                  
 26.759  26.770  26.984  27.065 165.799 166.037 219.192 219.248
113 A   114 A   115 A   116 A   117 A   118 A   119 A   120 A                  

 Occupation and symmetry of molecular orbitals

 Point group: C1 (1 irreducible representation).

                           A     All 
 -------------------------------------
 All molecular orbitals:
  - Alpha                  120   120 
  - Beta                   120   120 
 -------------------------------------
 Alpha orbitals:
  - Frozen occupied        20    20  
  - Active occupied        12    12  
  - Active virtual         88    88  
  - Frozen virtual         0     0   
 -------------------------------------
 Beta orbitals:
  - Frozen occupied        20    20  
  - Active occupied        12    12  
  - Active virtual         88    88  
  - Frozen virtual         0     0   
 -------------------------------------

 Import integrals:   CPU 0.00 s  wall 0.00 s

 Import integrals:   CPU 27.43 s  wall 6.98 s

 MP2 amplitudes:   CPU 0.04 s  wall 0.02 s

Running a double precision version
           CCSD T amplitudes will be solved using DIIS.

           Start     Size      MaxIter   EConv     TConv     
           3         7         100       1.00e-07  1.00e-05  
 ------------------------------------------------------------------------------
           Energy (a.u.)   Ediff      Tdiff       Comment
 ------------------------------------------------------------------------------
         -1600.99738936                           
     1   -1601.02078312   2.34e-02   7.79e-01     
     2   -1601.03553373   1.48e-02   9.59e-02     
     3   -1601.03729054   1.76e-03   4.01e-02     
     4   -1601.03908067   1.79e-03   1.33e-02     Switched to DIIS steps.
     5   -1601.03968745   6.07e-04   1.16e-02     
     6   -1601.03970570   1.82e-05   2.35e-03     
     7   -1601.03969731   8.38e-06   8.46e-04     
     8   -1601.03969798   6.70e-07   1.93e-04     
     9   -1601.03969879   8.12e-07   7.44e-05     
    10   -1601.03969897   1.77e-07   3.53e-05     
    11   -1601.03969905   7.97e-08   2.65e-05     
    12   -1601.03969905   1.25e-09   6.44e-06     
 ------------------------------------------------------------------------------
         -1601.03969905                           CCSD T converged.

End of double precision
 SCF energy                 = -1600.50248359
 MP2 energy                 = -1600.99738936
 CCSD correlation energy     =    -0.53721546
 CCSD total energy           = -1601.03969905

 CCSD  T1^2 = 0.0104  T2^2 = 0.2797  Leading amplitudes:

 Amplitude    Orbitals with energies
 -0.0264       28 (A) A                  ->    33 (A) A                   
              -0.4987                         -0.0202                     
 -0.0264       28 (A) B                  ->    33 (A) B                   
              -0.4987                         -0.0202                     
 -0.0218       32 (A) A                  ->    55 (A) A                   
              -0.3606                          0.3852                     
 -0.0218       32 (A) B                  ->    55 (A) B                   
              -0.3606                          0.3852                     

 Amplitude    Orbitals with energies
 -0.1503       32 (A) A      32 (A) B    ->    33 (A) A      33 (A) B     
              -0.3606       -0.3606           -0.0202       -0.0202       
  0.1503       32 (A) A      32 (A) B    ->    33 (A) B      33 (A) A     
              -0.3606       -0.3606           -0.0202       -0.0202       
  0.1503       32 (A) B      32 (A) A    ->    33 (A) A      33 (A) B     
              -0.3606       -0.3606           -0.0202       -0.0202       
 -0.1503       32 (A) B      32 (A) A    ->    33 (A) B      33 (A) A     
              -0.3606       -0.3606           -0.0202       -0.0202       

 Computing CCSD intemediates for later calculations in double precision
 Finished.

Running a double precision version
           CCSD Lambda amplitudes will be solved using DIIS.
           Start     Size      MaxIter   EConv     LConv     
           3         7         100       1.00e-07  1.00e-05  
 ------------------------------------------------------------------------------
            Enorm      Ldiff       Comment
 ------------------------------------------------------------------------------
     1     5.86e-02   4.74e-02     
     2     1.30e-02   5.50e-03     
     3     5.47e-03   2.44e-03     
     4     2.49e-03   1.31e-03     Switched to DIIS steps.
     5     8.09e-04   4.32e-04     
     6     3.41e-04   1.25e-04     
     7     9.91e-05   2.69e-05     
     8     4.05e-05   3.24e-06     
     9     1.51e-05   2.83e-06     
    10     6.07e-06   1.15e-06     
    11     1.98e-06   4.79e-07     
    12     9.96e-07   1.23e-07     
    13     4.81e-07   7.80e-08     
    14     2.24e-07   5.60e-10     
    15     1.05e-07   4.68e-09     
    16     3.42e-08   7.20e-09     
 ------------------------------------------------------------------------------
                                   CCSD Lambda converged.

 Computing density matrices in double precision...
           Orbital response amplitudes will be solved using DIIS.
           Start     Size      MaxIter   EConv     LConv     
           3         7         100       1.00e-06  1.00e-06  
 ------------------------------------------------------------------------------
            Enorm      Ldiff       Comment
 ------------------------------------------------------------------------------
     1     7.42e-02   6.27e-03     
     2     3.89e-02   2.20e-02     
     3     2.68e-02   1.20e-02     
     4     4.04e-03   9.08e-03     Switched to DIIS steps.
     5     5.81e-04   7.55e-04     
     6     1.40e-04   8.50e-05     
     7     9.45e-05   1.04e-05     
     8     5.10e-05   2.44e-06     
     9     3.86e-06   8.00e-07     
    10     8.09e-07   4.15e-08     
 ------------------------------------------------------------------------------
                                   Orbital response converged.

 Computing density matrices... Done.
 CCSD calculation:   CPU 566.47 s  wall 149.89 s

 Transferring MO TPDM to AO TPDM
 Transferring g2_o1o1o1o1
 Transferring g2_o1o1o1v1
 Transferring g2_o1o1v1v1
 Transferring g2_o1v1o1v1
 Transferring g2_o1v1v1v1
 Transferring g2_v1v1v1v1
 Adding separable TPDM
 Computing TPDM gradient
 --------------------------------------------------------
 2e gradient
  Atom          X               Y               Z
 --------------------------------------------------------
    1        -17.589115       -0.000000      -19.930934  
    2         17.592473        0.000000      -19.943926  
    3         17.651442       -0.000000       19.932133  
    4        -17.654801        0.000000       19.942727  
 --------------------------------------------------------
 --------------------------------------------------------
 Final gradient
  Atom          X               Y               Z
 --------------------------------------------------------
    1        -17.589115       -0.000000      -19.930934  
    2         17.592473        0.000000      -19.943926  
    3         17.651442       -0.000000       19.932133  
    4        -17.654801        0.000000       19.942727  
 --------------------------------------------------------
 Analytic gradient from two-electron contribution:   CPU 164.06 s  wall 46.07 s

 Total ccman2 time:   CPU 760.65 s  wall 203.82 s


 --------------------------------------------------------------

                    Orbital Energies (a.u.)
 --------------------------------------------------------------

 Alpha MOs
 -- Occupied --
*******-104.862 -80.037 -80.037 -10.588 -10.588  -8.056  -8.056
 -8.053  -8.053  -8.053  -8.053  -7.576  -7.576  -5.469  -5.469
 -5.467  -5.467  -5.467  -5.467  -1.147  -1.126  -0.906  -0.714
 -0.581  -0.545  -0.525  -0.499  -0.485  -0.453  -0.399  -0.361
 -- Virtual --
 -0.020   0.025   0.060   0.066   0.078   0.089   0.093   0.107
  0.108   0.121   0.139   0.139   0.159   0.168   0.169   0.174
  0.178   0.219   0.226   0.292   0.329   0.374   0.385   0.396
  0.421   0.438   0.512   0.569   0.573   0.575   0.634   0.649
  0.690   0.706   0.774   0.786   0.806   0.849   0.857   0.913
  0.964   0.976   1.069   1.125   1.128   1.132   1.137   1.162
  1.178   1.186   1.192   1.206   1.248   1.389   1.482   1.534
  1.780   1.838   1.869   1.952   2.007   2.069   2.591   2.623
  2.631   2.646   2.716   2.758   7.189   7.409  10.335  10.390
 14.720  14.746  14.769  14.770  14.864  14.882  26.635  26.729
 26.759  26.770  26.984  27.065 165.799 166.037 219.192 219.248
 --------------------------------------------------------------

          Ground-State Mulliken Net Atomic Charges

     Atom                 Charge (a.u.)
  ----------------------------------------
      1 P                     0.058118
      2 P                     0.059145
      3 Cl                   -0.059117
      4 Cl                   -0.058145
  ----------------------------------------
  Sum of atomic charges =     0.000000

 -----------------------------------------------------------------
                    Cartesian Multipole Moments
 -----------------------------------------------------------------
    Charge (ESU x 10^10)
                -0.0000
    Dipole Moment (Debye)
         X       0.0026      Y      -0.0000      Z       1.2269
       Tot       1.2269
    Quadrupole Moments (Debye-Ang)
        XX     -54.2747     XY      -0.0000     YY     -51.7379
        XZ      -0.0094     YZ      -0.0000     ZZ     -52.6434
    Octopole Moments (Debye-Ang^2)
       XXX       0.0186    XXY      -0.0000    XYY       0.0054
       YYY       0.0000    XXZ      -4.0907    XYZ      -0.0000
       YYZ      -3.7379    XZZ      -0.0011    YZZ       0.0000
       ZZZ     -15.6401
    Hexadecapole Moments (Debye-Ang^3)
      XXXX    -693.1761   XXXY      -0.0000   XXYY    -126.3391
      XYYY      -0.0000   YYYY     -72.8972   XXXZ      -0.0099
      XXYZ      -0.0000   XYYZ       0.0071   YYYZ      -0.0000
      XXZZ    -178.0023   XYZZ      -0.0000   YYZZ     -76.4322
      XZZZ       0.0143   YZZZ       0.0000   ZZZZ    -361.8809
 -----------------------------------------------------------------
 DrvMan completing analytic gradient of the correlated energy
 Correlated dipole moment
            1
    1   0.0010071
    2  -0.0000000
    3   0.4827040
 Energy read as -1601.039699052
 Full Analytical Gradient: (in a.u., or Hartree/Bohr)
             1             2             3             4
    1   -0.00003655    0.00005761    0.00003213   -0.00005318
    2   -0.00000000    0.00000000    0.00000000    0.00000000
    3   -0.00032593    0.00004454    0.00001750    0.00026388
 Gradient time:  CPU 0.67 s  wall 0.64 s
 ----------------------------------------------------------------
             Standard Nuclear Orientation (Angstroms)
    I     Atom           X                Y                Z
 ----------------------------------------------------------------
    1      P       1.0230785000     0.0000000000     1.0352728400
    2      P      -1.0230785000     0.0000000000     1.0352728400
    3      Cl     -1.7038698855    -0.0000000000    -0.9134760353
    4      Cl      1.7048698855    -0.0000000000    -0.9134760353
 ----------------------------------------------------------------
 Nuclear Repulsion Energy =   314.2951606792 hartrees
 There are       32 alpha and       32 beta electrons

                       Distance Matrix (Angstroms)
             P (  1)   P (  2)   Cl(  3)
   P (  2)  2.046157
   Cl(  3)  3.351697  2.064243
   Cl(  4)  2.064573  3.352510  3.408740

 Requested basis set is 6-311++G(d,p)
 There are 52 shells and 120 basis functions
 A cutoff of  1.0D-14 yielded   1198 shell pairs
 There are      6888 function pairs (      7398 Cartesian)
 Smallest overlap matrix eigenvalue = 3.59E-04
 Guess MOs from SCF MO coefficient file

 -----------------------------------------------------------------------
  General SCF calculation program by
  Eric Jon Sundstrom, Paul Horn, Yuezhi Mao, Dmitri Zuev, Alec White,
  David Stuck, Shaama M.S., Shane Yost, Joonho Lee, David Small,
  Daniel Levine, Susi Lehtola, Hugh Burton, Evgeny Epifanovsky
 -----------------------------------------------------------------------
 Hartree-Fock
 using 4 threads for integral computing
 -------------------------------------------------------
 OpenMP Integral computing Module                
 Release: version 2.0, May 2017, Q-Chem Inc. Pleasanton 
 -------------------------------------------------------
 A restricted SCF calculation will be
 performed using DIIS
 SCF converges when DIIS error is below 1.0e-08
 ---------------------------------------
  Cycle       Energy         DIIS error
 ---------------------------------------
    1   -1600.5024760834      1.13e-05  
    2   -1600.5024764545      2.97e-06  
    3   -1600.5024764911      1.37e-06  
    4   -1600.5024764969      4.15e-07  
    5   -1600.5024764979      1.89e-07  
    6   -1600.5024764982      7.49e-08  
    7   -1600.5024764982      3.15e-08  
    8   -1600.5024764982      9.92e-09  Convergence criterion met
 ---------------------------------------
 SCF time:   CPU 4.70s  wall 1.00s 
 SCF   energy in the final basis set =    -1600.5024764982
 Total energy in the final basis set =    -1600.5024764982


 ------------------------------------------------------------------------------

   CCMAN2: suite of methods based on coupled cluster
           and equation of motion theories.

   Components:
   * libvmm-1.3-trunk
     by Evgeny Epifanovsky, Ilya Kaliman.
   * libtensor-2.5-trunk
     by Evgeny Epifanovsky, Michael Wormit, Dmitry Zuev, Sam Manzer, 
        Ilya Kaliman.
   * libcc-2.5-trunk
     by Evgeny Epifanovsky, Arik Landau, Tomasz Kus, Kirill Khistyaev, 
        Dmitry Zuev, Prashant Manohar, Xintian Feng, Anna Krylov, 
        Matthew Goldey, Alec White, Thomas Jagau, Kaushik Nanda, 
        Anastasia Gunina, Alexander Kunitsa, Joonho Lee.

   CCMAN original authors:
   Anna I. Krylov, C. David Sherrill, Steven R. Gwaltney,
   Edward F. C. Byrd (2000)
   Sergey V. Levchenko, Lyudmila V. Slipchenko, Tao Wang,
   Ana-Maria C. Cristian (2003)
   Piotr A. Pieniazek, C. Melania Oana, Evgeny Epifanovsky (2007)
   Prashant Manohar (2009)

 ------------------------------------------------------------------------------


 Allocating and initializing 29808MB of RAM...
 Calculation will run on 4 cores.


 Alpha MOs, Restricted
 -- Occupied --                  
-104.86 -104.86  -80.04  -80.04  -10.59  -10.59   -8.06   -8.06
  1 A     2 A     3 A     4 A     5 A     6 A     7 A     8 A                  
 -8.053  -8.053  -8.053  -8.053  -7.577  -7.576  -5.469  -5.469
  9 A    10 A    11 A    12 A    13 A    14 A    15 A    16 A                  
 -5.467  -5.467  -5.467  -5.467  -1.146  -1.126  -0.906  -0.714
 17 A    18 A    19 A    20 A    21 A    22 A    23 A    24 A                  
 -0.581  -0.545  -0.525  -0.499  -0.485  -0.453  -0.399  -0.361
 25 A    26 A    27 A    28 A    29 A    30 A    31 A    32 A                  
 -- Virtual --                   
 -0.020   0.025   0.060   0.066   0.078   0.089   0.093   0.107
 33 A    34 A    35 A    36 A    37 A    38 A    39 A    40 A                  
  0.108   0.121   0.139   0.139   0.159   0.168   0.169   0.174
 41 A    42 A    43 A    44 A    45 A    46 A    47 A    48 A                  
  0.178   0.219   0.226   0.292   0.329   0.374   0.385   0.396
 49 A    50 A    51 A    52 A    53 A    54 A    55 A    56 A                  
  0.421   0.438   0.512   0.570   0.573   0.575   0.634   0.649
 57 A    58 A    59 A    60 A    61 A    62 A    63 A    64 A                  
  0.690   0.706   0.774   0.786   0.806   0.849   0.857   0.913
 65 A    66 A    67 A    68 A    69 A    70 A    71 A    72 A                  
  0.964   0.976   1.069   1.125   1.128   1.132   1.137   1.162
 73 A    74 A    75 A    76 A    77 A    78 A    79 A    80 A                  
  1.178   1.186   1.192   1.206   1.248   1.389   1.482   1.534
 81 A    82 A    83 A    84 A    85 A    86 A    87 A    88 A                  
  1.780   1.838   1.869   1.952   2.007   2.069   2.591   2.623
 89 A    90 A    91 A    92 A    93 A    94 A    95 A    96 A                  
  2.630   2.646   2.716   2.758   7.189   7.409  10.335  10.390
 97 A    98 A    99 A   100 A   101 A   102 A   103 A   104 A                  
 14.720  14.746  14.769  14.770  14.864  14.882  26.635  26.729
105 A   106 A   107 A   108 A   109 A   110 A   111 A   112 A                  
 26.759  26.771  26.984  27.065 165.799 166.037 219.191 219.248
113 A   114 A   115 A   116 A   117 A   118 A   119 A   120 A                  

 Beta MOs, Restricted
 -- Occupied --                  
-104.86 -104.86  -80.04  -80.04  -10.59  -10.59   -8.06   -8.06
  1 A     2 A     3 A     4 A     5 A     6 A     7 A     8 A                  
 -8.053  -8.053  -8.053  -8.053  -7.577  -7.576  -5.469  -5.469
  9 A    10 A    11 A    12 A    13 A    14 A    15 A    16 A                  
 -5.467  -5.467  -5.467  -5.467  -1.146  -1.126  -0.906  -0.714
 17 A    18 A    19 A    20 A    21 A    22 A    23 A    24 A                  
 -0.581  -0.545  -0.525  -0.499  -0.485  -0.453  -0.399  -0.361
 25 A    26 A    27 A    28 A    29 A    30 A    31 A    32 A                  
 -- Virtual --                   
 -0.020   0.025   0.060   0.066   0.078   0.089   0.093   0.107
 33 A    34 A    35 A    36 A    37 A    38 A    39 A    40 A                  
  0.108   0.121   0.139   0.139   0.159   0.168   0.169   0.174
 41 A    42 A    43 A    44 A    45 A    46 A    47 A    48 A                  
  0.178   0.219   0.226   0.292   0.329   0.374   0.385   0.396
 49 A    50 A    51 A    52 A    53 A    54 A    55 A    56 A                  
  0.421   0.438   0.512   0.570   0.573   0.575   0.634   0.649
 57 A    58 A    59 A    60 A    61 A    62 A    63 A    64 A                  
  0.690   0.706   0.774   0.786   0.806   0.849   0.857   0.913
 65 A    66 A    67 A    68 A    69 A    70 A    71 A    72 A                  
  0.964   0.976   1.069   1.125   1.128   1.132   1.137   1.162
 73 A    74 A    75 A    76 A    77 A    78 A    79 A    80 A                  
  1.178   1.186   1.192   1.206   1.248   1.389   1.482   1.534
 81 A    82 A    83 A    84 A    85 A    86 A    87 A    88 A                  
  1.780   1.838   1.869   1.952   2.007   2.069   2.591   2.623
 89 A    90 A    91 A    92 A    93 A    94 A    95 A    96 A                  
  2.630   2.646   2.716   2.758   7.189   7.409  10.335  10.390
 97 A    98 A    99 A   100 A   101 A   102 A   103 A   104 A                  
 14.720  14.746  14.769  14.770  14.864  14.882  26.635  26.729
105 A   106 A   107 A   108 A   109 A   110 A   111 A   112 A                  
 26.759  26.771  26.984  27.065 165.799 166.037 219.191 219.248
113 A   114 A   115 A   116 A   117 A   118 A   119 A   120 A                  

 Occupation and symmetry of molecular orbitals

 Point group: C1 (1 irreducible representation).

                           A     All 
 -------------------------------------
 All molecular orbitals:
  - Alpha                  120   120 
  - Beta                   120   120 
 -------------------------------------
 Alpha orbitals:
  - Frozen occupied        20    20  
  - Active occupied        12    12  
  - Active virtual         88    88  
  - Frozen virtual         0     0   
 -------------------------------------
 Beta orbitals:
  - Frozen occupied        20    20  
  - Active occupied        12    12  
  - Active virtual         88    88  
  - Frozen virtual         0     0   
 -------------------------------------

 Import integrals:   CPU 0.00 s  wall 0.00 s

 Import integrals:   CPU 27.41 s  wall 6.98 s

 MP2 amplitudes:   CPU 0.04 s  wall 0.02 s

Running a double precision version
           CCSD T amplitudes will be solved using DIIS.

           Start     Size      MaxIter   EConv     TConv     
           3         7         100       1.00e-07  1.00e-05  
 ------------------------------------------------------------------------------
           Energy (a.u.)   Ediff      Tdiff       Comment
 ------------------------------------------------------------------------------
         -1600.99738602                           
     1   -1601.02078105   2.34e-02   7.79e-01     
     2   -1601.03553328   1.48e-02   9.59e-02     
     3   -1601.03729025   1.76e-03   4.01e-02     
     4   -1601.03908067   1.79e-03   1.33e-02     Switched to DIIS steps.
     5   -1601.03968769   6.07e-04   1.16e-02     
     6   -1601.03970594   1.83e-05   2.35e-03     
     7   -1601.03969755   8.39e-06   8.46e-04     
     8   -1601.03969822   6.68e-07   1.93e-04     
     9   -1601.03969903   8.12e-07   7.44e-05     
    10   -1601.03969921   1.77e-07   3.53e-05     
    11   -1601.03969929   7.97e-08   2.65e-05     
    12   -1601.03969929   1.30e-09   6.44e-06     
 ------------------------------------------------------------------------------
         -1601.03969929                           CCSD T converged.

End of double precision
 SCF energy                 = -1600.50247650
 MP2 energy                 = -1600.99738602
 CCSD correlation energy     =    -0.53722279
 CCSD total energy           = -1601.03969929

 CCSD  T1^2 = 0.0104  T2^2 = 0.2797  Leading amplitudes:

 Amplitude    Orbitals with energies
 -0.0264       28 (A) A                  ->    33 (A) A                   
              -0.4986                         -0.0203                     
 -0.0264       28 (A) B                  ->    33 (A) B                   
              -0.4986                         -0.0203                     
  0.0218       32 (A) A                  ->    55 (A) A                   
              -0.3607                          0.3852                     
  0.0218       32 (A) B                  ->    55 (A) B                   
              -0.3607                          0.3852                     

 Amplitude    Orbitals with energies
 -0.1503       32 (A) A      32 (A) B    ->    33 (A) A      33 (A) B     
              -0.3607       -0.3607           -0.0203       -0.0203       
  0.1503       32 (A) A      32 (A) B    ->    33 (A) B      33 (A) A     
              -0.3607       -0.3607           -0.0203       -0.0203       
  0.1503       32 (A) B      32 (A) A    ->    33 (A) A      33 (A) B     
              -0.3607       -0.3607           -0.0203       -0.0203       
 -0.1503       32 (A) B      32 (A) A    ->    33 (A) B      33 (A) A     
              -0.3607       -0.3607           -0.0203       -0.0203       

 Computing CCSD intemediates for later calculations in double precision
 Finished.

Running a double precision version
           CCSD Lambda amplitudes will be solved using DIIS.
           Start     Size      MaxIter   EConv     LConv     
           3         7         100       1.00e-07  1.00e-05  
 ------------------------------------------------------------------------------
            Enorm      Ldiff       Comment
 ------------------------------------------------------------------------------
     1     5.86e-02   4.74e-02     
     2     1.30e-02   5.50e-03     
     3     5.47e-03   2.44e-03     
     4     2.49e-03   1.31e-03     Switched to DIIS steps.
     5     8.10e-04   4.33e-04     
     6     3.41e-04   1.25e-04     
     7     9.92e-05   2.69e-05     
     8     4.06e-05   3.25e-06     
     9     1.51e-05   2.83e-06     
    10     6.07e-06   1.15e-06     
    11     1.98e-06   4.80e-07     
    12     9.95e-07   1.23e-07     
    13     4.81e-07   7.82e-08     
    14     2.24e-07   4.57e-10     
    15     1.05e-07   4.73e-09     
    16     3.43e-08   7.19e-09     
 ------------------------------------------------------------------------------
                                   CCSD Lambda converged.

 Computing density matrices in double precision...
           Orbital response amplitudes will be solved using DIIS.
           Start     Size      MaxIter   EConv     LConv     
           3         7         100       1.00e-06  1.00e-06  
 ------------------------------------------------------------------------------
            Enorm      Ldiff       Comment
 ------------------------------------------------------------------------------
     1     7.42e-02   6.26e-03     
     2     3.89e-02   2.20e-02     
     3     2.68e-02   1.20e-02     
     4     4.05e-03   9.08e-03     Switched to DIIS steps.
     5     5.79e-04   7.56e-04     
     6     1.28e-04   8.52e-05     
     7     3.93e-05   1.12e-05     
     8     3.88e-05   2.51e-06     
     9     5.72e-06   1.41e-07     
    10     8.23e-07   3.79e-08     
 ------------------------------------------------------------------------------
                                   Orbital response converged.

 Computing density matrices... Done.
 CCSD calculation:   CPU 565.16 s  wall 149.69 s

 Transferring MO TPDM to AO TPDM
 Transferring g2_o1o1o1o1
 Transferring g2_o1o1o1v1
 Transferring g2_o1o1v1v1
 Transferring g2_o1v1o1v1
 Transferring g2_o1v1v1v1
 Transferring g2_v1v1v1v1
 Adding separable TPDM
 Computing TPDM gradient
 --------------------------------------------------------
 2e gradient
  Atom          X               Y               Z
 --------------------------------------------------------
    1        -17.593308       -0.000000      -19.934863  
    2         17.599297        0.000000      -19.940440  
    3         17.646278       -0.000000       19.941508  
    4        -17.652267        0.000000       19.933795  
 --------------------------------------------------------
 --------------------------------------------------------
 Final gradient
  Atom          X               Y               Z
 --------------------------------------------------------
    1        -17.593308       -0.000000      -19.934863  
    2         17.599297        0.000000      -19.940440  
    3         17.646278       -0.000000       19.941508  
    4        -17.652267        0.000000       19.933795  
 --------------------------------------------------------
 Analytic gradient from two-electron contribution:   CPU 163.35 s  wall 45.94 s

 Total ccman2 time:   CPU 758.61 s  wall 203.49 s


 --------------------------------------------------------------

                    Orbital Energies (a.u.)
 --------------------------------------------------------------

 Alpha MOs
 -- Occupied --
*******-104.862 -80.037 -80.037 -10.588 -10.588  -8.056  -8.056
 -8.053  -8.053  -8.053  -8.053  -7.577  -7.576  -5.469  -5.469
 -5.467  -5.467  -5.467  -5.467  -1.146  -1.126  -0.906  -0.714
 -0.581  -0.545  -0.525  -0.499  -0.485  -0.453  -0.399  -0.361
 -- Virtual --
 -0.020   0.025   0.060   0.066   0.078   0.089   0.093   0.107
  0.108   0.121   0.139   0.139   0.159   0.168   0.169   0.174
  0.178   0.219   0.226   0.292   0.329   0.374   0.385   0.396
  0.421   0.438   0.512   0.570   0.573   0.575   0.634   0.649
  0.690   0.706   0.774   0.786   0.806   0.849   0.857   0.913
  0.964   0.976   1.069   1.125   1.128   1.132   1.137   1.162
  1.178   1.186   1.192   1.206   1.248   1.389   1.482   1.534
  1.780   1.838   1.869   1.952   2.007   2.069   2.591   2.623
  2.630   2.646   2.716   2.758   7.189   7.409  10.335  10.390
 14.720  14.746  14.769  14.770  14.864  14.882  26.635  26.729
 26.759  26.771  26.984  27.065 165.799 166.037 219.191 219.248
 --------------------------------------------------------------

          Ground-State Mulliken Net Atomic Charges

     Atom                 Charge (a.u.)
  ----------------------------------------
      1 P                     0.058873
      2 P                     0.058661
      3 Cl                   -0.058682
      4 Cl                   -0.058851
  ----------------------------------------
  Sum of atomic charges =    -0.000000

 -----------------------------------------------------------------
                    Cartesian Multipole Moments
 -----------------------------------------------------------------
    Charge (ESU x 10^10)
                -0.0000
    Dipole Moment (Debye)
         X      -0.0019      Y      -0.0000      Z       1.2300
       Tot       1.2300
    Quadrupole Moments (Debye-Ang)
        XX     -54.2775     XY      -0.0000     YY     -51.7387
        XZ      -0.0006     YZ       0.0000     ZZ     -52.6390
    Octopole Moments (Debye-Ang^2)
       XXX      -0.0502    XXY       0.0000    XYY      -0.0148
       YYY      -0.0000    XXZ      -4.0972    XYZ      -0.0000
       YYZ      -3.7480    XZZ      -0.0160    YZZ      -0.0000
       ZZZ     -15.6696
    Hexadecapole Moments (Debye-Ang^3)
      XXXX    -692.9505   XXXY      -0.0000   XXYY    -126.2998
      XYYY      -0.0000   YYYY     -72.8987   XXXZ       0.0268
      XXYZ       0.0000   XYYZ       0.0122   YYYZ       0.0000
      XXZZ    -177.9920   XYZZ      -0.0000   YYZZ     -76.4577
      XZZZ       0.0295   YZZZ       0.0000   ZZZZ    -362.0110
 -----------------------------------------------------------------
 DrvMan completing analytic gradient of the correlated energy
 Correlated dipole moment
            1
    1  -0.0007522
    2  -0.0000000
    3   0.4839379
 Energy read as -1601.039699288
 Full Analytical Gradient: (in a.u., or Hartree/Bohr)
             1             2             3             4
    1   -0.00011311    0.00003940    0.00007131    0.00000240
    2   -0.00000000    0.00000000   -0.00000000    0.00000000
    3   -0.00003133   -0.00005224    0.00009021   -0.00000663
 Gradient time:  CPU 0.68 s  wall 0.64 s
 ----------------------------------------------------------------
             Standard Nuclear Orientation (Angstroms)
    I     Atom           X                Y                Z
 ----------------------------------------------------------------
    1      P       1.0230785000     0.0000000000     1.0352728400
    2      P      -1.0230785000     0.0000000000     1.0352728400
    3      Cl     -1.7058698855    -0.0000000000    -0.9134760353
    4      Cl      1.7048698855    -0.0000000000    -0.9134760353
 ----------------------------------------------------------------
 Nuclear Repulsion Energy =   314.2284050537 hartrees
 There are       32 alpha and       32 beta electrons

                       Distance Matrix (Angstroms)
             P (  1)   P (  2)   Cl(  3)
   P (  2)  2.046157
   Cl(  3)  3.353324  2.064903
   Cl(  4)  2.064573  3.352510  3.410740

 Requested basis set is 6-311++G(d,p)
 There are 52 shells and 120 basis functions
 A cutoff of  1.0D-14 yielded   1198 shell pairs
 There are      6888 function pairs (      7398 Cartesian)
 Smallest overlap matrix eigenvalue = 3.59E-04
 Guess MOs from SCF MO coefficient file

 -----------------------------------------------------------------------
  General SCF calculation program by
  Eric Jon Sundstrom, Paul Horn, Yuezhi Mao, Dmitri Zuev, Alec White,
  David Stuck, Shaama M.S., Shane Yost, Joonho Lee, David Small,
  Daniel Levine, Susi Lehtola, Hugh Burton, Evgeny Epifanovsky
 -----------------------------------------------------------------------
 Hartree-Fock
 using 4 threads for integral computing
 -------------------------------------------------------
 OpenMP Integral computing Module                
 Release: version 2.0, May 2017, Q-Chem Inc. Pleasanton 
 -------------------------------------------------------
 A restricted SCF calculation will be
 performed using DIIS
 SCF converges when DIIS error is below 1.0e-08
 ---------------------------------------
  Cycle       Energy         DIIS error
 ---------------------------------------
    1   -1600.5024724290      1.08e-05  
    2   -1600.5024727980      2.99e-06  
    3   -1600.5024728413      1.23e-06  
    4   -1600.5024728472      4.85e-07  
    5   -1600.5024728484      1.55e-07  
    6   -1600.5024728485      4.05e-08  
    7   -1600.5024728485      1.18e-08  
    8   -1600.5024728485      3.81e-09  Convergence criterion met
 ---------------------------------------
 SCF time:   CPU 4.70s  wall 1.00s 
 SCF   energy in the final basis set =    -1600.5024728485
 Total energy in the final basis set =    -1600.5024728485


 ------------------------------------------------------------------------------

   CCMAN2: suite of methods based on coupled cluster
           and equation of motion theories.

   Components:
   * libvmm-1.3-trunk
     by Evgeny Epifanovsky, Ilya Kaliman.
   * libtensor-2.5-trunk
     by Evgeny Epifanovsky, Michael Wormit, Dmitry Zuev, Sam Manzer, 
        Ilya Kaliman.
   * libcc-2.5-trunk
     by Evgeny Epifanovsky, Arik Landau, Tomasz Kus, Kirill Khistyaev, 
        Dmitry Zuev, Prashant Manohar, Xintian Feng, Anna Krylov, 
        Matthew Goldey, Alec White, Thomas Jagau, Kaushik Nanda, 
        Anastasia Gunina, Alexander Kunitsa, Joonho Lee.

   CCMAN original authors:
   Anna I. Krylov, C. David Sherrill, Steven R. Gwaltney,
   Edward F. C. Byrd (2000)
   Sergey V. Levchenko, Lyudmila V. Slipchenko, Tao Wang,
   Ana-Maria C. Cristian (2003)
   Piotr A. Pieniazek, C. Melania Oana, Evgeny Epifanovsky (2007)
   Prashant Manohar (2009)

 ------------------------------------------------------------------------------


 Allocating and initializing 29808MB of RAM...
 Calculation will run on 4 cores.


 Alpha MOs, Restricted
 -- Occupied --                  
-104.86 -104.86  -80.04  -80.04  -10.59  -10.59   -8.06   -8.06
  1 A     2 A     3 A     4 A     5 A     6 A     7 A     8 A                  
 -8.053  -8.053  -8.053  -8.053  -7.577  -7.576  -5.469  -5.469
  9 A    10 A    11 A    12 A    13 A    14 A    15 A    16 A                  
 -5.467  -5.467  -5.467  -5.467  -1.146  -1.126  -0.906  -0.714
 17 A    18 A    19 A    20 A    21 A    22 A    23 A    24 A                  
 -0.581  -0.545  -0.525  -0.499  -0.485  -0.453  -0.399  -0.361
 25 A    26 A    27 A    28 A    29 A    30 A    31 A    32 A                  
 -- Virtual --                   
 -0.020   0.025   0.060   0.066   0.078   0.089   0.093   0.107
 33 A    34 A    35 A    36 A    37 A    38 A    39 A    40 A                  
  0.108   0.121   0.139   0.139   0.159   0.168   0.168   0.174
 41 A    42 A    43 A    44 A    45 A    46 A    47 A    48 A                  
  0.178   0.219   0.226   0.292   0.329   0.374   0.385   0.396
 49 A    50 A    51 A    52 A    53 A    54 A    55 A    56 A                  
  0.421   0.438   0.512   0.569   0.573   0.575   0.634   0.649
 57 A    58 A    59 A    60 A    61 A    62 A    63 A    64 A                  
  0.690   0.706   0.774   0.786   0.806   0.849   0.857   0.913
 65 A    66 A    67 A    68 A    69 A    70 A    71 A    72 A                  
  0.964   0.976   1.069   1.125   1.128   1.132   1.137   1.163
 73 A    74 A    75 A    76 A    77 A    78 A    79 A    80 A                  
  1.178   1.186   1.192   1.206   1.247   1.389   1.481   1.534
 81 A    82 A    83 A    84 A    85 A    86 A    87 A    88 A                  
  1.779   1.838   1.869   1.952   2.007   2.069   2.591   2.623
 89 A    90 A    91 A    92 A    93 A    94 A    95 A    96 A                  
  2.631   2.646   2.716   2.757   7.189   7.409  10.335  10.390
 97 A    98 A    99 A   100 A   101 A   102 A   103 A   104 A                  
 14.720  14.746  14.768  14.770  14.864  14.882  26.635  26.729
105 A   106 A   107 A   108 A   109 A   110 A   111 A   112 A                  
 26.759  26.770  26.984  27.065 165.799 166.037 219.192 219.248
113 A   114 A   115 A   116 A   117 A   118 A   119 A   120 A                  

 Beta MOs, Restricted
 -- Occupied --                  
-104.86 -104.86  -80.04  -80.04  -10.59  -10.59   -8.06   -8.06
  1 A     2 A     3 A     4 A     5 A     6 A     7 A     8 A                  
 -8.053  -8.053  -8.053  -8.053  -7.577  -7.576  -5.469  -5.469
  9 A    10 A    11 A    12 A    13 A    14 A    15 A    16 A                  
 -5.467  -5.467  -5.467  -5.467  -1.146  -1.126  -0.906  -0.714
 17 A    18 A    19 A    20 A    21 A    22 A    23 A    24 A                  
 -0.581  -0.545  -0.525  -0.499  -0.485  -0.453  -0.399  -0.361
 25 A    26 A    27 A    28 A    29 A    30 A    31 A    32 A                  
 -- Virtual --                   
 -0.020   0.025   0.060   0.066   0.078   0.089   0.093   0.107
 33 A    34 A    35 A    36 A    37 A    38 A    39 A    40 A                  
  0.108   0.121   0.139   0.139   0.159   0.168   0.168   0.174
 41 A    42 A    43 A    44 A    45 A    46 A    47 A    48 A                  
  0.178   0.219   0.226   0.292   0.329   0.374   0.385   0.396
 49 A    50 A    51 A    52 A    53 A    54 A    55 A    56 A                  
  0.421   0.438   0.512   0.569   0.573   0.575   0.634   0.649
 57 A    58 A    59 A    60 A    61 A    62 A    63 A    64 A                  
  0.690   0.706   0.774   0.786   0.806   0.849   0.857   0.913
 65 A    66 A    67 A    68 A    69 A    70 A    71 A    72 A                  
  0.964   0.976   1.069   1.125   1.128   1.132   1.137   1.163
 73 A    74 A    75 A    76 A    77 A    78 A    79 A    80 A                  
  1.178   1.186   1.192   1.206   1.247   1.389   1.481   1.534
 81 A    82 A    83 A    84 A    85 A    86 A    87 A    88 A                  
  1.779   1.838   1.869   1.952   2.007   2.069   2.591   2.623
 89 A    90 A    91 A    92 A    93 A    94 A    95 A    96 A                  
  2.631   2.646   2.716   2.757   7.189   7.409  10.335  10.390
 97 A    98 A    99 A   100 A   101 A   102 A   103 A   104 A                  
 14.720  14.746  14.768  14.770  14.864  14.882  26.635  26.729
105 A   106 A   107 A   108 A   109 A   110 A   111 A   112 A                  
 26.759  26.770  26.984  27.065 165.799 166.037 219.192 219.248
113 A   114 A   115 A   116 A   117 A   118 A   119 A   120 A                  

 Occupation and symmetry of molecular orbitals

 Point group: C1 (1 irreducible representation).

                           A     All 
 -------------------------------------
 All molecular orbitals:
  - Alpha                  120   120 
  - Beta                   120   120 
 -------------------------------------
 Alpha orbitals:
  - Frozen occupied        20    20  
  - Active occupied        12    12  
  - Active virtual         88    88  
  - Frozen virtual         0     0   
 -------------------------------------
 Beta orbitals:
  - Frozen occupied        20    20  
  - Active occupied        12    12  
  - Active virtual         88    88  
  - Frozen virtual         0     0   
 -------------------------------------

 Import integrals:   CPU 0.00 s  wall 0.00 s

 Import integrals:   CPU 27.43 s  wall 6.98 s

 MP2 amplitudes:   CPU 0.04 s  wall 0.02 s

Running a double precision version
           CCSD T amplitudes will be solved using DIIS.

           Start     Size      MaxIter   EConv     TConv     
           3         7         100       1.00e-07  1.00e-05  
 ------------------------------------------------------------------------------
           Energy (a.u.)   Ediff      Tdiff       Comment
 ------------------------------------------------------------------------------
         -1600.99738194                           
     1   -1601.02077706   2.34e-02   7.79e-01     
     2   -1601.03553251   1.48e-02   9.59e-02     
     3   -1601.03728926   1.76e-03   4.01e-02     
     4   -1601.03908016   1.79e-03   1.33e-02     Switched to DIIS steps.
     5   -1601.03968763   6.07e-04   1.16e-02     
     6   -1601.03970592   1.83e-05   2.35e-03     
     7   -1601.03969754   8.38e-06   8.47e-04     
     8   -1601.03969821   6.71e-07   1.94e-04     
     9   -1601.03969902   8.15e-07   7.46e-05     
    10   -1601.03969920   1.78e-07   3.54e-05     
    11   -1601.03969928   7.98e-08   2.65e-05     
    12   -1601.03969928   1.25e-09   6.45e-06     
 ------------------------------------------------------------------------------
         -1601.03969928                           CCSD T converged.

End of double precision
 SCF energy                 = -1600.50247285
 MP2 energy                 = -1600.99738194
 CCSD correlation energy     =    -0.53722643
 CCSD total energy           = -1601.03969928

 CCSD  T1^2 = 0.0105  T2^2 = 0.2798  Leading amplitudes:

 Amplitude    Orbitals with energies
  0.0264       28 (A) A                  ->    33 (A) A                   
              -0.4986                         -0.0203                     
  0.0264       28 (A) B                  ->    33 (A) B                   
              -0.4986                         -0.0203                     
 -0.0218       32 (A) A                  ->    55 (A) A                   
              -0.3607                          0.3852                     
 -0.0218       32 (A) B                  ->    55 (A) B                   
              -0.3607                          0.3852                     

 Amplitude    Orbitals with energies
 -0.1503       32 (A) A      32 (A) B    ->    33 (A) A      33 (A) B     
              -0.3607       -0.3607           -0.0203       -0.0203       
  0.1503       32 (A) A      32 (A) B    ->    33 (A) B      33 (A) A     
              -0.3607       -0.3607           -0.0203       -0.0203       
  0.1503       32 (A) B      32 (A) A    ->    33 (A) A      33 (A) B     
              -0.3607       -0.3607           -0.0203       -0.0203       
 -0.1503       32 (A) B      32 (A) A    ->    33 (A) B      33 (A) A     
              -0.3607       -0.3607           -0.0203       -0.0203       

 Computing CCSD intemediates for later calculations in double precision
 Finished.

Running a double precision version
           CCSD Lambda amplitudes will be solved using DIIS.
           Start     Size      MaxIter   EConv     LConv     
           3         7         100       1.00e-07  1.00e-05  
 ------------------------------------------------------------------------------
            Enorm      Ldiff       Comment
 ------------------------------------------------------------------------------
     1     5.86e-02   4.74e-02     
     2     1.30e-02   5.50e-03     
     3     5.47e-03   2.44e-03     
     4     2.50e-03   1.31e-03     Switched to DIIS steps.
     5     8.10e-04   4.33e-04     
     6     3.41e-04   1.25e-04     
     7     9.93e-05   2.69e-05     
     8     4.07e-05   3.25e-06     
     9     1.52e-05   2.84e-06     
    10     6.09e-06   1.15e-06     
    11     1.99e-06   4.80e-07     
    12     1.00e-06   1.22e-07     
    13     4.84e-07   7.81e-08     
    14     2.26e-07   7.27e-10     
    15     1.06e-07   4.63e-09     
    16     3.44e-08   7.26e-09     
 ------------------------------------------------------------------------------
                                   CCSD Lambda converged.

 Computing density matrices in double precision...
           Orbital response amplitudes will be solved using DIIS.
           Start     Size      MaxIter   EConv     LConv     
           3         7         100       1.00e-06  1.00e-06  
 ------------------------------------------------------------------------------
            Enorm      Ldiff       Comment
 ------------------------------------------------------------------------------
     1     7.42e-02   6.26e-03     
     2     3.89e-02   2.20e-02     
     3     2.68e-02   1.20e-02     
     4     4.05e-03   9.09e-03     Switched to DIIS steps.
     5     5.79e-04   7.57e-04     
     6     1.28e-04   8.52e-05     
     7     3.95e-05   1.13e-05     
     8     3.92e-05   2.52e-06     
     9     5.69e-06   1.45e-07     
    10     8.23e-07   3.81e-08     
 ------------------------------------------------------------------------------
                                   Orbital response converged.

 Computing density matrices... Done.
 CCSD calculation:   CPU 565.97 s  wall 149.80 s

 Transferring MO TPDM to AO TPDM
 Transferring g2_o1o1o1o1
 Transferring g2_o1o1o1v1
 Transferring g2_o1o1v1v1
 Transferring g2_o1v1o1v1
 Transferring g2_o1v1v1v1
 Transferring g2_v1v1v1v1
 Adding separable TPDM
 Computing TPDM gradient
 --------------------------------------------------------
 2e gradient
  Atom          X               Y               Z
 --------------------------------------------------------
    1        -17.593659        0.000000      -19.931546  
    2         17.587679       -0.000000      -19.925953  
    3         17.650944        0.000000       19.924888  
    4        -17.644964       -0.000000       19.932611  
 --------------------------------------------------------
 --------------------------------------------------------
 Final gradient
  Atom          X               Y               Z
 --------------------------------------------------------
    1        -17.593659        0.000000      -19.931546  
    2         17.587679       -0.000000      -19.925953  
    3         17.650944        0.000000       19.924888  
    4        -17.644964       -0.000000       19.932611  
 --------------------------------------------------------
 Analytic gradient from two-electron contribution:   CPU 163.53 s  wall 45.94 s

 Total ccman2 time:   CPU 760.07 s  wall 203.73 s


 --------------------------------------------------------------

                    Orbital Energies (a.u.)
 --------------------------------------------------------------

 Alpha MOs
 -- Occupied --
*******-104.862 -80.037 -80.037 -10.588 -10.588  -8.056  -8.056
 -8.053  -8.053  -8.053  -8.053  -7.577  -7.576  -5.469  -5.469
 -5.467  -5.467  -5.467  -5.467  -1.146  -1.126  -0.906  -0.714
 -0.581  -0.545  -0.525  -0.499  -0.485  -0.453  -0.399  -0.361
 -- Virtual --
 -0.020   0.025   0.060   0.066   0.078   0.089   0.093   0.107
  0.108   0.121   0.139   0.139   0.159   0.168   0.168   0.174
  0.178   0.219   0.226   0.292   0.329   0.374   0.385   0.396
  0.421   0.438   0.512   0.569   0.573   0.575   0.634   0.649
  0.690   0.706   0.774   0.786   0.806   0.849   0.857   0.913
  0.964   0.976   1.069   1.125   1.128   1.132   1.137   1.163
  1.178   1.186   1.192   1.206   1.247   1.389   1.481   1.534
  1.779   1.838   1.869   1.952   2.007   2.069   2.591   2.623
  2.631   2.646   2.716   2.757   7.189   7.409  10.335  10.390
 14.720  14.746  14.768  14.770  14.864  14.882  26.635  26.729
 26.759  26.770  26.984  27.065 165.799 166.037 219.192 219.248
 --------------------------------------------------------------

          Ground-State Mulliken Net Atomic Charges

     Atom                 Charge (a.u.)
  ----------------------------------------
      1 P                     0.058820
      2 P                     0.059032
      3 Cl                   -0.059011
      4 Cl                   -0.058842
  ----------------------------------------
  Sum of atomic charges =    -0.000000

 -----------------------------------------------------------------
                    Cartesian Multipole Moments
 -----------------------------------------------------------------
    Charge (ESU x 10^10)
                -0.0000
    Dipole Moment (Debye)
         X       0.0019      Y      -0.0000      Z       1.2315
       Tot       1.2315
    Quadrupole Moments (Debye-Ang)
        XX     -54.2800     XY      -0.0000     YY     -51.7394
        XZ       0.0006     YZ      -0.0000     ZZ     -52.6404
    Octopole Moments (Debye-Ang^2)
       XXX       0.0502    XXY      -0.0000    XYY       0.0148
       YYY      -0.0000    XXZ      -4.0928    XYZ      -0.0000
       YYZ      -3.7460    XZZ       0.0160    YZZ      -0.0000
       ZZZ     -15.6668
    Hexadecapole Moments (Debye-Ang^3)
      XXXX    -693.4935   XXXY      -0.0000   XXYY    -126.3906
      XYYY      -0.0000   YYYY     -72.8995   XXXZ      -0.0268
      XXYZ      -0.0000   XYYZ      -0.0122   YYYZ      -0.0000
      XXZZ    -178.0626   XYZZ      -0.0000   YYZZ     -76.4571
      XZZZ      -0.0295   YZZZ      -0.0000   ZZZZ    -362.0315
 -----------------------------------------------------------------
 DrvMan completing analytic gradient of the correlated energy
 Correlated dipole moment
            1
    1   0.0007528
    2  -0.0000000
    3   0.4845200
 Energy read as -1601.039699281
 Full Analytical Gradient: (in a.u., or Hartree/Bohr)
             1             2             3             4
    1   -0.00005998    0.00013370   -0.00007643    0.00000270
    2   -0.00000000   -0.00000000    0.00000000    0.00000000
    3    0.00003802    0.00005885   -0.00009679   -0.00000008
 Gradient time:  CPU 0.68 s  wall 0.64 s
 ----------------------------------------------------------------
             Standard Nuclear Orientation (Angstroms)
    I     Atom           X                Y                Z
 ----------------------------------------------------------------
    1      P       1.0230785000     0.0000000000     1.0352728400
    2      P      -1.0230785000     0.0000000000     1.0352728400
    3      Cl     -1.7048698855     0.0010000000    -0.9134760353
    4      Cl      1.7048698855    -0.0000000000    -0.9134760353
 ----------------------------------------------------------------
 Nuclear Repulsion Energy =   314.2617710147 hartrees
 There are       32 alpha and       32 beta electrons

                       Distance Matrix (Angstroms)
             P (  1)   P (  2)   Cl(  3)
   P (  2)  2.046157
   Cl(  3)  3.352510  2.064573
   Cl(  4)  2.064573  3.352510  3.409740

 Requested basis set is 6-311++G(d,p)
 There are 52 shells and 120 basis functions
 A cutoff of  1.0D-14 yielded   1198 shell pairs
 There are      6888 function pairs (      7398 Cartesian)
 Smallest overlap matrix eigenvalue = 3.59E-04
 Guess MOs from SCF MO coefficient file

 -----------------------------------------------------------------------
  General SCF calculation program by
  Eric Jon Sundstrom, Paul Horn, Yuezhi Mao, Dmitri Zuev, Alec White,
  David Stuck, Shaama M.S., Shane Yost, Joonho Lee, David Small,
  Daniel Levine, Susi Lehtola, Hugh Burton, Evgeny Epifanovsky
 -----------------------------------------------------------------------
 Hartree-Fock
 using 4 threads for integral computing
 -------------------------------------------------------
 OpenMP Integral computing Module                
 Release: version 2.0, May 2017, Q-Chem Inc. Pleasanton 
 -------------------------------------------------------
 A restricted SCF calculation will be
 performed using DIIS
 SCF converges when DIIS error is below 1.0e-08
 ---------------------------------------
  Cycle       Energy         DIIS error
 ---------------------------------------
    1   -1600.5024745347      7.22e-06  
    2   -1600.5024747146      2.04e-06  
    3   -1600.5024747385      7.52e-07  
    4   -1600.5024747412      3.29e-07  
    5   -1600.5024747419      1.03e-07  
    6   -1600.5024747419      3.40e-08  
    7   -1600.5024747419      1.35e-08  
    8   -1600.5024747419      4.86e-09  Convergence criterion met
 ---------------------------------------
 SCF time:   CPU 4.68s  wall 1.00s 
 SCF   energy in the final basis set =    -1600.5024747419
 Total energy in the final basis set =    -1600.5024747419


 ------------------------------------------------------------------------------

   CCMAN2: suite of methods based on coupled cluster
           and equation of motion theories.

   Components:
   * libvmm-1.3-trunk
     by Evgeny Epifanovsky, Ilya Kaliman.
   * libtensor-2.5-trunk
     by Evgeny Epifanovsky, Michael Wormit, Dmitry Zuev, Sam Manzer, 
        Ilya Kaliman.
   * libcc-2.5-trunk
     by Evgeny Epifanovsky, Arik Landau, Tomasz Kus, Kirill Khistyaev, 
        Dmitry Zuev, Prashant Manohar, Xintian Feng, Anna Krylov, 
        Matthew Goldey, Alec White, Thomas Jagau, Kaushik Nanda, 
        Anastasia Gunina, Alexander Kunitsa, Joonho Lee.

   CCMAN original authors:
   Anna I. Krylov, C. David Sherrill, Steven R. Gwaltney,
   Edward F. C. Byrd (2000)
   Sergey V. Levchenko, Lyudmila V. Slipchenko, Tao Wang,
   Ana-Maria C. Cristian (2003)
   Piotr A. Pieniazek, C. Melania Oana, Evgeny Epifanovsky (2007)
   Prashant Manohar (2009)

 ------------------------------------------------------------------------------


 Allocating and initializing 29808MB of RAM...
 Calculation will run on 4 cores.


 Alpha MOs, Restricted
 -- Occupied --                  
-104.86 -104.86  -80.04  -80.04  -10.59  -10.59   -8.06   -8.06
  1 A     2 A     3 A     4 A     5 A     6 A     7 A     8 A                  
 -8.053  -8.053  -8.053  -8.053  -7.577  -7.576  -5.469  -5.469
  9 A    10 A    11 A    12 A    13 A    14 A    15 A    16 A                  
 -5.467  -5.467  -5.467  -5.467  -1.146  -1.126  -0.906  -0.714
 17 A    18 A    19 A    20 A    21 A    22 A    23 A    24 A                  
 -0.581  -0.545  -0.525  -0.499  -0.485  -0.453  -0.399  -0.361
 25 A    26 A    27 A    28 A    29 A    30 A    31 A    32 A                  
 -- Virtual --                   
 -0.020   0.025   0.060   0.066   0.078   0.089   0.093   0.107
 33 A    34 A    35 A    36 A    37 A    38 A    39 A    40 A                  
  0.108   0.121   0.139   0.139   0.159   0.168   0.169   0.174
 41 A    42 A    43 A    44 A    45 A    46 A    47 A    48 A                  
  0.178   0.219   0.226   0.292   0.329   0.374   0.385   0.396
 49 A    50 A    51 A    52 A    53 A    54 A    55 A    56 A                  
  0.421   0.438   0.512   0.569   0.573   0.575   0.634   0.649
 57 A    58 A    59 A    60 A    61 A    62 A    63 A    64 A                  
  0.690   0.706   0.774   0.786   0.806   0.849   0.857   0.913
 65 A    66 A    67 A    68 A    69 A    70 A    71 A    72 A                  
  0.964   0.976   1.069   1.125   1.128   1.132   1.137   1.162
 73 A    74 A    75 A    76 A    77 A    78 A    79 A    80 A                  
  1.178   1.186   1.192   1.206   1.248   1.389   1.482   1.534
 81 A    82 A    83 A    84 A    85 A    86 A    87 A    88 A                  
  1.779   1.838   1.869   1.952   2.007   2.069   2.591   2.623
 89 A    90 A    91 A    92 A    93 A    94 A    95 A    96 A                  
  2.631   2.646   2.716   2.758   7.189   7.409  10.335  10.390
 97 A    98 A    99 A   100 A   101 A   102 A   103 A   104 A                  
 14.720  14.746  14.768  14.770  14.864  14.882  26.635  26.729
105 A   106 A   107 A   108 A   109 A   110 A   111 A   112 A                  
 26.759  26.770  26.984  27.065 165.799 166.037 219.191 219.248
113 A   114 A   115 A   116 A   117 A   118 A   119 A   120 A                  

 Beta MOs, Restricted
 -- Occupied --                  
-104.86 -104.86  -80.04  -80.04  -10.59  -10.59   -8.06   -8.06
  1 A     2 A     3 A     4 A     5 A     6 A     7 A     8 A                  
 -8.053  -8.053  -8.053  -8.053  -7.577  -7.576  -5.469  -5.469
  9 A    10 A    11 A    12 A    13 A    14 A    15 A    16 A                  
 -5.467  -5.467  -5.467  -5.467  -1.146  -1.126  -0.906  -0.714
 17 A    18 A    19 A    20 A    21 A    22 A    23 A    24 A                  
 -0.581  -0.545  -0.525  -0.499  -0.485  -0.453  -0.399  -0.361
 25 A    26 A    27 A    28 A    29 A    30 A    31 A    32 A                  
 -- Virtual --                   
 -0.020   0.025   0.060   0.066   0.078   0.089   0.093   0.107
 33 A    34 A    35 A    36 A    37 A    38 A    39 A    40 A                  
  0.108   0.121   0.139   0.139   0.159   0.168   0.169   0.174
 41 A    42 A    43 A    44 A    45 A    46 A    47 A    48 A                  
  0.178   0.219   0.226   0.292   0.329   0.374   0.385   0.396
 49 A    50 A    51 A    52 A    53 A    54 A    55 A    56 A                  
  0.421   0.438   0.512   0.569   0.573   0.575   0.634   0.649
 57 A    58 A    59 A    60 A    61 A    62 A    63 A    64 A                  
  0.690   0.706   0.774   0.786   0.806   0.849   0.857   0.913
 65 A    66 A    67 A    68 A    69 A    70 A    71 A    72 A                  
  0.964   0.976   1.069   1.125   1.128   1.132   1.137   1.162
 73 A    74 A    75 A    76 A    77 A    78 A    79 A    80 A                  
  1.178   1.186   1.192   1.206   1.248   1.389   1.482   1.534
 81 A    82 A    83 A    84 A    85 A    86 A    87 A    88 A                  
  1.779   1.838   1.869   1.952   2.007   2.069   2.591   2.623
 89 A    90 A    91 A    92 A    93 A    94 A    95 A    96 A                  
  2.631   2.646   2.716   2.758   7.189   7.409  10.335  10.390
 97 A    98 A    99 A   100 A   101 A   102 A   103 A   104 A                  
 14.720  14.746  14.768  14.770  14.864  14.882  26.635  26.729
105 A   106 A   107 A   108 A   109 A   110 A   111 A   112 A                  
 26.759  26.770  26.984  27.065 165.799 166.037 219.191 219.248
113 A   114 A   115 A   116 A   117 A   118 A   119 A   120 A                  

 Occupation and symmetry of molecular orbitals

 Point group: C1 (1 irreducible representation).

                           A     All 
 -------------------------------------
 All molecular orbitals:
  - Alpha                  120   120 
  - Beta                   120   120 
 -------------------------------------
 Alpha orbitals:
  - Frozen occupied        20    20  
  - Active occupied        12    12  
  - Active virtual         88    88  
  - Frozen virtual         0     0   
 -------------------------------------
 Beta orbitals:
  - Frozen occupied        20    20  
  - Active occupied        12    12  
  - Active virtual         88    88  
  - Frozen virtual         0     0   
 -------------------------------------

 Import integrals:   CPU 0.00 s  wall 0.00 s

 Import integrals:   CPU 27.43 s  wall 6.98 s

 MP2 amplitudes:   CPU 0.04 s  wall 0.02 s

Running a double precision version
           CCSD T amplitudes will be solved using DIIS.

           Start     Size      MaxIter   EConv     TConv     
           3         7         100       1.00e-07  1.00e-05  
 ------------------------------------------------------------------------------
           Energy (a.u.)   Ediff      Tdiff       Comment
 ------------------------------------------------------------------------------
         -1600.99738404                           
     1   -1601.02077912   2.34e-02   7.79e-01     
     2   -1601.03553296   1.48e-02   9.59e-02     
     3   -1601.03728982   1.76e-03   4.01e-02     
     4   -1601.03908048   1.79e-03   1.33e-02     Switched to DIIS steps.
     5   -1601.03968772   6.07e-04   1.16e-02     
     6   -1601.03970599   1.83e-05   2.35e-03     
     7   -1601.03969761   8.39e-06   8.46e-04     
     8   -1601.03969828   6.69e-07   1.93e-04     
     9   -1601.03969909   8.13e-07   7.45e-05     
    10   -1601.03969927   1.78e-07   3.54e-05     
    11   -1601.03969935   7.97e-08   2.65e-05     
    12   -1601.03969935   1.27e-09   6.45e-06     
 ------------------------------------------------------------------------------
         -1601.03969935                           CCSD T converged.

End of double precision
 SCF energy                 = -1600.50247474
 MP2 energy                 = -1600.99738404
 CCSD correlation energy     =    -0.53722461
 CCSD total energy           = -1601.03969935

 CCSD  T1^2 = 0.0105  T2^2 = 0.2798  Leading amplitudes:

 Amplitude    Orbitals with energies
  0.0264       28 (A) A                  ->    33 (A) A                   
              -0.4986                         -0.0203                     
  0.0264       28 (A) B                  ->    33 (A) B                   
              -0.4986                         -0.0203                     
 -0.0218       32 (A) A                  ->    55 (A) A                   
              -0.3607                          0.3852                     
 -0.0218       32 (A) B                  ->    55 (A) B                   
              -0.3607                          0.3852                     

 Amplitude    Orbitals with energies
 -0.1503       32 (A) A      32 (A) B    ->    33 (A) A      33 (A) B     
              -0.3607       -0.3607           -0.0203       -0.0203       
  0.1503       32 (A) A      32 (A) B    ->    33 (A) B      33 (A) A     
              -0.3607       -0.3607           -0.0203       -0.0203       
  0.1503       32 (A) B      32 (A) A    ->    33 (A) A      33 (A) B     
              -0.3607       -0.3607           -0.0203       -0.0203       
 -0.1503       32 (A) B      32 (A) A    ->    33 (A) B      33 (A) A     
              -0.3607       -0.3607           -0.0203       -0.0203       

 Computing CCSD intemediates for later calculations in double precision
 Finished.

Running a double precision version
           CCSD Lambda amplitudes will be solved using DIIS.
           Start     Size      MaxIter   EConv     LConv     
           3         7         100       1.00e-07  1.00e-05  
 ------------------------------------------------------------------------------
            Enorm      Ldiff       Comment
 ------------------------------------------------------------------------------
     1     5.86e-02   4.74e-02     
     2     1.30e-02   5.50e-03     
     3     5.47e-03   2.44e-03     
     4     2.49e-03   1.31e-03     Switched to DIIS steps.
     5     8.10e-04   4.33e-04     
     6     3.41e-04   1.25e-04     
     7     9.92e-05   2.69e-05     
     8     4.06e-05   3.25e-06     
     9     1.52e-05   2.84e-06     
    10     6.08e-06   1.15e-06     
    11     1.99e-06   4.80e-07     
    12     9.98e-07   1.23e-07     
    13     4.83e-07   7.81e-08     
    14     2.25e-07   5.93e-10     
    15     1.05e-07   4.68e-09     
    16     3.43e-08   7.22e-09     
 ------------------------------------------------------------------------------
                                   CCSD Lambda converged.

 Computing density matrices in double precision...
           Orbital response amplitudes will be solved using DIIS.
           Start     Size      MaxIter   EConv     LConv     
           3         7         100       1.00e-06  1.00e-06  
 ------------------------------------------------------------------------------
            Enorm      Ldiff       Comment
 ------------------------------------------------------------------------------
     1     7.42e-02   6.26e-03     
     2     3.89e-02   2.20e-02     
     3     2.68e-02   1.20e-02     
     4     4.05e-03   9.09e-03     Switched to DIIS steps.
     5     5.79e-04   7.57e-04     
     6     1.27e-04   8.52e-05     
     7     3.12e-05   1.13e-05     
     8     5.93e-06   2.62e-06     
     9     1.25e-06   6.32e-08     
    10     4.43e-07   5.26e-08     
 ------------------------------------------------------------------------------
                                   Orbital response converged.

 Computing density matrices... Done.
 CCSD calculation:   CPU 565.49 s  wall 149.64 s

 Transferring MO TPDM to AO TPDM
 Transferring g2_o1o1o1o1
 Transferring g2_o1o1o1v1
 Transferring g2_o1o1v1v1
 Transferring g2_o1v1o1v1
 Transferring g2_o1v1v1v1
 Transferring g2_v1v1v1v1
 Adding separable TPDM
 Computing TPDM gradient
 --------------------------------------------------------
 2e gradient
  Atom          X               Y               Z
 --------------------------------------------------------
    1        -17.593484        0.002686      -19.933203  
    2         17.593486        0.007543      -19.933196  
    3         17.648613       -0.012192       19.933196  
    4        -17.648614        0.001963       19.933203  
 --------------------------------------------------------
 --------------------------------------------------------
 Final gradient
  Atom          X               Y               Z
 --------------------------------------------------------
    1        -17.593484        0.002686      -19.933203  
    2         17.593486        0.007543      -19.933196  
    3         17.648613       -0.012192       19.933196  
    4        -17.648614        0.001963       19.933203  
 --------------------------------------------------------
 Analytic gradient from two-electron contribution:   CPU 166.75 s  wall 46.87 s

 Total ccman2 time:   CPU 763.00 s  wall 204.54 s


 --------------------------------------------------------------

                    Orbital Energies (a.u.)
 --------------------------------------------------------------

 Alpha MOs
 -- Occupied --
*******-104.862 -80.037 -80.037 -10.588 -10.588  -8.056  -8.056
 -8.053  -8.053  -8.053  -8.053  -7.577  -7.576  -5.469  -5.469
 -5.467  -5.467  -5.467  -5.467  -1.146  -1.126  -0.906  -0.714
 -0.581  -0.545  -0.525  -0.499  -0.485  -0.453  -0.399  -0.361
 -- Virtual --
 -0.020   0.025   0.060   0.066   0.078   0.089   0.093   0.107
  0.108   0.121   0.139   0.139   0.159   0.168   0.169   0.174
  0.178   0.219   0.226   0.292   0.329   0.374   0.385   0.396
  0.421   0.438   0.512   0.569   0.573   0.575   0.634   0.649
  0.690   0.706   0.774   0.786   0.806   0.849   0.857   0.913
  0.964   0.976   1.069   1.125   1.128   1.132   1.137   1.162
  1.178   1.186   1.192   1.206   1.248   1.389   1.482   1.534
  1.779   1.838   1.869   1.952   2.007   2.069   2.591   2.623
  2.631   2.646   2.716   2.758   7.189   7.409  10.335  10.390
 14.720  14.746  14.768  14.770  14.864  14.882  26.635  26.729
 26.759  26.770  26.984  27.065 165.799 166.037 219.191 219.248
 --------------------------------------------------------------

          Ground-State Mulliken Net Atomic Charges

     Atom                 Charge (a.u.)
  ----------------------------------------
      1 P                     0.058846
      2 P                     0.058847
      3 Cl                   -0.058846
      4 Cl                   -0.058847
  ----------------------------------------
  Sum of atomic charges =    -0.000000

 -----------------------------------------------------------------
                    Cartesian Multipole Moments
 -----------------------------------------------------------------
    Charge (ESU x 10^10)
                -0.0000
    Dipole Moment (Debye)
         X      -0.0000      Y      -0.0003      Z       1.2308
       Tot       1.2308
    Quadrupole Moments (Debye-Ang)
        XX     -54.2788     XY       0.0012     YY     -51.7391
        XZ       0.0000     YZ       0.0006     ZZ     -52.6397
    Octopole Moments (Debye-Ang^2)
       XXX      -0.0000    XXY      -0.0134    XYY       0.0000
       YYY      -0.0383    XXZ      -4.0950    XYZ       0.0008
       YYZ      -3.7470    XZZ      -0.0000    YZZ      -0.0119
       ZZZ     -15.6682
    Hexadecapole Moments (Debye-Ang^3)
      XXXX    -693.2219   XXXY       0.0684   XXYY    -126.3452
      XYYY       0.0674   YYYY     -72.8992   XXXZ       0.0000
      XXYZ       0.0122   XYYZ       0.0000   YYYZ       0.0372
      XXZZ    -178.0273   XYZZ       0.0185   YYZZ     -76.4574
      XZZZ       0.0000   YZZZ       0.0299   ZZZZ    -362.0212
 -----------------------------------------------------------------
 DrvMan completing analytic gradient of the correlated energy
 Correlated dipole moment
            1
    1  -0.0000032
    2  -0.0001243
    3   0.4842289
 Energy read as -1601.039699349
 Full Analytical Gradient: (in a.u., or Hartree/Bohr)
             1             2             3             4
    1   -0.00008655    0.00008659   -0.00000261    0.00000258
    2    0.00001279   -0.00001280    0.00000768   -0.00000767
    3    0.00000337    0.00000343   -0.00000343   -0.00000337
 Gradient time:  CPU 0.67 s  wall 0.64 s
 ----------------------------------------------------------------
             Standard Nuclear Orientation (Angstroms)
    I     Atom           X                Y                Z
 ----------------------------------------------------------------
    1      P       1.0230785000     0.0000000000     1.0352728400
    2      P      -1.0230785000     0.0000000000     1.0352728400
    3      Cl     -1.7048698855    -0.0000000000    -0.9124760353
    4      Cl      1.7048698855    -0.0000000000    -0.9134760353
 ----------------------------------------------------------------
 Nuclear Repulsion Energy =   314.2986540050 hartrees
 There are       32 alpha and       32 beta electrons

                       Distance Matrix (Angstroms)
             P (  1)   P (  2)   Cl(  3)
   P (  2)  2.046157
   Cl(  3)  3.351929  2.063629
   Cl(  4)  2.064573  3.352510  3.409740

 Requested basis set is 6-311++G(d,p)
 There are 52 shells and 120 basis functions
 A cutoff of  1.0D-14 yielded   1198 shell pairs
 There are      6888 function pairs (      7398 Cartesian)
 Smallest overlap matrix eigenvalue = 3.59E-04
 Guess MOs from SCF MO coefficient file

 -----------------------------------------------------------------------
  General SCF calculation program by
  Eric Jon Sundstrom, Paul Horn, Yuezhi Mao, Dmitri Zuev, Alec White,
  David Stuck, Shaama M.S., Shane Yost, Joonho Lee, David Small,
  Daniel Levine, Susi Lehtola, Hugh Burton, Evgeny Epifanovsky
 -----------------------------------------------------------------------
 Hartree-Fock
 using 4 threads for integral computing
 -------------------------------------------------------
 OpenMP Integral computing Module                
 Release: version 2.0, May 2017, Q-Chem Inc. Pleasanton 
 -------------------------------------------------------
 A restricted SCF calculation will be
 performed using DIIS
 SCF converges when DIIS error is below 1.0e-08
 ---------------------------------------
  Cycle       Energy         DIIS error
 ---------------------------------------
    1   -1600.5024833279      1.01e-05  
    2   -1600.5024836171      2.61e-06  
    3   -1600.5024836470      1.12e-06  
    4   -1600.5024836514      3.83e-07  
    5   -1600.5024836522      1.63e-07  
    6   -1600.5024836523      5.16e-08  
    7   -1600.5024836524      2.25e-08  
    8   -1600.5024836524      7.84e-09  Convergence criterion met
 ---------------------------------------
 SCF time:   CPU 4.71s  wall 2.00s 
 SCF   energy in the final basis set =    -1600.5024836524
 Total energy in the final basis set =    -1600.5024836524


 ------------------------------------------------------------------------------

   CCMAN2: suite of methods based on coupled cluster
           and equation of motion theories.

   Components:
   * libvmm-1.3-trunk
     by Evgeny Epifanovsky, Ilya Kaliman.
   * libtensor-2.5-trunk
     by Evgeny Epifanovsky, Michael Wormit, Dmitry Zuev, Sam Manzer, 
        Ilya Kaliman.
   * libcc-2.5-trunk
     by Evgeny Epifanovsky, Arik Landau, Tomasz Kus, Kirill Khistyaev, 
        Dmitry Zuev, Prashant Manohar, Xintian Feng, Anna Krylov, 
        Matthew Goldey, Alec White, Thomas Jagau, Kaushik Nanda, 
        Anastasia Gunina, Alexander Kunitsa, Joonho Lee.

   CCMAN original authors:
   Anna I. Krylov, C. David Sherrill, Steven R. Gwaltney,
   Edward F. C. Byrd (2000)
   Sergey V. Levchenko, Lyudmila V. Slipchenko, Tao Wang,
   Ana-Maria C. Cristian (2003)
   Piotr A. Pieniazek, C. Melania Oana, Evgeny Epifanovsky (2007)
   Prashant Manohar (2009)

 ------------------------------------------------------------------------------


 Allocating and initializing 29808MB of RAM...
 Calculation will run on 4 cores.


 Alpha MOs, Restricted
 -- Occupied --                  
-104.86 -104.86  -80.04  -80.04  -10.59  -10.59   -8.06   -8.06
  1 A     2 A     3 A     4 A     5 A     6 A     7 A     8 A                  
 -8.053  -8.053  -8.053  -8.053  -7.576  -7.576  -5.469  -5.469
  9 A    10 A    11 A    12 A    13 A    14 A    15 A    16 A                  
 -5.467  -5.467  -5.467  -5.467  -1.147  -1.126  -0.906  -0.714
 17 A    18 A    19 A    20 A    21 A    22 A    23 A    24 A                  
 -0.581  -0.545  -0.525  -0.499  -0.485  -0.453  -0.399  -0.361
 25 A    26 A    27 A    28 A    29 A    30 A    31 A    32 A                  
 -- Virtual --                   
 -0.020   0.025   0.060   0.066   0.078   0.089   0.093   0.107
 33 A    34 A    35 A    36 A    37 A    38 A    39 A    40 A                  
  0.108   0.121   0.139   0.139   0.159   0.168   0.169   0.174
 41 A    42 A    43 A    44 A    45 A    46 A    47 A    48 A                  
  0.178   0.219   0.226   0.292   0.329   0.374   0.385   0.396
 49 A    50 A    51 A    52 A    53 A    54 A    55 A    56 A                  
  0.421   0.438   0.512   0.569   0.573   0.575   0.634   0.649
 57 A    58 A    59 A    60 A    61 A    62 A    63 A    64 A                  
  0.690   0.706   0.774   0.786   0.806   0.849   0.857   0.913
 65 A    66 A    67 A    68 A    69 A    70 A    71 A    72 A                  
  0.964   0.976   1.069   1.125   1.128   1.132   1.137   1.162
 73 A    74 A    75 A    76 A    77 A    78 A    79 A    80 A                  
  1.178   1.186   1.192   1.206   1.248   1.389   1.482   1.534
 81 A    82 A    83 A    84 A    85 A    86 A    87 A    88 A                  
  1.780   1.838   1.869   1.952   2.007   2.069   2.591   2.623
 89 A    90 A    91 A    92 A    93 A    94 A    95 A    96 A                  
  2.631   2.646   2.716   2.758   7.189   7.409  10.335  10.390
 97 A    98 A    99 A   100 A   101 A   102 A   103 A   104 A                  
 14.720  14.746  14.769  14.770  14.864  14.882  26.635  26.729
105 A   106 A   107 A   108 A   109 A   110 A   111 A   112 A                  
 26.759  26.770  26.984  27.065 165.799 166.037 219.192 219.248
113 A   114 A   115 A   116 A   117 A   118 A   119 A   120 A                  

 Beta MOs, Restricted
 -- Occupied --                  
-104.86 -104.86  -80.04  -80.04  -10.59  -10.59   -8.06   -8.06
  1 A     2 A     3 A     4 A     5 A     6 A     7 A     8 A                  
 -8.053  -8.053  -8.053  -8.053  -7.576  -7.576  -5.469  -5.469
  9 A    10 A    11 A    12 A    13 A    14 A    15 A    16 A                  
 -5.467  -5.467  -5.467  -5.467  -1.147  -1.126  -0.906  -0.714
 17 A    18 A    19 A    20 A    21 A    22 A    23 A    24 A                  
 -0.581  -0.545  -0.525  -0.499  -0.485  -0.453  -0.399  -0.361
 25 A    26 A    27 A    28 A    29 A    30 A    31 A    32 A                  
 -- Virtual --                   
 -0.020   0.025   0.060   0.066   0.078   0.089   0.093   0.107
 33 A    34 A    35 A    36 A    37 A    38 A    39 A    40 A                  
  0.108   0.121   0.139   0.139   0.159   0.168   0.169   0.174
 41 A    42 A    43 A    44 A    45 A    46 A    47 A    48 A                  
  0.178   0.219   0.226   0.292   0.329   0.374   0.385   0.396
 49 A    50 A    51 A    52 A    53 A    54 A    55 A    56 A                  
  0.421   0.438   0.512   0.569   0.573   0.575   0.634   0.649
 57 A    58 A    59 A    60 A    61 A    62 A    63 A    64 A                  
  0.690   0.706   0.774   0.786   0.806   0.849   0.857   0.913
 65 A    66 A    67 A    68 A    69 A    70 A    71 A    72 A                  
  0.964   0.976   1.069   1.125   1.128   1.132   1.137   1.162
 73 A    74 A    75 A    76 A    77 A    78 A    79 A    80 A                  
  1.178   1.186   1.192   1.206   1.248   1.389   1.482   1.534
 81 A    82 A    83 A    84 A    85 A    86 A    87 A    88 A                  
  1.780   1.838   1.869   1.952   2.007   2.069   2.591   2.623
 89 A    90 A    91 A    92 A    93 A    94 A    95 A    96 A                  
  2.631   2.646   2.716   2.758   7.189   7.409  10.335  10.390
 97 A    98 A    99 A   100 A   101 A   102 A   103 A   104 A                  
 14.720  14.746  14.769  14.770  14.864  14.882  26.635  26.729
105 A   106 A   107 A   108 A   109 A   110 A   111 A   112 A                  
 26.759  26.770  26.984  27.065 165.799 166.037 219.192 219.248
113 A   114 A   115 A   116 A   117 A   118 A   119 A   120 A                  

 Occupation and symmetry of molecular orbitals

 Point group: C1 (1 irreducible representation).

                           A     All 
 -------------------------------------
 All molecular orbitals:
  - Alpha                  120   120 
  - Beta                   120   120 
 -------------------------------------
 Alpha orbitals:
  - Frozen occupied        20    20  
  - Active occupied        12    12  
  - Active virtual         88    88  
  - Frozen virtual         0     0   
 -------------------------------------
 Beta orbitals:
  - Frozen occupied        20    20  
  - Active occupied        12    12  
  - Active virtual         88    88  
  - Frozen virtual         0     0   
 -------------------------------------

 Import integrals:   CPU 0.00 s  wall 0.00 s

 Import integrals:   CPU 27.43 s  wall 6.98 s

 MP2 amplitudes:   CPU 0.04 s  wall 0.02 s

Running a double precision version
           CCSD T amplitudes will be solved using DIIS.

           Start     Size      MaxIter   EConv     TConv     
           3         7         100       1.00e-07  1.00e-05  
 ------------------------------------------------------------------------------
           Energy (a.u.)   Ediff      Tdiff       Comment
 ------------------------------------------------------------------------------
         -1600.99738941                           
     1   -1601.02078317   2.34e-02   7.79e-01     
     2   -1601.03553379   1.48e-02   9.59e-02     
     3   -1601.03729059   1.76e-03   4.01e-02     
     4   -1601.03908072   1.79e-03   1.33e-02     Switched to DIIS steps.
     5   -1601.03968751   6.07e-04   1.16e-02     
     6   -1601.03970575   1.82e-05   2.35e-03     
     7   -1601.03969737   8.38e-06   8.46e-04     
     8   -1601.03969804   6.70e-07   1.93e-04     
     9   -1601.03969885   8.12e-07   7.44e-05     
    10   -1601.03969902   1.77e-07   3.53e-05     
    11   -1601.03969910   7.97e-08   2.65e-05     
    12   -1601.03969911   1.25e-09   6.44e-06     
 ------------------------------------------------------------------------------
         -1601.03969911                           CCSD T converged.

End of double precision
 SCF energy                 = -1600.50248365
 MP2 energy                 = -1600.99738941
 CCSD correlation energy     =    -0.53721545
 CCSD total energy           = -1601.03969911

 CCSD  T1^2 = 0.0104  T2^2 = 0.2797  Leading amplitudes:

 Amplitude    Orbitals with energies
  0.0264       28 (A) A                  ->    33 (A) A                   
              -0.4987                         -0.0202                     
  0.0264       28 (A) B                  ->    33 (A) B                   
              -0.4987                         -0.0202                     
  0.0218       32 (A) A                  ->    55 (A) A                   
              -0.3606                          0.3852                     
  0.0218       32 (A) B                  ->    55 (A) B                   
              -0.3606                          0.3852                     

 Amplitude    Orbitals with energies
 -0.1503       32 (A) A      32 (A) B    ->    33 (A) A      33 (A) B     
              -0.3606       -0.3606           -0.0202       -0.0202       
  0.1503       32 (A) A      32 (A) B    ->    33 (A) B      33 (A) A     
              -0.3606       -0.3606           -0.0202       -0.0202       
  0.1503       32 (A) B      32 (A) A    ->    33 (A) A      33 (A) B     
              -0.3606       -0.3606           -0.0202       -0.0202       
 -0.1503       32 (A) B      32 (A) A    ->    33 (A) B      33 (A) A     
              -0.3606       -0.3606           -0.0202       -0.0202       

 Computing CCSD intemediates for later calculations in double precision
 Finished.

Running a double precision version
           CCSD Lambda amplitudes will be solved using DIIS.
           Start     Size      MaxIter   EConv     LConv     
           3         7         100       1.00e-07  1.00e-05  
 ------------------------------------------------------------------------------
            Enorm      Ldiff       Comment
 ------------------------------------------------------------------------------
     1     5.86e-02   4.74e-02     
     2     1.30e-02   5.50e-03     
     3     5.47e-03   2.44e-03     
     4     2.49e-03   1.31e-03     Switched to DIIS steps.
     5     8.09e-04   4.32e-04     
     6     3.41e-04   1.25e-04     
     7     9.91e-05   2.69e-05     
     8     4.05e-05   3.24e-06     
     9     1.51e-05   2.83e-06     
    10     6.07e-06   1.15e-06     
    11     1.98e-06   4.79e-07     
    12     9.96e-07   1.23e-07     
    13     4.81e-07   7.80e-08     
    14     2.24e-07   5.59e-10     
    15     1.05e-07   4.68e-09     
    16     3.42e-08   7.20e-09     
 ------------------------------------------------------------------------------
                                   CCSD Lambda converged.

 Computing density matrices in double precision...
           Orbital response amplitudes will be solved using DIIS.
           Start     Size      MaxIter   EConv     LConv     
           3         7         100       1.00e-06  1.00e-06  
 ------------------------------------------------------------------------------
            Enorm      Ldiff       Comment
 ------------------------------------------------------------------------------
     1     7.42e-02   6.27e-03     
     2     3.89e-02   2.20e-02     
     3     2.68e-02   1.20e-02     
     4     4.04e-03   9.08e-03     Switched to DIIS steps.
     5     5.79e-04   7.55e-04     
     6     1.28e-04   8.53e-05     
     7     4.31e-05   1.12e-05     
     8     4.47e-05   2.46e-06     
     9     5.12e-06   2.16e-07     
    10     8.19e-07   3.97e-08     
 ------------------------------------------------------------------------------
                                   Orbital response converged.

 Computing density matrices... Done.
 CCSD calculation:   CPU 565.28 s  wall 149.63 s

 Transferring MO TPDM to AO TPDM
 Transferring g2_o1o1o1o1
 Transferring g2_o1o1o1v1
 Transferring g2_o1o1v1v1
 Transferring g2_o1v1o1v1
 Transferring g2_o1v1v1v1
 Transferring g2_v1v1v1v1
 Adding separable TPDM
 Computing TPDM gradient
 --------------------------------------------------------
 2e gradient
  Atom          X               Y               Z
 --------------------------------------------------------
    1        -17.594233        0.000000      -19.932976  
    2         17.587366        0.000001      -19.941886  
    3         17.656554       -0.000001       19.939844  
    4        -17.649687       -0.000000       19.935017  
 --------------------------------------------------------
 --------------------------------------------------------
 Final gradient
  Atom          X               Y               Z
 --------------------------------------------------------
    1        -17.594233        0.000000      -19.932976  
    2         17.587366        0.000001      -19.941886  
    3         17.656554       -0.000001       19.939844  
    4        -17.649687       -0.000000       19.935017  
 --------------------------------------------------------
 Analytic gradient from two-electron contribution:   CPU 164.94 s  wall 46.41 s

 Total ccman2 time:   CPU 760.30 s  wall 203.88 s


 --------------------------------------------------------------

                    Orbital Energies (a.u.)
 --------------------------------------------------------------

 Alpha MOs
 -- Occupied --
*******-104.862 -80.037 -80.037 -10.588 -10.588  -8.056  -8.056
 -8.053  -8.053  -8.053  -8.053  -7.576  -7.576  -5.469  -5.469
 -5.467  -5.467  -5.467  -5.467  -1.147  -1.126  -0.906  -0.714
 -0.581  -0.545  -0.525  -0.499  -0.485  -0.453  -0.399  -0.361
 -- Virtual --
 -0.020   0.025   0.060   0.066   0.078   0.089   0.093   0.107
  0.108   0.121   0.139   0.139   0.159   0.168   0.169   0.174
  0.178   0.219   0.226   0.292   0.329   0.374   0.385   0.396
  0.421   0.438   0.512   0.569   0.573   0.575   0.634   0.649
  0.690   0.706   0.774   0.786   0.806   0.849   0.857   0.913
  0.964   0.976   1.069   1.125   1.128   1.132   1.137   1.162
  1.178   1.186   1.192   1.206   1.248   1.389   1.482   1.534
  1.780   1.838   1.869   1.952   2.007   2.069   2.591   2.623
  2.631   2.646   2.716   2.758   7.189   7.409  10.335  10.390
 14.720  14.746  14.769  14.770  14.864  14.882  26.635  26.729
 26.759  26.770  26.984  27.065 165.799 166.037 219.192 219.248
 --------------------------------------------------------------

          Ground-State Mulliken Net Atomic Charges

     Atom                 Charge (a.u.)
  ----------------------------------------
      1 P                     0.059061
      2 P                     0.058201
      3 Cl                   -0.058243
      4 Cl                   -0.059019
  ----------------------------------------
  Sum of atomic charges =    -0.000000

 -----------------------------------------------------------------
                    Cartesian Multipole Moments
 -----------------------------------------------------------------
    Charge (ESU x 10^10)
                 0.0000
    Dipole Moment (Debye)
         X      -0.0034      Y       0.0000      Z       1.2269
       Tot       1.2269
    Quadrupole Moments (Debye-Ang)
        XX     -54.2747     XY      -0.0000     YY     -51.7379
        XZ       0.0051     YZ       0.0000     ZZ     -52.6422
    Octopole Moments (Debye-Ang^2)
       XXX      -0.0228    XXY      -0.0000    XYY      -0.0056
       YYY       0.0000    XXZ      -4.1178    XYZ      -0.0000
       YYZ      -3.7638    XZZ      -0.0039    YZZ      -0.0000
       ZZZ     -15.7191
    Hexadecapole Moments (Debye-Ang^3)
      XXXX    -693.1761   XXXY      -0.0000   XXYY    -126.3391
      XYYY      -0.0000   YYYY     -72.8972   XXXZ       0.0870
      XXYZ       0.0000   XYYZ       0.0254   YYYZ       0.0000
      XXZZ    -178.0064   XYZZ      -0.0000   YYZZ     -76.4359
      XZZZ       0.0804   YZZZ       0.0000   ZZZZ    -361.9123
 -----------------------------------------------------------------
 DrvMan completing analytic gradient of the correlated energy
 Correlated dipole moment
            1
    1  -0.0013222
    2   0.0000001
    3   0.4827040
 Energy read as -1601.039699106
 Full Analytical Gradient: (in a.u., or Hartree/Bohr)
             1             2             3             4
    1   -0.00009566   -0.00000136    0.00009117    0.00000585
    2   -0.00000000   -0.00000001    0.00000001    0.00000000
    3   -0.00001746   -0.00026389    0.00027003    0.00001132
 Gradient time:  CPU 0.67 s  wall 0.64 s
 ----------------------------------------------------------------
             Standard Nuclear Orientation (Angstroms)
    I     Atom           X                Y                Z
 ----------------------------------------------------------------
    1      P       1.0230785000     0.0000000000     1.0352728400
    2      P      -1.0230785000     0.0000000000     1.0352728400
    3      Cl     -1.7048698855    -0.0000000000    -0.9144760353
    4      Cl      1.7048698855    -0.0000000000    -0.9134760353
 ----------------------------------------------------------------
 Nuclear Repulsion Energy =   314.2249326394 hartrees
 There are       32 alpha and       32 beta electrons

                       Distance Matrix (Angstroms)
             P (  1)   P (  2)   Cl(  3)
   P (  2)  2.046157
   Cl(  3)  3.353092  2.065517
   Cl(  4)  2.064573  3.352510  3.409740

 Requested basis set is 6-311++G(d,p)
 There are 52 shells and 120 basis functions
 A cutoff of  1.0D-14 yielded   1198 shell pairs
 There are      6888 function pairs (      7398 Cartesian)
 Smallest overlap matrix eigenvalue = 3.59E-04
 Guess MOs from SCF MO coefficient file

 -----------------------------------------------------------------------
  General SCF calculation program by
  Eric Jon Sundstrom, Paul Horn, Yuezhi Mao, Dmitri Zuev, Alec White,
  David Stuck, Shaama M.S., Shane Yost, Joonho Lee, David Small,
  Daniel Levine, Susi Lehtola, Hugh Burton, Evgeny Epifanovsky
 -----------------------------------------------------------------------
 Hartree-Fock
 using 4 threads for integral computing
 -------------------------------------------------------
 OpenMP Integral computing Module                
 Release: version 2.0, May 2017, Q-Chem Inc. Pleasanton 
 -------------------------------------------------------
 A restricted SCF calculation will be
 performed using DIIS
 SCF converges when DIIS error is below 1.0e-08
 ---------------------------------------
  Cycle       Energy         DIIS error
 ---------------------------------------
    1   -1600.5024644233      1.78e-05  
    2   -1600.5024652285      4.41e-06  
    3   -1600.5024652976      1.94e-06  
    4   -1600.5024653083      5.84e-07  
    5   -1600.5024653099      2.54e-07  
    6   -1600.5024653102      8.63e-08  
    7   -1600.5024653104      3.74e-08  
    8   -1600.5024653104      1.35e-08  
    9   -1600.5024653104      4.47e-09  Convergence criterion met
 ---------------------------------------
 SCF time:   CPU 5.28s  wall 2.00s 
 SCF   energy in the final basis set =    -1600.5024653104
 Total energy in the final basis set =    -1600.5024653104


 ------------------------------------------------------------------------------

   CCMAN2: suite of methods based on coupled cluster
           and equation of motion theories.

   Components:
   * libvmm-1.3-trunk
     by Evgeny Epifanovsky, Ilya Kaliman.
   * libtensor-2.5-trunk
     by Evgeny Epifanovsky, Michael Wormit, Dmitry Zuev, Sam Manzer, 
        Ilya Kaliman.
   * libcc-2.5-trunk
     by Evgeny Epifanovsky, Arik Landau, Tomasz Kus, Kirill Khistyaev, 
        Dmitry Zuev, Prashant Manohar, Xintian Feng, Anna Krylov, 
        Matthew Goldey, Alec White, Thomas Jagau, Kaushik Nanda, 
        Anastasia Gunina, Alexander Kunitsa, Joonho Lee.

   CCMAN original authors:
   Anna I. Krylov, C. David Sherrill, Steven R. Gwaltney,
   Edward F. C. Byrd (2000)
   Sergey V. Levchenko, Lyudmila V. Slipchenko, Tao Wang,
   Ana-Maria C. Cristian (2003)
   Piotr A. Pieniazek, C. Melania Oana, Evgeny Epifanovsky (2007)
   Prashant Manohar (2009)

 ------------------------------------------------------------------------------


 Allocating and initializing 29808MB of RAM...
 Calculation will run on 4 cores.


 Alpha MOs, Restricted
 -- Occupied --                  
-104.86 -104.86  -80.04  -80.04  -10.59  -10.59   -8.06   -8.06
  1 A     2 A     3 A     4 A     5 A     6 A     7 A     8 A                  
 -8.053  -8.053  -8.053  -8.053  -7.577  -7.576  -5.469  -5.469
  9 A    10 A    11 A    12 A    13 A    14 A    15 A    16 A                  
 -5.467  -5.467  -5.467  -5.467  -1.146  -1.126  -0.906  -0.714
 17 A    18 A    19 A    20 A    21 A    22 A    23 A    24 A                  
 -0.581  -0.545  -0.524  -0.499  -0.485  -0.453  -0.399  -0.361
 25 A    26 A    27 A    28 A    29 A    30 A    31 A    32 A                  
 -- Virtual --                   
 -0.020   0.025   0.060   0.066   0.078   0.089   0.093   0.107
 33 A    34 A    35 A    36 A    37 A    38 A    39 A    40 A                  
  0.108   0.121   0.139   0.139   0.159   0.168   0.168   0.174
 41 A    42 A    43 A    44 A    45 A    46 A    47 A    48 A                  
  0.178   0.219   0.226   0.292   0.329   0.374   0.385   0.396
 49 A    50 A    51 A    52 A    53 A    54 A    55 A    56 A                  
  0.421   0.438   0.513   0.569   0.573   0.575   0.634   0.649
 57 A    58 A    59 A    60 A    61 A    62 A    63 A    64 A                  
  0.690   0.706   0.774   0.786   0.806   0.850   0.857   0.913
 65 A    66 A    67 A    68 A    69 A    70 A    71 A    72 A                  
  0.964   0.976   1.069   1.125   1.128   1.132   1.137   1.163
 73 A    74 A    75 A    76 A    77 A    78 A    79 A    80 A                  
  1.178   1.186   1.192   1.206   1.247   1.389   1.481   1.534
 81 A    82 A    83 A    84 A    85 A    86 A    87 A    88 A                  
  1.779   1.838   1.869   1.952   2.007   2.069   2.591   2.623
 89 A    90 A    91 A    92 A    93 A    94 A    95 A    96 A                  
  2.631   2.646   2.716   2.757   7.189   7.409  10.335  10.390
 97 A    98 A    99 A   100 A   101 A   102 A   103 A   104 A                  
 14.720  14.746  14.768  14.770  14.864  14.882  26.635  26.729
105 A   106 A   107 A   108 A   109 A   110 A   111 A   112 A                  
 26.759  26.770  26.984  27.064 165.799 166.037 219.191 219.248
113 A   114 A   115 A   116 A   117 A   118 A   119 A   120 A                  

 Beta MOs, Restricted
 -- Occupied --                  
-104.86 -104.86  -80.04  -80.04  -10.59  -10.59   -8.06   -8.06
  1 A     2 A     3 A     4 A     5 A     6 A     7 A     8 A                  
 -8.053  -8.053  -8.053  -8.053  -7.577  -7.576  -5.469  -5.469
  9 A    10 A    11 A    12 A    13 A    14 A    15 A    16 A                  
 -5.467  -5.467  -5.467  -5.467  -1.146  -1.126  -0.906  -0.714
 17 A    18 A    19 A    20 A    21 A    22 A    23 A    24 A                  
 -0.581  -0.545  -0.524  -0.499  -0.485  -0.453  -0.399  -0.361
 25 A    26 A    27 A    28 A    29 A    30 A    31 A    32 A                  
 -- Virtual --                   
 -0.020   0.025   0.060   0.066   0.078   0.089   0.093   0.107
 33 A    34 A    35 A    36 A    37 A    38 A    39 A    40 A                  
  0.108   0.121   0.139   0.139   0.159   0.168   0.168   0.174
 41 A    42 A    43 A    44 A    45 A    46 A    47 A    48 A                  
  0.178   0.219   0.226   0.292   0.329   0.374   0.385   0.396
 49 A    50 A    51 A    52 A    53 A    54 A    55 A    56 A                  
  0.421   0.438   0.513   0.569   0.573   0.575   0.634   0.649
 57 A    58 A    59 A    60 A    61 A    62 A    63 A    64 A                  
  0.690   0.706   0.774   0.786   0.806   0.850   0.857   0.913
 65 A    66 A    67 A    68 A    69 A    70 A    71 A    72 A                  
  0.964   0.976   1.069   1.125   1.128   1.132   1.137   1.163
 73 A    74 A    75 A    76 A    77 A    78 A    79 A    80 A                  
  1.178   1.186   1.192   1.206   1.247   1.389   1.481   1.534
 81 A    82 A    83 A    84 A    85 A    86 A    87 A    88 A                  
  1.779   1.838   1.869   1.952   2.007   2.069   2.591   2.623
 89 A    90 A    91 A    92 A    93 A    94 A    95 A    96 A                  
  2.631   2.646   2.716   2.757   7.189   7.409  10.335  10.390
 97 A    98 A    99 A   100 A   101 A   102 A   103 A   104 A                  
 14.720  14.746  14.768  14.770  14.864  14.882  26.635  26.729
105 A   106 A   107 A   108 A   109 A   110 A   111 A   112 A                  
 26.759  26.770  26.984  27.064 165.799 166.037 219.191 219.248
113 A   114 A   115 A   116 A   117 A   118 A   119 A   120 A                  

 Occupation and symmetry of molecular orbitals

 Point group: C1 (1 irreducible representation).

                           A     All 
 -------------------------------------
 All molecular orbitals:
  - Alpha                  120   120 
  - Beta                   120   120 
 -------------------------------------
 Alpha orbitals:
  - Frozen occupied        20    20  
  - Active occupied        12    12  
  - Active virtual         88    88  
  - Frozen virtual         0     0   
 -------------------------------------
 Beta orbitals:
  - Frozen occupied        20    20  
  - Active occupied        12    12  
  - Active virtual         88    88  
  - Frozen virtual         0     0   
 -------------------------------------

 Import integrals:   CPU 0.00 s  wall 0.00 s

 Import integrals:   CPU 27.43 s  wall 6.98 s

 MP2 amplitudes:   CPU 0.04 s  wall 0.02 s

Running a double precision version
           CCSD T amplitudes will be solved using DIIS.

           Start     Size      MaxIter   EConv     TConv     
           3         7         100       1.00e-07  1.00e-05  
 ------------------------------------------------------------------------------
           Energy (a.u.)   Ediff      Tdiff       Comment
 ------------------------------------------------------------------------------
         -1600.99737818                           
     1   -1601.02077456   2.34e-02   7.79e-01     
     2   -1601.03553163   1.48e-02   9.59e-02     
     3   -1601.03728855   1.76e-03   4.01e-02     
     4   -1601.03907973   1.79e-03   1.33e-02     Switched to DIIS steps.
     5   -1601.03968744   6.08e-04   1.16e-02     
     6   -1601.03970574   1.83e-05   2.35e-03     
     7   -1601.03969735   8.39e-06   8.47e-04     
     8   -1601.03969802   6.68e-07   1.94e-04     
     9   -1601.03969883   8.15e-07   7.46e-05     
    10   -1601.03969901   1.78e-07   3.54e-05     
    11   -1601.03969909   7.98e-08   2.65e-05     
    12   -1601.03969909   1.29e-09   6.46e-06     
 ------------------------------------------------------------------------------
         -1601.03969909                           CCSD T converged.

End of double precision
 SCF energy                 = -1600.50246531
 MP2 energy                 = -1600.99737818
 CCSD correlation energy     =    -0.53723378
 CCSD total energy           = -1601.03969909

 CCSD  T1^2 = 0.0105  T2^2 = 0.2798  Leading amplitudes:

 Amplitude    Orbitals with energies
 -0.0264       28 (A) A                  ->    33 (A) A                   
              -0.4986                         -0.0203                     
 -0.0264       28 (A) B                  ->    33 (A) B                   
              -0.4986                         -0.0203                     
 -0.0218       32 (A) A                  ->    55 (A) A                   
              -0.3608                          0.3852                     
 -0.0218       32 (A) B                  ->    55 (A) B                   
              -0.3608                          0.3852                     

 Amplitude    Orbitals with energies
 -0.1503       32 (A) A      32 (A) B    ->    33 (A) A      33 (A) B     
              -0.3608       -0.3608           -0.0203       -0.0203       
  0.1503       32 (A) A      32 (A) B    ->    33 (A) B      33 (A) A     
              -0.3608       -0.3608           -0.0203       -0.0203       
  0.1503       32 (A) B      32 (A) A    ->    33 (A) A      33 (A) B     
              -0.3608       -0.3608           -0.0203       -0.0203       
 -0.1503       32 (A) B      32 (A) A    ->    33 (A) B      33 (A) A     
              -0.3608       -0.3608           -0.0203       -0.0203       

 Computing CCSD intemediates for later calculations in double precision
 Finished.

Running a double precision version
           CCSD Lambda amplitudes will be solved using DIIS.
           Start     Size      MaxIter   EConv     LConv     
           3         7         100       1.00e-07  1.00e-05  
 ------------------------------------------------------------------------------
            Enorm      Ldiff       Comment
 ------------------------------------------------------------------------------
     1     5.86e-02   4.74e-02     
     2     1.30e-02   5.50e-03     
     3     5.48e-03   2.44e-03     
     4     2.50e-03   1.31e-03     Switched to DIIS steps.
     5     8.11e-04   4.33e-04     
     6     3.42e-04   1.25e-04     
     7     9.94e-05   2.69e-05     
     8     4.07e-05   3.26e-06     
     9     1.52e-05   2.85e-06     
    10     6.09e-06   1.16e-06     
    11     1.99e-06   4.81e-07     
    12     1.00e-06   1.23e-07     
    13     4.84e-07   7.83e-08     
    14     2.26e-07   6.21e-10     
    15     1.06e-07   4.68e-09     
    16     3.44e-08   7.25e-09     
 ------------------------------------------------------------------------------
                                   CCSD Lambda converged.

 Computing density matrices in double precision...
           Orbital response amplitudes will be solved using DIIS.
           Start     Size      MaxIter   EConv     LConv     
           3         7         100       1.00e-06  1.00e-06  
 ------------------------------------------------------------------------------
            Enorm      Ldiff       Comment
 ------------------------------------------------------------------------------
     1     7.42e-02   6.25e-03     
     2     3.89e-02   2.20e-02     
     3     2.68e-02   1.20e-02     
     4     4.05e-03   9.09e-03     Switched to DIIS steps.
     5     5.79e-04   7.58e-04     
     6     1.29e-04   8.51e-05     
     7     4.29e-05   1.12e-05     
     8     4.44e-05   2.47e-06     
     9     5.16e-06   2.11e-07     
    10     8.20e-07   3.96e-08     
 ------------------------------------------------------------------------------
                                   Orbital response converged.

 Computing density matrices... Done.
 CCSD calculation:   CPU 566.68 s  wall 150.02 s

 Transferring MO TPDM to AO TPDM
 Transferring g2_o1o1o1o1
 Transferring g2_o1o1o1v1
 Transferring g2_o1o1v1v1
 Transferring g2_o1v1o1v1
 Transferring g2_o1v1v1v1
 Transferring g2_v1v1v1v1
 Adding separable TPDM
 Computing TPDM gradient
 --------------------------------------------------------
 2e gradient
  Atom          X               Y               Z
 --------------------------------------------------------
    1        -17.592736       -0.000000      -19.933429  
    2         17.599601        0.000000      -19.924517  
    3         17.640678        0.000000       19.926558  
    4        -17.647543       -0.000000       19.931387  
 --------------------------------------------------------
 --------------------------------------------------------
 Final gradient
  Atom          X               Y               Z
 --------------------------------------------------------
    1        -17.592736       -0.000000      -19.933429  
    2         17.599601        0.000000      -19.924517  
    3         17.640678        0.000000       19.926558  
    4        -17.647543       -0.000000       19.931387  
 --------------------------------------------------------
 Analytic gradient from two-electron contribution:   CPU 163.66 s  wall 45.99 s

 Total ccman2 time:   CPU 760.82 s  wall 203.97 s


 --------------------------------------------------------------

                    Orbital Energies (a.u.)
 --------------------------------------------------------------

 Alpha MOs
 -- Occupied --
*******-104.862 -80.037 -80.037 -10.588 -10.588  -8.056  -8.056
 -8.053  -8.053  -8.053  -8.053  -7.577  -7.576  -5.469  -5.469
 -5.467  -5.467  -5.467  -5.467  -1.146  -1.126  -0.906  -0.714
 -0.581  -0.545  -0.524  -0.499  -0.485  -0.453  -0.399  -0.361
 -- Virtual --
 -0.020   0.025   0.060   0.066   0.078   0.089   0.093   0.107
  0.108   0.121   0.139   0.139   0.159   0.168   0.168   0.174
  0.178   0.219   0.226   0.292   0.329   0.374   0.385   0.396
  0.421   0.438   0.513   0.569   0.573   0.575   0.634   0.649
  0.690   0.706   0.774   0.786   0.806   0.850   0.857   0.913
  0.964   0.976   1.069   1.125   1.128   1.132   1.137   1.163
  1.178   1.186   1.192   1.206   1.247   1.389   1.481   1.534
  1.779   1.838   1.869   1.952   2.007   2.069   2.591   2.623
  2.631   2.646   2.716   2.757   7.189   7.409  10.335  10.390
 14.720  14.746  14.768  14.770  14.864  14.882  26.635  26.729
 26.759  26.770  26.984  27.064 165.799 166.037 219.191 219.248
 --------------------------------------------------------------

          Ground-State Mulliken Net Atomic Charges

     Atom                 Charge (a.u.)
  ----------------------------------------
      1 P                     0.058632
      2 P                     0.059491
      3 Cl                   -0.059449
      4 Cl                   -0.058674
  ----------------------------------------
  Sum of atomic charges =    -0.000000

 -----------------------------------------------------------------
                    Cartesian Multipole Moments
 -----------------------------------------------------------------
    Charge (ESU x 10^10)
                -0.0000
    Dipole Moment (Debye)
         X       0.0034      Y      -0.0000      Z       1.2347
       Tot       1.2347
    Quadrupole Moments (Debye-Ang)
        XX     -54.2829     XY      -0.0000     YY     -51.7402
        XZ      -0.0051     YZ      -0.0000     ZZ     -52.6372
    Octopole Moments (Debye-Ang^2)
       XXX       0.0227    XXY      -0.0000    XYY       0.0055
       YYY       0.0000    XXZ      -4.0722    XYZ      -0.0000
       YYZ      -3.7303    XZZ       0.0039    YZZ       0.0000
       ZZZ     -15.6174
    Hexadecapole Moments (Debye-Ang^3)
      XXXX    -693.2676   XXXY      -0.0000   XXYY    -126.3513
      XYYY      -0.0000   YYYY     -72.9009   XXXZ      -0.0870
      XXYZ      -0.0000   XYYZ      -0.0255   YYYZ      -0.0000
      XXZZ    -178.0482   XYZZ      -0.0000   YYZZ     -76.4789
      XZZZ      -0.0804   YZZZ      -0.0000   ZZZZ    -362.1304
 -----------------------------------------------------------------
 DrvMan completing analytic gradient of the correlated energy
 Correlated dipole moment
            1
    1   0.0013204
    2  -0.0000000
    3   0.4857522
 Energy read as -1601.039699089
 Full Analytical Gradient: (in a.u., or Hartree/Bohr)
             1             2             3             4
    1   -0.00007741    0.00017391   -0.00009580   -0.00000070
    2   -0.00000000    0.00000000   -0.00000000    0.00000000
    3    0.00002416    0.00026944   -0.00027557   -0.00001802
 Gradient time:  CPU 0.67 s  wall 0.64 s
Dipole drv :
gprntSymmMtrx error report: 
 Final Hessian.
            1           2           3           4           5           6
    1   0.2236110   0.0000000  -0.0262892  -0.1846041   0.0000000  -0.0152537
    2   0.0000000   0.0112636  -0.0000028   0.0000000  -0.0112704  -0.0000043
    3  -0.0262892  -0.0000028   0.1739233   0.0152537   0.0000000  -0.0217930
    4  -0.1846041   0.0000000   0.0152537   0.2236110   0.0000000   0.0262892
    5   0.0000000  -0.0112704   0.0000000   0.0000000   0.0112636   0.0000028
    6  -0.0152537  -0.0000043  -0.0217930   0.0262892   0.0000028   0.1739233
    7  -0.0140531   0.0000000  -0.0183501  -0.0249549   0.0000000  -0.0293912
    8   0.0000000   0.0067689   0.0000000   0.0000000  -0.0067682   0.0000000
    9  -0.0048329  -0.0000006  -0.0110169  -0.0463729  -0.0000010  -0.1411092
   10  -0.0249549   0.0000000   0.0293912  -0.0140531   0.0000000   0.0183501
   11   0.0000000  -0.0067682   0.0000000   0.0000000   0.0067689   0.0000000
   12   0.0463729   0.0000010  -0.1411092   0.0048329   0.0000006  -0.0110169
            7           8           9          10          11          12
    1  -0.0140531   0.0000000  -0.0048329  -0.0249549   0.0000000   0.0463729
    2   0.0000000   0.0067689  -0.0000006   0.0000000  -0.0067682   0.0000010
    3  -0.0183501   0.0000000  -0.0110169   0.0293912   0.0000000  -0.1411092
    4  -0.0249549   0.0000000  -0.0463729  -0.0140531   0.0000000   0.0048329
    5   0.0000000  -0.0067682  -0.0000010   0.0000000   0.0067689   0.0000006
    6  -0.0293912   0.0000000  -0.1411092   0.0183501   0.0000000  -0.0110169
    7   0.0390908   0.0000000   0.0494747  -0.0000817   0.0000000  -0.0017328
    8   0.0000000   0.0040639   0.0000013   0.0000000  -0.0040586  -0.0000003
    9   0.0494747   0.0000013   0.1443598   0.0017328   0.0000000   0.0077620
   10  -0.0000817   0.0000000   0.0017328   0.0390908   0.0000000  -0.0494747
   11   0.0000000  -0.0040586   0.0000000   0.0000000   0.0040639  -0.0000013
   12  -0.0017328  -0.0000003   0.0077620  -0.0494747  -0.0000013   0.1443598
 ----------------------------------------------------------------
             Standard Nuclear Orientation (Angstroms)
    I     Atom           X                Y                Z
 ----------------------------------------------------------------
    1      P       1.0230785000     0.0000000000     1.0352728400
    2      P      -1.0230785000     0.0000000000     1.0352728400
    3      Cl     -1.7048698855    -0.0000000000    -0.9134760353
    4      Cl      1.7048698855    -0.0000000000    -0.9134760353
 ----------------------------------------------------------------
 Nuclear Repulsion Energy =   314.2617824011 hartrees
 There are       32 alpha and       32 beta electrons
 old dipole drv.
            1           2           3           4           5           6
    1   0.3981714   0.0000000  -0.5325587   0.3981714   0.0000000   0.5325587
    2   0.0000000   0.0657435  -0.0000007   0.0000000   0.0657435   0.0000007
    3  -0.0782237   0.0000000   0.8064555   0.0782237   0.0000000   0.8064555
            7           8           9          10          11          12
    1  -0.3982005   0.0000000  -0.6992060  -0.3982005   0.0000000   0.6992060
    2   0.0000000  -0.0657945   0.0000175   0.0000000  -0.0657945  -0.0000175
    3  -0.1539979   0.0000000  -0.8065386   0.1539979   0.0000000  -0.8065386
 New transposed dipole drv.
            1           2           3
    1   0.3981714   0.0000000  -0.0782237
    2   0.0000000   0.0657435   0.0000000
    3  -0.5325587  -0.0000007   0.8064555
    4   0.3981714   0.0000000   0.0782237
    5   0.0000000   0.0657435   0.0000000
    6   0.5325587   0.0000007   0.8064555
    7  -0.3982005   0.0000000  -0.1539979
    8   0.0000000  -0.0657945   0.0000000
    9  -0.6992060   0.0000175  -0.8065386
   10  -0.3982005   0.0000000   0.1539979
   11   0.0000000  -0.0657945   0.0000000
   12   0.6992060  -0.0000175  -0.8065386
FINAL TENSOR RESULT:
Order 2, Length 12
    Atom      X          Y          Z
     1 Order 1, Length 12
    Atom      X          Y          Z
     1    2.236110279634834e-01   0.000000000000000e+00  -2.628921729187688e-02
     2   -1.846040868252162e-01   0.000000000000000e+00  -1.525367746732354e-02
     3   -1.405312256803399e-02   0.000000000000000e+00  -4.832857776729145e-03
     4   -2.495490626096823e-02   0.000000000000000e+00   4.637290579542178e-02

Order 1, Length 12
    Atom      X          Y          Z
     1    0.000000000000000e+00   1.126363817026752e-02  -2.752060659599859e-06
     2    0.000000000000000e+00  -1.127035736498590e-02  -4.310536964328535e-06
     3    0.000000000000000e+00   6.768904299115164e-03  -6.406156097346959e-07
     4    0.000000000000000e+00  -6.768211058995690e-03   9.965365546493248e-07

Order 1, Length 12
    Atom      X          Y          Z
     1   -2.628921729187688e-02  -2.752060659599859e-06   1.739233362269177e-01
     2    1.525367746732354e-02   0.000000000000000e+00  -2.179296842089282e-02
     3   -1.835012905625959e-02   0.000000000000000e+00  -1.101689771546081e-02
     4    2.939124846957281e-02   0.000000000000000e+00  -1.411091979846363e-01


     2 Order 1, Length 12
    Atom      X          Y          Z
     1   -1.846040868252162e-01   0.000000000000000e+00   1.525367746732354e-02
     2    2.236110279634834e-01   0.000000000000000e+00   2.628921729187688e-02
     3   -2.495490626096823e-02   0.000000000000000e+00  -4.637290579542178e-02
     4   -1.405312256803399e-02   0.000000000000000e+00   4.832857776729145e-03

Order 1, Length 12
    Atom      X          Y          Z
     1    0.000000000000000e+00  -1.127035736498590e-02   0.000000000000000e+00
     2    0.000000000000000e+00   1.126363817026752e-02   2.752060659599859e-06
     3    0.000000000000000e+00  -6.768211058995690e-03  -9.965365546493248e-07
     4    0.000000000000000e+00   6.768904299115164e-03   6.406156097346959e-07

Order 1, Length 12
    Atom      X          Y          Z
     1   -1.525367746732354e-02  -4.310536964328535e-06  -2.179296842089282e-02
     2    2.628921729187688e-02   2.752060659599859e-06   1.739233362269177e-01
     3   -2.939124846957281e-02   0.000000000000000e+00  -1.411091979846363e-01
     4    1.835012905625959e-02   0.000000000000000e+00  -1.101689771546081e-02


     3 Order 1, Length 12
    Atom      X          Y          Z
     1   -1.405312256803399e-02   0.000000000000000e+00  -1.835012905625959e-02
     2   -2.495490626096823e-02   0.000000000000000e+00  -2.939124846957281e-02
     3    3.909079773761412e-02   0.000000000000000e+00   4.947469235495099e-02
     4   -8.168152149930813e-05   0.000000000000000e+00  -1.732822674531657e-03

Order 1, Length 12
    Atom      X          Y          Z
     1    0.000000000000000e+00   6.768904299115164e-03   0.000000000000000e+00
     2    0.000000000000000e+00  -6.768211058995690e-03   0.000000000000000e+00
     3    0.000000000000000e+00   4.063928199392376e-03   1.331984436138479e-06
     4    0.000000000000000e+00  -4.058595484544491e-03  -3.051677282374631e-07

Order 1, Length 12
    Atom      X          Y          Z
     1   -4.832857776729145e-03  -6.406156097346959e-07  -1.101689771546081e-02
     2   -4.637290579542178e-02  -9.965365546493248e-07  -1.411091979846363e-01
     3    4.947469235495099e-02   1.331984436138479e-06   1.443598448098118e-01
     4    1.732822674531657e-03   0.000000000000000e+00   7.761979232741178e-03


     4 Order 1, Length 12
    Atom      X          Y          Z
     1   -2.495490626096823e-02   0.000000000000000e+00   2.939124846957281e-02
     2   -1.405312256803399e-02   0.000000000000000e+00   1.835012905625959e-02
     3   -8.168152149930813e-05   0.000000000000000e+00   1.732822674531657e-03
     4    3.909079773761412e-02   0.000000000000000e+00  -4.947469235495099e-02

Order 1, Length 12
    Atom      X          Y          Z
     1    0.000000000000000e+00  -6.768211058995690e-03   0.000000000000000e+00
     2    0.000000000000000e+00   6.768904299115164e-03   0.000000000000000e+00
     3    0.000000000000000e+00  -4.058595484544491e-03   0.000000000000000e+00
     4    0.000000000000000e+00   4.063928199392376e-03  -1.331984436138479e-06

Order 1, Length 12
    Atom      X          Y          Z
     1    4.637290579542178e-02   9.965365546493248e-07  -1.411091979846363e-01
     2    4.832857776729145e-03   6.406156097346959e-07  -1.101689771546081e-02
     3   -1.732822674531657e-03  -3.051677282374631e-07   7.761979232741178e-03
     4   -4.947469235495099e-02  -1.331984436138479e-06   1.443598448098118e-01


 # Finishing finite difference calculation for IDERIV #
 ######################################################
 ######################################################
 Requested basis set is 6-311++G(d,p)
 There are 52 shells and 120 basis functions
 **********************************************************************
 **                                                                  **
 **                       VIBRATIONAL ANALYSIS                       **
 **                       --------------------                       **
 **                                                                  **
 **        VIBRATIONAL FREQUENCIES (CM**-1) AND NORMAL MODES         **
 **     FORCE CONSTANTS (mDYN/ANGSTROM) AND REDUCED MASSES (AMU)     **
 **                  INFRARED INTENSITIES (KM/MOL)                   **
 **                                                                  **
 **********************************************************************


 Mode:                 1                      2                      3
 Frequency:       131.88                 159.27                 279.70
 Force Cnst:      0.3571                 0.4761                 1.4973
 Red. Mass:      34.8456                31.8538                32.4854
 IR Active:          YES                    YES                    YES
 IR Intens:        0.759                  0.000                  9.219
 Raman Active:       YES                    YES                    YES
               X      Y      Z        X      Y      Z        X      Y      Z
 P          0.006  0.000  0.124   -0.000  0.624 -0.000    0.418  0.000  0.368
 P         -0.006 -0.000  0.124   -0.000 -0.624  0.000    0.418 -0.000 -0.368
 Cl         0.687  0.000 -0.110   -0.000  0.332  0.000   -0.371  0.000 -0.228
 Cl        -0.687 -0.000 -0.110    0.000 -0.332  0.000   -0.371 -0.000  0.228
 TransDip  -0.000  0.000  0.028   -0.000  0.000  0.000    0.097 -0.000  0.000

 Mode:                 4                      5                      6
 Frequency:       485.11                 504.70                 608.17
 Force Cnst:      4.5100                 4.8687                 6.8115
 Red. Mass:      32.5269                32.4409                31.2565
 IR Active:          YES                    YES                    YES
 IR Intens:       61.286                 54.550                 16.873
 Raman Active:       YES                    YES                    YES
               X      Y      Z        X      Y      Z        X      Y      Z
 P          0.290 -0.000  0.470    0.121 -0.000 -0.549   -0.651 -0.000  0.203
 P         -0.290  0.000  0.470    0.121  0.000  0.549    0.651  0.000  0.203
 Cl        -0.144 -0.000 -0.417   -0.107 -0.000 -0.415   -0.056 -0.000 -0.179
 Cl         0.144  0.000 -0.417   -0.107  0.000  0.415    0.056  0.000 -0.179
 TransDip  -0.000  0.000  0.251    0.237 -0.000  0.000    0.000 -0.000  0.132

 STANDARD THERMODYNAMIC QUANTITIES AT   298.15 K  AND     1.00 ATM

   This Molecule has  0 Imaginary Frequencies
   Zero point vibrational energy:        3.101 kcal/mol

   Atom    1 Element P  Has Mass   30.97376
   Atom    2 Element P  Has Mass   30.97376
   Atom    3 Element Cl Has Mass   34.96885
   Atom    4 Element Cl Has Mass   34.96885
   Molecular Mass:   131.885220 amu
   Principal axes and moments of inertia in amu*Bohr^2:
                             1           2           3
    Eigenvalues --      445.50095   957.47190  1402.97284
          X               1.00000     0.00000    -0.00000
          Y              -0.00000     0.00000     1.00000
          Z              -0.00000     1.00000    -0.00000
   Rotational Symmetry Number is   2
   The Molecule is an Asymmetric Top
   Translational Enthalpy:        0.889 kcal/mol
   Rotational Enthalpy:           0.889 kcal/mol
   Vibrational Enthalpy:          4.582 kcal/mol
   gas constant (RT):             0.592 kcal/mol
   Translational Entropy:        40.543  cal/mol.K
   Rotational Entropy:           26.506  cal/mol.K
   Vibrational Entropy:           8.791  cal/mol.K

   Total Enthalpy:                6.952 kcal/mol
   Total Entropy:                75.840  cal/mol.K
Archival summary:
1\1\garfield\FREQ\ProcedureUnspecified\BasisUnspecified\l22\taweetha\MonMay617:01:202019MonMay617:01:202019\0\\#,FREQ,ProcedureUnspecified,BasisUnspecified,\\0,1\P\P,1,2.04616\Cl,1,2.06457,2,109.283\Cl,2,2.06457,1,109.283,3,-0,0\\HF=-1600.50247\\@

 Total job time:  2214.94s(wall), 7999.84s(cpu) 
 Mon May  6 17:01:20 2019

        *************************************************************
        *                                                           *
        *  Thank you very much for using Q-Chem.  Have a nice day.  *
        *                                                           *
        *************************************************************
