# Supplementary material for: Geometric and energetic data from ab initio calculations of haloethene, haloimine, halomethylenephosphine, haloiminophosphine, halodiazene, halodiphosphene and halocyclopropane
Source: Data Brief. 2019 Nov 2;27:104738. doi: 10.1016/j.dib.2019.104738 (PMC6861602; doi:10.1016/j.dib.2019.104738)
Supplement: Multimedia component 8 [file mmc8.zip › PP/CCSD/freq/ClEPPEBr.out]

Q-Chem Developer Version!
                  Welcome to Q-Chem
     A Quantum Leap Into The Future Of Chemistry


 Q-Chem 5.1, Q-Chem, Inc., Pleasanton, CA (2018)

 Yihan Shao,  Zhengting Gan,  E. Epifanovsky,  A. T. B. Gilbert,  M. Wormit,  
 J. Kussmann,  A. W. Lange,  A. Behn,  Jia Deng,  Xintian Feng,  D. Ghosh,  
 M. Goldey,  P. R. Horn,  L. D. Jacobson,  I. Kaliman,  T. Kus,  A. Landau,  
 Jie Liu,  E. I. Proynov,  R. M. Richard,  R. P. Steele,  E. J. Sundstrom,  
 H. L. Woodcock III,  P. M. Zimmerman,  D. Zuev,  B. Albrecht,  E. Alguire,  
 S. A. Baeppler,  D. Barton,  Z. Benda,  Y. A. Bernard,  E. J. Berquist,  
 K. B. Bravaya,  H. Burton,  D. Casanova,  Chun-Min Chang,  Yunqing Chen,  
 A. Chien,  K. D. Closser,  M. P. Coons,  S. Coriani,  S. Dasgupta,  
 A. L. Dempwolff,  M. Diedenhofen,  Hainam Do,  R. G. Edgar,  Po-Tung Fang,  
 S. Faraji,  S. Fatehi,  Qingguo Feng,  K. D. Fenk,  J. Fosso-Tande,  
 Qinghui Ge,  A. Ghysels,  G. Gidofalvi,  J. Gomes,  J. Gonthier,  A. Gunina,  
 D. Hait,  M. W. D. Hanson-Heine,  P. H. P. Harbach,  A. W. Hauser,  
 J. E. Herr,  E. G. Hohenstein,  Z. C. Holden,  Kerwin Hui,  B. C. Huynh,  
 T.-C. Jagau,  Hyunjun Ji,  B. Kaduk,  K. Khistyaev,  Jaehoon Kim,  
 P. Klunzinger,  K. Koh,  D. Kosenkov,  L. Koulias,  T. Kowalczyk,  
 C. M. Krauter,  A. Kunitsa,  Ka Un Lao,  A. Laurent,  K. V. Lawler,  
 Joonho Lee,  D. Lefrancois,  S. Lehtola,  D. S. Levine,  Yi-Pei Li,  
 You-Sheng Lin,  Fenglai Liu,  E. Livshits,  A. Luenser,  P. Manohar,  
 E. Mansoor,  S. F. Manzer,  Shan-Ping Mao,  Yuezhi Mao,  N. Mardirossian,  
 A. V. Marenich,  T. Markovich,  L. A. Martinez-Martinez,  S. A. Maurer,  
 N. J. Mayhall,  S. C. McKenzie,  J.-M. Mewes,  A. F. Morrison,  
 J. W. Mullinax,  K. Nanda,  T. S. Nguyen-Beck,  R. Olivares-Amaya,  
 J. A. Parkhill,  T. M. Perrine,  F. Plasser,  P. Pokhilko,  S. Prager,  
 A. Prociuk,  E. Ramos,  D. R. Rehn,  F. Rob,  M. Schneider,  N. Sergueev,  
 S. M. Sharada,  S. Sharma,  D. W. Small,  T. Stauch,  T. Stein,  
 Yu-Chuan Su,  A. J. W. Thom,  A. Tkatchenko,  T. Tsuchimochi,  N. M. Tubman,  
 L. Vogt,  M. L. Vidal,  O. Vydrov,  M. A. Watson,  J. Wenzel,  
 M. de Wergifosse,  T. A. Wesolowski,  A. White,  J. Witte,  A. Yamada,  
 Jun Yang,  K. Yao,  S. Yeganeh,  S. R. Yost,  Zhi-Qiang You,  A. Zech,  
 Igor Ying Zhang,  Xing Zhang,  Yan Zhao,  Ying Zhu,  B. R. Brooks,  
 G. K. L. Chan,  C. J. Cramer,  M. S. Gordon,  W. J. Hehre,  A. Klamt,  
 M. W. Schmidt,  C. D. Sherrill,  D. G. Truhlar,  A. Aspuru-Guzik,  R. Baer,  
 A. T. Bell,  N. A. Besley,  Jeng-Da Chai,  A. E. DePrince, III,  
 R. A. DiStasio Jr.,  A. Dreuw,  B. D. Dunietz,  T. R. Furlani,  
 Chao-Ping Hsu,  Yousung Jung,  Jing Kong,  D. S. Lambrecht,  WanZhen Liang,  
 C. Ochsenfeld,  V. A. Rassolov,  L. V. Slipchenko,  J. E. Subotnik,  
 T. Van Voorhis,  J. M. Herbert,  A. I. Krylov,  P. M. W. Gill,  M. Head-Gordon

 Contributors to earlier versions of Q-Chem not listed above: 
 R. D. Adamson,  B. Austin,  J. Baker,  G. J. O. Beran,  K. Brandhorst,  
 S. T. Brown,  E. F. C. Byrd,  A. K. Chakraborty,  C.-L. Cheng,  
 Siu Hung Chien,  D. M. Chipman,  D. L. Crittenden,  H. Dachsel,  
 R. J. Doerksen,  A. D. Dutoi,  L. Fusti-Molnar,  W. A. Goddard III,  
 A. Golubeva-Zadorozhnaya,  S. R. Gwaltney,  G. Hawkins,  A. Heyden,  
 S. Hirata,  G. Kedziora,  F. J. Keil,  C. Kelley,  Jihan Kim,  R. A. King,  
 R. Z. Khaliullin,  P. P. Korambath,  W. Kurlancheek,  A. M. Lee,  M. S. Lee,  
 S. V. Levchenko,  Ching Yeh Lin,  D. Liotard,  R. C. Lochan,  I. Lotan,  
 P. E. Maslen,  N. Nair,  D. P. O'Neill,  D. Neuhauser,  E. Neuscamman,  
 C. M. Oana,  R. Olson,  B. Peters,  R. Peverati,  P. A. Pieniazek,  
 Y. M. Rhee,  J. Ritchie,  M. A. Rohrdanz,  E. Rosta,  N. J. Russ,  
 H. F. Schaefer III,  N. E. Schultz,  N. Shenvi,  A. C. Simmonett,  A. Sodt,  
 D. Stuck,  K. S. Thanthiriwatte,  V. Vanovschi,  Tao Wang,  A. Warshel,  
 C. F. Williams,  Q. Wu,  X. Xu,  W. Zhang

 Please cite Q-Chem as follows:
 Y. Shao et al., Mol. Phys. 113, 184-215 (2015)
 DOI: 10.1080/00268976.2014.952696

 Q-Chem 5.1.2 for Intel X86 EM64T Linux

 Parts of Q-Chem use Armadillo 8.300.2 (Tropical Shenanigans).
 http://arma.sourceforge.net/

 Q-Chem begins on Mon May  6 13:27:50 2019  

Host: 
0

     Scratch files written to /scratch/taweetham/qchem1841//
Input Ideriv = 1
Curr. Ideriv = -1
Max.  Ideriv = 1


!!********************************************.
!!******************Warning*******************.
!!Desired Analytical derivatives not available.
!!Finite difference job might take a long time.
!!********************************************.
!!********************************************.


 2-order derivative to be evaluated numerically with 1-order analytical derivatives

Checking the input file for inconsistencies... 	...done.

--------------------------------------------------------------
User input:
--------------------------------------------------------------
Cl=Br_t.out
$molecule
0 1
Br
P  1 2.257046
P  2 2.045243 1 97.072700
Cl 3 2.087693 2 98.651628 1 -180.000000 0
$end

$rem
   JOB_TYPE 	FREQUENCY
   BASIS 		6-311++G**
   METHOD	ccsd
   MEM_TOTAL	30000
   N_FROZEN_CORE      FC
$end


--------------------------------------------------------------
 ----------------------------------------------------------------
             Standard Nuclear Orientation (Angstroms)
    I     Atom           X                Y                Z
 ----------------------------------------------------------------
    1      Br      1.9908712033    -0.1095270875    -0.0000000000
    2      P      -0.0214345646     0.9126676799     0.0000000000
    3      P      -1.1651788082    -0.7828759009     0.0000000000
    4      Cl     -3.0518406778     0.1109747868    -0.0000000000
 ----------------------------------------------------------------
 Molecular Point Group                 Cs    NOp =  2
 Largest Abelian Subgroup              Cs    NOp =  2
 Nuclear Repulsion Energy =   437.4572909617 hartrees
 There are       41 alpha and       41 beta electrons
 Requested basis set is 6-311++G(d,p)
 There are 58 shells and 138 basis functions
 Total memory of 30000MB is distributed as follows: 
   QALLOC including MEM_STATIC uses 192MB
   MEM_STATIC is set to 192MB
   CCMAN JOB total memory use is  29808MB
 Warning: actual memory use might exceed 30000MB

 Total QAlloc Memory Limit    192 MB
 Mega-Array Size       188 MB
 MEM_STATIC part       192 MB

                       Distance Matrix (Angstroms)
             Br(  1)   P (  2)   P (  3)
   P (  2)  2.257046
   P (  3)  3.227081  2.045243
   Cl(  4)  5.047531  3.134657  2.087693

 A cutoff of  1.0D-14 yielded   1404 shell pairs
 There are      8542 function pairs (      9318 Cartesian)

 -------------------------------------------------------
 OpenMP Integral Computing Module                       
 Release: version 1.0, May 2013, Q-Chem Inc. Pittsburgh 
 -------------------------------------------------------
 Integral Job Info:
 Integral job number is                      11
 Integral operator is                         1
 short-range coefficients                     0
 long-range coefficients              100000000
 Omega coefficients                           0
 if combine SR and LR in K                    0
 Integral screening is                        0
 Integral computing path is                   2
 max size of driver memory is            800000
 size of driver memory is                593474
 size of scratch memory is             29634545
 max col of scratch BK array               1296
 max len of scratch array in speh3          155
 max len of scratch index in speh4           18
 max int batch size is                      520
 min int batch size is                       52
 fixed nKL is                                45
 max L of basis functions is                  2
 order of int derivative is                   0
 number of shells is                         58
 number of basis is                         144
 number of cartesian basis is               144
 number of contracted shell pairs          1404
 number of primitive shell pairs           3698
 maxK2 (contraction) of shell pair           36
 max number of K2 of shell pair               1
 max number of CS2 of shell pair            228
 max number of PS2 of shell pair            318
 mem total for path MDJ                  523036
 -------------------------------------------------------
 Smallest overlap matrix eigenvalue = 4.98E-04
 Guess from superposition of atomic densities
 Warning:  Energy on first SCF cycle will be non-variational
 SAD guess density has 82.000000 electrons

 -----------------------------------------------------------------------
  General SCF calculation program by
  Eric Jon Sundstrom, Paul Horn, Yuezhi Mao, Dmitri Zuev, Alec White,
  David Stuck, Shaama M.S., Shane Yost, Joonho Lee, David Small,
  Daniel Levine, Susi Lehtola, Hugh Burton, Evgeny Epifanovsky
 -----------------------------------------------------------------------
 Hartree-Fock
 using 4 threads for integral computing
 -------------------------------------------------------
 OpenMP Integral computing Module                
 Release: version 2.0, May 2017, Q-Chem Inc. Pleasanton 
 -------------------------------------------------------
 A restricted SCF calculation will be
 performed using DIIS
 SCF converges when DIIS error is below 1.0e-08
 ---------------------------------------
  Cycle       Energy         DIIS error
 ---------------------------------------
    1   -3713.7138216146      3.75e-02  
    2   -3713.3193974692      3.79e-03  
    3   -3713.3604678110      1.97e-03  
    4   -3713.3712689691      3.62e-04  
    5   -3713.3719985835      1.63e-04  
    6   -3713.3720894335      4.42e-05  
    7   -3713.3721030686      1.45e-05  
    8   -3713.3721051979      6.00e-06  
    9   -3713.3721054842      2.46e-06  
   10   -3713.3721055244      5.62e-07  
   11   -3713.3721055265      1.79e-07  
   12   -3713.3721055268      5.55e-08  
   13   -3713.3721055268      1.70e-08  
   14   -3713.3721055268      6.08e-09  Convergence criterion met
 ---------------------------------------
 SCF time:   CPU 12.95s  wall 3.00s 
 SCF   energy in the final basis set =    -3713.3721055268
 Total energy in the final basis set =    -3713.3721055268


 ------------------------------------------------------------------------------

   CCMAN2: suite of methods based on coupled cluster
           and equation of motion theories.

   Components:
   * libvmm-1.3-trunk
     by Evgeny Epifanovsky, Ilya Kaliman.
   * libtensor-2.5-trunk
     by Evgeny Epifanovsky, Michael Wormit, Dmitry Zuev, Sam Manzer, 
        Ilya Kaliman.
   * libcc-2.5-trunk
     by Evgeny Epifanovsky, Arik Landau, Tomasz Kus, Kirill Khistyaev, 
        Dmitry Zuev, Prashant Manohar, Xintian Feng, Anna Krylov, 
        Matthew Goldey, Alec White, Thomas Jagau, Kaushik Nanda, 
        Anastasia Gunina, Alexander Kunitsa, Joonho Lee.

   CCMAN original authors:
   Anna I. Krylov, C. David Sherrill, Steven R. Gwaltney,
   Edward F. C. Byrd (2000)
   Sergey V. Levchenko, Lyudmila V. Slipchenko, Tao Wang,
   Ana-Maria C. Cristian (2003)
   Piotr A. Pieniazek, C. Melania Oana, Evgeny Epifanovsky (2007)
   Prashant Manohar (2009)

 ------------------------------------------------------------------------------


 Allocating and initializing 29808MB of RAM...
 Calculation will run on 4 cores.


 Alpha MOs, Restricted
 -- Occupied --                  
-490.05 -104.86  -80.04  -80.04  -65.18  -58.54  -58.54  -58.54
  1 A'    2 A'    3 A'    4 A'    5 A'    6 A'    1 A"    7 A'                 
-10.585  -9.860  -8.053  -8.050  -8.050  -7.580  -7.575  -7.473
  8 A'    9 A'   10 A'    2 A"   11 A'   12 A'   13 A'   14 A'                 
 -7.465  -7.465  -5.472  -5.471  -5.471  -5.467  -5.466  -5.466
  3 A"   15 A'   16 A'   17 A'    4 A"   18 A'   19 A'    5 A"                 
 -3.212  -3.209  -3.209  -3.200  -3.200  -1.135  -1.053  -0.900
 20 A'    6 A"   21 A'   22 A'    7 A"   23 A'   24 A'   25 A'                 
 -0.705  -0.546  -0.538  -0.514  -0.468  -0.466  -0.443  -0.394
 26 A'   27 A'   28 A'    8 A"   29 A'    9 A"   30 A'   31 A'                 
 -0.356
 10 A"                                                                         
 -- Virtual --                   
 -0.029   0.034   0.062   0.063   0.080   0.080   0.099   0.103
 11 A"   32 A'   33 A'   34 A'   12 A"   35 A'   36 A'   37 A'                 
  0.108   0.111   0.120   0.124   0.130   0.149   0.160   0.160
 13 A"   38 A'   39 A'   14 A"   40 A'   41 A'   42 A'   15 A"                 
  0.177   0.194   0.213   0.265   0.328   0.379   0.387   0.392
 43 A'   44 A'   45 A'   46 A'   47 A'   48 A'   16 A"   49 A'                 
  0.416   0.427   0.508   0.555   0.559   0.581   0.611   0.617
 17 A"   50 A'   51 A'   18 A"   52 A'   53 A'   19 A"   54 A'                 
  0.665   0.680   0.709   0.712   0.751   0.772   0.782   0.809
 20 A"   55 A'   56 A'   21 A"   57 A'   22 A"   58 A'   59 A'                 
  0.830   0.834   0.870   0.909   0.966   1.002   1.057   1.078
 23 A"   60 A'   61 A'   62 A'   63 A'   24 A"   64 A'   25 A"                 
  1.129   1.138   1.171   1.190   1.218   1.285   1.388   1.500
 26 A"   65 A'   66 A'   27 A"   67 A'   68 A'   69 A'   70 A'                 
  1.776   1.834   1.910   1.937   1.961   2.024   2.297   2.325
 28 A"   29 A"   71 A'   72 A'   73 A'   74 A'   30 A"   75 A'                 
  2.404   2.607   2.643   2.728   4.530   4.539   4.546   4.567
 76 A'   31 A"   77 A'   78 A'   32 A"   79 A'   33 A"   80 A'                 
  4.738   7.147   7.228   7.402   8.202   8.222   8.282  10.366
 81 A'   82 A'   83 A'   84 A'   34 A"   85 A'   86 A'   87 A'                 
 14.721  14.746  14.767  14.809  14.832  14.884  26.679  26.773
 35 A"   36 A"   88 A'   89 A'   90 A'   91 A'   37 A"   92 A'                 
 27.010  49.460 165.805 166.031 219.223 293.886 293.905 293.979
 93 A'   94 A'   95 A'   96 A'   97 A'   38 A"   98 A'   99 A'                 
*******
100 A'                                                                         

 Beta MOs, Restricted
 -- Occupied --                  
-490.05 -104.86  -80.04  -80.04  -65.18  -58.54  -58.54  -58.54
  1 A'    2 A'    3 A'    4 A'    5 A'    6 A'    1 A"    7 A'                 
-10.585  -9.860  -8.053  -8.050  -8.050  -7.580  -7.575  -7.473
  8 A'    9 A'   10 A'    2 A"   11 A'   12 A'   13 A'   14 A'                 
 -7.465  -7.465  -5.472  -5.471  -5.471  -5.467  -5.466  -5.466
  3 A"   15 A'   16 A'   17 A'    4 A"   18 A'   19 A'    5 A"                 
 -3.212  -3.209  -3.209  -3.200  -3.200  -1.135  -1.053  -0.900
 20 A'    6 A"   21 A'   22 A'    7 A"   23 A'   24 A'   25 A'                 
 -0.705  -0.546  -0.538  -0.514  -0.468  -0.466  -0.443  -0.394
 26 A'   27 A'   28 A'    8 A"   29 A'    9 A"   30 A'   31 A'                 
 -0.356
 10 A"                                                                         
 -- Virtual --                   
 -0.029   0.034   0.062   0.063   0.080   0.080   0.099   0.103
 11 A"   32 A'   33 A'   34 A'   12 A"   35 A'   36 A'   37 A'                 
  0.108   0.111   0.120   0.124   0.130   0.149   0.160   0.160
 13 A"   38 A'   39 A'   14 A"   40 A'   41 A'   42 A'   15 A"                 
  0.177   0.194   0.213   0.265   0.328   0.379   0.387   0.392
 43 A'   44 A'   45 A'   46 A'   47 A'   48 A'   16 A"   49 A'                 
  0.416   0.427   0.508   0.555   0.559   0.581   0.611   0.617
 17 A"   50 A'   51 A'   18 A"   52 A'   53 A'   19 A"   54 A'                 
  0.665   0.680   0.709   0.712   0.751   0.772   0.782   0.809
 20 A"   55 A'   56 A'   21 A"   57 A'   22 A"   58 A'   59 A'                 
  0.830   0.834   0.870   0.909   0.966   1.002   1.057   1.078
 23 A"   60 A'   61 A'   62 A'   63 A'   24 A"   64 A'   25 A"                 
  1.129   1.138   1.171   1.190   1.218   1.285   1.388   1.500
 26 A"   65 A'   66 A'   27 A"   67 A'   68 A'   69 A'   70 A'                 
  1.776   1.834   1.910   1.937   1.961   2.024   2.297   2.325
 28 A"   29 A"   71 A'   72 A'   73 A'   74 A'   30 A"   75 A'                 
  2.404   2.607   2.643   2.728   4.530   4.539   4.546   4.567
 76 A'   31 A"   77 A'   78 A'   32 A"   79 A'   33 A"   80 A'                 
  4.738   7.147   7.228   7.402   8.202   8.222   8.282  10.366
 81 A'   82 A'   83 A'   84 A'   34 A"   85 A'   86 A'   87 A'                 
 14.721  14.746  14.767  14.809  14.832  14.884  26.679  26.773
 35 A"   36 A"   88 A'   89 A'   90 A'   91 A'   37 A"   92 A'                 
 27.010  49.460 165.805 166.031 219.223 293.886 293.905 293.979
 93 A'   94 A'   95 A'   96 A'   97 A'   38 A"   98 A'   99 A'                 
*******
100 A'                                                                         

 Occupation and symmetry of molecular orbitals

 Point group: Cs (2 irreducible representations).

                           A'   A"    All 
 ------------------------------------------
 All molecular orbitals:
  - Alpha                  100  38    138 
  - Beta                   100  38    138 
 ------------------------------------------
 Alpha orbitals:
  - Frozen occupied        19   5     24  
  - Active occupied        12   5     17  
  - Active virtual         69   28    97  
  - Frozen virtual         0    0     0   
 ------------------------------------------
 Beta orbitals:
  - Frozen occupied        19   5     24  
  - Active occupied        12   5     17  
  - Active virtual         69   28    97  
  - Frozen virtual         0    0     0   
 ------------------------------------------

 Import integrals:   CPU 0.00 s  wall 0.00 s

 Import integrals:   CPU 49.08 s  wall 12.69 s

 MP2 amplitudes:   CPU 0.15 s  wall 0.11 s

Running a double precision version
           CCSD T amplitudes will be solved using DIIS.

           Start     Size      MaxIter   EConv     TConv     
           3         7         100       1.00e-07  1.00e-05  
 ------------------------------------------------------------------------------
           Energy (a.u.)   Ediff      Tdiff       Comment
 ------------------------------------------------------------------------------
         -3714.00859214                           
     1   -3714.01401885   5.43e-03   8.16e-01     
     2   -3714.03165990   1.76e-02   9.95e-02     
     3   -3714.03290406   1.24e-03   4.07e-02     
     4   -3714.03481561   1.91e-03   1.35e-02     Switched to DIIS steps.
     5   -3714.03537409   5.58e-04   1.15e-02     
     6   -3714.03537587   1.78e-06   2.45e-03     
     7   -3714.03536962   6.25e-06   9.71e-04     
     8   -3714.03537114   1.52e-06   1.89e-04     
     9   -3714.03537111   3.01e-08   7.44e-05     
    10   -3714.03537111   2.29e-09   2.60e-05     
    11   -3714.03537120   9.56e-08   1.54e-05     
    12   -3714.03537116   3.93e-08   5.19e-06     
 ------------------------------------------------------------------------------
         -3714.03537116                           CCSD T converged.

End of double precision
 SCF energy                 = -3713.37210553
 MP2 energy                 = -3714.00859214
 CCSD correlation energy     =    -0.66326564
 CCSD total energy           = -3714.03537116

 CCSD  T1^2 = 0.0095  T2^2 = 0.2971  Leading amplitudes:

 Amplitude    Orbitals with energies
 -0.0201       10 (A") A                 ->    16 (A") A                  
              -0.3557                          0.3868                     
 -0.0201       10 (A") B                 ->    16 (A") B                  
              -0.3557                          0.3868                     
  0.0159       9 (A") A                  ->    11 (A") A                  
              -0.4662                         -0.0290                     
  0.0159       9 (A") B                  ->    11 (A") B                  
              -0.4662                         -0.0290                     

 Amplitude    Orbitals with energies
 -0.1423       10 (A") A     10 (A") B   ->    11 (A") A     11 (A") B    
              -0.3557       -0.3557           -0.0290       -0.0290       
  0.1423       10 (A") A     10 (A") B   ->    11 (A") B     11 (A") A    
              -0.3557       -0.3557           -0.0290       -0.0290       
  0.1423       10 (A") B     10 (A") A   ->    11 (A") A     11 (A") B    
              -0.3557       -0.3557           -0.0290       -0.0290       
 -0.1423       10 (A") B     10 (A") A   ->    11 (A") B     11 (A") A    
              -0.3557       -0.3557           -0.0290       -0.0290       

 Computing CCSD intemediates for later calculations in double precision
 Finished.

Running a double precision version
           CCSD Lambda amplitudes will be solved using DIIS.
           Start     Size      MaxIter   EConv     LConv     
           3         7         100       1.00e-07  1.00e-05  
 ------------------------------------------------------------------------------
            Enorm      Ldiff       Comment
 ------------------------------------------------------------------------------
     1     6.02e-02   4.79e-02     
     2     1.31e-02   5.13e-03     
     3     5.44e-03   2.41e-03     
     4     2.56e-03   1.22e-03     Switched to DIIS steps.
     5     8.24e-04   4.86e-04     
     6     3.57e-04   1.31e-04     
     7     1.02e-04   3.40e-05     
     8     4.44e-05   2.34e-06     
     9     1.70e-05   3.26e-06     
    10     6.33e-06   1.34e-06     
    11     2.00e-06   5.60e-07     
    12     8.13e-07   1.48e-07     
    13     3.42e-07   9.34e-08     
    14     1.64e-07   2.04e-08     
    15     8.36e-08   1.25e-08     
 ------------------------------------------------------------------------------
                                   CCSD Lambda converged.

 Computing density matrices in double precision...
           Orbital response amplitudes will be solved using DIIS.
           Start     Size      MaxIter   EConv     LConv     
           3         7         100       1.00e-06  1.00e-06  
 ------------------------------------------------------------------------------
            Enorm      Ldiff       Comment
 ------------------------------------------------------------------------------
     1     1.09e-01   1.71e-03     
     2     1.10e-01   6.45e-03     
     3     1.31e-01   2.41e-02     
     4     1.59e-02   5.75e-02     Switched to DIIS steps.
     5     7.27e-03   2.68e-03     
     6     7.50e-04   5.91e-04     
     7     1.65e-04   8.50e-05     
     8     6.01e-05   2.84e-05     
     9     2.37e-05   4.97e-06     
    10     9.62e-06   2.62e-06     
    11     2.83e-06   9.54e-08     
    12     6.57e-07   1.35e-07     
 ------------------------------------------------------------------------------
                                   Orbital response converged.

 Computing density matrices... Done.
 CCSD calculation:   CPU 485.32 s  wall 126.81 s

 Transferring MO TPDM to AO TPDM
 Transferring g2_o1o1o1o1
 Transferring g2_o1o1o1v1
 Transferring g2_o1o1v1v1
 Transferring g2_o1v1o1v1
 Transferring g2_o1v1v1v1
 Transferring g2_v1v1v1v1
 Adding separable TPDM
 Computing TPDM gradient
 --------------------------------------------------------
 2e gradient
  Atom          X               Y               Z
 --------------------------------------------------------
    1        -46.887789       10.808089        0.000000  
    2          9.330892      -31.574204       -0.000000  
    3          9.867053       26.419537        0.000000  
    4         27.689844       -5.653421        0.000000  
 --------------------------------------------------------
 --------------------------------------------------------
 Final gradient
  Atom          X               Y               Z
 --------------------------------------------------------
    1        -46.887789       10.808089        0.000000  
    2          9.330892      -31.574204       -0.000000  
    3          9.867053       26.419537        0.000000  
    4         27.689844       -5.653421        0.000000  
 --------------------------------------------------------
 Analytic gradient from two-electron contribution:   CPU 285.57 s  wall 83.87 s

 Total ccman2 time:   CPU 824.13 s  wall 224.82 s


 --------------------------------------------------------------
             Orbital Energies (a.u.) and Symmetries
 --------------------------------------------------------------

 Alpha MOs, Restricted
 -- Occupied --                  
-490.05 -104.86  -80.04  -80.04  -65.18  -58.54  -58.54  -10.58
  1 A'    2 A'    3 A'    4 A'    5 A'    6 A'    7 A'    8 A'                 
 -9.860  -8.053  -8.050  -7.580  -7.575  -7.473  -7.465  -5.472
  9 A'   10 A'   11 A'   12 A'   13 A'   14 A'   15 A'   16 A'                 
 -5.471  -5.467  -5.466 -58.539  -8.050  -7.465  -5.471  -5.466
 17 A'   18 A'   19 A'    1 A"    2 A"    3 A"    4 A"    5 A"                 
 -3.212  -3.209  -3.200  -1.135  -1.053  -0.900  -0.705  -0.546
 20 A'   21 A'   22 A'   23 A'   24 A'   25 A'   26 A'   27 A'                 
 -0.538  -0.468  -0.443  -0.394  -3.209  -3.200  -0.514  -0.466
 28 A'   29 A'   30 A'   31 A'    6 A"    7 A"    8 A"    9 A"                 
 -0.356
 10 A"                                                                         
 -- Virtual --                   
  0.034   0.062   0.063   0.080   0.099   0.103   0.111   0.120
 32 A'   33 A'   34 A'   35 A'   36 A'   37 A'   38 A'   39 A'                 
  0.130   0.149   0.160   0.177   0.194   0.213   0.265   0.328
 40 A'   41 A'   42 A'   43 A'   44 A'   45 A'   46 A'   47 A'                 
  0.379   0.392   0.427   0.508   0.559   0.581   0.617   0.680
 48 A'   49 A'   50 A'   51 A'   52 A'   53 A'   54 A'   55 A'                 
  0.709   0.751   0.782   0.809   0.834   0.870   0.909   0.966
 56 A'   57 A'   58 A'   59 A'   60 A'   61 A'   62 A'   63 A'                 
  1.057   1.138   1.171   1.218   1.285   1.388   1.500   1.910
 64 A'   65 A'   66 A'   67 A'   68 A'   69 A'   70 A'   71 A'                 
  1.937   1.961   2.024   2.325   2.404   2.643   2.728   4.539
 72 A'   73 A'   74 A'   75 A'   76 A'   77 A'   78 A'   79 A'                 
  4.567   4.738   7.147   7.228   7.402   8.222   8.282  10.366
 80 A'   81 A'   82 A'   83 A'   84 A'   85 A'   86 A'   87 A'                 
 14.767  14.809  14.832  14.884  26.773  27.010  49.460 165.805
 88 A'   89 A'   90 A'   91 A'   92 A'   93 A'   94 A'   95 A'                 
166.031 219.223 293.905 293.9791028.400  -0.029   0.080   0.108
 96 A'   97 A'   98 A'   99 A'  100 A'   11 A"   12 A"   13 A"                 
  0.124   0.160   0.387   0.416   0.555   0.611   0.665   0.712
 14 A"   15 A"   16 A"   17 A"   18 A"   19 A"   20 A"   21 A"                 
  0.772   0.830   1.002   1.078   1.129   1.190   1.776   1.834
 22 A"   23 A"   24 A"   25 A"   26 A"   27 A"   28 A"   29 A"                 
  2.297   2.607   4.530   4.546   8.202  14.721  14.746  26.679
 30 A"   31 A"   32 A"   33 A"   34 A"   35 A"   36 A"   37 A"                 
293.886
 38 A"                                                                         

 Beta MOs, Restricted
 -- Occupied --                  
-490.05 -104.86  -80.04  -80.04  -65.18  -58.54  -58.54  -10.58
  1 A'    2 A'    3 A'    4 A'    5 A'    6 A'    7 A'    8 A'                 
 -9.860  -8.053  -8.050  -7.580  -7.575  -7.473  -7.465  -5.472
  9 A'   10 A'   11 A'   12 A'   13 A'   14 A'   15 A'   16 A'                 
 -5.471  -5.467  -5.466 -58.539  -8.050  -7.465  -5.471  -5.466
 17 A'   18 A'   19 A'    1 A"    2 A"    3 A"    4 A"    5 A"                 
 -3.212  -3.209  -3.200  -1.135  -1.053  -0.900  -0.705  -0.546
 20 A'   21 A'   22 A'   23 A'   24 A'   25 A'   26 A'   27 A'                 
 -0.538  -0.468  -0.443  -0.394  -3.209  -3.200  -0.514  -0.466
 28 A'   29 A'   30 A'   31 A'    6 A"    7 A"    8 A"    9 A"                 
 -0.356
 10 A"                                                                         
 -- Virtual --                   
  0.034   0.062   0.063   0.080   0.099   0.103   0.111   0.120
 32 A'   33 A'   34 A'   35 A'   36 A'   37 A'   38 A'   39 A'                 
  0.130   0.149   0.160   0.177   0.194   0.213   0.265   0.328
 40 A'   41 A'   42 A'   43 A'   44 A'   45 A'   46 A'   47 A'                 
  0.379   0.392   0.427   0.508   0.559   0.581   0.617   0.680
 48 A'   49 A'   50 A'   51 A'   52 A'   53 A'   54 A'   55 A'                 
  0.709   0.751   0.782   0.809   0.834   0.870   0.909   0.966
 56 A'   57 A'   58 A'   59 A'   60 A'   61 A'   62 A'   63 A'                 
  1.057   1.138   1.171   1.218   1.285   1.388   1.500   1.910
 64 A'   65 A'   66 A'   67 A'   68 A'   69 A'   70 A'   71 A'                 
  1.937   1.961   2.024   2.325   2.404   2.643   2.728   4.539
 72 A'   73 A'   74 A'   75 A'   76 A'   77 A'   78 A'   79 A'                 
  4.567   4.738   7.147   7.228   7.402   8.222   8.282  10.366
 80 A'   81 A'   82 A'   83 A'   84 A'   85 A'   86 A'   87 A'                 
 14.767  14.809  14.832  14.884  26.773  27.010  49.460 165.805
 88 A'   89 A'   90 A'   91 A'   92 A'   93 A'   94 A'   95 A'                 
166.031 219.223 293.905 293.9791028.400  -0.029   0.080   0.108
 96 A'   97 A'   98 A'   99 A'  100 A'   11 A"   12 A"   13 A"                 
  0.124   0.160   0.387   0.416   0.555   0.611   0.665   0.712
 14 A"   15 A"   16 A"   17 A"   18 A"   19 A"   20 A"   21 A"                 
  0.772   0.830   1.002   1.078   1.129   1.190   1.776   1.834
 22 A"   23 A"   24 A"   25 A"   26 A"   27 A"   28 A"   29 A"                 
  2.297   2.607   4.530   4.546   8.202  14.721  14.746  26.679
 30 A"   31 A"   32 A"   33 A"   34 A"   35 A"   36 A"   37 A"                 
293.886
 38 A"                                                                         
 --------------------------------------------------------------

          Ground-State Mulliken Net Atomic Charges

     Atom                 Charge (a.u.)
  ----------------------------------------
      1 Br                   -0.246520
      2 P                     0.318625
      3 P                    -0.028373
      4 Cl                   -0.043733
  ----------------------------------------
  Sum of atomic charges =    -0.000000

 -----------------------------------------------------------------
                    Cartesian Multipole Moments
 -----------------------------------------------------------------
    Charge (ESU x 10^10)
                 0.0000
    Dipole Moment (Debye)
         X       0.1340      Y      -0.0080      Z       0.0000
       Tot       0.1343
    Quadrupole Moments (Debye-Ang)
        XX     -62.6720     XY       0.2977     YY     -58.2637
        XZ      -0.0000     YZ       0.0000     ZZ     -57.6318
    Octopole Moments (Debye-Ang^2)
       XXX      67.4417    XXY      -3.4502    XYY      18.0781
       YYY      -3.1455    XXZ       0.0000    XYZ      -0.0000
       YYZ       0.0000    XZZ      17.0591    YZZ      -1.0570
       ZZZ       0.0000
    Hexadecapole Moments (Debye-Ang^3)
      XXXX   -1355.8200   XXXY     -24.3153   XXYY    -254.0180
      XYYY      -8.9676   YYYY    -203.9166   XXXZ      -0.0000
      XXYZ       0.0000   XYYZ      -0.0000   YYYZ       0.0000
      XXZZ    -241.6993   XYZZ      -2.0596   YYZZ     -46.3434
      XZZZ      -0.0000   YZZZ       0.0000   ZZZZ     -80.8191
 -----------------------------------------------------------------
 DrvMan completing analytic gradient of the correlated energy
 Correlated dipole moment
            1
    1   0.0527302
    2  -0.0031517
    3   0.0000000
 Energy read as -3714.035371162
 Full Analytical Gradient: (in a.u., or Hartree/Bohr)
             1             2             3             4
    1   -0.00001146   -0.00006404    0.00014221   -0.00006671
    2    0.00001797   -0.00014194    0.00008675    0.00003722
    3   -0.00000000    0.00000000    0.00000000   -0.00000000
 Gradient time:  CPU 0.76 s  wall 0.79 s
 ######################################################
 ######################################################
 # Starting finite difference calculation for IDERIV  #
 Finite diff step size:  1.88973e-03 a.u.
 ----------------------------------------------------------------
             Standard Nuclear Orientation (Angstroms)
    I     Atom           X                Y                Z
 ----------------------------------------------------------------
    1      Br      1.9918712033    -0.1095270875    -0.0000000000
    2      P      -0.0214345646     0.9126676799     0.0000000000
    3      P      -1.1651788082    -0.7828759009     0.0000000000
    4      Cl     -3.0518406778     0.1109747868    -0.0000000000
 ----------------------------------------------------------------
 Nuclear Repulsion Energy =   437.3702592235 hartrees
 There are       41 alpha and       41 beta electrons

                       Distance Matrix (Angstroms)
             Br(  1)   P (  2)   P (  3)
   P (  2)  2.257938
   P (  3)  3.228059  2.045243
   Cl(  4)  5.048530  3.134657  2.087693

 Requested basis set is 6-311++G(d,p)
 There are 58 shells and 138 basis functions
 A cutoff of  1.0D-14 yielded   1404 shell pairs
 There are      8542 function pairs (      9318 Cartesian)
 Smallest overlap matrix eigenvalue = 4.98E-04
 Guess MOs from SCF MO coefficient file

 -----------------------------------------------------------------------
  General SCF calculation program by
  Eric Jon Sundstrom, Paul Horn, Yuezhi Mao, Dmitri Zuev, Alec White,
  David Stuck, Shaama M.S., Shane Yost, Joonho Lee, David Small,
  Daniel Levine, Susi Lehtola, Hugh Burton, Evgeny Epifanovsky
 -----------------------------------------------------------------------
 Hartree-Fock
 using 4 threads for integral computing
 -------------------------------------------------------
 OpenMP Integral computing Module                
 Release: version 2.0, May 2017, Q-Chem Inc. Pleasanton 
 -------------------------------------------------------
 A restricted SCF calculation will be
 performed using DIIS
 SCF converges when DIIS error is below 1.0e-08
 ---------------------------------------
  Cycle       Energy         DIIS error
 ---------------------------------------
    1   -3713.3721009098      5.82e-06  
    2   -3713.3721010314      1.53e-06  
    3   -3713.3721010424      7.43e-07  
    4   -3713.3721010445      2.26e-07  
    5   -3713.3721010450      1.04e-07  
    6   -3713.3721010451      4.50e-08  
    7   -3713.3721010451      2.44e-08  
    8   -3713.3721010451      8.10e-09  Convergence criterion met
 ---------------------------------------
 SCF time:   CPU 7.42s  wall 2.00s 
 SCF   energy in the final basis set =    -3713.3721010451
 Total energy in the final basis set =    -3713.3721010451


 ------------------------------------------------------------------------------

   CCMAN2: suite of methods based on coupled cluster
           and equation of motion theories.

   Components:
   * libvmm-1.3-trunk
     by Evgeny Epifanovsky, Ilya Kaliman.
   * libtensor-2.5-trunk
     by Evgeny Epifanovsky, Michael Wormit, Dmitry Zuev, Sam Manzer, 
        Ilya Kaliman.
   * libcc-2.5-trunk
     by Evgeny Epifanovsky, Arik Landau, Tomasz Kus, Kirill Khistyaev, 
        Dmitry Zuev, Prashant Manohar, Xintian Feng, Anna Krylov, 
        Matthew Goldey, Alec White, Thomas Jagau, Kaushik Nanda, 
        Anastasia Gunina, Alexander Kunitsa, Joonho Lee.

   CCMAN original authors:
   Anna I. Krylov, C. David Sherrill, Steven R. Gwaltney,
   Edward F. C. Byrd (2000)
   Sergey V. Levchenko, Lyudmila V. Slipchenko, Tao Wang,
   Ana-Maria C. Cristian (2003)
   Piotr A. Pieniazek, C. Melania Oana, Evgeny Epifanovsky (2007)
   Prashant Manohar (2009)

 ------------------------------------------------------------------------------


 Allocating and initializing 29808MB of RAM...
 Calculation will run on 4 cores.


 Alpha MOs, Restricted
 -- Occupied --                  
-490.05 -104.86  -80.04  -80.04  -65.18  -58.54  -58.54  -58.54
  1 A     2 A     3 A     4 A     5 A     6 A     7 A     8 A                  
-10.585  -9.860  -8.053  -8.050  -8.050  -7.580  -7.575  -7.473
  9 A    10 A    11 A    12 A    13 A    14 A    15 A    16 A                  
 -7.465  -7.465  -5.472  -5.471  -5.471  -5.467  -5.466  -5.466
 17 A    18 A    19 A    20 A    21 A    22 A    23 A    24 A                  
 -3.212  -3.209  -3.209  -3.200  -3.200  -1.135  -1.052  -0.900
 25 A    26 A    27 A    28 A    29 A    30 A    31 A    32 A                  
 -0.705  -0.546  -0.538  -0.514  -0.468  -0.466  -0.443  -0.395
 33 A    34 A    35 A    36 A    37 A    38 A    39 A    40 A                  
 -0.356
 41 A                                                                          
 -- Virtual --                   
 -0.029   0.033   0.062   0.063   0.080   0.080   0.099   0.103
 42 A    43 A    44 A    45 A    46 A    47 A    48 A    49 A                  
  0.108   0.111   0.120   0.124   0.130   0.149   0.160   0.160
 50 A    51 A    52 A    53 A    54 A    55 A    56 A    57 A                  
  0.177   0.194   0.213   0.265   0.328   0.379   0.387   0.392
 58 A    59 A    60 A    61 A    62 A    63 A    64 A    65 A                  
  0.416   0.427   0.509   0.555   0.559   0.581   0.611   0.617
 66 A    67 A    68 A    69 A    70 A    71 A    72 A    73 A                  
  0.665   0.680   0.710   0.712   0.751   0.772   0.782   0.809
 74 A    75 A    76 A    77 A    78 A    79 A    80 A    81 A                  
  0.830   0.834   0.870   0.909   0.966   1.002   1.057   1.078
 82 A    83 A    84 A    85 A    86 A    87 A    88 A    89 A                  
  1.129   1.138   1.171   1.190   1.218   1.285   1.388   1.500
 90 A    91 A    92 A    93 A    94 A    95 A    96 A    97 A                  
  1.776   1.834   1.910   1.937   1.961   2.024   2.297   2.325
 98 A    99 A   100 A   101 A   102 A   103 A   104 A   105 A                  
  2.404   2.607   2.643   2.728   4.531   4.539   4.546   4.567
106 A   107 A   108 A   109 A   110 A   111 A   112 A   113 A                  
  4.738   7.147   7.228   7.401   8.203   8.222   8.282  10.366
114 A   115 A   116 A   117 A   118 A   119 A   120 A   121 A                  
 14.721  14.746  14.766  14.808  14.832  14.884  26.679  26.773
122 A   123 A   124 A   125 A   126 A   127 A   128 A   129 A                  
 27.010  49.460 165.805 166.031 219.223 293.886 293.905 293.978
130 A   131 A   132 A   133 A   134 A   135 A   136 A   137 A                  
*******
138 A                                                                          

 Beta MOs, Restricted
 -- Occupied --                  
-490.05 -104.86  -80.04  -80.04  -65.18  -58.54  -58.54  -58.54
  1 A     2 A     3 A     4 A     5 A     6 A     7 A     8 A                  
-10.585  -9.860  -8.053  -8.050  -8.050  -7.580  -7.575  -7.473
  9 A    10 A    11 A    12 A    13 A    14 A    15 A    16 A                  
 -7.465  -7.465  -5.472  -5.471  -5.471  -5.467  -5.466  -5.466
 17 A    18 A    19 A    20 A    21 A    22 A    23 A    24 A                  
 -3.212  -3.209  -3.209  -3.200  -3.200  -1.135  -1.052  -0.900
 25 A    26 A    27 A    28 A    29 A    30 A    31 A    32 A                  
 -0.705  -0.546  -0.538  -0.514  -0.468  -0.466  -0.443  -0.395
 33 A    34 A    35 A    36 A    37 A    38 A    39 A    40 A                  
 -0.356
 41 A                                                                          
 -- Virtual --                   
 -0.029   0.033   0.062   0.063   0.080   0.080   0.099   0.103
 42 A    43 A    44 A    45 A    46 A    47 A    48 A    49 A                  
  0.108   0.111   0.120   0.124   0.130   0.149   0.160   0.160
 50 A    51 A    52 A    53 A    54 A    55 A    56 A    57 A                  
  0.177   0.194   0.213   0.265   0.328   0.379   0.387   0.392
 58 A    59 A    60 A    61 A    62 A    63 A    64 A    65 A                  
  0.416   0.427   0.509   0.555   0.559   0.581   0.611   0.617
 66 A    67 A    68 A    69 A    70 A    71 A    72 A    73 A                  
  0.665   0.680   0.710   0.712   0.751   0.772   0.782   0.809
 74 A    75 A    76 A    77 A    78 A    79 A    80 A    81 A                  
  0.830   0.834   0.870   0.909   0.966   1.002   1.057   1.078
 82 A    83 A    84 A    85 A    86 A    87 A    88 A    89 A                  
  1.129   1.138   1.171   1.190   1.218   1.285   1.388   1.500
 90 A    91 A    92 A    93 A    94 A    95 A    96 A    97 A                  
  1.776   1.834   1.910   1.937   1.961   2.024   2.297   2.325
 98 A    99 A   100 A   101 A   102 A   103 A   104 A   105 A                  
  2.404   2.607   2.643   2.728   4.531   4.539   4.546   4.567
106 A   107 A   108 A   109 A   110 A   111 A   112 A   113 A                  
  4.738   7.147   7.228   7.401   8.203   8.222   8.282  10.366
114 A   115 A   116 A   117 A   118 A   119 A   120 A   121 A                  
 14.721  14.746  14.766  14.808  14.832  14.884  26.679  26.773
122 A   123 A   124 A   125 A   126 A   127 A   128 A   129 A                  
 27.010  49.460 165.805 166.031 219.223 293.886 293.905 293.978
130 A   131 A   132 A   133 A   134 A   135 A   136 A   137 A                  
*******
138 A                                                                          

 Occupation and symmetry of molecular orbitals

 Point group: C1 (1 irreducible representation).

                           A     All 
 -------------------------------------
 All molecular orbitals:
  - Alpha                  138   138 
  - Beta                   138   138 
 -------------------------------------
 Alpha orbitals:
  - Frozen occupied        24    24  
  - Active occupied        17    17  
  - Active virtual         97    97  
  - Frozen virtual         0     0   
 -------------------------------------
 Beta orbitals:
  - Frozen occupied        24    24  
  - Active occupied        17    17  
  - Active virtual         97    97  
  - Frozen virtual         0     0   
 -------------------------------------

 Import integrals:   CPU 0.00 s  wall 0.00 s

 Import integrals:   CPU 53.78 s  wall 13.86 s

 MP2 amplitudes:   CPU 0.16 s  wall 0.12 s

Running a double precision version
           CCSD T amplitudes will be solved using DIIS.

           Start     Size      MaxIter   EConv     TConv     
           3         7         100       1.00e-07  1.00e-05  
 ------------------------------------------------------------------------------
           Energy (a.u.)   Ediff      Tdiff       Comment
 ------------------------------------------------------------------------------
         -3714.00858432                           
     1   -3714.01401562   5.43e-03   8.16e-01     
     2   -3714.03165867   1.76e-02   9.95e-02     
     3   -3714.03290308   1.24e-03   4.07e-02     
     4   -3714.03481506   1.91e-03   1.35e-02     Switched to DIIS steps.
     5   -3714.03537387   5.59e-04   1.15e-02     
     6   -3714.03537568   1.81e-06   2.45e-03     
     7   -3714.03536943   6.25e-06   9.71e-04     
     8   -3714.03537095   1.52e-06   1.90e-04     
     9   -3714.03537092   2.84e-08   7.45e-05     
    10   -3714.03537092   2.05e-09   2.61e-05     
    11   -3714.03537102   9.60e-08   1.54e-05     
    12   -3714.03537098   3.94e-08   5.21e-06     
 ------------------------------------------------------------------------------
         -3714.03537098                           CCSD T converged.

End of double precision
 SCF energy                 = -3713.37210105
 MP2 energy                 = -3714.00858432
 CCSD correlation energy     =    -0.66326993
 CCSD total energy           = -3714.03537098

 CCSD  T1^2 = 0.0095  T2^2 = 0.2972  Leading amplitudes:

 Amplitude    Orbitals with energies
  0.0201       41 (A) A                  ->    64 (A) A                   
              -0.3558                          0.3867                     
  0.0201       41 (A) B                  ->    64 (A) B                   
              -0.3558                          0.3867                     
 -0.0159       38 (A) A                  ->    42 (A) A                   
              -0.4661                         -0.0290                     
 -0.0159       38 (A) B                  ->    42 (A) B                   
              -0.4661                         -0.0290                     

 Amplitude    Orbitals with energies
 -0.1423       41 (A) A      41 (A) B    ->    42 (A) A      42 (A) B     
              -0.3558       -0.3558           -0.0290       -0.0290       
  0.1423       41 (A) A      41 (A) B    ->    42 (A) B      42 (A) A     
              -0.3558       -0.3558           -0.0290       -0.0290       
  0.1423       41 (A) B      41 (A) A    ->    42 (A) A      42 (A) B     
              -0.3558       -0.3558           -0.0290       -0.0290       
 -0.1423       41 (A) B      41 (A) A    ->    42 (A) B      42 (A) A     
              -0.3558       -0.3558           -0.0290       -0.0290       

 Computing CCSD intemediates for later calculations in double precision
 Finished.

Running a double precision version
           CCSD Lambda amplitudes will be solved using DIIS.
           Start     Size      MaxIter   EConv     LConv     
           3         7         100       1.00e-07  1.00e-05  
 ------------------------------------------------------------------------------
            Enorm      Ldiff       Comment
 ------------------------------------------------------------------------------
     1     6.02e-02   4.79e-02     
     2     1.31e-02   5.13e-03     
     3     5.44e-03   2.41e-03     
     4     2.56e-03   1.22e-03     Switched to DIIS steps.
     5     8.24e-04   4.86e-04     
     6     3.58e-04   1.31e-04     
     7     1.02e-04   3.41e-05     
     8     4.45e-05   2.34e-06     
     9     1.70e-05   3.27e-06     
    10     6.34e-06   1.34e-06     
    11     2.00e-06   5.61e-07     
    12     8.17e-07   1.48e-07     
    13     3.44e-07   9.34e-08     
    14     1.65e-07   2.04e-08     
    15     8.42e-08   1.25e-08     
 ------------------------------------------------------------------------------
                                   CCSD Lambda converged.

 Computing density matrices in double precision...
           Orbital response amplitudes will be solved using DIIS.
           Start     Size      MaxIter   EConv     LConv     
           3         7         100       1.00e-06  1.00e-06  
 ------------------------------------------------------------------------------
            Enorm      Ldiff       Comment
 ------------------------------------------------------------------------------
     1     1.09e-01   1.73e-03     
     2     1.10e-01   6.45e-03     
     3     1.31e-01   2.41e-02     
     4     1.58e-02   5.76e-02     Switched to DIIS steps.
     5     7.26e-03   2.66e-03     
     6     7.52e-04   5.91e-04     
     7     1.66e-04   8.50e-05     
     8     6.02e-05   2.84e-05     
     9     2.38e-05   4.97e-06     
    10     9.65e-06   2.62e-06     
    11     2.84e-06   9.57e-08     
    12     6.56e-07   1.34e-07     
 ------------------------------------------------------------------------------
                                   Orbital response converged.

 Computing density matrices... Done.
 CCSD calculation:   CPU 1568.48 s  wall 402.20 s

 Transferring MO TPDM to AO TPDM
 Transferring g2_o1o1o1o1
 Transferring g2_o1o1o1v1
 Transferring g2_o1o1v1v1
 Transferring g2_o1v1o1v1
 Transferring g2_o1v1v1v1
 Transferring g2_v1v1v1v1
 Adding separable TPDM
 Computing TPDM gradient
 --------------------------------------------------------
 2e gradient
  Atom          X               Y               Z
 --------------------------------------------------------
    1        -46.866602       10.796185        0.000000  
    2          9.317463      -31.559605       -0.000000  
    3          9.861393       26.416730        0.000000  
    4         27.687747       -5.653311       -0.000000  
 --------------------------------------------------------
 --------------------------------------------------------
 Final gradient
  Atom          X               Y               Z
 --------------------------------------------------------
    1        -46.866602       10.796185        0.000000  
    2          9.317463      -31.559605       -0.000000  
    3          9.861393       26.416730        0.000000  
    4         27.687747       -5.653311       -0.000000  
 --------------------------------------------------------
 Analytic gradient from two-electron contribution:   CPU 299.57 s  wall 87.52 s

 Total ccman2 time:   CPU 1925.40 s  wall 504.88 s


 --------------------------------------------------------------

                    Orbital Energies (a.u.)
 --------------------------------------------------------------

 Alpha MOs
 -- Occupied --
*******-104.859 -80.041 -80.035 -65.180 -58.540 -58.538 -58.538
-10.585  -9.860  -8.053  -8.050  -8.050  -7.580  -7.575  -7.473
 -7.465  -7.465  -5.472  -5.471  -5.471  -5.467  -5.466  -5.466
 -3.212  -3.209  -3.209  -3.200  -3.200  -1.135  -1.052  -0.900
 -0.705  -0.546  -0.538  -0.514  -0.468  -0.466  -0.443  -0.395
 -0.356
 -- Virtual --
 -0.029   0.033   0.062   0.063   0.080   0.080   0.099   0.103
  0.108   0.111   0.120   0.124   0.130   0.149   0.160   0.160
  0.177   0.194   0.213   0.265   0.328   0.379   0.387   0.392
  0.416   0.427   0.509   0.555   0.559   0.581   0.611   0.617
  0.665   0.680   0.710   0.712   0.751   0.772   0.782   0.809
  0.830   0.834   0.870   0.909   0.966   1.002   1.057   1.078
  1.129   1.138   1.171   1.190   1.218   1.285   1.388   1.500
  1.776   1.834   1.910   1.937   1.961   2.024   2.297   2.325
  2.404   2.607   2.643   2.728   4.531   4.539   4.546   4.567
  4.738   7.147   7.228   7.401   8.203   8.222   8.282  10.366
 14.721  14.746  14.766  14.808  14.832  14.884  26.679  26.773
 27.010  49.460 165.805 166.031 219.223 293.886 293.905 293.978
*******
 --------------------------------------------------------------

          Ground-State Mulliken Net Atomic Charges

     Atom                 Charge (a.u.)
  ----------------------------------------
      1 Br                   -0.246712
      2 P                     0.318769
      3 P                    -0.028447
      4 Cl                   -0.043610
  ----------------------------------------
  Sum of atomic charges =    -0.000000

 -----------------------------------------------------------------
                    Cartesian Multipole Moments
 -----------------------------------------------------------------
    Charge (ESU x 10^10)
                -0.0000
    Dipole Moment (Debye)
         X       0.1297      Y      -0.0076      Z       0.0000
       Tot       0.1299
    Quadrupole Moments (Debye-Ang)
        XX     -62.6738     XY       0.2974     YY     -58.2637
        XZ      -0.0000     YZ       0.0000     ZZ     -57.6332
    Octopole Moments (Debye-Ang^2)
       XXX      67.3579    XXY      -3.4513    XYY      18.0537
       YYY      -3.1440    XXZ       0.0000    XYZ      -0.0000
       YYZ       0.0000    XZZ      17.0344    YZZ      -1.0574
       ZZZ       0.0000
    Hexadecapole Moments (Debye-Ang^3)
      XXXX   -1356.2170   XXXY     -24.3164   XXYY    -254.0985
      XYYY      -8.9621   YYYY    -203.9117   XXXZ      -0.0000
      XXYZ       0.0000   XYYZ      -0.0000   YYYZ       0.0000
      XXZZ    -241.7790   XYZZ      -2.0573   YYZZ     -46.3436
      XZZZ      -0.0000   YZZZ       0.0000   ZZZZ     -80.8233
 -----------------------------------------------------------------
 DrvMan completing analytic gradient of the correlated energy
 Correlated dipole moment
            1
    1   0.0510333
    2  -0.0029923
    3   0.0000000
 Energy read as -3714.035370977
 Full Analytical Gradient: (in a.u., or Hartree/Bohr)
             1             2             3             4
    1    0.00020894   -0.00024801    0.00011662   -0.00007755
    2   -0.00006645   -0.00006981    0.00010473    0.00003153
    3   -0.00000000    0.00000000   -0.00000000    0.00000000
 Gradient time:  CPU 0.74 s  wall 0.77 s
 ----------------------------------------------------------------
             Standard Nuclear Orientation (Angstroms)
    I     Atom           X                Y                Z
 ----------------------------------------------------------------
    1      Br      1.9898712033    -0.1095270875    -0.0000000000
    2      P      -0.0214345646     0.9126676799     0.0000000000
    3      P      -1.1651788082    -0.7828759009     0.0000000000
    4      Cl     -3.0518406778     0.1109747868    -0.0000000000
 ----------------------------------------------------------------
 Nuclear Repulsion Energy =   437.5443764932 hartrees
 There are       41 alpha and       41 beta electrons

                       Distance Matrix (Angstroms)
             Br(  1)   P (  2)   P (  3)
   P (  2)  2.256154
   P (  3)  3.226103  2.045243
   Cl(  4)  5.046531  3.134657  2.087693

 Requested basis set is 6-311++G(d,p)
 There are 58 shells and 138 basis functions
 A cutoff of  1.0D-14 yielded   1404 shell pairs
 There are      8542 function pairs (      9318 Cartesian)
 Smallest overlap matrix eigenvalue = 4.97E-04
 Guess MOs from SCF MO coefficient file

 -----------------------------------------------------------------------
  General SCF calculation program by
  Eric Jon Sundstrom, Paul Horn, Yuezhi Mao, Dmitri Zuev, Alec White,
  David Stuck, Shaama M.S., Shane Yost, Joonho Lee, David Small,
  Daniel Levine, Susi Lehtola, Hugh Burton, Evgeny Epifanovsky
 -----------------------------------------------------------------------
 Hartree-Fock
 using 4 threads for integral computing
 -------------------------------------------------------
 OpenMP Integral computing Module                
 Release: version 2.0, May 2017, Q-Chem Inc. Pleasanton 
 -------------------------------------------------------
 A restricted SCF calculation will be
 performed using DIIS
 SCF converges when DIIS error is below 1.0e-08
 ---------------------------------------
  Cycle       Energy         DIIS error
 ---------------------------------------
    1   -3713.3721090217      1.16e-05  
    2   -3713.3721095082      3.06e-06  
    3   -3713.3721095521      1.49e-06  
    4   -3713.3721095607      4.51e-07  
    5   -3713.3721095623      2.07e-07  
    6   -3713.3721095627      8.95e-08  
    7   -3713.3721095629      4.85e-08  
    8   -3713.3721095628      1.62e-08  
    9   -3713.3721095628      5.70e-09  Convergence criterion met
 ---------------------------------------
 SCF time:   CPU 8.27s  wall 2.00s 
 SCF   energy in the final basis set =    -3713.3721095628
 Total energy in the final basis set =    -3713.3721095628


 ------------------------------------------------------------------------------

   CCMAN2: suite of methods based on coupled cluster
           and equation of motion theories.

   Components:
   * libvmm-1.3-trunk
     by Evgeny Epifanovsky, Ilya Kaliman.
   * libtensor-2.5-trunk
     by Evgeny Epifanovsky, Michael Wormit, Dmitry Zuev, Sam Manzer, 
        Ilya Kaliman.
   * libcc-2.5-trunk
     by Evgeny Epifanovsky, Arik Landau, Tomasz Kus, Kirill Khistyaev, 
        Dmitry Zuev, Prashant Manohar, Xintian Feng, Anna Krylov, 
        Matthew Goldey, Alec White, Thomas Jagau, Kaushik Nanda, 
        Anastasia Gunina, Alexander Kunitsa, Joonho Lee.

   CCMAN original authors:
   Anna I. Krylov, C. David Sherrill, Steven R. Gwaltney,
   Edward F. C. Byrd (2000)
   Sergey V. Levchenko, Lyudmila V. Slipchenko, Tao Wang,
   Ana-Maria C. Cristian (2003)
   Piotr A. Pieniazek, C. Melania Oana, Evgeny Epifanovsky (2007)
   Prashant Manohar (2009)

 ------------------------------------------------------------------------------


 Allocating and initializing 29808MB of RAM...
 Calculation will run on 4 cores.


 Alpha MOs, Restricted
 -- Occupied --                  
-490.05 -104.86  -80.04  -80.04  -65.18  -58.54  -58.54  -58.54
  1 A     2 A     3 A     4 A     5 A     6 A     7 A     8 A                  
-10.585  -9.860  -8.053  -8.050  -8.050  -7.580  -7.575  -7.473
  9 A    10 A    11 A    12 A    13 A    14 A    15 A    16 A                  
 -7.465  -7.465  -5.472  -5.471  -5.471  -5.467  -5.466  -5.466
 17 A    18 A    19 A    20 A    21 A    22 A    23 A    24 A                  
 -3.212  -3.209  -3.209  -3.200  -3.200  -1.135  -1.053  -0.900
 25 A    26 A    27 A    28 A    29 A    30 A    31 A    32 A                  
 -0.705  -0.546  -0.538  -0.514  -0.468  -0.466  -0.443  -0.394
 33 A    34 A    35 A    36 A    37 A    38 A    39 A    40 A                  
 -0.356
 41 A                                                                          
 -- Virtual --                   
 -0.029   0.034   0.062   0.063   0.080   0.080   0.099   0.103
 42 A    43 A    44 A    45 A    46 A    47 A    48 A    49 A                  
  0.108   0.111   0.120   0.124   0.130   0.149   0.160   0.160
 50 A    51 A    52 A    53 A    54 A    55 A    56 A    57 A                  
  0.177   0.194   0.213   0.265   0.328   0.379   0.387   0.392
 58 A    59 A    60 A    61 A    62 A    63 A    64 A    65 A                  
  0.416   0.427   0.508   0.555   0.559   0.581   0.611   0.617
 66 A    67 A    68 A    69 A    70 A    71 A    72 A    73 A                  
  0.664   0.680   0.709   0.712   0.751   0.772   0.782   0.809
 74 A    75 A    76 A    77 A    78 A    79 A    80 A    81 A                  
  0.831   0.834   0.871   0.909   0.966   1.002   1.057   1.078
 82 A    83 A    84 A    85 A    86 A    87 A    88 A    89 A                  
  1.129   1.139   1.171   1.190   1.218   1.286   1.389   1.500
 90 A    91 A    92 A    93 A    94 A    95 A    96 A    97 A                  
  1.776   1.834   1.910   1.937   1.961   2.024   2.297   2.325
 98 A    99 A   100 A   101 A   102 A   103 A   104 A   105 A                  
  2.404   2.607   2.643   2.728   4.530   4.539   4.546   4.567
106 A   107 A   108 A   109 A   110 A   111 A   112 A   113 A                  
  4.739   7.147   7.228   7.402   8.202   8.222   8.282  10.366
114 A   115 A   116 A   117 A   118 A   119 A   120 A   121 A                  
 14.721  14.746  14.767  14.809  14.832  14.884  26.679  26.773
122 A   123 A   124 A   125 A   126 A   127 A   128 A   129 A                  
 27.010  49.461 165.805 166.031 219.223 293.886 293.905 293.979
130 A   131 A   132 A   133 A   134 A   135 A   136 A   137 A                  
*******
138 A                                                                          

 Beta MOs, Restricted
 -- Occupied --                  
-490.05 -104.86  -80.04  -80.04  -65.18  -58.54  -58.54  -58.54
  1 A     2 A     3 A     4 A     5 A     6 A     7 A     8 A                  
-10.585  -9.860  -8.053  -8.050  -8.050  -7.580  -7.575  -7.473
  9 A    10 A    11 A    12 A    13 A    14 A    15 A    16 A                  
 -7.465  -7.465  -5.472  -5.471  -5.471  -5.467  -5.466  -5.466
 17 A    18 A    19 A    20 A    21 A    22 A    23 A    24 A                  
 -3.212  -3.209  -3.209  -3.200  -3.200  -1.135  -1.053  -0.900
 25 A    26 A    27 A    28 A    29 A    30 A    31 A    32 A                  
 -0.705  -0.546  -0.538  -0.514  -0.468  -0.466  -0.443  -0.394
 33 A    34 A    35 A    36 A    37 A    38 A    39 A    40 A                  
 -0.356
 41 A                                                                          
 -- Virtual --                   
 -0.029   0.034   0.062   0.063   0.080   0.080   0.099   0.103
 42 A    43 A    44 A    45 A    46 A    47 A    48 A    49 A                  
  0.108   0.111   0.120   0.124   0.130   0.149   0.160   0.160
 50 A    51 A    52 A    53 A    54 A    55 A    56 A    57 A                  
  0.177   0.194   0.213   0.265   0.328   0.379   0.387   0.392
 58 A    59 A    60 A    61 A    62 A    63 A    64 A    65 A                  
  0.416   0.427   0.508   0.555   0.559   0.581   0.611   0.617
 66 A    67 A    68 A    69 A    70 A    71 A    72 A    73 A                  
  0.664   0.680   0.709   0.712   0.751   0.772   0.782   0.809
 74 A    75 A    76 A    77 A    78 A    79 A    80 A    81 A                  
  0.831   0.834   0.871   0.909   0.966   1.002   1.057   1.078
 82 A    83 A    84 A    85 A    86 A    87 A    88 A    89 A                  
  1.129   1.139   1.171   1.190   1.218   1.286   1.389   1.500
 90 A    91 A    92 A    93 A    94 A    95 A    96 A    97 A                  
  1.776   1.834   1.910   1.937   1.961   2.024   2.297   2.325
 98 A    99 A   100 A   101 A   102 A   103 A   104 A   105 A                  
  2.404   2.607   2.643   2.728   4.530   4.539   4.546   4.567
106 A   107 A   108 A   109 A   110 A   111 A   112 A   113 A                  
  4.739   7.147   7.228   7.402   8.202   8.222   8.282  10.366
114 A   115 A   116 A   117 A   118 A   119 A   120 A   121 A                  
 14.721  14.746  14.767  14.809  14.832  14.884  26.679  26.773
122 A   123 A   124 A   125 A   126 A   127 A   128 A   129 A                  
 27.010  49.461 165.805 166.031 219.223 293.886 293.905 293.979
130 A   131 A   132 A   133 A   134 A   135 A   136 A   137 A                  
*******
138 A                                                                          

 Occupation and symmetry of molecular orbitals

 Point group: C1 (1 irreducible representation).

                           A     All 
 -------------------------------------
 All molecular orbitals:
  - Alpha                  138   138 
  - Beta                   138   138 
 -------------------------------------
 Alpha orbitals:
  - Frozen occupied        24    24  
  - Active occupied        17    17  
  - Active virtual         97    97  
  - Frozen virtual         0     0   
 -------------------------------------
 Beta orbitals:
  - Frozen occupied        24    24  
  - Active occupied        17    17  
  - Active virtual         97    97  
  - Frozen virtual         0     0   
 -------------------------------------

 Import integrals:   CPU 0.00 s  wall 0.00 s

 Import integrals:   CPU 54.18 s  wall 14.00 s

 MP2 amplitudes:   CPU 0.16 s  wall 0.12 s

Running a double precision version
           CCSD T amplitudes will be solved using DIIS.

           Start     Size      MaxIter   EConv     TConv     
           3         7         100       1.00e-07  1.00e-05  
 ------------------------------------------------------------------------------
           Energy (a.u.)   Ediff      Tdiff       Comment
 ------------------------------------------------------------------------------
         -3714.00859955                           
     1   -3714.01402165   5.42e-03   8.16e-01     
     2   -3714.03166072   1.76e-02   9.95e-02     
     3   -3714.03290463   1.24e-03   4.07e-02     
     4   -3714.03481574   1.91e-03   1.35e-02     Switched to DIIS steps.
     5   -3714.03537389   5.58e-04   1.15e-02     
     6   -3714.03537564   1.75e-06   2.45e-03     
     7   -3714.03536940   6.25e-06   9.70e-04     
     8   -3714.03537091   1.51e-06   1.89e-04     
     9   -3714.03537088   3.18e-08   7.43e-05     
    10   -3714.03537087   2.51e-09   2.60e-05     
    11   -3714.03537097   9.53e-08   1.53e-05     
    12   -3714.03537093   3.91e-08   5.17e-06     
 ------------------------------------------------------------------------------
         -3714.03537093                           CCSD T converged.

End of double precision
 SCF energy                 = -3713.37210956
 MP2 energy                 = -3714.00859955
 CCSD correlation energy     =    -0.66326137
 CCSD total energy           = -3714.03537093

 CCSD  T1^2 = 0.0095  T2^2 = 0.2971  Leading amplitudes:

 Amplitude    Orbitals with energies
 -0.0201       41 (A) A                  ->    64 (A) A                   
              -0.3557                          0.3868                     
 -0.0201       41 (A) B                  ->    64 (A) B                   
              -0.3557                          0.3868                     
  0.0159       38 (A) A                  ->    42 (A) A                   
              -0.4663                         -0.0290                     
  0.0159       38 (A) B                  ->    42 (A) B                   
              -0.4663                         -0.0290                     

 Amplitude    Orbitals with energies
 -0.1423       41 (A) A      41 (A) B    ->    42 (A) A      42 (A) B     
              -0.3557       -0.3557           -0.0290       -0.0290       
  0.1423       41 (A) A      41 (A) B    ->    42 (A) B      42 (A) A     
              -0.3557       -0.3557           -0.0290       -0.0290       
  0.1423       41 (A) B      41 (A) A    ->    42 (A) A      42 (A) B     
              -0.3557       -0.3557           -0.0290       -0.0290       
 -0.1423       41 (A) B      41 (A) A    ->    42 (A) B      42 (A) A     
              -0.3557       -0.3557           -0.0290       -0.0290       

 Computing CCSD intemediates for later calculations in double precision
 Finished.

Running a double precision version
           CCSD Lambda amplitudes will be solved using DIIS.
           Start     Size      MaxIter   EConv     LConv     
           3         7         100       1.00e-07  1.00e-05  
 ------------------------------------------------------------------------------
            Enorm      Ldiff       Comment
 ------------------------------------------------------------------------------
     1     6.02e-02   4.79e-02     
     2     1.30e-02   5.13e-03     
     3     5.44e-03   2.41e-03     
     4     2.56e-03   1.22e-03     Switched to DIIS steps.
     5     8.23e-04   4.85e-04     
     6     3.57e-04   1.31e-04     
     7     1.02e-04   3.40e-05     
     8     4.43e-05   2.34e-06     
     9     1.69e-05   3.25e-06     
    10     6.31e-06   1.34e-06     
    11     1.99e-06   5.60e-07     
    12     8.09e-07   1.48e-07     
    13     3.40e-07   9.34e-08     
    14     1.62e-07   2.05e-08     
    15     8.30e-08   1.25e-08     
 ------------------------------------------------------------------------------
                                   CCSD Lambda converged.

 Computing density matrices in double precision...
           Orbital response amplitudes will be solved using DIIS.
           Start     Size      MaxIter   EConv     LConv     
           3         7         100       1.00e-06  1.00e-06  
 ------------------------------------------------------------------------------
            Enorm      Ldiff       Comment
 ------------------------------------------------------------------------------
     1     1.09e-01   1.70e-03     
     2     1.09e-01   6.45e-03     
     3     1.30e-01   2.41e-02     
     4     1.59e-02   5.75e-02     Switched to DIIS steps.
     5     7.27e-03   2.70e-03     
     6     7.48e-04   5.91e-04     
     7     1.65e-04   8.50e-05     
     8     5.99e-05   2.83e-05     
     9     2.36e-05   4.96e-06     
    10     9.59e-06   2.61e-06     
    11     2.83e-06   9.52e-08     
    12     6.58e-07   1.36e-07     
 ------------------------------------------------------------------------------
                                   Orbital response converged.

 Computing density matrices... Done.
 CCSD calculation:   CPU 1568.18 s  wall 402.26 s

 Transferring MO TPDM to AO TPDM
 Transferring g2_o1o1o1o1
 Transferring g2_o1o1o1v1
 Transferring g2_o1o1v1v1
 Transferring g2_o1v1o1v1
 Transferring g2_o1v1v1v1
 Transferring g2_v1v1v1v1
 Adding separable TPDM
 Computing TPDM gradient
 --------------------------------------------------------
 2e gradient
  Atom          X               Y               Z
 --------------------------------------------------------
    1        -46.908971       10.820003        0.000000  
    2          9.344314      -31.588820       -0.000000  
    3          9.872714       26.422351        0.000000  
    4         27.691943       -5.653534       -0.000000  
 --------------------------------------------------------
 --------------------------------------------------------
 Final gradient
  Atom          X               Y               Z
 --------------------------------------------------------
    1        -46.908971       10.820003        0.000000  
    2          9.344314      -31.588820       -0.000000  
    3          9.872714       26.422351        0.000000  
    4         27.691943       -5.653534       -0.000000  
 --------------------------------------------------------
 Analytic gradient from two-electron contribution:   CPU 301.89 s  wall 88.34 s

 Total ccman2 time:   CPU 1927.94 s  wall 505.91 s


 --------------------------------------------------------------

                    Orbital Energies (a.u.)
 --------------------------------------------------------------

 Alpha MOs
 -- Occupied --
*******-104.859 -80.041 -80.035 -65.180 -58.540 -58.539 -58.539
-10.585  -9.860  -8.053  -8.050  -8.050  -7.580  -7.575  -7.473
 -7.465  -7.465  -5.472  -5.471  -5.471  -5.467  -5.466  -5.466
 -3.212  -3.209  -3.209  -3.200  -3.200  -1.135  -1.053  -0.900
 -0.705  -0.546  -0.538  -0.514  -0.468  -0.466  -0.443  -0.394
 -0.356
 -- Virtual --
 -0.029   0.034   0.062   0.063   0.080   0.080   0.099   0.103
  0.108   0.111   0.120   0.124   0.130   0.149   0.160   0.160
  0.177   0.194   0.213   0.265   0.328   0.379   0.387   0.392
  0.416   0.427   0.508   0.555   0.559   0.581   0.611   0.617
  0.664   0.680   0.709   0.712   0.751   0.772   0.782   0.809
  0.831   0.834   0.871   0.909   0.966   1.002   1.057   1.078
  1.129   1.139   1.171   1.190   1.218   1.286   1.389   1.500
  1.776   1.834   1.910   1.937   1.961   2.024   2.297   2.325
  2.404   2.607   2.643   2.728   4.530   4.539   4.546   4.567
  4.739   7.147   7.228   7.402   8.202   8.222   8.282  10.366
 14.721  14.746  14.767  14.809  14.832  14.884  26.679  26.773
 27.010  49.461 165.805 166.031 219.223 293.886 293.905 293.979
*******
 --------------------------------------------------------------

          Ground-State Mulliken Net Atomic Charges

     Atom                 Charge (a.u.)
  ----------------------------------------
      1 Br                   -0.246327
      2 P                     0.318481
      3 P                    -0.028298
      4 Cl                   -0.043856
  ----------------------------------------
  Sum of atomic charges =    -0.000000

 -----------------------------------------------------------------
                    Cartesian Multipole Moments
 -----------------------------------------------------------------
    Charge (ESU x 10^10)
                -0.0000
    Dipole Moment (Debye)
         X       0.1383      Y      -0.0084      Z       0.0000
       Tot       0.1386
    Quadrupole Moments (Debye-Ang)
        XX     -62.6702     XY       0.2980     YY     -58.2636
        XZ      -0.0000     YZ       0.0000     ZZ     -57.6304
    Octopole Moments (Debye-Ang^2)
       XXX      67.5254    XXY      -3.4492    XYY      18.1026
       YYY      -3.1471    XXZ       0.0000    XYZ      -0.0000
       YYZ       0.0000    XZZ      17.0837    YZZ      -1.0567
       ZZZ       0.0000
    Hexadecapole Moments (Debye-Ang^3)
      XXXX   -1355.4232   XXXY     -24.3141   XXYY    -253.9376
      XYYY      -8.9730   YYYY    -203.9214   XXXZ      -0.0000
      XXYZ      -0.0000   XYYZ       0.0000   YYYZ       0.0000
      XXZZ    -241.6196   XYZZ      -2.0619   YYZZ     -46.3432
      XZZZ      -0.0000   YZZZ       0.0000   ZZZZ     -80.8150
 -----------------------------------------------------------------
 DrvMan completing analytic gradient of the correlated energy
 Correlated dipole moment
            1
    1   0.0544271
    2  -0.0033108
    3   0.0000000
 Energy read as -3714.035370931
 Full Analytical Gradient: (in a.u., or Hartree/Bohr)
             1             2             3             4
    1   -0.00023266    0.00012062    0.00016789   -0.00005585
    2    0.00010278   -0.00021445    0.00006874    0.00004294
    3    0.00000000    0.00000000   -0.00000000   -0.00000000
 Gradient time:  CPU 0.79 s  wall 0.79 s
 ----------------------------------------------------------------
             Standard Nuclear Orientation (Angstroms)
    I     Atom           X                Y                Z
 ----------------------------------------------------------------
    1      Br      1.9908712033    -0.1085270875    -0.0000000000
    2      P      -0.0214345646     0.9126676799     0.0000000000
    3      P      -1.1651788082    -0.7828759009     0.0000000000
    4      Cl     -3.0518406778     0.1109747868    -0.0000000000
 ----------------------------------------------------------------
 Nuclear Repulsion Energy =   437.4769536481 hartrees
 There are       41 alpha and       41 beta electrons

                       Distance Matrix (Angstroms)
             Br(  1)   P (  2)   P (  3)
   P (  2)  2.256593
   P (  3)  3.227290  2.045243
   Cl(  4)  5.047487  3.134657  2.087693

 Requested basis set is 6-311++G(d,p)
 There are 58 shells and 138 basis functions
 A cutoff of  1.0D-14 yielded   1404 shell pairs
 There are      8542 function pairs (      9318 Cartesian)
 Smallest overlap matrix eigenvalue = 4.97E-04
 Guess MOs from SCF MO coefficient file

 -----------------------------------------------------------------------
  General SCF calculation program by
  Eric Jon Sundstrom, Paul Horn, Yuezhi Mao, Dmitri Zuev, Alec White,
  David Stuck, Shaama M.S., Shane Yost, Joonho Lee, David Small,
  Daniel Levine, Susi Lehtola, Hugh Burton, Evgeny Epifanovsky
 -----------------------------------------------------------------------
 Hartree-Fock
 using 4 threads for integral computing
 -------------------------------------------------------
 OpenMP Integral computing Module                
 Release: version 2.0, May 2017, Q-Chem Inc. Pleasanton 
 -------------------------------------------------------
 A restricted SCF calculation will be
 performed using DIIS
 SCF converges when DIIS error is below 1.0e-08
 ---------------------------------------
  Cycle       Energy         DIIS error
 ---------------------------------------
    1   -3713.3721105186      5.18e-06  
    2   -3713.3721106448      1.51e-06  
    3   -3713.3721106612      7.11e-07  
    4   -3713.3721106639      2.84e-07  
    5   -3713.3721106646      9.50e-08  
    6   -3713.3721106647      3.18e-08  
    7   -3713.3721106647      1.56e-08  
    8   -3713.3721106647      5.69e-09  Convergence criterion met
 ---------------------------------------
 SCF time:   CPU 7.38s  wall 3.00s 
 SCF   energy in the final basis set =    -3713.3721106647
 Total energy in the final basis set =    -3713.3721106647


 ------------------------------------------------------------------------------

   CCMAN2: suite of methods based on coupled cluster
           and equation of motion theories.

   Components:
   * libvmm-1.3-trunk
     by Evgeny Epifanovsky, Ilya Kaliman.
   * libtensor-2.5-trunk
     by Evgeny Epifanovsky, Michael Wormit, Dmitry Zuev, Sam Manzer, 
        Ilya Kaliman.
   * libcc-2.5-trunk
     by Evgeny Epifanovsky, Arik Landau, Tomasz Kus, Kirill Khistyaev, 
        Dmitry Zuev, Prashant Manohar, Xintian Feng, Anna Krylov, 
        Matthew Goldey, Alec White, Thomas Jagau, Kaushik Nanda, 
        Anastasia Gunina, Alexander Kunitsa, Joonho Lee.

   CCMAN original authors:
   Anna I. Krylov, C. David Sherrill, Steven R. Gwaltney,
   Edward F. C. Byrd (2000)
   Sergey V. Levchenko, Lyudmila V. Slipchenko, Tao Wang,
   Ana-Maria C. Cristian (2003)
   Piotr A. Pieniazek, C. Melania Oana, Evgeny Epifanovsky (2007)
   Prashant Manohar (2009)

 ------------------------------------------------------------------------------


 Allocating and initializing 29808MB of RAM...
 Calculation will run on 4 cores.


 Alpha MOs, Restricted
 -- Occupied --                  
-490.05 -104.86  -80.04  -80.04  -65.18  -58.54  -58.54  -58.54
  1 A     2 A     3 A     4 A     5 A     6 A     7 A     8 A                  
-10.585  -9.860  -8.053  -8.050  -8.050  -7.580  -7.575  -7.473
  9 A    10 A    11 A    12 A    13 A    14 A    15 A    16 A                  
 -7.465  -7.465  -5.472  -5.471  -5.471  -5.467  -5.466  -5.466
 17 A    18 A    19 A    20 A    21 A    22 A    23 A    24 A                  
 -3.212  -3.209  -3.209  -3.200  -3.200  -1.135  -1.053  -0.900
 25 A    26 A    27 A    28 A    29 A    30 A    31 A    32 A                  
 -0.705  -0.546  -0.538  -0.514  -0.468  -0.466  -0.443  -0.394
 33 A    34 A    35 A    36 A    37 A    38 A    39 A    40 A                  
 -0.356
 41 A                                                                          
 -- Virtual --                   
 -0.029   0.034   0.062   0.063   0.080   0.080   0.099   0.103
 42 A    43 A    44 A    45 A    46 A    47 A    48 A    49 A                  
  0.108   0.111   0.120   0.124   0.130   0.149   0.160   0.160
 50 A    51 A    52 A    53 A    54 A    55 A    56 A    57 A                  
  0.177   0.194   0.213   0.265   0.328   0.379   0.387   0.392
 58 A    59 A    60 A    61 A    62 A    63 A    64 A    65 A                  
  0.416   0.427   0.508   0.555   0.559   0.581   0.611   0.617
 66 A    67 A    68 A    69 A    70 A    71 A    72 A    73 A                  
  0.664   0.680   0.709   0.712   0.751   0.772   0.782   0.809
 74 A    75 A    76 A    77 A    78 A    79 A    80 A    81 A                  
  0.830   0.834   0.870   0.909   0.966   1.002   1.057   1.078
 82 A    83 A    84 A    85 A    86 A    87 A    88 A    89 A                  
  1.129   1.138   1.171   1.190   1.218   1.286   1.388   1.500
 90 A    91 A    92 A    93 A    94 A    95 A    96 A    97 A                  
  1.776   1.834   1.910   1.937   1.961   2.024   2.297   2.325
 98 A    99 A   100 A   101 A   102 A   103 A   104 A   105 A                  
  2.404   2.607   2.643   2.728   4.530   4.539   4.546   4.567
106 A   107 A   108 A   109 A   110 A   111 A   112 A   113 A                  
  4.738   7.147   7.228   7.402   8.202   8.222   8.282  10.366
114 A   115 A   116 A   117 A   118 A   119 A   120 A   121 A                  
 14.721  14.746  14.767  14.809  14.832  14.884  26.679  26.773
122 A   123 A   124 A   125 A   126 A   127 A   128 A   129 A                  
 27.010  49.460 165.805 166.031 219.223 293.886 293.905 293.979
130 A   131 A   132 A   133 A   134 A   135 A   136 A   137 A                  
*******
138 A                                                                          

 Beta MOs, Restricted
 -- Occupied --                  
-490.05 -104.86  -80.04  -80.04  -65.18  -58.54  -58.54  -58.54
  1 A     2 A     3 A     4 A     5 A     6 A     7 A     8 A                  
-10.585  -9.860  -8.053  -8.050  -8.050  -7.580  -7.575  -7.473
  9 A    10 A    11 A    12 A    13 A    14 A    15 A    16 A                  
 -7.465  -7.465  -5.472  -5.471  -5.471  -5.467  -5.466  -5.466
 17 A    18 A    19 A    20 A    21 A    22 A    23 A    24 A                  
 -3.212  -3.209  -3.209  -3.200  -3.200  -1.135  -1.053  -0.900
 25 A    26 A    27 A    28 A    29 A    30 A    31 A    32 A                  
 -0.705  -0.546  -0.538  -0.514  -0.468  -0.466  -0.443  -0.394
 33 A    34 A    35 A    36 A    37 A    38 A    39 A    40 A                  
 -0.356
 41 A                                                                          
 -- Virtual --                   
 -0.029   0.034   0.062   0.063   0.080   0.080   0.099   0.103
 42 A    43 A    44 A    45 A    46 A    47 A    48 A    49 A                  
  0.108   0.111   0.120   0.124   0.130   0.149   0.160   0.160
 50 A    51 A    52 A    53 A    54 A    55 A    56 A    57 A                  
  0.177   0.194   0.213   0.265   0.328   0.379   0.387   0.392
 58 A    59 A    60 A    61 A    62 A    63 A    64 A    65 A                  
  0.416   0.427   0.508   0.555   0.559   0.581   0.611   0.617
 66 A    67 A    68 A    69 A    70 A    71 A    72 A    73 A                  
  0.664   0.680   0.709   0.712   0.751   0.772   0.782   0.809
 74 A    75 A    76 A    77 A    78 A    79 A    80 A    81 A                  
  0.830   0.834   0.870   0.909   0.966   1.002   1.057   1.078
 82 A    83 A    84 A    85 A    86 A    87 A    88 A    89 A                  
  1.129   1.138   1.171   1.190   1.218   1.286   1.388   1.500
 90 A    91 A    92 A    93 A    94 A    95 A    96 A    97 A                  
  1.776   1.834   1.910   1.937   1.961   2.024   2.297   2.325
 98 A    99 A   100 A   101 A   102 A   103 A   104 A   105 A                  
  2.404   2.607   2.643   2.728   4.530   4.539   4.546   4.567
106 A   107 A   108 A   109 A   110 A   111 A   112 A   113 A                  
  4.738   7.147   7.228   7.402   8.202   8.222   8.282  10.366
114 A   115 A   116 A   117 A   118 A   119 A   120 A   121 A                  
 14.721  14.746  14.767  14.809  14.832  14.884  26.679  26.773
122 A   123 A   124 A   125 A   126 A   127 A   128 A   129 A                  
 27.010  49.460 165.805 166.031 219.223 293.886 293.905 293.979
130 A   131 A   132 A   133 A   134 A   135 A   136 A   137 A                  
*******
138 A                                                                          

 Occupation and symmetry of molecular orbitals

 Point group: C1 (1 irreducible representation).

                           A     All 
 -------------------------------------
 All molecular orbitals:
  - Alpha                  138   138 
  - Beta                   138   138 
 -------------------------------------
 Alpha orbitals:
  - Frozen occupied        24    24  
  - Active occupied        17    17  
  - Active virtual         97    97  
  - Frozen virtual         0     0   
 -------------------------------------
 Beta orbitals:
  - Frozen occupied        24    24  
  - Active occupied        17    17  
  - Active virtual         97    97  
  - Frozen virtual         0     0   
 -------------------------------------

 Import integrals:   CPU 0.00 s  wall 0.00 s

 Import integrals:   CPU 54.19 s  wall 14.16 s

 MP2 amplitudes:   CPU 0.16 s  wall 0.12 s

Running a double precision version
           CCSD T amplitudes will be solved using DIIS.

           Start     Size      MaxIter   EConv     TConv     
           3         7         100       1.00e-07  1.00e-05  
 ------------------------------------------------------------------------------
           Energy (a.u.)   Ediff      Tdiff       Comment
 ------------------------------------------------------------------------------
         -3714.00859415                           
     1   -3714.01402050   5.43e-03   8.16e-01     
     2   -3714.03166029   1.76e-02   9.95e-02     
     3   -3714.03290441   1.24e-03   4.07e-02     
     4   -3714.03481569   1.91e-03   1.35e-02     Switched to DIIS steps.
     5   -3714.03537401   5.58e-04   1.15e-02     
     6   -3714.03537578   1.77e-06   2.45e-03     
     7   -3714.03536954   6.24e-06   9.71e-04     
     8   -3714.03537105   1.51e-06   1.89e-04     
     9   -3714.03537102   3.06e-08   7.43e-05     
    10   -3714.03537102   2.43e-09   2.60e-05     
    11   -3714.03537111   9.55e-08   1.54e-05     
    12   -3714.03537107   3.92e-08   5.18e-06     
 ------------------------------------------------------------------------------
         -3714.03537107                           CCSD T converged.

End of double precision
 SCF energy                 = -3713.37211066
 MP2 energy                 = -3714.00859415
 CCSD correlation energy     =    -0.66326041
 CCSD total energy           = -3714.03537107

 CCSD  T1^2 = 0.0095  T2^2 = 0.2971  Leading amplitudes:

 Amplitude    Orbitals with energies
 -0.0201       41 (A) A                  ->    64 (A) A                   
              -0.3557                          0.3868                     
 -0.0201       41 (A) B                  ->    64 (A) B                   
              -0.3557                          0.3868                     
 -0.0159       38 (A) A                  ->    42 (A) A                   
              -0.4662                         -0.0290                     
 -0.0159       38 (A) B                  ->    42 (A) B                   
              -0.4662                         -0.0290                     

 Amplitude    Orbitals with energies
 -0.1423       41 (A) A      41 (A) B    ->    42 (A) A      42 (A) B     
              -0.3557       -0.3557           -0.0290       -0.0290       
  0.1423       41 (A) A      41 (A) B    ->    42 (A) B      42 (A) A     
              -0.3557       -0.3557           -0.0290       -0.0290       
  0.1423       41 (A) B      41 (A) A    ->    42 (A) A      42 (A) B     
              -0.3557       -0.3557           -0.0290       -0.0290       
 -0.1423       41 (A) B      41 (A) A    ->    42 (A) B      42 (A) A     
              -0.3557       -0.3557           -0.0290       -0.0290       

 Computing CCSD intemediates for later calculations in double precision
 Finished.

Running a double precision version
           CCSD Lambda amplitudes will be solved using DIIS.
           Start     Size      MaxIter   EConv     LConv     
           3         7         100       1.00e-07  1.00e-05  
 ------------------------------------------------------------------------------
            Enorm      Ldiff       Comment
 ------------------------------------------------------------------------------
     1     6.02e-02   4.79e-02     
     2     1.30e-02   5.13e-03     
     3     5.44e-03   2.41e-03     
     4     2.56e-03   1.22e-03     Switched to DIIS steps.
     5     8.23e-04   4.85e-04     
     6     3.57e-04   1.31e-04     
     7     1.02e-04   3.40e-05     
     8     4.43e-05   2.34e-06     
     9     1.70e-05   3.26e-06     
    10     6.32e-06   1.34e-06     
    11     1.99e-06   5.60e-07     
    12     8.10e-07   1.48e-07     
    13     3.40e-07   9.34e-08     
    14     1.63e-07   2.05e-08     
    15     8.32e-08   1.25e-08     
 ------------------------------------------------------------------------------
                                   CCSD Lambda converged.

 Computing density matrices in double precision...
           Orbital response amplitudes will be solved using DIIS.
           Start     Size      MaxIter   EConv     LConv     
           3         7         100       1.00e-06  1.00e-06  
 ------------------------------------------------------------------------------
            Enorm      Ldiff       Comment
 ------------------------------------------------------------------------------
     1     1.09e-01   1.70e-03     
     2     1.10e-01   6.45e-03     
     3     1.31e-01   2.41e-02     
     4     1.59e-02   5.75e-02     Switched to DIIS steps.
     5     7.27e-03   2.69e-03     
     6     7.49e-04   5.91e-04     
     7     1.65e-04   8.51e-05     
     8     5.99e-05   2.84e-05     
     9     2.36e-05   4.96e-06     
    10     9.59e-06   2.61e-06     
    11     2.83e-06   9.47e-08     
    12     6.58e-07   1.35e-07     
 ------------------------------------------------------------------------------
                                   Orbital response converged.

 Computing density matrices... Done.
 CCSD calculation:   CPU 1569.38 s  wall 402.39 s

 Transferring MO TPDM to AO TPDM
 Transferring g2_o1o1o1o1
 Transferring g2_o1o1o1v1
 Transferring g2_o1o1v1v1
 Transferring g2_o1v1o1v1
 Transferring g2_o1v1v1v1
 Transferring g2_v1v1v1v1
 Adding separable TPDM
 Computing TPDM gradient
 --------------------------------------------------------
 2e gradient
  Atom          X               Y               Z
 --------------------------------------------------------
    1        -46.899898       10.796022        0.000000  
    2          9.345032      -31.566332       -0.000000  
    3          9.864296       26.422836        0.000000  
    4         27.690570       -5.652526       -0.000000  
 --------------------------------------------------------
 --------------------------------------------------------
 Final gradient
  Atom          X               Y               Z
 --------------------------------------------------------
    1        -46.899898       10.796022        0.000000  
    2          9.345032      -31.566332       -0.000000  
    3          9.864296       26.422836        0.000000  
    4         27.690570       -5.652526       -0.000000  
 --------------------------------------------------------
 Analytic gradient from two-electron contribution:   CPU 302.02 s  wall 88.79 s

 Total ccman2 time:   CPU 1929.44 s  wall 506.71 s


 --------------------------------------------------------------

                    Orbital Energies (a.u.)
 --------------------------------------------------------------

 Alpha MOs
 -- Occupied --
*******-104.859 -80.041 -80.035 -65.180 -58.540 -58.539 -58.539
-10.585  -9.860  -8.053  -8.050  -8.050  -7.580  -7.575  -7.473
 -7.465  -7.465  -5.472  -5.471  -5.471  -5.467  -5.466  -5.466
 -3.212  -3.209  -3.209  -3.200  -3.200  -1.135  -1.053  -0.900
 -0.705  -0.546  -0.538  -0.514  -0.468  -0.466  -0.443  -0.394
 -0.356
 -- Virtual --
 -0.029   0.034   0.062   0.063   0.080   0.080   0.099   0.103
  0.108   0.111   0.120   0.124   0.130   0.149   0.160   0.160
  0.177   0.194   0.213   0.265   0.328   0.379   0.387   0.392
  0.416   0.427   0.508   0.555   0.559   0.581   0.611   0.617
  0.664   0.680   0.709   0.712   0.751   0.772   0.782   0.809
  0.830   0.834   0.870   0.909   0.966   1.002   1.057   1.078
  1.129   1.138   1.171   1.190   1.218   1.286   1.388   1.500
  1.776   1.834   1.910   1.937   1.961   2.024   2.297   2.325
  2.404   2.607   2.643   2.728   4.530   4.539   4.546   4.567
  4.738   7.147   7.228   7.402   8.202   8.222   8.282  10.366
 14.721  14.746  14.767  14.809  14.832  14.884  26.679  26.773
 27.010  49.460 165.805 166.031 219.223 293.886 293.905 293.979
*******
 --------------------------------------------------------------

          Ground-State Mulliken Net Atomic Charges

     Atom                 Charge (a.u.)
  ----------------------------------------
      1 Br                   -0.246356
      2 P                     0.318500
      3 P                    -0.028426
      4 Cl                   -0.043718
  ----------------------------------------
  Sum of atomic charges =     0.000000

 -----------------------------------------------------------------
                    Cartesian Multipole Moments
 -----------------------------------------------------------------
    Charge (ESU x 10^10)
                 0.0000
    Dipole Moment (Debye)
         X       0.1361      Y      -0.0090      Z       0.0000
       Tot       0.1364
    Quadrupole Moments (Debye-Ang)
        XX     -62.6684     XY       0.2974     YY     -58.2659
        XZ       0.0000     YZ       0.0000     ZZ     -57.6312
    Octopole Moments (Debye-Ang^2)
       XXX      67.4531    XXY      -3.4670    XYY      18.0798
       YYY      -3.2036    XXZ       0.0000    XYZ      -0.0000
       YYZ       0.0000    XZZ      17.0623    YZZ      -1.0758
       ZZZ       0.0000
    Hexadecapole Moments (Debye-Ang^3)
      XXXX   -1355.7684   XXXY     -24.4178   XXYY    -254.0228
      XYYY      -9.0757   YYYY    -203.9036   XXXZ       0.0000
      XXYZ       0.0000   XYYZ       0.0000   YYYZ       0.0000
      XXZZ    -241.6955   XYZZ      -2.0977   YYZZ     -46.3403
      XZZZ       0.0000   YZZZ       0.0000   ZZZZ     -80.8181
 -----------------------------------------------------------------
 DrvMan completing analytic gradient of the correlated energy
 Correlated dipole moment
            1
    1   0.0535394
    2  -0.0035322
    3   0.0000000
 Energy read as -3714.035371073
 Full Analytical Gradient: (in a.u., or Hartree/Bohr)
             1             2             3             4
    1   -0.00009612    0.00003216    0.00013656   -0.00007260
    2    0.00007515   -0.00021251    0.00010064    0.00003672
    3   -0.00000000    0.00000000   -0.00000000    0.00000000
 Gradient time:  CPU 0.75 s  wall 0.79 s
 ----------------------------------------------------------------
             Standard Nuclear Orientation (Angstroms)
    I     Atom           X                Y                Z
 ----------------------------------------------------------------
    1      Br      1.9908712033    -0.1105270875    -0.0000000000
    2      P      -0.0214345646     0.9126676799     0.0000000000
    3      P      -1.1651788082    -0.7828759009     0.0000000000
    4      Cl     -3.0518406778     0.1109747868    -0.0000000000
 ----------------------------------------------------------------
 Nuclear Repulsion Energy =   437.4376093594 hartrees
 There are       41 alpha and       41 beta electrons

                       Distance Matrix (Angstroms)
             Br(  1)   P (  2)   P (  3)
   P (  2)  2.257499
   P (  3)  3.226872  2.045243
   Cl(  4)  5.047574  3.134657  2.087693

 Requested basis set is 6-311++G(d,p)
 There are 58 shells and 138 basis functions
 A cutoff of  1.0D-14 yielded   1404 shell pairs
 There are      8542 function pairs (      9318 Cartesian)
 Smallest overlap matrix eigenvalue = 4.98E-04
 Guess MOs from SCF MO coefficient file

 -----------------------------------------------------------------------
  General SCF calculation program by
  Eric Jon Sundstrom, Paul Horn, Yuezhi Mao, Dmitri Zuev, Alec White,
  David Stuck, Shaama M.S., Shane Yost, Joonho Lee, David Small,
  Daniel Levine, Susi Lehtola, Hugh Burton, Evgeny Epifanovsky
 -----------------------------------------------------------------------
 Hartree-Fock
 using 4 threads for integral computing
 -------------------------------------------------------
 OpenMP Integral computing Module                
 Release: version 2.0, May 2017, Q-Chem Inc. Pleasanton 
 -------------------------------------------------------
 A restricted SCF calculation will be
 performed using DIIS
 SCF converges when DIIS error is below 1.0e-08
 ---------------------------------------
  Cycle       Energy         DIIS error
 ---------------------------------------
    1   -3713.3720999259      8.23e-06  
    2   -3713.3721002285      2.22e-06  
    3   -3713.3721002683      8.45e-07  
    4   -3713.3721002731      3.35e-07  
    5   -3713.3721002740      1.35e-07  
    6   -3713.3721002742      4.51e-08  
    7   -3713.3721002742      2.59e-08  
    8   -3713.3721002742      1.07e-08  
    9   -3713.3721002742      3.85e-09  Convergence criterion met
 ---------------------------------------
 SCF time:   CPU 8.29s  wall 3.00s 
 SCF   energy in the final basis set =    -3713.3721002742
 Total energy in the final basis set =    -3713.3721002742


 ------------------------------------------------------------------------------

   CCMAN2: suite of methods based on coupled cluster
           and equation of motion theories.

   Components:
   * libvmm-1.3-trunk
     by Evgeny Epifanovsky, Ilya Kaliman.
   * libtensor-2.5-trunk
     by Evgeny Epifanovsky, Michael Wormit, Dmitry Zuev, Sam Manzer, 
        Ilya Kaliman.
   * libcc-2.5-trunk
     by Evgeny Epifanovsky, Arik Landau, Tomasz Kus, Kirill Khistyaev, 
        Dmitry Zuev, Prashant Manohar, Xintian Feng, Anna Krylov, 
        Matthew Goldey, Alec White, Thomas Jagau, Kaushik Nanda, 
        Anastasia Gunina, Alexander Kunitsa, Joonho Lee.

   CCMAN original authors:
   Anna I. Krylov, C. David Sherrill, Steven R. Gwaltney,
   Edward F. C. Byrd (2000)
   Sergey V. Levchenko, Lyudmila V. Slipchenko, Tao Wang,
   Ana-Maria C. Cristian (2003)
   Piotr A. Pieniazek, C. Melania Oana, Evgeny Epifanovsky (2007)
   Prashant Manohar (2009)

 ------------------------------------------------------------------------------


 Allocating and initializing 29808MB of RAM...
 Calculation will run on 4 cores.


 Alpha MOs, Restricted
 -- Occupied --                  
-490.05 -104.86  -80.04  -80.04  -65.18  -58.54  -58.54  -58.54
  1 A     2 A     3 A     4 A     5 A     6 A     7 A     8 A                  
-10.585  -9.860  -8.053  -8.050  -8.050  -7.580  -7.575  -7.473
  9 A    10 A    11 A    12 A    13 A    14 A    15 A    16 A                  
 -7.465  -7.465  -5.472  -5.471  -5.471  -5.467  -5.466  -5.466
 17 A    18 A    19 A    20 A    21 A    22 A    23 A    24 A                  
 -3.212  -3.209  -3.209  -3.200  -3.200  -1.135  -1.052  -0.900
 25 A    26 A    27 A    28 A    29 A    30 A    31 A    32 A                  
 -0.705  -0.546  -0.538  -0.514  -0.468  -0.466  -0.443  -0.395
 33 A    34 A    35 A    36 A    37 A    38 A    39 A    40 A                  
 -0.356
 41 A                                                                          
 -- Virtual --                   
 -0.029   0.033   0.062   0.063   0.080   0.080   0.099   0.103
 42 A    43 A    44 A    45 A    46 A    47 A    48 A    49 A                  
  0.108   0.111   0.120   0.124   0.130   0.149   0.160   0.160
 50 A    51 A    52 A    53 A    54 A    55 A    56 A    57 A                  
  0.177   0.194   0.213   0.265   0.328   0.379   0.387   0.392
 58 A    59 A    60 A    61 A    62 A    63 A    64 A    65 A                  
  0.416   0.428   0.509   0.555   0.559   0.581   0.611   0.617
 66 A    67 A    68 A    69 A    70 A    71 A    72 A    73 A                  
  0.665   0.680   0.709   0.712   0.751   0.772   0.782   0.809
 74 A    75 A    76 A    77 A    78 A    79 A    80 A    81 A                  
  0.830   0.834   0.870   0.909   0.966   1.002   1.057   1.078
 82 A    83 A    84 A    85 A    86 A    87 A    88 A    89 A                  
  1.129   1.138   1.171   1.190   1.218   1.285   1.388   1.500
 90 A    91 A    92 A    93 A    94 A    95 A    96 A    97 A                  
  1.776   1.834   1.910   1.937   1.961   2.024   2.297   2.325
 98 A    99 A   100 A   101 A   102 A   103 A   104 A   105 A                  
  2.404   2.607   2.643   2.728   4.531   4.539   4.546   4.567
106 A   107 A   108 A   109 A   110 A   111 A   112 A   113 A                  
  4.738   7.147   7.228   7.402   8.202   8.222   8.282  10.366
114 A   115 A   116 A   117 A   118 A   119 A   120 A   121 A                  
 14.721  14.746  14.767  14.809  14.832  14.884  26.679  26.773
122 A   123 A   124 A   125 A   126 A   127 A   128 A   129 A                  
 27.010  49.460 165.805 166.031 219.223 293.886 293.905 293.979
130 A   131 A   132 A   133 A   134 A   135 A   136 A   137 A                  
*******
138 A                                                                          

 Beta MOs, Restricted
 -- Occupied --                  
-490.05 -104.86  -80.04  -80.04  -65.18  -58.54  -58.54  -58.54
  1 A     2 A     3 A     4 A     5 A     6 A     7 A     8 A                  
-10.585  -9.860  -8.053  -8.050  -8.050  -7.580  -7.575  -7.473
  9 A    10 A    11 A    12 A    13 A    14 A    15 A    16 A                  
 -7.465  -7.465  -5.472  -5.471  -5.471  -5.467  -5.466  -5.466
 17 A    18 A    19 A    20 A    21 A    22 A    23 A    24 A                  
 -3.212  -3.209  -3.209  -3.200  -3.200  -1.135  -1.052  -0.900
 25 A    26 A    27 A    28 A    29 A    30 A    31 A    32 A                  
 -0.705  -0.546  -0.538  -0.514  -0.468  -0.466  -0.443  -0.395
 33 A    34 A    35 A    36 A    37 A    38 A    39 A    40 A                  
 -0.356
 41 A                                                                          
 -- Virtual --                   
 -0.029   0.033   0.062   0.063   0.080   0.080   0.099   0.103
 42 A    43 A    44 A    45 A    46 A    47 A    48 A    49 A                  
  0.108   0.111   0.120   0.124   0.130   0.149   0.160   0.160
 50 A    51 A    52 A    53 A    54 A    55 A    56 A    57 A                  
  0.177   0.194   0.213   0.265   0.328   0.379   0.387   0.392
 58 A    59 A    60 A    61 A    62 A    63 A    64 A    65 A                  
  0.416   0.428   0.509   0.555   0.559   0.581   0.611   0.617
 66 A    67 A    68 A    69 A    70 A    71 A    72 A    73 A                  
  0.665   0.680   0.709   0.712   0.751   0.772   0.782   0.809
 74 A    75 A    76 A    77 A    78 A    79 A    80 A    81 A                  
  0.830   0.834   0.870   0.909   0.966   1.002   1.057   1.078
 82 A    83 A    84 A    85 A    86 A    87 A    88 A    89 A                  
  1.129   1.138   1.171   1.190   1.218   1.285   1.388   1.500
 90 A    91 A    92 A    93 A    94 A    95 A    96 A    97 A                  
  1.776   1.834   1.910   1.937   1.961   2.024   2.297   2.325
 98 A    99 A   100 A   101 A   102 A   103 A   104 A   105 A                  
  2.404   2.607   2.643   2.728   4.531   4.539   4.546   4.567
106 A   107 A   108 A   109 A   110 A   111 A   112 A   113 A                  
  4.738   7.147   7.228   7.402   8.202   8.222   8.282  10.366
114 A   115 A   116 A   117 A   118 A   119 A   120 A   121 A                  
 14.721  14.746  14.767  14.809  14.832  14.884  26.679  26.773
122 A   123 A   124 A   125 A   126 A   127 A   128 A   129 A                  
 27.010  49.460 165.805 166.031 219.223 293.886 293.905 293.979
130 A   131 A   132 A   133 A   134 A   135 A   136 A   137 A                  
*******
138 A                                                                          

 Occupation and symmetry of molecular orbitals

 Point group: C1 (1 irreducible representation).

                           A     All 
 -------------------------------------
 All molecular orbitals:
  - Alpha                  138   138 
  - Beta                   138   138 
 -------------------------------------
 Alpha orbitals:
  - Frozen occupied        24    24  
  - Active occupied        17    17  
  - Active virtual         97    97  
  - Frozen virtual         0     0   
 -------------------------------------
 Beta orbitals:
  - Frozen occupied        24    24  
  - Active occupied        17    17  
  - Active virtual         97    97  
  - Frozen virtual         0     0   
 -------------------------------------

 Import integrals:   CPU 0.00 s  wall 0.00 s

 Import integrals:   CPU 53.95 s  wall 13.94 s

 MP2 amplitudes:   CPU 0.16 s  wall 0.12 s

Running a double precision version
           CCSD T amplitudes will be solved using DIIS.

           Start     Size      MaxIter   EConv     TConv     
           3         7         100       1.00e-07  1.00e-05  
 ------------------------------------------------------------------------------
           Energy (a.u.)   Ediff      Tdiff       Comment
 ------------------------------------------------------------------------------
         -3714.00859001                           
     1   -3714.01401708   5.43e-03   8.16e-01     
     2   -3714.03165940   1.76e-02   9.95e-02     
     3   -3714.03290360   1.24e-03   4.07e-02     
     4   -3714.03481542   1.91e-03   1.35e-02     Switched to DIIS steps.
     5   -3714.03537405   5.59e-04   1.15e-02     
     6   -3714.03537585   1.79e-06   2.45e-03     
     7   -3714.03536960   6.25e-06   9.71e-04     
     8   -3714.03537111   1.52e-06   1.90e-04     
     9   -3714.03537108   2.96e-08   7.45e-05     
    10   -3714.03537108   2.13e-09   2.61e-05     
    11   -3714.03537118   9.58e-08   1.54e-05     
    12   -3714.03537114   3.94e-08   5.20e-06     
 ------------------------------------------------------------------------------
         -3714.03537114                           CCSD T converged.

End of double precision
 SCF energy                 = -3713.37210027
 MP2 energy                 = -3714.00859001
 CCSD correlation energy     =    -0.66327086
 CCSD total energy           = -3714.03537114

 CCSD  T1^2 = 0.0095  T2^2 = 0.2972  Leading amplitudes:

 Amplitude    Orbitals with energies
  0.0201       41 (A) A                  ->    64 (A) A                   
              -0.3557                          0.3867                     
  0.0201       41 (A) B                  ->    64 (A) B                   
              -0.3557                          0.3867                     
  0.0159       38 (A) A                  ->    42 (A) A                   
              -0.4661                         -0.0290                     
  0.0159       38 (A) B                  ->    42 (A) B                   
              -0.4661                         -0.0290                     

 Amplitude    Orbitals with energies
 -0.1423       41 (A) A      41 (A) B    ->    42 (A) A      42 (A) B     
              -0.3557       -0.3557           -0.0290       -0.0290       
  0.1423       41 (A) A      41 (A) B    ->    42 (A) B      42 (A) A     
              -0.3557       -0.3557           -0.0290       -0.0290       
  0.1423       41 (A) B      41 (A) A    ->    42 (A) A      42 (A) B     
              -0.3557       -0.3557           -0.0290       -0.0290       
 -0.1423       41 (A) B      41 (A) A    ->    42 (A) B      42 (A) A     
              -0.3557       -0.3557           -0.0290       -0.0290       

 Computing CCSD intemediates for later calculations in double precision
 Finished.

Running a double precision version
           CCSD Lambda amplitudes will be solved using DIIS.
           Start     Size      MaxIter   EConv     LConv     
           3         7         100       1.00e-07  1.00e-05  
 ------------------------------------------------------------------------------
            Enorm      Ldiff       Comment
 ------------------------------------------------------------------------------
     1     6.02e-02   4.79e-02     
     2     1.31e-02   5.13e-03     
     3     5.44e-03   2.41e-03     
     4     2.56e-03   1.22e-03     Switched to DIIS steps.
     5     8.24e-04   4.86e-04     
     6     3.57e-04   1.31e-04     
     7     1.02e-04   3.41e-05     
     8     4.44e-05   2.34e-06     
     9     1.70e-05   3.26e-06     
    10     6.34e-06   1.34e-06     
    11     2.00e-06   5.61e-07     
    12     8.15e-07   1.48e-07     
    13     3.44e-07   9.34e-08     
    14     1.65e-07   2.04e-08     
    15     8.40e-08   1.25e-08     
 ------------------------------------------------------------------------------
                                   CCSD Lambda converged.

 Computing density matrices in double precision...
           Orbital response amplitudes will be solved using DIIS.
           Start     Size      MaxIter   EConv     LConv     
           3         7         100       1.00e-06  1.00e-06  
 ------------------------------------------------------------------------------
            Enorm      Ldiff       Comment
 ------------------------------------------------------------------------------
     1     1.09e-01   1.72e-03     
     2     1.10e-01   6.45e-03     
     3     1.31e-01   2.41e-02     
     4     1.59e-02   5.75e-02     Switched to DIIS steps.
     5     7.27e-03   2.68e-03     
     6     7.51e-04   5.91e-04     
     7     1.65e-04   8.50e-05     
     8     6.02e-05   2.84e-05     
     9     2.38e-05   4.97e-06     
    10     9.64e-06   2.62e-06     
    11     2.84e-06   9.62e-08     
    12     6.57e-07   1.35e-07     
 ------------------------------------------------------------------------------
                                   Orbital response converged.

 Computing density matrices... Done.
 CCSD calculation:   CPU 1572.00 s  wall 403.16 s

 Transferring MO TPDM to AO TPDM
 Transferring g2_o1o1o1o1
 Transferring g2_o1o1o1v1
 Transferring g2_o1o1v1v1
 Transferring g2_o1v1o1v1
 Transferring g2_o1v1v1v1
 Transferring g2_v1v1v1v1
 Adding separable TPDM
 Computing TPDM gradient
 --------------------------------------------------------
 2e gradient
  Atom          X               Y               Z
 --------------------------------------------------------
    1        -46.875675       10.820143        0.000000  
    2          9.316748      -31.582060       -0.000000  
    3          9.869810       26.416235        0.000000  
    4         27.689117       -5.654318       -0.000000  
 --------------------------------------------------------
 --------------------------------------------------------
 Final gradient
  Atom          X               Y               Z
 --------------------------------------------------------
    1        -46.875675       10.820143        0.000000  
    2          9.316748      -31.582060       -0.000000  
    3          9.869810       26.416235        0.000000  
    4         27.689117       -5.654318       -0.000000  
 --------------------------------------------------------
 Analytic gradient from two-electron contribution:   CPU 302.89 s  wall 88.69 s

 Total ccman2 time:   CPU 1933.06 s  wall 507.24 s


 --------------------------------------------------------------

                    Orbital Energies (a.u.)
 --------------------------------------------------------------

 Alpha MOs
 -- Occupied --
*******-104.859 -80.041 -80.035 -65.180 -58.540 -58.538 -58.538
-10.585  -9.860  -8.053  -8.050  -8.050  -7.580  -7.575  -7.473
 -7.465  -7.465  -5.472  -5.471  -5.471  -5.467  -5.466  -5.466
 -3.212  -3.209  -3.209  -3.200  -3.200  -1.135  -1.052  -0.900
 -0.705  -0.546  -0.538  -0.514  -0.468  -0.466  -0.443  -0.395
 -0.356
 -- Virtual --
 -0.029   0.033   0.062   0.063   0.080   0.080   0.099   0.103
  0.108   0.111   0.120   0.124   0.130   0.149   0.160   0.160
  0.177   0.194   0.213   0.265   0.328   0.379   0.387   0.392
  0.416   0.428   0.509   0.555   0.559   0.581   0.611   0.617
  0.665   0.680   0.709   0.712   0.751   0.772   0.782   0.809
  0.830   0.834   0.870   0.909   0.966   1.002   1.057   1.078
  1.129   1.138   1.171   1.190   1.218   1.285   1.388   1.500
  1.776   1.834   1.910   1.937   1.961   2.024   2.297   2.325
  2.404   2.607   2.643   2.728   4.531   4.539   4.546   4.567
  4.738   7.147   7.228   7.402   8.202   8.222   8.282  10.366
 14.721  14.746  14.767  14.809  14.832  14.884  26.679  26.773
 27.010  49.460 165.805 166.031 219.223 293.886 293.905 293.979
*******
 --------------------------------------------------------------

          Ground-State Mulliken Net Atomic Charges

     Atom                 Charge (a.u.)
  ----------------------------------------
      1 Br                   -0.246684
      2 P                     0.318750
      3 P                    -0.028318
      4 Cl                   -0.043748
  ----------------------------------------
  Sum of atomic charges =    -0.000000

 -----------------------------------------------------------------
                    Cartesian Multipole Moments
 -----------------------------------------------------------------
    Charge (ESU x 10^10)
                 0.0000
    Dipole Moment (Debye)
         X       0.1320      Y      -0.0070      Z       0.0000
       Tot       0.1322
    Quadrupole Moments (Debye-Ang)
        XX     -62.6756     XY       0.2980     YY     -58.2615
        XZ       0.0000     YZ       0.0000     ZZ     -57.6323
    Octopole Moments (Debye-Ang^2)
       XXX      67.4302    XXY      -3.4334    XYY      18.0765
       YYY      -3.0874    XXZ       0.0000    XYZ      -0.0000
       YYZ       0.0000    XZZ      17.0559    YZZ      -1.0383
       ZZZ       0.0000
    Hexadecapole Moments (Debye-Ang^3)
      XXXX   -1355.8715   XXXY     -24.2126   XXYY    -254.0132
      XYYY      -8.8595   YYYY    -203.9297   XXXZ       0.0000
      XXYZ       0.0000   XYYZ       0.0000   YYYZ       0.0000
      XXZZ    -241.7030   XYZZ      -2.0214   YYZZ     -46.3465
      XZZZ       0.0000   YZZZ       0.0000   ZZZZ     -80.8202
 -----------------------------------------------------------------
 DrvMan completing analytic gradient of the correlated energy
 Correlated dipole moment
            1
    1   0.0519211
    2  -0.0027708
    3   0.0000000
 Energy read as -3714.035371139
 Full Analytical Gradient: (in a.u., or Hartree/Bohr)
             1             2             3             4
    1    0.00007308   -0.00016007    0.00014782   -0.00006082
    2   -0.00003923   -0.00007137    0.00007288    0.00003772
    3   -0.00000000    0.00000000   -0.00000000   -0.00000000
 Gradient time:  CPU 0.73 s  wall 0.76 s
 ----------------------------------------------------------------
             Standard Nuclear Orientation (Angstroms)
    I     Atom           X                Y                Z
 ----------------------------------------------------------------
    1      Br      1.9908712033    -0.1095270875     0.0010000000
    2      P      -0.0214345646     0.9126676799     0.0000000000
    3      P      -1.1651788082    -0.7828759009     0.0000000000
    4      Cl     -3.0518406778     0.1109747868    -0.0000000000
 ----------------------------------------------------------------
 Nuclear Repulsion Energy =   437.4572735230 hartrees
 There are       41 alpha and       41 beta electrons

                       Distance Matrix (Angstroms)
             Br(  1)   P (  2)   P (  3)
   P (  2)  2.257046
   P (  3)  3.227081  2.045243
   Cl(  4)  5.047531  3.134657  2.087693

 Requested basis set is 6-311++G(d,p)
 There are 58 shells and 138 basis functions
 A cutoff of  1.0D-14 yielded   1404 shell pairs
 There are      8542 function pairs (      9318 Cartesian)
 Smallest overlap matrix eigenvalue = 4.98E-04
 Guess MOs from SCF MO coefficient file

 -----------------------------------------------------------------------
  General SCF calculation program by
  Eric Jon Sundstrom, Paul Horn, Yuezhi Mao, Dmitri Zuev, Alec White,
  David Stuck, Shaama M.S., Shane Yost, Joonho Lee, David Small,
  Daniel Levine, Susi Lehtola, Hugh Burton, Evgeny Epifanovsky
 -----------------------------------------------------------------------
 Hartree-Fock
 using 4 threads for integral computing
 -------------------------------------------------------
 OpenMP Integral computing Module                
 Release: version 2.0, May 2017, Q-Chem Inc. Pleasanton 
 -------------------------------------------------------
 A restricted SCF calculation will be
 performed using DIIS
 SCF converges when DIIS error is below 1.0e-08
 ---------------------------------------
  Cycle       Energy         DIIS error
 ---------------------------------------
    1   -3713.3721053600      5.28e-06  
    2   -3713.3721054945      1.47e-06  
    3   -3713.3721055142      5.37e-07  
    4   -3713.3721055166      2.17e-07  
    5   -3713.3721055169      8.54e-08  
    6   -3713.3721055169      3.14e-08  
    7   -3713.3721055170      1.80e-08  
    8   -3713.3721055170      8.03e-09  Convergence criterion met
 ---------------------------------------
 SCF time:   CPU 7.35s  wall 2.00s 
 SCF   energy in the final basis set =    -3713.3721055170
 Total energy in the final basis set =    -3713.3721055170


 ------------------------------------------------------------------------------

   CCMAN2: suite of methods based on coupled cluster
           and equation of motion theories.

   Components:
   * libvmm-1.3-trunk
     by Evgeny Epifanovsky, Ilya Kaliman.
   * libtensor-2.5-trunk
     by Evgeny Epifanovsky, Michael Wormit, Dmitry Zuev, Sam Manzer, 
        Ilya Kaliman.
   * libcc-2.5-trunk
     by Evgeny Epifanovsky, Arik Landau, Tomasz Kus, Kirill Khistyaev, 
        Dmitry Zuev, Prashant Manohar, Xintian Feng, Anna Krylov, 
        Matthew Goldey, Alec White, Thomas Jagau, Kaushik Nanda, 
        Anastasia Gunina, Alexander Kunitsa, Joonho Lee.

   CCMAN original authors:
   Anna I. Krylov, C. David Sherrill, Steven R. Gwaltney,
   Edward F. C. Byrd (2000)
   Sergey V. Levchenko, Lyudmila V. Slipchenko, Tao Wang,
   Ana-Maria C. Cristian (2003)
   Piotr A. Pieniazek, C. Melania Oana, Evgeny Epifanovsky (2007)
   Prashant Manohar (2009)

 ------------------------------------------------------------------------------


 Allocating and initializing 29808MB of RAM...
 Calculation will run on 4 cores.


 Alpha MOs, Restricted
 -- Occupied --                  
-490.05 -104.86  -80.04  -80.04  -65.18  -58.54  -58.54  -58.54
  1 A     2 A     3 A     4 A     5 A     6 A     7 A     8 A                  
-10.585  -9.860  -8.053  -8.050  -8.050  -7.580  -7.575  -7.473
  9 A    10 A    11 A    12 A    13 A    14 A    15 A    16 A                  
 -7.465  -7.465  -5.472  -5.471  -5.471  -5.467  -5.466  -5.466
 17 A    18 A    19 A    20 A    21 A    22 A    23 A    24 A                  
 -3.212  -3.209  -3.209  -3.200  -3.200  -1.135  -1.053  -0.900
 25 A    26 A    27 A    28 A    29 A    30 A    31 A    32 A                  
 -0.705  -0.546  -0.538  -0.514  -0.468  -0.466  -0.443  -0.394
 33 A    34 A    35 A    36 A    37 A    38 A    39 A    40 A                  
 -0.356
 41 A                                                                          
 -- Virtual --                   
 -0.029   0.034   0.062   0.063   0.080   0.080   0.099   0.103
 42 A    43 A    44 A    45 A    46 A    47 A    48 A    49 A                  
  0.108   0.111   0.120   0.124   0.130   0.149   0.160   0.160
 50 A    51 A    52 A    53 A    54 A    55 A    56 A    57 A                  
  0.177   0.194   0.213   0.265   0.328   0.379   0.387   0.392
 58 A    59 A    60 A    61 A    62 A    63 A    64 A    65 A                  
  0.416   0.427   0.508   0.555   0.559   0.581   0.611   0.617
 66 A    67 A    68 A    69 A    70 A    71 A    72 A    73 A                  
  0.665   0.680   0.709   0.712   0.751   0.772   0.782   0.809
 74 A    75 A    76 A    77 A    78 A    79 A    80 A    81 A                  
  0.830   0.834   0.870   0.909   0.966   1.002   1.057   1.078
 82 A    83 A    84 A    85 A    86 A    87 A    88 A    89 A                  
  1.129   1.138   1.171   1.190   1.218   1.285   1.388   1.500
 90 A    91 A    92 A    93 A    94 A    95 A    96 A    97 A                  
  1.776   1.834   1.910   1.937   1.961   2.024   2.297   2.325
 98 A    99 A   100 A   101 A   102 A   103 A   104 A   105 A                  
  2.404   2.607   2.643   2.728   4.530   4.539   4.546   4.567
106 A   107 A   108 A   109 A   110 A   111 A   112 A   113 A                  
  4.738   7.147   7.228   7.402   8.202   8.222   8.282  10.366
114 A   115 A   116 A   117 A   118 A   119 A   120 A   121 A                  
 14.721  14.746  14.767  14.809  14.832  14.884  26.679  26.773
122 A   123 A   124 A   125 A   126 A   127 A   128 A   129 A                  
 27.010  49.460 165.805 166.031 219.223 293.886 293.905 293.979
130 A   131 A   132 A   133 A   134 A   135 A   136 A   137 A                  
*******
138 A                                                                          

 Beta MOs, Restricted
 -- Occupied --                  
-490.05 -104.86  -80.04  -80.04  -65.18  -58.54  -58.54  -58.54
  1 A     2 A     3 A     4 A     5 A     6 A     7 A     8 A                  
-10.585  -9.860  -8.053  -8.050  -8.050  -7.580  -7.575  -7.473
  9 A    10 A    11 A    12 A    13 A    14 A    15 A    16 A                  
 -7.465  -7.465  -5.472  -5.471  -5.471  -5.467  -5.466  -5.466
 17 A    18 A    19 A    20 A    21 A    22 A    23 A    24 A                  
 -3.212  -3.209  -3.209  -3.200  -3.200  -1.135  -1.053  -0.900
 25 A    26 A    27 A    28 A    29 A    30 A    31 A    32 A                  
 -0.705  -0.546  -0.538  -0.514  -0.468  -0.466  -0.443  -0.394
 33 A    34 A    35 A    36 A    37 A    38 A    39 A    40 A                  
 -0.356
 41 A                                                                          
 -- Virtual --                   
 -0.029   0.034   0.062   0.063   0.080   0.080   0.099   0.103
 42 A    43 A    44 A    45 A    46 A    47 A    48 A    49 A                  
  0.108   0.111   0.120   0.124   0.130   0.149   0.160   0.160
 50 A    51 A    52 A    53 A    54 A    55 A    56 A    57 A                  
  0.177   0.194   0.213   0.265   0.328   0.379   0.387   0.392
 58 A    59 A    60 A    61 A    62 A    63 A    64 A    65 A                  
  0.416   0.427   0.508   0.555   0.559   0.581   0.611   0.617
 66 A    67 A    68 A    69 A    70 A    71 A    72 A    73 A                  
  0.665   0.680   0.709   0.712   0.751   0.772   0.782   0.809
 74 A    75 A    76 A    77 A    78 A    79 A    80 A    81 A                  
  0.830   0.834   0.870   0.909   0.966   1.002   1.057   1.078
 82 A    83 A    84 A    85 A    86 A    87 A    88 A    89 A                  
  1.129   1.138   1.171   1.190   1.218   1.285   1.388   1.500
 90 A    91 A    92 A    93 A    94 A    95 A    96 A    97 A                  
  1.776   1.834   1.910   1.937   1.961   2.024   2.297   2.325
 98 A    99 A   100 A   101 A   102 A   103 A   104 A   105 A                  
  2.404   2.607   2.643   2.728   4.530   4.539   4.546   4.567
106 A   107 A   108 A   109 A   110 A   111 A   112 A   113 A                  
  4.738   7.147   7.228   7.402   8.202   8.222   8.282  10.366
114 A   115 A   116 A   117 A   118 A   119 A   120 A   121 A                  
 14.721  14.746  14.767  14.809  14.832  14.884  26.679  26.773
122 A   123 A   124 A   125 A   126 A   127 A   128 A   129 A                  
 27.010  49.460 165.805 166.031 219.223 293.886 293.905 293.979
130 A   131 A   132 A   133 A   134 A   135 A   136 A   137 A                  
*******
138 A                                                                          

 Occupation and symmetry of molecular orbitals

 Point group: C1 (1 irreducible representation).

                           A     All 
 -------------------------------------
 All molecular orbitals:
  - Alpha                  138   138 
  - Beta                   138   138 
 -------------------------------------
 Alpha orbitals:
  - Frozen occupied        24    24  
  - Active occupied        17    17  
  - Active virtual         97    97  
  - Frozen virtual         0     0   
 -------------------------------------
 Beta orbitals:
  - Frozen occupied        24    24  
  - Active occupied        17    17  
  - Active virtual         97    97  
  - Frozen virtual         0     0   
 -------------------------------------

 Import integrals:   CPU 0.00 s  wall 0.00 s

 Import integrals:   CPU 54.31 s  wall 14.11 s

 MP2 amplitudes:   CPU 0.16 s  wall 0.12 s

Running a double precision version
           CCSD T amplitudes will be solved using DIIS.

           Start     Size      MaxIter   EConv     TConv     
           3         7         100       1.00e-07  1.00e-05  
 ------------------------------------------------------------------------------
           Energy (a.u.)   Ediff      Tdiff       Comment
 ------------------------------------------------------------------------------
         -3714.00859213                           
     1   -3714.01401884   5.43e-03   8.16e-01     
     2   -3714.03165989   1.76e-02   9.95e-02     
     3   -3714.03290405   1.24e-03   4.07e-02     
     4   -3714.03481560   1.91e-03   1.35e-02     Switched to DIIS steps.
     5   -3714.03537408   5.58e-04   1.15e-02     
     6   -3714.03537586   1.78e-06   2.45e-03     
     7   -3714.03536961   6.25e-06   9.71e-04     
     8   -3714.03537113   1.52e-06   1.89e-04     
     9   -3714.03537110   3.01e-08   7.44e-05     
    10   -3714.03537110   2.28e-09   2.60e-05     
    11   -3714.03537119   9.56e-08   1.54e-05     
    12   -3714.03537115   3.93e-08   5.19e-06     
 ------------------------------------------------------------------------------
         -3714.03537115                           CCSD T converged.

End of double precision
 SCF energy                 = -3713.37210552
 MP2 energy                 = -3714.00859213
 CCSD correlation energy     =    -0.66326564
 CCSD total energy           = -3714.03537115

 CCSD  T1^2 = 0.0095  T2^2 = 0.2971  Leading amplitudes:

 Amplitude    Orbitals with energies
 -0.0201       41 (A) A                  ->    64 (A) A                   
              -0.3557                          0.3868                     
 -0.0201       41 (A) B                  ->    64 (A) B                   
              -0.3557                          0.3868                     
  0.0159       38 (A) A                  ->    42 (A) A                   
              -0.4662                         -0.0290                     
  0.0159       38 (A) B                  ->    42 (A) B                   
              -0.4662                         -0.0290                     

 Amplitude    Orbitals with energies
 -0.1423       41 (A) A      41 (A) B    ->    42 (A) A      42 (A) B     
              -0.3557       -0.3557           -0.0290       -0.0290       
  0.1423       41 (A) A      41 (A) B    ->    42 (A) B      42 (A) A     
              -0.3557       -0.3557           -0.0290       -0.0290       
  0.1423       41 (A) B      41 (A) A    ->    42 (A) A      42 (A) B     
              -0.3557       -0.3557           -0.0290       -0.0290       
 -0.1423       41 (A) B      41 (A) A    ->    42 (A) B      42 (A) A     
              -0.3557       -0.3557           -0.0290       -0.0290       

 Computing CCSD intemediates for later calculations in double precision
 Finished.

Running a double precision version
           CCSD Lambda amplitudes will be solved using DIIS.
           Start     Size      MaxIter   EConv     LConv     
           3         7         100       1.00e-07  1.00e-05  
 ------------------------------------------------------------------------------
            Enorm      Ldiff       Comment
 ------------------------------------------------------------------------------
     1     6.02e-02   4.79e-02     
     2     1.31e-02   5.13e-03     
     3     5.44e-03   2.41e-03     
     4     2.56e-03   1.22e-03     Switched to DIIS steps.
     5     8.24e-04   4.86e-04     
     6     3.57e-04   1.31e-04     
     7     1.02e-04   3.40e-05     
     8     4.44e-05   2.34e-06     
     9     1.70e-05   3.26e-06     
    10     6.33e-06   1.34e-06     
    11     2.00e-06   5.60e-07     
    12     8.13e-07   1.48e-07     
    13     3.42e-07   9.34e-08     
    14     1.64e-07   2.04e-08     
    15     8.36e-08   1.25e-08     
 ------------------------------------------------------------------------------
                                   CCSD Lambda converged.

 Computing density matrices in double precision...
           Orbital response amplitudes will be solved using DIIS.
           Start     Size      MaxIter   EConv     LConv     
           3         7         100       1.00e-06  1.00e-06  
 ------------------------------------------------------------------------------
            Enorm      Ldiff       Comment
 ------------------------------------------------------------------------------
     1     1.09e-01   1.71e-03     
     2     1.10e-01   6.45e-03     
     3     1.31e-01   2.41e-02     
     4     1.59e-02   5.75e-02     Switched to DIIS steps.
     5     7.27e-03   2.68e-03     
     6     7.50e-04   5.91e-04     
     7     1.65e-04   8.50e-05     
     8     6.01e-05   2.84e-05     
     9     2.37e-05   4.97e-06     
    10     9.62e-06   2.62e-06     
    11     2.83e-06   9.55e-08     
    12     6.57e-07   1.35e-07     
 ------------------------------------------------------------------------------
                                   Orbital response converged.

 Computing density matrices... Done.
 CCSD calculation:   CPU 1572.06 s  wall 403.29 s

 Transferring MO TPDM to AO TPDM
 Transferring g2_o1o1o1o1
 Transferring g2_o1o1o1v1
 Transferring g2_o1o1v1v1
 Transferring g2_o1v1o1v1
 Transferring g2_o1v1v1v1
 Transferring g2_v1v1v1v1
 Adding separable TPDM
 Computing TPDM gradient
 --------------------------------------------------------
 2e gradient
  Atom          X               Y               Z
 --------------------------------------------------------
    1        -46.887777       10.808085       -0.018777  
    2          9.330881      -31.574202        0.013177  
    3          9.867051       26.419539        0.004479  
    4         27.689844       -5.653423        0.001121  
 --------------------------------------------------------
 --------------------------------------------------------
 Final gradient
  Atom          X               Y               Z
 --------------------------------------------------------
    1        -46.887777       10.808085       -0.018777  
    2          9.330881      -31.574202        0.013177  
    3          9.867051       26.419539        0.004479  
    4         27.689844       -5.653423        0.001121  
 --------------------------------------------------------
 Analytic gradient from two-electron contribution:   CPU 302.61 s  wall 88.77 s

 Total ccman2 time:   CPU 1932.78 s  wall 507.51 s


 --------------------------------------------------------------

                    Orbital Energies (a.u.)
 --------------------------------------------------------------

 Alpha MOs
 -- Occupied --
*******-104.859 -80.041 -80.035 -65.180 -58.540 -58.539 -58.538
-10.585  -9.860  -8.053  -8.050  -8.050  -7.580  -7.575  -7.473
 -7.465  -7.465  -5.472  -5.471  -5.471  -5.467  -5.466  -5.466
 -3.212  -3.209  -3.209  -3.200  -3.200  -1.135  -1.053  -0.900
 -0.705  -0.546  -0.538  -0.514  -0.468  -0.466  -0.443  -0.394
 -0.356
 -- Virtual --
 -0.029   0.034   0.062   0.063   0.080   0.080   0.099   0.103
  0.108   0.111   0.120   0.124   0.130   0.149   0.160   0.160
  0.177   0.194   0.213   0.265   0.328   0.379   0.387   0.392
  0.416   0.427   0.508   0.555   0.559   0.581   0.611   0.617
  0.665   0.680   0.709   0.712   0.751   0.772   0.782   0.809
  0.830   0.834   0.870   0.909   0.966   1.002   1.057   1.078
  1.129   1.138   1.171   1.190   1.218   1.285   1.388   1.500
  1.776   1.834   1.910   1.937   1.961   2.024   2.297   2.325
  2.404   2.607   2.643   2.728   4.530   4.539   4.546   4.567
  4.738   7.147   7.228   7.402   8.202   8.222   8.282  10.366
 14.721  14.746  14.767  14.809  14.832  14.884  26.679  26.773
 27.010  49.460 165.805 166.031 219.223 293.886 293.905 293.979
*******
 --------------------------------------------------------------

          Ground-State Mulliken Net Atomic Charges

     Atom                 Charge (a.u.)
  ----------------------------------------
      1 Br                   -0.246520
      2 P                     0.318625
      3 P                    -0.028372
      4 Cl                   -0.043733
  ----------------------------------------
  Sum of atomic charges =     0.000000

 -----------------------------------------------------------------
                    Cartesian Multipole Moments
 -----------------------------------------------------------------
    Charge (ESU x 10^10)
                -0.0000
    Dipole Moment (Debye)
         X       0.1340      Y      -0.0080      Z      -0.0005
       Tot       0.1343
    Quadrupole Moments (Debye-Ang)
        XX     -62.6720     XY       0.2977     YY     -58.2637
        XZ      -0.0002     YZ      -0.0000     ZZ     -57.6318
    Octopole Moments (Debye-Ang^2)
       XXX      67.4416    XXY      -3.4502    XYY      18.0782
       YYY      -3.1455    XXZ      -0.0161    XYZ      -0.0014
       YYZ      -0.0186    XZZ      17.0591    YZZ      -1.0571
       ZZZ      -0.0568
    Hexadecapole Moments (Debye-Ang^3)
      XXXX   -1355.8200   XXXY     -24.3152   XXYY    -254.0180
      XYYY      -8.9676   YYYY    -203.9166   XXXZ      -0.0992
      XXYZ      -0.0030   XYYZ      -0.0360   YYYZ       0.0069
      XXZZ    -241.6993   XYZZ      -2.0596   YYZZ     -46.3434
      XZZZ      -0.1139   YZZZ       0.0067   ZZZZ     -80.8192
 -----------------------------------------------------------------
 DrvMan completing analytic gradient of the correlated energy
 Correlated dipole moment
            1
    1   0.0527292
    2  -0.0031514
    3  -0.0001986
 Energy read as -3714.035371153
 Full Analytical Gradient: (in a.u., or Hartree/Bohr)
             1             2             3             4
    1   -0.00001142   -0.00006407    0.00014219   -0.00006670
    2    0.00001793   -0.00014190    0.00008674    0.00003722
    3    0.00000708   -0.00000690   -0.00000786    0.00000768
 Gradient time:  CPU 0.75 s  wall 0.77 s
 ----------------------------------------------------------------
             Standard Nuclear Orientation (Angstroms)
    I     Atom           X                Y                Z
 ----------------------------------------------------------------
    1      Br      1.9908712033    -0.1095270875    -0.0000000000
    2      P      -0.0204345646     0.9126676799     0.0000000000
    3      P      -1.1651788082    -0.7828759009     0.0000000000
    4      Cl     -3.0518406778     0.1109747868    -0.0000000000
 ----------------------------------------------------------------
 Nuclear Repulsion Energy =   437.4767394976 hartrees
 There are       41 alpha and       41 beta electrons

                       Distance Matrix (Angstroms)
             Br(  1)   P (  2)   P (  3)
   P (  2)  2.256154
   P (  3)  3.227081  2.045802
   Cl(  4)  5.047531  3.135623  2.087693

 Requested basis set is 6-311++G(d,p)
 There are 58 shells and 138 basis functions
 A cutoff of  1.0D-14 yielded   1404 shell pairs
 There are      8542 function pairs (      9318 Cartesian)
 Smallest overlap matrix eigenvalue = 4.98E-04
 Guess MOs from SCF MO coefficient file

 -----------------------------------------------------------------------
  General SCF calculation program by
  Eric Jon Sundstrom, Paul Horn, Yuezhi Mao, Dmitri Zuev, Alec White,
  David Stuck, Shaama M.S., Shane Yost, Joonho Lee, David Small,
  Daniel Levine, Susi Lehtola, Hugh Burton, Evgeny Epifanovsky
 -----------------------------------------------------------------------
 Hartree-Fock
 using 4 threads for integral computing
 -------------------------------------------------------
 OpenMP Integral computing Module                
 Release: version 2.0, May 2017, Q-Chem Inc. Pleasanton 
 -------------------------------------------------------
 A restricted SCF calculation will be
 performed using DIIS
 SCF converges when DIIS error is below 1.0e-08
 ---------------------------------------
  Cycle       Energy         DIIS error
 ---------------------------------------
    1   -3713.3720925230      8.43e-06  
    2   -3713.3720928145      2.31e-06  
    3   -3713.3720928443      1.01e-06  
    4   -3713.3720928486      3.52e-07  
    5   -3713.3720928494      1.32e-07  
    6   -3713.3720928497      5.29e-08  
    7   -3713.3720928497      3.25e-08  
    8   -3713.3720928497      1.32e-08  
    9   -3713.3720928497      5.06e-09  Convergence criterion met
 ---------------------------------------
 SCF time:   CPU 8.31s  wall 2.00s 
 SCF   energy in the final basis set =    -3713.3720928497
 Total energy in the final basis set =    -3713.3720928497


 ------------------------------------------------------------------------------

   CCMAN2: suite of methods based on coupled cluster
           and equation of motion theories.

   Components:
   * libvmm-1.3-trunk
     by Evgeny Epifanovsky, Ilya Kaliman.
   * libtensor-2.5-trunk
     by Evgeny Epifanovsky, Michael Wormit, Dmitry Zuev, Sam Manzer, 
        Ilya Kaliman.
   * libcc-2.5-trunk
     by Evgeny Epifanovsky, Arik Landau, Tomasz Kus, Kirill Khistyaev, 
        Dmitry Zuev, Prashant Manohar, Xintian Feng, Anna Krylov, 
        Matthew Goldey, Alec White, Thomas Jagau, Kaushik Nanda, 
        Anastasia Gunina, Alexander Kunitsa, Joonho Lee.

   CCMAN original authors:
   Anna I. Krylov, C. David Sherrill, Steven R. Gwaltney,
   Edward F. C. Byrd (2000)
   Sergey V. Levchenko, Lyudmila V. Slipchenko, Tao Wang,
   Ana-Maria C. Cristian (2003)
   Piotr A. Pieniazek, C. Melania Oana, Evgeny Epifanovsky (2007)
   Prashant Manohar (2009)

 ------------------------------------------------------------------------------


 Allocating and initializing 29808MB of RAM...
 Calculation will run on 4 cores.


 Alpha MOs, Restricted
 -- Occupied --                  
-490.05 -104.86  -80.04  -80.04  -65.18  -58.54  -58.54  -58.54
  1 A     2 A     3 A     4 A     5 A     6 A     7 A     8 A                  
-10.585  -9.860  -8.053  -8.050  -8.050  -7.580  -7.575  -7.473
  9 A    10 A    11 A    12 A    13 A    14 A    15 A    16 A                  
 -7.465  -7.465  -5.472  -5.471  -5.471  -5.467  -5.466  -5.466
 17 A    18 A    19 A    20 A    21 A    22 A    23 A    24 A                  
 -3.212  -3.209  -3.209  -3.200  -3.200  -1.135  -1.053  -0.900
 25 A    26 A    27 A    28 A    29 A    30 A    31 A    32 A                  
 -0.705  -0.546  -0.538  -0.514  -0.468  -0.466  -0.443  -0.394
 33 A    34 A    35 A    36 A    37 A    38 A    39 A    40 A                  
 -0.356
 41 A                                                                          
 -- Virtual --                   
 -0.029   0.034   0.062   0.063   0.080   0.080   0.099   0.103
 42 A    43 A    44 A    45 A    46 A    47 A    48 A    49 A                  
  0.108   0.111   0.120   0.124   0.130   0.149   0.160   0.160
 50 A    51 A    52 A    53 A    54 A    55 A    56 A    57 A                  
  0.177   0.194   0.213   0.265   0.328   0.379   0.387   0.392
 58 A    59 A    60 A    61 A    62 A    63 A    64 A    65 A                  
  0.416   0.427   0.509   0.555   0.559   0.581   0.611   0.617
 66 A    67 A    68 A    69 A    70 A    71 A    72 A    73 A                  
  0.664   0.680   0.709   0.712   0.751   0.772   0.782   0.809
 74 A    75 A    76 A    77 A    78 A    79 A    80 A    81 A                  
  0.831   0.834   0.870   0.909   0.966   1.002   1.057   1.078
 82 A    83 A    84 A    85 A    86 A    87 A    88 A    89 A                  
  1.129   1.138   1.171   1.190   1.218   1.286   1.388   1.500
 90 A    91 A    92 A    93 A    94 A    95 A    96 A    97 A                  
  1.776   1.834   1.910   1.937   1.961   2.024   2.297   2.325
 98 A    99 A   100 A   101 A   102 A   103 A   104 A   105 A                  
  2.404   2.607   2.643   2.728   4.530   4.539   4.546   4.567
106 A   107 A   108 A   109 A   110 A   111 A   112 A   113 A                  
  4.739   7.147   7.228   7.401   8.202   8.222   8.282  10.366
114 A   115 A   116 A   117 A   118 A   119 A   120 A   121 A                  
 14.721  14.746  14.766  14.809  14.832  14.884  26.679  26.773
122 A   123 A   124 A   125 A   126 A   127 A   128 A   129 A                  
 27.010  49.460 165.805 166.031 219.223 293.886 293.905 293.979
130 A   131 A   132 A   133 A   134 A   135 A   136 A   137 A                  
*******
138 A                                                                          

 Beta MOs, Restricted
 -- Occupied --                  
-490.05 -104.86  -80.04  -80.04  -65.18  -58.54  -58.54  -58.54
  1 A     2 A     3 A     4 A     5 A     6 A     7 A     8 A                  
-10.585  -9.860  -8.053  -8.050  -8.050  -7.580  -7.575  -7.473
  9 A    10 A    11 A    12 A    13 A    14 A    15 A    16 A                  
 -7.465  -7.465  -5.472  -5.471  -5.471  -5.467  -5.466  -5.466
 17 A    18 A    19 A    20 A    21 A    22 A    23 A    24 A                  
 -3.212  -3.209  -3.209  -3.200  -3.200  -1.135  -1.053  -0.900
 25 A    26 A    27 A    28 A    29 A    30 A    31 A    32 A                  
 -0.705  -0.546  -0.538  -0.514  -0.468  -0.466  -0.443  -0.394
 33 A    34 A    35 A    36 A    37 A    38 A    39 A    40 A                  
 -0.356
 41 A                                                                          
 -- Virtual --                   
 -0.029   0.034   0.062   0.063   0.080   0.080   0.099   0.103
 42 A    43 A    44 A    45 A    46 A    47 A    48 A    49 A                  
  0.108   0.111   0.120   0.124   0.130   0.149   0.160   0.160
 50 A    51 A    52 A    53 A    54 A    55 A    56 A    57 A                  
  0.177   0.194   0.213   0.265   0.328   0.379   0.387   0.392
 58 A    59 A    60 A    61 A    62 A    63 A    64 A    65 A                  
  0.416   0.427   0.509   0.555   0.559   0.581   0.611   0.617
 66 A    67 A    68 A    69 A    70 A    71 A    72 A    73 A                  
  0.664   0.680   0.709   0.712   0.751   0.772   0.782   0.809
 74 A    75 A    76 A    77 A    78 A    79 A    80 A    81 A                  
  0.831   0.834   0.870   0.909   0.966   1.002   1.057   1.078
 82 A    83 A    84 A    85 A    86 A    87 A    88 A    89 A                  
  1.129   1.138   1.171   1.190   1.218   1.286   1.388   1.500
 90 A    91 A    92 A    93 A    94 A    95 A    96 A    97 A                  
  1.776   1.834   1.910   1.937   1.961   2.024   2.297   2.325
 98 A    99 A   100 A   101 A   102 A   103 A   104 A   105 A                  
  2.404   2.607   2.643   2.728   4.530   4.539   4.546   4.567
106 A   107 A   108 A   109 A   110 A   111 A   112 A   113 A                  
  4.739   7.147   7.228   7.401   8.202   8.222   8.282  10.366
114 A   115 A   116 A   117 A   118 A   119 A   120 A   121 A                  
 14.721  14.746  14.766  14.809  14.832  14.884  26.679  26.773
122 A   123 A   124 A   125 A   126 A   127 A   128 A   129 A                  
 27.010  49.460 165.805 166.031 219.223 293.886 293.905 293.979
130 A   131 A   132 A   133 A   134 A   135 A   136 A   137 A                  
*******
138 A                                                                          

 Occupation and symmetry of molecular orbitals

 Point group: C1 (1 irreducible representation).

                           A     All 
 -------------------------------------
 All molecular orbitals:
  - Alpha                  138   138 
  - Beta                   138   138 
 -------------------------------------
 Alpha orbitals:
  - Frozen occupied        24    24  
  - Active occupied        17    17  
  - Active virtual         97    97  
  - Frozen virtual         0     0   
 -------------------------------------
 Beta orbitals:
  - Frozen occupied        24    24  
  - Active occupied        17    17  
  - Active virtual         97    97  
  - Frozen virtual         0     0   
 -------------------------------------

 Import integrals:   CPU 0.00 s  wall 0.00 s

 Import integrals:   CPU 54.01 s  wall 14.08 s

 MP2 amplitudes:   CPU 0.16 s  wall 0.12 s

Running a double precision version
           CCSD T amplitudes will be solved using DIIS.

           Start     Size      MaxIter   EConv     TConv     
           3         7         100       1.00e-07  1.00e-05  
 ------------------------------------------------------------------------------
           Energy (a.u.)   Ediff      Tdiff       Comment
 ------------------------------------------------------------------------------
         -3714.00860083                           
     1   -3714.01401584   5.42e-03   8.17e-01     
     2   -3714.03166009   1.76e-02   9.95e-02     
     3   -3714.03290330   1.24e-03   4.07e-02     
     4   -3714.03481528   1.91e-03   1.35e-02     Switched to DIIS steps.
     5   -3714.03537392   5.59e-04   1.15e-02     
     6   -3714.03537570   1.78e-06   2.45e-03     
     7   -3714.03536943   6.27e-06   9.71e-04     
     8   -3714.03537095   1.52e-06   1.90e-04     
     9   -3714.03537092   3.15e-08   7.44e-05     
    10   -3714.03537092   2.97e-09   2.60e-05     
    11   -3714.03537101   9.55e-08   1.54e-05     
    12   -3714.03537097   3.92e-08   5.18e-06     
 ------------------------------------------------------------------------------
         -3714.03537097                           CCSD T converged.

End of double precision
 SCF energy                 = -3713.37209285
 MP2 energy                 = -3714.00860083
 CCSD correlation energy     =    -0.66327812
 CCSD total energy           = -3714.03537097

 CCSD  T1^2 = 0.0095  T2^2 = 0.2972  Leading amplitudes:

 Amplitude    Orbitals with energies
  0.0201       41 (A) A                  ->    64 (A) A                   
              -0.3556                          0.3868                     
  0.0201       41 (A) B                  ->    64 (A) B                   
              -0.3556                          0.3868                     
  0.0159       38 (A) A                  ->    42 (A) A                   
              -0.4663                         -0.0290                     
  0.0159       38 (A) B                  ->    42 (A) B                   
              -0.4663                         -0.0290                     

 Amplitude    Orbitals with energies
 -0.1425       41 (A) A      41 (A) B    ->    42 (A) A      42 (A) B     
              -0.3556       -0.3556           -0.0290       -0.0290       
  0.1425       41 (A) A      41 (A) B    ->    42 (A) B      42 (A) A     
              -0.3556       -0.3556           -0.0290       -0.0290       
  0.1425       41 (A) B      41 (A) A    ->    42 (A) A      42 (A) B     
              -0.3556       -0.3556           -0.0290       -0.0290       
 -0.1425       41 (A) B      41 (A) A    ->    42 (A) B      42 (A) A     
              -0.3556       -0.3556           -0.0290       -0.0290       

 Computing CCSD intemediates for later calculations in double precision
 Finished.

Running a double precision version
           CCSD Lambda amplitudes will be solved using DIIS.
           Start     Size      MaxIter   EConv     LConv     
           3         7         100       1.00e-07  1.00e-05  
 ------------------------------------------------------------------------------
            Enorm      Ldiff       Comment
 ------------------------------------------------------------------------------
     1     6.03e-02   4.79e-02     
     2     1.31e-02   5.13e-03     
     3     5.44e-03   2.41e-03     
     4     2.56e-03   1.22e-03     Switched to DIIS steps.
     5     8.24e-04   4.86e-04     
     6     3.57e-04   1.31e-04     
     7     1.02e-04   3.41e-05     
     8     4.43e-05   2.33e-06     
     9     1.70e-05   3.25e-06     
    10     6.32e-06   1.34e-06     
    11     1.99e-06   5.61e-07     
    12     8.10e-07   1.49e-07     
    13     3.40e-07   9.36e-08     
    14     1.63e-07   2.05e-08     
    15     8.32e-08   1.25e-08     
 ------------------------------------------------------------------------------
                                   CCSD Lambda converged.

 Computing density matrices in double precision...
           Orbital response amplitudes will be solved using DIIS.
           Start     Size      MaxIter   EConv     LConv     
           3         7         100       1.00e-06  1.00e-06  
 ------------------------------------------------------------------------------
            Enorm      Ldiff       Comment
 ------------------------------------------------------------------------------
     1     1.09e-01   1.70e-03     
     2     1.10e-01   6.45e-03     
     3     1.31e-01   2.41e-02     
     4     1.60e-02   5.75e-02     Switched to DIIS steps.
     5     7.29e-03   2.72e-03     
     6     7.49e-04   5.93e-04     
     7     1.65e-04   8.52e-05     
     8     6.00e-05   2.84e-05     
     9     2.37e-05   4.96e-06     
    10     9.62e-06   2.61e-06     
    11     2.84e-06   9.44e-08     
    12     6.61e-07   1.37e-07     
 ------------------------------------------------------------------------------
                                   Orbital response converged.

 Computing density matrices... Done.
 CCSD calculation:   CPU 1570.82 s  wall 402.69 s

 Transferring MO TPDM to AO TPDM
 Transferring g2_o1o1o1o1
 Transferring g2_o1o1o1v1
 Transferring g2_o1o1v1v1
 Transferring g2_o1v1o1v1
 Transferring g2_o1v1v1v1
 Transferring g2_v1v1v1v1
 Adding separable TPDM
 Computing TPDM gradient
 --------------------------------------------------------
 2e gradient
  Atom          X               Y               Z
 --------------------------------------------------------
    1        -46.901109       10.822064       -0.000002  
    2          9.344343      -31.574787        0.000002  
    3          9.869156       26.407354       -0.000001  
    4         27.687610       -5.654630        0.000000  
 --------------------------------------------------------
 --------------------------------------------------------
 Final gradient
  Atom          X               Y               Z
 --------------------------------------------------------
    1        -46.901109       10.822064       -0.000002  
    2          9.344343      -31.574787        0.000002  
    3          9.869156       26.407354       -0.000001  
    4         27.687610       -5.654630        0.000000  
 --------------------------------------------------------
 Analytic gradient from two-electron contribution:   CPU 305.73 s  wall 88.94 s

 Total ccman2 time:   CPU 1934.43 s  wall 507.07 s


 --------------------------------------------------------------

                    Orbital Energies (a.u.)
 --------------------------------------------------------------

 Alpha MOs
 -- Occupied --
*******-104.859 -80.041 -80.035 -65.180 -58.540 -58.539 -58.539
-10.585  -9.860  -8.053  -8.050  -8.050  -7.580  -7.575  -7.473
 -7.465  -7.465  -5.472  -5.471  -5.471  -5.467  -5.466  -5.466
 -3.212  -3.209  -3.209  -3.200  -3.200  -1.135  -1.053  -0.900
 -0.705  -0.546  -0.538  -0.514  -0.468  -0.466  -0.443  -0.394
 -0.356
 -- Virtual --
 -0.029   0.034   0.062   0.063   0.080   0.080   0.099   0.103
  0.108   0.111   0.120   0.124   0.130   0.149   0.160   0.160
  0.177   0.194   0.213   0.265   0.328   0.379   0.387   0.392
  0.416   0.427   0.509   0.555   0.559   0.581   0.611   0.617
  0.664   0.680   0.709   0.712   0.751   0.772   0.782   0.809
  0.831   0.834   0.870   0.909   0.966   1.002   1.057   1.078
  1.129   1.138   1.171   1.190   1.218   1.286   1.388   1.500
  1.776   1.834   1.910   1.937   1.961   2.024   2.297   2.325
  2.404   2.607   2.643   2.728   4.530   4.539   4.546   4.567
  4.739   7.147   7.228   7.401   8.202   8.222   8.282  10.366
 14.721  14.746  14.766  14.809  14.832  14.884  26.679  26.773
 27.010  49.460 165.805 166.031 219.223 293.886 293.905 293.979
*******
 --------------------------------------------------------------

          Ground-State Mulliken Net Atomic Charges

     Atom                 Charge (a.u.)
  ----------------------------------------
      1 Br                   -0.246231
      2 P                     0.318401
      3 P                    -0.028435
      4 Cl                   -0.043735
  ----------------------------------------
  Sum of atomic charges =    -0.000000

 -----------------------------------------------------------------
                    Cartesian Multipole Moments
 -----------------------------------------------------------------
    Charge (ESU x 10^10)
                 0.0000
    Dipole Moment (Debye)
         X       0.1383      Y      -0.0084      Z       0.0000
       Tot       0.1386
    Quadrupole Moments (Debye-Ang)
        XX     -62.6672     XY       0.2977     YY     -58.2663
        XZ       0.0000     YZ       0.0000     ZZ     -57.6324
    Octopole Moments (Debye-Ang^2)
       XXX      67.4205    XXY      -3.4490    XYY      18.0719
       YYY      -3.1476    XXZ      -0.0000    XYZ      -0.0000
       YYZ       0.0000    XZZ      17.0533    YZZ      -1.0568
       ZZZ       0.0000
    Hexadecapole Moments (Debye-Ang^3)
      XXXX   -1355.7758   XXXY     -24.3476   XXYY    -254.0138
      XYYY      -9.0070   YYYY    -203.9344   XXXZ       0.0000
      XXYZ       0.0000   XYYZ       0.0000   YYYZ       0.0000
      XXZZ    -241.6931   XYZZ      -2.0723   YYZZ     -46.3474
      XZZZ       0.0000   YZZZ       0.0000   ZZZZ     -80.8237
 -----------------------------------------------------------------
 DrvMan completing analytic gradient of the correlated energy
 Correlated dipole moment
            1
    1   0.0544099
    2  -0.0033188
    3   0.0000000
 Energy read as -3714.035370973
 Full Analytical Gradient: (in a.u., or Hartree/Bohr)
             1             2             3             4
    1   -0.00019610    0.00026159    0.00003268   -0.00009817
    2    0.00011429   -0.00007246   -0.00007046    0.00002862
    3    0.00000001    0.00000002   -0.00000003    0.00000000
 Gradient time:  CPU 0.76 s  wall 0.79 s
 ----------------------------------------------------------------
             Standard Nuclear Orientation (Angstroms)
    I     Atom           X                Y                Z
 ----------------------------------------------------------------
    1      Br      1.9908712033    -0.1095270875    -0.0000000000
    2      P      -0.0224345646     0.9126676799     0.0000000000
    3      P      -1.1651788082    -0.7828759009     0.0000000000
    4      Cl     -3.0518406778     0.1109747868    -0.0000000000
 ----------------------------------------------------------------
 Nuclear Repulsion Energy =   437.4378829247 hartrees
 There are       41 alpha and       41 beta electrons

                       Distance Matrix (Angstroms)
             Br(  1)   P (  2)   P (  3)
   P (  2)  2.257938
   P (  3)  3.227081  2.044684
   Cl(  4)  5.047531  3.133690  2.087693

 Requested basis set is 6-311++G(d,p)
 There are 58 shells and 138 basis functions
 A cutoff of  1.0D-14 yielded   1404 shell pairs
 There are      8542 function pairs (      9318 Cartesian)
 Smallest overlap matrix eigenvalue = 4.98E-04
 Guess MOs from SCF MO coefficient file

 -----------------------------------------------------------------------
  General SCF calculation program by
  Eric Jon Sundstrom, Paul Horn, Yuezhi Mao, Dmitri Zuev, Alec White,
  David Stuck, Shaama M.S., Shane Yost, Joonho Lee, David Small,
  Daniel Levine, Susi Lehtola, Hugh Burton, Evgeny Epifanovsky
 -----------------------------------------------------------------------
 Hartree-Fock
 using 4 threads for integral computing
 -------------------------------------------------------
 OpenMP Integral computing Module                
 Release: version 2.0, May 2017, Q-Chem Inc. Pleasanton 
 -------------------------------------------------------
 A restricted SCF calculation will be
 performed using DIIS
 SCF converges when DIIS error is below 1.0e-08
 ---------------------------------------
  Cycle       Energy         DIIS error
 ---------------------------------------
    1   -3713.3721165107      1.55e-05  
    2   -3713.3721174411      4.19e-06  
    3   -3713.3721175229      1.84e-06  
    4   -3713.3721175347      5.72e-07  
    5   -3713.3721175365      2.05e-07  
    6   -3713.3721175369      9.02e-08  
    7   -3713.3721175370      5.82e-08  
    8   -3713.3721175370      2.08e-08  
    9   -3713.3721175370      6.89e-09  Convergence criterion met
 ---------------------------------------
 SCF time:   CPU 8.27s  wall 3.00s 
 SCF   energy in the final basis set =    -3713.3721175370
 Total energy in the final basis set =    -3713.3721175370


 ------------------------------------------------------------------------------

   CCMAN2: suite of methods based on coupled cluster
           and equation of motion theories.

   Components:
   * libvmm-1.3-trunk
     by Evgeny Epifanovsky, Ilya Kaliman.
   * libtensor-2.5-trunk
     by Evgeny Epifanovsky, Michael Wormit, Dmitry Zuev, Sam Manzer, 
        Ilya Kaliman.
   * libcc-2.5-trunk
     by Evgeny Epifanovsky, Arik Landau, Tomasz Kus, Kirill Khistyaev, 
        Dmitry Zuev, Prashant Manohar, Xintian Feng, Anna Krylov, 
        Matthew Goldey, Alec White, Thomas Jagau, Kaushik Nanda, 
        Anastasia Gunina, Alexander Kunitsa, Joonho Lee.

   CCMAN original authors:
   Anna I. Krylov, C. David Sherrill, Steven R. Gwaltney,
   Edward F. C. Byrd (2000)
   Sergey V. Levchenko, Lyudmila V. Slipchenko, Tao Wang,
   Ana-Maria C. Cristian (2003)
   Piotr A. Pieniazek, C. Melania Oana, Evgeny Epifanovsky (2007)
   Prashant Manohar (2009)

 ------------------------------------------------------------------------------


 Allocating and initializing 29808MB of RAM...
 Calculation will run on 4 cores.


 Alpha MOs, Restricted
 -- Occupied --                  
-490.05 -104.86  -80.04  -80.04  -65.18  -58.54  -58.54  -58.54
  1 A     2 A     3 A     4 A     5 A     6 A     7 A     8 A                  
-10.585  -9.860  -8.053  -8.050  -8.050  -7.580  -7.575  -7.473
  9 A    10 A    11 A    12 A    13 A    14 A    15 A    16 A                  
 -7.465  -7.465  -5.472  -5.471  -5.471  -5.467  -5.466  -5.466
 17 A    18 A    19 A    20 A    21 A    22 A    23 A    24 A                  
 -3.212  -3.209  -3.209  -3.200  -3.200  -1.135  -1.052  -0.900
 25 A    26 A    27 A    28 A    29 A    30 A    31 A    32 A                  
 -0.705  -0.546  -0.538  -0.514  -0.468  -0.466  -0.443  -0.395
 33 A    34 A    35 A    36 A    37 A    38 A    39 A    40 A                  
 -0.356
 41 A                                                                          
 -- Virtual --                   
 -0.029   0.033   0.062   0.063   0.080   0.080   0.099   0.103
 42 A    43 A    44 A    45 A    46 A    47 A    48 A    49 A                  
  0.108   0.111   0.120   0.124   0.130   0.149   0.160   0.160
 50 A    51 A    52 A    53 A    54 A    55 A    56 A    57 A                  
  0.177   0.194   0.213   0.265   0.328   0.379   0.387   0.392
 58 A    59 A    60 A    61 A    62 A    63 A    64 A    65 A                  
  0.416   0.428   0.508   0.555   0.559   0.581   0.611   0.617
 66 A    67 A    68 A    69 A    70 A    71 A    72 A    73 A                  
  0.665   0.680   0.709   0.711   0.751   0.772   0.782   0.809
 74 A    75 A    76 A    77 A    78 A    79 A    80 A    81 A                  
  0.830   0.834   0.870   0.909   0.966   1.002   1.057   1.078
 82 A    83 A    84 A    85 A    86 A    87 A    88 A    89 A                  
  1.129   1.138   1.171   1.190   1.218   1.285   1.389   1.500
 90 A    91 A    92 A    93 A    94 A    95 A    96 A    97 A                  
  1.776   1.834   1.910   1.937   1.961   2.024   2.297   2.325
 98 A    99 A   100 A   101 A   102 A   103 A   104 A   105 A                  
  2.404   2.607   2.643   2.728   4.531   4.539   4.546   4.567
106 A   107 A   108 A   109 A   110 A   111 A   112 A   113 A                  
  4.738   7.147   7.228   7.402   8.203   8.222   8.282  10.366
114 A   115 A   116 A   117 A   118 A   119 A   120 A   121 A                  
 14.721  14.746  14.767  14.809  14.832  14.884  26.679  26.773
122 A   123 A   124 A   125 A   126 A   127 A   128 A   129 A                  
 27.010  49.460 165.805 166.031 219.223 293.886 293.905 293.979
130 A   131 A   132 A   133 A   134 A   135 A   136 A   137 A                  
*******
138 A                                                                          

 Beta MOs, Restricted
 -- Occupied --                  
-490.05 -104.86  -80.04  -80.04  -65.18  -58.54  -58.54  -58.54
  1 A     2 A     3 A     4 A     5 A     6 A     7 A     8 A                  
-10.585  -9.860  -8.053  -8.050  -8.050  -7.580  -7.575  -7.473
  9 A    10 A    11 A    12 A    13 A    14 A    15 A    16 A                  
 -7.465  -7.465  -5.472  -5.471  -5.471  -5.467  -5.466  -5.466
 17 A    18 A    19 A    20 A    21 A    22 A    23 A    24 A                  
 -3.212  -3.209  -3.209  -3.200  -3.200  -1.135  -1.052  -0.900
 25 A    26 A    27 A    28 A    29 A    30 A    31 A    32 A                  
 -0.705  -0.546  -0.538  -0.514  -0.468  -0.466  -0.443  -0.395
 33 A    34 A    35 A    36 A    37 A    38 A    39 A    40 A                  
 -0.356
 41 A                                                                          
 -- Virtual --                   
 -0.029   0.033   0.062   0.063   0.080   0.080   0.099   0.103
 42 A    43 A    44 A    45 A    46 A    47 A    48 A    49 A                  
  0.108   0.111   0.120   0.124   0.130   0.149   0.160   0.160
 50 A    51 A    52 A    53 A    54 A    55 A    56 A    57 A                  
  0.177   0.194   0.213   0.265   0.328   0.379   0.387   0.392
 58 A    59 A    60 A    61 A    62 A    63 A    64 A    65 A                  
  0.416   0.428   0.508   0.555   0.559   0.581   0.611   0.617
 66 A    67 A    68 A    69 A    70 A    71 A    72 A    73 A                  
  0.665   0.680   0.709   0.711   0.751   0.772   0.782   0.809
 74 A    75 A    76 A    77 A    78 A    79 A    80 A    81 A                  
  0.830   0.834   0.870   0.909   0.966   1.002   1.057   1.078
 82 A    83 A    84 A    85 A    86 A    87 A    88 A    89 A                  
  1.129   1.138   1.171   1.190   1.218   1.285   1.389   1.500
 90 A    91 A    92 A    93 A    94 A    95 A    96 A    97 A                  
  1.776   1.834   1.910   1.937   1.961   2.024   2.297   2.325
 98 A    99 A   100 A   101 A   102 A   103 A   104 A   105 A                  
  2.404   2.607   2.643   2.728   4.531   4.539   4.546   4.567
106 A   107 A   108 A   109 A   110 A   111 A   112 A   113 A                  
  4.738   7.147   7.228   7.402   8.203   8.222   8.282  10.366
114 A   115 A   116 A   117 A   118 A   119 A   120 A   121 A                  
 14.721  14.746  14.767  14.809  14.832  14.884  26.679  26.773
122 A   123 A   124 A   125 A   126 A   127 A   128 A   129 A                  
 27.010  49.460 165.805 166.031 219.223 293.886 293.905 293.979
130 A   131 A   132 A   133 A   134 A   135 A   136 A   137 A                  
*******
138 A                                                                          

 Occupation and symmetry of molecular orbitals

 Point group: C1 (1 irreducible representation).

                           A     All 
 -------------------------------------
 All molecular orbitals:
  - Alpha                  138   138 
  - Beta                   138   138 
 -------------------------------------
 Alpha orbitals:
  - Frozen occupied        24    24  
  - Active occupied        17    17  
  - Active virtual         97    97  
  - Frozen virtual         0     0   
 -------------------------------------
 Beta orbitals:
  - Frozen occupied        24    24  
  - Active occupied        17    17  
  - Active virtual         97    97  
  - Frozen virtual         0     0   
 -------------------------------------

 Import integrals:   CPU 0.00 s  wall 0.00 s

 Import integrals:   CPU 54.35 s  wall 14.21 s

 MP2 amplitudes:   CPU 0.16 s  wall 0.12 s

Running a double precision version
           CCSD T amplitudes will be solved using DIIS.

           Start     Size      MaxIter   EConv     TConv     
           3         7         100       1.00e-07  1.00e-05  
 ------------------------------------------------------------------------------
           Energy (a.u.)   Ediff      Tdiff       Comment
 ------------------------------------------------------------------------------
         -3714.00858284                           
     1   -3714.01402122   5.44e-03   8.16e-01     
     2   -3714.03165910   1.76e-02   9.95e-02     
     3   -3714.03290420   1.25e-03   4.07e-02     
     4   -3714.03481532   1.91e-03   1.35e-02     Switched to DIIS steps.
     5   -3714.03537364   5.58e-04   1.15e-02     
     6   -3714.03537542   1.77e-06   2.45e-03     
     7   -3714.03536919   6.23e-06   9.70e-04     
     8   -3714.03537070   1.51e-06   1.89e-04     
     9   -3714.03537068   2.87e-08   7.44e-05     
    10   -3714.03537067   1.59e-09   2.61e-05     
    11   -3714.03537077   9.58e-08   1.54e-05     
    12   -3714.03537073   3.94e-08   5.20e-06     
 ------------------------------------------------------------------------------
         -3714.03537073                           CCSD T converged.

End of double precision
 SCF energy                 = -3713.37211754
 MP2 energy                 = -3714.00858284
 CCSD correlation energy     =    -0.66325319
 CCSD total energy           = -3714.03537073

 CCSD  T1^2 = 0.0095  T2^2 = 0.2971  Leading amplitudes:

 Amplitude    Orbitals with energies
  0.0201       41 (A) A                  ->    64 (A) A                   
              -0.3558                          0.3867                     
  0.0201       41 (A) B                  ->    64 (A) B                   
              -0.3558                          0.3867                     
 -0.0159       38 (A) A                  ->    42 (A) A                   
              -0.4661                         -0.0290                     
 -0.0159       38 (A) B                  ->    42 (A) B                   
              -0.4661                         -0.0290                     

 Amplitude    Orbitals with energies
 -0.1421       41 (A) A      41 (A) B    ->    42 (A) A      42 (A) B     
              -0.3558       -0.3558           -0.0290       -0.0290       
  0.1421       41 (A) A      41 (A) B    ->    42 (A) B      42 (A) A     
              -0.3558       -0.3558           -0.0290       -0.0290       
  0.1421       41 (A) B      41 (A) A    ->    42 (A) A      42 (A) B     
              -0.3558       -0.3558           -0.0290       -0.0290       
 -0.1421       41 (A) B      41 (A) A    ->    42 (A) B      42 (A) A     
              -0.3558       -0.3558           -0.0290       -0.0290       

 Computing CCSD intemediates for later calculations in double precision
 Finished.

Running a double precision version
           CCSD Lambda amplitudes will be solved using DIIS.
           Start     Size      MaxIter   EConv     LConv     
           3         7         100       1.00e-07  1.00e-05  
 ------------------------------------------------------------------------------
            Enorm      Ldiff       Comment
 ------------------------------------------------------------------------------
     1     6.02e-02   4.79e-02     
     2     1.30e-02   5.13e-03     
     3     5.44e-03   2.40e-03     
     4     2.56e-03   1.22e-03     Switched to DIIS steps.
     5     8.24e-04   4.85e-04     
     6     3.57e-04   1.31e-04     
     7     1.02e-04   3.40e-05     
     8     4.44e-05   2.35e-06     
     9     1.70e-05   3.27e-06     
    10     6.33e-06   1.34e-06     
    11     2.00e-06   5.60e-07     
    12     8.15e-07   1.48e-07     
    13     3.44e-07   9.32e-08     
    14     1.65e-07   2.04e-08     
    15     8.40e-08   1.24e-08     
 ------------------------------------------------------------------------------
                                   CCSD Lambda converged.

 Computing density matrices in double precision...
           Orbital response amplitudes will be solved using DIIS.
           Start     Size      MaxIter   EConv     LConv     
           3         7         100       1.00e-06  1.00e-06  
 ------------------------------------------------------------------------------
            Enorm      Ldiff       Comment
 ------------------------------------------------------------------------------
     1     1.09e-01   1.72e-03     
     2     1.10e-01   6.45e-03     
     3     1.31e-01   2.41e-02     
     4     1.58e-02   5.75e-02     Switched to DIIS steps.
     5     7.25e-03   2.65e-03     
     6     7.51e-04   5.88e-04     
     7     1.65e-04   8.48e-05     
     8     6.01e-05   2.84e-05     
     9     2.37e-05   4.97e-06     
    10     9.61e-06   2.62e-06     
    11     2.83e-06   9.65e-08     
    12     6.53e-07   1.33e-07     
 ------------------------------------------------------------------------------
                                   Orbital response converged.

 Computing density matrices... Done.
 CCSD calculation:   CPU 1572.09 s  wall 403.25 s

 Transferring MO TPDM to AO TPDM
 Transferring g2_o1o1o1o1
 Transferring g2_o1o1o1v1
 Transferring g2_o1o1v1v1
 Transferring g2_o1v1o1v1
 Transferring g2_o1v1v1v1
 Transferring g2_v1v1v1v1
 Adding separable TPDM
 Computing TPDM gradient
 --------------------------------------------------------
 2e gradient
  Atom          X               Y               Z
 --------------------------------------------------------
    1        -46.874464       10.794130        0.000000  
    2          9.317450      -31.573638        0.000000  
    3          9.864935       26.431721       -0.000000  
    4         27.692079       -5.652213       -0.000000  
 --------------------------------------------------------
 --------------------------------------------------------
 Final gradient
  Atom          X               Y               Z
 --------------------------------------------------------
    1        -46.874464       10.794130        0.000000  
    2          9.317450      -31.573638        0.000000  
    3          9.864935       26.431721       -0.000000  
    4         27.692079       -5.652213       -0.000000  
 --------------------------------------------------------
 Analytic gradient from two-electron contribution:   CPU 303.11 s  wall 88.37 s

 Total ccman2 time:   CPU 1933.40 s  wall 507.20 s


 --------------------------------------------------------------

                    Orbital Energies (a.u.)
 --------------------------------------------------------------

 Alpha MOs
 -- Occupied --
*******-104.859 -80.041 -80.035 -65.180 -58.540 -58.538 -58.538
-10.585  -9.860  -8.053  -8.050  -8.050  -7.580  -7.575  -7.473
 -7.465  -7.465  -5.472  -5.471  -5.471  -5.467  -5.466  -5.466
 -3.212  -3.209  -3.209  -3.200  -3.200  -1.135  -1.052  -0.900
 -0.705  -0.546  -0.538  -0.514  -0.468  -0.466  -0.443  -0.395
 -0.356
 -- Virtual --
 -0.029   0.033   0.062   0.063   0.080   0.080   0.099   0.103
  0.108   0.111   0.120   0.124   0.130   0.149   0.160   0.160
  0.177   0.194   0.213   0.265   0.328   0.379   0.387   0.392
  0.416   0.428   0.508   0.555   0.559   0.581   0.611   0.617
  0.665   0.680   0.709   0.711   0.751   0.772   0.782   0.809
  0.830   0.834   0.870   0.909   0.966   1.002   1.057   1.078
  1.129   1.138   1.171   1.190   1.218   1.285   1.389   1.500
  1.776   1.834   1.910   1.937   1.961   2.024   2.297   2.325
  2.404   2.607   2.643   2.728   4.531   4.539   4.546   4.567
  4.738   7.147   7.228   7.402   8.203   8.222   8.282  10.366
 14.721  14.746  14.767  14.809  14.832  14.884  26.679  26.773
 27.010  49.460 165.805 166.031 219.223 293.886 293.905 293.979
*******
 --------------------------------------------------------------

          Ground-State Mulliken Net Atomic Charges

     Atom                 Charge (a.u.)
  ----------------------------------------
      1 Br                   -0.246808
      2 P                     0.318848
      3 P                    -0.028309
      4 Cl                   -0.043731
  ----------------------------------------
  Sum of atomic charges =    -0.000000

 -----------------------------------------------------------------
                    Cartesian Multipole Moments
 -----------------------------------------------------------------
    Charge (ESU x 10^10)
                -0.0000
    Dipole Moment (Debye)
         X       0.1298      Y      -0.0076      Z      -0.0000
       Tot       0.1300
    Quadrupole Moments (Debye-Ang)
        XX     -62.6768     XY       0.2977     YY     -58.2610
        XZ       0.0000     YZ       0.0000     ZZ     -57.6311
    Octopole Moments (Debye-Ang^2)
       XXX      67.4628    XXY      -3.4514    XYY      18.0844
       YYY      -3.1435    XXZ      -0.0000    XYZ      -0.0000
       YYZ       0.0000    XZZ      17.0649    YZZ      -1.0573
       ZZZ      -0.0000
    Hexadecapole Moments (Debye-Ang^3)
      XXXX   -1355.8643   XXXY     -24.2829   XXYY    -254.0222
      XYYY      -8.9281   YYYY    -203.8987   XXXZ      -0.0000
      XXYZ       0.0000   XYYZ       0.0000   YYYZ       0.0000
      XXZZ    -241.7055   XYZZ      -2.0469   YYZZ     -46.3394
      XZZZ       0.0000   YZZZ       0.0000   ZZZZ     -80.8145
 -----------------------------------------------------------------
 DrvMan completing analytic gradient of the correlated energy
 Correlated dipole moment
            1
    1   0.0510504
    2  -0.0029847
    3  -0.0000000
 Energy read as -3714.035370730
 Full Analytical Gradient: (in a.u., or Hartree/Bohr)
             1             2             3             4
    1    0.00017250   -0.00038915    0.00025183   -0.00003518
    2   -0.00007796   -0.00021230    0.00024443    0.00004582
    3   -0.00000000    0.00000000   -0.00000000    0.00000000
 Gradient time:  CPU 0.77 s  wall 0.78 s
 ----------------------------------------------------------------
             Standard Nuclear Orientation (Angstroms)
    I     Atom           X                Y                Z
 ----------------------------------------------------------------
    1      Br      1.9908712033    -0.1095270875    -0.0000000000
    2      P      -0.0214345646     0.9136676799     0.0000000000
    3      P      -1.1651788082    -0.7828759009     0.0000000000
    4      Cl     -3.0518406778     0.1109747868    -0.0000000000
 ----------------------------------------------------------------
 Nuclear Repulsion Energy =   437.4054840574 hartrees
 There are       41 alpha and       41 beta electrons

                       Distance Matrix (Angstroms)
             Br(  1)   P (  2)   P (  3)
   P (  2)  2.257499
   P (  3)  3.227081  2.046072
   Cl(  4)  5.047531  3.134913  2.087693

 Requested basis set is 6-311++G(d,p)
 There are 58 shells and 138 basis functions
 A cutoff of  1.0D-14 yielded   1404 shell pairs
 There are      8542 function pairs (      9318 Cartesian)
 Smallest overlap matrix eigenvalue = 4.99E-04
 Guess MOs from SCF MO coefficient file

 -----------------------------------------------------------------------
  General SCF calculation program by
  Eric Jon Sundstrom, Paul Horn, Yuezhi Mao, Dmitri Zuev, Alec White,
  David Stuck, Shaama M.S., Shane Yost, Joonho Lee, David Small,
  Daniel Levine, Susi Lehtola, Hugh Burton, Evgeny Epifanovsky
 -----------------------------------------------------------------------
 Hartree-Fock
 using 4 threads for integral computing
 -------------------------------------------------------
 OpenMP Integral computing Module                
 Release: version 2.0, May 2017, Q-Chem Inc. Pleasanton 
 -------------------------------------------------------
 A restricted SCF calculation will be
 performed using DIIS
 SCF converges when DIIS error is below 1.0e-08
 ---------------------------------------
  Cycle       Energy         DIIS error
 ---------------------------------------
    1   -3713.3720652497      1.13e-05  
    2   -3713.3720657167      3.16e-06  
    3   -3713.3720657612      1.36e-06  
    4   -3713.3720657687      4.08e-07  
    5   -3713.3720657695      1.49e-07  
    6   -3713.3720657697      5.17e-08  
    7   -3713.3720657697      2.08e-08  
    8   -3713.3720657697      8.18e-09  Convergence criterion met
 ---------------------------------------
 SCF time:   CPU 7.35s  wall 2.00s 
 SCF   energy in the final basis set =    -3713.3720657697
 Total energy in the final basis set =    -3713.3720657697


 ------------------------------------------------------------------------------

   CCMAN2: suite of methods based on coupled cluster
           and equation of motion theories.

   Components:
   * libvmm-1.3-trunk
     by Evgeny Epifanovsky, Ilya Kaliman.
   * libtensor-2.5-trunk
     by Evgeny Epifanovsky, Michael Wormit, Dmitry Zuev, Sam Manzer, 
        Ilya Kaliman.
   * libcc-2.5-trunk
     by Evgeny Epifanovsky, Arik Landau, Tomasz Kus, Kirill Khistyaev, 
        Dmitry Zuev, Prashant Manohar, Xintian Feng, Anna Krylov, 
        Matthew Goldey, Alec White, Thomas Jagau, Kaushik Nanda, 
        Anastasia Gunina, Alexander Kunitsa, Joonho Lee.

   CCMAN original authors:
   Anna I. Krylov, C. David Sherrill, Steven R. Gwaltney,
   Edward F. C. Byrd (2000)
   Sergey V. Levchenko, Lyudmila V. Slipchenko, Tao Wang,
   Ana-Maria C. Cristian (2003)
   Piotr A. Pieniazek, C. Melania Oana, Evgeny Epifanovsky (2007)
   Prashant Manohar (2009)

 ------------------------------------------------------------------------------


 Allocating and initializing 29808MB of RAM...
 Calculation will run on 4 cores.


 Alpha MOs, Restricted
 -- Occupied --                  
-490.05 -104.86  -80.04  -80.04  -65.18  -58.54  -58.54  -58.54
  1 A     2 A     3 A     4 A     5 A     6 A     7 A     8 A                  
-10.585  -9.860  -8.053  -8.050  -8.050  -7.580  -7.575  -7.473
  9 A    10 A    11 A    12 A    13 A    14 A    15 A    16 A                  
 -7.465  -7.465  -5.472  -5.471  -5.471  -5.467  -5.466  -5.466
 17 A    18 A    19 A    20 A    21 A    22 A    23 A    24 A                  
 -3.212  -3.209  -3.209  -3.200  -3.200  -1.135  -1.052  -0.900
 25 A    26 A    27 A    28 A    29 A    30 A    31 A    32 A                  
 -0.705  -0.546  -0.538  -0.514  -0.468  -0.466  -0.443  -0.395
 33 A    34 A    35 A    36 A    37 A    38 A    39 A    40 A                  
 -0.356
 41 A                                                                          
 -- Virtual --                   
 -0.029   0.034   0.062   0.063   0.080   0.080   0.099   0.103
 42 A    43 A    44 A    45 A    46 A    47 A    48 A    49 A                  
  0.107   0.111   0.120   0.124   0.130   0.149   0.160   0.160
 50 A    51 A    52 A    53 A    54 A    55 A    56 A    57 A                  
  0.177   0.194   0.213   0.265   0.328   0.379   0.387   0.392
 58 A    59 A    60 A    61 A    62 A    63 A    64 A    65 A                  
  0.416   0.427   0.509   0.555   0.559   0.581   0.611   0.617
 66 A    67 A    68 A    69 A    70 A    71 A    72 A    73 A                  
  0.665   0.680   0.710   0.712   0.751   0.772   0.782   0.809
 74 A    75 A    76 A    77 A    78 A    79 A    80 A    81 A                  
  0.830   0.834   0.870   0.909   0.966   1.002   1.057   1.078
 82 A    83 A    84 A    85 A    86 A    87 A    88 A    89 A                  
  1.129   1.138   1.171   1.190   1.218   1.285   1.388   1.499
 90 A    91 A    92 A    93 A    94 A    95 A    96 A    97 A                  
  1.776   1.834   1.910   1.937   1.961   2.024   2.297   2.325
 98 A    99 A   100 A   101 A   102 A   103 A   104 A   105 A                  
  2.404   2.607   2.643   2.728   4.531   4.539   4.546   4.567
106 A   107 A   108 A   109 A   110 A   111 A   112 A   113 A                  
  4.738   7.147   7.228   7.401   8.203   8.222   8.282  10.366
114 A   115 A   116 A   117 A   118 A   119 A   120 A   121 A                  
 14.721  14.746  14.766  14.808  14.832  14.884  26.679  26.773
122 A   123 A   124 A   125 A   126 A   127 A   128 A   129 A                  
 27.010  49.460 165.805 166.031 219.223 293.886 293.905 293.979
130 A   131 A   132 A   133 A   134 A   135 A   136 A   137 A                  
*******
138 A                                                                          

 Beta MOs, Restricted
 -- Occupied --                  
-490.05 -104.86  -80.04  -80.04  -65.18  -58.54  -58.54  -58.54
  1 A     2 A     3 A     4 A     5 A     6 A     7 A     8 A                  
-10.585  -9.860  -8.053  -8.050  -8.050  -7.580  -7.575  -7.473
  9 A    10 A    11 A    12 A    13 A    14 A    15 A    16 A                  
 -7.465  -7.465  -5.472  -5.471  -5.471  -5.467  -5.466  -5.466
 17 A    18 A    19 A    20 A    21 A    22 A    23 A    24 A                  
 -3.212  -3.209  -3.209  -3.200  -3.200  -1.135  -1.052  -0.900
 25 A    26 A    27 A    28 A    29 A    30 A    31 A    32 A                  
 -0.705  -0.546  -0.538  -0.514  -0.468  -0.466  -0.443  -0.395
 33 A    34 A    35 A    36 A    37 A    38 A    39 A    40 A                  
 -0.356
 41 A                                                                          
 -- Virtual --                   
 -0.029   0.034   0.062   0.063   0.080   0.080   0.099   0.103
 42 A    43 A    44 A    45 A    46 A    47 A    48 A    49 A                  
  0.107   0.111   0.120   0.124   0.130   0.149   0.160   0.160
 50 A    51 A    52 A    53 A    54 A    55 A    56 A    57 A                  
  0.177   0.194   0.213   0.265   0.328   0.379   0.387   0.392
 58 A    59 A    60 A    61 A    62 A    63 A    64 A    65 A                  
  0.416   0.427   0.509   0.555   0.559   0.581   0.611   0.617
 66 A    67 A    68 A    69 A    70 A    71 A    72 A    73 A                  
  0.665   0.680   0.710   0.712   0.751   0.772   0.782   0.809
 74 A    75 A    76 A    77 A    78 A    79 A    80 A    81 A                  
  0.830   0.834   0.870   0.909   0.966   1.002   1.057   1.078
 82 A    83 A    84 A    85 A    86 A    87 A    88 A    89 A                  
  1.129   1.138   1.171   1.190   1.218   1.285   1.388   1.499
 90 A    91 A    92 A    93 A    94 A    95 A    96 A    97 A                  
  1.776   1.834   1.910   1.937   1.961   2.024   2.297   2.325
 98 A    99 A   100 A   101 A   102 A   103 A   104 A   105 A                  
  2.404   2.607   2.643   2.728   4.531   4.539   4.546   4.567
106 A   107 A   108 A   109 A   110 A   111 A   112 A   113 A                  
  4.738   7.147   7.228   7.401   8.203   8.222   8.282  10.366
114 A   115 A   116 A   117 A   118 A   119 A   120 A   121 A                  
 14.721  14.746  14.766  14.808  14.832  14.884  26.679  26.773
122 A   123 A   124 A   125 A   126 A   127 A   128 A   129 A                  
 27.010  49.460 165.805 166.031 219.223 293.886 293.905 293.979
130 A   131 A   132 A   133 A   134 A   135 A   136 A   137 A                  
*******
138 A                                                                          

 Occupation and symmetry of molecular orbitals

 Point group: C1 (1 irreducible representation).

                           A     All 
 -------------------------------------
 All molecular orbitals:
  - Alpha                  138   138 
  - Beta                   138   138 
 -------------------------------------
 Alpha orbitals:
  - Frozen occupied        24    24  
  - Active occupied        17    17  
  - Active virtual         97    97  
  - Frozen virtual         0     0   
 -------------------------------------
 Beta orbitals:
  - Frozen occupied        24    24  
  - Active occupied        17    17  
  - Active virtual         97    97  
  - Frozen virtual         0     0   
 -------------------------------------

 Import integrals:   CPU 0.00 s  wall 0.00 s

 Import integrals:   CPU 54.41 s  wall 14.23 s

 MP2 amplitudes:   CPU 0.16 s  wall 0.12 s

Running a double precision version
           CCSD T amplitudes will be solved using DIIS.

           Start     Size      MaxIter   EConv     TConv     
           3         7         100       1.00e-07  1.00e-05  
 ------------------------------------------------------------------------------
           Energy (a.u.)   Ediff      Tdiff       Comment
 ------------------------------------------------------------------------------
         -3714.00859637                           
     1   -3714.01400766   5.41e-03   8.17e-01     
     2   -3714.03165835   1.77e-02   9.95e-02     
     3   -3714.03290135   1.24e-03   4.07e-02     
     4   -3714.03481465   1.91e-03   1.35e-02     Switched to DIIS steps.
     5   -3714.03537398   5.59e-04   1.15e-02     
     6   -3714.03537581   1.83e-06   2.46e-03     
     7   -3714.03536953   6.28e-06   9.73e-04     
     8   -3714.03537105   1.52e-06   1.90e-04     
     9   -3714.03537102   3.07e-08   7.45e-05     
    10   -3714.03537101   3.22e-09   2.61e-05     
    11   -3714.03537111   9.59e-08   1.54e-05     
    12   -3714.03537107   3.94e-08   5.21e-06     
 ------------------------------------------------------------------------------
         -3714.03537107                           CCSD T converged.

End of double precision
 SCF energy                 = -3713.37206577
 MP2 energy                 = -3714.00859637
 CCSD correlation energy     =    -0.66330530
 CCSD total energy           = -3714.03537107

 CCSD  T1^2 = 0.0095  T2^2 = 0.2973  Leading amplitudes:

 Amplitude    Orbitals with energies
  0.0201       41 (A) A                  ->    64 (A) A                   
              -0.3556                          0.3868                     
  0.0201       41 (A) B                  ->    64 (A) B                   
              -0.3556                          0.3868                     
 -0.0159       38 (A) A                  ->    42 (A) A                   
              -0.4661                         -0.0291                     
 -0.0159       38 (A) B                  ->    42 (A) B                   
              -0.4661                         -0.0291                     

 Amplitude    Orbitals with energies
 -0.1425       41 (A) A      41 (A) B    ->    42 (A) A      42 (A) B     
              -0.3556       -0.3556           -0.0291       -0.0291       
  0.1425       41 (A) A      41 (A) B    ->    42 (A) B      42 (A) A     
              -0.3556       -0.3556           -0.0291       -0.0291       
  0.1425       41 (A) B      41 (A) A    ->    42 (A) A      42 (A) B     
              -0.3556       -0.3556           -0.0291       -0.0291       
 -0.1425       41 (A) B      41 (A) A    ->    42 (A) B      42 (A) A     
              -0.3556       -0.3556           -0.0291       -0.0291       

 Computing CCSD intemediates for later calculations in double precision
 Finished.

Running a double precision version
           CCSD Lambda amplitudes will be solved using DIIS.
           Start     Size      MaxIter   EConv     LConv     
           3         7         100       1.00e-07  1.00e-05  
 ------------------------------------------------------------------------------
            Enorm      Ldiff       Comment
 ------------------------------------------------------------------------------
     1     6.03e-02   4.80e-02     
     2     1.31e-02   5.13e-03     
     3     5.44e-03   2.41e-03     
     4     2.56e-03   1.22e-03     Switched to DIIS steps.
     5     8.25e-04   4.87e-04     
     6     3.58e-04   1.31e-04     
     7     1.02e-04   3.42e-05     
     8     4.44e-05   2.33e-06     
     9     1.70e-05   3.26e-06     
    10     6.35e-06   1.34e-06     
    11     2.01e-06   5.63e-07     
    12     8.18e-07   1.49e-07     
    13     3.44e-07   9.38e-08     
    14     1.65e-07   2.05e-08     
    15     8.42e-08   1.25e-08     
 ------------------------------------------------------------------------------
                                   CCSD Lambda converged.

 Computing density matrices in double precision...
           Orbital response amplitudes will be solved using DIIS.
           Start     Size      MaxIter   EConv     LConv     
           3         7         100       1.00e-06  1.00e-06  
 ------------------------------------------------------------------------------
            Enorm      Ldiff       Comment
 ------------------------------------------------------------------------------
     1     1.09e-01   1.73e-03     
     2     1.10e-01   6.45e-03     
     3     1.31e-01   2.42e-02     
     4     1.59e-02   5.76e-02     Switched to DIIS steps.
     5     7.29e-03   2.70e-03     
     6     7.51e-04   5.95e-04     
     7     1.66e-04   8.50e-05     
     8     6.04e-05   2.84e-05     
     9     2.39e-05   4.97e-06     
    10     9.71e-06   2.63e-06     
    11     2.86e-06   9.65e-08     
    12     6.60e-07   1.37e-07     
 ------------------------------------------------------------------------------
                                   Orbital response converged.

 Computing density matrices... Done.
 CCSD calculation:   CPU 1573.45 s  wall 403.60 s

 Transferring MO TPDM to AO TPDM
 Transferring g2_o1o1o1o1
 Transferring g2_o1o1o1v1
 Transferring g2_o1o1v1v1
 Transferring g2_o1v1o1v1
 Transferring g2_o1v1v1v1
 Transferring g2_v1v1v1v1
 Adding separable TPDM
 Computing TPDM gradient
 --------------------------------------------------------
 2e gradient
  Atom          X               Y               Z
 --------------------------------------------------------
    1        -46.871584       10.815203       -0.000000  
    2          9.328345      -31.579569        0.000000  
    3          9.857055       26.416089       -0.000000  
    4         27.686185       -5.651723        0.000000  
 --------------------------------------------------------
 --------------------------------------------------------
 Final gradient
  Atom          X               Y               Z
 --------------------------------------------------------
    1        -46.871584       10.815203       -0.000000  
    2          9.328345      -31.579569        0.000000  
    3          9.857055       26.416089       -0.000000  
    4         27.686185       -5.651723        0.000000  
 --------------------------------------------------------
 Analytic gradient from two-electron contribution:   CPU 303.58 s  wall 89.27 s

 Total ccman2 time:   CPU 1935.17 s  wall 508.46 s


 --------------------------------------------------------------

                    Orbital Energies (a.u.)
 --------------------------------------------------------------

 Alpha MOs
 -- Occupied --
*******-104.859 -80.041 -80.035 -65.180 -58.540 -58.538 -58.538
-10.585  -9.860  -8.053  -8.050  -8.050  -7.580  -7.575  -7.473
 -7.465  -7.465  -5.472  -5.471  -5.471  -5.467  -5.466  -5.466
 -3.212  -3.209  -3.209  -3.200  -3.200  -1.135  -1.052  -0.900
 -0.705  -0.546  -0.538  -0.514  -0.468  -0.466  -0.443  -0.395
 -0.356
 -- Virtual --
 -0.029   0.034   0.062   0.063   0.080   0.080   0.099   0.103
  0.107   0.111   0.120   0.124   0.130   0.149   0.160   0.160
  0.177   0.194   0.213   0.265   0.328   0.379   0.387   0.392
  0.416   0.427   0.509   0.555   0.559   0.581   0.611   0.617
  0.665   0.680   0.710   0.712   0.751   0.772   0.782   0.809
  0.830   0.834   0.870   0.909   0.966   1.002   1.057   1.078
  1.129   1.138   1.171   1.190   1.218   1.285   1.388   1.499
  1.776   1.834   1.910   1.937   1.961   2.024   2.297   2.325
  2.404   2.607   2.643   2.728   4.531   4.539   4.546   4.567
  4.738   7.147   7.228   7.401   8.203   8.222   8.282  10.366
 14.721  14.746  14.766  14.808  14.832  14.884  26.679  26.773
 27.010  49.460 165.805 166.031 219.223 293.886 293.905 293.979
*******
 --------------------------------------------------------------

          Ground-State Mulliken Net Atomic Charges

     Atom                 Charge (a.u.)
  ----------------------------------------
      1 Br                   -0.246767
      2 P                     0.318743
      3 P                    -0.028178
      4 Cl                   -0.043798
  ----------------------------------------
  Sum of atomic charges =     0.000000

 -----------------------------------------------------------------
                    Cartesian Multipole Moments
 -----------------------------------------------------------------
    Charge (ESU x 10^10)
                 0.0000
    Dipole Moment (Debye)
         X       0.1317      Y      -0.0071      Z      -0.0000
       Tot       0.1319
    Quadrupole Moments (Debye-Ang)
        XX     -62.6799     XY       0.2982     YY     -58.2581
        XZ       0.0000     YZ       0.0000     ZZ     -57.6347
    Octopole Moments (Debye-Ang^2)
       XXX      67.4341    XXY      -3.4674    XYY      18.0742
       YYY      -3.1831    XXZ      -0.0000    XYZ      -0.0000
       YYZ       0.0000    XZZ      17.0571    YZZ      -1.0703
       ZZZ      -0.0000
    Hexadecapole Moments (Debye-Ang^3)
      XXXX   -1355.9371   XXXY     -24.3213   XXYY    -254.0335
      XYYY      -8.9635   YYYY    -204.0359   XXXZ      -0.0000
      XXYZ       0.0000   XYYZ       0.0000   YYYZ       0.0000
      XXZZ    -241.7076   XYZZ      -2.0591   YYZZ     -46.3669
      XZZZ       0.0000   YZZZ       0.0000   ZZZZ     -80.8294
 -----------------------------------------------------------------
 DrvMan completing analytic gradient of the correlated energy
 Correlated dipole moment
            1
    1   0.0518121
    2  -0.0027878
    3  -0.0000000
 Energy read as -3714.035371069
 Full Analytical Gradient: (in a.u., or Hartree/Bohr)
             1             2             3             4
    1    0.00006075    0.00000556   -0.00001660   -0.00004971
    2   -0.00005258    0.00024052   -0.00024264    0.00005470
    3   -0.00000000    0.00000000   -0.00000000    0.00000000
 Gradient time:  CPU 0.74 s  wall 0.78 s
 ----------------------------------------------------------------
             Standard Nuclear Orientation (Angstroms)
    I     Atom           X                Y                Z
 ----------------------------------------------------------------
    1      Br      1.9908712033    -0.1095270875    -0.0000000000
    2      P      -0.0214345646     0.9116676799     0.0000000000
    3      P      -1.1651788082    -0.7828759009     0.0000000000
    4      Cl     -3.0518406778     0.1109747868    -0.0000000000
 ----------------------------------------------------------------
 Nuclear Repulsion Energy =   437.5090998274 hartrees
 There are       41 alpha and       41 beta electrons

                       Distance Matrix (Angstroms)
             Br(  1)   P (  2)   P (  3)
   P (  2)  2.256593
   P (  3)  3.227081  2.044414
   Cl(  4)  5.047531  3.134401  2.087693

 Requested basis set is 6-311++G(d,p)
 There are 58 shells and 138 basis functions
 A cutoff of  1.0D-14 yielded   1404 shell pairs
 There are      8542 function pairs (      9318 Cartesian)
 Smallest overlap matrix eigenvalue = 4.97E-04
 Guess MOs from SCF MO coefficient file

 -----------------------------------------------------------------------
  General SCF calculation program by
  Eric Jon Sundstrom, Paul Horn, Yuezhi Mao, Dmitri Zuev, Alec White,
  David Stuck, Shaama M.S., Shane Yost, Joonho Lee, David Small,
  Daniel Levine, Susi Lehtola, Hugh Burton, Evgeny Epifanovsky
 -----------------------------------------------------------------------
 Hartree-Fock
 using 4 threads for integral computing
 -------------------------------------------------------
 OpenMP Integral computing Module                
 Release: version 2.0, May 2017, Q-Chem Inc. Pleasanton 
 -------------------------------------------------------
 A restricted SCF calculation will be
 performed using DIIS
 SCF converges when DIIS error is below 1.0e-08
 ---------------------------------------
  Cycle       Energy         DIIS error
 ---------------------------------------
    1   -3713.3721435699      1.48e-05  
    2   -3713.3721443824      4.11e-06  
    3   -3713.3721444682      1.85e-06  
    4   -3713.3721444837      5.32e-07  
    5   -3713.3721444860      2.40e-07  
    6   -3713.3721444863      8.46e-08  
    7   -3713.3721444864      3.27e-08  
    8   -3713.3721444864      1.35e-08  
    9   -3713.3721444864      7.65e-09  Convergence criterion met
 ---------------------------------------
 SCF time:   CPU 8.34s  wall 3.00s 
 SCF   energy in the final basis set =    -3713.3721444864
 Total energy in the final basis set =    -3713.3721444864


 ------------------------------------------------------------------------------

   CCMAN2: suite of methods based on coupled cluster
           and equation of motion theories.

   Components:
   * libvmm-1.3-trunk
     by Evgeny Epifanovsky, Ilya Kaliman.
   * libtensor-2.5-trunk
     by Evgeny Epifanovsky, Michael Wormit, Dmitry Zuev, Sam Manzer, 
        Ilya Kaliman.
   * libcc-2.5-trunk
     by Evgeny Epifanovsky, Arik Landau, Tomasz Kus, Kirill Khistyaev, 
        Dmitry Zuev, Prashant Manohar, Xintian Feng, Anna Krylov, 
        Matthew Goldey, Alec White, Thomas Jagau, Kaushik Nanda, 
        Anastasia Gunina, Alexander Kunitsa, Joonho Lee.

   CCMAN original authors:
   Anna I. Krylov, C. David Sherrill, Steven R. Gwaltney,
   Edward F. C. Byrd (2000)
   Sergey V. Levchenko, Lyudmila V. Slipchenko, Tao Wang,
   Ana-Maria C. Cristian (2003)
   Piotr A. Pieniazek, C. Melania Oana, Evgeny Epifanovsky (2007)
   Prashant Manohar (2009)

 ------------------------------------------------------------------------------


 Allocating and initializing 29808MB of RAM...
 Calculation will run on 4 cores.


 Alpha MOs, Restricted
 -- Occupied --                  
-490.05 -104.86  -80.04  -80.04  -65.18  -58.54  -58.54  -58.54
  1 A     2 A     3 A     4 A     5 A     6 A     7 A     8 A                  
-10.585  -9.860  -8.053  -8.050  -8.050  -7.580  -7.575  -7.473
  9 A    10 A    11 A    12 A    13 A    14 A    15 A    16 A                  
 -7.465  -7.465  -5.472  -5.471  -5.471  -5.467  -5.466  -5.466
 17 A    18 A    19 A    20 A    21 A    22 A    23 A    24 A                  
 -3.212  -3.209  -3.209  -3.200  -3.200  -1.135  -1.053  -0.900
 25 A    26 A    27 A    28 A    29 A    30 A    31 A    32 A                  
 -0.705  -0.546  -0.538  -0.514  -0.468  -0.466  -0.443  -0.394
 33 A    34 A    35 A    36 A    37 A    38 A    39 A    40 A                  
 -0.356
 41 A                                                                          
 -- Virtual --                   
 -0.029   0.034   0.062   0.063   0.080   0.080   0.099   0.103
 42 A    43 A    44 A    45 A    46 A    47 A    48 A    49 A                  
  0.108   0.111   0.120   0.124   0.130   0.149   0.160   0.160
 50 A    51 A    52 A    53 A    54 A    55 A    56 A    57 A                  
  0.177   0.194   0.213   0.265   0.328   0.379   0.387   0.392
 58 A    59 A    60 A    61 A    62 A    63 A    64 A    65 A                  
  0.416   0.428   0.508   0.555   0.559   0.581   0.611   0.617
 66 A    67 A    68 A    69 A    70 A    71 A    72 A    73 A                  
  0.664   0.679   0.709   0.711   0.751   0.772   0.782   0.809
 74 A    75 A    76 A    77 A    78 A    79 A    80 A    81 A                  
  0.831   0.834   0.870   0.909   0.966   1.002   1.057   1.078
 82 A    83 A    84 A    85 A    86 A    87 A    88 A    89 A                  
  1.129   1.138   1.171   1.190   1.218   1.286   1.389   1.500
 90 A    91 A    92 A    93 A    94 A    95 A    96 A    97 A                  
  1.776   1.834   1.910   1.937   1.961   2.024   2.297   2.325
 98 A    99 A   100 A   101 A   102 A   103 A   104 A   105 A                  
  2.404   2.607   2.643   2.728   4.530   4.539   4.546   4.567
106 A   107 A   108 A   109 A   110 A   111 A   112 A   113 A                  
  4.738   7.147   7.228   7.402   8.202   8.222   8.282  10.366
114 A   115 A   116 A   117 A   118 A   119 A   120 A   121 A                  
 14.721  14.746  14.767  14.809  14.832  14.884  26.679  26.773
122 A   123 A   124 A   125 A   126 A   127 A   128 A   129 A                  
 27.010  49.460 165.805 166.032 219.223 293.886 293.905 293.979
130 A   131 A   132 A   133 A   134 A   135 A   136 A   137 A                  
*******
138 A                                                                          

 Beta MOs, Restricted
 -- Occupied --                  
-490.05 -104.86  -80.04  -80.04  -65.18  -58.54  -58.54  -58.54
  1 A     2 A     3 A     4 A     5 A     6 A     7 A     8 A                  
-10.585  -9.860  -8.053  -8.050  -8.050  -7.580  -7.575  -7.473
  9 A    10 A    11 A    12 A    13 A    14 A    15 A    16 A                  
 -7.465  -7.465  -5.472  -5.471  -5.471  -5.467  -5.466  -5.466
 17 A    18 A    19 A    20 A    21 A    22 A    23 A    24 A                  
 -3.212  -3.209  -3.209  -3.200  -3.200  -1.135  -1.053  -0.900
 25 A    26 A    27 A    28 A    29 A    30 A    31 A    32 A                  
 -0.705  -0.546  -0.538  -0.514  -0.468  -0.466  -0.443  -0.394
 33 A    34 A    35 A    36 A    37 A    38 A    39 A    40 A                  
 -0.356
 41 A                                                                          
 -- Virtual --                   
 -0.029   0.034   0.062   0.063   0.080   0.080   0.099   0.103
 42 A    43 A    44 A    45 A    46 A    47 A    48 A    49 A                  
  0.108   0.111   0.120   0.124   0.130   0.149   0.160   0.160
 50 A    51 A    52 A    53 A    54 A    55 A    56 A    57 A                  
  0.177   0.194   0.213   0.265   0.328   0.379   0.387   0.392
 58 A    59 A    60 A    61 A    62 A    63 A    64 A    65 A                  
  0.416   0.428   0.508   0.555   0.559   0.581   0.611   0.617
 66 A    67 A    68 A    69 A    70 A    71 A    72 A    73 A                  
  0.664   0.679   0.709   0.711   0.751   0.772   0.782   0.809
 74 A    75 A    76 A    77 A    78 A    79 A    80 A    81 A                  
  0.831   0.834   0.870   0.909   0.966   1.002   1.057   1.078
 82 A    83 A    84 A    85 A    86 A    87 A    88 A    89 A                  
  1.129   1.138   1.171   1.190   1.218   1.286   1.389   1.500
 90 A    91 A    92 A    93 A    94 A    95 A    96 A    97 A                  
  1.776   1.834   1.910   1.937   1.961   2.024   2.297   2.325
 98 A    99 A   100 A   101 A   102 A   103 A   104 A   105 A                  
  2.404   2.607   2.643   2.728   4.530   4.539   4.546   4.567
106 A   107 A   108 A   109 A   110 A   111 A   112 A   113 A                  
  4.738   7.147   7.228   7.402   8.202   8.222   8.282  10.366
114 A   115 A   116 A   117 A   118 A   119 A   120 A   121 A                  
 14.721  14.746  14.767  14.809  14.832  14.884  26.679  26.773
122 A   123 A   124 A   125 A   126 A   127 A   128 A   129 A                  
 27.010  49.460 165.805 166.032 219.223 293.886 293.905 293.979
130 A   131 A   132 A   133 A   134 A   135 A   136 A   137 A                  
*******
138 A                                                                          

 Occupation and symmetry of molecular orbitals

 Point group: C1 (1 irreducible representation).

                           A     All 
 -------------------------------------
 All molecular orbitals:
  - Alpha                  138   138 
  - Beta                   138   138 
 -------------------------------------
 Alpha orbitals:
  - Frozen occupied        24    24  
  - Active occupied        17    17  
  - Active virtual         97    97  
  - Frozen virtual         0     0   
 -------------------------------------
 Beta orbitals:
  - Frozen occupied        24    24  
  - Active occupied        17    17  
  - Active virtual         97    97  
  - Frozen virtual         0     0   
 -------------------------------------

 Import integrals:   CPU 0.00 s  wall 0.00 s

 Import integrals:   CPU 53.72 s  wall 13.98 s

 MP2 amplitudes:   CPU 0.16 s  wall 0.12 s

Running a double precision version
           CCSD T amplitudes will be solved using DIIS.

           Start     Size      MaxIter   EConv     TConv     
           3         7         100       1.00e-07  1.00e-05  
 ------------------------------------------------------------------------------
           Energy (a.u.)   Ediff      Tdiff       Comment
 ------------------------------------------------------------------------------
         -3714.00858721                           
     1   -3714.01402929   5.44e-03   8.16e-01     
     2   -3714.03166073   1.76e-02   9.95e-02     
     3   -3714.03290604   1.25e-03   4.06e-02     
     4   -3714.03481584   1.91e-03   1.35e-02     Switched to DIIS steps.
     5   -3714.03537348   5.58e-04   1.15e-02     
     6   -3714.03537520   1.73e-06   2.45e-03     
     7   -3714.03536899   6.21e-06   9.69e-04     
     8   -3714.03537051   1.51e-06   1.89e-04     
     9   -3714.03537048   2.95e-08   7.43e-05     
    10   -3714.03537047   1.34e-09   2.60e-05     
    11   -3714.03537057   9.54e-08   1.54e-05     
    12   -3714.03537053   3.92e-08   5.17e-06     
 ------------------------------------------------------------------------------
         -3714.03537053                           CCSD T converged.

End of double precision
 SCF energy                 = -3713.37214449
 MP2 energy                 = -3714.00858721
 CCSD correlation energy     =    -0.66322604
 CCSD total energy           = -3714.03537053

 CCSD  T1^2 = 0.0095  T2^2 = 0.2970  Leading amplitudes:

 Amplitude    Orbitals with energies
 -0.0201       41 (A) A                  ->    64 (A) A                   
              -0.3558                          0.3867                     
 -0.0201       41 (A) B                  ->    64 (A) B                   
              -0.3558                          0.3867                     
  0.0159       38 (A) A                  ->    42 (A) A                   
              -0.4662                         -0.0289                     
  0.0159       38 (A) B                  ->    42 (A) B                   
              -0.4662                         -0.0289                     

 Amplitude    Orbitals with energies
 -0.1421       41 (A) A      41 (A) B    ->    42 (A) A      42 (A) B     
              -0.3558       -0.3558           -0.0289       -0.0289       
  0.1421       41 (A) A      41 (A) B    ->    42 (A) B      42 (A) A     
              -0.3558       -0.3558           -0.0289       -0.0289       
  0.1421       41 (A) B      41 (A) A    ->    42 (A) A      42 (A) B     
              -0.3558       -0.3558           -0.0289       -0.0289       
 -0.1421       41 (A) B      41 (A) A    ->    42 (A) B      42 (A) A     
              -0.3558       -0.3558           -0.0289       -0.0289       

 Computing CCSD intemediates for later calculations in double precision
 Finished.

Running a double precision version
           CCSD Lambda amplitudes will be solved using DIIS.
           Start     Size      MaxIter   EConv     LConv     
           3         7         100       1.00e-07  1.00e-05  
 ------------------------------------------------------------------------------
            Enorm      Ldiff       Comment
 ------------------------------------------------------------------------------
     1     6.02e-02   4.79e-02     
     2     1.30e-02   5.13e-03     
     3     5.43e-03   2.40e-03     
     4     2.56e-03   1.22e-03     Switched to DIIS steps.
     5     8.22e-04   4.84e-04     
     6     3.57e-04   1.31e-04     
     7     1.02e-04   3.39e-05     
     8     4.43e-05   2.35e-06     
     9     1.69e-05   3.26e-06     
    10     6.31e-06   1.33e-06     
    11     1.99e-06   5.58e-07     
    12     8.08e-07   1.47e-07     
    13     3.40e-07   9.29e-08     
    14     1.62e-07   2.04e-08     
    15     8.30e-08   1.24e-08     
 ------------------------------------------------------------------------------
                                   CCSD Lambda converged.

 Computing density matrices in double precision...
           Orbital response amplitudes will be solved using DIIS.
           Start     Size      MaxIter   EConv     LConv     
           3         7         100       1.00e-06  1.00e-06  
 ------------------------------------------------------------------------------
            Enorm      Ldiff       Comment
 ------------------------------------------------------------------------------
     1     1.09e-01   1.69e-03     
     2     1.09e-01   6.45e-03     
     3     1.30e-01   2.41e-02     
     4     1.58e-02   5.75e-02     Switched to DIIS steps.
     5     7.24e-03   2.67e-03     
     6     7.49e-04   5.87e-04     
     7     1.64e-04   8.50e-05     
     8     5.97e-05   2.83e-05     
     9     2.35e-05   4.96e-06     
    10     9.53e-06   2.61e-06     
    11     2.81e-06   9.44e-08     
    12     6.54e-07   1.33e-07     
 ------------------------------------------------------------------------------
                                   Orbital response converged.

 Computing density matrices... Done.
 CCSD calculation:   CPU 1573.52 s  wall 403.63 s

 Transferring MO TPDM to AO TPDM
 Transferring g2_o1o1o1o1
 Transferring g2_o1o1o1v1
 Transferring g2_o1o1v1v1
 Transferring g2_o1v1o1v1
 Transferring g2_o1v1v1v1
 Transferring g2_v1v1v1v1
 Adding separable TPDM
 Computing TPDM gradient
 --------------------------------------------------------
 2e gradient
  Atom          X               Y               Z
 --------------------------------------------------------
    1        -46.903982       10.800954       -0.000000  
    2          9.333423      -31.568801        0.000000  
    3          9.877054       26.422975       -0.000000  
    4         27.693505       -5.655128        0.000000  
 --------------------------------------------------------
 --------------------------------------------------------
 Final gradient
  Atom          X               Y               Z
 --------------------------------------------------------
    1        -46.903982       10.800954       -0.000000  
    2          9.333423      -31.568801        0.000000  
    3          9.877054       26.422975       -0.000000  
    4         27.693505       -5.655128        0.000000  
 --------------------------------------------------------
 Analytic gradient from two-electron contribution:   CPU 302.42 s  wall 88.33 s

 Total ccman2 time:   CPU 1933.36 s  wall 507.29 s


 --------------------------------------------------------------

                    Orbital Energies (a.u.)
 --------------------------------------------------------------

 Alpha MOs
 -- Occupied --
*******-104.859 -80.041 -80.035 -65.180 -58.540 -58.539 -58.539
-10.585  -9.860  -8.053  -8.050  -8.050  -7.580  -7.575  -7.473
 -7.465  -7.465  -5.472  -5.471  -5.471  -5.467  -5.466  -5.466
 -3.212  -3.209  -3.209  -3.200  -3.200  -1.135  -1.053  -0.900
 -0.705  -0.546  -0.538  -0.514  -0.468  -0.466  -0.443  -0.394
 -0.356
 -- Virtual --
 -0.029   0.034   0.062   0.063   0.080   0.080   0.099   0.103
  0.108   0.111   0.120   0.124   0.130   0.149   0.160   0.160
  0.177   0.194   0.213   0.265   0.328   0.379   0.387   0.392
  0.416   0.428   0.508   0.555   0.559   0.581   0.611   0.617
  0.664   0.679   0.709   0.711   0.751   0.772   0.782   0.809
  0.831   0.834   0.870   0.909   0.966   1.002   1.057   1.078
  1.129   1.138   1.171   1.190   1.218   1.286   1.389   1.500
  1.776   1.834   1.910   1.937   1.961   2.024   2.297   2.325
  2.404   2.607   2.643   2.728   4.530   4.539   4.546   4.567
  4.738   7.147   7.228   7.402   8.202   8.222   8.282  10.366
 14.721  14.746  14.767  14.809  14.832  14.884  26.679  26.773
 27.010  49.460 165.805 166.032 219.223 293.886 293.905 293.979
*******
 --------------------------------------------------------------

          Ground-State Mulliken Net Atomic Charges

     Atom                 Charge (a.u.)
  ----------------------------------------
      1 Br                   -0.246273
      2 P                     0.318506
      3 P                    -0.028566
      4 Cl                   -0.043667
  ----------------------------------------
  Sum of atomic charges =    -0.000000

 -----------------------------------------------------------------
                    Cartesian Multipole Moments
 -----------------------------------------------------------------
    Charge (ESU x 10^10)
                -0.0000
    Dipole Moment (Debye)
         X       0.1364      Y      -0.0089      Z      -0.0000
       Tot       0.1366
    Quadrupole Moments (Debye-Ang)
        XX     -62.6641     XY       0.2972     YY     -58.2692
        XZ      -0.0000     YZ       0.0000     ZZ     -57.6288
    Octopole Moments (Debye-Ang^2)
       XXX      67.4492    XXY      -3.4330    XYY      18.0821
       YYY      -3.1079    XXZ      -0.0000    XYZ      -0.0000
       YYZ      -0.0000    XZZ      17.0611    YZZ      -1.0439
       ZZZ      -0.0000
    Hexadecapole Moments (Debye-Ang^3)
      XXXX   -1355.7027   XXXY     -24.3092   XXYY    -254.0026
      XYYY      -8.9717   YYYY    -203.7974   XXXZ      -0.0000
      XXYZ       0.0000   XYYZ       0.0000   YYYZ       0.0000
      XXZZ    -241.6910   XYZZ      -2.0601   YYZZ     -46.3200
      XZZZ      -0.0000   YZZZ       0.0000   ZZZZ     -80.8089
 -----------------------------------------------------------------
 DrvMan completing analytic gradient of the correlated energy
 Correlated dipole moment
            1
    1   0.0536461
    2  -0.0035146
    3  -0.0000000
 Energy read as -3714.035370531
 Full Analytical Gradient: (in a.u., or Hartree/Bohr)
             1             2             3             4
    1   -0.00008385   -0.00013426    0.00030182   -0.00008371
    2    0.00008855   -0.00052542    0.00041710    0.00001977
    3    0.00000000   -0.00000000   -0.00000000   -0.00000000
 Gradient time:  CPU 0.74 s  wall 0.77 s
 ----------------------------------------------------------------
             Standard Nuclear Orientation (Angstroms)
    I     Atom           X                Y                Z
 ----------------------------------------------------------------
    1      Br      1.9908712033    -0.1095270875    -0.0000000000
    2      P      -0.0214345646     0.9126676799     0.0010000000
    3      P      -1.1651788082    -0.7828759009     0.0000000000
    4      Cl     -3.0518406778     0.1109747868    -0.0000000000
 ----------------------------------------------------------------
 Nuclear Repulsion Energy =   437.4572697315 hartrees
 There are       41 alpha and       41 beta electrons

                       Distance Matrix (Angstroms)
             Br(  1)   P (  2)   P (  3)
   P (  2)  2.257046
   P (  3)  3.227081  2.045243
   Cl(  4)  5.047531  3.134657  2.087693

 Requested basis set is 6-311++G(d,p)
 There are 58 shells and 138 basis functions
 A cutoff of  1.0D-14 yielded   1404 shell pairs
 There are      8542 function pairs (      9318 Cartesian)
 Smallest overlap matrix eigenvalue = 4.98E-04
 Guess MOs from SCF MO coefficient file

 -----------------------------------------------------------------------
  General SCF calculation program by
  Eric Jon Sundstrom, Paul Horn, Yuezhi Mao, Dmitri Zuev, Alec White,
  David Stuck, Shaama M.S., Shane Yost, Joonho Lee, David Small,
  Daniel Levine, Susi Lehtola, Hugh Burton, Evgeny Epifanovsky
 -----------------------------------------------------------------------
 Hartree-Fock
 using 4 threads for integral computing
 -------------------------------------------------------
 OpenMP Integral computing Module                
 Release: version 2.0, May 2017, Q-Chem Inc. Pleasanton 
 -------------------------------------------------------
 A restricted SCF calculation will be
 performed using DIIS
 SCF converges when DIIS error is below 1.0e-08
 ---------------------------------------
  Cycle       Energy         DIIS error
 ---------------------------------------
    1   -3713.3721050614      9.26e-06  
    2   -3713.3721054420      2.67e-06  
    3   -3713.3721054939      1.20e-06  
    4   -3713.3721055033      4.44e-07  
    5   -3713.3721055058      2.20e-07  
    6   -3713.3721055064      1.21e-07  
    7   -3713.3721055067      5.70e-08  
    8   -3713.3721055068      2.09e-08  
    9   -3713.3721055068      7.68e-09  Convergence criterion met
 ---------------------------------------
 SCF time:   CPU 8.27s  wall 2.00s 
 SCF   energy in the final basis set =    -3713.3721055068
 Total energy in the final basis set =    -3713.3721055068


 ------------------------------------------------------------------------------

   CCMAN2: suite of methods based on coupled cluster
           and equation of motion theories.

   Components:
   * libvmm-1.3-trunk
     by Evgeny Epifanovsky, Ilya Kaliman.
   * libtensor-2.5-trunk
     by Evgeny Epifanovsky, Michael Wormit, Dmitry Zuev, Sam Manzer, 
        Ilya Kaliman.
   * libcc-2.5-trunk
     by Evgeny Epifanovsky, Arik Landau, Tomasz Kus, Kirill Khistyaev, 
        Dmitry Zuev, Prashant Manohar, Xintian Feng, Anna Krylov, 
        Matthew Goldey, Alec White, Thomas Jagau, Kaushik Nanda, 
        Anastasia Gunina, Alexander Kunitsa, Joonho Lee.

   CCMAN original authors:
   Anna I. Krylov, C. David Sherrill, Steven R. Gwaltney,
   Edward F. C. Byrd (2000)
   Sergey V. Levchenko, Lyudmila V. Slipchenko, Tao Wang,
   Ana-Maria C. Cristian (2003)
   Piotr A. Pieniazek, C. Melania Oana, Evgeny Epifanovsky (2007)
   Prashant Manohar (2009)

 ------------------------------------------------------------------------------


 Allocating and initializing 29808MB of RAM...
 Calculation will run on 4 cores.


 Alpha MOs, Restricted
 -- Occupied --                  
-490.05 -104.86  -80.04  -80.04  -65.18  -58.54  -58.54  -58.54
  1 A     2 A     3 A     4 A     5 A     6 A     7 A     8 A                  
-10.585  -9.860  -8.053  -8.050  -8.050  -7.580  -7.575  -7.473
  9 A    10 A    11 A    12 A    13 A    14 A    15 A    16 A                  
 -7.465  -7.465  -5.472  -5.471  -5.471  -5.467  -5.466  -5.466
 17 A    18 A    19 A    20 A    21 A    22 A    23 A    24 A                  
 -3.212  -3.209  -3.209  -3.200  -3.200  -1.135  -1.053  -0.900
 25 A    26 A    27 A    28 A    29 A    30 A    31 A    32 A                  
 -0.705  -0.546  -0.538  -0.514  -0.468  -0.466  -0.443  -0.394
 33 A    34 A    35 A    36 A    37 A    38 A    39 A    40 A                  
 -0.356
 41 A                                                                          
 -- Virtual --                   
 -0.029   0.034   0.062   0.063   0.080   0.080   0.099   0.103
 42 A    43 A    44 A    45 A    46 A    47 A    48 A    49 A                  
  0.108   0.111   0.120   0.124   0.130   0.149   0.160   0.160
 50 A    51 A    52 A    53 A    54 A    55 A    56 A    57 A                  
  0.177   0.194   0.213   0.265   0.328   0.379   0.387   0.392
 58 A    59 A    60 A    61 A    62 A    63 A    64 A    65 A                  
  0.416   0.427   0.508   0.555   0.559   0.581   0.611   0.617
 66 A    67 A    68 A    69 A    70 A    71 A    72 A    73 A                  
  0.665   0.680   0.709   0.712   0.751   0.772   0.782   0.809
 74 A    75 A    76 A    77 A    78 A    79 A    80 A    81 A                  
  0.830   0.834   0.870   0.909   0.966   1.002   1.057   1.078
 82 A    83 A    84 A    85 A    86 A    87 A    88 A    89 A                  
  1.129   1.138   1.171   1.190   1.218   1.285   1.388   1.500
 90 A    91 A    92 A    93 A    94 A    95 A    96 A    97 A                  
  1.776   1.834   1.910   1.937   1.961   2.024   2.297   2.325
 98 A    99 A   100 A   101 A   102 A   103 A   104 A   105 A                  
  2.404   2.607   2.643   2.728   4.530   4.539   4.546   4.567
106 A   107 A   108 A   109 A   110 A   111 A   112 A   113 A                  
  4.738   7.147   7.228   7.402   8.202   8.222   8.282  10.366
114 A   115 A   116 A   117 A   118 A   119 A   120 A   121 A                  
 14.721  14.746  14.767  14.809  14.832  14.884  26.679  26.773
122 A   123 A   124 A   125 A   126 A   127 A   128 A   129 A                  
 27.010  49.460 165.805 166.031 219.223 293.886 293.905 293.979
130 A   131 A   132 A   133 A   134 A   135 A   136 A   137 A                  
*******
138 A                                                                          

 Beta MOs, Restricted
 -- Occupied --                  
-490.05 -104.86  -80.04  -80.04  -65.18  -58.54  -58.54  -58.54
  1 A     2 A     3 A     4 A     5 A     6 A     7 A     8 A                  
-10.585  -9.860  -8.053  -8.050  -8.050  -7.580  -7.575  -7.473
  9 A    10 A    11 A    12 A    13 A    14 A    15 A    16 A                  
 -7.465  -7.465  -5.472  -5.471  -5.471  -5.467  -5.466  -5.466
 17 A    18 A    19 A    20 A    21 A    22 A    23 A    24 A                  
 -3.212  -3.209  -3.209  -3.200  -3.200  -1.135  -1.053  -0.900
 25 A    26 A    27 A    28 A    29 A    30 A    31 A    32 A                  
 -0.705  -0.546  -0.538  -0.514  -0.468  -0.466  -0.443  -0.394
 33 A    34 A    35 A    36 A    37 A    38 A    39 A    40 A                  
 -0.356
 41 A                                                                          
 -- Virtual --                   
 -0.029   0.034   0.062   0.063   0.080   0.080   0.099   0.103
 42 A    43 A    44 A    45 A    46 A    47 A    48 A    49 A                  
  0.108   0.111   0.120   0.124   0.130   0.149   0.160   0.160
 50 A    51 A    52 A    53 A    54 A    55 A    56 A    57 A                  
  0.177   0.194   0.213   0.265   0.328   0.379   0.387   0.392
 58 A    59 A    60 A    61 A    62 A    63 A    64 A    65 A                  
  0.416   0.427   0.508   0.555   0.559   0.581   0.611   0.617
 66 A    67 A    68 A    69 A    70 A    71 A    72 A    73 A                  
  0.665   0.680   0.709   0.712   0.751   0.772   0.782   0.809
 74 A    75 A    76 A    77 A    78 A    79 A    80 A    81 A                  
  0.830   0.834   0.870   0.909   0.966   1.002   1.057   1.078
 82 A    83 A    84 A    85 A    86 A    87 A    88 A    89 A                  
  1.129   1.138   1.171   1.190   1.218   1.285   1.388   1.500
 90 A    91 A    92 A    93 A    94 A    95 A    96 A    97 A                  
  1.776   1.834   1.910   1.937   1.961   2.024   2.297   2.325
 98 A    99 A   100 A   101 A   102 A   103 A   104 A   105 A                  
  2.404   2.607   2.643   2.728   4.530   4.539   4.546   4.567
106 A   107 A   108 A   109 A   110 A   111 A   112 A   113 A                  
  4.738   7.147   7.228   7.402   8.202   8.222   8.282  10.366
114 A   115 A   116 A   117 A   118 A   119 A   120 A   121 A                  
 14.721  14.746  14.767  14.809  14.832  14.884  26.679  26.773
122 A   123 A   124 A   125 A   126 A   127 A   128 A   129 A                  
 27.010  49.460 165.805 166.031 219.223 293.886 293.905 293.979
130 A   131 A   132 A   133 A   134 A   135 A   136 A   137 A                  
*******
138 A                                                                          

 Occupation and symmetry of molecular orbitals

 Point group: C1 (1 irreducible representation).

                           A     All 
 -------------------------------------
 All molecular orbitals:
  - Alpha                  138   138 
  - Beta                   138   138 
 -------------------------------------
 Alpha orbitals:
  - Frozen occupied        24    24  
  - Active occupied        17    17  
  - Active virtual         97    97  
  - Frozen virtual         0     0   
 -------------------------------------
 Beta orbitals:
  - Frozen occupied        24    24  
  - Active occupied        17    17  
  - Active virtual         97    97  
  - Frozen virtual         0     0   
 -------------------------------------

 Import integrals:   CPU 0.00 s  wall 0.00 s

 Import integrals:   CPU 53.31 s  wall 13.74 s

 MP2 amplitudes:   CPU 0.16 s  wall 0.12 s

Running a double precision version
           CCSD T amplitudes will be solved using DIIS.

           Start     Size      MaxIter   EConv     TConv     
           3         7         100       1.00e-07  1.00e-05  
 ------------------------------------------------------------------------------
           Energy (a.u.)   Ediff      Tdiff       Comment
 ------------------------------------------------------------------------------
         -3714.00859213                           
     1   -3714.01401884   5.43e-03   8.16e-01     
     2   -3714.03165989   1.76e-02   9.95e-02     
     3   -3714.03290405   1.24e-03   4.07e-02     
     4   -3714.03481560   1.91e-03   1.35e-02     Switched to DIIS steps.
     5   -3714.03537408   5.58e-04   1.15e-02     
     6   -3714.03537586   1.78e-06   2.45e-03     
     7   -3714.03536961   6.25e-06   9.71e-04     
     8   -3714.03537113   1.52e-06   1.89e-04     
     9   -3714.03537110   3.01e-08   7.44e-05     
    10   -3714.03537110   2.28e-09   2.60e-05     
    11   -3714.03537119   9.56e-08   1.54e-05     
    12   -3714.03537115   3.93e-08   5.19e-06     
 ------------------------------------------------------------------------------
         -3714.03537115                           CCSD T converged.

End of double precision
 SCF energy                 = -3713.37210551
 MP2 energy                 = -3714.00859213
 CCSD correlation energy     =    -0.66326565
 CCSD total energy           = -3714.03537115

 CCSD  T1^2 = 0.0095  T2^2 = 0.2971  Leading amplitudes:

 Amplitude    Orbitals with energies
  0.0201       41 (A) A                  ->    64 (A) A                   
              -0.3557                          0.3868                     
  0.0201       41 (A) B                  ->    64 (A) B                   
              -0.3557                          0.3868                     
 -0.0159       38 (A) A                  ->    42 (A) A                   
              -0.4662                         -0.0290                     
 -0.0159       38 (A) B                  ->    42 (A) B                   
              -0.4662                         -0.0290                     

 Amplitude    Orbitals with energies
 -0.1423       41 (A) A      41 (A) B    ->    42 (A) A      42 (A) B     
              -0.3557       -0.3557           -0.0290       -0.0290       
  0.1423       41 (A) A      41 (A) B    ->    42 (A) B      42 (A) A     
              -0.3557       -0.3557           -0.0290       -0.0290       
  0.1423       41 (A) B      41 (A) A    ->    42 (A) A      42 (A) B     
              -0.3557       -0.3557           -0.0290       -0.0290       
 -0.1423       41 (A) B      41 (A) A    ->    42 (A) B      42 (A) A     
              -0.3557       -0.3557           -0.0290       -0.0290       

 Computing CCSD intemediates for later calculations in double precision
 Finished.

Running a double precision version
           CCSD Lambda amplitudes will be solved using DIIS.
           Start     Size      MaxIter   EConv     LConv     
           3         7         100       1.00e-07  1.00e-05  
 ------------------------------------------------------------------------------
            Enorm      Ldiff       Comment
 ------------------------------------------------------------------------------
     1     6.02e-02   4.79e-02     
     2     1.31e-02   5.13e-03     
     3     5.44e-03   2.41e-03     
     4     2.56e-03   1.22e-03     Switched to DIIS steps.
     5     8.24e-04   4.86e-04     
     6     3.57e-04   1.31e-04     
     7     1.02e-04   3.40e-05     
     8     4.44e-05   2.34e-06     
     9     1.70e-05   3.26e-06     
    10     6.33e-06   1.34e-06     
    11     2.00e-06   5.60e-07     
    12     8.13e-07   1.48e-07     
    13     3.42e-07   9.34e-08     
    14     1.64e-07   2.04e-08     
    15     8.36e-08   1.25e-08     
 ------------------------------------------------------------------------------
                                   CCSD Lambda converged.

 Computing density matrices in double precision...
           Orbital response amplitudes will be solved using DIIS.
           Start     Size      MaxIter   EConv     LConv     
           3         7         100       1.00e-06  1.00e-06  
 ------------------------------------------------------------------------------
            Enorm      Ldiff       Comment
 ------------------------------------------------------------------------------
     1     1.09e-01   1.71e-03     
     2     1.10e-01   6.45e-03     
     3     1.31e-01   2.41e-02     
     4     1.59e-02   5.75e-02     Switched to DIIS steps.
     5     7.27e-03   2.68e-03     
     6     7.50e-04   5.91e-04     
     7     1.65e-04   8.50e-05     
     8     6.01e-05   2.84e-05     
     9     2.37e-05   4.97e-06     
    10     9.62e-06   2.62e-06     
    11     2.83e-06   9.55e-08     
    12     6.57e-07   1.35e-07     
 ------------------------------------------------------------------------------
                                   Orbital response converged.

 Computing density matrices... Done.
 CCSD calculation:   CPU 1573.15 s  wall 403.42 s

 Transferring MO TPDM to AO TPDM
 Transferring g2_o1o1o1o1
 Transferring g2_o1o1o1v1
 Transferring g2_o1o1v1v1
 Transferring g2_o1v1o1v1
 Transferring g2_o1v1v1v1
 Transferring g2_v1v1v1v1
 Adding separable TPDM
 Computing TPDM gradient
 --------------------------------------------------------
 2e gradient
  Atom          X               Y               Z
 --------------------------------------------------------
    1        -46.887782       10.808083        0.013102  
    2          9.330887      -31.574195       -0.024911  
    3          9.867050       26.419534        0.009560  
    4         27.689845       -5.653423        0.002249  
 --------------------------------------------------------
 --------------------------------------------------------
 Final gradient
  Atom          X               Y               Z
 --------------------------------------------------------
    1        -46.887782       10.808083        0.013102  
    2          9.330887      -31.574195       -0.024911  
    3          9.867050       26.419534        0.009560  
    4         27.689845       -5.653423        0.002249  
 --------------------------------------------------------
 Analytic gradient from two-electron contribution:   CPU 304.16 s  wall 88.51 s

 Total ccman2 time:   CPU 1934.43 s  wall 507.02 s


 --------------------------------------------------------------

                    Orbital Energies (a.u.)
 --------------------------------------------------------------

 Alpha MOs
 -- Occupied --
*******-104.859 -80.041 -80.035 -65.180 -58.540 -58.539 -58.538
-10.585  -9.860  -8.053  -8.050  -8.050  -7.580  -7.575  -7.473
 -7.465  -7.465  -5.472  -5.471  -5.471  -5.467  -5.466  -5.466
 -3.212  -3.209  -3.209  -3.200  -3.200  -1.135  -1.053  -0.900
 -0.705  -0.546  -0.538  -0.514  -0.468  -0.466  -0.443  -0.394
 -0.356
 -- Virtual --
 -0.029   0.034   0.062   0.063   0.080   0.080   0.099   0.103
  0.108   0.111   0.120   0.124   0.130   0.149   0.160   0.160
  0.177   0.194   0.213   0.265   0.328   0.379   0.387   0.392
  0.416   0.427   0.508   0.555   0.559   0.581   0.611   0.617
  0.665   0.680   0.709   0.712   0.751   0.772   0.782   0.809
  0.830   0.834   0.870   0.909   0.966   1.002   1.057   1.078
  1.129   1.138   1.171   1.190   1.218   1.285   1.388   1.500
  1.776   1.834   1.910   1.937   1.961   2.024   2.297   2.325
  2.404   2.607   2.643   2.728   4.530   4.539   4.546   4.567
  4.738   7.147   7.228   7.402   8.202   8.222   8.282  10.366
 14.721  14.746  14.767  14.809  14.832  14.884  26.679  26.773
 27.010  49.460 165.805 166.031 219.223 293.886 293.905 293.979
*******
 --------------------------------------------------------------

          Ground-State Mulliken Net Atomic Charges

     Atom                 Charge (a.u.)
  ----------------------------------------
      1 Br                   -0.246520
      2 P                     0.318625
      3 P                    -0.028372
      4 Cl                   -0.043733
  ----------------------------------------
  Sum of atomic charges =    -0.000000

 -----------------------------------------------------------------
                    Cartesian Multipole Moments
 -----------------------------------------------------------------
    Charge (ESU x 10^10)
                -0.0000
    Dipole Moment (Debye)
         X       0.1340      Y      -0.0080      Z       0.0005
       Tot       0.1343
    Quadrupole Moments (Debye-Ang)
        XX     -62.6720     XY       0.2977     YY     -58.2637
        XZ      -0.0006     YZ      -0.0002     ZZ     -57.6318
    Octopole Moments (Debye-Ang^2)
       XXX      67.4416    XXY      -3.4502    XYY      18.0782
       YYY      -3.1455    XXZ      -0.0163    XYZ       0.0015
       YYZ      -0.0134    XZZ      17.0591    YZZ      -1.0571
       ZZZ      -0.0387
    Hexadecapole Moments (Debye-Ang^3)
      XXXX   -1355.8200   XXXY     -24.3153   XXYY    -254.0180
      XYYY      -8.9676   YYYY    -203.9166   XXXZ      -0.0080
      XXYZ      -0.0089   XYYZ      -0.0005   YYYZ      -0.0395
      XXZZ    -241.6993   XYZZ      -2.0596   YYZZ     -46.3434
      XZZZ       0.0018   YZZZ      -0.0357   ZZZZ     -80.8192
 -----------------------------------------------------------------
 DrvMan completing analytic gradient of the correlated energy
 Correlated dipole moment
            1
    1   0.0527293
    2  -0.0031513
    3   0.0002022
 Energy read as -3714.035371152
 Full Analytical Gradient: (in a.u., or Hartree/Bohr)
             1             2             3             4
    1   -0.00001140   -0.00006403    0.00014214   -0.00006671
    2    0.00001795   -0.00014184    0.00008667    0.00003722
    3   -0.00000685    0.00000659    0.00000771   -0.00000744
 Gradient time:  CPU 0.75 s  wall 0.78 s
 ----------------------------------------------------------------
             Standard Nuclear Orientation (Angstroms)
    I     Atom           X                Y                Z
 ----------------------------------------------------------------
    1      Br      1.9908712033    -0.1095270875    -0.0000000000
    2      P      -0.0214345646     0.9126676799     0.0000000000
    3      P      -1.1641788082    -0.7828759009     0.0000000000
    4      Cl     -3.0518406778     0.1109747868    -0.0000000000
 ----------------------------------------------------------------
 Nuclear Repulsion Energy =   437.4713374470 hartrees
 There are       41 alpha and       41 beta electrons

                       Distance Matrix (Angstroms)
             Br(  1)   P (  2)   P (  3)
   P (  2)  2.257046
   P (  3)  3.226103  2.044684
   Cl(  4)  5.047531  3.134657  2.088597

 Requested basis set is 6-311++G(d,p)
 There are 58 shells and 138 basis functions
 A cutoff of  1.0D-14 yielded   1404 shell pairs
 There are      8542 function pairs (      9318 Cartesian)
 Smallest overlap matrix eigenvalue = 4.97E-04
 Guess MOs from SCF MO coefficient file

 -----------------------------------------------------------------------
  General SCF calculation program by
  Eric Jon Sundstrom, Paul Horn, Yuezhi Mao, Dmitri Zuev, Alec White,
  David Stuck, Shaama M.S., Shane Yost, Joonho Lee, David Small,
  Daniel Levine, Susi Lehtola, Hugh Burton, Evgeny Epifanovsky
 -----------------------------------------------------------------------
 Hartree-Fock
 using 4 threads for integral computing
 -------------------------------------------------------
 OpenMP Integral computing Module                
 Release: version 2.0, May 2017, Q-Chem Inc. Pleasanton 
 -------------------------------------------------------
 A restricted SCF calculation will be
 performed using DIIS
 SCF converges when DIIS error is below 1.0e-08
 ---------------------------------------
  Cycle       Energy         DIIS error
 ---------------------------------------
    1   -3713.3721159991      1.07e-05  
    2   -3713.3721164812      2.94e-06  
    3   -3713.3721165366      1.26e-06  
    4   -3713.3721165455      4.86e-07  
    5   -3713.3721165480      2.46e-07  
    6   -3713.3721165488      1.23e-07  
    7   -3713.3721165492      5.99e-08  
    8   -3713.3721165492      1.63e-08  
    9   -3713.3721165493      5.24e-09  Convergence criterion met
 ---------------------------------------
 SCF time:   CPU 8.39s  wall 2.00s 
 SCF   energy in the final basis set =    -3713.3721165493
 Total energy in the final basis set =    -3713.3721165493


 ------------------------------------------------------------------------------

   CCMAN2: suite of methods based on coupled cluster
           and equation of motion theories.

   Components:
   * libvmm-1.3-trunk
     by Evgeny Epifanovsky, Ilya Kaliman.
   * libtensor-2.5-trunk
     by Evgeny Epifanovsky, Michael Wormit, Dmitry Zuev, Sam Manzer, 
        Ilya Kaliman.
   * libcc-2.5-trunk
     by Evgeny Epifanovsky, Arik Landau, Tomasz Kus, Kirill Khistyaev, 
        Dmitry Zuev, Prashant Manohar, Xintian Feng, Anna Krylov, 
        Matthew Goldey, Alec White, Thomas Jagau, Kaushik Nanda, 
        Anastasia Gunina, Alexander Kunitsa, Joonho Lee.

   CCMAN original authors:
   Anna I. Krylov, C. David Sherrill, Steven R. Gwaltney,
   Edward F. C. Byrd (2000)
   Sergey V. Levchenko, Lyudmila V. Slipchenko, Tao Wang,
   Ana-Maria C. Cristian (2003)
   Piotr A. Pieniazek, C. Melania Oana, Evgeny Epifanovsky (2007)
   Prashant Manohar (2009)

 ------------------------------------------------------------------------------


 Allocating and initializing 29808MB of RAM...
 Calculation will run on 4 cores.


 Alpha MOs, Restricted
 -- Occupied --                  
-490.05 -104.86  -80.04  -80.04  -65.18  -58.54  -58.54  -58.54
  1 A     2 A     3 A     4 A     5 A     6 A     7 A     8 A                  
-10.585  -9.860  -8.053  -8.050  -8.050  -7.580  -7.575  -7.473
  9 A    10 A    11 A    12 A    13 A    14 A    15 A    16 A                  
 -7.465  -7.465  -5.472  -5.471  -5.471  -5.467  -5.466  -5.466
 17 A    18 A    19 A    20 A    21 A    22 A    23 A    24 A                  
 -3.212  -3.209  -3.209  -3.200  -3.200  -1.134  -1.053  -0.900
 25 A    26 A    27 A    28 A    29 A    30 A    31 A    32 A                  
 -0.705  -0.546  -0.538  -0.514  -0.468  -0.466  -0.443  -0.395
 33 A    34 A    35 A    36 A    37 A    38 A    39 A    40 A                  
 -0.356
 41 A                                                                          
 -- Virtual --                   
 -0.029   0.033   0.062   0.063   0.080   0.080   0.099   0.103
 42 A    43 A    44 A    45 A    46 A    47 A    48 A    49 A                  
  0.108   0.111   0.120   0.124   0.130   0.149   0.160   0.160
 50 A    51 A    52 A    53 A    54 A    55 A    56 A    57 A                  
  0.177   0.194   0.213   0.265   0.328   0.379   0.387   0.392
 58 A    59 A    60 A    61 A    62 A    63 A    64 A    65 A                  
  0.416   0.428   0.508   0.555   0.559   0.581   0.611   0.617
 66 A    67 A    68 A    69 A    70 A    71 A    72 A    73 A                  
  0.665   0.679   0.709   0.711   0.751   0.772   0.782   0.809
 74 A    75 A    76 A    77 A    78 A    79 A    80 A    81 A                  
  0.831   0.834   0.871   0.909   0.966   1.002   1.057   1.078
 82 A    83 A    84 A    85 A    86 A    87 A    88 A    89 A                  
  1.129   1.139   1.171   1.190   1.218   1.285   1.389   1.499
 90 A    91 A    92 A    93 A    94 A    95 A    96 A    97 A                  
  1.776   1.834   1.910   1.937   1.961   2.024   2.297   2.325
 98 A    99 A   100 A   101 A   102 A   103 A   104 A   105 A                  
  2.404   2.607   2.643   2.728   4.530   4.539   4.546   4.567
106 A   107 A   108 A   109 A   110 A   111 A   112 A   113 A                  
  4.738   7.147   7.228   7.402   8.202   8.222   8.282  10.366
114 A   115 A   116 A   117 A   118 A   119 A   120 A   121 A                  
 14.721  14.746  14.767  14.809  14.832  14.884  26.679  26.773
122 A   123 A   124 A   125 A   126 A   127 A   128 A   129 A                  
 27.009  49.460 165.805 166.031 219.223 293.886 293.905 293.979
130 A   131 A   132 A   133 A   134 A   135 A   136 A   137 A                  
*******
138 A                                                                          

 Beta MOs, Restricted
 -- Occupied --                  
-490.05 -104.86  -80.04  -80.04  -65.18  -58.54  -58.54  -58.54
  1 A     2 A     3 A     4 A     5 A     6 A     7 A     8 A                  
-10.585  -9.860  -8.053  -8.050  -8.050  -7.580  -7.575  -7.473
  9 A    10 A    11 A    12 A    13 A    14 A    15 A    16 A                  
 -7.465  -7.465  -5.472  -5.471  -5.471  -5.467  -5.466  -5.466
 17 A    18 A    19 A    20 A    21 A    22 A    23 A    24 A                  
 -3.212  -3.209  -3.209  -3.200  -3.200  -1.134  -1.053  -0.900
 25 A    26 A    27 A    28 A    29 A    30 A    31 A    32 A                  
 -0.705  -0.546  -0.538  -0.514  -0.468  -0.466  -0.443  -0.395
 33 A    34 A    35 A    36 A    37 A    38 A    39 A    40 A                  
 -0.356
 41 A                                                                          
 -- Virtual --                   
 -0.029   0.033   0.062   0.063   0.080   0.080   0.099   0.103
 42 A    43 A    44 A    45 A    46 A    47 A    48 A    49 A                  
  0.108   0.111   0.120   0.124   0.130   0.149   0.160   0.160
 50 A    51 A    52 A    53 A    54 A    55 A    56 A    57 A                  
  0.177   0.194   0.213   0.265   0.328   0.379   0.387   0.392
 58 A    59 A    60 A    61 A    62 A    63 A    64 A    65 A                  
  0.416   0.428   0.508   0.555   0.559   0.581   0.611   0.617
 66 A    67 A    68 A    69 A    70 A    71 A    72 A    73 A                  
  0.665   0.679   0.709   0.711   0.751   0.772   0.782   0.809
 74 A    75 A    76 A    77 A    78 A    79 A    80 A    81 A                  
  0.831   0.834   0.871   0.909   0.966   1.002   1.057   1.078
 82 A    83 A    84 A    85 A    86 A    87 A    88 A    89 A                  
  1.129   1.139   1.171   1.190   1.218   1.285   1.389   1.499
 90 A    91 A    92 A    93 A    94 A    95 A    96 A    97 A                  
  1.776   1.834   1.910   1.937   1.961   2.024   2.297   2.325
 98 A    99 A   100 A   101 A   102 A   103 A   104 A   105 A                  
  2.404   2.607   2.643   2.728   4.530   4.539   4.546   4.567
106 A   107 A   108 A   109 A   110 A   111 A   112 A   113 A                  
  4.738   7.147   7.228   7.402   8.202   8.222   8.282  10.366
114 A   115 A   116 A   117 A   118 A   119 A   120 A   121 A                  
 14.721  14.746  14.767  14.809  14.832  14.884  26.679  26.773
122 A   123 A   124 A   125 A   126 A   127 A   128 A   129 A                  
 27.009  49.460 165.805 166.031 219.223 293.886 293.905 293.979
130 A   131 A   132 A   133 A   134 A   135 A   136 A   137 A                  
*******
138 A                                                                          

 Occupation and symmetry of molecular orbitals

 Point group: C1 (1 irreducible representation).

                           A     All 
 -------------------------------------
 All molecular orbitals:
  - Alpha                  138   138 
  - Beta                   138   138 
 -------------------------------------
 Alpha orbitals:
  - Frozen occupied        24    24  
  - Active occupied        17    17  
  - Active virtual         97    97  
  - Frozen virtual         0     0   
 -------------------------------------
 Beta orbitals:
  - Frozen occupied        24    24  
  - Active occupied        17    17  
  - Active virtual         97    97  
  - Frozen virtual         0     0   
 -------------------------------------

 Import integrals:   CPU 0.00 s  wall 0.00 s

 Import integrals:   CPU 54.55 s  wall 14.11 s

 MP2 amplitudes:   CPU 0.16 s  wall 0.12 s

Running a double precision version
           CCSD T amplitudes will be solved using DIIS.

           Start     Size      MaxIter   EConv     TConv     
           3         7         100       1.00e-07  1.00e-05  
 ------------------------------------------------------------------------------
           Energy (a.u.)   Ediff      Tdiff       Comment
 ------------------------------------------------------------------------------
         -3714.00858436                           
     1   -3714.01402021   5.44e-03   8.16e-01     
     2   -3714.03165898   1.76e-02   9.95e-02     
     3   -3714.03290389   1.24e-03   4.07e-02     
     4   -3714.03481503   1.91e-03   1.35e-02     Switched to DIIS steps.
     5   -3714.03537347   5.58e-04   1.15e-02     
     6   -3714.03537525   1.78e-06   2.45e-03     
     7   -3714.03536902   6.23e-06   9.70e-04     
     8   -3714.03537053   1.51e-06   1.89e-04     
     9   -3714.03537050   2.93e-08   7.44e-05     
    10   -3714.03537050   2.22e-09   2.60e-05     
    11   -3714.03537059   9.56e-08   1.54e-05     
    12   -3714.03537056   3.92e-08   5.18e-06     
 ------------------------------------------------------------------------------
         -3714.03537056                           CCSD T converged.

End of double precision
 SCF energy                 = -3713.37211655
 MP2 energy                 = -3714.00858436
 CCSD correlation energy     =    -0.66325401
 CCSD total energy           = -3714.03537056

 CCSD  T1^2 = 0.0095  T2^2 = 0.2971  Leading amplitudes:

 Amplitude    Orbitals with energies
 -0.0201       41 (A) A                  ->    64 (A) A                   
              -0.3558                          0.3867                     
 -0.0201       41 (A) B                  ->    64 (A) B                   
              -0.3558                          0.3867                     
  0.0159       38 (A) A                  ->    42 (A) A                   
              -0.4662                         -0.0290                     
  0.0159       38 (A) B                  ->    42 (A) B                   
              -0.4662                         -0.0290                     

 Amplitude    Orbitals with energies
 -0.1421       41 (A) A      41 (A) B    ->    42 (A) A      42 (A) B     
              -0.3558       -0.3558           -0.0290       -0.0290       
  0.1421       41 (A) A      41 (A) B    ->    42 (A) B      42 (A) A     
              -0.3558       -0.3558           -0.0290       -0.0290       
  0.1421       41 (A) B      41 (A) A    ->    42 (A) A      42 (A) B     
              -0.3558       -0.3558           -0.0290       -0.0290       
 -0.1421       41 (A) B      41 (A) A    ->    42 (A) B      42 (A) A     
              -0.3558       -0.3558           -0.0290       -0.0290       

 Computing CCSD intemediates for later calculations in double precision
 Finished.

Running a double precision version
           CCSD Lambda amplitudes will be solved using DIIS.
           Start     Size      MaxIter   EConv     LConv     
           3         7         100       1.00e-07  1.00e-05  
 ------------------------------------------------------------------------------
            Enorm      Ldiff       Comment
 ------------------------------------------------------------------------------
     1     6.02e-02   4.79e-02     
     2     1.31e-02   5.13e-03     
     3     5.44e-03   2.40e-03     
     4     2.56e-03   1.22e-03     Switched to DIIS steps.
     5     8.23e-04   4.85e-04     
     6     3.57e-04   1.31e-04     
     7     1.02e-04   3.40e-05     
     8     4.44e-05   2.36e-06     
     9     1.70e-05   3.27e-06     
    10     6.32e-06   1.34e-06     
    11     1.99e-06   5.60e-07     
    12     8.08e-07   1.48e-07     
    13     3.40e-07   9.33e-08     
    14     1.62e-07   2.05e-08     
    15     8.30e-08   1.25e-08     
 ------------------------------------------------------------------------------
                                   CCSD Lambda converged.

 Computing density matrices in double precision...
           Orbital response amplitudes will be solved using DIIS.
           Start     Size      MaxIter   EConv     LConv     
           3         7         100       1.00e-06  1.00e-06  
 ------------------------------------------------------------------------------
            Enorm      Ldiff       Comment
 ------------------------------------------------------------------------------
     1     1.09e-01   1.71e-03     
     2     1.10e-01   6.45e-03     
     3     1.30e-01   2.41e-02     
     4     1.58e-02   5.75e-02     Switched to DIIS steps.
     5     7.25e-03   2.67e-03     
     6     7.49e-04   5.88e-04     
     7     1.64e-04   8.50e-05     
     8     5.97e-05   2.84e-05     
     9     2.35e-05   4.98e-06     
    10     9.54e-06   2.62e-06     
    11     2.82e-06   9.59e-08     
    12     6.55e-07   1.33e-07     
 ------------------------------------------------------------------------------
                                   Orbital response converged.

 Computing density matrices... Done.
 CCSD calculation:   CPU 1573.88 s  wall 403.72 s

 Transferring MO TPDM to AO TPDM
 Transferring g2_o1o1o1o1
 Transferring g2_o1o1o1v1
 Transferring g2_o1o1v1v1
 Transferring g2_o1v1o1v1
 Transferring g2_o1v1v1v1
 Transferring g2_v1v1v1v1
 Adding separable TPDM
 Computing TPDM gradient
 --------------------------------------------------------
 2e gradient
  Atom          X               Y               Z
 --------------------------------------------------------
    1        -46.893256       10.806099        0.000001  
    2          9.332273      -31.586892       -0.000002  
    3          9.876677       26.426094       -0.000000  
    4         27.684307       -5.645301        0.000001  
 --------------------------------------------------------
 --------------------------------------------------------
 Final gradient
  Atom          X               Y               Z
 --------------------------------------------------------
    1        -46.893256       10.806099        0.000001  
    2          9.332273      -31.586892       -0.000002  
    3          9.876677       26.426094       -0.000000  
    4         27.684307       -5.645301        0.000001  
 --------------------------------------------------------
 Analytic gradient from two-electron contribution:   CPU 303.01 s  wall 88.39 s

 Total ccman2 time:   CPU 1935.20 s  wall 507.57 s


 --------------------------------------------------------------

                    Orbital Energies (a.u.)
 --------------------------------------------------------------

 Alpha MOs
 -- Occupied --
*******-104.859 -80.041 -80.035 -65.180 -58.540 -58.539 -58.539
-10.585  -9.860  -8.053  -8.050  -8.050  -7.580  -7.575  -7.473
 -7.465  -7.465  -5.472  -5.471  -5.471  -5.467  -5.466  -5.466
 -3.212  -3.209  -3.209  -3.200  -3.200  -1.134  -1.053  -0.900
 -0.705  -0.546  -0.538  -0.514  -0.468  -0.466  -0.443  -0.395
 -0.356
 -- Virtual --
 -0.029   0.033   0.062   0.063   0.080   0.080   0.099   0.103
  0.108   0.111   0.120   0.124   0.130   0.149   0.160   0.160
  0.177   0.194   0.213   0.265   0.328   0.379   0.387   0.392
  0.416   0.428   0.508   0.555   0.559   0.581   0.611   0.617
  0.665   0.679   0.709   0.711   0.751   0.772   0.782   0.809
  0.831   0.834   0.871   0.909   0.966   1.002   1.057   1.078
  1.129   1.139   1.171   1.190   1.218   1.285   1.389   1.499
  1.776   1.834   1.910   1.937   1.961   2.024   2.297   2.325
  2.404   2.607   2.643   2.728   4.530   4.539   4.546   4.567
  4.738   7.147   7.228   7.402   8.202   8.222   8.282  10.366
 14.721  14.746  14.767  14.809  14.832  14.884  26.679  26.773
 27.009  49.460 165.805 166.031 219.223 293.886 293.905 293.979
*******
 --------------------------------------------------------------

          Ground-State Mulliken Net Atomic Charges

     Atom                 Charge (a.u.)
  ----------------------------------------
      1 Br                   -0.246473
      2 P                     0.318645
      3 P                    -0.027787
      4 Cl                   -0.044385
  ----------------------------------------
  Sum of atomic charges =    -0.000000

 -----------------------------------------------------------------
                    Cartesian Multipole Moments
 -----------------------------------------------------------------
    Charge (ESU x 10^10)
                -0.0000
    Dipole Moment (Debye)
         X       0.1396      Y      -0.0083      Z       0.0000
       Tot       0.1398
    Quadrupole Moments (Debye-Ang)
        XX     -62.6895     XY       0.2984     YY     -58.2604
        XZ       0.0000     YZ      -0.0000     ZZ     -57.6308
    Octopole Moments (Debye-Ang^2)
       XXX      67.4694    XXY      -3.4498    XYY      18.0690
       YYY      -3.1463    XXZ       0.0000    XYZ      -0.0000
       YYZ       0.0000    XZZ      17.0529    YZZ      -1.0565
       ZZZ       0.0000
    Hexadecapole Moments (Debye-Ang^3)
      XXXX   -1355.8615   XXXY     -24.2913   XXYY    -254.0017
      XYYY      -8.9307   YYYY    -203.8948   XXXZ       0.0000
      XXYZ      -0.0000   XYYZ      -0.0000   YYYZ      -0.0000
      XXZZ    -241.6902   XYZZ      -2.0488   YYZZ     -46.3382
      XZZZ       0.0000   YZZZ      -0.0000   ZZZZ     -80.8122
 -----------------------------------------------------------------
 DrvMan completing analytic gradient of the correlated energy
 Correlated dipole moment
            1
    1   0.0549185
    2  -0.0032791
    3   0.0000000
 Energy read as -3714.035370555
 Full Analytical Gradient: (in a.u., or Hartree/Bohr)
             1             2             3             4
    1   -0.00003713   -0.00017365    0.00049537   -0.00028460
    2    0.00001233   -0.00030137    0.00014691    0.00014213
    3   -0.00000001   -0.00000000    0.00000002   -0.00000001
 Gradient time:  CPU 0.79 s  wall 0.81 s
 ----------------------------------------------------------------
             Standard Nuclear Orientation (Angstroms)
    I     Atom           X                Y                Z
 ----------------------------------------------------------------
    1      Br      1.9908712033    -0.1095270875    -0.0000000000
    2      P      -0.0214345646     0.9126676799     0.0000000000
    3      P      -1.1661788082    -0.7828759009     0.0000000000
    4      Cl     -3.0518406778     0.1109747868    -0.0000000000
 ----------------------------------------------------------------
 Nuclear Repulsion Energy =   437.4432805741 hartrees
 There are       41 alpha and       41 beta electrons

                       Distance Matrix (Angstroms)
             Br(  1)   P (  2)   P (  3)
   P (  2)  2.257046
   P (  3)  3.228059  2.045802
   Cl(  4)  5.047531  3.134657  2.086789

 Requested basis set is 6-311++G(d,p)
 There are 58 shells and 138 basis functions
 A cutoff of  1.0D-14 yielded   1404 shell pairs
 There are      8542 function pairs (      9318 Cartesian)
 Smallest overlap matrix eigenvalue = 4.98E-04
 Guess MOs from SCF MO coefficient file

 -----------------------------------------------------------------------
  General SCF calculation program by
  Eric Jon Sundstrom, Paul Horn, Yuezhi Mao, Dmitri Zuev, Alec White,
  David Stuck, Shaama M.S., Shane Yost, Joonho Lee, David Small,
  Daniel Levine, Susi Lehtola, Hugh Burton, Evgeny Epifanovsky
 -----------------------------------------------------------------------
 Hartree-Fock
 using 4 threads for integral computing
 -------------------------------------------------------
 OpenMP Integral computing Module                
 Release: version 2.0, May 2017, Q-Chem Inc. Pleasanton 
 -------------------------------------------------------
 A restricted SCF calculation will be
 performed using DIIS
 SCF converges when DIIS error is below 1.0e-08
 ---------------------------------------
  Cycle       Energy         DIIS error
 ---------------------------------------
    1   -3713.3720924424      1.83e-05  
    2   -3713.3720936618      4.78e-06  
    3   -3713.3720937614      2.04e-06  
    4   -3713.3720937763      5.93e-07  
    5   -3713.3720937783      2.50e-07  
    6   -3713.3720937788      1.00e-07  
    7   -3713.3720937789      5.41e-08  
    8   -3713.3720937790      1.75e-08  
    9   -3713.3720937790      6.31e-09  Convergence criterion met
 ---------------------------------------
 SCF time:   CPU 8.27s  wall 2.00s 
 SCF   energy in the final basis set =    -3713.3720937790
 Total energy in the final basis set =    -3713.3720937790


 ------------------------------------------------------------------------------

   CCMAN2: suite of methods based on coupled cluster
           and equation of motion theories.

   Components:
   * libvmm-1.3-trunk
     by Evgeny Epifanovsky, Ilya Kaliman.
   * libtensor-2.5-trunk
     by Evgeny Epifanovsky, Michael Wormit, Dmitry Zuev, Sam Manzer, 
        Ilya Kaliman.
   * libcc-2.5-trunk
     by Evgeny Epifanovsky, Arik Landau, Tomasz Kus, Kirill Khistyaev, 
        Dmitry Zuev, Prashant Manohar, Xintian Feng, Anna Krylov, 
        Matthew Goldey, Alec White, Thomas Jagau, Kaushik Nanda, 
        Anastasia Gunina, Alexander Kunitsa, Joonho Lee.

   CCMAN original authors:
   Anna I. Krylov, C. David Sherrill, Steven R. Gwaltney,
   Edward F. C. Byrd (2000)
   Sergey V. Levchenko, Lyudmila V. Slipchenko, Tao Wang,
   Ana-Maria C. Cristian (2003)
   Piotr A. Pieniazek, C. Melania Oana, Evgeny Epifanovsky (2007)
   Prashant Manohar (2009)

 ------------------------------------------------------------------------------


 Allocating and initializing 29808MB of RAM...
 Calculation will run on 4 cores.


 Alpha MOs, Restricted
 -- Occupied --                  
-490.05 -104.86  -80.04  -80.04  -65.18  -58.54  -58.54  -58.54
  1 A     2 A     3 A     4 A     5 A     6 A     7 A     8 A                  
-10.585  -9.860  -8.053  -8.050  -8.050  -7.580  -7.575  -7.473
  9 A    10 A    11 A    12 A    13 A    14 A    15 A    16 A                  
 -7.465  -7.465  -5.472  -5.471  -5.471  -5.467  -5.466  -5.466
 17 A    18 A    19 A    20 A    21 A    22 A    23 A    24 A                  
 -3.212  -3.209  -3.209  -3.200  -3.200  -1.135  -1.052  -0.900
 25 A    26 A    27 A    28 A    29 A    30 A    31 A    32 A                  
 -0.705  -0.546  -0.538  -0.514  -0.468  -0.466  -0.443  -0.394
 33 A    34 A    35 A    36 A    37 A    38 A    39 A    40 A                  
 -0.356
 41 A                                                                          
 -- Virtual --                   
 -0.029   0.034   0.062   0.063   0.080   0.080   0.099   0.103
 42 A    43 A    44 A    45 A    46 A    47 A    48 A    49 A                  
  0.108   0.111   0.120   0.124   0.130   0.149   0.160   0.160
 50 A    51 A    52 A    53 A    54 A    55 A    56 A    57 A                  
  0.177   0.194   0.213   0.265   0.328   0.379   0.387   0.392
 58 A    59 A    60 A    61 A    62 A    63 A    64 A    65 A                  
  0.416   0.427   0.508   0.555   0.559   0.581   0.611   0.617
 66 A    67 A    68 A    69 A    70 A    71 A    72 A    73 A                  
  0.665   0.680   0.709   0.712   0.751   0.772   0.783   0.809
 74 A    75 A    76 A    77 A    78 A    79 A    80 A    81 A                  
  0.830   0.834   0.870   0.909   0.966   1.002   1.057   1.078
 82 A    83 A    84 A    85 A    86 A    87 A    88 A    89 A                  
  1.129   1.138   1.171   1.190   1.218   1.286   1.388   1.500
 90 A    91 A    92 A    93 A    94 A    95 A    96 A    97 A                  
  1.776   1.834   1.910   1.937   1.961   2.024   2.297   2.325
 98 A    99 A   100 A   101 A   102 A   103 A   104 A   105 A                  
  2.404   2.607   2.643   2.728   4.531   4.539   4.546   4.567
106 A   107 A   108 A   109 A   110 A   111 A   112 A   113 A                  
  4.738   7.147   7.228   7.401   8.202   8.222   8.282  10.366
114 A   115 A   116 A   117 A   118 A   119 A   120 A   121 A                  
 14.721  14.746  14.766  14.809  14.832  14.884  26.679  26.773
122 A   123 A   124 A   125 A   126 A   127 A   128 A   129 A                  
 27.010  49.461 165.805 166.031 219.223 293.886 293.905 293.979
130 A   131 A   132 A   133 A   134 A   135 A   136 A   137 A                  
*******
138 A                                                                          

 Beta MOs, Restricted
 -- Occupied --                  
-490.05 -104.86  -80.04  -80.04  -65.18  -58.54  -58.54  -58.54
  1 A     2 A     3 A     4 A     5 A     6 A     7 A     8 A                  
-10.585  -9.860  -8.053  -8.050  -8.050  -7.580  -7.575  -7.473
  9 A    10 A    11 A    12 A    13 A    14 A    15 A    16 A                  
 -7.465  -7.465  -5.472  -5.471  -5.471  -5.467  -5.466  -5.466
 17 A    18 A    19 A    20 A    21 A    22 A    23 A    24 A                  
 -3.212  -3.209  -3.209  -3.200  -3.200  -1.135  -1.052  -0.900
 25 A    26 A    27 A    28 A    29 A    30 A    31 A    32 A                  
 -0.705  -0.546  -0.538  -0.514  -0.468  -0.466  -0.443  -0.394
 33 A    34 A    35 A    36 A    37 A    38 A    39 A    40 A                  
 -0.356
 41 A                                                                          
 -- Virtual --                   
 -0.029   0.034   0.062   0.063   0.080   0.080   0.099   0.103
 42 A    43 A    44 A    45 A    46 A    47 A    48 A    49 A                  
  0.108   0.111   0.120   0.124   0.130   0.149   0.160   0.160
 50 A    51 A    52 A    53 A    54 A    55 A    56 A    57 A                  
  0.177   0.194   0.213   0.265   0.328   0.379   0.387   0.392
 58 A    59 A    60 A    61 A    62 A    63 A    64 A    65 A                  
  0.416   0.427   0.508   0.555   0.559   0.581   0.611   0.617
 66 A    67 A    68 A    69 A    70 A    71 A    72 A    73 A                  
  0.665   0.680   0.709   0.712   0.751   0.772   0.783   0.809
 74 A    75 A    76 A    77 A    78 A    79 A    80 A    81 A                  
  0.830   0.834   0.870   0.909   0.966   1.002   1.057   1.078
 82 A    83 A    84 A    85 A    86 A    87 A    88 A    89 A                  
  1.129   1.138   1.171   1.190   1.218   1.286   1.388   1.500
 90 A    91 A    92 A    93 A    94 A    95 A    96 A    97 A                  
  1.776   1.834   1.910   1.937   1.961   2.024   2.297   2.325
 98 A    99 A   100 A   101 A   102 A   103 A   104 A   105 A                  
  2.404   2.607   2.643   2.728   4.531   4.539   4.546   4.567
106 A   107 A   108 A   109 A   110 A   111 A   112 A   113 A                  
  4.738   7.147   7.228   7.401   8.202   8.222   8.282  10.366
114 A   115 A   116 A   117 A   118 A   119 A   120 A   121 A                  
 14.721  14.746  14.766  14.809  14.832  14.884  26.679  26.773
122 A   123 A   124 A   125 A   126 A   127 A   128 A   129 A                  
 27.010  49.461 165.805 166.031 219.223 293.886 293.905 293.979
130 A   131 A   132 A   133 A   134 A   135 A   136 A   137 A                  
*******
138 A                                                                          

 Occupation and symmetry of molecular orbitals

 Point group: C1 (1 irreducible representation).

                           A     All 
 -------------------------------------
 All molecular orbitals:
  - Alpha                  138   138 
  - Beta                   138   138 
 -------------------------------------
 Alpha orbitals:
  - Frozen occupied        24    24  
  - Active occupied        17    17  
  - Active virtual         97    97  
  - Frozen virtual         0     0   
 -------------------------------------
 Beta orbitals:
  - Frozen occupied        24    24  
  - Active occupied        17    17  
  - Active virtual         97    97  
  - Frozen virtual         0     0   
 -------------------------------------

 Import integrals:   CPU 0.00 s  wall 0.00 s

 Import integrals:   CPU 54.44 s  wall 14.07 s

 MP2 amplitudes:   CPU 0.16 s  wall 0.12 s

Running a double precision version
           CCSD T amplitudes will be solved using DIIS.

           Start     Size      MaxIter   EConv     TConv     
           3         7         100       1.00e-07  1.00e-05  
 ------------------------------------------------------------------------------
           Energy (a.u.)   Ediff      Tdiff       Comment
 ------------------------------------------------------------------------------
         -3714.00859928                           
     1   -3714.01401680   5.42e-03   8.17e-01     
     2   -3714.03166016   1.76e-02   9.95e-02     
     3   -3714.03290356   1.24e-03   4.07e-02     
     4   -3714.03481552   1.91e-03   1.35e-02     Switched to DIIS steps.
     5   -3714.03537404   5.59e-04   1.15e-02     
     6   -3714.03537582   1.78e-06   2.45e-03     
     7   -3714.03536956   6.26e-06   9.71e-04     
     8   -3714.03537108   1.52e-06   1.90e-04     
     9   -3714.03537105   3.09e-08   7.44e-05     
    10   -3714.03537104   2.34e-09   2.60e-05     
    11   -3714.03537114   9.57e-08   1.54e-05     
    12   -3714.03537110   3.93e-08   5.20e-06     
 ------------------------------------------------------------------------------
         -3714.03537110                           CCSD T converged.

End of double precision
 SCF energy                 = -3713.37209378
 MP2 energy                 = -3714.00859928
 CCSD correlation energy     =    -0.66327732
 CCSD total energy           = -3714.03537110

 CCSD  T1^2 = 0.0095  T2^2 = 0.2972  Leading amplitudes:

 Amplitude    Orbitals with energies
 -0.0201       41 (A) A                  ->    64 (A) A                   
              -0.3556                          0.3868                     
 -0.0201       41 (A) B                  ->    64 (A) B                   
              -0.3556                          0.3868                     
 -0.0159       38 (A) A                  ->    42 (A) A                   
              -0.4661                         -0.0290                     
 -0.0159       38 (A) B                  ->    42 (A) B                   
              -0.4661                         -0.0290                     

 Amplitude    Orbitals with energies
 -0.1424       41 (A) A      41 (A) B    ->    42 (A) A      42 (A) B     
              -0.3556       -0.3556           -0.0290       -0.0290       
  0.1424       41 (A) A      41 (A) B    ->    42 (A) B      42 (A) A     
              -0.3556       -0.3556           -0.0290       -0.0290       
  0.1424       41 (A) B      41 (A) A    ->    42 (A) A      42 (A) B     
              -0.3556       -0.3556           -0.0290       -0.0290       
 -0.1424       41 (A) B      41 (A) A    ->    42 (A) B      42 (A) A     
              -0.3556       -0.3556           -0.0290       -0.0290       

 Computing CCSD intemediates for later calculations in double precision
 Finished.

Running a double precision version
           CCSD Lambda amplitudes will be solved using DIIS.
           Start     Size      MaxIter   EConv     LConv     
           3         7         100       1.00e-07  1.00e-05  
 ------------------------------------------------------------------------------
            Enorm      Ldiff       Comment
 ------------------------------------------------------------------------------
     1     6.03e-02   4.79e-02     
     2     1.31e-02   5.13e-03     
     3     5.44e-03   2.41e-03     
     4     2.56e-03   1.22e-03     Switched to DIIS steps.
     5     8.24e-04   4.86e-04     
     6     3.57e-04   1.31e-04     
     7     1.02e-04   3.41e-05     
     8     4.44e-05   2.32e-06     
     9     1.70e-05   3.25e-06     
    10     6.34e-06   1.34e-06     
    11     2.00e-06   5.61e-07     
    12     8.17e-07   1.49e-07     
    13     3.44e-07   9.34e-08     
    14     1.65e-07   2.04e-08     
    15     8.42e-08   1.25e-08     
 ------------------------------------------------------------------------------
                                   CCSD Lambda converged.

 Computing density matrices in double precision...
           Orbital response amplitudes will be solved using DIIS.
           Start     Size      MaxIter   EConv     LConv     
           3         7         100       1.00e-06  1.00e-06  
 ------------------------------------------------------------------------------
            Enorm      Ldiff       Comment
 ------------------------------------------------------------------------------
     1     1.09e-01   1.71e-03     
     2     1.10e-01   6.45e-03     
     3     1.31e-01   2.41e-02     
     4     1.59e-02   5.75e-02     Switched to DIIS steps.
     5     7.28e-03   2.70e-03     
     6     7.51e-04   5.94e-04     
     7     1.66e-04   8.51e-05     
     8     6.04e-05   2.84e-05     
     9     2.39e-05   4.95e-06     
    10     9.69e-06   2.62e-06     
    11     2.85e-06   9.50e-08     
    12     6.59e-07   1.37e-07     
 ------------------------------------------------------------------------------
                                   Orbital response converged.

 Computing density matrices... Done.
 CCSD calculation:   CPU 1573.25 s  wall 403.60 s

 Transferring MO TPDM to AO TPDM
 Transferring g2_o1o1o1o1
 Transferring g2_o1o1o1v1
 Transferring g2_o1o1v1v1
 Transferring g2_o1v1o1v1
 Transferring g2_o1v1v1v1
 Transferring g2_v1v1v1v1
 Adding separable TPDM
 Computing TPDM gradient
 --------------------------------------------------------
 2e gradient
  Atom          X               Y               Z
 --------------------------------------------------------
    1        -46.882322       10.810075       -0.000000  
    2          9.329521      -31.561515       -0.000000  
    3          9.857426       26.412992        0.000000  
    4         27.695375       -5.661553       -0.000000  
 --------------------------------------------------------
 --------------------------------------------------------
 Final gradient
  Atom          X               Y               Z
 --------------------------------------------------------
    1        -46.882322       10.810075       -0.000000  
    2          9.329521      -31.561515       -0.000000  
    3          9.857426       26.412992        0.000000  
    4         27.695375       -5.661553       -0.000000  
 --------------------------------------------------------
 Analytic gradient from two-electron contribution:   CPU 304.84 s  wall 89.06 s

 Total ccman2 time:   CPU 1936.02 s  wall 508.03 s


 --------------------------------------------------------------

                    Orbital Energies (a.u.)
 --------------------------------------------------------------

 Alpha MOs
 -- Occupied --
*******-104.859 -80.041 -80.035 -65.180 -58.540 -58.538 -58.538
-10.585  -9.860  -8.053  -8.050  -8.050  -7.580  -7.575  -7.473
 -7.465  -7.465  -5.472  -5.471  -5.471  -5.467  -5.466  -5.466
 -3.212  -3.209  -3.209  -3.200  -3.200  -1.135  -1.052  -0.900
 -0.705  -0.546  -0.538  -0.514  -0.468  -0.466  -0.443  -0.394
 -0.356
 -- Virtual --
 -0.029   0.034   0.062   0.063   0.080   0.080   0.099   0.103
  0.108   0.111   0.120   0.124   0.130   0.149   0.160   0.160
  0.177   0.194   0.213   0.265   0.328   0.379   0.387   0.392
  0.416   0.427   0.508   0.555   0.559   0.581   0.611   0.617
  0.665   0.680   0.709   0.712   0.751   0.772   0.783   0.809
  0.830   0.834   0.870   0.909   0.966   1.002   1.057   1.078
  1.129   1.138   1.171   1.190   1.218   1.286   1.388   1.500
  1.776   1.834   1.910   1.937   1.961   2.024   2.297   2.325
  2.404   2.607   2.643   2.728   4.531   4.539   4.546   4.567
  4.738   7.147   7.228   7.401   8.202   8.222   8.282  10.366
 14.721  14.746  14.766  14.809  14.832  14.884  26.679  26.773
 27.010  49.461 165.805 166.031 219.223 293.886 293.905 293.979
*******
 --------------------------------------------------------------

          Ground-State Mulliken Net Atomic Charges

     Atom                 Charge (a.u.)
  ----------------------------------------
      1 Br                   -0.246567
      2 P                     0.318605
      3 P                    -0.028958
      4 Cl                   -0.043080
  ----------------------------------------
  Sum of atomic charges =    -0.000000

 -----------------------------------------------------------------
                    Cartesian Multipole Moments
 -----------------------------------------------------------------
    Charge (ESU x 10^10)
                -0.0000
    Dipole Moment (Debye)
         X       0.1285      Y      -0.0077      Z      -0.0000
       Tot       0.1287
    Quadrupole Moments (Debye-Ang)
        XX     -62.6545     XY       0.2970     YY     -58.2670
        XZ      -0.0000     YZ      -0.0000     ZZ     -57.6327
    Octopole Moments (Debye-Ang^2)
       XXX      67.4138    XXY      -3.4507    XYY      18.0873
       YYY      -3.1448    XXZ      -0.0000    XYZ       0.0000
       YYZ      -0.0000    XZZ      17.0653    YZZ      -1.0576
       ZZZ      -0.0000
    Hexadecapole Moments (Debye-Ang^3)
      XXXX   -1355.7783   XXXY     -24.3392   XXYY    -254.0344
      XYYY      -9.0045   YYYY    -203.9383   XXXZ      -0.0000
      XXYZ      -0.0000   XYYZ      -0.0000   YYYZ      -0.0000
      XXZZ    -241.7084   XYZZ      -2.0704   YYZZ     -46.3486
      XZZZ      -0.0000   YZZZ      -0.0000   ZZZZ     -80.8260
 -----------------------------------------------------------------
 DrvMan completing analytic gradient of the correlated energy
 Correlated dipole moment
            1
    1   0.0505407
    2  -0.0030238
    3  -0.0000000
 Energy read as -3714.035371099
 Full Analytical Gradient: (in a.u., or Hartree/Bohr)
             1             2             3             4
    1    0.00001415    0.00004547   -0.00021171    0.00015210
    2    0.00002360    0.00001705    0.00002756   -0.00006821
    3    0.00000000   -0.00000000    0.00000000   -0.00000000
 Gradient time:  CPU 0.76 s  wall 0.78 s
 ----------------------------------------------------------------
             Standard Nuclear Orientation (Angstroms)
    I     Atom           X                Y                Z
 ----------------------------------------------------------------
    1      Br      1.9908712033    -0.1095270875    -0.0000000000
    2      P      -0.0214345646     0.9126676799     0.0000000000
    3      P      -1.1651788082    -0.7818759009     0.0000000000
    4      Cl     -3.0518406778     0.1109747868    -0.0000000000
 ----------------------------------------------------------------
 Nuclear Repulsion Energy =   437.4997106454 hartrees
 There are       41 alpha and       41 beta electrons

                       Distance Matrix (Angstroms)
             Br(  1)   P (  2)   P (  3)
   P (  2)  2.257046
   P (  3)  3.226872  2.044414
   Cl(  4)  5.047531  3.134657  2.087265

 Requested basis set is 6-311++G(d,p)
 There are 58 shells and 138 basis functions
 A cutoff of  1.0D-14 yielded   1404 shell pairs
 There are      8542 function pairs (      9318 Cartesian)
 Smallest overlap matrix eigenvalue = 4.97E-04
 Guess MOs from SCF MO coefficient file

 -----------------------------------------------------------------------
  General SCF calculation program by
  Eric Jon Sundstrom, Paul Horn, Yuezhi Mao, Dmitri Zuev, Alec White,
  David Stuck, Shaama M.S., Shane Yost, Joonho Lee, David Small,
  Daniel Levine, Susi Lehtola, Hugh Burton, Evgeny Epifanovsky
 -----------------------------------------------------------------------
 Hartree-Fock
 using 4 threads for integral computing
 -------------------------------------------------------
 OpenMP Integral computing Module                
 Release: version 2.0, May 2017, Q-Chem Inc. Pleasanton 
 -------------------------------------------------------
 A restricted SCF calculation will be
 performed using DIIS
 SCF converges when DIIS error is below 1.0e-08
 ---------------------------------------
  Cycle       Energy         DIIS error
 ---------------------------------------
    1   -3713.3721436953      1.23e-05  
    2   -3713.3721442457      3.44e-06  
    3   -3713.3721442960      1.52e-06  
    4   -3713.3721443047      4.30e-07  
    5   -3713.3721443056      1.65e-07  
    6   -3713.3721443058      5.43e-08  
    7   -3713.3721443059      2.40e-08  
    8   -3713.3721443058      9.97e-09  Convergence criterion met
 ---------------------------------------
 SCF time:   CPU 7.36s  wall 2.00s 
 SCF   energy in the final basis set =    -3713.3721443058
 Total energy in the final basis set =    -3713.3721443058


 ------------------------------------------------------------------------------

   CCMAN2: suite of methods based on coupled cluster
           and equation of motion theories.

   Components:
   * libvmm-1.3-trunk
     by Evgeny Epifanovsky, Ilya Kaliman.
   * libtensor-2.5-trunk
     by Evgeny Epifanovsky, Michael Wormit, Dmitry Zuev, Sam Manzer, 
        Ilya Kaliman.
   * libcc-2.5-trunk
     by Evgeny Epifanovsky, Arik Landau, Tomasz Kus, Kirill Khistyaev, 
        Dmitry Zuev, Prashant Manohar, Xintian Feng, Anna Krylov, 
        Matthew Goldey, Alec White, Thomas Jagau, Kaushik Nanda, 
        Anastasia Gunina, Alexander Kunitsa, Joonho Lee.

   CCMAN original authors:
   Anna I. Krylov, C. David Sherrill, Steven R. Gwaltney,
   Edward F. C. Byrd (2000)
   Sergey V. Levchenko, Lyudmila V. Slipchenko, Tao Wang,
   Ana-Maria C. Cristian (2003)
   Piotr A. Pieniazek, C. Melania Oana, Evgeny Epifanovsky (2007)
   Prashant Manohar (2009)

 ------------------------------------------------------------------------------


 Allocating and initializing 29808MB of RAM...
 Calculation will run on 4 cores.


 Alpha MOs, Restricted
 -- Occupied --                  
-490.05 -104.86  -80.04  -80.04  -65.18  -58.54  -58.54  -58.54
  1 A     2 A     3 A     4 A     5 A     6 A     7 A     8 A                  
-10.585  -9.860  -8.053  -8.050  -8.050  -7.580  -7.575  -7.473
  9 A    10 A    11 A    12 A    13 A    14 A    15 A    16 A                  
 -7.465  -7.465  -5.472  -5.471  -5.471  -5.467  -5.466  -5.466
 17 A    18 A    19 A    20 A    21 A    22 A    23 A    24 A                  
 -3.212  -3.209  -3.209  -3.200  -3.200  -1.135  -1.053  -0.900
 25 A    26 A    27 A    28 A    29 A    30 A    31 A    32 A                  
 -0.705  -0.546  -0.538  -0.514  -0.468  -0.466  -0.443  -0.394
 33 A    34 A    35 A    36 A    37 A    38 A    39 A    40 A                  
 -0.356
 41 A                                                                          
 -- Virtual --                   
 -0.029   0.034   0.062   0.063   0.080   0.080   0.099   0.103
 42 A    43 A    44 A    45 A    46 A    47 A    48 A    49 A                  
  0.108   0.111   0.120   0.124   0.130   0.149   0.160   0.160
 50 A    51 A    52 A    53 A    54 A    55 A    56 A    57 A                  
  0.177   0.194   0.213   0.265   0.328   0.379   0.387   0.392
 58 A    59 A    60 A    61 A    62 A    63 A    64 A    65 A                  
  0.416   0.428   0.508   0.555   0.559   0.581   0.611   0.617
 66 A    67 A    68 A    69 A    70 A    71 A    72 A    73 A                  
  0.665   0.680   0.709   0.711   0.751   0.772   0.782   0.809
 74 A    75 A    76 A    77 A    78 A    79 A    80 A    81 A                  
  0.830   0.834   0.870   0.909   0.966   1.002   1.057   1.078
 82 A    83 A    84 A    85 A    86 A    87 A    88 A    89 A                  
  1.129   1.138   1.171   1.190   1.218   1.286   1.389   1.500
 90 A    91 A    92 A    93 A    94 A    95 A    96 A    97 A                  
  1.776   1.834   1.910   1.937   1.961   2.024   2.297   2.325
 98 A    99 A   100 A   101 A   102 A   103 A   104 A   105 A                  
  2.404   2.607   2.643   2.728   4.530   4.539   4.546   4.567
106 A   107 A   108 A   109 A   110 A   111 A   112 A   113 A                  
  4.738   7.147   7.228   7.402   8.202   8.222   8.282  10.366
114 A   115 A   116 A   117 A   118 A   119 A   120 A   121 A                  
 14.721  14.746  14.767  14.809  14.832  14.884  26.679  26.773
122 A   123 A   124 A   125 A   126 A   127 A   128 A   129 A                  
 27.010  49.460 165.805 166.032 219.223 293.886 293.905 293.979
130 A   131 A   132 A   133 A   134 A   135 A   136 A   137 A                  
*******
138 A                                                                          

 Beta MOs, Restricted
 -- Occupied --                  
-490.05 -104.86  -80.04  -80.04  -65.18  -58.54  -58.54  -58.54
  1 A     2 A     3 A     4 A     5 A     6 A     7 A     8 A                  
-10.585  -9.860  -8.053  -8.050  -8.050  -7.580  -7.575  -7.473
  9 A    10 A    11 A    12 A    13 A    14 A    15 A    16 A                  
 -7.465  -7.465  -5.472  -5.471  -5.471  -5.467  -5.466  -5.466
 17 A    18 A    19 A    20 A    21 A    22 A    23 A    24 A                  
 -3.212  -3.209  -3.209  -3.200  -3.200  -1.135  -1.053  -0.900
 25 A    26 A    27 A    28 A    29 A    30 A    31 A    32 A                  
 -0.705  -0.546  -0.538  -0.514  -0.468  -0.466  -0.443  -0.394
 33 A    34 A    35 A    36 A    37 A    38 A    39 A    40 A                  
 -0.356
 41 A                                                                          
 -- Virtual --                   
 -0.029   0.034   0.062   0.063   0.080   0.080   0.099   0.103
 42 A    43 A    44 A    45 A    46 A    47 A    48 A    49 A                  
  0.108   0.111   0.120   0.124   0.130   0.149   0.160   0.160
 50 A    51 A    52 A    53 A    54 A    55 A    56 A    57 A                  
  0.177   0.194   0.213   0.265   0.328   0.379   0.387   0.392
 58 A    59 A    60 A    61 A    62 A    63 A    64 A    65 A                  
  0.416   0.428   0.508   0.555   0.559   0.581   0.611   0.617
 66 A    67 A    68 A    69 A    70 A    71 A    72 A    73 A                  
  0.665   0.680   0.709   0.711   0.751   0.772   0.782   0.809
 74 A    75 A    76 A    77 A    78 A    79 A    80 A    81 A                  
  0.830   0.834   0.870   0.909   0.966   1.002   1.057   1.078
 82 A    83 A    84 A    85 A    86 A    87 A    88 A    89 A                  
  1.129   1.138   1.171   1.190   1.218   1.286   1.389   1.500
 90 A    91 A    92 A    93 A    94 A    95 A    96 A    97 A                  
  1.776   1.834   1.910   1.937   1.961   2.024   2.297   2.325
 98 A    99 A   100 A   101 A   102 A   103 A   104 A   105 A                  
  2.404   2.607   2.643   2.728   4.530   4.539   4.546   4.567
106 A   107 A   108 A   109 A   110 A   111 A   112 A   113 A                  
  4.738   7.147   7.228   7.402   8.202   8.222   8.282  10.366
114 A   115 A   116 A   117 A   118 A   119 A   120 A   121 A                  
 14.721  14.746  14.767  14.809  14.832  14.884  26.679  26.773
122 A   123 A   124 A   125 A   126 A   127 A   128 A   129 A                  
 27.010  49.460 165.805 166.032 219.223 293.886 293.905 293.979
130 A   131 A   132 A   133 A   134 A   135 A   136 A   137 A                  
*******
138 A                                                                          

 Occupation and symmetry of molecular orbitals

 Point group: C1 (1 irreducible representation).

                           A     All 
 -------------------------------------
 All molecular orbitals:
  - Alpha                  138   138 
  - Beta                   138   138 
 -------------------------------------
 Alpha orbitals:
  - Frozen occupied        24    24  
  - Active occupied        17    17  
  - Active virtual         97    97  
  - Frozen virtual         0     0   
 -------------------------------------
 Beta orbitals:
  - Frozen occupied        24    24  
  - Active occupied        17    17  
  - Active virtual         97    97  
  - Frozen virtual         0     0   
 -------------------------------------

 Import integrals:   CPU 0.00 s  wall 0.00 s

 Import integrals:   CPU 54.20 s  wall 14.19 s

 MP2 amplitudes:   CPU 0.16 s  wall 0.12 s

Running a double precision version
           CCSD T amplitudes will be solved using DIIS.

           Start     Size      MaxIter   EConv     TConv     
           3         7         100       1.00e-07  1.00e-05  
 ------------------------------------------------------------------------------
           Energy (a.u.)   Ediff      Tdiff       Comment
 ------------------------------------------------------------------------------
         -3714.00858713                           
     1   -3714.01402966   5.44e-03   8.16e-01     
     2   -3714.03166087   1.76e-02   9.95e-02     
     3   -3714.03290618   1.25e-03   4.06e-02     
     4   -3714.03481597   1.91e-03   1.35e-02     Switched to DIIS steps.
     5   -3714.03537356   5.58e-04   1.15e-02     
     6   -3714.03537529   1.73e-06   2.45e-03     
     7   -3714.03536908   6.21e-06   9.69e-04     
     8   -3714.03537059   1.51e-06   1.89e-04     
     9   -3714.03537056   2.90e-08   7.43e-05     
    10   -3714.03537056   7.31e-10   2.60e-05     
    11   -3714.03537066   9.56e-08   1.54e-05     
    12   -3714.03537062   3.93e-08   5.19e-06     
 ------------------------------------------------------------------------------
         -3714.03537062                           CCSD T converged.

End of double precision
 SCF energy                 = -3713.37214431
 MP2 energy                 = -3714.00858713
 CCSD correlation energy     =    -0.66322631
 CCSD total energy           = -3714.03537062

 CCSD  T1^2 = 0.0095  T2^2 = 0.2970  Leading amplitudes:

 Amplitude    Orbitals with energies
  0.0201       41 (A) A                  ->    64 (A) A                   
              -0.3558                          0.3867                     
  0.0201       41 (A) B                  ->    64 (A) B                   
              -0.3558                          0.3867                     
 -0.0159       38 (A) A                  ->    42 (A) A                   
              -0.4662                         -0.0289                     
 -0.0159       38 (A) B                  ->    42 (A) B                   
              -0.4662                         -0.0289                     

 Amplitude    Orbitals with energies
 -0.1421       41 (A) A      41 (A) B    ->    42 (A) A      42 (A) B     
              -0.3558       -0.3558           -0.0289       -0.0289       
  0.1421       41 (A) A      41 (A) B    ->    42 (A) B      42 (A) A     
              -0.3558       -0.3558           -0.0289       -0.0289       
  0.1421       41 (A) B      41 (A) A    ->    42 (A) A      42 (A) B     
              -0.3558       -0.3558           -0.0289       -0.0289       
 -0.1421       41 (A) B      41 (A) A    ->    42 (A) B      42 (A) A     
              -0.3558       -0.3558           -0.0289       -0.0289       

 Computing CCSD intemediates for later calculations in double precision
 Finished.

Running a double precision version
           CCSD Lambda amplitudes will be solved using DIIS.
           Start     Size      MaxIter   EConv     LConv     
           3         7         100       1.00e-07  1.00e-05  
 ------------------------------------------------------------------------------
            Enorm      Ldiff       Comment
 ------------------------------------------------------------------------------
     1     6.02e-02   4.79e-02     
     2     1.30e-02   5.13e-03     
     3     5.43e-03   2.40e-03     
     4     2.56e-03   1.22e-03     Switched to DIIS steps.
     5     8.23e-04   4.85e-04     
     6     3.57e-04   1.31e-04     
     7     1.02e-04   3.39e-05     
     8     4.43e-05   2.35e-06     
     9     1.70e-05   3.26e-06     
    10     6.32e-06   1.33e-06     
    11     1.99e-06   5.57e-07     
    12     8.13e-07   1.47e-07     
    13     3.43e-07   9.28e-08     
    14     1.64e-07   2.03e-08     
    15     8.38e-08   1.24e-08     
 ------------------------------------------------------------------------------
                                   CCSD Lambda converged.

 Computing density matrices in double precision...
           Orbital response amplitudes will be solved using DIIS.
           Start     Size      MaxIter   EConv     LConv     
           3         7         100       1.00e-06  1.00e-06  
 ------------------------------------------------------------------------------
            Enorm      Ldiff       Comment
 ------------------------------------------------------------------------------
     1     1.09e-01   1.70e-03     
     2     1.10e-01   6.45e-03     
     3     1.30e-01   2.41e-02     
     4     1.58e-02   5.75e-02     Switched to DIIS steps.
     5     7.24e-03   2.67e-03     
     6     7.50e-04   5.87e-04     
     7     1.65e-04   8.50e-05     
     8     5.99e-05   2.84e-05     
     9     2.36e-05   4.96e-06     
    10     9.57e-06   2.61e-06     
    11     2.82e-06   9.50e-08     
    12     6.53e-07   1.34e-07     
 ------------------------------------------------------------------------------
                                   Orbital response converged.

 Computing density matrices... Done.
 CCSD calculation:   CPU 1572.73 s  wall 403.42 s

 Transferring MO TPDM to AO TPDM
 Transferring g2_o1o1o1o1
 Transferring g2_o1o1o1v1
 Transferring g2_o1o1v1v1
 Transferring g2_o1v1o1v1
 Transferring g2_o1v1v1v1
 Transferring g2_v1v1v1v1
 Adding separable TPDM
 Computing TPDM gradient
 --------------------------------------------------------
 2e gradient
  Atom          X               Y               Z
 --------------------------------------------------------
    1        -46.892707       10.812296        0.000000  
    2          9.320530      -31.577561       -0.000000  
    3          9.873481       26.413515        0.000000  
    4         27.698696       -5.648250       -0.000000  
 --------------------------------------------------------
 --------------------------------------------------------
 Final gradient
  Atom          X               Y               Z
 --------------------------------------------------------
    1        -46.892707       10.812296        0.000000  
    2          9.320530      -31.577561       -0.000000  
    3          9.873481       26.413515        0.000000  
    4         27.698696       -5.648250       -0.000000  
 --------------------------------------------------------
 Analytic gradient from two-electron contribution:   CPU 304.46 s  wall 89.08 s

 Total ccman2 time:   CPU 1935.43 s  wall 508.13 s


 --------------------------------------------------------------

                    Orbital Energies (a.u.)
 --------------------------------------------------------------

 Alpha MOs
 -- Occupied --
*******-104.859 -80.041 -80.035 -65.180 -58.540 -58.539 -58.538
-10.585  -9.860  -8.053  -8.050  -8.050  -7.580  -7.575  -7.473
 -7.465  -7.465  -5.472  -5.471  -5.471  -5.467  -5.466  -5.466
 -3.212  -3.209  -3.209  -3.200  -3.200  -1.135  -1.053  -0.900
 -0.705  -0.546  -0.538  -0.514  -0.468  -0.466  -0.443  -0.394
 -0.356
 -- Virtual --
 -0.029   0.034   0.062   0.063   0.080   0.080   0.099   0.103
  0.108   0.111   0.120   0.124   0.130   0.149   0.160   0.160
  0.177   0.194   0.213   0.265   0.328   0.379   0.387   0.392
  0.416   0.428   0.508   0.555   0.559   0.581   0.611   0.617
  0.665   0.680   0.709   0.711   0.751   0.772   0.782   0.809
  0.830   0.834   0.870   0.909   0.966   1.002   1.057   1.078
  1.129   1.138   1.171   1.190   1.218   1.286   1.389   1.500
  1.776   1.834   1.910   1.937   1.961   2.024   2.297   2.325
  2.404   2.607   2.643   2.728   4.530   4.539   4.546   4.567
  4.738   7.147   7.228   7.402   8.202   8.222   8.282  10.366
 14.721  14.746  14.767  14.809  14.832  14.884  26.679  26.773
 27.010  49.460 165.805 166.032 219.223 293.886 293.905 293.979
*******
 --------------------------------------------------------------

          Ground-State Mulliken Net Atomic Charges

     Atom                 Charge (a.u.)
  ----------------------------------------
      1 Br                   -0.246438
      2 P                     0.318647
      3 P                    -0.028836
      4 Cl                   -0.043373
  ----------------------------------------
  Sum of atomic charges =     0.000000

 -----------------------------------------------------------------
                    Cartesian Multipole Moments
 -----------------------------------------------------------------
    Charge (ESU x 10^10)
                -0.0000
    Dipole Moment (Debye)
         X       0.1320      Y      -0.0069      Z       0.0000
       Tot       0.1321
    Quadrupole Moments (Debye-Ang)
        XX     -62.6586     XY       0.2952     YY     -58.2691
        XZ      -0.0000     YZ      -0.0000     ZZ     -57.6290
    Octopole Moments (Debye-Ang^2)
       XXX      67.4053    XXY      -3.4620    XYY      18.0801
       YYY      -3.1845    XXZ       0.0000    XYZ       0.0000
       YYZ      -0.0000    XZZ      17.0542    YZZ      -1.0699
       ZZZ       0.0000
    Hexadecapole Moments (Debye-Ang^3)
      XXXX   -1355.6172   XXXY     -24.2626   XXYY    -254.0023
      XYYY      -8.9284   YYYY    -203.8178   XXXZ       0.0000
      XXYZ      -0.0000   XYYZ      -0.0000   YYYZ      -0.0000
      XXZZ    -241.6842   XYZZ      -2.0452   YYZZ     -46.3238
      XZZZ      -0.0000   YZZZ      -0.0000   ZZZZ     -80.8102
 -----------------------------------------------------------------
 DrvMan completing analytic gradient of the correlated energy
 Correlated dipole moment
            1
    1   0.0519165
    2  -0.0027181
    3   0.0000000
 Energy read as -3714.035370620
 Full Analytical Gradient: (in a.u., or Hartree/Bohr)
             1             2             3             4
    1    0.00000656   -0.00022186    0.00020219    0.00001311
    2    0.00003185   -0.00047231    0.00048279   -0.00004232
    3    0.00000000   -0.00000000    0.00000000   -0.00000000
 Gradient time:  CPU 0.70 s  wall 0.74 s
 ----------------------------------------------------------------
             Standard Nuclear Orientation (Angstroms)
    I     Atom           X                Y                Z
 ----------------------------------------------------------------
    1      Br      1.9908712033    -0.1095270875    -0.0000000000
    2      P      -0.0214345646     0.9126676799     0.0000000000
    3      P      -1.1651788082    -0.7838759009     0.0000000000
    4      Cl     -3.0518406778     0.1109747868    -0.0000000000
 ----------------------------------------------------------------
 Nuclear Repulsion Energy =   437.4148721940 hartrees
 There are       41 alpha and       41 beta electrons

                       Distance Matrix (Angstroms)
             Br(  1)   P (  2)   P (  3)
   P (  2)  2.257046
   P (  3)  3.227290  2.046072
   Cl(  4)  5.047531  3.134657  2.088121

 Requested basis set is 6-311++G(d,p)
 There are 58 shells and 138 basis functions
 A cutoff of  1.0D-14 yielded   1404 shell pairs
 There are      8542 function pairs (      9318 Cartesian)
 Smallest overlap matrix eigenvalue = 4.99E-04
 Guess MOs from SCF MO coefficient file

 -----------------------------------------------------------------------
  General SCF calculation program by
  Eric Jon Sundstrom, Paul Horn, Yuezhi Mao, Dmitri Zuev, Alec White,
  David Stuck, Shaama M.S., Shane Yost, Joonho Lee, David Small,
  Daniel Levine, Susi Lehtola, Hugh Burton, Evgeny Epifanovsky
 -----------------------------------------------------------------------
 Hartree-Fock
 using 4 threads for integral computing
 -------------------------------------------------------
 OpenMP Integral computing Module                
 Release: version 2.0, May 2017, Q-Chem Inc. Pleasanton 
 -------------------------------------------------------
 A restricted SCF calculation will be
 performed using DIIS
 SCF converges when DIIS error is below 1.0e-08
 ---------------------------------------
  Cycle       Energy         DIIS error
 ---------------------------------------
    1   -3713.3720648634      1.59e-05  
    2   -3713.3720658097      4.36e-06  
    3   -3713.3720659049      1.90e-06  
    4   -3713.3720659205      5.81e-07  
    5   -3713.3720659226      2.34e-07  
    6   -3713.3720659228      7.76e-08  
    7   -3713.3720659229      2.47e-08  
    8   -3713.3720659229      1.23e-08  
    9   -3713.3720659230      5.23e-09  Convergence criterion met
 ---------------------------------------
 SCF time:   CPU 8.27s  wall 3.00s 
 SCF   energy in the final basis set =    -3713.3720659230
 Total energy in the final basis set =    -3713.3720659230


 ------------------------------------------------------------------------------

   CCMAN2: suite of methods based on coupled cluster
           and equation of motion theories.

   Components:
   * libvmm-1.3-trunk
     by Evgeny Epifanovsky, Ilya Kaliman.
   * libtensor-2.5-trunk
     by Evgeny Epifanovsky, Michael Wormit, Dmitry Zuev, Sam Manzer, 
        Ilya Kaliman.
   * libcc-2.5-trunk
     by Evgeny Epifanovsky, Arik Landau, Tomasz Kus, Kirill Khistyaev, 
        Dmitry Zuev, Prashant Manohar, Xintian Feng, Anna Krylov, 
        Matthew Goldey, Alec White, Thomas Jagau, Kaushik Nanda, 
        Anastasia Gunina, Alexander Kunitsa, Joonho Lee.

   CCMAN original authors:
   Anna I. Krylov, C. David Sherrill, Steven R. Gwaltney,
   Edward F. C. Byrd (2000)
   Sergey V. Levchenko, Lyudmila V. Slipchenko, Tao Wang,
   Ana-Maria C. Cristian (2003)
   Piotr A. Pieniazek, C. Melania Oana, Evgeny Epifanovsky (2007)
   Prashant Manohar (2009)

 ------------------------------------------------------------------------------


 Allocating and initializing 29808MB of RAM...
 Calculation will run on 4 cores.


 Alpha MOs, Restricted
 -- Occupied --                  
-490.05 -104.86  -80.04  -80.04  -65.18  -58.54  -58.54  -58.54
  1 A     2 A     3 A     4 A     5 A     6 A     7 A     8 A                  
-10.585  -9.860  -8.053  -8.050  -8.050  -7.580  -7.575  -7.473
  9 A    10 A    11 A    12 A    13 A    14 A    15 A    16 A                  
 -7.465  -7.465  -5.472  -5.471  -5.471  -5.467  -5.466  -5.466
 17 A    18 A    19 A    20 A    21 A    22 A    23 A    24 A                  
 -3.212  -3.209  -3.209  -3.200  -3.200  -1.134  -1.052  -0.900
 25 A    26 A    27 A    28 A    29 A    30 A    31 A    32 A                  
 -0.705  -0.546  -0.538  -0.514  -0.468  -0.466  -0.443  -0.395
 33 A    34 A    35 A    36 A    37 A    38 A    39 A    40 A                  
 -0.356
 41 A                                                                          
 -- Virtual --                   
 -0.029   0.034   0.062   0.063   0.080   0.080   0.099   0.103
 42 A    43 A    44 A    45 A    46 A    47 A    48 A    49 A                  
  0.107   0.111   0.120   0.124   0.130   0.149   0.160   0.160
 50 A    51 A    52 A    53 A    54 A    55 A    56 A    57 A                  
  0.177   0.194   0.213   0.265   0.328   0.379   0.387   0.392
 58 A    59 A    60 A    61 A    62 A    63 A    64 A    65 A                  
  0.416   0.427   0.508   0.555   0.559   0.581   0.611   0.617
 66 A    67 A    68 A    69 A    70 A    71 A    72 A    73 A                  
  0.665   0.680   0.710   0.712   0.751   0.772   0.782   0.809
 74 A    75 A    76 A    77 A    78 A    79 A    80 A    81 A                  
  0.831   0.834   0.870   0.909   0.966   1.002   1.057   1.078
 82 A    83 A    84 A    85 A    86 A    87 A    88 A    89 A                  
  1.129   1.139   1.171   1.190   1.217   1.285   1.388   1.499
 90 A    91 A    92 A    93 A    94 A    95 A    96 A    97 A                  
  1.776   1.834   1.910   1.937   1.961   2.024   2.297   2.325
 98 A    99 A   100 A   101 A   102 A   103 A   104 A   105 A                  
  2.404   2.607   2.643   2.728   4.530   4.539   4.546   4.567
106 A   107 A   108 A   109 A   110 A   111 A   112 A   113 A                  
  4.738   7.147   7.228   7.401   8.202   8.222   8.282  10.366
114 A   115 A   116 A   117 A   118 A   119 A   120 A   121 A                  
 14.721  14.746  14.766  14.808  14.832  14.884  26.679  26.773
122 A   123 A   124 A   125 A   126 A   127 A   128 A   129 A                  
 27.009  49.460 165.805 166.031 219.223 293.886 293.905 293.979
130 A   131 A   132 A   133 A   134 A   135 A   136 A   137 A                  
*******
138 A                                                                          

 Beta MOs, Restricted
 -- Occupied --                  
-490.05 -104.86  -80.04  -80.04  -65.18  -58.54  -58.54  -58.54
  1 A     2 A     3 A     4 A     5 A     6 A     7 A     8 A                  
-10.585  -9.860  -8.053  -8.050  -8.050  -7.580  -7.575  -7.473
  9 A    10 A    11 A    12 A    13 A    14 A    15 A    16 A                  
 -7.465  -7.465  -5.472  -5.471  -5.471  -5.467  -5.466  -5.466
 17 A    18 A    19 A    20 A    21 A    22 A    23 A    24 A                  
 -3.212  -3.209  -3.209  -3.200  -3.200  -1.134  -1.052  -0.900
 25 A    26 A    27 A    28 A    29 A    30 A    31 A    32 A                  
 -0.705  -0.546  -0.538  -0.514  -0.468  -0.466  -0.443  -0.395
 33 A    34 A    35 A    36 A    37 A    38 A    39 A    40 A                  
 -0.356
 41 A                                                                          
 -- Virtual --                   
 -0.029   0.034   0.062   0.063   0.080   0.080   0.099   0.103
 42 A    43 A    44 A    45 A    46 A    47 A    48 A    49 A                  
  0.107   0.111   0.120   0.124   0.130   0.149   0.160   0.160
 50 A    51 A    52 A    53 A    54 A    55 A    56 A    57 A                  
  0.177   0.194   0.213   0.265   0.328   0.379   0.387   0.392
 58 A    59 A    60 A    61 A    62 A    63 A    64 A    65 A                  
  0.416   0.427   0.508   0.555   0.559   0.581   0.611   0.617
 66 A    67 A    68 A    69 A    70 A    71 A    72 A    73 A                  
  0.665   0.680   0.710   0.712   0.751   0.772   0.782   0.809
 74 A    75 A    76 A    77 A    78 A    79 A    80 A    81 A                  
  0.831   0.834   0.870   0.909   0.966   1.002   1.057   1.078
 82 A    83 A    84 A    85 A    86 A    87 A    88 A    89 A                  
  1.129   1.139   1.171   1.190   1.217   1.285   1.388   1.499
 90 A    91 A    92 A    93 A    94 A    95 A    96 A    97 A                  
  1.776   1.834   1.910   1.937   1.961   2.024   2.297   2.325
 98 A    99 A   100 A   101 A   102 A   103 A   104 A   105 A                  
  2.404   2.607   2.643   2.728   4.530   4.539   4.546   4.567
106 A   107 A   108 A   109 A   110 A   111 A   112 A   113 A                  
  4.738   7.147   7.228   7.401   8.202   8.222   8.282  10.366
114 A   115 A   116 A   117 A   118 A   119 A   120 A   121 A                  
 14.721  14.746  14.766  14.808  14.832  14.884  26.679  26.773
122 A   123 A   124 A   125 A   126 A   127 A   128 A   129 A                  
 27.009  49.460 165.805 166.031 219.223 293.886 293.905 293.979
130 A   131 A   132 A   133 A   134 A   135 A   136 A   137 A                  
*******
138 A                                                                          

 Occupation and symmetry of molecular orbitals

 Point group: C1 (1 irreducible representation).

                           A     All 
 -------------------------------------
 All molecular orbitals:
  - Alpha                  138   138 
  - Beta                   138   138 
 -------------------------------------
 Alpha orbitals:
  - Frozen occupied        24    24  
  - Active occupied        17    17  
  - Active virtual         97    97  
  - Frozen virtual         0     0   
 -------------------------------------
 Beta orbitals:
  - Frozen occupied        24    24  
  - Active occupied        17    17  
  - Active virtual         97    97  
  - Frozen virtual         0     0   
 -------------------------------------

 Import integrals:   CPU 0.00 s  wall 0.00 s

 Import integrals:   CPU 54.92 s  wall 14.38 s

 MP2 amplitudes:   CPU 0.16 s  wall 0.12 s

Running a double precision version
           CCSD T amplitudes will be solved using DIIS.

           Start     Size      MaxIter   EConv     TConv     
           3         7         100       1.00e-07  1.00e-05  
 ------------------------------------------------------------------------------
           Energy (a.u.)   Ediff      Tdiff       Comment
 ------------------------------------------------------------------------------
         -3714.00859641                           
     1   -3714.01400725   5.41e-03   8.17e-01     
     2   -3714.03165818   1.77e-02   9.95e-02     
     3   -3714.03290118   1.24e-03   4.07e-02     
     4   -3714.03481449   1.91e-03   1.35e-02     Switched to DIIS steps.
     5   -3714.03537386   5.59e-04   1.15e-02     
     6   -3714.03537569   1.83e-06   2.46e-03     
     7   -3714.03536941   6.29e-06   9.73e-04     
     8   -3714.03537093   1.52e-06   1.90e-04     
     9   -3714.03537090   3.12e-08   7.45e-05     
    10   -3714.03537089   3.83e-09   2.60e-05     
    11   -3714.03537099   9.57e-08   1.54e-05     
    12   -3714.03537095   3.92e-08   5.19e-06     
 ------------------------------------------------------------------------------
         -3714.03537095                           CCSD T converged.

End of double precision
 SCF energy                 = -3713.37206592
 MP2 energy                 = -3714.00859641
 CCSD correlation energy     =    -0.66330503
 CCSD total energy           = -3714.03537095

 CCSD  T1^2 = 0.0095  T2^2 = 0.2973  Leading amplitudes:

 Amplitude    Orbitals with energies
 -0.0201       41 (A) A                  ->    64 (A) A                   
              -0.3556                          0.3868                     
 -0.0201       41 (A) B                  ->    64 (A) B                   
              -0.3556                          0.3868                     
 -0.0159       38 (A) A                  ->    42 (A) A                   
              -0.4662                         -0.0291                     
 -0.0159       38 (A) B                  ->    42 (A) B                   
              -0.4662                         -0.0291                     

 Amplitude    Orbitals with energies
 -0.1425       41 (A) A      41 (A) B    ->    42 (A) A      42 (A) B     
              -0.3556       -0.3556           -0.0291       -0.0291       
  0.1425       41 (A) A      41 (A) B    ->    42 (A) B      42 (A) A     
              -0.3556       -0.3556           -0.0291       -0.0291       
  0.1425       41 (A) B      41 (A) A    ->    42 (A) A      42 (A) B     
              -0.3556       -0.3556           -0.0291       -0.0291       
 -0.1425       41 (A) B      41 (A) A    ->    42 (A) B      42 (A) A     
              -0.3556       -0.3556           -0.0291       -0.0291       

 Computing CCSD intemediates for later calculations in double precision
 Finished.

Running a double precision version
           CCSD Lambda amplitudes will be solved using DIIS.
           Start     Size      MaxIter   EConv     LConv     
           3         7         100       1.00e-07  1.00e-05  
 ------------------------------------------------------------------------------
            Enorm      Ldiff       Comment
 ------------------------------------------------------------------------------
     1     6.03e-02   4.80e-02     
     2     1.31e-02   5.13e-03     
     3     5.44e-03   2.41e-03     
     4     2.56e-03   1.22e-03     Switched to DIIS steps.
     5     8.25e-04   4.87e-04     
     6     3.58e-04   1.31e-04     
     7     1.02e-04   3.42e-05     
     8     4.44e-05   2.34e-06     
     9     1.70e-05   3.26e-06     
    10     6.34e-06   1.34e-06     
    11     2.00e-06   5.64e-07     
    12     8.12e-07   1.49e-07     
    13     3.41e-07   9.39e-08     
    14     1.63e-07   2.06e-08     
    15     8.34e-08   1.26e-08     
 ------------------------------------------------------------------------------
                                   CCSD Lambda converged.

 Computing density matrices in double precision...
           Orbital response amplitudes will be solved using DIIS.
           Start     Size      MaxIter   EConv     LConv     
           3         7         100       1.00e-06  1.00e-06  
 ------------------------------------------------------------------------------
            Enorm      Ldiff       Comment
 ------------------------------------------------------------------------------
     1     1.09e-01   1.72e-03     
     2     1.10e-01   6.45e-03     
     3     1.31e-01   2.41e-02     
     4     1.59e-02   5.75e-02     Switched to DIIS steps.
     5     7.29e-03   2.70e-03     
     6     7.50e-04   5.95e-04     
     7     1.66e-04   8.51e-05     
     8     6.02e-05   2.84e-05     
     9     2.38e-05   4.97e-06     
    10     9.67e-06   2.62e-06     
    11     2.85e-06   9.58e-08     
    12     6.61e-07   1.37e-07     
 ------------------------------------------------------------------------------
                                   Orbital response converged.

 Computing density matrices... Done.
 CCSD calculation:   CPU 1575.73 s  wall 404.20 s

 Transferring MO TPDM to AO TPDM
 Transferring g2_o1o1o1o1
 Transferring g2_o1o1o1v1
 Transferring g2_o1o1v1v1
 Transferring g2_o1v1o1v1
 Transferring g2_o1v1v1v1
 Transferring g2_v1v1v1v1
 Adding separable TPDM
 Computing TPDM gradient
 --------------------------------------------------------
 2e gradient
  Atom          X               Y               Z
 --------------------------------------------------------
    1        -46.882860       10.803880        0.000000  
    2          9.341237      -31.570829       -0.000000  
    3          9.860630       26.425536        0.000000  
    4         27.680993       -5.658587       -0.000000  
 --------------------------------------------------------
 --------------------------------------------------------
 Final gradient
  Atom          X               Y               Z
 --------------------------------------------------------
    1        -46.882860       10.803880        0.000000  
    2          9.341237      -31.570829       -0.000000  
    3          9.860630       26.425536        0.000000  
    4         27.680993       -5.658587       -0.000000  
 --------------------------------------------------------
 Analytic gradient from two-electron contribution:   CPU 303.93 s  wall 88.91 s

 Total ccman2 time:   CPU 1938.39 s  wall 508.83 s


 --------------------------------------------------------------

                    Orbital Energies (a.u.)
 --------------------------------------------------------------

 Alpha MOs
 -- Occupied --
*******-104.859 -80.041 -80.035 -65.180 -58.540 -58.539 -58.538
-10.585  -9.860  -8.053  -8.050  -8.050  -7.580  -7.575  -7.473
 -7.465  -7.465  -5.472  -5.471  -5.471  -5.467  -5.466  -5.466
 -3.212  -3.209  -3.209  -3.200  -3.200  -1.134  -1.052  -0.900
 -0.705  -0.546  -0.538  -0.514  -0.468  -0.466  -0.443  -0.395
 -0.356
 -- Virtual --
 -0.029   0.034   0.062   0.063   0.080   0.080   0.099   0.103
  0.107   0.111   0.120   0.124   0.130   0.149   0.160   0.160
  0.177   0.194   0.213   0.265   0.328   0.379   0.387   0.392
  0.416   0.427   0.508   0.555   0.559   0.581   0.611   0.617
  0.665   0.680   0.710   0.712   0.751   0.772   0.782   0.809
  0.831   0.834   0.870   0.909   0.966   1.002   1.057   1.078
  1.129   1.139   1.171   1.190   1.217   1.285   1.388   1.499
  1.776   1.834   1.910   1.937   1.961   2.024   2.297   2.325
  2.404   2.607   2.643   2.728   4.530   4.539   4.546   4.567
  4.738   7.147   7.228   7.401   8.202   8.222   8.282  10.366
 14.721  14.746  14.766  14.808  14.832  14.884  26.679  26.773
 27.009  49.460 165.805 166.031 219.223 293.886 293.905 293.979
*******
 --------------------------------------------------------------

          Ground-State Mulliken Net Atomic Charges

     Atom                 Charge (a.u.)
  ----------------------------------------
      1 Br                   -0.246602
      2 P                     0.318603
      3 P                    -0.027909
      4 Cl                   -0.044092
  ----------------------------------------
  Sum of atomic charges =    -0.000000

 -----------------------------------------------------------------
                    Cartesian Multipole Moments
 -----------------------------------------------------------------
    Charge (ESU x 10^10)
                -0.0000
    Dipole Moment (Debye)
         X       0.1361      Y      -0.0091      Z      -0.0000
       Tot       0.1364
    Quadrupole Moments (Debye-Ang)
        XX     -62.6854     XY       0.3002     YY     -58.2582
        XZ      -0.0000     YZ      -0.0000     ZZ     -57.6345
    Octopole Moments (Debye-Ang^2)
       XXX      67.4780    XXY      -3.4384    XYY      18.0762
       YYY      -3.1065    XXZ       0.0000    XYZ       0.0000
       YYZ      -0.0000    XZZ      17.0639    YZZ      -1.0442
       ZZZ      -0.0000
    Hexadecapole Moments (Debye-Ang^3)
      XXXX   -1356.0227   XXXY     -24.3679   XXYY    -254.0337
      XYYY      -9.0067   YYYY    -204.0154   XXXZ      -0.0000
      XXYZ      -0.0000   XYYZ      -0.0000   YYYZ      -0.0000
      XXZZ    -241.7144   XYZZ      -2.0740   YYZZ     -46.3630
      XZZZ      -0.0000   YZZZ      -0.0000   ZZZZ     -80.8280
 -----------------------------------------------------------------
 DrvMan completing analytic gradient of the correlated energy
 Correlated dipole moment
            1
    1   0.0535421
    2  -0.0035843
    3  -0.0000000
 Energy read as -3714.035370949
 Full Analytical Gradient: (in a.u., or Hartree/Bohr)
             1             2             3             4
    1   -0.00002946    0.00009300    0.00008283   -0.00014637
    2    0.00000408    0.00018743   -0.00030827    0.00011676
    3   -0.00000000    0.00000000   -0.00000000    0.00000000
 Gradient time:  CPU 0.72 s  wall 0.74 s
 ----------------------------------------------------------------
             Standard Nuclear Orientation (Angstroms)
    I     Atom           X                Y                Z
 ----------------------------------------------------------------
    1      Br      1.9908712033    -0.1095270875    -0.0000000000
    2      P      -0.0214345646     0.9126676799     0.0000000000
    3      P      -1.1651788082    -0.7828759009     0.0010000000
    4      Cl     -3.0518406778     0.1109747868    -0.0000000000
 ----------------------------------------------------------------
 Nuclear Repulsion Energy =   437.4572724548 hartrees
 There are       41 alpha and       41 beta electrons

                       Distance Matrix (Angstroms)
             Br(  1)   P (  2)   P (  3)
   P (  2)  2.257046
   P (  3)  3.227081  2.045243
   Cl(  4)  5.047531  3.134657  2.087693

 Requested basis set is 6-311++G(d,p)
 There are 58 shells and 138 basis functions
 A cutoff of  1.0D-14 yielded   1404 shell pairs
 There are      8542 function pairs (      9318 Cartesian)
 Smallest overlap matrix eigenvalue = 4.98E-04
 Guess MOs from SCF MO coefficient file

 -----------------------------------------------------------------------
  General SCF calculation program by
  Eric Jon Sundstrom, Paul Horn, Yuezhi Mao, Dmitri Zuev, Alec White,
  David Stuck, Shaama M.S., Shane Yost, Joonho Lee, David Small,
  Daniel Levine, Susi Lehtola, Hugh Burton, Evgeny Epifanovsky
 -----------------------------------------------------------------------
 Hartree-Fock
 using 4 threads for integral computing
 -------------------------------------------------------
 OpenMP Integral computing Module                
 Release: version 2.0, May 2017, Q-Chem Inc. Pleasanton 
 -------------------------------------------------------
 A restricted SCF calculation will be
 performed using DIIS
 SCF converges when DIIS error is below 1.0e-08
 ---------------------------------------
  Cycle       Energy         DIIS error
 ---------------------------------------
    1   -3713.3721049901      1.00e-05  
    2   -3713.3721054332      2.86e-06  
    3   -3713.3721054910      1.24e-06  
    4   -3713.3721055006      4.71e-07  
    5   -3713.3721055030      2.29e-07  
    6   -3713.3721055037      1.24e-07  
    7   -3713.3721055040      5.66e-08  
    8   -3713.3721055042      1.65e-08  
    9   -3713.3721055041      6.33e-09  Convergence criterion met
 ---------------------------------------
 SCF time:   CPU 8.27s  wall 3.00s 
 SCF   energy in the final basis set =    -3713.3721055041
 Total energy in the final basis set =    -3713.3721055041


 ------------------------------------------------------------------------------

   CCMAN2: suite of methods based on coupled cluster
           and equation of motion theories.

   Components:
   * libvmm-1.3-trunk
     by Evgeny Epifanovsky, Ilya Kaliman.
   * libtensor-2.5-trunk
     by Evgeny Epifanovsky, Michael Wormit, Dmitry Zuev, Sam Manzer, 
        Ilya Kaliman.
   * libcc-2.5-trunk
     by Evgeny Epifanovsky, Arik Landau, Tomasz Kus, Kirill Khistyaev, 
        Dmitry Zuev, Prashant Manohar, Xintian Feng, Anna Krylov, 
        Matthew Goldey, Alec White, Thomas Jagau, Kaushik Nanda, 
        Anastasia Gunina, Alexander Kunitsa, Joonho Lee.

   CCMAN original authors:
   Anna I. Krylov, C. David Sherrill, Steven R. Gwaltney,
   Edward F. C. Byrd (2000)
   Sergey V. Levchenko, Lyudmila V. Slipchenko, Tao Wang,
   Ana-Maria C. Cristian (2003)
   Piotr A. Pieniazek, C. Melania Oana, Evgeny Epifanovsky (2007)
   Prashant Manohar (2009)

 ------------------------------------------------------------------------------


 Allocating and initializing 29808MB of RAM...
 Calculation will run on 4 cores.


 Alpha MOs, Restricted
 -- Occupied --                  
-490.05 -104.86  -80.04  -80.04  -65.18  -58.54  -58.54  -58.54
  1 A     2 A     3 A     4 A     5 A     6 A     7 A     8 A                  
-10.585  -9.860  -8.053  -8.050  -8.050  -7.580  -7.575  -7.473
  9 A    10 A    11 A    12 A    13 A    14 A    15 A    16 A                  
 -7.465  -7.465  -5.472  -5.471  -5.471  -5.467  -5.466  -5.466
 17 A    18 A    19 A    20 A    21 A    22 A    23 A    24 A                  
 -3.212  -3.209  -3.209  -3.200  -3.200  -1.135  -1.053  -0.900
 25 A    26 A    27 A    28 A    29 A    30 A    31 A    32 A                  
 -0.705  -0.546  -0.538  -0.514  -0.468  -0.466  -0.443  -0.394
 33 A    34 A    35 A    36 A    37 A    38 A    39 A    40 A                  
 -0.356
 41 A                                                                          
 -- Virtual --                   
 -0.029   0.034   0.062   0.063   0.080   0.080   0.099   0.103
 42 A    43 A    44 A    45 A    46 A    47 A    48 A    49 A                  
  0.108   0.111   0.120   0.124   0.130   0.149   0.160   0.160
 50 A    51 A    52 A    53 A    54 A    55 A    56 A    57 A                  
  0.177   0.194   0.213   0.265   0.328   0.379   0.387   0.392
 58 A    59 A    60 A    61 A    62 A    63 A    64 A    65 A                  
  0.416   0.427   0.508   0.555   0.559   0.581   0.611   0.617
 66 A    67 A    68 A    69 A    70 A    71 A    72 A    73 A                  
  0.665   0.680   0.709   0.712   0.751   0.772   0.782   0.809
 74 A    75 A    76 A    77 A    78 A    79 A    80 A    81 A                  
  0.830   0.834   0.870   0.909   0.966   1.002   1.057   1.078
 82 A    83 A    84 A    85 A    86 A    87 A    88 A    89 A                  
  1.129   1.138   1.171   1.190   1.218   1.285   1.388   1.500
 90 A    91 A    92 A    93 A    94 A    95 A    96 A    97 A                  
  1.776   1.834   1.910   1.937   1.961   2.024   2.297   2.325
 98 A    99 A   100 A   101 A   102 A   103 A   104 A   105 A                  
  2.404   2.607   2.643   2.728   4.530   4.539   4.546   4.567
106 A   107 A   108 A   109 A   110 A   111 A   112 A   113 A                  
  4.738   7.147   7.228   7.402   8.202   8.222   8.282  10.366
114 A   115 A   116 A   117 A   118 A   119 A   120 A   121 A                  
 14.721  14.746  14.767  14.809  14.832  14.884  26.679  26.773
122 A   123 A   124 A   125 A   126 A   127 A   128 A   129 A                  
 27.010  49.460 165.805 166.031 219.223 293.886 293.905 293.979
130 A   131 A   132 A   133 A   134 A   135 A   136 A   137 A                  
*******
138 A                                                                          

 Beta MOs, Restricted
 -- Occupied --                  
-490.05 -104.86  -80.04  -80.04  -65.18  -58.54  -58.54  -58.54
  1 A     2 A     3 A     4 A     5 A     6 A     7 A     8 A                  
-10.585  -9.860  -8.053  -8.050  -8.050  -7.580  -7.575  -7.473
  9 A    10 A    11 A    12 A    13 A    14 A    15 A    16 A                  
 -7.465  -7.465  -5.472  -5.471  -5.471  -5.467  -5.466  -5.466
 17 A    18 A    19 A    20 A    21 A    22 A    23 A    24 A                  
 -3.212  -3.209  -3.209  -3.200  -3.200  -1.135  -1.053  -0.900
 25 A    26 A    27 A    28 A    29 A    30 A    31 A    32 A                  
 -0.705  -0.546  -0.538  -0.514  -0.468  -0.466  -0.443  -0.394
 33 A    34 A    35 A    36 A    37 A    38 A    39 A    40 A                  
 -0.356
 41 A                                                                          
 -- Virtual --                   
 -0.029   0.034   0.062   0.063   0.080   0.080   0.099   0.103
 42 A    43 A    44 A    45 A    46 A    47 A    48 A    49 A                  
  0.108   0.111   0.120   0.124   0.130   0.149   0.160   0.160
 50 A    51 A    52 A    53 A    54 A    55 A    56 A    57 A                  
  0.177   0.194   0.213   0.265   0.328   0.379   0.387   0.392
 58 A    59 A    60 A    61 A    62 A    63 A    64 A    65 A                  
  0.416   0.427   0.508   0.555   0.559   0.581   0.611   0.617
 66 A    67 A    68 A    69 A    70 A    71 A    72 A    73 A                  
  0.665   0.680   0.709   0.712   0.751   0.772   0.782   0.809
 74 A    75 A    76 A    77 A    78 A    79 A    80 A    81 A                  
  0.830   0.834   0.870   0.909   0.966   1.002   1.057   1.078
 82 A    83 A    84 A    85 A    86 A    87 A    88 A    89 A                  
  1.129   1.138   1.171   1.190   1.218   1.285   1.388   1.500
 90 A    91 A    92 A    93 A    94 A    95 A    96 A    97 A                  
  1.776   1.834   1.910   1.937   1.961   2.024   2.297   2.325
 98 A    99 A   100 A   101 A   102 A   103 A   104 A   105 A                  
  2.404   2.607   2.643   2.728   4.530   4.539   4.546   4.567
106 A   107 A   108 A   109 A   110 A   111 A   112 A   113 A                  
  4.738   7.147   7.228   7.402   8.202   8.222   8.282  10.366
114 A   115 A   116 A   117 A   118 A   119 A   120 A   121 A                  
 14.721  14.746  14.767  14.809  14.832  14.884  26.679  26.773
122 A   123 A   124 A   125 A   126 A   127 A   128 A   129 A                  
 27.010  49.460 165.805 166.031 219.223 293.886 293.905 293.979
130 A   131 A   132 A   133 A   134 A   135 A   136 A   137 A                  
*******
138 A                                                                          

 Occupation and symmetry of molecular orbitals

 Point group: C1 (1 irreducible representation).

                           A     All 
 -------------------------------------
 All molecular orbitals:
  - Alpha                  138   138 
  - Beta                   138   138 
 -------------------------------------
 Alpha orbitals:
  - Frozen occupied        24    24  
  - Active occupied        17    17  
  - Active virtual         97    97  
  - Frozen virtual         0     0   
 -------------------------------------
 Beta orbitals:
  - Frozen occupied        24    24  
  - Active occupied        17    17  
  - Active virtual         97    97  
  - Frozen virtual         0     0   
 -------------------------------------

 Import integrals:   CPU 0.00 s  wall 0.00 s

 Import integrals:   CPU 54.20 s  wall 14.17 s

 MP2 amplitudes:   CPU 0.22 s  wall 0.18 s

Running a double precision version
           CCSD T amplitudes will be solved using DIIS.

           Start     Size      MaxIter   EConv     TConv     
           3         7         100       1.00e-07  1.00e-05  
 ------------------------------------------------------------------------------
           Energy (a.u.)   Ediff      Tdiff       Comment
 ------------------------------------------------------------------------------
         -3714.00859213                           
     1   -3714.01401884   5.43e-03   8.16e-01     
     2   -3714.03165989   1.76e-02   9.95e-02     
     3   -3714.03290405   1.24e-03   4.07e-02     
     4   -3714.03481560   1.91e-03   1.35e-02     Switched to DIIS steps.
     5   -3714.03537408   5.58e-04   1.15e-02     
     6   -3714.03537586   1.78e-06   2.45e-03     
     7   -3714.03536961   6.25e-06   9.71e-04     
     8   -3714.03537113   1.52e-06   1.89e-04     
     9   -3714.03537110   3.01e-08   7.44e-05     
    10   -3714.03537110   2.28e-09   2.60e-05     
    11   -3714.03537119   9.56e-08   1.54e-05     
    12   -3714.03537115   3.93e-08   5.19e-06     
 ------------------------------------------------------------------------------
         -3714.03537115                           CCSD T converged.

End of double precision
 SCF energy                 = -3713.37210550
 MP2 energy                 = -3714.00859213
 CCSD correlation energy     =    -0.66326565
 CCSD total energy           = -3714.03537115

 CCSD  T1^2 = 0.0095  T2^2 = 0.2971  Leading amplitudes:

 Amplitude    Orbitals with energies
 -0.0201       41 (A) A                  ->    64 (A) A                   
              -0.3557                          0.3868                     
 -0.0201       41 (A) B                  ->    64 (A) B                   
              -0.3557                          0.3868                     
  0.0159       38 (A) A                  ->    42 (A) A                   
              -0.4662                         -0.0290                     
  0.0159       38 (A) B                  ->    42 (A) B                   
              -0.4662                         -0.0290                     

 Amplitude    Orbitals with energies
 -0.1423       41 (A) A      41 (A) B    ->    42 (A) A      42 (A) B     
              -0.3557       -0.3557           -0.0290       -0.0290       
  0.1423       41 (A) A      41 (A) B    ->    42 (A) B      42 (A) A     
              -0.3557       -0.3557           -0.0290       -0.0290       
  0.1423       41 (A) B      41 (A) A    ->    42 (A) A      42 (A) B     
              -0.3557       -0.3557           -0.0290       -0.0290       
 -0.1423       41 (A) B      41 (A) A    ->    42 (A) B      42 (A) A     
              -0.3557       -0.3557           -0.0290       -0.0290       

 Computing CCSD intemediates for later calculations in double precision
 Finished.

Running a double precision version
           CCSD Lambda amplitudes will be solved using DIIS.
           Start     Size      MaxIter   EConv     LConv     
           3         7         100       1.00e-07  1.00e-05  
 ------------------------------------------------------------------------------
            Enorm      Ldiff       Comment
 ------------------------------------------------------------------------------
     1     6.02e-02   4.79e-02     
     2     1.31e-02   5.13e-03     
     3     5.44e-03   2.41e-03     
     4     2.56e-03   1.22e-03     Switched to DIIS steps.
     5     8.24e-04   4.86e-04     
     6     3.57e-04   1.31e-04     
     7     1.02e-04   3.40e-05     
     8     4.44e-05   2.34e-06     
     9     1.70e-05   3.26e-06     
    10     6.33e-06   1.34e-06     
    11     2.00e-06   5.60e-07     
    12     8.13e-07   1.48e-07     
    13     3.42e-07   9.34e-08     
    14     1.64e-07   2.04e-08     
    15     8.36e-08   1.25e-08     
 ------------------------------------------------------------------------------
                                   CCSD Lambda converged.

 Computing density matrices in double precision...
           Orbital response amplitudes will be solved using DIIS.
           Start     Size      MaxIter   EConv     LConv     
           3         7         100       1.00e-06  1.00e-06  
 ------------------------------------------------------------------------------
            Enorm      Ldiff       Comment
 ------------------------------------------------------------------------------
     1     1.09e-01   1.71e-03     
     2     1.10e-01   6.45e-03     
     3     1.31e-01   2.41e-02     
     4     1.59e-02   5.75e-02     Switched to DIIS steps.
     5     7.27e-03   2.68e-03     
     6     7.50e-04   5.91e-04     
     7     1.65e-04   8.50e-05     
     8     6.01e-05   2.84e-05     
     9     2.37e-05   4.97e-06     
    10     9.62e-06   2.62e-06     
    11     2.83e-06   9.55e-08     
    12     6.58e-07   1.35e-07     
 ------------------------------------------------------------------------------
                                   Orbital response converged.

 Computing density matrices... Done.
 CCSD calculation:   CPU 1573.78 s  wall 403.78 s

 Transferring MO TPDM to AO TPDM
 Transferring g2_o1o1o1o1
 Transferring g2_o1o1o1v1
 Transferring g2_o1o1v1v1
 Transferring g2_o1v1o1v1
 Transferring g2_o1v1v1v1
 Transferring g2_v1v1v1v1
 Adding separable TPDM
 Computing TPDM gradient
 --------------------------------------------------------
 2e gradient
  Atom          X               Y               Z
 --------------------------------------------------------
    1        -46.887784       10.808089        0.004292  
    2          9.330892      -31.574201        0.009730  
    3          9.867052       26.419533       -0.022089  
    4         27.689839       -5.653421        0.008067  
 --------------------------------------------------------
 --------------------------------------------------------
 Final gradient
  Atom          X               Y               Z
 --------------------------------------------------------
    1        -46.887784       10.808089        0.004292  
    2          9.330892      -31.574201        0.009730  
    3          9.867052       26.419533       -0.022089  
    4         27.689839       -5.653421        0.008067  
 --------------------------------------------------------
 Analytic gradient from two-electron contribution:   CPU 302.44 s  wall 88.76 s

 Total ccman2 time:   CPU 1934.16 s  wall 508.08 s


 --------------------------------------------------------------

                    Orbital Energies (a.u.)
 --------------------------------------------------------------

 Alpha MOs
 -- Occupied --
*******-104.859 -80.041 -80.035 -65.180 -58.540 -58.539 -58.538
-10.585  -9.860  -8.053  -8.050  -8.050  -7.580  -7.575  -7.473
 -7.465  -7.465  -5.472  -5.471  -5.471  -5.467  -5.466  -5.466
 -3.212  -3.209  -3.209  -3.200  -3.200  -1.135  -1.053  -0.900
 -0.705  -0.546  -0.538  -0.514  -0.468  -0.466  -0.443  -0.394
 -0.356
 -- Virtual --
 -0.029   0.034   0.062   0.063   0.080   0.080   0.099   0.103
  0.108   0.111   0.120   0.124   0.130   0.149   0.160   0.160
  0.177   0.194   0.213   0.265   0.328   0.379   0.387   0.392
  0.416   0.427   0.508   0.555   0.559   0.581   0.611   0.617
  0.665   0.680   0.709   0.712   0.751   0.772   0.782   0.809
  0.830   0.834   0.870   0.909   0.966   1.002   1.057   1.078
  1.129   1.138   1.171   1.190   1.218   1.285   1.388   1.500
  1.776   1.834   1.910   1.937   1.961   2.024   2.297   2.325
  2.404   2.607   2.643   2.728   4.530   4.539   4.546   4.567
  4.738   7.147   7.228   7.402   8.202   8.222   8.282  10.366
 14.721  14.746  14.767  14.809  14.832  14.884  26.679  26.773
 27.010  49.460 165.805 166.031 219.223 293.886 293.905 293.979
*******
 --------------------------------------------------------------

          Ground-State Mulliken Net Atomic Charges

     Atom                 Charge (a.u.)
  ----------------------------------------
      1 Br                   -0.246520
      2 P                     0.318625
      3 P                    -0.028372
      4 Cl                   -0.043733
  ----------------------------------------
  Sum of atomic charges =    -0.000000

 -----------------------------------------------------------------
                    Cartesian Multipole Moments
 -----------------------------------------------------------------
    Charge (ESU x 10^10)
                 0.0000
    Dipole Moment (Debye)
         X       0.1340      Y      -0.0080      Z       0.0006
       Tot       0.1343
    Quadrupole Moments (Debye-Ang)
        XX     -62.6720     XY       0.2977     YY     -58.2637
        XZ      -0.0008     YZ       0.0005     ZZ     -57.6318
    Octopole Moments (Debye-Ang^2)
       XXX      67.4417    XXY      -3.4502    XYY      18.0782
       YYY      -3.1455    XXZ      -0.0145    XYZ       0.0006
       YYZ      -0.0135    XZZ      17.0591    YZZ      -1.0571
       ZZZ      -0.0386
    Hexadecapole Moments (Debye-Ang^3)
      XXXX   -1355.8200   XXXY     -24.3152   XXYY    -254.0180
      XYYY      -8.9676   YYYY    -203.9165   XXXZ       0.0528
      XXYZ       0.0061   XYYZ       0.0161   YYYZ       0.0351
      XXZZ    -241.6993   XYZZ      -2.0596   YYZZ     -46.3434
      XZZZ       0.0430   YZZZ       0.0310   ZZZZ     -80.8192
 -----------------------------------------------------------------
 DrvMan completing analytic gradient of the correlated energy
 Correlated dipole moment
            1
    1   0.0527299
    2  -0.0031521
    3   0.0002339
 Energy read as -3714.035371154
 Full Analytical Gradient: (in a.u., or Hartree/Bohr)
             1             2             3             4
    1   -0.00001149   -0.00006398    0.00014223   -0.00006676
    2    0.00001795   -0.00014183    0.00008661    0.00003727
    3   -0.00000791    0.00000772    0.00000882   -0.00000863
 Gradient time:  CPU 0.76 s  wall 0.78 s
 ----------------------------------------------------------------
             Standard Nuclear Orientation (Angstroms)
    I     Atom           X                Y                Z
 ----------------------------------------------------------------
    1      Br      1.9908712033    -0.1095270875    -0.0000000000
    2      P      -0.0214345646     0.9126676799     0.0000000000
    3      P      -1.1651788082    -0.7828759009     0.0000000000
    4      Cl     -3.0508406778     0.1109747868    -0.0000000000
 ----------------------------------------------------------------
 Nuclear Repulsion Energy =   437.5109100183 hartrees
 There are       41 alpha and       41 beta electrons

                       Distance Matrix (Angstroms)
             Br(  1)   P (  2)   P (  3)
   P (  2)  2.257046
   P (  3)  3.227081  2.045243
   Cl(  4)  5.046531  3.133690  2.086789

 Requested basis set is 6-311++G(d,p)
 There are 58 shells and 138 basis functions
 A cutoff of  1.0D-14 yielded   1404 shell pairs
 There are      8542 function pairs (      9318 Cartesian)
 Smallest overlap matrix eigenvalue = 4.98E-04
 Guess MOs from SCF MO coefficient file

 -----------------------------------------------------------------------
  General SCF calculation program by
  Eric Jon Sundstrom, Paul Horn, Yuezhi Mao, Dmitri Zuev, Alec White,
  David Stuck, Shaama M.S., Shane Yost, Joonho Lee, David Small,
  Daniel Levine, Susi Lehtola, Hugh Burton, Evgeny Epifanovsky
 -----------------------------------------------------------------------
 Hartree-Fock
 using 4 threads for integral computing
 -------------------------------------------------------
 OpenMP Integral computing Module                
 Release: version 2.0, May 2017, Q-Chem Inc. Pleasanton 
 -------------------------------------------------------
 A restricted SCF calculation will be
 performed using DIIS
 SCF converges when DIIS error is below 1.0e-08
 ---------------------------------------
  Cycle       Energy         DIIS error
 ---------------------------------------
    1   -3713.3721100348      9.51e-06  
    2   -3713.3721104204      2.59e-06  
    3   -3713.3721104694      1.13e-06  
    4   -3713.3721104773      4.70e-07  
    5   -3713.3721104798      2.43e-07  
    6   -3713.3721104807      1.17e-07  
    7   -3713.3721104810      5.02e-08  
    8   -3713.3721104810      1.96e-08  
    9   -3713.3721104810      6.03e-09  Convergence criterion met
 ---------------------------------------
 SCF time:   CPU 8.35s  wall 2.00s 
 SCF   energy in the final basis set =    -3713.3721104810
 Total energy in the final basis set =    -3713.3721104810


 ------------------------------------------------------------------------------

   CCMAN2: suite of methods based on coupled cluster
           and equation of motion theories.

   Components:
   * libvmm-1.3-trunk
     by Evgeny Epifanovsky, Ilya Kaliman.
   * libtensor-2.5-trunk
     by Evgeny Epifanovsky, Michael Wormit, Dmitry Zuev, Sam Manzer, 
        Ilya Kaliman.
   * libcc-2.5-trunk
     by Evgeny Epifanovsky, Arik Landau, Tomasz Kus, Kirill Khistyaev, 
        Dmitry Zuev, Prashant Manohar, Xintian Feng, Anna Krylov, 
        Matthew Goldey, Alec White, Thomas Jagau, Kaushik Nanda, 
        Anastasia Gunina, Alexander Kunitsa, Joonho Lee.

   CCMAN original authors:
   Anna I. Krylov, C. David Sherrill, Steven R. Gwaltney,
   Edward F. C. Byrd (2000)
   Sergey V. Levchenko, Lyudmila V. Slipchenko, Tao Wang,
   Ana-Maria C. Cristian (2003)
   Piotr A. Pieniazek, C. Melania Oana, Evgeny Epifanovsky (2007)
   Prashant Manohar (2009)

 ------------------------------------------------------------------------------


 Allocating and initializing 29808MB of RAM...
 Calculation will run on 4 cores.


 Alpha MOs, Restricted
 -- Occupied --                  
-490.05 -104.86  -80.04  -80.04  -65.18  -58.54  -58.54  -58.54
  1 A     2 A     3 A     4 A     5 A     6 A     7 A     8 A                  
-10.585  -9.860  -8.053  -8.050  -8.050  -7.580  -7.575  -7.473
  9 A    10 A    11 A    12 A    13 A    14 A    15 A    16 A                  
 -7.465  -7.465  -5.472  -5.471  -5.471  -5.467  -5.466  -5.466
 17 A    18 A    19 A    20 A    21 A    22 A    23 A    24 A                  
 -3.212  -3.209  -3.209  -3.200  -3.200  -1.135  -1.052  -0.900
 25 A    26 A    27 A    28 A    29 A    30 A    31 A    32 A                  
 -0.705  -0.546  -0.538  -0.514  -0.468  -0.466  -0.443  -0.394
 33 A    34 A    35 A    36 A    37 A    38 A    39 A    40 A                  
 -0.356
 41 A                                                                          
 -- Virtual --                   
 -0.029   0.034   0.062   0.063   0.080   0.080   0.099   0.103
 42 A    43 A    44 A    45 A    46 A    47 A    48 A    49 A                  
  0.108   0.111   0.120   0.124   0.130   0.149   0.160   0.160
 50 A    51 A    52 A    53 A    54 A    55 A    56 A    57 A                  
  0.177   0.194   0.213   0.265   0.328   0.379   0.387   0.392
 58 A    59 A    60 A    61 A    62 A    63 A    64 A    65 A                  
  0.416   0.428   0.508   0.555   0.559   0.581   0.611   0.617
 66 A    67 A    68 A    69 A    70 A    71 A    72 A    73 A                  
  0.665   0.680   0.709   0.712   0.751   0.772   0.783   0.809
 74 A    75 A    76 A    77 A    78 A    79 A    80 A    81 A                  
  0.830   0.834   0.870   0.909   0.966   1.002   1.057   1.078
 82 A    83 A    84 A    85 A    86 A    87 A    88 A    89 A                  
  1.129   1.138   1.171   1.190   1.218   1.286   1.388   1.500
 90 A    91 A    92 A    93 A    94 A    95 A    96 A    97 A                  
  1.776   1.834   1.910   1.937   1.961   2.024   2.297   2.325
 98 A    99 A   100 A   101 A   102 A   103 A   104 A   105 A                  
  2.404   2.607   2.643   2.728   4.531   4.539   4.546   4.567
106 A   107 A   108 A   109 A   110 A   111 A   112 A   113 A                  
  4.738   7.147   7.228   7.402   8.203   8.222   8.282  10.366
114 A   115 A   116 A   117 A   118 A   119 A   120 A   121 A                  
 14.721  14.746  14.767  14.809  14.832  14.884  26.679  26.773
122 A   123 A   124 A   125 A   126 A   127 A   128 A   129 A                  
 27.010  49.461 165.805 166.031 219.223 293.886 293.905 293.979
130 A   131 A   132 A   133 A   134 A   135 A   136 A   137 A                  
*******
138 A                                                                          

 Beta MOs, Restricted
 -- Occupied --                  
-490.05 -104.86  -80.04  -80.04  -65.18  -58.54  -58.54  -58.54
  1 A     2 A     3 A     4 A     5 A     6 A     7 A     8 A                  
-10.585  -9.860  -8.053  -8.050  -8.050  -7.580  -7.575  -7.473
  9 A    10 A    11 A    12 A    13 A    14 A    15 A    16 A                  
 -7.465  -7.465  -5.472  -5.471  -5.471  -5.467  -5.466  -5.466
 17 A    18 A    19 A    20 A    21 A    22 A    23 A    24 A                  
 -3.212  -3.209  -3.209  -3.200  -3.200  -1.135  -1.052  -0.900
 25 A    26 A    27 A    28 A    29 A    30 A    31 A    32 A                  
 -0.705  -0.546  -0.538  -0.514  -0.468  -0.466  -0.443  -0.394
 33 A    34 A    35 A    36 A    37 A    38 A    39 A    40 A                  
 -0.356
 41 A                                                                          
 -- Virtual --                   
 -0.029   0.034   0.062   0.063   0.080   0.080   0.099   0.103
 42 A    43 A    44 A    45 A    46 A    47 A    48 A    49 A                  
  0.108   0.111   0.120   0.124   0.130   0.149   0.160   0.160
 50 A    51 A    52 A    53 A    54 A    55 A    56 A    57 A                  
  0.177   0.194   0.213   0.265   0.328   0.379   0.387   0.392
 58 A    59 A    60 A    61 A    62 A    63 A    64 A    65 A                  
  0.416   0.428   0.508   0.555   0.559   0.581   0.611   0.617
 66 A    67 A    68 A    69 A    70 A    71 A    72 A    73 A                  
  0.665   0.680   0.709   0.712   0.751   0.772   0.783   0.809
 74 A    75 A    76 A    77 A    78 A    79 A    80 A    81 A                  
  0.830   0.834   0.870   0.909   0.966   1.002   1.057   1.078
 82 A    83 A    84 A    85 A    86 A    87 A    88 A    89 A                  
  1.129   1.138   1.171   1.190   1.218   1.286   1.388   1.500
 90 A    91 A    92 A    93 A    94 A    95 A    96 A    97 A                  
  1.776   1.834   1.910   1.937   1.961   2.024   2.297   2.325
 98 A    99 A   100 A   101 A   102 A   103 A   104 A   105 A                  
  2.404   2.607   2.643   2.728   4.531   4.539   4.546   4.567
106 A   107 A   108 A   109 A   110 A   111 A   112 A   113 A                  
  4.738   7.147   7.228   7.402   8.203   8.222   8.282  10.366
114 A   115 A   116 A   117 A   118 A   119 A   120 A   121 A                  
 14.721  14.746  14.767  14.809  14.832  14.884  26.679  26.773
122 A   123 A   124 A   125 A   126 A   127 A   128 A   129 A                  
 27.010  49.461 165.805 166.031 219.223 293.886 293.905 293.979
130 A   131 A   132 A   133 A   134 A   135 A   136 A   137 A                  
*******
138 A                                                                          

 Occupation and symmetry of molecular orbitals

 Point group: C1 (1 irreducible representation).

                           A     All 
 -------------------------------------
 All molecular orbitals:
  - Alpha                  138   138 
  - Beta                   138   138 
 -------------------------------------
 Alpha orbitals:
  - Frozen occupied        24    24  
  - Active occupied        17    17  
  - Active virtual         97    97  
  - Frozen virtual         0     0   
 -------------------------------------
 Beta orbitals:
  - Frozen occupied        24    24  
  - Active occupied        17    17  
  - Active virtual         97    97  
  - Frozen virtual         0     0   
 -------------------------------------

 Import integrals:   CPU 0.00 s  wall 0.00 s

 Import integrals:   CPU 53.78 s  wall 13.98 s

 MP2 amplitudes:   CPU 0.16 s  wall 0.12 s

Running a double precision version
           CCSD T amplitudes will be solved using DIIS.

           Start     Size      MaxIter   EConv     TConv     
           3         7         100       1.00e-07  1.00e-05  
 ------------------------------------------------------------------------------
           Energy (a.u.)   Ediff      Tdiff       Comment
 ------------------------------------------------------------------------------
         -3714.00859797                           
     1   -3714.01402260   5.42e-03   8.16e-01     
     2   -3714.03166078   1.76e-02   9.95e-02     
     3   -3714.03290487   1.24e-03   4.07e-02     
     4   -3714.03481596   1.91e-03   1.35e-02     Switched to DIIS steps.
     5   -3714.03537400   5.58e-04   1.15e-02     
     6   -3714.03537574   1.75e-06   2.45e-03     
     7   -3714.03536950   6.24e-06   9.70e-04     
     8   -3714.03537102   1.52e-06   1.89e-04     
     9   -3714.03537099   3.13e-08   7.43e-05     
    10   -3714.03537098   1.88e-09   2.60e-05     
    11   -3714.03537108   9.55e-08   1.54e-05     
    12   -3714.03537104   3.93e-08   5.19e-06     
 ------------------------------------------------------------------------------
         -3714.03537104                           CCSD T converged.

End of double precision
 SCF energy                 = -3713.37211048
 MP2 energy                 = -3714.00859797
 CCSD correlation energy     =    -0.66326056
 CCSD total energy           = -3714.03537104

 CCSD  T1^2 = 0.0095  T2^2 = 0.2971  Leading amplitudes:

 Amplitude    Orbitals with energies
  0.0201       41 (A) A                  ->    64 (A) A                   
              -0.3557                          0.3868                     
  0.0201       41 (A) B                  ->    64 (A) B                   
              -0.3557                          0.3868                     
 -0.0159       38 (A) A                  ->    42 (A) A                   
              -0.4661                         -0.0290                     
 -0.0159       38 (A) B                  ->    42 (A) B                   
              -0.4661                         -0.0290                     

 Amplitude    Orbitals with energies
 -0.1423       41 (A) A      41 (A) B    ->    42 (A) A      42 (A) B     
              -0.3557       -0.3557           -0.0290       -0.0290       
  0.1423       41 (A) A      41 (A) B    ->    42 (A) B      42 (A) A     
              -0.3557       -0.3557           -0.0290       -0.0290       
  0.1423       41 (A) B      41 (A) A    ->    42 (A) A      42 (A) B     
              -0.3557       -0.3557           -0.0290       -0.0290       
 -0.1423       41 (A) B      41 (A) A    ->    42 (A) B      42 (A) A     
              -0.3557       -0.3557           -0.0290       -0.0290       

 Computing CCSD intemediates for later calculations in double precision
 Finished.

Running a double precision version
           CCSD Lambda amplitudes will be solved using DIIS.
           Start     Size      MaxIter   EConv     LConv     
           3         7         100       1.00e-07  1.00e-05  
 ------------------------------------------------------------------------------
            Enorm      Ldiff       Comment
 ------------------------------------------------------------------------------
     1     6.02e-02   4.79e-02     
     2     1.30e-02   5.13e-03     
     3     5.44e-03   2.41e-03     
     4     2.56e-03   1.22e-03     Switched to DIIS steps.
     5     8.23e-04   4.85e-04     
     6     3.57e-04   1.31e-04     
     7     1.02e-04   3.40e-05     
     8     4.43e-05   2.33e-06     
     9     1.70e-05   3.25e-06     
    10     6.33e-06   1.34e-06     
    11     2.00e-06   5.60e-07     
    12     8.15e-07   1.48e-07     
    13     3.44e-07   9.32e-08     
    14     1.65e-07   2.03e-08     
    15     8.40e-08   1.24e-08     
 ------------------------------------------------------------------------------
                                   CCSD Lambda converged.

 Computing density matrices in double precision...
           Orbital response amplitudes will be solved using DIIS.
           Start     Size      MaxIter   EConv     LConv     
           3         7         100       1.00e-06  1.00e-06  
 ------------------------------------------------------------------------------
            Enorm      Ldiff       Comment
 ------------------------------------------------------------------------------
     1     1.09e-01   1.71e-03     
     2     1.10e-01   6.45e-03     
     3     1.31e-01   2.41e-02     
     4     1.59e-02   5.75e-02     Switched to DIIS steps.
     5     7.27e-03   2.69e-03     
     6     7.50e-04   5.92e-04     
     7     1.66e-04   8.49e-05     
     8     6.02e-05   2.83e-05     
     9     2.38e-05   4.95e-06     
    10     9.66e-06   2.62e-06     
    11     2.84e-06   9.58e-08     
    12     6.56e-07   1.35e-07     
 ------------------------------------------------------------------------------
                                   Orbital response converged.

 Computing density matrices... Done.
 CCSD calculation:   CPU 1574.07 s  wall 403.89 s

 Transferring MO TPDM to AO TPDM
 Transferring g2_o1o1o1o1
 Transferring g2_o1o1o1v1
 Transferring g2_o1o1v1v1
 Transferring g2_o1v1o1v1
 Transferring g2_o1v1v1v1
 Transferring g2_v1v1v1v1
 Adding separable TPDM
 Computing TPDM gradient
 --------------------------------------------------------
 2e gradient
  Atom          X               Y               Z
 --------------------------------------------------------
    1        -46.890183       10.808018        0.000001  
    2          9.329494      -31.575550       -0.000001  
    3          9.860982       26.427987       -0.000000  
    4         27.699706       -5.660456       -0.000000  
 --------------------------------------------------------
 --------------------------------------------------------
 Final gradient
  Atom          X               Y               Z
 --------------------------------------------------------
    1        -46.890183       10.808018        0.000001  
    2          9.329494      -31.575550       -0.000001  
    3          9.860982       26.427987       -0.000000  
    4         27.699706       -5.660456       -0.000000  
 --------------------------------------------------------
 Analytic gradient from two-electron contribution:   CPU 303.12 s  wall 88.89 s

 Total ccman2 time:   CPU 1934.80 s  wall 508.12 s


 --------------------------------------------------------------

                    Orbital Energies (a.u.)
 --------------------------------------------------------------

 Alpha MOs
 -- Occupied --
*******-104.859 -80.041 -80.035 -65.180 -58.540 -58.538 -58.538
-10.585  -9.860  -8.053  -8.050  -8.050  -7.580  -7.575  -7.473
 -7.465  -7.465  -5.472  -5.471  -5.471  -5.467  -5.466  -5.466
 -3.212  -3.209  -3.209  -3.200  -3.200  -1.135  -1.052  -0.900
 -0.705  -0.546  -0.538  -0.514  -0.468  -0.466  -0.443  -0.394
 -0.356
 -- Virtual --
 -0.029   0.034   0.062   0.063   0.080   0.080   0.099   0.103
  0.108   0.111   0.120   0.124   0.130   0.149   0.160   0.160
  0.177   0.194   0.213   0.265   0.328   0.379   0.387   0.392
  0.416   0.428   0.508   0.555   0.559   0.581   0.611   0.617
  0.665   0.680   0.709   0.712   0.751   0.772   0.783   0.809
  0.830   0.834   0.870   0.909   0.966   1.002   1.057   1.078
  1.129   1.138   1.171   1.190   1.218   1.286   1.388   1.500
  1.776   1.834   1.910   1.937   1.961   2.024   2.297   2.325
  2.404   2.607   2.643   2.728   4.531   4.539   4.546   4.567
  4.738   7.147   7.228   7.402   8.203   8.222   8.282  10.366
 14.721  14.746  14.767  14.809  14.832  14.884  26.679  26.773
 27.010  49.461 165.805 166.031 219.223 293.886 293.905 293.979
*******
 --------------------------------------------------------------

          Ground-State Mulliken Net Atomic Charges

     Atom                 Charge (a.u.)
  ----------------------------------------
      1 Br                   -0.246663
      2 P                     0.318685
      3 P                    -0.028820
      4 Cl                   -0.043201
  ----------------------------------------
  Sum of atomic charges =    -0.000000

 -----------------------------------------------------------------
                    Cartesian Multipole Moments
 -----------------------------------------------------------------
    Charge (ESU x 10^10)
                 0.0000
    Dipole Moment (Debye)
         X       0.1285      Y      -0.0077      Z      -0.0000
       Tot       0.1287
    Quadrupole Moments (Debye-Ang)
        XX     -62.6571     XY       0.2972     YY     -58.2642
        XZ       0.0000     YZ       0.0000     ZZ     -57.6306
    Octopole Moments (Debye-Ang^2)
       XXX      67.3308    XXY      -3.4503    XYY      18.0597
       YYY      -3.1443    XXZ       0.0000    XYZ      -0.0000
       YYZ       0.0000    XZZ      17.0381    YZZ      -1.0575
       ZZZ      -0.0000
    Hexadecapole Moments (Debye-Ang^3)
      XXXX   -1355.1562   XXXY     -24.3160   XXYY    -253.9220
      XYYY      -8.9736   YYYY    -203.9253   XXXZ       0.0000
      XXYZ       0.0000   XYYZ       0.0000   YYYZ       0.0000
      XXZZ    -241.6008   XYZZ      -2.0610   YYZZ     -46.3445
      XZZZ       0.0000   YZZZ       0.0000   ZZZZ     -80.8173
 -----------------------------------------------------------------
 DrvMan completing analytic gradient of the correlated energy
 Correlated dipole moment
            1
    1   0.0505574
    2  -0.0030163
    3  -0.0000000
 Energy read as -3714.035371039
 Full Analytical Gradient: (in a.u., or Hartree/Bohr)
             1             2             3             4
    1   -0.00002232   -0.00009558   -0.00007660    0.00019450
    2    0.00001207   -0.00012494    0.00016674   -0.00005388
    3   -0.00000001    0.00000003   -0.00000001   -0.00000000
 Gradient time:  CPU 0.77 s  wall 0.79 s
 ----------------------------------------------------------------
             Standard Nuclear Orientation (Angstroms)
    I     Atom           X                Y                Z
 ----------------------------------------------------------------
    1      Br      1.9908712033    -0.1095270875    -0.0000000000
    2      P      -0.0214345646     0.9126676799     0.0000000000
    3      P      -1.1651788082    -0.7828759009     0.0000000000
    4      Cl     -3.0528406778     0.1109747868    -0.0000000000
 ----------------------------------------------------------------
 Nuclear Repulsion Energy =   437.4037061944 hartrees
 There are       41 alpha and       41 beta electrons

                       Distance Matrix (Angstroms)
             Br(  1)   P (  2)   P (  3)
   P (  2)  2.257046
   P (  3)  3.227081  2.045243
   Cl(  4)  5.048530  3.135623  2.088597

 Requested basis set is 6-311++G(d,p)
 There are 58 shells and 138 basis functions
 A cutoff of  1.0D-14 yielded   1404 shell pairs
 There are      8542 function pairs (      9318 Cartesian)
 Smallest overlap matrix eigenvalue = 4.98E-04
 Guess MOs from SCF MO coefficient file

 -----------------------------------------------------------------------
  General SCF calculation program by
  Eric Jon Sundstrom, Paul Horn, Yuezhi Mao, Dmitri Zuev, Alec White,
  David Stuck, Shaama M.S., Shane Yost, Joonho Lee, David Small,
  Daniel Levine, Susi Lehtola, Hugh Burton, Evgeny Epifanovsky
 -----------------------------------------------------------------------
 Hartree-Fock
 using 4 threads for integral computing
 -------------------------------------------------------
 OpenMP Integral computing Module                
 Release: version 2.0, May 2017, Q-Chem Inc. Pleasanton 
 -------------------------------------------------------
 A restricted SCF calculation will be
 performed using DIIS
 SCF converges when DIIS error is below 1.0e-08
 ---------------------------------------
  Cycle       Energy         DIIS error
 ---------------------------------------
    1   -3713.3720992607      1.45e-05  
    2   -3713.3720999742      3.63e-06  
    3   -3713.3721000334      1.64e-06  
    4   -3713.3721000436      5.10e-07  
    5   -3713.3721000454      2.41e-07  
    6   -3713.3721000460      9.71e-08  
    7   -3713.3721000461      4.49e-08  
    8   -3713.3721000462      2.11e-08  
    9   -3713.3721000461      7.52e-09  Convergence criterion met
 ---------------------------------------
 SCF time:   CPU 8.28s  wall 3.00s 
 SCF   energy in the final basis set =    -3713.3721000461
 Total energy in the final basis set =    -3713.3721000461


 ------------------------------------------------------------------------------

   CCMAN2: suite of methods based on coupled cluster
           and equation of motion theories.

   Components:
   * libvmm-1.3-trunk
     by Evgeny Epifanovsky, Ilya Kaliman.
   * libtensor-2.5-trunk
     by Evgeny Epifanovsky, Michael Wormit, Dmitry Zuev, Sam Manzer, 
        Ilya Kaliman.
   * libcc-2.5-trunk
     by Evgeny Epifanovsky, Arik Landau, Tomasz Kus, Kirill Khistyaev, 
        Dmitry Zuev, Prashant Manohar, Xintian Feng, Anna Krylov, 
        Matthew Goldey, Alec White, Thomas Jagau, Kaushik Nanda, 
        Anastasia Gunina, Alexander Kunitsa, Joonho Lee.

   CCMAN original authors:
   Anna I. Krylov, C. David Sherrill, Steven R. Gwaltney,
   Edward F. C. Byrd (2000)
   Sergey V. Levchenko, Lyudmila V. Slipchenko, Tao Wang,
   Ana-Maria C. Cristian (2003)
   Piotr A. Pieniazek, C. Melania Oana, Evgeny Epifanovsky (2007)
   Prashant Manohar (2009)

 ------------------------------------------------------------------------------


 Allocating and initializing 29808MB of RAM...
 Calculation will run on 4 cores.


 Alpha MOs, Restricted
 -- Occupied --                  
-490.05 -104.86  -80.04  -80.04  -65.18  -58.54  -58.54  -58.54
  1 A     2 A     3 A     4 A     5 A     6 A     7 A     8 A                  
-10.585  -9.860  -8.053  -8.050  -8.050  -7.580  -7.575  -7.473
  9 A    10 A    11 A    12 A    13 A    14 A    15 A    16 A                  
 -7.465  -7.465  -5.472  -5.471  -5.471  -5.467  -5.466  -5.466
 17 A    18 A    19 A    20 A    21 A    22 A    23 A    24 A                  
 -3.212  -3.209  -3.209  -3.200  -3.200  -1.134  -1.053  -0.900
 25 A    26 A    27 A    28 A    29 A    30 A    31 A    32 A                  
 -0.705  -0.546  -0.538  -0.514  -0.468  -0.466  -0.443  -0.395
 33 A    34 A    35 A    36 A    37 A    38 A    39 A    40 A                  
 -0.356
 41 A                                                                          
 -- Virtual --                   
 -0.029   0.033   0.062   0.063   0.080   0.080   0.099   0.103
 42 A    43 A    44 A    45 A    46 A    47 A    48 A    49 A                  
  0.107   0.111   0.120   0.124   0.130   0.149   0.160   0.160
 50 A    51 A    52 A    53 A    54 A    55 A    56 A    57 A                  
  0.177   0.194   0.213   0.265   0.328   0.379   0.387   0.392
 58 A    59 A    60 A    61 A    62 A    63 A    64 A    65 A                  
  0.416   0.427   0.509   0.555   0.559   0.581   0.611   0.617
 66 A    67 A    68 A    69 A    70 A    71 A    72 A    73 A                  
  0.665   0.680   0.709   0.712   0.751   0.772   0.782   0.809
 74 A    75 A    76 A    77 A    78 A    79 A    80 A    81 A                  
  0.831   0.834   0.870   0.909   0.966   1.002   1.057   1.078
 82 A    83 A    84 A    85 A    86 A    87 A    88 A    89 A                  
  1.129   1.139   1.171   1.190   1.217   1.285   1.388   1.499
 90 A    91 A    92 A    93 A    94 A    95 A    96 A    97 A                  
  1.776   1.834   1.910   1.937   1.961   2.024   2.297   2.325
 98 A    99 A   100 A   101 A   102 A   103 A   104 A   105 A                  
  2.404   2.607   2.643   2.728   4.530   4.539   4.546   4.567
106 A   107 A   108 A   109 A   110 A   111 A   112 A   113 A                  
  4.738   7.147   7.228   7.401   8.202   8.222   8.282  10.366
114 A   115 A   116 A   117 A   118 A   119 A   120 A   121 A                  
 14.721  14.746  14.766  14.808  14.832  14.884  26.679  26.773
122 A   123 A   124 A   125 A   126 A   127 A   128 A   129 A                  
 27.009  49.460 165.805 166.031 219.223 293.886 293.905 293.979
130 A   131 A   132 A   133 A   134 A   135 A   136 A   137 A                  
*******
138 A                                                                          

 Beta MOs, Restricted
 -- Occupied --                  
-490.05 -104.86  -80.04  -80.04  -65.18  -58.54  -58.54  -58.54
  1 A     2 A     3 A     4 A     5 A     6 A     7 A     8 A                  
-10.585  -9.860  -8.053  -8.050  -8.050  -7.580  -7.575  -7.473
  9 A    10 A    11 A    12 A    13 A    14 A    15 A    16 A                  
 -7.465  -7.465  -5.472  -5.471  -5.471  -5.467  -5.466  -5.466
 17 A    18 A    19 A    20 A    21 A    22 A    23 A    24 A                  
 -3.212  -3.209  -3.209  -3.200  -3.200  -1.134  -1.053  -0.900
 25 A    26 A    27 A    28 A    29 A    30 A    31 A    32 A                  
 -0.705  -0.546  -0.538  -0.514  -0.468  -0.466  -0.443  -0.395
 33 A    34 A    35 A    36 A    37 A    38 A    39 A    40 A                  
 -0.356
 41 A                                                                          
 -- Virtual --                   
 -0.029   0.033   0.062   0.063   0.080   0.080   0.099   0.103
 42 A    43 A    44 A    45 A    46 A    47 A    48 A    49 A                  
  0.107   0.111   0.120   0.124   0.130   0.149   0.160   0.160
 50 A    51 A    52 A    53 A    54 A    55 A    56 A    57 A                  
  0.177   0.194   0.213   0.265   0.328   0.379   0.387   0.392
 58 A    59 A    60 A    61 A    62 A    63 A    64 A    65 A                  
  0.416   0.427   0.509   0.555   0.559   0.581   0.611   0.617
 66 A    67 A    68 A    69 A    70 A    71 A    72 A    73 A                  
  0.665   0.680   0.709   0.712   0.751   0.772   0.782   0.809
 74 A    75 A    76 A    77 A    78 A    79 A    80 A    81 A                  
  0.831   0.834   0.870   0.909   0.966   1.002   1.057   1.078
 82 A    83 A    84 A    85 A    86 A    87 A    88 A    89 A                  
  1.129   1.139   1.171   1.190   1.217   1.285   1.388   1.499
 90 A    91 A    92 A    93 A    94 A    95 A    96 A    97 A                  
  1.776   1.834   1.910   1.937   1.961   2.024   2.297   2.325
 98 A    99 A   100 A   101 A   102 A   103 A   104 A   105 A                  
  2.404   2.607   2.643   2.728   4.530   4.539   4.546   4.567
106 A   107 A   108 A   109 A   110 A   111 A   112 A   113 A                  
  4.738   7.147   7.228   7.401   8.202   8.222   8.282  10.366
114 A   115 A   116 A   117 A   118 A   119 A   120 A   121 A                  
 14.721  14.746  14.766  14.808  14.832  14.884  26.679  26.773
122 A   123 A   124 A   125 A   126 A   127 A   128 A   129 A                  
 27.009  49.460 165.805 166.031 219.223 293.886 293.905 293.979
130 A   131 A   132 A   133 A   134 A   135 A   136 A   137 A                  
*******
138 A                                                                          

 Occupation and symmetry of molecular orbitals

 Point group: C1 (1 irreducible representation).

                           A     All 
 -------------------------------------
 All molecular orbitals:
  - Alpha                  138   138 
  - Beta                   138   138 
 -------------------------------------
 Alpha orbitals:
  - Frozen occupied        24    24  
  - Active occupied        17    17  
  - Active virtual         97    97  
  - Frozen virtual         0     0   
 -------------------------------------
 Beta orbitals:
  - Frozen occupied        24    24  
  - Active occupied        17    17  
  - Active virtual         97    97  
  - Frozen virtual         0     0   
 -------------------------------------

 Import integrals:   CPU 0.00 s  wall 0.00 s

 Import integrals:   CPU 54.77 s  wall 14.23 s

 MP2 amplitudes:   CPU 0.16 s  wall 0.12 s

Running a double precision version
           CCSD T amplitudes will be solved using DIIS.

           Start     Size      MaxIter   EConv     TConv     
           3         7         100       1.00e-07  1.00e-05  
 ------------------------------------------------------------------------------
           Energy (a.u.)   Ediff      Tdiff       Comment
 ------------------------------------------------------------------------------
         -3714.00858581                           
     1   -3714.01401460   5.43e-03   8.16e-01     
     2   -3714.03165853   1.76e-02   9.95e-02     
     3   -3714.03290276   1.24e-03   4.07e-02     
     4   -3714.03481476   1.91e-03   1.35e-02     Switched to DIIS steps.
     5   -3714.03537369   5.59e-04   1.15e-02     
     6   -3714.03537550   1.81e-06   2.45e-03     
     7   -3714.03536925   6.25e-06   9.71e-04     
     8   -3714.03537076   1.52e-06   1.89e-04     
     9   -3714.03537073   2.90e-08   7.45e-05     
    10   -3714.03537073   2.68e-09   2.60e-05     
    11   -3714.03537083   9.58e-08   1.54e-05     
    12   -3714.03537079   3.92e-08   5.19e-06     
 ------------------------------------------------------------------------------
         -3714.03537079                           CCSD T converged.

End of double precision
 SCF energy                 = -3713.37210005
 MP2 energy                 = -3714.00858581
 CCSD correlation energy     =    -0.66327074
 CCSD total energy           = -3714.03537079

 CCSD  T1^2 = 0.0095  T2^2 = 0.2972  Leading amplitudes:

 Amplitude    Orbitals with energies
  0.0201       41 (A) A                  ->    64 (A) A                   
              -0.3558                          0.3867                     
  0.0201       41 (A) B                  ->    64 (A) B                   
              -0.3558                          0.3867                     
  0.0159       38 (A) A                  ->    42 (A) A                   
              -0.4662                         -0.0290                     
  0.0159       38 (A) B                  ->    42 (A) B                   
              -0.4662                         -0.0290                     

 Amplitude    Orbitals with energies
 -0.1423       41 (A) A      41 (A) B    ->    42 (A) A      42 (A) B     
              -0.3558       -0.3558           -0.0290       -0.0290       
  0.1423       41 (A) A      41 (A) B    ->    42 (A) B      42 (A) A     
              -0.3558       -0.3558           -0.0290       -0.0290       
  0.1423       41 (A) B      41 (A) A    ->    42 (A) A      42 (A) B     
              -0.3558       -0.3558           -0.0290       -0.0290       
 -0.1423       41 (A) B      41 (A) A    ->    42 (A) B      42 (A) A     
              -0.3558       -0.3558           -0.0290       -0.0290       

 Computing CCSD intemediates for later calculations in double precision
 Finished.

Running a double precision version
           CCSD Lambda amplitudes will be solved using DIIS.
           Start     Size      MaxIter   EConv     LConv     
           3         7         100       1.00e-07  1.00e-05  
 ------------------------------------------------------------------------------
            Enorm      Ldiff       Comment
 ------------------------------------------------------------------------------
     1     6.02e-02   4.79e-02     
     2     1.31e-02   5.13e-03     
     3     5.44e-03   2.41e-03     
     4     2.56e-03   1.22e-03     Switched to DIIS steps.
     5     8.24e-04   4.86e-04     
     6     3.58e-04   1.31e-04     
     7     1.02e-04   3.41e-05     
     8     4.44e-05   2.35e-06     
     9     1.70e-05   3.27e-06     
    10     6.33e-06   1.34e-06     
    11     1.99e-06   5.61e-07     
    12     8.10e-07   1.49e-07     
    13     3.40e-07   9.35e-08     
    14     1.63e-07   2.05e-08     
    15     8.32e-08   1.25e-08     
 ------------------------------------------------------------------------------
                                   CCSD Lambda converged.

 Computing density matrices in double precision...
           Orbital response amplitudes will be solved using DIIS.
           Start     Size      MaxIter   EConv     LConv     
           3         7         100       1.00e-06  1.00e-06  
 ------------------------------------------------------------------------------
            Enorm      Ldiff       Comment
 ------------------------------------------------------------------------------
     1     1.09e-01   1.72e-03     
     2     1.10e-01   6.45e-03     
     3     1.31e-01   2.41e-02     
     4     1.59e-02   5.75e-02     Switched to DIIS steps.
     5     7.27e-03   2.68e-03     
     6     7.50e-04   5.90e-04     
     7     1.65e-04   8.51e-05     
     8     5.99e-05   2.84e-05     
     9     2.36e-05   4.98e-06     
    10     9.58e-06   2.62e-06     
    11     2.83e-06   9.51e-08     
    12     6.58e-07   1.35e-07     
 ------------------------------------------------------------------------------
                                   Orbital response converged.

 Computing density matrices... Done.
 CCSD calculation:   CPU 1573.73 s  wall 403.78 s

 Transferring MO TPDM to AO TPDM
 Transferring g2_o1o1o1o1
 Transferring g2_o1o1o1v1
 Transferring g2_o1o1v1v1
 Transferring g2_o1v1o1v1
 Transferring g2_o1v1v1v1
 Transferring g2_v1v1v1v1
 Adding separable TPDM
 Computing TPDM gradient
 --------------------------------------------------------
 2e gradient
  Atom          X               Y               Z
 --------------------------------------------------------
    1        -46.885390       10.808157       -0.000000  
    2          9.332284      -31.572861        0.000000  
    3          9.873131       26.411102       -0.000000  
    4         27.679976       -5.646398       -0.000000  
 --------------------------------------------------------
 --------------------------------------------------------
 Final gradient
  Atom          X               Y               Z
 --------------------------------------------------------
    1        -46.885390       10.808157       -0.000000  
    2          9.332284      -31.572861        0.000000  
    3          9.873131       26.411102       -0.000000  
    4         27.679976       -5.646398       -0.000000  
 --------------------------------------------------------
 Analytic gradient from two-electron contribution:   CPU 301.59 s  wall 88.47 s

 Total ccman2 time:   CPU 1934.06 s  wall 507.91 s


 --------------------------------------------------------------

                    Orbital Energies (a.u.)
 --------------------------------------------------------------

 Alpha MOs
 -- Occupied --
*******-104.859 -80.041 -80.035 -65.180 -58.540 -58.539 -58.539
-10.585  -9.860  -8.053  -8.050  -8.050  -7.580  -7.575  -7.473
 -7.465  -7.465  -5.472  -5.471  -5.471  -5.467  -5.466  -5.466
 -3.212  -3.209  -3.209  -3.200  -3.200  -1.134  -1.053  -0.900
 -0.705  -0.546  -0.538  -0.514  -0.468  -0.466  -0.443  -0.395
 -0.356
 -- Virtual --
 -0.029   0.033   0.062   0.063   0.080   0.080   0.099   0.103
  0.107   0.111   0.120   0.124   0.130   0.149   0.160   0.160
  0.177   0.194   0.213   0.265   0.328   0.379   0.387   0.392
  0.416   0.427   0.509   0.555   0.559   0.581   0.611   0.617
  0.665   0.680   0.709   0.712   0.751   0.772   0.782   0.809
  0.831   0.834   0.870   0.909   0.966   1.002   1.057   1.078
  1.129   1.139   1.171   1.190   1.217   1.285   1.388   1.499
  1.776   1.834   1.910   1.937   1.961   2.024   2.297   2.325
  2.404   2.607   2.643   2.728   4.530   4.539   4.546   4.567
  4.738   7.147   7.228   7.401   8.202   8.222   8.282  10.366
 14.721  14.746  14.766  14.808  14.832  14.884  26.679  26.773
 27.009  49.460 165.805 166.031 219.223 293.886 293.905 293.979
*******
 --------------------------------------------------------------

          Ground-State Mulliken Net Atomic Charges

     Atom                 Charge (a.u.)
  ----------------------------------------
      1 Br                   -0.246377
      2 P                     0.318565
      3 P                    -0.027925
      4 Cl                   -0.044264
  ----------------------------------------
  Sum of atomic charges =     0.000000

 -----------------------------------------------------------------
                    Cartesian Multipole Moments
 -----------------------------------------------------------------
    Charge (ESU x 10^10)
                 0.0000
    Dipole Moment (Debye)
         X       0.1395      Y      -0.0084      Z      -0.0000
       Tot       0.1398
    Quadrupole Moments (Debye-Ang)
        XX     -62.6868     XY       0.2982     YY     -58.2631
        XZ       0.0000     YZ       0.0000     ZZ     -57.6329
    Octopole Moments (Debye-Ang^2)
       XXX      67.5525    XXY      -3.4502    XYY      18.0966
       YYY      -3.1468    XXZ      -0.0000    XYZ      -0.0000
       YYZ       0.0000    XZZ      17.0801    YZZ      -1.0566
       ZZZ      -0.0000
    Hexadecapole Moments (Debye-Ang^3)
      XXXX   -1356.4841   XXXY     -24.3145   XXYY    -254.1141
      XYYY      -8.9615   YYYY    -203.9078   XXXZ      -0.0000
      XXYZ       0.0000   XYYZ       0.0000   YYYZ       0.0000
      XXZZ    -241.7978   XYZZ      -2.0581   YYZZ     -46.3423
      XZZZ       0.0000   YZZZ       0.0000   ZZZZ     -80.8210
 -----------------------------------------------------------------
 DrvMan completing analytic gradient of the correlated energy
 Correlated dipole moment
            1
    1   0.0549004
    2  -0.0032867
    3  -0.0000000
 Energy read as -3714.035370788
 Full Analytical Gradient: (in a.u., or Hartree/Bohr)
             1             2             3             4
    1   -0.00000063   -0.00003257    0.00036009   -0.00032690
    2    0.00002384   -0.00015890    0.00000720    0.00012785
    3   -0.00000000    0.00000000   -0.00000000    0.00000000
 Gradient time:  CPU 0.73 s  wall 0.75 s
 ----------------------------------------------------------------
             Standard Nuclear Orientation (Angstroms)
    I     Atom           X                Y                Z
 ----------------------------------------------------------------
    1      Br      1.9908712033    -0.1095270875    -0.0000000000
    2      P      -0.0214345646     0.9126676799     0.0000000000
    3      P      -1.1651788082    -0.7828759009     0.0000000000
    4      Cl     -3.0518406778     0.1119747868    -0.0000000000
 ----------------------------------------------------------------
 Nuclear Repulsion Energy =   437.4470011616 hartrees
 There are       41 alpha and       41 beta electrons

                       Distance Matrix (Angstroms)
             Br(  1)   P (  2)   P (  3)
   P (  2)  2.257046
   P (  3)  3.227081  2.045243
   Cl(  4)  5.047574  3.134401  2.088121

 Requested basis set is 6-311++G(d,p)
 There are 58 shells and 138 basis functions
 A cutoff of  1.0D-14 yielded   1404 shell pairs
 There are      8542 function pairs (      9318 Cartesian)
 Smallest overlap matrix eigenvalue = 4.98E-04
 Guess MOs from SCF MO coefficient file

 -----------------------------------------------------------------------
  General SCF calculation program by
  Eric Jon Sundstrom, Paul Horn, Yuezhi Mao, Dmitri Zuev, Alec White,
  David Stuck, Shaama M.S., Shane Yost, Joonho Lee, David Small,
  Daniel Levine, Susi Lehtola, Hugh Burton, Evgeny Epifanovsky
 -----------------------------------------------------------------------
 Hartree-Fock
 using 4 threads for integral computing
 -------------------------------------------------------
 OpenMP Integral computing Module                
 Release: version 2.0, May 2017, Q-Chem Inc. Pleasanton 
 -------------------------------------------------------
 A restricted SCF calculation will be
 performed using DIIS
 SCF converges when DIIS error is below 1.0e-08
 ---------------------------------------
  Cycle       Energy         DIIS error
 ---------------------------------------
    1   -3713.3721002263      6.55e-06  
    2   -3713.3721004101      1.84e-06  
    3   -3713.3721004309      8.31e-07  
    4   -3713.3721004341      3.05e-07  
    5   -3713.3721004348      1.06e-07  
    6   -3713.3721004348      3.28e-08  
    7   -3713.3721004349      1.48e-08  
    8   -3713.3721004349      7.45e-09  Convergence criterion met
 ---------------------------------------
 SCF time:   CPU 7.36s  wall 2.00s 
 SCF   energy in the final basis set =    -3713.3721004349
 Total energy in the final basis set =    -3713.3721004349


 ------------------------------------------------------------------------------

   CCMAN2: suite of methods based on coupled cluster
           and equation of motion theories.

   Components:
   * libvmm-1.3-trunk
     by Evgeny Epifanovsky, Ilya Kaliman.
   * libtensor-2.5-trunk
     by Evgeny Epifanovsky, Michael Wormit, Dmitry Zuev, Sam Manzer, 
        Ilya Kaliman.
   * libcc-2.5-trunk
     by Evgeny Epifanovsky, Arik Landau, Tomasz Kus, Kirill Khistyaev, 
        Dmitry Zuev, Prashant Manohar, Xintian Feng, Anna Krylov, 
        Matthew Goldey, Alec White, Thomas Jagau, Kaushik Nanda, 
        Anastasia Gunina, Alexander Kunitsa, Joonho Lee.

   CCMAN original authors:
   Anna I. Krylov, C. David Sherrill, Steven R. Gwaltney,
   Edward F. C. Byrd (2000)
   Sergey V. Levchenko, Lyudmila V. Slipchenko, Tao Wang,
   Ana-Maria C. Cristian (2003)
   Piotr A. Pieniazek, C. Melania Oana, Evgeny Epifanovsky (2007)
   Prashant Manohar (2009)

 ------------------------------------------------------------------------------


 Allocating and initializing 29808MB of RAM...
 Calculation will run on 4 cores.


 Alpha MOs, Restricted
 -- Occupied --                  
-490.05 -104.86  -80.04  -80.04  -65.18  -58.54  -58.54  -58.54
  1 A     2 A     3 A     4 A     5 A     6 A     7 A     8 A                  
-10.585  -9.860  -8.053  -8.050  -8.050  -7.580  -7.575  -7.473
  9 A    10 A    11 A    12 A    13 A    14 A    15 A    16 A                  
 -7.465  -7.465  -5.472  -5.471  -5.471  -5.467  -5.466  -5.466
 17 A    18 A    19 A    20 A    21 A    22 A    23 A    24 A                  
 -3.212  -3.209  -3.209  -3.200  -3.200  -1.134  -1.053  -0.900
 25 A    26 A    27 A    28 A    29 A    30 A    31 A    32 A                  
 -0.705  -0.546  -0.538  -0.514  -0.468  -0.466  -0.443  -0.395
 33 A    34 A    35 A    36 A    37 A    38 A    39 A    40 A                  
 -0.356
 41 A                                                                          
 -- Virtual --                   
 -0.029   0.034   0.062   0.063   0.080   0.080   0.099   0.103
 42 A    43 A    44 A    45 A    46 A    47 A    48 A    49 A                  
  0.108   0.111   0.120   0.124   0.130   0.149   0.160   0.160
 50 A    51 A    52 A    53 A    54 A    55 A    56 A    57 A                  
  0.177   0.194   0.213   0.265   0.328   0.379   0.387   0.392
 58 A    59 A    60 A    61 A    62 A    63 A    64 A    65 A                  
  0.416   0.427   0.508   0.555   0.559   0.581   0.611   0.617
 66 A    67 A    68 A    69 A    70 A    71 A    72 A    73 A                  
  0.665   0.680   0.709   0.712   0.751   0.772   0.782   0.809
 74 A    75 A    76 A    77 A    78 A    79 A    80 A    81 A                  
  0.831   0.834   0.870   0.909   0.966   1.002   1.057   1.078
 82 A    83 A    84 A    85 A    86 A    87 A    88 A    89 A                  
  1.129   1.139   1.171   1.190   1.218   1.285   1.388   1.499
 90 A    91 A    92 A    93 A    94 A    95 A    96 A    97 A                  
  1.776   1.834   1.910   1.937   1.961   2.024   2.297   2.325
 98 A    99 A   100 A   101 A   102 A   103 A   104 A   105 A                  
  2.404   2.607   2.643   2.728   4.530   4.539   4.546   4.567
106 A   107 A   108 A   109 A   110 A   111 A   112 A   113 A                  
  4.738   7.147   7.228   7.402   8.202   8.222   8.282  10.366
114 A   115 A   116 A   117 A   118 A   119 A   120 A   121 A                  
 14.721  14.746  14.767  14.809  14.832  14.884  26.679  26.773
122 A   123 A   124 A   125 A   126 A   127 A   128 A   129 A                  
 27.009  49.460 165.805 166.031 219.223 293.886 293.905 293.979
130 A   131 A   132 A   133 A   134 A   135 A   136 A   137 A                  
*******
138 A                                                                          

 Beta MOs, Restricted
 -- Occupied --                  
-490.05 -104.86  -80.04  -80.04  -65.18  -58.54  -58.54  -58.54
  1 A     2 A     3 A     4 A     5 A     6 A     7 A     8 A                  
-10.585  -9.860  -8.053  -8.050  -8.050  -7.580  -7.575  -7.473
  9 A    10 A    11 A    12 A    13 A    14 A    15 A    16 A                  
 -7.465  -7.465  -5.472  -5.471  -5.471  -5.467  -5.466  -5.466
 17 A    18 A    19 A    20 A    21 A    22 A    23 A    24 A                  
 -3.212  -3.209  -3.209  -3.200  -3.200  -1.134  -1.053  -0.900
 25 A    26 A    27 A    28 A    29 A    30 A    31 A    32 A                  
 -0.705  -0.546  -0.538  -0.514  -0.468  -0.466  -0.443  -0.395
 33 A    34 A    35 A    36 A    37 A    38 A    39 A    40 A                  
 -0.356
 41 A                                                                          
 -- Virtual --                   
 -0.029   0.034   0.062   0.063   0.080   0.080   0.099   0.103
 42 A    43 A    44 A    45 A    46 A    47 A    48 A    49 A                  
  0.108   0.111   0.120   0.124   0.130   0.149   0.160   0.160
 50 A    51 A    52 A    53 A    54 A    55 A    56 A    57 A                  
  0.177   0.194   0.213   0.265   0.328   0.379   0.387   0.392
 58 A    59 A    60 A    61 A    62 A    63 A    64 A    65 A                  
  0.416   0.427   0.508   0.555   0.559   0.581   0.611   0.617
 66 A    67 A    68 A    69 A    70 A    71 A    72 A    73 A                  
  0.665   0.680   0.709   0.712   0.751   0.772   0.782   0.809
 74 A    75 A    76 A    77 A    78 A    79 A    80 A    81 A                  
  0.831   0.834   0.870   0.909   0.966   1.002   1.057   1.078
 82 A    83 A    84 A    85 A    86 A    87 A    88 A    89 A                  
  1.129   1.139   1.171   1.190   1.218   1.285   1.388   1.499
 90 A    91 A    92 A    93 A    94 A    95 A    96 A    97 A                  
  1.776   1.834   1.910   1.937   1.961   2.024   2.297   2.325
 98 A    99 A   100 A   101 A   102 A   103 A   104 A   105 A                  
  2.404   2.607   2.643   2.728   4.530   4.539   4.546   4.567
106 A   107 A   108 A   109 A   110 A   111 A   112 A   113 A                  
  4.738   7.147   7.228   7.402   8.202   8.222   8.282  10.366
114 A   115 A   116 A   117 A   118 A   119 A   120 A   121 A                  
 14.721  14.746  14.767  14.809  14.832  14.884  26.679  26.773
122 A   123 A   124 A   125 A   126 A   127 A   128 A   129 A                  
 27.009  49.460 165.805 166.031 219.223 293.886 293.905 293.979
130 A   131 A   132 A   133 A   134 A   135 A   136 A   137 A                  
*******
138 A                                                                          

 Occupation and symmetry of molecular orbitals

 Point group: C1 (1 irreducible representation).

                           A     All 
 -------------------------------------
 All molecular orbitals:
  - Alpha                  138   138 
  - Beta                   138   138 
 -------------------------------------
 Alpha orbitals:
  - Frozen occupied        24    24  
  - Active occupied        17    17  
  - Active virtual         97    97  
  - Frozen virtual         0     0   
 -------------------------------------
 Beta orbitals:
  - Frozen occupied        24    24  
  - Active occupied        17    17  
  - Active virtual         97    97  
  - Frozen virtual         0     0   
 -------------------------------------

 Import integrals:   CPU 0.00 s  wall 0.00 s

 Import integrals:   CPU 54.58 s  wall 14.22 s

 MP2 amplitudes:   CPU 0.16 s  wall 0.12 s

Running a double precision version
           CCSD T amplitudes will be solved using DIIS.

           Start     Size      MaxIter   EConv     TConv     
           3         7         100       1.00e-07  1.00e-05  
 ------------------------------------------------------------------------------
           Energy (a.u.)   Ediff      Tdiff       Comment
 ------------------------------------------------------------------------------
         -3714.00859007                           
     1   -3714.01401669   5.43e-03   8.16e-01     
     2   -3714.03165925   1.76e-02   9.95e-02     
     3   -3714.03290344   1.24e-03   4.07e-02     
     4   -3714.03481527   1.91e-03   1.35e-02     Switched to DIIS steps.
     5   -3714.03537395   5.59e-04   1.15e-02     
     6   -3714.03537574   1.79e-06   2.45e-03     
     7   -3714.03536949   6.25e-06   9.71e-04     
     8   -3714.03537101   1.51e-06   1.89e-04     
     9   -3714.03537098   3.01e-08   7.44e-05     
    10   -3714.03537098   2.75e-09   2.60e-05     
    11   -3714.03537107   9.56e-08   1.54e-05     
    12   -3714.03537103   3.92e-08   5.18e-06     
 ------------------------------------------------------------------------------
         -3714.03537103                           CCSD T converged.

End of double precision
 SCF energy                 = -3713.37210043
 MP2 energy                 = -3714.00859007
 CCSD correlation energy     =    -0.66327060
 CCSD total energy           = -3714.03537103

 CCSD  T1^2 = 0.0095  T2^2 = 0.2972  Leading amplitudes:

 Amplitude    Orbitals with energies
  0.0201       41 (A) A                  ->    64 (A) A                   
              -0.3557                          0.3867                     
  0.0201       41 (A) B                  ->    64 (A) B                   
              -0.3557                          0.3867                     
  0.0159       38 (A) A                  ->    42 (A) A                   
              -0.4662                         -0.0290                     
  0.0159       38 (A) B                  ->    42 (A) B                   
              -0.4662                         -0.0290                     

 Amplitude    Orbitals with energies
 -0.1423       41 (A) A      41 (A) B    ->    42 (A) A      42 (A) B     
              -0.3557       -0.3557           -0.0290       -0.0290       
  0.1423       41 (A) A      41 (A) B    ->    42 (A) B      42 (A) A     
              -0.3557       -0.3557           -0.0290       -0.0290       
  0.1423       41 (A) B      41 (A) A    ->    42 (A) A      42 (A) B     
              -0.3557       -0.3557           -0.0290       -0.0290       
 -0.1423       41 (A) B      41 (A) A    ->    42 (A) B      42 (A) A     
              -0.3557       -0.3557           -0.0290       -0.0290       

 Computing CCSD intemediates for later calculations in double precision
 Finished.

Running a double precision version
           CCSD Lambda amplitudes will be solved using DIIS.
           Start     Size      MaxIter   EConv     LConv     
           3         7         100       1.00e-07  1.00e-05  
 ------------------------------------------------------------------------------
            Enorm      Ldiff       Comment
 ------------------------------------------------------------------------------
     1     6.02e-02   4.79e-02     
     2     1.31e-02   5.13e-03     
     3     5.44e-03   2.41e-03     
     4     2.56e-03   1.22e-03     Switched to DIIS steps.
     5     8.24e-04   4.86e-04     
     6     3.57e-04   1.31e-04     
     7     1.02e-04   3.41e-05     
     8     4.44e-05   2.35e-06     
     9     1.70e-05   3.26e-06     
    10     6.33e-06   1.34e-06     
    11     1.99e-06   5.61e-07     
    12     8.10e-07   1.49e-07     
    13     3.40e-07   9.35e-08     
    14     1.63e-07   2.05e-08     
    15     8.32e-08   1.25e-08     
 ------------------------------------------------------------------------------
                                   CCSD Lambda converged.

 Computing density matrices in double precision...
           Orbital response amplitudes will be solved using DIIS.
           Start     Size      MaxIter   EConv     LConv     
           3         7         100       1.00e-06  1.00e-06  
 ------------------------------------------------------------------------------
            Enorm      Ldiff       Comment
 ------------------------------------------------------------------------------
     1     1.09e-01   1.71e-03     
     2     1.10e-01   6.45e-03     
     3     1.31e-01   2.41e-02     
     4     1.59e-02   5.75e-02     Switched to DIIS steps.
     5     7.27e-03   2.68e-03     
     6     7.50e-04   5.90e-04     
     7     1.65e-04   8.50e-05     
     8     5.99e-05   2.84e-05     
     9     2.36e-05   4.97e-06     
    10     9.60e-06   2.62e-06     
    11     2.83e-06   9.55e-08     
    12     6.57e-07   1.35e-07     
 ------------------------------------------------------------------------------
                                   Orbital response converged.

 Computing density matrices... Done.
 CCSD calculation:   CPU 1575.56 s  wall 404.24 s

 Transferring MO TPDM to AO TPDM
 Transferring g2_o1o1o1o1
 Transferring g2_o1o1o1v1
 Transferring g2_o1o1v1v1
 Transferring g2_o1v1o1v1
 Transferring g2_o1v1v1v1
 Transferring g2_v1v1v1v1
 Adding separable TPDM
 Computing TPDM gradient
 --------------------------------------------------------
 2e gradient
  Atom          X               Y               Z
 --------------------------------------------------------
    1        -46.886953       10.808816       -0.000000  
    2          9.329641      -31.573316        0.000000  
    3          9.873389       26.425685       -0.000000  
    4         27.683923       -5.661185       -0.000000  
 --------------------------------------------------------
 --------------------------------------------------------
 Final gradient
  Atom          X               Y               Z
 --------------------------------------------------------
    1        -46.886953       10.808816       -0.000000  
    2          9.329641      -31.573316        0.000000  
    3          9.873389       26.425685       -0.000000  
    4         27.683923       -5.661185       -0.000000  
 --------------------------------------------------------
 Analytic gradient from two-electron contribution:   CPU 306.04 s  wall 89.52 s

 Total ccman2 time:   CPU 1940.52 s  wall 509.49 s


 --------------------------------------------------------------

                    Orbital Energies (a.u.)
 --------------------------------------------------------------

 Alpha MOs
 -- Occupied --
*******-104.859 -80.041 -80.035 -65.180 -58.540 -58.539 -58.539
-10.585  -9.860  -8.053  -8.050  -8.050  -7.580  -7.575  -7.473
 -7.465  -7.465  -5.472  -5.471  -5.471  -5.467  -5.466  -5.466
 -3.212  -3.209  -3.209  -3.200  -3.200  -1.134  -1.053  -0.900
 -0.705  -0.546  -0.538  -0.514  -0.468  -0.466  -0.443  -0.395
 -0.356
 -- Virtual --
 -0.029   0.034   0.062   0.063   0.080   0.080   0.099   0.103
  0.108   0.111   0.120   0.124   0.130   0.149   0.160   0.160
  0.177   0.194   0.213   0.265   0.328   0.379   0.387   0.392
  0.416   0.427   0.508   0.555   0.559   0.581   0.611   0.617
  0.665   0.680   0.709   0.712   0.751   0.772   0.782   0.809
  0.831   0.834   0.870   0.909   0.966   1.002   1.057   1.078
  1.129   1.139   1.171   1.190   1.218   1.285   1.388   1.499
  1.776   1.834   1.910   1.937   1.961   2.024   2.297   2.325
  2.404   2.607   2.643   2.728   4.530   4.539   4.546   4.567
  4.738   7.147   7.228   7.402   8.202   8.222   8.282  10.366
 14.721  14.746  14.767  14.809  14.832  14.884  26.679  26.773
 27.009  49.460 165.805 166.031 219.223 293.886 293.905 293.979
*******
 --------------------------------------------------------------

          Ground-State Mulliken Net Atomic Charges

     Atom                 Charge (a.u.)
  ----------------------------------------
      1 Br                   -0.246519
      2 P                     0.318610
      3 P                    -0.028050
      4 Cl                   -0.044042
  ----------------------------------------
  Sum of atomic charges =    -0.000000

 -----------------------------------------------------------------
                    Cartesian Multipole Moments
 -----------------------------------------------------------------
    Charge (ESU x 10^10)
                -0.0000
    Dipole Moment (Debye)
         X       0.1364      Y      -0.0091      Z      -0.0000
       Tot       0.1367
    Quadrupole Moments (Debye-Ang)
        XX     -62.6810     XY       0.3001     YY     -58.2616
        XZ       0.0000     YZ       0.0000     ZZ     -57.6321
    Octopole Moments (Debye-Ang^2)
       XXX      67.4741    XXY      -3.4671    XYY      18.0791
       YYY      -3.1856    XXZ      -0.0000    XYZ      -0.0000
       YYZ       0.0000    XZZ      17.0627    YZZ      -1.0699
       ZZZ      -0.0000
    Hexadecapole Moments (Debye-Ang^3)
      XXXX   -1355.9571   XXXY     -24.1918   XXYY    -254.0204
      XYYY      -8.8485   YYYY    -203.9218   XXXZ      -0.0000
      XXYZ       0.0000   XYYZ       0.0000   YYYZ       0.0000
      XXZZ    -241.7099   XYZZ      -2.0193   YYZZ     -46.3448
      XZZZ       0.0000   YZZZ       0.0000   ZZZZ     -80.8188
 -----------------------------------------------------------------
 DrvMan completing analytic gradient of the correlated energy
 Correlated dipole moment
            1
    1   0.0536508
    2  -0.0035674
    3  -0.0000000
 Energy read as -3714.035371033
 Full Analytical Gradient: (in a.u., or Hartree/Bohr)
             1             2             3             4
    1   -0.00001716   -0.00007263    0.00024727   -0.00015748
    2    0.00001746   -0.00012449    0.00000722    0.00009980
    3   -0.00000000    0.00000000   -0.00000000    0.00000000
 Gradient time:  CPU 0.76 s  wall 0.79 s
 ----------------------------------------------------------------
             Standard Nuclear Orientation (Angstroms)
    I     Atom           X                Y                Z
 ----------------------------------------------------------------
    1      Br      1.9908712033    -0.1095270875    -0.0000000000
    2      P      -0.0214345646     0.9126676799     0.0000000000
    3      P      -1.1651788082    -0.7828759009     0.0000000000
    4      Cl     -3.0518406778     0.1099747868    -0.0000000000
 ----------------------------------------------------------------
 Nuclear Repulsion Energy =   437.4675681317 hartrees
 There are       41 alpha and       41 beta electrons

                       Distance Matrix (Angstroms)
             Br(  1)   P (  2)   P (  3)
   P (  2)  2.257046
   P (  3)  3.227081  2.045243
   Cl(  4)  5.047487  3.134913  2.087265

 Requested basis set is 6-311++G(d,p)
 There are 58 shells and 138 basis functions
 A cutoff of  1.0D-14 yielded   1404 shell pairs
 There are      8542 function pairs (      9318 Cartesian)
 Smallest overlap matrix eigenvalue = 4.98E-04
 Guess MOs from SCF MO coefficient file

 -----------------------------------------------------------------------
  General SCF calculation program by
  Eric Jon Sundstrom, Paul Horn, Yuezhi Mao, Dmitri Zuev, Alec White,
  David Stuck, Shaama M.S., Shane Yost, Joonho Lee, David Small,
  Daniel Levine, Susi Lehtola, Hugh Burton, Evgeny Epifanovsky
 -----------------------------------------------------------------------
 Hartree-Fock
 using 4 threads for integral computing
 -------------------------------------------------------
 OpenMP Integral computing Module                
 Release: version 2.0, May 2017, Q-Chem Inc. Pleasanton 
 -------------------------------------------------------
 A restricted SCF calculation will be
 performed using DIIS
 SCF converges when DIIS error is below 1.0e-08
 ---------------------------------------
  Cycle       Energy         DIIS error
 ---------------------------------------
    1   -3713.3721100062      1.00e-05  
    2   -3713.3721104352      2.66e-06  
    3   -3713.3721104859      8.58e-07  
    4   -3713.3721104908      3.08e-07  
    5   -3713.3721104916      1.37e-07  
    6   -3713.3721104916      4.06e-08  
    7   -3713.3721104917      1.96e-08  
    8   -3713.3721104916      9.51e-09  Convergence criterion met
 ---------------------------------------
 SCF time:   CPU 7.39s  wall 2.00s 
 SCF   energy in the final basis set =    -3713.3721104916
 Total energy in the final basis set =    -3713.3721104916


 ------------------------------------------------------------------------------

   CCMAN2: suite of methods based on coupled cluster
           and equation of motion theories.

   Components:
   * libvmm-1.3-trunk
     by Evgeny Epifanovsky, Ilya Kaliman.
   * libtensor-2.5-trunk
     by Evgeny Epifanovsky, Michael Wormit, Dmitry Zuev, Sam Manzer, 
        Ilya Kaliman.
   * libcc-2.5-trunk
     by Evgeny Epifanovsky, Arik Landau, Tomasz Kus, Kirill Khistyaev, 
        Dmitry Zuev, Prashant Manohar, Xintian Feng, Anna Krylov, 
        Matthew Goldey, Alec White, Thomas Jagau, Kaushik Nanda, 
        Anastasia Gunina, Alexander Kunitsa, Joonho Lee.

   CCMAN original authors:
   Anna I. Krylov, C. David Sherrill, Steven R. Gwaltney,
   Edward F. C. Byrd (2000)
   Sergey V. Levchenko, Lyudmila V. Slipchenko, Tao Wang,
   Ana-Maria C. Cristian (2003)
   Piotr A. Pieniazek, C. Melania Oana, Evgeny Epifanovsky (2007)
   Prashant Manohar (2009)

 ------------------------------------------------------------------------------


 Allocating and initializing 29808MB of RAM...
 Calculation will run on 4 cores.


 Alpha MOs, Restricted
 -- Occupied --                  
-490.05 -104.86  -80.04  -80.04  -65.18  -58.54  -58.54  -58.54
  1 A     2 A     3 A     4 A     5 A     6 A     7 A     8 A                  
-10.585  -9.860  -8.053  -8.050  -8.050  -7.580  -7.575  -7.473
  9 A    10 A    11 A    12 A    13 A    14 A    15 A    16 A                  
 -7.465  -7.465  -5.472  -5.471  -5.471  -5.467  -5.466  -5.466
 17 A    18 A    19 A    20 A    21 A    22 A    23 A    24 A                  
 -3.212  -3.209  -3.209  -3.200  -3.200  -1.135  -1.052  -0.900
 25 A    26 A    27 A    28 A    29 A    30 A    31 A    32 A                  
 -0.705  -0.546  -0.538  -0.514  -0.468  -0.466  -0.443  -0.394
 33 A    34 A    35 A    36 A    37 A    38 A    39 A    40 A                  
 -0.356
 41 A                                                                          
 -- Virtual --                   
 -0.029   0.034   0.062   0.063   0.080   0.080   0.099   0.103
 42 A    43 A    44 A    45 A    46 A    47 A    48 A    49 A                  
  0.108   0.111   0.120   0.124   0.130   0.149   0.160   0.160
 50 A    51 A    52 A    53 A    54 A    55 A    56 A    57 A                  
  0.177   0.194   0.213   0.265   0.328   0.379   0.387   0.392
 58 A    59 A    60 A    61 A    62 A    63 A    64 A    65 A                  
  0.416   0.427   0.509   0.555   0.559   0.581   0.611   0.617
 66 A    67 A    68 A    69 A    70 A    71 A    72 A    73 A                  
  0.665   0.680   0.709   0.712   0.751   0.772   0.782   0.809
 74 A    75 A    76 A    77 A    78 A    79 A    80 A    81 A                  
  0.830   0.834   0.870   0.909   0.966   1.002   1.057   1.078
 82 A    83 A    84 A    85 A    86 A    87 A    88 A    89 A                  
  1.129   1.138   1.171   1.190   1.218   1.286   1.388   1.500
 90 A    91 A    92 A    93 A    94 A    95 A    96 A    97 A                  
  1.776   1.834   1.910   1.937   1.961   2.024   2.297   2.325
 98 A    99 A   100 A   101 A   102 A   103 A   104 A   105 A                  
  2.404   2.607   2.643   2.728   4.530   4.539   4.546   4.567
106 A   107 A   108 A   109 A   110 A   111 A   112 A   113 A                  
  4.738   7.147   7.228   7.402   8.202   8.222   8.282  10.366
114 A   115 A   116 A   117 A   118 A   119 A   120 A   121 A                  
 14.721  14.746  14.767  14.809  14.832  14.884  26.679  26.773
122 A   123 A   124 A   125 A   126 A   127 A   128 A   129 A                  
 27.010  49.460 165.805 166.031 219.223 293.886 293.905 293.979
130 A   131 A   132 A   133 A   134 A   135 A   136 A   137 A                  
*******
138 A                                                                          

 Beta MOs, Restricted
 -- Occupied --                  
-490.05 -104.86  -80.04  -80.04  -65.18  -58.54  -58.54  -58.54
  1 A     2 A     3 A     4 A     5 A     6 A     7 A     8 A                  
-10.585  -9.860  -8.053  -8.050  -8.050  -7.580  -7.575  -7.473
  9 A    10 A    11 A    12 A    13 A    14 A    15 A    16 A                  
 -7.465  -7.465  -5.472  -5.471  -5.471  -5.467  -5.466  -5.466
 17 A    18 A    19 A    20 A    21 A    22 A    23 A    24 A                  
 -3.212  -3.209  -3.209  -3.200  -3.200  -1.135  -1.052  -0.900
 25 A    26 A    27 A    28 A    29 A    30 A    31 A    32 A                  
 -0.705  -0.546  -0.538  -0.514  -0.468  -0.466  -0.443  -0.394
 33 A    34 A    35 A    36 A    37 A    38 A    39 A    40 A                  
 -0.356
 41 A                                                                          
 -- Virtual --                   
 -0.029   0.034   0.062   0.063   0.080   0.080   0.099   0.103
 42 A    43 A    44 A    45 A    46 A    47 A    48 A    49 A                  
  0.108   0.111   0.120   0.124   0.130   0.149   0.160   0.160
 50 A    51 A    52 A    53 A    54 A    55 A    56 A    57 A                  
  0.177   0.194   0.213   0.265   0.328   0.379   0.387   0.392
 58 A    59 A    60 A    61 A    62 A    63 A    64 A    65 A                  
  0.416   0.427   0.509   0.555   0.559   0.581   0.611   0.617
 66 A    67 A    68 A    69 A    70 A    71 A    72 A    73 A                  
  0.665   0.680   0.709   0.712   0.751   0.772   0.782   0.809
 74 A    75 A    76 A    77 A    78 A    79 A    80 A    81 A                  
  0.830   0.834   0.870   0.909   0.966   1.002   1.057   1.078
 82 A    83 A    84 A    85 A    86 A    87 A    88 A    89 A                  
  1.129   1.138   1.171   1.190   1.218   1.286   1.388   1.500
 90 A    91 A    92 A    93 A    94 A    95 A    96 A    97 A
[truncated: 45,017 more chars]
