# Supplementary material for: Geometric and energetic data from ab initio calculations of haloethene, haloimine, halomethylenephosphine, haloiminophosphine, halodiazene, halodiphosphene and halocyclopropane
Source: Data Brief. 2019 Nov 2;27:104738. doi: 10.1016/j.dib.2019.104738 (PMC6861602; doi:10.1016/j.dib.2019.104738)
Supplement: Multimedia component 8 [file mmc8.zip › PP/CCSD/freq/ClEPPECl.out]

Q-Chem Developer Version!
                  Welcome to Q-Chem
     A Quantum Leap Into The Future Of Chemistry


 Q-Chem 5.1, Q-Chem, Inc., Pleasanton, CA (2018)

 Yihan Shao,  Zhengting Gan,  E. Epifanovsky,  A. T. B. Gilbert,  M. Wormit,  
 J. Kussmann,  A. W. Lange,  A. Behn,  Jia Deng,  Xintian Feng,  D. Ghosh,  
 M. Goldey,  P. R. Horn,  L. D. Jacobson,  I. Kaliman,  T. Kus,  A. Landau,  
 Jie Liu,  E. I. Proynov,  R. M. Richard,  R. P. Steele,  E. J. Sundstrom,  
 H. L. Woodcock III,  P. M. Zimmerman,  D. Zuev,  B. Albrecht,  E. Alguire,  
 S. A. Baeppler,  D. Barton,  Z. Benda,  Y. A. Bernard,  E. J. Berquist,  
 K. B. Bravaya,  H. Burton,  D. Casanova,  Chun-Min Chang,  Yunqing Chen,  
 A. Chien,  K. D. Closser,  M. P. Coons,  S. Coriani,  S. Dasgupta,  
 A. L. Dempwolff,  M. Diedenhofen,  Hainam Do,  R. G. Edgar,  Po-Tung Fang,  
 S. Faraji,  S. Fatehi,  Qingguo Feng,  K. D. Fenk,  J. Fosso-Tande,  
 Qinghui Ge,  A. Ghysels,  G. Gidofalvi,  J. Gomes,  J. Gonthier,  A. Gunina,  
 D. Hait,  M. W. D. Hanson-Heine,  P. H. P. Harbach,  A. W. Hauser,  
 J. E. Herr,  E. G. Hohenstein,  Z. C. Holden,  Kerwin Hui,  B. C. Huynh,  
 T.-C. Jagau,  Hyunjun Ji,  B. Kaduk,  K. Khistyaev,  Jaehoon Kim,  
 P. Klunzinger,  K. Koh,  D. Kosenkov,  L. Koulias,  T. Kowalczyk,  
 C. M. Krauter,  A. Kunitsa,  Ka Un Lao,  A. Laurent,  K. V. Lawler,  
 Joonho Lee,  D. Lefrancois,  S. Lehtola,  D. S. Levine,  Yi-Pei Li,  
 You-Sheng Lin,  Fenglai Liu,  E. Livshits,  A. Luenser,  P. Manohar,  
 E. Mansoor,  S. F. Manzer,  Shan-Ping Mao,  Yuezhi Mao,  N. Mardirossian,  
 A. V. Marenich,  T. Markovich,  L. A. Martinez-Martinez,  S. A. Maurer,  
 N. J. Mayhall,  S. C. McKenzie,  J.-M. Mewes,  A. F. Morrison,  
 J. W. Mullinax,  K. Nanda,  T. S. Nguyen-Beck,  R. Olivares-Amaya,  
 J. A. Parkhill,  T. M. Perrine,  F. Plasser,  P. Pokhilko,  S. Prager,  
 A. Prociuk,  E. Ramos,  D. R. Rehn,  F. Rob,  M. Schneider,  N. Sergueev,  
 S. M. Sharada,  S. Sharma,  D. W. Small,  T. Stauch,  T. Stein,  
 Yu-Chuan Su,  A. J. W. Thom,  A. Tkatchenko,  T. Tsuchimochi,  N. M. Tubman,  
 L. Vogt,  M. L. Vidal,  O. Vydrov,  M. A. Watson,  J. Wenzel,  
 M. de Wergifosse,  T. A. Wesolowski,  A. White,  J. Witte,  A. Yamada,  
 Jun Yang,  K. Yao,  S. Yeganeh,  S. R. Yost,  Zhi-Qiang You,  A. Zech,  
 Igor Ying Zhang,  Xing Zhang,  Yan Zhao,  Ying Zhu,  B. R. Brooks,  
 G. K. L. Chan,  C. J. Cramer,  M. S. Gordon,  W. J. Hehre,  A. Klamt,  
 M. W. Schmidt,  C. D. Sherrill,  D. G. Truhlar,  A. Aspuru-Guzik,  R. Baer,  
 A. T. Bell,  N. A. Besley,  Jeng-Da Chai,  A. E. DePrince, III,  
 R. A. DiStasio Jr.,  A. Dreuw,  B. D. Dunietz,  T. R. Furlani,  
 Chao-Ping Hsu,  Yousung Jung,  Jing Kong,  D. S. Lambrecht,  WanZhen Liang,  
 C. Ochsenfeld,  V. A. Rassolov,  L. V. Slipchenko,  J. E. Subotnik,  
 T. Van Voorhis,  J. M. Herbert,  A. I. Krylov,  P. M. W. Gill,  M. Head-Gordon

 Contributors to earlier versions of Q-Chem not listed above: 
 R. D. Adamson,  B. Austin,  J. Baker,  G. J. O. Beran,  K. Brandhorst,  
 S. T. Brown,  E. F. C. Byrd,  A. K. Chakraborty,  C.-L. Cheng,  
 Siu Hung Chien,  D. M. Chipman,  D. L. Crittenden,  H. Dachsel,  
 R. J. Doerksen,  A. D. Dutoi,  L. Fusti-Molnar,  W. A. Goddard III,  
 A. Golubeva-Zadorozhnaya,  S. R. Gwaltney,  G. Hawkins,  A. Heyden,  
 S. Hirata,  G. Kedziora,  F. J. Keil,  C. Kelley,  Jihan Kim,  R. A. King,  
 R. Z. Khaliullin,  P. P. Korambath,  W. Kurlancheek,  A. M. Lee,  M. S. Lee,  
 S. V. Levchenko,  Ching Yeh Lin,  D. Liotard,  R. C. Lochan,  I. Lotan,  
 P. E. Maslen,  N. Nair,  D. P. O'Neill,  D. Neuhauser,  E. Neuscamman,  
 C. M. Oana,  R. Olson,  B. Peters,  R. Peverati,  P. A. Pieniazek,  
 Y. M. Rhee,  J. Ritchie,  M. A. Rohrdanz,  E. Rosta,  N. J. Russ,  
 H. F. Schaefer III,  N. E. Schultz,  N. Shenvi,  A. C. Simmonett,  A. Sodt,  
 D. Stuck,  K. S. Thanthiriwatte,  V. Vanovschi,  Tao Wang,  A. Warshel,  
 C. F. Williams,  Q. Wu,  X. Xu,  W. Zhang

 Please cite Q-Chem as follows:
 Y. Shao et al., Mol. Phys. 113, 184-215 (2015)
 DOI: 10.1080/00268976.2014.952696

 Q-Chem 5.1.2 for Intel X86 EM64T Linux

 Parts of Q-Chem use Armadillo 8.300.2 (Tropical Shenanigans).
 http://arma.sourceforge.net/

 Q-Chem begins on Mon May  6 17:01:20 2019  

Host: 
0

     Scratch files written to /scratch/taweetham/qchem2358//
Input Ideriv = 1
Curr. Ideriv = -1
Max.  Ideriv = 1


!!********************************************.
!!******************Warning*******************.
!!Desired Analytical derivatives not available.
!!Finite difference job might take a long time.
!!********************************************.
!!********************************************.


 2-order derivative to be evaluated numerically with 1-order analytical derivatives

Checking the input file for inconsistencies... 	...done.

--------------------------------------------------------------
User input:
--------------------------------------------------------------
Cl=Cl_t.out
$molecule
0 1
P 
P  1 2.047237
Cl 2 2.085901 1 98.228693
Cl 1 2.085901 2 98.228693 3 -180.000000 0
$end

$rem
   JOB_TYPE 	FREQUENCY
   BASIS 		6-311++G**
   METHOD	ccsd
   MEM_TOTAL	30000
   N_FROZEN_CORE      FC
$end


--------------------------------------------------------------
 ----------------------------------------------------------------
             Standard Nuclear Orientation (Angstroms)
    I     Atom           X                Y                Z
 ----------------------------------------------------------------
    1      P       0.6143781346    -0.8187394832    -0.0000000000
    2      P      -0.6143781346     0.8187394832    -0.0000000000
    3      Cl     -2.4447922876    -0.1815439817     0.0000000000
    4      Cl      2.4447922876     0.1815439817    -0.0000000000
 ----------------------------------------------------------------
 Molecular Point Group                 C2h   NOp =  4
 Largest Abelian Subgroup              C2h   NOp =  4
 Nuclear Repulsion Energy =   305.0997021373 hartrees
 There are       32 alpha and       32 beta electrons
 Requested basis set is 6-311++G(d,p)
 There are 52 shells and 120 basis functions
 Total memory of 30000MB is distributed as follows: 
   QALLOC including MEM_STATIC uses 192MB
   MEM_STATIC is set to 192MB
   CCMAN JOB total memory use is  29808MB
 Warning: actual memory use might exceed 30000MB

 Total QAlloc Memory Limit    192 MB
 Mega-Array Size       188 MB
 MEM_STATIC part       192 MB

                       Distance Matrix (Angstroms)
             P (  1)   P (  2)   Cl(  3)
   P (  2)  2.047237
   Cl(  3)  3.124827  2.085901
   Cl(  4)  2.085901  3.124827  4.903047

 A cutoff of  1.0D-14 yielded   1171 shell pairs
 There are      6729 function pairs (      7213 Cartesian)

 -------------------------------------------------------
 OpenMP Integral Computing Module                       
 Release: version 1.0, May 2013, Q-Chem Inc. Pittsburgh 
 -------------------------------------------------------
 Integral Job Info:
 Integral job number is                      11
 Integral operator is                         1
 short-range coefficients                     0
 long-range coefficients              100000000
 Omega coefficients                           0
 if combine SR and LR in K                    0
 Integral screening is                        0
 Integral computing path is                   2
 max size of driver memory is            800000
 size of driver memory is                593474
 size of scratch memory is              8114252
 max col of scratch BK array               1296
 max len of scratch array in speh3          155
 max len of scratch index in speh4           18
 max int batch size is                      520
 min int batch size is                       52
 fixed nKL is                                52
 max L of basis functions is                  2
 order of int derivative is                   0
 number of shells is                         52
 number of basis is                         124
 number of cartesian basis is               124
 number of contracted shell pairs          1171
 number of primitive shell pairs           3140
 maxK2 (contraction) of shell pair           36
 max number of K2 of shell pair               1
 max number of CS2 of shell pair            194
 max number of PS2 of shell pair            300
 mem total for path MDJ                  514306
 -------------------------------------------------------
 Smallest overlap matrix eigenvalue = 4.98E-04
 Guess from superposition of atomic densities
 Warning:  Energy on first SCF cycle will be non-variational
 SAD guess density has 64.000000 electrons

 -----------------------------------------------------------------------
  General SCF calculation program by
  Eric Jon Sundstrom, Paul Horn, Yuezhi Mao, Dmitri Zuev, Alec White,
  David Stuck, Shaama M.S., Shane Yost, Joonho Lee, David Small,
  Daniel Levine, Susi Lehtola, Hugh Burton, Evgeny Epifanovsky
 -----------------------------------------------------------------------
 Hartree-Fock
 using 4 threads for integral computing
 -------------------------------------------------------
 OpenMP Integral computing Module                
 Release: version 2.0, May 2017, Q-Chem Inc. Pleasanton 
 -------------------------------------------------------
 A restricted SCF calculation will be
 performed using DIIS
 SCF converges when DIIS error is below 1.0e-08
 ---------------------------------------
  Cycle       Energy         DIIS error
 ---------------------------------------
    1   -1600.8859889777      4.02e-02  
    2   -1600.4507509073      4.45e-03  
    3   -1600.4942991632      2.23e-03  
    4   -1600.5044040930      3.84e-04  
    5   -1600.5051184101      1.14e-04  
    6   -1600.5051826848      2.93e-05  
    7   -1600.5051894424      9.77e-06  
    8   -1600.5051901798      2.52e-06  
    9   -1600.5051902313      4.91e-07  
   10   -1600.5051902331      1.08e-07  
   11   -1600.5051902332      2.60e-08  
   12   -1600.5051902332      6.58e-09  Convergence criterion met
 ---------------------------------------
 SCF time:   CPU 4.17s  wall 1.00s 
 SCF   energy in the final basis set =    -1600.5051902332
 Total energy in the final basis set =    -1600.5051902332


 ------------------------------------------------------------------------------

   CCMAN2: suite of methods based on coupled cluster
           and equation of motion theories.

   Components:
   * libvmm-1.3-trunk
     by Evgeny Epifanovsky, Ilya Kaliman.
   * libtensor-2.5-trunk
     by Evgeny Epifanovsky, Michael Wormit, Dmitry Zuev, Sam Manzer, 
        Ilya Kaliman.
   * libcc-2.5-trunk
     by Evgeny Epifanovsky, Arik Landau, Tomasz Kus, Kirill Khistyaev, 
        Dmitry Zuev, Prashant Manohar, Xintian Feng, Anna Krylov, 
        Matthew Goldey, Alec White, Thomas Jagau, Kaushik Nanda, 
        Anastasia Gunina, Alexander Kunitsa, Joonho Lee.

   CCMAN original authors:
   Anna I. Krylov, C. David Sherrill, Steven R. Gwaltney,
   Edward F. C. Byrd (2000)
   Sergey V. Levchenko, Lyudmila V. Slipchenko, Tao Wang,
   Ana-Maria C. Cristian (2003)
   Piotr A. Pieniazek, C. Melania Oana, Evgeny Epifanovsky (2007)
   Prashant Manohar (2009)

 ------------------------------------------------------------------------------


 Allocating and initializing 29808MB of RAM...
 Calculation will run on 4 cores.


 Alpha MOs, Restricted
 -- Occupied --                  
-104.86 -104.86  -80.04  -80.04  -10.59  -10.59   -8.05   -8.05
  1 Ag    1 Bu    2 Ag    2 Bu    3 Bu    3 Ag    4 Bu    4 Ag                 
 -8.051  -8.051  -8.051  -8.051  -7.579  -7.579  -5.471  -5.471
  1 Au    1 Bg    5 Ag    5 Bu    6 Ag    6 Bu    7 Ag    7 Bu                 
 -5.470  -5.470  -5.470  -5.470  -1.142  -1.128  -0.907  -0.714
  8 Ag    2 Au    2 Bg    8 Bu    9 Ag    9 Bu   10 Ag   10 Bu                 
 -0.564  -0.549  -0.522  -0.503  -0.489  -0.470  -0.399  -0.359
 11 Ag   11 Bu    3 Au    3 Bg   12 Ag   12 Bu   13 Ag    4 Au                 
 -- Virtual --                   
 -0.028   0.040   0.061   0.063   0.079   0.087   0.103   0.105
  4 Bg   13 Bu   14 Ag   14 Bu    5 Au   15 Ag   16 Ag   15 Bu                 
  0.107   0.118   0.128   0.136   0.137   0.159   0.165   0.169
  5 Bg   17 Ag   16 Bu   18 Ag    6 Bg   17 Bu   18 Bu    6 Au                 
  0.180   0.204   0.250   0.275   0.329   0.384   0.392   0.392
 19 Bu   19 Ag   20 Ag   20 Bu   21 Ag    7 Au   21 Bu   22 Ag                 
  0.414   0.436   0.524   0.569   0.575   0.596   0.623   0.664
  7 Bg   22 Bu   23 Bu   23 Ag    8 Bg   24 Bu    8 Au   24 Ag                 
  0.676   0.706   0.755   0.775   0.811   0.844   0.848   0.918
 25 Ag    9 Au   25 Bu   26 Bu    9 Bg   26 Ag   10 Au   27 Ag                 
  0.974   0.983   1.073   1.126   1.130   1.133   1.140   1.152
 28 Ag   27 Bu   10 Bg   11 Au   11 Bg   29 Ag   28 Bu   30 Ag                 
  1.166   1.183   1.184   1.195   1.242   1.360   1.496   1.502
 29 Bu   12 Bg   30 Bu   12 Au   31 Ag   31 Bu   32 Ag   32 Bu                 
  1.776   1.836   1.914   1.938   1.994   2.032   2.592   2.618
 13 Au   13 Bg   33 Bu   33 Ag   34 Bu   34 Ag   14 Bg   14 Au                 
  2.626   2.657   2.727   2.727   7.186   7.403  10.345  10.373
 35 Bu   35 Ag   36 Ag   36 Bu   37 Ag   37 Bu   38 Ag   38 Bu                 
 14.718  14.743  14.763  14.811  14.826  14.878  26.641  26.712
 15 Au   15 Bg   39 Bu   40 Bu   39 Ag   40 Ag   16 Bg   16 Au                 
 26.722  26.816  26.999  27.012 165.797 166.029 219.201 219.230
 41 Bu   41 Ag   42 Ag   42 Bu   43 Ag   43 Bu   44 Ag   44 Bu                 

 Beta MOs, Restricted
 -- Occupied --                  
-104.86 -104.86  -80.04  -80.04  -10.59  -10.59   -8.05   -8.05
  1 Ag    1 Bu    2 Ag    2 Bu    3 Bu    3 Ag    4 Bu    4 Ag                 
 -8.051  -8.051  -8.051  -8.051  -7.579  -7.579  -5.471  -5.471
  1 Au    1 Bg    5 Ag    5 Bu    6 Ag    6 Bu    7 Ag    7 Bu                 
 -5.470  -5.470  -5.470  -5.470  -1.142  -1.128  -0.907  -0.714
  8 Ag    2 Au    2 Bg    8 Bu    9 Ag    9 Bu   10 Ag   10 Bu                 
 -0.564  -0.549  -0.522  -0.503  -0.489  -0.470  -0.399  -0.359
 11 Ag   11 Bu    3 Au    3 Bg   12 Ag   12 Bu   13 Ag    4 Au                 
 -- Virtual --                   
 -0.028   0.040   0.061   0.063   0.079   0.087   0.103   0.105
  4 Bg   13 Bu   14 Ag   14 Bu    5 Au   15 Ag   16 Ag   15 Bu                 
  0.107   0.118   0.128   0.136   0.137   0.159   0.165   0.169
  5 Bg   17 Ag   16 Bu   18 Ag    6 Bg   17 Bu   18 Bu    6 Au                 
  0.180   0.204   0.250   0.275   0.329   0.384   0.392   0.392
 19 Bu   19 Ag   20 Ag   20 Bu   21 Ag    7 Au   21 Bu   22 Ag                 
  0.414   0.436   0.524   0.569   0.575   0.596   0.623   0.664
  7 Bg   22 Bu   23 Bu   23 Ag    8 Bg   24 Bu    8 Au   24 Ag                 
  0.676   0.706   0.755   0.775   0.811   0.844   0.848   0.918
 25 Ag    9 Au   25 Bu   26 Bu    9 Bg   26 Ag   10 Au   27 Ag                 
  0.974   0.983   1.073   1.126   1.130   1.133   1.140   1.152
 28 Ag   27 Bu   10 Bg   11 Au   11 Bg   29 Ag   28 Bu   30 Ag                 
  1.166   1.183   1.184   1.195   1.242   1.360   1.496   1.502
 29 Bu   12 Bg   30 Bu   12 Au   31 Ag   31 Bu   32 Ag   32 Bu                 
  1.776   1.836   1.914   1.938   1.994   2.032   2.592   2.618
 13 Au   13 Bg   33 Bu   33 Ag   34 Bu   34 Ag   14 Bg   14 Au                 
  2.626   2.657   2.727   2.727   7.186   7.403  10.345  10.373
 35 Bu   35 Ag   36 Ag   36 Bu   37 Ag   37 Bu   38 Ag   38 Bu                 
 14.718  14.743  14.763  14.811  14.826  14.878  26.641  26.712
 15 Au   15 Bg   39 Bu   40 Bu   39 Ag   40 Ag   16 Bg   16 Au                 
 26.722  26.816  26.999  27.012 165.797 166.029 219.201 219.230
 41 Bu   41 Ag   42 Ag   42 Bu   43 Ag   43 Bu   44 Ag   44 Bu                 

 Occupation and symmetry of molecular orbitals

 Point group: C2h (4 irreducible representations).

                           Ag   Bg   Au   Bu    All 
 ----------------------------------------------------
 All molecular orbitals:
  - Alpha                  44   16   16   44    120 
  - Beta                   44   16   16   44    120 
 ----------------------------------------------------
 Alpha orbitals:
  - Frozen occupied        8    2    2    8     20  
  - Active occupied        5    1    2    4     12  
  - Active virtual         31   13   12   32    88  
  - Frozen virtual         0    0    0    0     0   
 ----------------------------------------------------
 Beta orbitals:
  - Frozen occupied        8    2    2    8     20  
  - Active occupied        5    1    2    4     12  
  - Active virtual         31   13   12   32    88  
  - Frozen virtual         0    0    0    0     0   
 ----------------------------------------------------

 Import integrals:   CPU 0.00 s  wall 0.00 s

 Import integrals:   CPU 24.49 s  wall 6.26 s

 MP2 amplitudes:   CPU 0.36 s  wall 0.32 s

Running a double precision version
           CCSD T amplitudes will be solved using DIIS.

           Start     Size      MaxIter   EConv     TConv     
           3         7         100       1.00e-07  1.00e-05  
 ------------------------------------------------------------------------------
           Energy (a.u.)   Ediff      Tdiff       Comment
 ------------------------------------------------------------------------------
         -1600.99898024                           
     1   -1601.02306469   2.41e-02   7.80e-01     
     2   -1601.03759936   1.45e-02   9.53e-02     
     3   -1601.03953528   1.94e-03   3.96e-02     
     4   -1601.04137202   1.84e-03   1.36e-02     Switched to DIIS steps.
     5   -1601.04193013   5.58e-04   1.13e-02     
     6   -1601.04194371   1.36e-05   2.44e-03     
     7   -1601.04193271   1.10e-05   8.93e-04     
     8   -1601.04193244   2.67e-07   1.88e-04     
     9   -1601.04193280   3.61e-07   6.54e-05     
    10   -1601.04193279   6.75e-09   2.27e-05     
    11   -1601.04193282   2.84e-08   1.32e-05     
    12   -1601.04193282   5.65e-11   3.84e-06     
 ------------------------------------------------------------------------------
         -1601.04193282                           CCSD T converged.

End of double precision
 SCF energy                 = -1600.50519023
 MP2 energy                 = -1600.99898024
 CCSD correlation energy     =    -0.53674259
 CCSD total energy           = -1601.04193282

 CCSD  T1^2 = 0.0092  T2^2 = 0.2817  Leading amplitudes:

 Amplitude    Orbitals with energies
  0.0211       3 (Bg) A                  ->    4 (Bg) A                   
              -0.5028                         -0.0282                     
  0.0211       3 (Bg) B                  ->    4 (Bg) B                   
              -0.5028                         -0.0282                     
  0.0209       4 (Au) A                  ->    7 (Au) A                   
              -0.3595                          0.3841                     
  0.0209       4 (Au) B                  ->    7 (Au) B                   
              -0.3595                          0.3841                     

 Amplitude    Orbitals with energies
 -0.1519       4 (Au) A      4 (Au) B    ->    4 (Bg) A      4 (Bg) B     
              -0.3595       -0.3595           -0.0282       -0.0282       
  0.1519       4 (Au) A      4 (Au) B    ->    4 (Bg) B      4 (Bg) A     
              -0.3595       -0.3595           -0.0282       -0.0282       
  0.1519       4 (Au) B      4 (Au) A    ->    4 (Bg) A      4 (Bg) B     
              -0.3595       -0.3595           -0.0282       -0.0282       
 -0.1519       4 (Au) B      4 (Au) A    ->    4 (Bg) B      4 (Bg) A     
              -0.3595       -0.3595           -0.0282       -0.0282       

 Computing CCSD intemediates for later calculations in double precision
 Finished.

Running a double precision version
           CCSD Lambda amplitudes will be solved using DIIS.
           Start     Size      MaxIter   EConv     LConv     
           3         7         100       1.00e-07  1.00e-05  
 ------------------------------------------------------------------------------
            Enorm      Ldiff       Comment
 ------------------------------------------------------------------------------
     1     5.88e-02   4.77e-02     
     2     1.26e-02   5.34e-03     
     3     5.35e-03   2.53e-03     
     4     2.22e-03   1.33e-03     Switched to DIIS steps.
     5     7.66e-04   4.24e-04     
     6     3.16e-04   1.24e-04     
     7     9.08e-05   2.87e-05     
     8     3.59e-05   2.27e-06     
     9     1.45e-05   2.66e-06     
    10     5.35e-06   1.13e-06     
    11     1.54e-06   5.05e-07     
    12     6.03e-07   1.52e-07     
    13     2.21e-07   8.89e-08     
    14     9.26e-08   2.01e-08     
 ------------------------------------------------------------------------------
                                   CCSD Lambda converged.

 Computing density matrices in double precision...
           Orbital response amplitudes will be solved using DIIS.
           Start     Size      MaxIter   EConv     LConv     
           3         7         100       1.00e-06  1.00e-06  
 ------------------------------------------------------------------------------
            Enorm      Ldiff       Comment
 ------------------------------------------------------------------------------
     1     7.18e-02   7.88e-03     
     2     3.60e-02   2.08e-02     
     3     2.33e-02   1.00e-02     
     4     3.27e-03   7.32e-03     Switched to DIIS steps.
     5     3.93e-04   5.69e-04     
     6     7.41e-05   6.69e-05     
     7     1.78e-05   9.00e-06     
     8     3.14e-06   1.30e-06     
     9     9.40e-07   1.62e-07     
 ------------------------------------------------------------------------------
                                   Orbital response converged.

 Computing density matrices... Done.
 CCSD calculation:   CPU 66.40 s  wall 19.34 s

 Transferring MO TPDM to AO TPDM
 Transferring g2_o1o1o1o1
 Transferring g2_o1o1o1v1
 Transferring g2_o1o1v1v1
 Transferring g2_o1v1o1v1
 Transferring g2_o1v1v1v1
 Transferring g2_v1v1v1v1
 Adding separable TPDM
 Computing TPDM gradient
 --------------------------------------------------------
 2e gradient
  Atom          X               Y               Z
 --------------------------------------------------------
    1         -3.392386       24.455156        0.000000  
    2          3.392386      -24.455156       -0.000000  
    3         24.775547        6.838515       -0.000000  
    4        -24.775547       -6.838515       -0.000000  
 --------------------------------------------------------
 --------------------------------------------------------
 Final gradient
  Atom          X               Y               Z
 --------------------------------------------------------
    1         -3.392386       24.455156        0.000000  
    2          3.392386      -24.455156       -0.000000  
    3         24.775547        6.838515       -0.000000  
    4        -24.775547       -6.838515       -0.000000  
 --------------------------------------------------------
 Analytic gradient from two-electron contribution:   CPU 150.13 s  wall 42.99 s

 Total ccman2 time:   CPU 244.92 s  wall 70.03 s


 --------------------------------------------------------------
             Orbital Energies (a.u.) and Symmetries
 --------------------------------------------------------------

 Alpha MOs, Restricted
 -- Occupied --                  
-104.86  -80.04  -10.59   -8.05   -8.05   -7.58   -5.47   -5.47
  1 Ag    2 Ag    3 Ag    4 Ag    5 Ag    6 Ag    7 Ag    8 Ag                 
 -8.051  -5.470  -8.051  -5.470-104.860 -80.040 -10.586  -8.054
  1 Bg    2 Bg    1 Au    2 Au    1 Bu    2 Bu    3 Bu    4 Bu                 
 -8.051  -7.579  -5.471  -5.470  -1.142  -0.907  -0.564  -0.489
  5 Bu    6 Bu    7 Bu    8 Bu    9 Ag   10 Ag   11 Ag   12 Ag                 
 -0.399  -0.503  -0.522  -0.359  -1.128  -0.714  -0.549  -0.470
 13 Ag    3 Bg    3 Au    4 Au    9 Bu   10 Bu   11 Bu   12 Bu                 
 -- Virtual --                   
  0.061   0.087   0.103   0.118   0.136   0.204   0.250   0.329
 14 Ag   15 Ag   16 Ag   17 Ag   18 Ag   19 Ag   20 Ag   21 Ag                 
  0.392   0.569   0.664   0.676   0.844   0.918   0.974   1.133
 22 Ag   23 Ag   24 Ag   25 Ag   26 Ag   27 Ag   28 Ag   29 Ag                 
  1.152   1.242   1.496   1.938   2.032   2.657   2.727   7.186
 30 Ag   31 Ag   32 Ag   33 Ag   34 Ag   35 Ag   36 Ag   37 Ag                 
 10.345  14.826  14.878  26.816  26.999 165.797 219.201  -0.028
 38 Ag   39 Ag   40 Ag   41 Ag   42 Ag   43 Ag   44 Ag    4 Bg                 
  0.107   0.137   0.414   0.575   0.811   1.073   1.130   1.183
  5 Bg    6 Bg    7 Bg    8 Bg    9 Bg   10 Bg   11 Bg   12 Bg                 
  1.836   2.592  14.743  26.641   0.079   0.169   0.384   0.623
 13 Bg   14 Bg   15 Bg   16 Bg    5 Au    6 Au    7 Au    8 Au                 
  0.706   0.848   1.126   1.195   1.776   2.618  14.718  26.712
  9 Au   10 Au   11 Au   12 Au   13 Au   14 Au   15 Au   16 Au                 
  0.040   0.063   0.105   0.128   0.159   0.165   0.180   0.275
 13 Bu   14 Bu   15 Bu   16 Bu   17 Bu   18 Bu   19 Bu   20 Bu                 
  0.392   0.436   0.524   0.596   0.755   0.775   0.983   1.140
 21 Bu   22 Bu   23 Bu   24 Bu   25 Bu   26 Bu   27 Bu   28 Bu                 
  1.166   1.184   1.360   1.502   1.914   1.994   2.626   2.727
 29 Bu   30 Bu   31 Bu   32 Bu   33 Bu   34 Bu   35 Bu   36 Bu                 
  7.403  10.373  14.763  14.811  26.722  27.012 166.029 219.230
 37 Bu   38 Bu   39 Bu   40 Bu   41 Bu   42 Bu   43 Bu   44 Bu                 

 Beta MOs, Restricted
 -- Occupied --                  
-104.86  -80.04  -10.59   -8.05   -8.05   -7.58   -5.47   -5.47
  1 Ag    2 Ag    3 Ag    4 Ag    5 Ag    6 Ag    7 Ag    8 Ag                 
 -8.051  -5.470  -8.051  -5.470-104.860 -80.040 -10.586  -8.054
  1 Bg    2 Bg    1 Au    2 Au    1 Bu    2 Bu    3 Bu    4 Bu                 
 -8.051  -7.579  -5.471  -5.470  -1.142  -0.907  -0.564  -0.489
  5 Bu    6 Bu    7 Bu    8 Bu    9 Ag   10 Ag   11 Ag   12 Ag                 
 -0.399  -0.503  -0.522  -0.359  -1.128  -0.714  -0.549  -0.470
 13 Ag    3 Bg    3 Au    4 Au    9 Bu   10 Bu   11 Bu   12 Bu                 
 -- Virtual --                   
  0.061   0.087   0.103   0.118   0.136   0.204   0.250   0.329
 14 Ag   15 Ag   16 Ag   17 Ag   18 Ag   19 Ag   20 Ag   21 Ag                 
  0.392   0.569   0.664   0.676   0.844   0.918   0.974   1.133
 22 Ag   23 Ag   24 Ag   25 Ag   26 Ag   27 Ag   28 Ag   29 Ag                 
  1.152   1.242   1.496   1.938   2.032   2.657   2.727   7.186
 30 Ag   31 Ag   32 Ag   33 Ag   34 Ag   35 Ag   36 Ag   37 Ag                 
 10.345  14.826  14.878  26.816  26.999 165.797 219.201  -0.028
 38 Ag   39 Ag   40 Ag   41 Ag   42 Ag   43 Ag   44 Ag    4 Bg                 
  0.107   0.137   0.414   0.575   0.811   1.073   1.130   1.183
  5 Bg    6 Bg    7 Bg    8 Bg    9 Bg   10 Bg   11 Bg   12 Bg                 
  1.836   2.592  14.743  26.641   0.079   0.169   0.384   0.623
 13 Bg   14 Bg   15 Bg   16 Bg    5 Au    6 Au    7 Au    8 Au                 
  0.706   0.848   1.126   1.195   1.776   2.618  14.718  26.712
  9 Au   10 Au   11 Au   12 Au   13 Au   14 Au   15 Au   16 Au                 
  0.040   0.063   0.105   0.128   0.159   0.165   0.180   0.275
 13 Bu   14 Bu   15 Bu   16 Bu   17 Bu   18 Bu   19 Bu   20 Bu                 
  0.392   0.436   0.524   0.596   0.755   0.775   0.983   1.140
 21 Bu   22 Bu   23 Bu   24 Bu   25 Bu   26 Bu   27 Bu   28 Bu                 
  1.166   1.184   1.360   1.502   1.914   1.994   2.626   2.727
 29 Bu   30 Bu   31 Bu   32 Bu   33 Bu   34 Bu   35 Bu   36 Bu                 
  7.403  10.373  14.763  14.811  26.722  27.012 166.029 219.230
 37 Bu   38 Bu   39 Bu   40 Bu   41 Bu   42 Bu   43 Bu   44 Bu                 
 --------------------------------------------------------------

          Ground-State Mulliken Net Atomic Charges

     Atom                 Charge (a.u.)
  ----------------------------------------
      1 P                     0.076543
      2 P                     0.076543
      3 Cl                   -0.076543
      4 Cl                   -0.076543
  ----------------------------------------
  Sum of atomic charges =    -0.000000

 -----------------------------------------------------------------
                    Cartesian Multipole Moments
 -----------------------------------------------------------------
    Charge (ESU x 10^10)
                 0.0000
    Dipole Moment (Debye)
         X      -0.0000      Y       0.0000      Z       0.0000
       Tot       0.0000
    Quadrupole Moments (Debye-Ang)
        XX     -57.4628     XY      -0.8299     YY     -52.5611
        XZ       0.0000     YZ       0.0000     ZZ     -51.6768
    Octopole Moments (Debye-Ang^2)
       XXX      -0.0000    XXY       0.0000    XYY       0.0000
       YYY      -0.0000    XXZ       0.0000    XYZ      -0.0000
       YYZ       0.0000    XZZ       0.0000    YZZ       0.0000
       ZZZ       0.0000
    Hexadecapole Moments (Debye-Ang^3)
      XXXX   -1064.0037   XXXY      15.1223   XXYY    -201.7958
      XYYY       5.0606   YYYY    -191.3063   XXXZ       0.0000
      XXYZ       0.0000   XYYZ       0.0000   YYYZ      -0.0000
      XXZZ    -190.5025   XYZZ       0.3887   YYZZ     -42.9833
      XZZZ       0.0000   YZZZ      -0.0000   ZZZZ     -72.6664
 -----------------------------------------------------------------
 DrvMan completing analytic gradient of the correlated energy
 Correlated dipole moment
            1
    1  -0.0000000
    2   0.0000000
    3   0.0000000
 Energy read as -1601.041932822
 Full Analytical Gradient: (in a.u., or Hartree/Bohr)
             1             2             3             4
    1   -0.00014834    0.00014834   -0.00002738    0.00002738
    2    0.00013734   -0.00013734   -0.00001720    0.00001720
    3    0.00000000   -0.00000000    0.00000000   -0.00000000
 Gradient time:  CPU 0.68 s  wall 0.65 s
 ######################################################
 ######################################################
 # Starting finite difference calculation for IDERIV  #
 Finite diff step size:  1.88973e-03 a.u.
 ----------------------------------------------------------------
             Standard Nuclear Orientation (Angstroms)
    I     Atom           X                Y                Z
 ----------------------------------------------------------------
    1      P       0.6153781346    -0.8187394832    -0.0000000000
    2      P      -0.6143781346     0.8187394832    -0.0000000000
    3      Cl     -2.4447922876    -0.1815439817     0.0000000000
    4      Cl      2.4447922876     0.1815439817    -0.0000000000
 ----------------------------------------------------------------
 Nuclear Repulsion Energy =   305.0963518096 hartrees
 There are       32 alpha and       32 beta electrons

                       Distance Matrix (Angstroms)
             P (  1)   P (  2)   Cl(  3)
   P (  2)  2.047837
   Cl(  3)  3.125806  2.085901
   Cl(  4)  2.085024  3.124827  4.903047

 Requested basis set is 6-311++G(d,p)
 There are 52 shells and 120 basis functions
 A cutoff of  1.0D-14 yielded   1171 shell pairs
 There are      6729 function pairs (      7213 Cartesian)
 Smallest overlap matrix eigenvalue = 4.98E-04
 Guess MOs from SCF MO coefficient file

 -----------------------------------------------------------------------
  General SCF calculation program by
  Eric Jon Sundstrom, Paul Horn, Yuezhi Mao, Dmitri Zuev, Alec White,
  David Stuck, Shaama M.S., Shane Yost, Joonho Lee, David Small,
  Daniel Levine, Susi Lehtola, Hugh Burton, Evgeny Epifanovsky
 -----------------------------------------------------------------------
 Hartree-Fock
 using 4 threads for integral computing
 -------------------------------------------------------
 OpenMP Integral computing Module                
 Release: version 2.0, May 2017, Q-Chem Inc. Pleasanton 
 -------------------------------------------------------
 A restricted SCF calculation will be
 performed using DIIS
 SCF converges when DIIS error is below 1.0e-08
 ---------------------------------------
  Cycle       Energy         DIIS error
 ---------------------------------------
    1   -1600.5051748923      1.03e-05  
    2   -1600.5051751848      2.71e-06  
    3   -1600.5051752090      1.10e-06  
    4   -1600.5051752124      3.09e-07  
    5   -1600.5051752129      1.40e-07  
    6   -1600.5051752130      5.70e-08  
    7   -1600.5051752130      3.07e-08  
    8   -1600.5051752130      9.23e-09  Convergence criterion met
 ---------------------------------------
 SCF time:   CPU 4.48s  wall 1.00s 
 SCF   energy in the final basis set =    -1600.5051752130
 Total energy in the final basis set =    -1600.5051752130


 ------------------------------------------------------------------------------

   CCMAN2: suite of methods based on coupled cluster
           and equation of motion theories.

   Components:
   * libvmm-1.3-trunk
     by Evgeny Epifanovsky, Ilya Kaliman.
   * libtensor-2.5-trunk
     by Evgeny Epifanovsky, Michael Wormit, Dmitry Zuev, Sam Manzer, 
        Ilya Kaliman.
   * libcc-2.5-trunk
     by Evgeny Epifanovsky, Arik Landau, Tomasz Kus, Kirill Khistyaev, 
        Dmitry Zuev, Prashant Manohar, Xintian Feng, Anna Krylov, 
        Matthew Goldey, Alec White, Thomas Jagau, Kaushik Nanda, 
        Anastasia Gunina, Alexander Kunitsa, Joonho Lee.

   CCMAN original authors:
   Anna I. Krylov, C. David Sherrill, Steven R. Gwaltney,
   Edward F. C. Byrd (2000)
   Sergey V. Levchenko, Lyudmila V. Slipchenko, Tao Wang,
   Ana-Maria C. Cristian (2003)
   Piotr A. Pieniazek, C. Melania Oana, Evgeny Epifanovsky (2007)
   Prashant Manohar (2009)

 ------------------------------------------------------------------------------


 Allocating and initializing 29808MB of RAM...
 Calculation will run on 4 cores.


 Alpha MOs, Restricted
 -- Occupied --                  
-104.86 -104.86  -80.04  -80.04  -10.59  -10.59   -8.05   -8.05
  1 A     2 A     3 A     4 A     5 A     6 A     7 A     8 A                  
 -8.051  -8.051  -8.051  -8.051  -7.579  -7.579  -5.471  -5.471
  9 A    10 A    11 A    12 A    13 A    14 A    15 A    16 A                  
 -5.470  -5.470  -5.470  -5.470  -1.142  -1.128  -0.907  -0.714
 17 A    18 A    19 A    20 A    21 A    22 A    23 A    24 A                  
 -0.564  -0.549  -0.522  -0.503  -0.490  -0.470  -0.399  -0.359
 25 A    26 A    27 A    28 A    29 A    30 A    31 A    32 A                  
 -- Virtual --                   
 -0.028   0.040   0.061   0.063   0.079   0.087   0.103   0.105
 33 A    34 A    35 A    36 A    37 A    38 A    39 A    40 A                  
  0.107   0.118   0.128   0.136   0.137   0.159   0.165   0.169
 41 A    42 A    43 A    44 A    45 A    46 A    47 A    48 A                  
  0.180   0.204   0.250   0.275   0.329   0.384   0.392   0.392
 49 A    50 A    51 A    52 A    53 A    54 A    55 A    56 A                  
  0.414   0.436   0.524   0.569   0.575   0.596   0.623   0.664
 57 A    58 A    59 A    60 A    61 A    62 A    63 A    64 A                  
  0.676   0.706   0.755   0.776   0.811   0.844   0.848   0.918
 65 A    66 A    67 A    68 A    69 A    70 A    71 A    72 A                  
  0.974   0.983   1.073   1.126   1.130   1.132   1.140   1.152
 73 A    74 A    75 A    76 A    77 A    78 A    79 A    80 A                  
  1.166   1.183   1.184   1.196   1.242   1.360   1.497   1.503
 81 A    82 A    83 A    84 A    85 A    86 A    87 A    88 A                  
  1.776   1.836   1.914   1.938   1.994   2.032   2.592   2.618
 89 A    90 A    91 A    92 A    93 A    94 A    95 A    96 A                  
  2.626   2.657   2.727   2.727   7.186   7.403  10.345  10.373
 97 A    98 A    99 A   100 A   101 A   102 A   103 A   104 A                  
 14.718  14.743  14.763  14.811  14.826  14.878  26.641  26.712
105 A   106 A   107 A   108 A   109 A   110 A   111 A   112 A                  
 26.722  26.816  26.999  27.012 165.798 166.029 219.201 219.230
113 A   114 A   115 A   116 A   117 A   118 A   119 A   120 A                  

 Beta MOs, Restricted
 -- Occupied --                  
-104.86 -104.86  -80.04  -80.04  -10.59  -10.59   -8.05   -8.05
  1 A     2 A     3 A     4 A     5 A     6 A     7 A     8 A                  
 -8.051  -8.051  -8.051  -8.051  -7.579  -7.579  -5.471  -5.471
  9 A    10 A    11 A    12 A    13 A    14 A    15 A    16 A                  
 -5.470  -5.470  -5.470  -5.470  -1.142  -1.128  -0.907  -0.714
 17 A    18 A    19 A    20 A    21 A    22 A    23 A    24 A                  
 -0.564  -0.549  -0.522  -0.503  -0.490  -0.470  -0.399  -0.359
 25 A    26 A    27 A    28 A    29 A    30 A    31 A    32 A                  
 -- Virtual --                   
 -0.028   0.040   0.061   0.063   0.079   0.087   0.103   0.105
 33 A    34 A    35 A    36 A    37 A    38 A    39 A    40 A                  
  0.107   0.118   0.128   0.136   0.137   0.159   0.165   0.169
 41 A    42 A    43 A    44 A    45 A    46 A    47 A    48 A                  
  0.180   0.204   0.250   0.275   0.329   0.384   0.392   0.392
 49 A    50 A    51 A    52 A    53 A    54 A    55 A    56 A                  
  0.414   0.436   0.524   0.569   0.575   0.596   0.623   0.664
 57 A    58 A    59 A    60 A    61 A    62 A    63 A    64 A                  
  0.676   0.706   0.755   0.776   0.811   0.844   0.848   0.918
 65 A    66 A    67 A    68 A    69 A    70 A    71 A    72 A                  
  0.974   0.983   1.073   1.126   1.130   1.132   1.140   1.152
 73 A    74 A    75 A    76 A    77 A    78 A    79 A    80 A                  
  1.166   1.183   1.184   1.196   1.242   1.360   1.497   1.503
 81 A    82 A    83 A    84 A    85 A    86 A    87 A    88 A                  
  1.776   1.836   1.914   1.938   1.994   2.032   2.592   2.618
 89 A    90 A    91 A    92 A    93 A    94 A    95 A    96 A                  
  2.626   2.657   2.727   2.727   7.186   7.403  10.345  10.373
 97 A    98 A    99 A   100 A   101 A   102 A   103 A   104 A                  
 14.718  14.743  14.763  14.811  14.826  14.878  26.641  26.712
105 A   106 A   107 A   108 A   109 A   110 A   111 A   112 A                  
 26.722  26.816  26.999  27.012 165.798 166.029 219.201 219.230
113 A   114 A   115 A   116 A   117 A   118 A   119 A   120 A                  

 Occupation and symmetry of molecular orbitals

 Point group: C1 (1 irreducible representation).

                           A     All 
 -------------------------------------
 All molecular orbitals:
  - Alpha                  120   120 
  - Beta                   120   120 
 -------------------------------------
 Alpha orbitals:
  - Frozen occupied        20    20  
  - Active occupied        12    12  
  - Active virtual         88    88  
  - Frozen virtual         0     0   
 -------------------------------------
 Beta orbitals:
  - Frozen occupied        20    20  
  - Active occupied        12    12  
  - Active virtual         88    88  
  - Frozen virtual         0     0   
 -------------------------------------

 Import integrals:   CPU 0.00 s  wall 0.00 s

 Import integrals:   CPU 27.02 s  wall 6.88 s

 MP2 amplitudes:   CPU 0.04 s  wall 0.02 s

Running a double precision version
           CCSD T amplitudes will be solved using DIIS.

           Start     Size      MaxIter   EConv     TConv     
           3         7         100       1.00e-07  1.00e-05  
 ------------------------------------------------------------------------------
           Energy (a.u.)   Ediff      Tdiff       Comment
 ------------------------------------------------------------------------------
         -1600.99898841                           
     1   -1601.02306223   2.41e-02   7.80e-01     
     2   -1601.03759958   1.45e-02   9.53e-02     
     3   -1601.03953467   1.94e-03   3.97e-02     
     4   -1601.04137185   1.84e-03   1.36e-02     Switched to DIIS steps.
     5   -1601.04193009   5.58e-04   1.13e-02     
     6   -1601.04194367   1.36e-05   2.44e-03     
     7   -1601.04193264   1.10e-05   8.94e-04     
     8   -1601.04193237   2.65e-07   1.88e-04     
     9   -1601.04193273   3.60e-07   6.54e-05     
    10   -1601.04193273   7.19e-09   2.27e-05     
    11   -1601.04193276   2.84e-08   1.32e-05     
    12   -1601.04193276   4.20e-11   3.83e-06     
 ------------------------------------------------------------------------------
         -1601.04193276                           CCSD T converged.

End of double precision
 SCF energy                 = -1600.50517521
 MP2 energy                 = -1600.99898841
 CCSD correlation energy     =    -0.53675754
 CCSD total energy           = -1601.04193276

 CCSD  T1^2 = 0.0092  T2^2 = 0.2818  Leading amplitudes:

 Amplitude    Orbitals with energies
 -0.0211       28 (A) A                  ->    33 (A) A                   
              -0.5029                         -0.0282                     
 -0.0211       28 (A) B                  ->    33 (A) B                   
              -0.5029                         -0.0282                     
  0.0209       32 (A) A                  ->    54 (A) A                   
              -0.3594                          0.3841                     
  0.0209       32 (A) B                  ->    54 (A) B                   
              -0.3594                          0.3841                     

 Amplitude    Orbitals with energies
 -0.1521       32 (A) A      32 (A) B    ->    33 (A) A      33 (A) B     
              -0.3594       -0.3594           -0.0282       -0.0282       
  0.1521       32 (A) A      32 (A) B    ->    33 (A) B      33 (A) A     
              -0.3594       -0.3594           -0.0282       -0.0282       
  0.1521       32 (A) B      32 (A) A    ->    33 (A) A      33 (A) B     
              -0.3594       -0.3594           -0.0282       -0.0282       
 -0.1521       32 (A) B      32 (A) A    ->    33 (A) B      33 (A) A     
              -0.3594       -0.3594           -0.0282       -0.0282       

 Computing CCSD intemediates for later calculations in double precision
 Finished.

Running a double precision version
           CCSD Lambda amplitudes will be solved using DIIS.
           Start     Size      MaxIter   EConv     LConv     
           3         7         100       1.00e-07  1.00e-05  
 ------------------------------------------------------------------------------
            Enorm      Ldiff       Comment
 ------------------------------------------------------------------------------
     1     5.88e-02   4.77e-02     
     2     1.26e-02   5.34e-03     
     3     5.35e-03   2.54e-03     
     4     2.22e-03   1.33e-03     Switched to DIIS steps.
     5     7.66e-04   4.25e-04     
     6     3.16e-04   1.24e-04     
     7     9.07e-05   2.88e-05     
     8     3.58e-05   2.25e-06     
     9     1.45e-05   2.65e-06     
    10     5.34e-06   1.12e-06     
    11     1.54e-06   5.05e-07     
    12     6.04e-07   1.52e-07     
    13     2.21e-07   8.90e-08     
    14     9.26e-08   2.02e-08     
 ------------------------------------------------------------------------------
                                   CCSD Lambda converged.

 Computing density matrices in double precision...
           Orbital response amplitudes will be solved using DIIS.
           Start     Size      MaxIter   EConv     LConv     
           3         7         100       1.00e-06  1.00e-06  
 ------------------------------------------------------------------------------
            Enorm      Ldiff       Comment
 ------------------------------------------------------------------------------
     1     7.18e-02   7.87e-03     
     2     3.60e-02   2.08e-02     
     3     2.33e-02   1.00e-02     
     4     3.27e-03   7.32e-03     Switched to DIIS steps.
     5     3.93e-04   5.68e-04     
     6     7.61e-05   6.69e-05     
     7     3.78e-05   8.85e-06     
     8     3.37e-05   1.07e-06     
     9     2.52e-06   3.95e-07     
    10     5.95e-07   9.72e-08     
 ------------------------------------------------------------------------------
                                   Orbital response converged.

 Computing density matrices... Done.
 CCSD calculation:   CPU 545.33 s  wall 144.34 s

 Transferring MO TPDM to AO TPDM
 Transferring g2_o1o1o1o1
 Transferring g2_o1o1o1v1
 Transferring g2_o1o1v1v1
 Transferring g2_o1v1o1v1
 Transferring g2_o1v1v1v1
 Transferring g2_v1v1v1v1
 Adding separable TPDM
 Computing TPDM gradient
 --------------------------------------------------------
 2e gradient
  Atom          X               Y               Z
 --------------------------------------------------------
    1         -3.385018       24.450692        0.000000  
    2          3.392670      -24.442850       -0.000000  
    3         24.773227        6.839434        0.000000  
    4        -24.780879       -6.847276       -0.000000  
 --------------------------------------------------------
 --------------------------------------------------------
 Final gradient
  Atom          X               Y               Z
 --------------------------------------------------------
    1         -3.385018       24.450692        0.000000  
    2          3.392670      -24.442850       -0.000000  
    3         24.773227        6.839434        0.000000  
    4        -24.780879       -6.847276       -0.000000  
 --------------------------------------------------------
 Analytic gradient from two-electron contribution:   CPU 159.24 s  wall 45.28 s

 Total ccman2 time:   CPU 735.35 s  wall 197.65 s


 --------------------------------------------------------------

                    Orbital Energies (a.u.)
 --------------------------------------------------------------

 Alpha MOs
 -- Occupied --
*******-104.860 -80.040 -80.040 -10.586 -10.586  -8.054  -8.054
 -8.051  -8.051  -8.051  -8.051  -7.579  -7.579  -5.471  -5.471
 -5.470  -5.470  -5.470  -5.470  -1.142  -1.128  -0.907  -0.714
 -0.564  -0.549  -0.522  -0.503  -0.490  -0.470  -0.399  -0.359
 -- Virtual --
 -0.028   0.040   0.061   0.063   0.079   0.087   0.103   0.105
  0.107   0.118   0.128   0.136   0.137   0.159   0.165   0.169
  0.180   0.204   0.250   0.275   0.329   0.384   0.392   0.392
  0.414   0.436   0.524   0.569   0.575   0.596   0.623   0.664
  0.676   0.706   0.755   0.776   0.811   0.844   0.848   0.918
  0.974   0.983   1.073   1.126   1.130   1.132   1.140   1.152
  1.166   1.183   1.184   1.196   1.242   1.360   1.497   1.503
  1.776   1.836   1.914   1.938   1.994   2.032   2.592   2.618
  2.626   2.657   2.727   2.727   7.186   7.403  10.345  10.373
 14.718  14.743  14.763  14.811  14.826  14.878  26.641  26.712
 26.722  26.816  26.999  27.012 165.798 166.029 219.201 219.230
 --------------------------------------------------------------

          Ground-State Mulliken Net Atomic Charges

     Atom                 Charge (a.u.)
  ----------------------------------------
      1 P                     0.075957
      2 P                     0.076574
      3 Cl                   -0.076596
      4 Cl                   -0.075935
  ----------------------------------------
  Sum of atomic charges =    -0.000000

 -----------------------------------------------------------------
                    Cartesian Multipole Moments
 -----------------------------------------------------------------
    Charge (ESU x 10^10)
                 0.0000
    Dipole Moment (Debye)
         X       0.0049      Y       0.0005      Z      -0.0000
       Tot       0.0050
    Quadrupole Moments (Debye-Ang)
        XX     -57.4524     XY      -0.8291     YY     -52.5641
        XZ      -0.0000     YZ      -0.0000     ZZ     -51.6778
    Octopole Moments (Debye-Ang^2)
       XXX      -0.0038    XXY      -0.0006    XYY      -0.0082
       YYY       0.0020    XXZ      -0.0000    XYZ      -0.0000
       YYZ      -0.0000    XZZ      -0.0062    YZZ      -0.0002
       ZZZ      -0.0000
    Hexadecapole Moments (Debye-Ang^3)
      XXXX   -1064.0048   XXXY      15.1502   XXYY    -201.8037
      XYYY       5.1002   YYYY    -191.3254   XXXZ      -0.0000
      XXYZ      -0.0000   XYYZ      -0.0000   YYYZ      -0.0000
      XXZZ    -190.5063   XYZZ       0.4008   YYZZ     -42.9882
      XZZZ      -0.0000   YZZZ      -0.0000   ZZZZ     -72.6735
 -----------------------------------------------------------------
 DrvMan completing analytic gradient of the correlated energy
 Correlated dipole moment
            1
    1   0.0019407
    2   0.0002007
    3  -0.0000000
 Energy read as -1601.041932756
 Full Analytical Gradient: (in a.u., or Hartree/Bohr)
             1             2             3             4
    1    0.00021785    0.00002314   -0.00005658   -0.00018441
    2    0.00008080    0.00002832   -0.00001059   -0.00009853
    3   -0.00000000   -0.00000000    0.00000000    0.00000000
 Gradient time:  CPU 0.68 s  wall 0.64 s
 ----------------------------------------------------------------
             Standard Nuclear Orientation (Angstroms)
    I     Atom           X                Y                Z
 ----------------------------------------------------------------
    1      P       0.6133781346    -0.8187394832    -0.0000000000
    2      P      -0.6143781346     0.8187394832    -0.0000000000
    3      Cl     -2.4447922876    -0.1815439817     0.0000000000
    4      Cl      2.4447922876     0.1815439817    -0.0000000000
 ----------------------------------------------------------------
 Nuclear Repulsion Energy =   305.1030813575 hartrees
 There are       32 alpha and       32 beta electrons

                       Distance Matrix (Angstroms)
             P (  1)   P (  2)   Cl(  3)
   P (  2)  2.046637
   Cl(  3)  3.123848  2.085901
   Cl(  4)  2.086779  3.124827  4.903047

 Requested basis set is 6-311++G(d,p)
 There are 52 shells and 120 basis functions
 A cutoff of  1.0D-14 yielded   1171 shell pairs
 There are      6729 function pairs (      7213 Cartesian)
 Smallest overlap matrix eigenvalue = 4.97E-04
 Guess MOs from SCF MO coefficient file

 -----------------------------------------------------------------------
  General SCF calculation program by
  Eric Jon Sundstrom, Paul Horn, Yuezhi Mao, Dmitri Zuev, Alec White,
  David Stuck, Shaama M.S., Shane Yost, Joonho Lee, David Small,
  Daniel Levine, Susi Lehtola, Hugh Burton, Evgeny Epifanovsky
 -----------------------------------------------------------------------
 Hartree-Fock
 using 4 threads for integral computing
 -------------------------------------------------------
 OpenMP Integral computing Module                
 Release: version 2.0, May 2017, Q-Chem Inc. Pleasanton 
 -------------------------------------------------------
 A restricted SCF calculation will be
 performed using DIIS
 SCF converges when DIIS error is below 1.0e-08
 ---------------------------------------
  Cycle       Energy         DIIS error
 ---------------------------------------
    1   -1600.5052032204      2.06e-05  
    2   -1600.5052043903      5.41e-06  
    3   -1600.5052044870      2.20e-06  
    4   -1600.5052045007      6.17e-07  
    5   -1600.5052045025      2.78e-07  
    6   -1600.5052045029      1.13e-07  
    7   -1600.5052045031      6.12e-08  
    8   -1600.5052045031      1.84e-08  
    9   -1600.5052045031      4.73e-09  Convergence criterion met
 ---------------------------------------
 SCF time:   CPU 5.02s  wall 1.00s 
 SCF   energy in the final basis set =    -1600.5052045031
 Total energy in the final basis set =    -1600.5052045031


 ------------------------------------------------------------------------------

   CCMAN2: suite of methods based on coupled cluster
           and equation of motion theories.

   Components:
   * libvmm-1.3-trunk
     by Evgeny Epifanovsky, Ilya Kaliman.
   * libtensor-2.5-trunk
     by Evgeny Epifanovsky, Michael Wormit, Dmitry Zuev, Sam Manzer, 
        Ilya Kaliman.
   * libcc-2.5-trunk
     by Evgeny Epifanovsky, Arik Landau, Tomasz Kus, Kirill Khistyaev, 
        Dmitry Zuev, Prashant Manohar, Xintian Feng, Anna Krylov, 
        Matthew Goldey, Alec White, Thomas Jagau, Kaushik Nanda, 
        Anastasia Gunina, Alexander Kunitsa, Joonho Lee.

   CCMAN original authors:
   Anna I. Krylov, C. David Sherrill, Steven R. Gwaltney,
   Edward F. C. Byrd (2000)
   Sergey V. Levchenko, Lyudmila V. Slipchenko, Tao Wang,
   Ana-Maria C. Cristian (2003)
   Piotr A. Pieniazek, C. Melania Oana, Evgeny Epifanovsky (2007)
   Prashant Manohar (2009)

 ------------------------------------------------------------------------------


 Allocating and initializing 29808MB of RAM...
 Calculation will run on 4 cores.


 Alpha MOs, Restricted
 -- Occupied --                  
-104.86 -104.86  -80.04  -80.04  -10.59  -10.59   -8.05   -8.05
  1 A     2 A     3 A     4 A     5 A     6 A     7 A     8 A                  
 -8.051  -8.051  -8.051  -8.051  -7.579  -7.579  -5.472  -5.471
  9 A    10 A    11 A    12 A    13 A    14 A    15 A    16 A                  
 -5.470  -5.470  -5.470  -5.470  -1.142  -1.128  -0.907  -0.714
 17 A    18 A    19 A    20 A    21 A    22 A    23 A    24 A                  
 -0.564  -0.549  -0.522  -0.503  -0.489  -0.470  -0.399  -0.360
 25 A    26 A    27 A    28 A    29 A    30 A    31 A    32 A                  
 -- Virtual --                   
 -0.028   0.039   0.061   0.063   0.079   0.087   0.103   0.105
 33 A    34 A    35 A    36 A    37 A    38 A    39 A    40 A                  
  0.107   0.118   0.128   0.136   0.137   0.159   0.165   0.169
 41 A    42 A    43 A    44 A    45 A    46 A    47 A    48 A                  
  0.180   0.204   0.250   0.275   0.329   0.384   0.392   0.392
 49 A    50 A    51 A    52 A    53 A    54 A    55 A    56 A                  
  0.414   0.436   0.524   0.569   0.575   0.596   0.623   0.664
 57 A    58 A    59 A    60 A    61 A    62 A    63 A    64 A                  
  0.676   0.706   0.755   0.775   0.811   0.844   0.848   0.918
 65 A    66 A    67 A    68 A    69 A    70 A    71 A    72 A                  
  0.974   0.983   1.073   1.126   1.130   1.133   1.140   1.152
 73 A    74 A    75 A    76 A    77 A    78 A    79 A    80 A                  
  1.166   1.183   1.184   1.195   1.242   1.360   1.496   1.502
 81 A    82 A    83 A    84 A    85 A    86 A    87 A    88 A                  
  1.776   1.836   1.914   1.938   1.994   2.032   2.592   2.618
 89 A    90 A    91 A    92 A    93 A    94 A    95 A    96 A                  
  2.626   2.657   2.727   2.727   7.185   7.403  10.345  10.373
 97 A    98 A    99 A   100 A   101 A   102 A   103 A   104 A                  
 14.718  14.743  14.763  14.811  14.826  14.878  26.641  26.712
105 A   106 A   107 A   108 A   109 A   110 A   111 A   112 A                  
 26.722  26.816  26.999  27.012 165.797 166.030 219.201 219.230
113 A   114 A   115 A   116 A   117 A   118 A   119 A   120 A                  

 Beta MOs, Restricted
 -- Occupied --                  
-104.86 -104.86  -80.04  -80.04  -10.59  -10.59   -8.05   -8.05
  1 A     2 A     3 A     4 A     5 A     6 A     7 A     8 A                  
 -8.051  -8.051  -8.051  -8.051  -7.579  -7.579  -5.472  -5.471
  9 A    10 A    11 A    12 A    13 A    14 A    15 A    16 A                  
 -5.470  -5.470  -5.470  -5.470  -1.142  -1.128  -0.907  -0.714
 17 A    18 A    19 A    20 A    21 A    22 A    23 A    24 A                  
 -0.564  -0.549  -0.522  -0.503  -0.489  -0.470  -0.399  -0.360
 25 A    26 A    27 A    28 A    29 A    30 A    31 A    32 A                  
 -- Virtual --                   
 -0.028   0.039   0.061   0.063   0.079   0.087   0.103   0.105
 33 A    34 A    35 A    36 A    37 A    38 A    39 A    40 A                  
  0.107   0.118   0.128   0.136   0.137   0.159   0.165   0.169
 41 A    42 A    43 A    44 A    45 A    46 A    47 A    48 A                  
  0.180   0.204   0.250   0.275   0.329   0.384   0.392   0.392
 49 A    50 A    51 A    52 A    53 A    54 A    55 A    56 A                  
  0.414   0.436   0.524   0.569   0.575   0.596   0.623   0.664
 57 A    58 A    59 A    60 A    61 A    62 A    63 A    64 A                  
  0.676   0.706   0.755   0.775   0.811   0.844   0.848   0.918
 65 A    66 A    67 A    68 A    69 A    70 A    71 A    72 A                  
  0.974   0.983   1.073   1.126   1.130   1.133   1.140   1.152
 73 A    74 A    75 A    76 A    77 A    78 A    79 A    80 A                  
  1.166   1.183   1.184   1.195   1.242   1.360   1.496   1.502
 81 A    82 A    83 A    84 A    85 A    86 A    87 A    88 A                  
  1.776   1.836   1.914   1.938   1.994   2.032   2.592   2.618
 89 A    90 A    91 A    92 A    93 A    94 A    95 A    96 A                  
  2.626   2.657   2.727   2.727   7.185   7.403  10.345  10.373
 97 A    98 A    99 A   100 A   101 A   102 A   103 A   104 A                  
 14.718  14.743  14.763  14.811  14.826  14.878  26.641  26.712
105 A   106 A   107 A   108 A   109 A   110 A   111 A   112 A                  
 26.722  26.816  26.999  27.012 165.797 166.030 219.201 219.230
113 A   114 A   115 A   116 A   117 A   118 A   119 A   120 A                  

 Occupation and symmetry of molecular orbitals

 Point group: C1 (1 irreducible representation).

                           A     All 
 -------------------------------------
 All molecular orbitals:
  - Alpha                  120   120 
  - Beta                   120   120 
 -------------------------------------
 Alpha orbitals:
  - Frozen occupied        20    20  
  - Active occupied        12    12  
  - Active virtual         88    88  
  - Frozen virtual         0     0   
 -------------------------------------
 Beta orbitals:
  - Frozen occupied        20    20  
  - Active occupied        12    12  
  - Active virtual         88    88  
  - Frozen virtual         0     0   
 -------------------------------------

 Import integrals:   CPU 0.00 s  wall 0.00 s

 Import integrals:   CPU 27.05 s  wall 6.89 s

 MP2 amplitudes:   CPU 0.04 s  wall 0.02 s

Running a double precision version
           CCSD T amplitudes will be solved using DIIS.

           Start     Size      MaxIter   EConv     TConv     
           3         7         100       1.00e-07  1.00e-05  
 ------------------------------------------------------------------------------
           Energy (a.u.)   Ediff      Tdiff       Comment
 ------------------------------------------------------------------------------
         -1600.99897139                           
     1   -1601.02306643   2.41e-02   7.80e-01     
     2   -1601.03759845   1.45e-02   9.53e-02     
     3   -1601.03953520   1.94e-03   3.96e-02     
     4   -1601.04137149   1.84e-03   1.36e-02     Switched to DIIS steps.
     5   -1601.04192948   5.58e-04   1.13e-02     
     6   -1601.04194306   1.36e-05   2.44e-03     
     7   -1601.04193208   1.10e-05   8.92e-04     
     8   -1601.04193181   2.69e-07   1.88e-04     
     9   -1601.04193217   3.61e-07   6.54e-05     
    10   -1601.04193216   6.30e-09   2.27e-05     
    11   -1601.04193219   2.85e-08   1.32e-05     
    12   -1601.04193219   7.13e-11   3.84e-06     
 ------------------------------------------------------------------------------
         -1601.04193219                           CCSD T converged.

End of double precision
 SCF energy                 = -1600.50520450
 MP2 energy                 = -1600.99897139
 CCSD correlation energy     =    -0.53672769
 CCSD total energy           = -1601.04193219

 CCSD  T1^2 = 0.0092  T2^2 = 0.2817  Leading amplitudes:

 Amplitude    Orbitals with energies
  0.0211       28 (A) A                  ->    33 (A) A                   
              -0.5028                         -0.0281                     
  0.0211       28 (A) B                  ->    33 (A) B                   
              -0.5028                         -0.0281                     
  0.0208       32 (A) A                  ->    54 (A) A                   
              -0.3596                          0.3840                     
  0.0208       32 (A) B                  ->    54 (A) B                   
              -0.3596                          0.3840                     

 Amplitude    Orbitals with energies
 -0.1518       32 (A) A      32 (A) B    ->    33 (A) A      33 (A) B     
              -0.3596       -0.3596           -0.0281       -0.0281       
  0.1518       32 (A) A      32 (A) B    ->    33 (A) B      33 (A) A     
              -0.3596       -0.3596           -0.0281       -0.0281       
  0.1518       32 (A) B      32 (A) A    ->    33 (A) A      33 (A) B     
              -0.3596       -0.3596           -0.0281       -0.0281       
 -0.1518       32 (A) B      32 (A) A    ->    33 (A) B      33 (A) A     
              -0.3596       -0.3596           -0.0281       -0.0281       

 Computing CCSD intemediates for later calculations in double precision
 Finished.

Running a double precision version
           CCSD Lambda amplitudes will be solved using DIIS.
           Start     Size      MaxIter   EConv     LConv     
           3         7         100       1.00e-07  1.00e-05  
 ------------------------------------------------------------------------------
            Enorm      Ldiff       Comment
 ------------------------------------------------------------------------------
     1     5.87e-02   4.77e-02     
     2     1.26e-02   5.34e-03     
     3     5.35e-03   2.53e-03     
     4     2.22e-03   1.33e-03     Switched to DIIS steps.
     5     7.66e-04   4.24e-04     
     6     3.16e-04   1.24e-04     
     7     9.08e-05   2.87e-05     
     8     3.59e-05   2.28e-06     
     9     1.45e-05   2.67e-06     
    10     5.35e-06   1.13e-06     
    11     1.54e-06   5.04e-07     
    12     6.03e-07   1.51e-07     
    13     2.21e-07   8.88e-08     
    14     9.26e-08   2.01e-08     
 ------------------------------------------------------------------------------
                                   CCSD Lambda converged.

 Computing density matrices in double precision...
           Orbital response amplitudes will be solved using DIIS.
           Start     Size      MaxIter   EConv     LConv     
           3         7         100       1.00e-06  1.00e-06  
 ------------------------------------------------------------------------------
            Enorm      Ldiff       Comment
 ------------------------------------------------------------------------------
     1     7.18e-02   7.88e-03     
     2     3.60e-02   2.08e-02     
     3     2.33e-02   1.00e-02     
     4     3.27e-03   7.31e-03     Switched to DIIS steps.
     5     3.93e-04   5.69e-04     
     6     7.78e-05   6.70e-05     
     7     4.77e-05   8.79e-06     
     8     3.24e-05   1.06e-06     
     9     2.38e-06   4.87e-07     
    10     5.94e-07   9.89e-08     
 ------------------------------------------------------------------------------
                                   Orbital response converged.

 Computing density matrices... Done.
 CCSD calculation:   CPU 545.71 s  wall 144.55 s

 Transferring MO TPDM to AO TPDM
 Transferring g2_o1o1o1o1
 Transferring g2_o1o1o1v1
 Transferring g2_o1o1v1v1
 Transferring g2_o1v1o1v1
 Transferring g2_o1v1v1v1
 Transferring g2_v1v1v1v1
 Adding separable TPDM
 Computing TPDM gradient
 --------------------------------------------------------
 2e gradient
  Atom          X               Y               Z
 --------------------------------------------------------
    1         -3.399747       24.459630        0.000000  
    2          3.392087      -24.467462       -0.000000  
    3         24.777867        6.837592        0.000000  
    4        -24.770208       -6.829760       -0.000000  
 --------------------------------------------------------
 --------------------------------------------------------
 Final gradient
  Atom          X               Y               Z
 --------------------------------------------------------
    1         -3.399747       24.459630        0.000000  
    2          3.392087      -24.467462       -0.000000  
    3         24.777867        6.837592        0.000000  
    4        -24.770208       -6.829760       -0.000000  
 --------------------------------------------------------
 Analytic gradient from two-electron contribution:   CPU 161.76 s  wall 45.23 s

 Total ccman2 time:   CPU 737.28 s  wall 197.56 s


 --------------------------------------------------------------

                    Orbital Energies (a.u.)
 --------------------------------------------------------------

 Alpha MOs
 -- Occupied --
*******-104.860 -80.040 -80.040 -10.586 -10.586  -8.054  -8.054
 -8.051  -8.051  -8.051  -8.051  -7.579  -7.579  -5.472  -5.471
 -5.470  -5.470  -5.470  -5.470  -1.142  -1.128  -0.907  -0.714
 -0.564  -0.549  -0.522  -0.503  -0.489  -0.470  -0.399  -0.360
 -- Virtual --
 -0.028   0.039   0.061   0.063   0.079   0.087   0.103   0.105
  0.107   0.118   0.128   0.136   0.137   0.159   0.165   0.169
  0.180   0.204   0.250   0.275   0.329   0.384   0.392   0.392
  0.414   0.436   0.524   0.569   0.575   0.596   0.623   0.664
  0.676   0.706   0.755   0.775   0.811   0.844   0.848   0.918
  0.974   0.983   1.073   1.126   1.130   1.133   1.140   1.152
  1.166   1.183   1.184   1.195   1.242   1.360   1.496   1.502
  1.776   1.836   1.914   1.938   1.994   2.032   2.592   2.618
  2.626   2.657   2.727   2.727   7.185   7.403  10.345  10.373
 14.718  14.743  14.763  14.811  14.826  14.878  26.641  26.712
 26.722  26.816  26.999  27.012 165.797 166.030 219.201 219.230
 --------------------------------------------------------------

          Ground-State Mulliken Net Atomic Charges

     Atom                 Charge (a.u.)
  ----------------------------------------
      1 P                     0.077129
      2 P                     0.076512
      3 Cl                   -0.076490
      4 Cl                   -0.077151
  ----------------------------------------
  Sum of atomic charges =    -0.000000

 -----------------------------------------------------------------
                    Cartesian Multipole Moments
 -----------------------------------------------------------------
    Charge (ESU x 10^10)
                -0.0000
    Dipole Moment (Debye)
         X      -0.0049      Y      -0.0005      Z      -0.0000
       Tot       0.0050
    Quadrupole Moments (Debye-Ang)
        XX     -57.4732     XY      -0.8307     YY     -52.5582
        XZ      -0.0000     YZ       0.0000     ZZ     -51.6757
    Octopole Moments (Debye-Ang^2)
       XXX       0.0038    XXY       0.0006    XYY       0.0082
       YYY      -0.0020    XXZ      -0.0000    XYZ       0.0000
       YYZ       0.0000    XZZ       0.0062    YZZ       0.0002
       ZZZ      -0.0000
    Hexadecapole Moments (Debye-Ang^3)
      XXXX   -1064.0027   XXXY      15.0945   XXYY    -201.7879
      XYYY       5.0210   YYYY    -191.2873   XXXZ      -0.0000
      XXYZ       0.0000   XYYZ       0.0000   YYYZ       0.0000
      XXZZ    -190.4987   XYZZ       0.3766   YYZZ     -42.9784
      XZZZ      -0.0000   YZZZ       0.0000   ZZZZ     -72.6592
 -----------------------------------------------------------------
 DrvMan completing analytic gradient of the correlated energy
 Correlated dipole moment
            1
    1  -0.0019397
    2  -0.0002004
    3  -0.0000000
 Energy read as -1601.041932191
 Full Analytical Gradient: (in a.u., or Hartree/Bohr)
             1             2             3             4
    1   -0.00051397    0.00027371    0.00000189    0.00023838
    2    0.00019498   -0.00030356   -0.00002378    0.00013237
    3   -0.00000000   -0.00000000    0.00000000    0.00000000
 Gradient time:  CPU 0.68 s  wall 0.65 s
 ----------------------------------------------------------------
             Standard Nuclear Orientation (Angstroms)
    I     Atom           X                Y                Z
 ----------------------------------------------------------------
    1      P       0.6143781346    -0.8177394832    -0.0000000000
    2      P      -0.6143781346     0.8187394832    -0.0000000000
    3      Cl     -2.4447922876    -0.1815439817     0.0000000000
    4      Cl      2.4447922876     0.1815439817    -0.0000000000
 ----------------------------------------------------------------
 Nuclear Repulsion Energy =   305.1401171609 hartrees
 There are       32 alpha and       32 beta electrons

                       Distance Matrix (Angstroms)
             P (  1)   P (  2)   Cl(  3)
   P (  2)  2.046437
   Cl(  3)  3.124623  2.085901
   Cl(  4)  2.085422  3.124827  4.903047

 Requested basis set is 6-311++G(d,p)
 There are 52 shells and 120 basis functions
 A cutoff of  1.0D-14 yielded   1171 shell pairs
 There are      6729 function pairs (      7213 Cartesian)
 Smallest overlap matrix eigenvalue = 4.97E-04
 Guess MOs from SCF MO coefficient file

 -----------------------------------------------------------------------
  General SCF calculation program by
  Eric Jon Sundstrom, Paul Horn, Yuezhi Mao, Dmitri Zuev, Alec White,
  David Stuck, Shaama M.S., Shane Yost, Joonho Lee, David Small,
  Daniel Levine, Susi Lehtola, Hugh Burton, Evgeny Epifanovsky
 -----------------------------------------------------------------------
 Hartree-Fock
 using 4 threads for integral computing
 -------------------------------------------------------
 OpenMP Integral computing Module                
 Release: version 2.0, May 2017, Q-Chem Inc. Pleasanton 
 -------------------------------------------------------
 A restricted SCF calculation will be
 performed using DIIS
 SCF converges when DIIS error is below 1.0e-08
 ---------------------------------------
  Cycle       Energy         DIIS error
 ---------------------------------------
    1   -1600.5052273851      1.37e-05  
    2   -1600.5052279097      3.47e-06  
    3   -1600.5052279564      1.40e-06  
    4   -1600.5052279626      4.44e-07  
    5   -1600.5052279636      2.16e-07  
    6   -1600.5052279638      7.98e-08  
    7   -1600.5052279639      3.86e-08  
    8   -1600.5052279639      1.47e-08  
    9   -1600.5052279639      4.41e-09  Convergence criterion met
 ---------------------------------------
 SCF time:   CPU 5.03s  wall 1.00s 
 SCF   energy in the final basis set =    -1600.5052279639
 Total energy in the final basis set =    -1600.5052279639


 ------------------------------------------------------------------------------

   CCMAN2: suite of methods based on coupled cluster
           and equation of motion theories.

   Components:
   * libvmm-1.3-trunk
     by Evgeny Epifanovsky, Ilya Kaliman.
   * libtensor-2.5-trunk
     by Evgeny Epifanovsky, Michael Wormit, Dmitry Zuev, Sam Manzer, 
        Ilya Kaliman.
   * libcc-2.5-trunk
     by Evgeny Epifanovsky, Arik Landau, Tomasz Kus, Kirill Khistyaev, 
        Dmitry Zuev, Prashant Manohar, Xintian Feng, Anna Krylov, 
        Matthew Goldey, Alec White, Thomas Jagau, Kaushik Nanda, 
        Anastasia Gunina, Alexander Kunitsa, Joonho Lee.

   CCMAN original authors:
   Anna I. Krylov, C. David Sherrill, Steven R. Gwaltney,
   Edward F. C. Byrd (2000)
   Sergey V. Levchenko, Lyudmila V. Slipchenko, Tao Wang,
   Ana-Maria C. Cristian (2003)
   Piotr A. Pieniazek, C. Melania Oana, Evgeny Epifanovsky (2007)
   Prashant Manohar (2009)

 ------------------------------------------------------------------------------


 Allocating and initializing 29808MB of RAM...
 Calculation will run on 4 cores.


 Alpha MOs, Restricted
 -- Occupied --                  
-104.86 -104.86  -80.04  -80.04  -10.59  -10.59   -8.05   -8.05
  1 A     2 A     3 A     4 A     5 A     6 A     7 A     8 A                  
 -8.051  -8.051  -8.051  -8.051  -7.579  -7.579  -5.471  -5.471
  9 A    10 A    11 A    12 A    13 A    14 A    15 A    16 A                  
 -5.470  -5.470  -5.470  -5.470  -1.142  -1.128  -0.907  -0.714
 17 A    18 A    19 A    20 A    21 A    22 A    23 A    24 A                  
 -0.564  -0.549  -0.522  -0.503  -0.489  -0.470  -0.399  -0.360
 25 A    26 A    27 A    28 A    29 A    30 A    31 A    32 A                  
 -- Virtual --                   
 -0.028   0.040   0.061   0.063   0.079   0.087   0.103   0.105
 33 A    34 A    35 A    36 A    37 A    38 A    39 A    40 A                  
  0.107   0.118   0.128   0.136   0.137   0.159   0.165   0.169
 41 A    42 A    43 A    44 A    45 A    46 A    47 A    48 A                  
  0.180   0.204   0.250   0.275   0.329   0.384   0.392   0.392
 49 A    50 A    51 A    52 A    53 A    54 A    55 A    56 A                  
  0.414   0.436   0.524   0.569   0.575   0.596   0.623   0.664
 57 A    58 A    59 A    60 A    61 A    62 A    63 A    64 A                  
  0.676   0.706   0.755   0.776   0.811   0.844   0.848   0.918
 65 A    66 A    67 A    68 A    69 A    70 A    71 A    72 A                  
  0.974   0.983   1.073   1.126   1.130   1.132   1.140   1.152
 73 A    74 A    75 A    76 A    77 A    78 A    79 A    80 A                  
  1.166   1.183   1.184   1.196   1.242   1.361   1.496   1.503
 81 A    82 A    83 A    84 A    85 A    86 A    87 A    88 A                  
  1.776   1.836   1.914   1.938   1.994   2.032   2.592   2.618
 89 A    90 A    91 A    92 A    93 A    94 A    95 A    96 A                  
  2.626   2.657   2.727   2.727   7.186   7.404  10.345  10.373
 97 A    98 A    99 A   100 A   101 A   102 A   103 A   104 A                  
 14.718  14.743  14.763  14.811  14.826  14.878  26.641  26.712
105 A   106 A   107 A   108 A   109 A   110 A   111 A   112 A                  
 26.722  26.816  26.999  27.012 165.797 166.030 219.201 219.230
113 A   114 A   115 A   116 A   117 A   118 A   119 A   120 A                  

 Beta MOs, Restricted
 -- Occupied --                  
-104.86 -104.86  -80.04  -80.04  -10.59  -10.59   -8.05   -8.05
  1 A     2 A     3 A     4 A     5 A     6 A     7 A     8 A                  
 -8.051  -8.051  -8.051  -8.051  -7.579  -7.579  -5.471  -5.471
  9 A    10 A    11 A    12 A    13 A    14 A    15 A    16 A                  
 -5.470  -5.470  -5.470  -5.470  -1.142  -1.128  -0.907  -0.714
 17 A    18 A    19 A    20 A    21 A    22 A    23 A    24 A                  
 -0.564  -0.549  -0.522  -0.503  -0.489  -0.470  -0.399  -0.360
 25 A    26 A    27 A    28 A    29 A    30 A    31 A    32 A                  
 -- Virtual --                   
 -0.028   0.040   0.061   0.063   0.079   0.087   0.103   0.105
 33 A    34 A    35 A    36 A    37 A    38 A    39 A    40 A                  
  0.107   0.118   0.128   0.136   0.137   0.159   0.165   0.169
 41 A    42 A    43 A    44 A    45 A    46 A    47 A    48 A                  
  0.180   0.204   0.250   0.275   0.329   0.384   0.392   0.392
 49 A    50 A    51 A    52 A    53 A    54 A    55 A    56 A                  
  0.414   0.436   0.524   0.569   0.575   0.596   0.623   0.664
 57 A    58 A    59 A    60 A    61 A    62 A    63 A    64 A                  
  0.676   0.706   0.755   0.776   0.811   0.844   0.848   0.918
 65 A    66 A    67 A    68 A    69 A    70 A    71 A    72 A                  
  0.974   0.983   1.073   1.126   1.130   1.132   1.140   1.152
 73 A    74 A    75 A    76 A    77 A    78 A    79 A    80 A                  
  1.166   1.183   1.184   1.196   1.242   1.361   1.496   1.503
 81 A    82 A    83 A    84 A    85 A    86 A    87 A    88 A                  
  1.776   1.836   1.914   1.938   1.994   2.032   2.592   2.618
 89 A    90 A    91 A    92 A    93 A    94 A    95 A    96 A                  
  2.626   2.657   2.727   2.727   7.186   7.404  10.345  10.373
 97 A    98 A    99 A   100 A   101 A   102 A   103 A   104 A                  
 14.718  14.743  14.763  14.811  14.826  14.878  26.641  26.712
105 A   106 A   107 A   108 A   109 A   110 A   111 A   112 A                  
 26.722  26.816  26.999  27.012 165.797 166.030 219.201 219.230
113 A   114 A   115 A   116 A   117 A   118 A   119 A   120 A                  

 Occupation and symmetry of molecular orbitals

 Point group: C1 (1 irreducible representation).

                           A     All 
 -------------------------------------
 All molecular orbitals:
  - Alpha                  120   120 
  - Beta                   120   120 
 -------------------------------------
 Alpha orbitals:
  - Frozen occupied        20    20  
  - Active occupied        12    12  
  - Active virtual         88    88  
  - Frozen virtual         0     0   
 -------------------------------------
 Beta orbitals:
  - Frozen occupied        20    20  
  - Active occupied        12    12  
  - Active virtual         88    88  
  - Frozen virtual         0     0   
 -------------------------------------

 Import integrals:   CPU 0.00 s  wall 0.00 s

 Import integrals:   CPU 27.09 s  wall 6.95 s

 MP2 amplitudes:   CPU 0.04 s  wall 0.02 s

Running a double precision version
           CCSD T amplitudes will be solved using DIIS.

           Start     Size      MaxIter   EConv     TConv     
           3         7         100       1.00e-07  1.00e-05  
 ------------------------------------------------------------------------------
           Energy (a.u.)   Ediff      Tdiff       Comment
 ------------------------------------------------------------------------------
         -1600.99897653                           
     1   -1601.02307483   2.41e-02   7.80e-01     
     2   -1601.03760049   1.45e-02   9.53e-02     
     3   -1601.03953723   1.94e-03   3.96e-02     
     4   -1601.04137226   1.84e-03   1.36e-02     Switched to DIIS steps.
     5   -1601.04192952   5.57e-04   1.12e-02     
     6   -1601.04194304   1.35e-05   2.43e-03     
     7   -1601.04193208   1.10e-05   8.91e-04     
     8   -1601.04193181   2.68e-07   1.88e-04     
     9   -1601.04193217   3.61e-07   6.53e-05     
    10   -1601.04193217   6.02e-09   2.27e-05     
    11   -1601.04193219   2.85e-08   1.31e-05     
    12   -1601.04193219   1.01e-10   3.83e-06     
 ------------------------------------------------------------------------------
         -1601.04193219                           CCSD T converged.

End of double precision
 SCF energy                 = -1600.50522796
 MP2 energy                 = -1600.99897653
 CCSD correlation energy     =    -0.53670423
 CCSD total energy           = -1601.04193219

 CCSD  T1^2 = 0.0092  T2^2 = 0.2816  Leading amplitudes:

 Amplitude    Orbitals with energies
  0.0211       28 (A) A                  ->    33 (A) A                   
              -0.5029                         -0.0280                     
  0.0211       28 (A) B                  ->    33 (A) B                   
              -0.5029                         -0.0280                     
 -0.0208       32 (A) A                  ->    54 (A) A                   
              -0.3596                          0.3840                     
 -0.0208       32 (A) B                  ->    54 (A) B                   
              -0.3596                          0.3840                     

 Amplitude    Orbitals with energies
 -0.1517       32 (A) A      32 (A) B    ->    33 (A) A      33 (A) B     
              -0.3596       -0.3596           -0.0280       -0.0280       
  0.1517       32 (A) A      32 (A) B    ->    33 (A) B      33 (A) A     
              -0.3596       -0.3596           -0.0280       -0.0280       
  0.1517       32 (A) B      32 (A) A    ->    33 (A) A      33 (A) B     
              -0.3596       -0.3596           -0.0280       -0.0280       
 -0.1517       32 (A) B      32 (A) A    ->    33 (A) B      33 (A) A     
              -0.3596       -0.3596           -0.0280       -0.0280       

 Computing CCSD intemediates for later calculations in double precision
 Finished.

Running a double precision version
           CCSD Lambda amplitudes will be solved using DIIS.
           Start     Size      MaxIter   EConv     LConv     
           3         7         100       1.00e-07  1.00e-05  
 ------------------------------------------------------------------------------
            Enorm      Ldiff       Comment
 ------------------------------------------------------------------------------
     1     5.87e-02   4.77e-02     
     2     1.26e-02   5.34e-03     
     3     5.34e-03   2.53e-03     
     4     2.22e-03   1.33e-03     Switched to DIIS steps.
     5     7.65e-04   4.23e-04     
     6     3.15e-04   1.24e-04     
     7     9.07e-05   2.86e-05     
     8     3.58e-05   2.28e-06     
     9     1.45e-05   2.66e-06     
    10     5.33e-06   1.12e-06     
    11     1.53e-06   5.02e-07     
    12     6.02e-07   1.51e-07     
    13     2.20e-07   8.85e-08     
    14     9.23e-08   2.00e-08     
 ------------------------------------------------------------------------------
                                   CCSD Lambda converged.

 Computing density matrices in double precision...
           Orbital response amplitudes will be solved using DIIS.
           Start     Size      MaxIter   EConv     LConv     
           3         7         100       1.00e-06  1.00e-06  
 ------------------------------------------------------------------------------
            Enorm      Ldiff       Comment
 ------------------------------------------------------------------------------
     1     7.17e-02   7.88e-03     
     2     3.60e-02   2.08e-02     
     3     2.33e-02   1.00e-02     
     4     3.27e-03   7.31e-03     Switched to DIIS steps.
     5     3.95e-04   5.69e-04     
     6     9.07e-05   6.67e-05     
     7     9.16e-05   8.01e-06     
     8     2.23e-05   1.52e-06     
     9     2.23e-06   6.49e-07     
    10     5.89e-07   9.82e-08     
 ------------------------------------------------------------------------------
                                   Orbital response converged.

 Computing density matrices... Done.
 CCSD calculation:   CPU 544.35 s  wall 144.22 s

 Transferring MO TPDM to AO TPDM
 Transferring g2_o1o1o1o1
 Transferring g2_o1o1o1v1
 Transferring g2_o1o1v1v1
 Transferring g2_o1v1o1v1
 Transferring g2_o1v1v1v1
 Transferring g2_v1v1v1v1
 Adding separable TPDM
 Computing TPDM gradient
 --------------------------------------------------------
 2e gradient
  Atom          X               Y               Z
 --------------------------------------------------------
    1         -3.396158       24.451891        0.000000  
    2          3.402341      -24.458051        0.000000  
    3         24.779119        6.840880       -0.000000  
    4        -24.785302       -6.834720       -0.000000  
 --------------------------------------------------------
 --------------------------------------------------------
 Final gradient
  Atom          X               Y               Z
 --------------------------------------------------------
    1         -3.396158       24.451891        0.000000  
    2          3.402341      -24.458051        0.000000  
    3         24.779119        6.840880       -0.000000  
    4        -24.785302       -6.834720       -0.000000  
 --------------------------------------------------------
 Analytic gradient from two-electron contribution:   CPU 160.53 s  wall 45.03 s

 Total ccman2 time:   CPU 735.08 s  wall 197.18 s


 --------------------------------------------------------------

                    Orbital Energies (a.u.)
 --------------------------------------------------------------

 Alpha MOs
 -- Occupied --
*******-104.860 -80.040 -80.040 -10.586 -10.586  -8.054  -8.054
 -8.051  -8.051  -8.051  -8.051  -7.579  -7.579  -5.471  -5.471
 -5.470  -5.470  -5.470  -5.470  -1.142  -1.128  -0.907  -0.714
 -0.564  -0.549  -0.522  -0.503  -0.489  -0.470  -0.399  -0.360
 -- Virtual --
 -0.028   0.040   0.061   0.063   0.079   0.087   0.103   0.105
  0.107   0.118   0.128   0.136   0.137   0.159   0.165   0.169
  0.180   0.204   0.250   0.275   0.329   0.384   0.392   0.392
  0.414   0.436   0.524   0.569   0.575   0.596   0.623   0.664
  0.676   0.706   0.755   0.776   0.811   0.844   0.848   0.918
  0.974   0.983   1.073   1.126   1.130   1.132   1.140   1.152
  1.166   1.183   1.184   1.196   1.242   1.361   1.496   1.503
  1.776   1.836   1.914   1.938   1.994   2.032   2.592   2.618
  2.626   2.657   2.727   2.727   7.186   7.404  10.345  10.373
 14.718  14.743  14.763  14.811  14.826  14.878  26.641  26.712
 26.722  26.816  26.999  27.012 165.797 166.030 219.201 219.230
 --------------------------------------------------------------

          Ground-State Mulliken Net Atomic Charges

     Atom                 Charge (a.u.)
  ----------------------------------------
      1 P                     0.076155
      2 P                     0.076517
      3 Cl                   -0.076510
      4 Cl                   -0.076162
  ----------------------------------------
  Sum of atomic charges =    -0.000000

 -----------------------------------------------------------------
                    Cartesian Multipole Moments
 -----------------------------------------------------------------
    Charge (ESU x 10^10)
                -0.0000
    Dipole Moment (Debye)
         X       0.0025      Y       0.0012      Z       0.0000
       Tot       0.0028
    Quadrupole Moments (Debye-Ang)
        XX     -57.4521     XY      -0.8275     YY     -52.5667
        XZ       0.0000     YZ       0.0000     ZZ     -51.6740
    Octopole Moments (Debye-Ang^2)
       XXX       0.0207    XXY      -0.0139    XYY       0.0015
       YYY      -0.0379    XXZ       0.0000    XYZ       0.0000
       YYZ       0.0000    XZZ       0.0037    YZZ      -0.0129
       ZZZ       0.0000
    Hexadecapole Moments (Debye-Ang^3)
      XXXX   -1063.8682   XXXY      15.0973   XXYY    -201.7794
      XYYY       5.0431   YYYY    -191.2020   XXXZ       0.0000
      XXYZ       0.0000   XYYZ       0.0000   YYYZ       0.0000
      XXZZ    -190.4920   XYZZ       0.3817   YYZZ     -42.9628
      XZZZ       0.0000   YZZZ       0.0000   ZZZZ     -72.6577
 -----------------------------------------------------------------
 DrvMan completing analytic gradient of the correlated energy
 Correlated dipole moment
            1
    1   0.0009972
    2   0.0004793
    3   0.0000000
 Energy read as -1601.041932195
 Full Analytical Gradient: (in a.u., or Hartree/Bohr)
             1             2             3             4
    1   -0.00020570    0.00031466   -0.00004904   -0.00005992
    2    0.00052599   -0.00045296   -0.00000020   -0.00007283
    3    0.00000000    0.00000000   -0.00000000   -0.00000000
 Gradient time:  CPU 0.68 s  wall 0.65 s
 ----------------------------------------------------------------
             Standard Nuclear Orientation (Angstroms)
    I     Atom           X                Y                Z
 ----------------------------------------------------------------
    1      P       0.6143781346    -0.8197394832    -0.0000000000
    2      P      -0.6143781346     0.8187394832    -0.0000000000
    3      Cl     -2.4447922876    -0.1815439817     0.0000000000
    4      Cl      2.4447922876     0.1815439817    -0.0000000000
 ----------------------------------------------------------------
 Nuclear Repulsion Energy =   305.0592913883 hartrees
 There are       32 alpha and       32 beta electrons

                       Distance Matrix (Angstroms)
             P (  1)   P (  2)   Cl(  3)
   P (  2)  2.048037
   Cl(  3)  3.125031  2.085901
   Cl(  4)  2.086381  3.124827  4.903047

 Requested basis set is 6-311++G(d,p)
 There are 52 shells and 120 basis functions
 A cutoff of  1.0D-14 yielded   1171 shell pairs
 There are      6729 function pairs (      7213 Cartesian)
 Smallest overlap matrix eigenvalue = 4.99E-04
 Guess MOs from SCF MO coefficient file

 -----------------------------------------------------------------------
  General SCF calculation program by
  Eric Jon Sundstrom, Paul Horn, Yuezhi Mao, Dmitri Zuev, Alec White,
  David Stuck, Shaama M.S., Shane Yost, Joonho Lee, David Small,
  Daniel Levine, Susi Lehtola, Hugh Burton, Evgeny Epifanovsky
 -----------------------------------------------------------------------
 Hartree-Fock
 using 4 threads for integral computing
 -------------------------------------------------------
 OpenMP Integral computing Module                
 Release: version 2.0, May 2017, Q-Chem Inc. Pleasanton 
 -------------------------------------------------------
 A restricted SCF calculation will be
 performed using DIIS
 SCF converges when DIIS error is below 1.0e-08
 ---------------------------------------
  Cycle       Energy         DIIS error
 ---------------------------------------
    1   -1600.5051506573      1.81e-05  
    2   -1600.5051515813      4.88e-06  
    3   -1600.5051516750      2.04e-06  
    4   -1600.5051516893      5.60e-07  
    5   -1600.5051516912      2.01e-07  
    6   -1600.5051516914      7.47e-08  
    7   -1600.5051516915      3.96e-08  
    8   -1600.5051516915      1.40e-08  
    9   -1600.5051516915      6.49e-09  Convergence criterion met
 ---------------------------------------
 SCF time:   CPU 5.02s  wall 2.00s 
 SCF   energy in the final basis set =    -1600.5051516915
 Total energy in the final basis set =    -1600.5051516915


 ------------------------------------------------------------------------------

   CCMAN2: suite of methods based on coupled cluster
           and equation of motion theories.

   Components:
   * libvmm-1.3-trunk
     by Evgeny Epifanovsky, Ilya Kaliman.
   * libtensor-2.5-trunk
     by Evgeny Epifanovsky, Michael Wormit, Dmitry Zuev, Sam Manzer, 
        Ilya Kaliman.
   * libcc-2.5-trunk
     by Evgeny Epifanovsky, Arik Landau, Tomasz Kus, Kirill Khistyaev, 
        Dmitry Zuev, Prashant Manohar, Xintian Feng, Anna Krylov, 
        Matthew Goldey, Alec White, Thomas Jagau, Kaushik Nanda, 
        Anastasia Gunina, Alexander Kunitsa, Joonho Lee.

   CCMAN original authors:
   Anna I. Krylov, C. David Sherrill, Steven R. Gwaltney,
   Edward F. C. Byrd (2000)
   Sergey V. Levchenko, Lyudmila V. Slipchenko, Tao Wang,
   Ana-Maria C. Cristian (2003)
   Piotr A. Pieniazek, C. Melania Oana, Evgeny Epifanovsky (2007)
   Prashant Manohar (2009)

 ------------------------------------------------------------------------------


 Allocating and initializing 29808MB of RAM...
 Calculation will run on 4 cores.


 Alpha MOs, Restricted
 -- Occupied --                  
-104.86 -104.86  -80.04  -80.04  -10.59  -10.59   -8.05   -8.05
  1 A     2 A     3 A     4 A     5 A     6 A     7 A     8 A                  
 -8.051  -8.051  -8.051  -8.051  -7.579  -7.579  -5.472  -5.471
  9 A    10 A    11 A    12 A    13 A    14 A    15 A    16 A                  
 -5.471  -5.470  -5.470  -5.470  -1.142  -1.128  -0.907  -0.714
 17 A    18 A    19 A    20 A    21 A    22 A    23 A    24 A                  
 -0.564  -0.549  -0.522  -0.503  -0.489  -0.470  -0.399  -0.359
 25 A    26 A    27 A    28 A    29 A    30 A    31 A    32 A                  
 -- Virtual --                   
 -0.028   0.040   0.061   0.063   0.079   0.087   0.103   0.105
 33 A    34 A    35 A    36 A    37 A    38 A    39 A    40 A                  
  0.107   0.118   0.128   0.136   0.137   0.159   0.165   0.169
 41 A    42 A    43 A    44 A    45 A    46 A    47 A    48 A                  
  0.180   0.204   0.250   0.275   0.329   0.384   0.392   0.392
 49 A    50 A    51 A    52 A    53 A    54 A    55 A    56 A                  
  0.414   0.436   0.524   0.569   0.575   0.596   0.623   0.665
 57 A    58 A    59 A    60 A    61 A    62 A    63 A    64 A                  
  0.676   0.706   0.755   0.775   0.811   0.844   0.848   0.918
 65 A    66 A    67 A    68 A    69 A    70 A    71 A    72 A                  
  0.974   0.983   1.073   1.126   1.130   1.133   1.140   1.152
 73 A    74 A    75 A    76 A    77 A    78 A    79 A    80 A                  
  1.166   1.183   1.184   1.195   1.242   1.359   1.496   1.502
 81 A    82 A    83 A    84 A    85 A    86 A    87 A    88 A                  
  1.776   1.836   1.914   1.938   1.994   2.032   2.592   2.618
 89 A    90 A    91 A    92 A    93 A    94 A    95 A    96 A                  
  2.626   2.657   2.727   2.727   7.186   7.403  10.345  10.373
 97 A    98 A    99 A   100 A   101 A   102 A   103 A   104 A                  
 14.718  14.743  14.762  14.811  14.826  14.878  26.641  26.712
105 A   106 A   107 A   108 A   109 A   110 A   111 A   112 A                  
 26.722  26.816  26.999  27.012 165.797 166.029 219.201 219.230
113 A   114 A   115 A   116 A   117 A   118 A   119 A   120 A                  

 Beta MOs, Restricted
 -- Occupied --                  
-104.86 -104.86  -80.04  -80.04  -10.59  -10.59   -8.05   -8.05
  1 A     2 A     3 A     4 A     5 A     6 A     7 A     8 A                  
 -8.051  -8.051  -8.051  -8.051  -7.579  -7.579  -5.472  -5.471
  9 A    10 A    11 A    12 A    13 A    14 A    15 A    16 A                  
 -5.471  -5.470  -5.470  -5.470  -1.142  -1.128  -0.907  -0.714
 17 A    18 A    19 A    20 A    21 A    22 A    23 A    24 A                  
 -0.564  -0.549  -0.522  -0.503  -0.489  -0.470  -0.399  -0.359
 25 A    26 A    27 A    28 A    29 A    30 A    31 A    32 A                  
 -- Virtual --                   
 -0.028   0.040   0.061   0.063   0.079   0.087   0.103   0.105
 33 A    34 A    35 A    36 A    37 A    38 A    39 A    40 A                  
  0.107   0.118   0.128   0.136   0.137   0.159   0.165   0.169
 41 A    42 A    43 A    44 A    45 A    46 A    47 A    48 A                  
  0.180   0.204   0.250   0.275   0.329   0.384   0.392   0.392
 49 A    50 A    51 A    52 A    53 A    54 A    55 A    56 A                  
  0.414   0.436   0.524   0.569   0.575   0.596   0.623   0.665
 57 A    58 A    59 A    60 A    61 A    62 A    63 A    64 A                  
  0.676   0.706   0.755   0.775   0.811   0.844   0.848   0.918
 65 A    66 A    67 A    68 A    69 A    70 A    71 A    72 A                  
  0.974   0.983   1.073   1.126   1.130   1.133   1.140   1.152
 73 A    74 A    75 A    76 A    77 A    78 A    79 A    80 A                  
  1.166   1.183   1.184   1.195   1.242   1.359   1.496   1.502
 81 A    82 A    83 A    84 A    85 A    86 A    87 A    88 A                  
  1.776   1.836   1.914   1.938   1.994   2.032   2.592   2.618
 89 A    90 A    91 A    92 A    93 A    94 A    95 A    96 A                  
  2.626   2.657   2.727   2.727   7.186   7.403  10.345  10.373
 97 A    98 A    99 A   100 A   101 A   102 A   103 A   104 A                  
 14.718  14.743  14.762  14.811  14.826  14.878  26.641  26.712
105 A   106 A   107 A   108 A   109 A   110 A   111 A   112 A                  
 26.722  26.816  26.999  27.012 165.797 166.029 219.201 219.230
113 A   114 A   115 A   116 A   117 A   118 A   119 A   120 A                  

 Occupation and symmetry of molecular orbitals

 Point group: C1 (1 irreducible representation).

                           A     All 
 -------------------------------------
 All molecular orbitals:
  - Alpha                  120   120 
  - Beta                   120   120 
 -------------------------------------
 Alpha orbitals:
  - Frozen occupied        20    20  
  - Active occupied        12    12  
  - Active virtual         88    88  
  - Frozen virtual         0     0   
 -------------------------------------
 Beta orbitals:
  - Frozen occupied        20    20  
  - Active occupied        12    12  
  - Active virtual         88    88  
  - Frozen virtual         0     0   
 -------------------------------------

 Import integrals:   CPU 0.00 s  wall 0.00 s

 Import integrals:   CPU 27.05 s  wall 6.89 s

 MP2 amplitudes:   CPU 0.04 s  wall 0.02 s

Running a double precision version
           CCSD T amplitudes will be solved using DIIS.

           Start     Size      MaxIter   EConv     TConv     
           3         7         100       1.00e-07  1.00e-05  
 ------------------------------------------------------------------------------
           Energy (a.u.)   Ediff      Tdiff       Comment
 ------------------------------------------------------------------------------
         -1600.99898323                           
     1   -1601.02305378   2.41e-02   7.80e-01     
     2   -1601.03759749   1.45e-02   9.53e-02     
     3   -1601.03953260   1.94e-03   3.97e-02     
     4   -1601.04137104   1.84e-03   1.36e-02     Switched to DIIS steps.
     5   -1601.04193001   5.59e-04   1.13e-02     
     6   -1601.04194364   1.36e-05   2.44e-03     
     7   -1601.04193260   1.10e-05   8.95e-04     
     8   -1601.04193233   2.67e-07   1.89e-04     
     9   -1601.04193269   3.60e-07   6.55e-05     
    10   -1601.04193268   7.47e-09   2.27e-05     
    11   -1601.04193271   2.84e-08   1.32e-05     
    12   -1601.04193271   1.22e-11   3.84e-06     
 ------------------------------------------------------------------------------
         -1601.04193271                           CCSD T converged.

End of double precision
 SCF energy                 = -1600.50515169
 MP2 energy                 = -1600.99898323
 CCSD correlation energy     =    -0.53678102
 CCSD total energy           = -1601.04193271

 CCSD  T1^2 = 0.0092  T2^2 = 0.2819  Leading amplitudes:

 Amplitude    Orbitals with energies
  0.0211       28 (A) A                  ->    33 (A) A                   
              -0.5028                         -0.0283                     
  0.0211       28 (A) B                  ->    33 (A) B                   
              -0.5028                         -0.0283                     
  0.0209       32 (A) A                  ->    54 (A) A                   
              -0.3594                          0.3841                     
  0.0209       32 (A) B                  ->    54 (A) B                   
              -0.3594                          0.3841                     

 Amplitude    Orbitals with energies
 -0.1521       32 (A) A      32 (A) B    ->    33 (A) A      33 (A) B     
              -0.3594       -0.3594           -0.0283       -0.0283       
  0.1521       32 (A) A      32 (A) B    ->    33 (A) B      33 (A) A     
              -0.3594       -0.3594           -0.0283       -0.0283       
  0.1521       32 (A) B      32 (A) A    ->    33 (A) A      33 (A) B     
              -0.3594       -0.3594           -0.0283       -0.0283       
 -0.1521       32 (A) B      32 (A) A    ->    33 (A) B      33 (A) A     
              -0.3594       -0.3594           -0.0283       -0.0283       

 Computing CCSD intemediates for later calculations in double precision
 Finished.

Running a double precision version
           CCSD Lambda amplitudes will be solved using DIIS.
           Start     Size      MaxIter   EConv     LConv     
           3         7         100       1.00e-07  1.00e-05  
 ------------------------------------------------------------------------------
            Enorm      Ldiff       Comment
 ------------------------------------------------------------------------------
     1     5.88e-02   4.78e-02     
     2     1.26e-02   5.34e-03     
     3     5.35e-03   2.54e-03     
     4     2.22e-03   1.34e-03     Switched to DIIS steps.
     5     7.67e-04   4.26e-04     
     6     3.16e-04   1.24e-04     
     7     9.08e-05   2.89e-05     
     8     3.59e-05   2.26e-06     
     9     1.45e-05   2.66e-06     
    10     5.36e-06   1.13e-06     
    11     1.54e-06   5.07e-07     
    12     6.05e-07   1.53e-07     
    13     2.22e-07   8.93e-08     
    14     9.29e-08   2.02e-08     
 ------------------------------------------------------------------------------
                                   CCSD Lambda converged.

 Computing density matrices in double precision...
           Orbital response amplitudes will be solved using DIIS.
           Start     Size      MaxIter   EConv     LConv     
           3         7         100       1.00e-06  1.00e-06  
 ------------------------------------------------------------------------------
            Enorm      Ldiff       Comment
 ------------------------------------------------------------------------------
     1     7.18e-02   7.87e-03     
     2     3.60e-02   2.08e-02     
     3     2.33e-02   1.00e-02     
     4     3.27e-03   7.32e-03     Switched to DIIS steps.
     5     3.95e-04   5.69e-04     
     6     9.22e-05   6.67e-05     
     7     9.52e-05   7.95e-06     
     8     2.18e-05   1.58e-06     
     9     2.23e-06   6.59e-07     
    10     5.91e-07   9.87e-08     
 ------------------------------------------------------------------------------
                                   Orbital response converged.

 Computing density matrices... Done.
 CCSD calculation:   CPU 545.41 s  wall 144.39 s

 Transferring MO TPDM to AO TPDM
 Transferring g2_o1o1o1o1
 Transferring g2_o1o1o1v1
 Transferring g2_o1o1v1v1
 Transferring g2_o1v1o1v1
 Transferring g2_o1v1v1v1
 Transferring g2_v1v1v1v1
 Adding separable TPDM
 Computing TPDM gradient
 --------------------------------------------------------
 2e gradient
  Atom          X               Y               Z
 --------------------------------------------------------
    1         -3.388621       24.458395       -0.000000  
    2          3.382439      -24.452248       -0.000000  
    3         24.771973        6.836150        0.000000  
    4        -24.765790       -6.842297        0.000000  
 --------------------------------------------------------
 --------------------------------------------------------
 Final gradient
  Atom          X               Y               Z
 --------------------------------------------------------
    1         -3.388621       24.458395       -0.000000  
    2          3.382439      -24.452248       -0.000000  
    3         24.771973        6.836150        0.000000  
    4        -24.765790       -6.842297        0.000000  
 --------------------------------------------------------
 Analytic gradient from two-electron contribution:   CPU 164.42 s  wall 45.80 s

 Total ccman2 time:   CPU 739.61 s  wall 197.96 s


 --------------------------------------------------------------

                    Orbital Energies (a.u.)
 --------------------------------------------------------------

 Alpha MOs
 -- Occupied --
*******-104.860 -80.040 -80.040 -10.586 -10.586  -8.054  -8.054
 -8.051  -8.051  -8.051  -8.051  -7.579  -7.579  -5.472  -5.471
 -5.471  -5.470  -5.470  -5.470  -1.142  -1.128  -0.907  -0.714
 -0.564  -0.549  -0.522  -0.503  -0.489  -0.470  -0.399  -0.359
 -- Virtual --
 -0.028   0.040   0.061   0.063   0.079   0.087   0.103   0.105
  0.107   0.118   0.128   0.136   0.137   0.159   0.165   0.169
  0.180   0.204   0.250   0.275   0.329   0.384   0.392   0.392
  0.414   0.436   0.524   0.569   0.575   0.596   0.623   0.665
  0.676   0.706   0.755   0.775   0.811   0.844   0.848   0.918
  0.974   0.983   1.073   1.126   1.130   1.133   1.140   1.152
  1.166   1.183   1.184   1.195   1.242   1.359   1.496   1.502
  1.776   1.836   1.914   1.938   1.994   2.032   2.592   2.618
  2.626   2.657   2.727   2.727   7.186   7.403  10.345  10.373
 14.718  14.743  14.762  14.811  14.826  14.878  26.641  26.712
 26.722  26.816  26.999  27.012 165.797 166.029 219.201 219.230
 --------------------------------------------------------------

          Ground-State Mulliken Net Atomic Charges

     Atom                 Charge (a.u.)
  ----------------------------------------
      1 P                     0.076931
      2 P                     0.076569
      3 Cl                   -0.076577
      4 Cl                   -0.076924
  ----------------------------------------
  Sum of atomic charges =    -0.000000

 -----------------------------------------------------------------
                    Cartesian Multipole Moments
 -----------------------------------------------------------------
    Charge (ESU x 10^10)
                -0.0000
    Dipole Moment (Debye)
         X      -0.0025      Y      -0.0012      Z      -0.0000
       Tot       0.0028
    Quadrupole Moments (Debye-Ang)
        XX     -57.4735     XY      -0.8323     YY     -52.5556
        XZ      -0.0000     YZ      -0.0000     ZZ     -51.6795
    Octopole Moments (Debye-Ang^2)
       XXX      -0.0207    XXY       0.0139    XYY      -0.0015
       YYY       0.0379    XXZ      -0.0000    XYZ      -0.0000
       YYZ      -0.0000    XZZ      -0.0037    YZZ       0.0129
       ZZZ      -0.0000
    Hexadecapole Moments (Debye-Ang^3)
      XXXX   -1064.1392   XXXY      15.1474   XXYY    -201.8122
      XYYY       5.0781   YYYY    -191.4108   XXXZ      -0.0000
      XXYZ      -0.0000   XYYZ      -0.0000   YYYZ      -0.0000
      XXZZ    -190.5131   XYZZ       0.3956   YYZZ     -43.0038
      XZZZ      -0.0000   YZZZ      -0.0000   ZZZZ     -72.6750
 -----------------------------------------------------------------
 DrvMan completing analytic gradient of the correlated energy
 Correlated dipole moment
            1
    1  -0.0009970
    2  -0.0004794
    3  -0.0000000
 Energy read as -1601.041932712
 Full Analytical Gradient: (in a.u., or Hartree/Bohr)
             1             2             3             4
    1   -0.00009154   -0.00001719   -0.00000576    0.00011449
    2   -0.00025033    0.00017736   -0.00003418    0.00010715
    3   -0.00000000    0.00000000    0.00000000    0.00000000
 Gradient time:  CPU 0.68 s  wall 0.65 s
 ----------------------------------------------------------------
             Standard Nuclear Orientation (Angstroms)
    I     Atom           X                Y                Z
 ----------------------------------------------------------------
    1      P       0.6143781346    -0.8187394832     0.0010000000
    2      P      -0.6143781346     0.8187394832    -0.0000000000
    3      Cl     -2.4447922876    -0.1815439817     0.0000000000
    4      Cl      2.4447922876     0.1815439817    -0.0000000000
 ----------------------------------------------------------------
 Nuclear Repulsion Energy =   305.0996855537 hartrees
 There are       32 alpha and       32 beta electrons

                       Distance Matrix (Angstroms)
             P (  1)   P (  2)   Cl(  3)
   P (  2)  2.047237
   Cl(  3)  3.124827  2.085901
   Cl(  4)  2.085901  3.124827  4.903047

 Requested basis set is 6-311++G(d,p)
 There are 52 shells and 120 basis functions
 A cutoff of  1.0D-14 yielded   1171 shell pairs
 There are      6729 function pairs (      7213 Cartesian)
 Smallest overlap matrix eigenvalue = 4.98E-04
 Guess MOs from SCF MO coefficient file

 -----------------------------------------------------------------------
  General SCF calculation program by
  Eric Jon Sundstrom, Paul Horn, Yuezhi Mao, Dmitri Zuev, Alec White,
  David Stuck, Shaama M.S., Shane Yost, Joonho Lee, David Small,
  Daniel Levine, Susi Lehtola, Hugh Burton, Evgeny Epifanovsky
 -----------------------------------------------------------------------
 Hartree-Fock
 using 4 threads for integral computing
 -------------------------------------------------------
 OpenMP Integral computing Module                
 Release: version 2.0, May 2017, Q-Chem Inc. Pleasanton 
 -------------------------------------------------------
 A restricted SCF calculation will be
 performed using DIIS
 SCF converges when DIIS error is below 1.0e-08
 ---------------------------------------
  Cycle       Energy         DIIS error
 ---------------------------------------
    1   -1600.5051897088      1.14e-05  
    2   -1600.5051901412      3.23e-06  
    3   -1600.5051901986      1.34e-06  
    4   -1600.5051902076      4.89e-07  
    5   -1600.5051902100      2.25e-07  
    6   -1600.5051902107      1.25e-07  
    7   -1600.5051902109      6.54e-08  
    8   -1600.5051902110      2.02e-08  
    9   -1600.5051902110      5.21e-09  Convergence criterion met
 ---------------------------------------
 SCF time:   CPU 5.01s  wall 2.00s 
 SCF   energy in the final basis set =    -1600.5051902110
 Total energy in the final basis set =    -1600.5051902110


 ------------------------------------------------------------------------------

   CCMAN2: suite of methods based on coupled cluster
           and equation of motion theories.

   Components:
   * libvmm-1.3-trunk
     by Evgeny Epifanovsky, Ilya Kaliman.
   * libtensor-2.5-trunk
     by Evgeny Epifanovsky, Michael Wormit, Dmitry Zuev, Sam Manzer, 
        Ilya Kaliman.
   * libcc-2.5-trunk
     by Evgeny Epifanovsky, Arik Landau, Tomasz Kus, Kirill Khistyaev, 
        Dmitry Zuev, Prashant Manohar, Xintian Feng, Anna Krylov, 
        Matthew Goldey, Alec White, Thomas Jagau, Kaushik Nanda, 
        Anastasia Gunina, Alexander Kunitsa, Joonho Lee.

   CCMAN original authors:
   Anna I. Krylov, C. David Sherrill, Steven R. Gwaltney,
   Edward F. C. Byrd (2000)
   Sergey V. Levchenko, Lyudmila V. Slipchenko, Tao Wang,
   Ana-Maria C. Cristian (2003)
   Piotr A. Pieniazek, C. Melania Oana, Evgeny Epifanovsky (2007)
   Prashant Manohar (2009)

 ------------------------------------------------------------------------------


 Allocating and initializing 29808MB of RAM...
 Calculation will run on 4 cores.


 Alpha MOs, Restricted
 -- Occupied --                  
-104.86 -104.86  -80.04  -80.04  -10.59  -10.59   -8.05   -8.05
  1 A     2 A     3 A     4 A     5 A     6 A     7 A     8 A                  
 -8.051  -8.051  -8.051  -8.051  -7.579  -7.579  -5.471  -5.471
  9 A    10 A    11 A    12 A    13 A    14 A    15 A    16 A                  
 -5.470  -5.470  -5.470  -5.470  -1.142  -1.128  -0.907  -0.714
 17 A    18 A    19 A    20 A    21 A    22 A    23 A    24 A                  
 -0.564  -0.549  -0.522  -0.503  -0.489  -0.470  -0.399  -0.359
 25 A    26 A    27 A    28 A    29 A    30 A    31 A    32 A                  
 -- Virtual --                   
 -0.028   0.040   0.061   0.063   0.079   0.087   0.103   0.105
 33 A    34 A    35 A    36 A    37 A    38 A    39 A    40 A                  
  0.107   0.118   0.128   0.136   0.137   0.159   0.165   0.169
 41 A    42 A    43 A    44 A    45 A    46 A    47 A    48 A                  
  0.180   0.204   0.250   0.275   0.329   0.384   0.392   0.392
 49 A    50 A    51 A    52 A    53 A    54 A    55 A    56 A                  
  0.414   0.436   0.524   0.569   0.575   0.596   0.623   0.664
 57 A    58 A    59 A    60 A    61 A    62 A    63 A    64 A                  
  0.676   0.706   0.755   0.775   0.811   0.844   0.848   0.918
 65 A    66 A    67 A    68 A    69 A    70 A    71 A    72 A                  
  0.974   0.983   1.073   1.126   1.130   1.133   1.140   1.152
 73 A    74 A    75 A    76 A    77 A    78 A    79 A    80 A                  
  1.166   1.183   1.184   1.195   1.242   1.360   1.496   1.502
 81 A    82 A    83 A    84 A    85 A    86 A    87 A    88 A                  
  1.776   1.836   1.914   1.938   1.994   2.032   2.592   2.618
 89 A    90 A    91 A    92 A    93 A    94 A    95 A    96 A                  
  2.626   2.657   2.727   2.727   7.186   7.403  10.345  10.373
 97 A    98 A    99 A   100 A   101 A   102 A   103 A   104 A                  
 14.718  14.743  14.763  14.811  14.826  14.878  26.641  26.712
105 A   106 A   107 A   108 A   109 A   110 A   111 A   112 A                  
 26.722  26.816  26.999  27.012 165.797 166.029 219.201 219.230
113 A   114 A   115 A   116 A   117 A   118 A   119 A   120 A                  

 Beta MOs, Restricted
 -- Occupied --                  
-104.86 -104.86  -80.04  -80.04  -10.59  -10.59   -8.05   -8.05
  1 A     2 A     3 A     4 A     5 A     6 A     7 A     8 A                  
 -8.051  -8.051  -8.051  -8.051  -7.579  -7.579  -5.471  -5.471
  9 A    10 A    11 A    12 A    13 A    14 A    15 A    16 A                  
 -5.470  -5.470  -5.470  -5.470  -1.142  -1.128  -0.907  -0.714
 17 A    18 A    19 A    20 A    21 A    22 A    23 A    24 A                  
 -0.564  -0.549  -0.522  -0.503  -0.489  -0.470  -0.399  -0.359
 25 A    26 A    27 A    28 A    29 A    30 A    31 A    32 A                  
 -- Virtual --                   
 -0.028   0.040   0.061   0.063   0.079   0.087   0.103   0.105
 33 A    34 A    35 A    36 A    37 A    38 A    39 A    40 A                  
  0.107   0.118   0.128   0.136   0.137   0.159   0.165   0.169
 41 A    42 A    43 A    44 A    45 A    46 A    47 A    48 A                  
  0.180   0.204   0.250   0.275   0.329   0.384   0.392   0.392
 49 A    50 A    51 A    52 A    53 A    54 A    55 A    56 A                  
  0.414   0.436   0.524   0.569   0.575   0.596   0.623   0.664
 57 A    58 A    59 A    60 A    61 A    62 A    63 A    64 A                  
  0.676   0.706   0.755   0.775   0.811   0.844   0.848   0.918
 65 A    66 A    67 A    68 A    69 A    70 A    71 A    72 A                  
  0.974   0.983   1.073   1.126   1.130   1.133   1.140   1.152
 73 A    74 A    75 A    76 A    77 A    78 A    79 A    80 A                  
  1.166   1.183   1.184   1.195   1.242   1.360   1.496   1.502
 81 A    82 A    83 A    84 A    85 A    86 A    87 A    88 A                  
  1.776   1.836   1.914   1.938   1.994   2.032   2.592   2.618
 89 A    90 A    91 A    92 A    93 A    94 A    95 A    96 A                  
  2.626   2.657   2.727   2.727   7.186   7.403  10.345  10.373
 97 A    98 A    99 A   100 A   101 A   102 A   103 A   104 A                  
 14.718  14.743  14.763  14.811  14.826  14.878  26.641  26.712
105 A   106 A   107 A   108 A   109 A   110 A   111 A   112 A                  
 26.722  26.816  26.999  27.012 165.797 166.029 219.201 219.230
113 A   114 A   115 A   116 A   117 A   118 A   119 A   120 A                  

 Occupation and symmetry of molecular orbitals

 Point group: C1 (1 irreducible representation).

                           A     All 
 -------------------------------------
 All molecular orbitals:
  - Alpha                  120   120 
  - Beta                   120   120 
 -------------------------------------
 Alpha orbitals:
  - Frozen occupied        20    20  
  - Active occupied        12    12  
  - Active virtual         88    88  
  - Frozen virtual         0     0   
 -------------------------------------
 Beta orbitals:
  - Frozen occupied        20    20  
  - Active occupied        12    12  
  - Active virtual         88    88  
  - Frozen virtual         0     0   
 -------------------------------------

 Import integrals:   CPU 0.00 s  wall 0.00 s

 Import integrals:   CPU 27.02 s  wall 6.88 s

 MP2 amplitudes:   CPU 0.04 s  wall 0.02 s

Running a double precision version
           CCSD T amplitudes will be solved using DIIS.

           Start     Size      MaxIter   EConv     TConv     
           3         7         100       1.00e-07  1.00e-05  
 ------------------------------------------------------------------------------
           Energy (a.u.)   Ediff      Tdiff       Comment
 ------------------------------------------------------------------------------
         -1600.99898023                           
     1   -1601.02306467   2.41e-02   7.80e-01     
     2   -1601.03759935   1.45e-02   9.53e-02     
     3   -1601.03953528   1.94e-03   3.96e-02     
     4   -1601.04137201   1.84e-03   1.36e-02     Switched to DIIS steps.
     5   -1601.04193013   5.58e-04   1.13e-02     
     6   -1601.04194370   1.36e-05   2.44e-03     
     7   -1601.04193270   1.10e-05   8.93e-04     
     8   -1601.04193243   2.67e-07   1.88e-04     
     9   -1601.04193279   3.61e-07   6.54e-05     
    10   -1601.04193278   6.75e-09   2.27e-05     
    11   -1601.04193281   2.84e-08   1.32e-05     
    12   -1601.04193281   5.65e-11   3.84e-06     
 ------------------------------------------------------------------------------
         -1601.04193281                           CCSD T converged.

End of double precision
 SCF energy                 = -1600.50519021
 MP2 energy                 = -1600.99898023
 CCSD correlation energy     =    -0.53674260
 CCSD total energy           = -1601.04193281

 CCSD  T1^2 = 0.0092  T2^2 = 0.2817  Leading amplitudes:

 Amplitude    Orbitals with energies
 -0.0211       28 (A) A                  ->    33 (A) A                   
              -0.5028                         -0.0282                     
 -0.0211       28 (A) B                  ->    33 (A) B                   
              -0.5028                         -0.0282                     
  0.0209       32 (A) A                  ->    54 (A) A                   
              -0.3595                          0.3841                     
  0.0209       32 (A) B                  ->    54 (A) B                   
              -0.3595                          0.3841                     

 Amplitude    Orbitals with energies
 -0.1519       32 (A) A      32 (A) B    ->    33 (A) A      33 (A) B     
              -0.3595       -0.3595           -0.0282       -0.0282       
  0.1519       32 (A) A      32 (A) B    ->    33 (A) B      33 (A) A     
              -0.3595       -0.3595           -0.0282       -0.0282       
  0.1519       32 (A) B      32 (A) A    ->    33 (A) A      33 (A) B     
              -0.3595       -0.3595           -0.0282       -0.0282       
 -0.1519       32 (A) B      32 (A) A    ->    33 (A) B      33 (A) A     
              -0.3595       -0.3595           -0.0282       -0.0282       

 Computing CCSD intemediates for later calculations in double precision
 Finished.

Running a double precision version
           CCSD Lambda amplitudes will be solved using DIIS.
           Start     Size      MaxIter   EConv     LConv     
           3         7         100       1.00e-07  1.00e-05  
 ------------------------------------------------------------------------------
            Enorm      Ldiff       Comment
 ------------------------------------------------------------------------------
     1     5.88e-02   4.77e-02     
     2     1.26e-02   5.34e-03     
     3     5.35e-03   2.53e-03     
     4     2.22e-03   1.33e-03     Switched to DIIS steps.
     5     7.66e-04   4.24e-04     
     6     3.16e-04   1.24e-04     
     7     9.08e-05   2.87e-05     
     8     3.59e-05   2.27e-06     
     9     1.45e-05   2.66e-06     
    10     5.35e-06   1.13e-06     
    11     1.54e-06   5.05e-07     
    12     6.03e-07   1.52e-07     
    13     2.21e-07   8.89e-08     
    14     9.26e-08   2.01e-08     
 ------------------------------------------------------------------------------
                                   CCSD Lambda converged.

 Computing density matrices in double precision...
           Orbital response amplitudes will be solved using DIIS.
           Start     Size      MaxIter   EConv     LConv     
           3         7         100       1.00e-06  1.00e-06  
 ------------------------------------------------------------------------------
            Enorm      Ldiff       Comment
 ------------------------------------------------------------------------------
     1     7.18e-02   7.88e-03     
     2     3.60e-02   2.08e-02     
     3     2.33e-02   1.00e-02     
     4     3.27e-03   7.32e-03     Switched to DIIS steps.
     5     3.93e-04   5.69e-04     
     6     7.41e-05   6.69e-05     
     7     1.78e-05   9.00e-06     
     8     3.15e-06   1.30e-06     
     9     1.06e-06   1.62e-07     
    10     7.80e-07   2.79e-08     
 ------------------------------------------------------------------------------
                                   Orbital response converged.

 Computing density matrices... Done.
 CCSD calculation:   CPU 544.16 s  wall 144.13 s

 Transferring MO TPDM to AO TPDM
 Transferring g2_o1o1o1o1
 Transferring g2_o1o1o1v1
 Transferring g2_o1o1v1v1
 Transferring g2_o1v1o1v1
 Transferring g2_o1v1v1v1
 Transferring g2_v1v1v1v1
 Adding separable TPDM
 Computing TPDM gradient
 --------------------------------------------------------
 2e gradient
  Atom          X               Y               Z
 --------------------------------------------------------
    1         -3.392386       24.455151       -0.019449  
    2          3.392383      -24.455152        0.009138  
    3         24.775545        6.838514        0.002263  
    4        -24.775542       -6.838512        0.008047  
 --------------------------------------------------------
 --------------------------------------------------------
 Final gradient
  Atom          X               Y               Z
 --------------------------------------------------------
    1         -3.392386       24.455151       -0.019449  
    2          3.392383      -24.455152        0.009138  
    3         24.775545        6.838514        0.002263  
    4        -24.775542       -6.838512        0.008047  
 --------------------------------------------------------
 Analytic gradient from two-electron contribution:   CPU 161.20 s  wall 45.39 s

 Total ccman2 time:   CPU 735.51 s  wall 197.39 s


 --------------------------------------------------------------

                    Orbital Energies (a.u.)
 --------------------------------------------------------------

 Alpha MOs
 -- Occupied --
*******-104.860 -80.040 -80.040 -10.586 -10.586  -8.054  -8.054
 -8.051  -8.051  -8.051  -8.051  -7.579  -7.579  -5.471  -5.471
 -5.470  -5.470  -5.470  -5.470  -1.142  -1.128  -0.907  -0.714
 -0.564  -0.549  -0.522  -0.503  -0.489  -0.470  -0.399  -0.359
 -- Virtual --
 -0.028   0.040   0.061   0.063   0.079   0.087   0.103   0.105
  0.107   0.118   0.128   0.136   0.137   0.159   0.165   0.169
  0.180   0.204   0.250   0.275   0.329   0.384   0.392   0.392
  0.414   0.436   0.524   0.569   0.575   0.596   0.623   0.664
  0.676   0.706   0.755   0.775   0.811   0.844   0.848   0.918
  0.974   0.983   1.073   1.126   1.130   1.133   1.140   1.152
  1.166   1.183   1.184   1.195   1.242   1.360   1.496   1.502
  1.776   1.836   1.914   1.938   1.994   2.032   2.592   2.618
  2.626   2.657   2.727   2.727   7.186   7.403  10.345  10.373
 14.718  14.743  14.763  14.811  14.826  14.878  26.641  26.712
 26.722  26.816  26.999  27.012 165.797 166.029 219.201 219.230
 --------------------------------------------------------------

          Ground-State Mulliken Net Atomic Charges

     Atom                 Charge (a.u.)
  ----------------------------------------
      1 P                     0.076543
      2 P                     0.076544
      3 Cl                   -0.076543
      4 Cl                   -0.076543
  ----------------------------------------
  Sum of atomic charges =     0.000000

 -----------------------------------------------------------------
                    Cartesian Multipole Moments
 -----------------------------------------------------------------
    Charge (ESU x 10^10)
                 0.0000
    Dipole Moment (Debye)
         X      -0.0000      Y       0.0000      Z       0.0006
       Tot       0.0006
    Quadrupole Moments (Debye-Ang)
        XX     -57.4628     XY      -0.8299     YY     -52.5611
        XZ       0.0002     YZ       0.0005     ZZ     -51.6768
    Octopole Moments (Debye-Ang^2)
       XXX       0.0000    XXY       0.0000    XYY      -0.0000
       YYY       0.0000    XXZ      -0.0146    XYZ      -0.0010
       YYZ      -0.0136    XZZ      -0.0000    YZZ       0.0000
       ZZZ      -0.0387
    Hexadecapole Moments (Debye-Ang^3)
      XXXX   -1064.0037   XXXY      15.1223   XXYY    -201.7958
      XYYY       5.0606   YYYY    -191.3063   XXXZ      -0.0299
      XXYZ       0.0071   XYYZ      -0.0093   YYYZ       0.0363
      XXZZ    -190.5025   XYZZ       0.3887   YYZZ     -42.9833
      XZZZ      -0.0221   YZZZ       0.0326   ZZZZ     -72.6664
 -----------------------------------------------------------------
 DrvMan completing analytic gradient of the correlated energy
 Correlated dipole moment
            1
    1  -0.0000004
    2   0.0000014
    3   0.0002457
 Energy read as -1601.041932813
 Full Analytical Gradient: (in a.u., or Hartree/Bohr)
             1             2             3             4
    1   -0.00014836    0.00014829   -0.00002738    0.00002744
    2    0.00013723   -0.00013726   -0.00001721    0.00001723
    3    0.00000844    0.00000858   -0.00000849   -0.00000852
 Gradient time:  CPU 0.67 s  wall 0.64 s
 ----------------------------------------------------------------
             Standard Nuclear Orientation (Angstroms)
    I     Atom           X                Y                Z
 ----------------------------------------------------------------
    1      P       0.6143781346    -0.8187394832    -0.0000000000
    2      P      -0.6143781346     0.8187394832    -0.0000000000
    3      Cl     -2.4437922876    -0.1815439817     0.0000000000
    4      Cl      2.4447922876     0.1815439817    -0.0000000000
 ----------------------------------------------------------------
 Nuclear Repulsion Energy =   305.1468055799 hartrees
 There are       32 alpha and       32 beta electrons

                       Distance Matrix (Angstroms)
             P (  1)   P (  2)   Cl(  3)
   P (  2)  2.047237
   Cl(  3)  3.123848  2.085024
   Cl(  4)  2.085901  3.124827  4.902050

 Requested basis set is 6-311++G(d,p)
 There are 52 shells and 120 basis functions
 A cutoff of  1.0D-14 yielded   1171 shell pairs
 There are      6729 function pairs (      7213 Cartesian)
 Smallest overlap matrix eigenvalue = 4.97E-04
 Guess MOs from SCF MO coefficient file

 -----------------------------------------------------------------------
  General SCF calculation program by
  Eric Jon Sundstrom, Paul Horn, Yuezhi Mao, Dmitri Zuev, Alec White,
  David Stuck, Shaama M.S., Shane Yost, Joonho Lee, David Small,
  Daniel Levine, Susi Lehtola, Hugh Burton, Evgeny Epifanovsky
 -----------------------------------------------------------------------
 Hartree-Fock
 using 4 threads for integral computing
 -------------------------------------------------------
 OpenMP Integral computing Module                
 Release: version 2.0, May 2017, Q-Chem Inc. Pleasanton 
 -------------------------------------------------------
 A restricted SCF calculation will be
 performed using DIIS
 SCF converges when DIIS error is below 1.0e-08
 ---------------------------------------
  Cycle       Energy         DIIS error
 ---------------------------------------
    1   -1600.5051943872      1.07e-05  
    2   -1600.5051947592      2.95e-06  
    3   -1600.5051948074      1.27e-06  
    4   -1600.5051948153      5.24e-07  
    5   -1600.5051948176      2.72e-07  
    6   -1600.5051948185      1.32e-07  
    7   -1600.5051948188      5.50e-08  
    8   -1600.5051948189      1.55e-08  
    9   -1600.5051948189      4.80e-09  Convergence criterion met
 ---------------------------------------
 SCF time:   CPU 5.03s  wall 2.00s 
 SCF   energy in the final basis set =    -1600.5051948189
 Total energy in the final basis set =    -1600.5051948189


 ------------------------------------------------------------------------------

   CCMAN2: suite of methods based on coupled cluster
           and equation of motion theories.

   Components:
   * libvmm-1.3-trunk
     by Evgeny Epifanovsky, Ilya Kaliman.
   * libtensor-2.5-trunk
     by Evgeny Epifanovsky, Michael Wormit, Dmitry Zuev, Sam Manzer, 
        Ilya Kaliman.
   * libcc-2.5-trunk
     by Evgeny Epifanovsky, Arik Landau, Tomasz Kus, Kirill Khistyaev, 
        Dmitry Zuev, Prashant Manohar, Xintian Feng, Anna Krylov, 
        Matthew Goldey, Alec White, Thomas Jagau, Kaushik Nanda, 
        Anastasia Gunina, Alexander Kunitsa, Joonho Lee.

   CCMAN original authors:
   Anna I. Krylov, C. David Sherrill, Steven R. Gwaltney,
   Edward F. C. Byrd (2000)
   Sergey V. Levchenko, Lyudmila V. Slipchenko, Tao Wang,
   Ana-Maria C. Cristian (2003)
   Piotr A. Pieniazek, C. Melania Oana, Evgeny Epifanovsky (2007)
   Prashant Manohar (2009)

 ------------------------------------------------------------------------------


 Allocating and initializing 29808MB of RAM...
 Calculation will run on 4 cores.


 Alpha MOs, Restricted
 -- Occupied --                  
-104.86 -104.86  -80.04  -80.04  -10.59  -10.59   -8.05   -8.05
  1 A     2 A     3 A     4 A     5 A     6 A     7 A     8 A                  
 -8.051  -8.051  -8.051  -8.051  -7.579  -7.579  -5.471  -5.471
  9 A    10 A    11 A    12 A    13 A    14 A    15 A    16 A                  
 -5.470  -5.470  -5.470  -5.470  -1.142  -1.128  -0.907  -0.714
 17 A    18 A    19 A    20 A    21 A    22 A    23 A    24 A                  
 -0.564  -0.549  -0.522  -0.503  -0.489  -0.470  -0.399  -0.359
 25 A    26 A    27 A    28 A    29 A    30 A    31 A    32 A                  
 -- Virtual --                   
 -0.028   0.040   0.061   0.063   0.079   0.087   0.103   0.105
 33 A    34 A    35 A    36 A    37 A    38 A    39 A    40 A                  
  0.107   0.118   0.128   0.136   0.137   0.159   0.165   0.169
 41 A    42 A    43 A    44 A    45 A    46 A    47 A    48 A                  
  0.180   0.204   0.250   0.275   0.329   0.384   0.392   0.392
 49 A    50 A    51 A    52 A    53 A    54 A    55 A    56 A                  
  0.414   0.436   0.524   0.569   0.575   0.596   0.623   0.664
 57 A    58 A    59 A    60 A    61 A    62 A    63 A    64 A                  
  0.676   0.706   0.755   0.775   0.811   0.844   0.848   0.918
 65 A    66 A    67 A    68 A    69 A    70 A    71 A    72 A                  
  0.974   0.983   1.073   1.126   1.130   1.133   1.140   1.152
 73 A    74 A    75 A    76 A    77 A    78 A    79 A    80 A                  
  1.166   1.183   1.184   1.196   1.242   1.360   1.497   1.503
 81 A    82 A    83 A    84 A    85 A    86 A    87 A    88 A                  
  1.776   1.836   1.914   1.939   1.994   2.032   2.592   2.618
 89 A    90 A    91 A    92 A    93 A    94 A    95 A    96 A                  
  2.626   2.657   2.727   2.727   7.186   7.403  10.345  10.373
 97 A    98 A    99 A   100 A   101 A   102 A   103 A   104 A                  
 14.718  14.743  14.763  14.811  14.826  14.878  26.641  26.712
105 A   106 A   107 A   108 A   109 A   110 A   111 A   112 A                  
 26.722  26.816  27.000  27.012 165.798 166.030 219.201 219.230
113 A   114 A   115 A   116 A   117 A   118 A   119 A   120 A                  

 Beta MOs, Restricted
 -- Occupied --                  
-104.86 -104.86  -80.04  -80.04  -10.59  -10.59   -8.05   -8.05
  1 A     2 A     3 A     4 A     5 A     6 A     7 A     8 A                  
 -8.051  -8.051  -8.051  -8.051  -7.579  -7.579  -5.471  -5.471
  9 A    10 A    11 A    12 A    13 A    14 A    15 A    16 A                  
 -5.470  -5.470  -5.470  -5.470  -1.142  -1.128  -0.907  -0.714
 17 A    18 A    19 A    20 A    21 A    22 A    23 A    24 A                  
 -0.564  -0.549  -0.522  -0.503  -0.489  -0.470  -0.399  -0.359
 25 A    26 A    27 A    28 A    29 A    30 A    31 A    32 A                  
 -- Virtual --                   
 -0.028   0.040   0.061   0.063   0.079   0.087   0.103   0.105
 33 A    34 A    35 A    36 A    37 A    38 A    39 A    40 A                  
  0.107   0.118   0.128   0.136   0.137   0.159   0.165   0.169
 41 A    42 A    43 A    44 A    45 A    46 A    47 A    48 A                  
  0.180   0.204   0.250   0.275   0.329   0.384   0.392   0.392
 49 A    50 A    51 A    52 A    53 A    54 A    55 A    56 A                  
  0.414   0.436   0.524   0.569   0.575   0.596   0.623   0.664
 57 A    58 A    59 A    60 A    61 A    62 A    63 A    64 A                  
  0.676   0.706   0.755   0.775   0.811   0.844   0.848   0.918
 65 A    66 A    67 A    68 A    69 A    70 A    71 A    72 A                  
  0.974   0.983   1.073   1.126   1.130   1.133   1.140   1.152
 73 A    74 A    75 A    76 A    77 A    78 A    79 A    80 A                  
  1.166   1.183   1.184   1.196   1.242   1.360   1.497   1.503
 81 A    82 A    83 A    84 A    85 A    86 A    87 A    88 A                  
  1.776   1.836   1.914   1.939   1.994   2.032   2.592   2.618
 89 A    90 A    91 A    92 A    93 A    94 A    95 A    96 A                  
  2.626   2.657   2.727   2.727   7.186   7.403  10.345  10.373
 97 A    98 A    99 A   100 A   101 A   102 A   103 A   104 A                  
 14.718  14.743  14.763  14.811  14.826  14.878  26.641  26.712
105 A   106 A   107 A   108 A   109 A   110 A   111 A   112 A                  
 26.722  26.816  27.000  27.012 165.798 166.030 219.201 219.230
113 A   114 A   115 A   116 A   117 A   118 A   119 A   120 A                  

 Occupation and symmetry of molecular orbitals

 Point group: C1 (1 irreducible representation).

                           A     All 
 -------------------------------------
 All molecular orbitals:
  - Alpha                  120   120 
  - Beta                   120   120 
 -------------------------------------
 Alpha orbitals:
  - Frozen occupied        20    20  
  - Active occupied        12    12  
  - Active virtual         88    88  
  - Frozen virtual         0     0   
 -------------------------------------
 Beta orbitals:
  - Frozen occupied        20    20  
  - Active occupied        12    12  
  - Active virtual         88    88  
  - Frozen virtual         0     0   
 -------------------------------------

 Import integrals:   CPU 0.00 s  wall 0.00 s

 Import integrals:   CPU 27.05 s  wall 6.89 s

 MP2 amplitudes:   CPU 0.04 s  wall 0.02 s

Running a double precision version
           CCSD T amplitudes will be solved using DIIS.

           Start     Size      MaxIter   EConv     TConv     
           3         7         100       1.00e-07  1.00e-05  
 ------------------------------------------------------------------------------
           Energy (a.u.)   Ediff      Tdiff       Comment
 ------------------------------------------------------------------------------
         -1600.99898609                           
     1   -1601.02306825   2.41e-02   7.80e-01     
     2   -1601.03760018   1.45e-02   9.53e-02     
     3   -1601.03953597   1.94e-03   3.96e-02     
     4   -1601.04137227   1.84e-03   1.36e-02     Switched to DIIS steps.
     5   -1601.04192998   5.58e-04   1.13e-02     
     6   -1601.04194352   1.35e-05   2.44e-03     
     7   -1601.04193252   1.10e-05   8.92e-04     
     8   -1601.04193225   2.66e-07   1.88e-04     
     9   -1601.04193261   3.60e-07   6.53e-05     
    10   -1601.04193260   6.93e-09   2.27e-05     
    11   -1601.04193263   2.84e-08   1.31e-05     
    12   -1601.04193263   7.07e-11   3.83e-06     
 ------------------------------------------------------------------------------
         -1601.04193263                           CCSD T converged.

End of double precision
 SCF energy                 = -1600.50519482
 MP2 energy                 = -1600.99898609
 CCSD correlation energy     =    -0.53673781
 CCSD total energy           = -1601.04193263

 CCSD  T1^2 = 0.0092  T2^2 = 0.2817  Leading amplitudes:

 Amplitude    Orbitals with energies
  0.0211       28 (A) A                  ->    33 (A) A                   
              -0.5029                         -0.0281                     
  0.0211       28 (A) B                  ->    33 (A) B                   
              -0.5029                         -0.0281                     
 -0.0209       32 (A) A                  ->    54 (A) A                   
              -0.3594                          0.3841                     
 -0.0209       32 (A) B                  ->    54 (A) B                   
              -0.3594                          0.3841                     

 Amplitude    Orbitals with energies
 -0.1519       32 (A) A      32 (A) B    ->    33 (A) A      33 (A) B     
              -0.3594       -0.3594           -0.0281       -0.0281       
  0.1519       32 (A) A      32 (A) B    ->    33 (A) B      33 (A) A     
              -0.3594       -0.3594           -0.0281       -0.0281       
  0.1519       32 (A) B      32 (A) A    ->    33 (A) A      33 (A) B     
              -0.3594       -0.3594           -0.0281       -0.0281       
 -0.1519       32 (A) B      32 (A) A    ->    33 (A) B      33 (A) A     
              -0.3594       -0.3594           -0.0281       -0.0281       

 Computing CCSD intemediates for later calculations in double precision
 Finished.

Running a double precision version
           CCSD Lambda amplitudes will be solved using DIIS.
           Start     Size      MaxIter   EConv     LConv     
           3         7         100       1.00e-07  1.00e-05  
 ------------------------------------------------------------------------------
            Enorm      Ldiff       Comment
 ------------------------------------------------------------------------------
     1     5.87e-02   4.77e-02     
     2     1.26e-02   5.34e-03     
     3     5.35e-03   2.53e-03     
     4     2.22e-03   1.33e-03     Switched to DIIS steps.
     5     7.66e-04   4.24e-04     
     6     3.15e-04   1.24e-04     
     7     9.06e-05   2.87e-05     
     8     3.58e-05   2.26e-06     
     9     1.45e-05   2.65e-06     
    10     5.34e-06   1.12e-06     
    11     1.53e-06   5.04e-07     
    12     6.02e-07   1.52e-07     
    13     2.21e-07   8.88e-08     
    14     9.23e-08   2.01e-08     
 ------------------------------------------------------------------------------
                                   CCSD Lambda converged.

 Computing density matrices in double precision...
           Orbital response amplitudes will be solved using DIIS.
           Start     Size      MaxIter   EConv     LConv     
           3         7         100       1.00e-06  1.00e-06  
 ------------------------------------------------------------------------------
            Enorm      Ldiff       Comment
 ------------------------------------------------------------------------------
     1     7.18e-02   7.88e-03     
     2     3.60e-02   2.08e-02     
     3     2.33e-02   1.00e-02     
     4     3.26e-03   7.31e-03     Switched to DIIS steps.
     5     3.93e-04   5.68e-04     
     6     7.79e-05   6.69e-05     
     7     4.92e-05   8.74e-06     
     8     3.20e-05   1.06e-06     
     9     2.36e-06   4.97e-07     
    10     5.93e-07   9.80e-08     
 ------------------------------------------------------------------------------
                                   Orbital response converged.

 Computing density matrices... Done.
 CCSD calculation:   CPU 545.14 s  wall 144.43 s

 Transferring MO TPDM to AO TPDM
 Transferring g2_o1o1o1o1
 Transferring g2_o1o1o1v1
 Transferring g2_o1o1v1v1
 Transferring g2_o1v1o1v1
 Transferring g2_o1v1v1v1
 Transferring g2_v1v1v1v1
 Adding separable TPDM
 Computing TPDM gradient
 --------------------------------------------------------
 2e gradient
  Atom          X               Y               Z
 --------------------------------------------------------
    1         -3.394142       24.456472        0.000001  
    2          3.386489      -24.464314       -0.000001  
    3         24.784616        6.846319        0.000000  
    4        -24.776963       -6.838477       -0.000000  
 --------------------------------------------------------
 --------------------------------------------------------
 Final gradient
  Atom          X               Y               Z
 --------------------------------------------------------
    1         -3.394142       24.456472        0.000001  
    2          3.386489      -24.464314       -0.000001  
    3         24.784616        6.846319        0.000000  
    4        -24.776963       -6.838477       -0.000000  
 --------------------------------------------------------
 Analytic gradient from two-electron contribution:   CPU 160.37 s  wall 44.77 s

 Total ccman2 time:   CPU 735.81 s  wall 197.09 s


 --------------------------------------------------------------

                    Orbital Energies (a.u.)
 --------------------------------------------------------------

 Alpha MOs
 -- Occupied --
*******-104.860 -80.040 -80.040 -10.586 -10.586  -8.054  -8.054
 -8.051  -8.051  -8.051  -8.051  -7.579  -7.579  -5.471  -5.471
 -5.470  -5.470  -5.470  -5.470  -1.142  -1.128  -0.907  -0.714
 -0.564  -0.549  -0.522  -0.503  -0.489  -0.470  -0.399  -0.359
 -- Virtual --
 -0.028   0.040   0.061   0.063   0.079   0.087   0.103   0.105
  0.107   0.118   0.128   0.136   0.137   0.159   0.165   0.169
  0.180   0.204   0.250   0.275   0.329   0.384   0.392   0.392
  0.414   0.436   0.524   0.569   0.575   0.596   0.623   0.664
  0.676   0.706   0.755   0.775   0.811   0.844   0.848   0.918
  0.974   0.983   1.073   1.126   1.130   1.133   1.140   1.152
  1.166   1.183   1.184   1.196   1.242   1.360   1.497   1.503
  1.776   1.836   1.914   1.939   1.994   2.032   2.592   2.618
  2.626   2.657   2.727   2.727   7.186   7.403  10.345  10.373
 14.718  14.743  14.763  14.811  14.826  14.878  26.641  26.712
 26.722  26.816  27.000  27.012 165.798 166.030 219.201 219.230
 --------------------------------------------------------------

          Ground-State Mulliken Net Atomic Charges

     Atom                 Charge (a.u.)
  ----------------------------------------
      1 P                     0.076686
      2 P                     0.076069
      3 Cl                   -0.076047
      4 Cl                   -0.076708
  ----------------------------------------
  Sum of atomic charges =    -0.000000

 -----------------------------------------------------------------
                    Cartesian Multipole Moments
 -----------------------------------------------------------------
    Charge (ESU x 10^10)
                -0.0000
    Dipole Moment (Debye)
         X      -0.0049      Y      -0.0005      Z      -0.0000
       Tot       0.0050
    Quadrupole Moments (Debye-Ang)
        XX     -57.4544     XY      -0.8295     YY     -52.5616
        XZ      -0.0000     YZ       0.0000     ZZ     -51.6756
    Octopole Moments (Debye-Ang^2)
       XXX      -0.0824    XXY      -0.0003    XYY      -0.0181
       YYY      -0.0020    XXZ       0.0000    XYZ       0.0000
       YYZ      -0.0000    XZZ      -0.0197    YZZ       0.0002
       ZZZ      -0.0000
    Hexadecapole Moments (Debye-Ang^3)
      XXXX   -1063.5695   XXXY      15.1250   XXYY    -201.7221
      XYYY       5.0699   YYYY    -191.3142   XXXZ       0.0000
      XXYZ       0.0000   XYYZ      -0.0000   YYYZ       0.0000
      XXZZ    -190.4284   XYZZ       0.3915   YYZZ     -42.9841
      XZZZ       0.0000   YZZZ       0.0000   ZZZZ     -72.6642
 -----------------------------------------------------------------
 DrvMan completing analytic gradient of the correlated energy
 Correlated dipole moment
            1
    1  -0.0019411
    2  -0.0002007
    3  -0.0000000
 Energy read as -1601.041932632
 Full Analytical Gradient: (in a.u., or Hartree/Bohr)
             1             2             3             4
    1   -0.00017762   -0.00006346    0.00022624    0.00001484
    2    0.00011570   -0.00022481    0.00008609    0.00002301
    3   -0.00000002    0.00000002   -0.00000001    0.00000000
 Gradient time:  CPU 0.68 s  wall 0.64 s
 ----------------------------------------------------------------
             Standard Nuclear Orientation (Angstroms)
    I     Atom           X                Y                Z
 ----------------------------------------------------------------
    1      P       0.6143781346    -0.8187394832    -0.0000000000
    2      P      -0.6143781346     0.8187394832    -0.0000000000
    3      Cl     -2.4457922876    -0.1815439817     0.0000000000
    4      Cl      2.4447922876     0.1815439817    -0.0000000000
 ----------------------------------------------------------------
 Nuclear Repulsion Energy =   305.0526290406 hartrees
 There are       32 alpha and       32 beta electrons

                       Distance Matrix (Angstroms)
             P (  1)   P (  2)   Cl(  3)
   P (  2)  2.047237
   Cl(  3)  3.125806  2.086779
   Cl(  4)  2.085901  3.124827  4.904044

 Requested basis set is 6-311++G(d,p)
 There are 52 shells and 120 basis functions
 A cutoff of  1.0D-14 yielded   1171 shell pairs
 There are      6729 function pairs (      7213 Cartesian)
 Smallest overlap matrix eigenvalue = 4.98E-04
 Guess MOs from SCF MO coefficient file

 -----------------------------------------------------------------------
  General SCF calculation program by
  Eric Jon Sundstrom, Paul Horn, Yuezhi Mao, Dmitri Zuev, Alec White,
  David Stuck, Shaama M.S., Shane Yost, Joonho Lee, David Small,
  Daniel Levine, Susi Lehtola, Hugh Burton, Evgeny Epifanovsky
 -----------------------------------------------------------------------
 Hartree-Fock
 using 4 threads for integral computing
 -------------------------------------------------------
 OpenMP Integral computing Module                
 Release: version 2.0, May 2017, Q-Chem Inc. Pleasanton 
 -------------------------------------------------------
 A restricted SCF calculation will be
 performed using DIIS
 SCF converges when DIIS error is below 1.0e-08
 ---------------------------------------
  Cycle       Energy         DIIS error
 ---------------------------------------
    1   -1600.5051843841      1.63e-05  
    2   -1600.5051850648      4.11e-06  
    3   -1600.5051851223      1.83e-06  
    4   -1600.5051851321      5.61e-07  
    5   -1600.5051851338      2.68e-07  
    6   -1600.5051851344      1.08e-07  
    7   -1600.5051851345      4.85e-08  
    8   -1600.5051851345      1.80e-08  
    9   -1600.5051851346      5.65e-09  Convergence criterion met
 ---------------------------------------
 SCF time:   CPU 5.04s  wall 1.00s 
 SCF   energy in the final basis set =    -1600.5051851346
 Total energy in the final basis set =    -1600.5051851346


 ------------------------------------------------------------------------------

   CCMAN2: suite of methods based on coupled cluster
           and equation of motion theories.

   Components:
   * libvmm-1.3-trunk
     by Evgeny Epifanovsky, Ilya Kaliman.
   * libtensor-2.5-trunk
     by Evgeny Epifanovsky, Michael Wormit, Dmitry Zuev, Sam Manzer, 
        Ilya Kaliman.
   * libcc-2.5-trunk
     by Evgeny Epifanovsky, Arik Landau, Tomasz Kus, Kirill Khistyaev, 
        Dmitry Zuev, Prashant Manohar, Xintian Feng, Anna Krylov, 
        Matthew Goldey, Alec White, Thomas Jagau, Kaushik Nanda, 
        Anastasia Gunina, Alexander Kunitsa, Joonho Lee.

   CCMAN original authors:
   Anna I. Krylov, C. David Sherrill, Steven R. Gwaltney,
   Edward F. C. Byrd (2000)
   Sergey V. Levchenko, Lyudmila V. Slipchenko, Tao Wang,
   Ana-Maria C. Cristian (2003)
   Piotr A. Pieniazek, C. Melania Oana, Evgeny Epifanovsky (2007)
   Prashant Manohar (2009)

 ------------------------------------------------------------------------------


 Allocating and initializing 29808MB of RAM...
 Calculation will run on 4 cores.


 Alpha MOs, Restricted
 -- Occupied --                  
-104.86 -104.86  -80.04  -80.04  -10.59  -10.59   -8.05   -8.05
  1 A     2 A     3 A     4 A     5 A     6 A     7 A     8 A                  
 -8.051  -8.051  -8.051  -8.051  -7.579  -7.579  -5.472  -5.471
  9 A    10 A    11 A    12 A    13 A    14 A    15 A    16 A                  
 -5.470  -5.470  -5.470  -5.470  -1.142  -1.128  -0.907  -0.714
 17 A    18 A    19 A    20 A    21 A    22 A    23 A    24 A                  
 -0.564  -0.549  -0.522  -0.503  -0.489  -0.470  -0.399  -0.360
 25 A    26 A    27 A    28 A    29 A    30 A    31 A    32 A                  
 -- Virtual --                   
 -0.028   0.039   0.061   0.063   0.079   0.087   0.103   0.105
 33 A    34 A    35 A    36 A    37 A    38 A    39 A    40 A                  
  0.107   0.118   0.128   0.136   0.137   0.159   0.165   0.169
 41 A    42 A    43 A    44 A    45 A    46 A    47 A    48 A                  
  0.180   0.204   0.250   0.275   0.329   0.384   0.392   0.392
 49 A    50 A    51 A    52 A    53 A    54 A    55 A    56 A                  
  0.414   0.436   0.524   0.569   0.575   0.596   0.623   0.664
 57 A    58 A    59 A    60 A    61 A    62 A    63 A    64 A                  
  0.676   0.706   0.755   0.776   0.811   0.844   0.848   0.918
 65 A    66 A    67 A    68 A    69 A    70 A    71 A    72 A                  
  0.974   0.983   1.073   1.126   1.130   1.133   1.140   1.152
 73 A    74 A    75 A    76 A    77 A    78 A    79 A    80 A                  
  1.166   1.183   1.184   1.195   1.242   1.360   1.496   1.502
 81 A    82 A    83 A    84 A    85 A    86 A    87 A    88 A                  
  1.776   1.836   1.914   1.938   1.994   2.032   2.592   2.618
 89 A    90 A    91 A    92 A    93 A    94 A    95 A    96 A                  
  2.626   2.657   2.727   2.727   7.185   7.403  10.345  10.373
 97 A    98 A    99 A   100 A   101 A   102 A   103 A   104 A                  
 14.718  14.743  14.763  14.811  14.826  14.878  26.641  26.712
105 A   106 A   107 A   108 A   109 A   110 A   111 A   112 A                  
 26.722  26.816  26.999  27.012 165.797 166.029 219.201 219.230
113 A   114 A   115 A   116 A   117 A   118 A   119 A   120 A                  

 Beta MOs, Restricted
 -- Occupied --                  
-104.86 -104.86  -80.04  -80.04  -10.59  -10.59   -8.05   -8.05
  1 A     2 A     3 A     4 A     5 A     6 A     7 A     8 A                  
 -8.051  -8.051  -8.051  -8.051  -7.579  -7.579  -5.472  -5.471
  9 A    10 A    11 A    12 A    13 A    14 A    15 A    16 A                  
 -5.470  -5.470  -5.470  -5.470  -1.142  -1.128  -0.907  -0.714
 17 A    18 A    19 A    20 A    21 A    22 A    23 A    24 A                  
 -0.564  -0.549  -0.522  -0.503  -0.489  -0.470  -0.399  -0.360
 25 A    26 A    27 A    28 A    29 A    30 A    31 A    32 A                  
 -- Virtual --                   
 -0.028   0.039   0.061   0.063   0.079   0.087   0.103   0.105
 33 A    34 A    35 A    36 A    37 A    38 A    39 A    40 A                  
  0.107   0.118   0.128   0.136   0.137   0.159   0.165   0.169
 41 A    42 A    43 A    44 A    45 A    46 A    47 A    48 A                  
  0.180   0.204   0.250   0.275   0.329   0.384   0.392   0.392
 49 A    50 A    51 A    52 A    53 A    54 A    55 A    56 A                  
  0.414   0.436   0.524   0.569   0.575   0.596   0.623   0.664
 57 A    58 A    59 A    60 A    61 A    62 A    63 A    64 A                  
  0.676   0.706   0.755   0.776   0.811   0.844   0.848   0.918
 65 A    66 A    67 A    68 A    69 A    70 A    71 A    72 A                  
  0.974   0.983   1.073   1.126   1.130   1.133   1.140   1.152
 73 A    74 A    75 A    76 A    77 A    78 A    79 A    80 A                  
  1.166   1.183   1.184   1.195   1.242   1.360   1.496   1.502
 81 A    82 A    83 A    84 A    85 A    86 A    87 A    88 A                  
  1.776   1.836   1.914   1.938   1.994   2.032   2.592   2.618
 89 A    90 A    91 A    92 A    93 A    94 A    95 A    96 A                  
  2.626   2.657   2.727   2.727   7.185   7.403  10.345  10.373
 97 A    98 A    99 A   100 A   101 A   102 A   103 A   104 A                  
 14.718  14.743  14.763  14.811  14.826  14.878  26.641  26.712
105 A   106 A   107 A   108 A   109 A   110 A   111 A   112 A                  
 26.722  26.816  26.999  27.012 165.797 166.029 219.201 219.230
113 A   114 A   115 A   116 A   117 A   118 A   119 A   120 A                  

 Occupation and symmetry of molecular orbitals

 Point group: C1 (1 irreducible representation).

                           A     All 
 -------------------------------------
 All molecular orbitals:
  - Alpha                  120   120 
  - Beta                   120   120 
 -------------------------------------
 Alpha orbitals:
  - Frozen occupied        20    20  
  - Active occupied        12    12  
  - Active virtual         88    88  
  - Frozen virtual         0     0   
 -------------------------------------
 Beta orbitals:
  - Frozen occupied        20    20  
  - Active occupied        12    12  
  - Active virtual         88    88  
  - Frozen virtual         0     0   
 -------------------------------------

 Import integrals:   CPU 0.00 s  wall 0.00 s

 Import integrals:   CPU 27.01 s  wall 6.88 s

 MP2 amplitudes:   CPU 0.04 s  wall 0.02 s

Running a double precision version
           CCSD T amplitudes will be solved using DIIS.

           Start     Size      MaxIter   EConv     TConv     
           3         7         100       1.00e-07  1.00e-05  
 ------------------------------------------------------------------------------
           Energy (a.u.)   Ediff      Tdiff       Comment
 ------------------------------------------------------------------------------
         -1600.99897391                           
     1   -1601.02306064   2.41e-02   7.80e-01     
     2   -1601.03759806   1.45e-02   9.53e-02     
     3   -1601.03953411   1.94e-03   3.97e-02     
     4   -1601.04137129   1.84e-03   1.36e-02     Switched to DIIS steps.
     5   -1601.04192981   5.59e-04   1.13e-02     
     6   -1601.04194342   1.36e-05   2.44e-03     
     7   -1601.04193241   1.10e-05   8.94e-04     
     8   -1601.04193215   2.68e-07   1.88e-04     
     9   -1601.04193251   3.62e-07   6.55e-05     
    10   -1601.04193250   6.57e-09   2.27e-05     
    11   -1601.04193253   2.85e-08   1.32e-05     
    12   -1601.04193253   4.24e-11   3.84e-06     
 ------------------------------------------------------------------------------
         -1601.04193253                           CCSD T converged.

End of double precision
 SCF energy                 = -1600.50518513
 MP2 energy                 = -1600.99897391
 CCSD correlation energy     =    -0.53674739
 CCSD total energy           = -1601.04193253

 CCSD  T1^2 = 0.0092  T2^2 = 0.2818  Leading amplitudes:

 Amplitude    Orbitals with energies
 -0.0211       28 (A) A                  ->    33 (A) A                   
              -0.5028                         -0.0282                     
 -0.0211       28 (A) B                  ->    33 (A) B                   
              -0.5028                         -0.0282                     
  0.0209       32 (A) A                  ->    54 (A) A                   
              -0.3595                          0.3841                     
  0.0209       32 (A) B                  ->    54 (A) B                   
              -0.3595                          0.3841                     

 Amplitude    Orbitals with energies
 -0.1519       32 (A) A      32 (A) B    ->    33 (A) A      33 (A) B     
              -0.3595       -0.3595           -0.0282       -0.0282       
  0.1519       32 (A) A      32 (A) B    ->    33 (A) B      33 (A) A     
              -0.3595       -0.3595           -0.0282       -0.0282       
  0.1519       32 (A) B      32 (A) A    ->    33 (A) A      33 (A) B     
              -0.3595       -0.3595           -0.0282       -0.0282       
 -0.1519       32 (A) B      32 (A) A    ->    33 (A) B      33 (A) A     
              -0.3595       -0.3595           -0.0282       -0.0282       

 Computing CCSD intemediates for later calculations in double precision
 Finished.

Running a double precision version
           CCSD Lambda amplitudes will be solved using DIIS.
           Start     Size      MaxIter   EConv     LConv     
           3         7         100       1.00e-07  1.00e-05  
 ------------------------------------------------------------------------------
            Enorm      Ldiff       Comment
 ------------------------------------------------------------------------------
     1     5.88e-02   4.77e-02     
     2     1.26e-02   5.34e-03     
     3     5.35e-03   2.53e-03     
     4     2.22e-03   1.33e-03     Switched to DIIS steps.
     5     7.67e-04   4.25e-04     
     6     3.16e-04   1.24e-04     
     7     9.09e-05   2.87e-05     
     8     3.59e-05   2.27e-06     
     9     1.45e-05   2.67e-06     
    10     5.35e-06   1.13e-06     
    11     1.54e-06   5.06e-07     
    12     6.05e-07   1.52e-07     
    13     2.22e-07   8.90e-08     
    14     9.29e-08   2.02e-08     
 ------------------------------------------------------------------------------
                                   CCSD Lambda converged.

 Computing density matrices in double precision...
           Orbital response amplitudes will be solved using DIIS.
           Start     Size      MaxIter   EConv     LConv     
           3         7         100       1.00e-06  1.00e-06  
 ------------------------------------------------------------------------------
            Enorm      Ldiff       Comment
 ------------------------------------------------------------------------------
     1     7.18e-02   7.87e-03     
     2     3.60e-02   2.08e-02     
     3     2.33e-02   1.00e-02     
     4     3.27e-03   7.32e-03     Switched to DIIS steps.
     5     3.93e-04   5.70e-04     
     6     7.61e-05   6.69e-05     
     7     3.69e-05   8.89e-06     
     8     3.37e-05   1.08e-06     
     9     2.54e-06   3.85e-07     
    10     5.95e-07   9.81e-08     
 ------------------------------------------------------------------------------
                                   Orbital response converged.

 Computing density matrices... Done.
 CCSD calculation:   CPU 545.00 s  wall 144.42 s

 Transferring MO TPDM to AO TPDM
 Transferring g2_o1o1o1o1
 Transferring g2_o1o1o1v1
 Transferring g2_o1o1v1v1
 Transferring g2_o1v1o1v1
 Transferring g2_o1v1v1v1
 Transferring g2_v1v1v1v1
 Adding separable TPDM
 Computing TPDM gradient
 --------------------------------------------------------
 2e gradient
  Atom          X               Y               Z
 --------------------------------------------------------
    1         -3.390630       24.453843       -0.000000  
    2          3.398290      -24.446009        0.000000  
    3         24.766470        6.830716       -0.000000  
    4        -24.774130       -6.838550       -0.000000  
 --------------------------------------------------------
 --------------------------------------------------------
 Final gradient
  Atom          X               Y               Z
 --------------------------------------------------------
    1         -3.390630       24.453843       -0.000000  
    2          3.398290      -24.446009        0.000000  
    3         24.766470        6.830716       -0.000000  
    4        -24.774130       -6.838550       -0.000000  
 --------------------------------------------------------
 Analytic gradient from two-electron contribution:   CPU 164.69 s  wall 45.96 s

 Total ccman2 time:   CPU 739.44 s  wall 198.15 s


 --------------------------------------------------------------

                    Orbital Energies (a.u.)
 --------------------------------------------------------------

 Alpha MOs
 -- Occupied --
*******-104.860 -80.040 -80.040 -10.586 -10.586  -8.054  -8.054
 -8.051  -8.051  -8.051  -8.051  -7.579  -7.579  -5.472  -5.471
 -5.470  -5.470  -5.470  -5.470  -1.142  -1.128  -0.907  -0.714
 -0.564  -0.549  -0.522  -0.503  -0.489  -0.470  -0.399  -0.360
 -- Virtual --
 -0.028   0.039   0.061   0.063   0.079   0.087   0.103   0.105
  0.107   0.118   0.128   0.136   0.137   0.159   0.165   0.169
  0.180   0.204   0.250   0.275   0.329   0.384   0.392   0.392
  0.414   0.436   0.524   0.569   0.575   0.596   0.623   0.664
  0.676   0.706   0.755   0.776   0.811   0.844   0.848   0.918
  0.974   0.983   1.073   1.126   1.130   1.133   1.140   1.152
  1.166   1.183   1.184   1.195   1.242   1.360   1.496   1.502
  1.776   1.836   1.914   1.938   1.994   2.032   2.592   2.618
  2.626   2.657   2.727   2.727   7.185   7.403  10.345  10.373
 14.718  14.743  14.763  14.811  14.826  14.878  26.641  26.712
 26.722  26.816  26.999  27.012 165.797 166.029 219.201 219.230
 --------------------------------------------------------------

          Ground-State Mulliken Net Atomic Charges

     Atom                 Charge (a.u.)
  ----------------------------------------
      1 P                     0.076401
      2 P                     0.077017
      3 Cl                   -0.077039
      4 Cl                   -0.076378
  ----------------------------------------
  Sum of atomic charges =    -0.000000

 -----------------------------------------------------------------
                    Cartesian Multipole Moments
 -----------------------------------------------------------------
    Charge (ESU x 10^10)
                 0.0000
    Dipole Moment (Debye)
         X       0.0049      Y       0.0005      Z      -0.0000
       Tot       0.0050
    Quadrupole Moments (Debye-Ang)
        XX     -57.4712     XY      -0.8303     YY     -52.5607
        XZ      -0.0000     YZ       0.0000     ZZ     -51.6779
    Octopole Moments (Debye-Ang^2)
       XXX       0.0824    XXY       0.0003    XYY       0.0181
       YYY       0.0020    XXZ      -0.0000    XYZ      -0.0000
       YYZ      -0.0000    XZZ       0.0196    YZZ      -0.0002
       ZZZ      -0.0000
    Hexadecapole Moments (Debye-Ang^3)
      XXXX   -1064.4381   XXXY      15.1197   XXYY    -201.8695
      XYYY       5.0513   YYYY    -191.2984   XXXZ       0.0000
      XXYZ       0.0000   XYYZ      -0.0000   YYYZ       0.0000
      XXZZ    -190.5767   XYZZ       0.3858   YYZZ     -42.9825
      XZZZ      -0.0000   YZZZ       0.0000   ZZZZ     -72.6686
 -----------------------------------------------------------------
 DrvMan completing analytic gradient of the correlated energy
 Correlated dipole moment
            1
    1   0.0019398
    2   0.0002006
    3  -0.0000000
 Energy read as -1601.041932529
 Full Analytical Gradient: (in a.u., or Hartree/Bohr)
             1             2             3             4
    1   -0.00011915    0.00035932   -0.00028008    0.00003991
    2    0.00015897   -0.00005040   -0.00011995    0.00001138
    3   -0.00000000    0.00000000   -0.00000000    0.00000000
 Gradient time:  CPU 0.67 s  wall 0.64 s
 ----------------------------------------------------------------
             Standard Nuclear Orientation (Angstroms)
    I     Atom           X                Y                Z
 ----------------------------------------------------------------
    1      P       0.6143781346    -0.8187394832    -0.0000000000
    2      P      -0.6143781346     0.8187394832    -0.0000000000
    3      Cl     -2.4447922876    -0.1805439817     0.0000000000
    4      Cl      2.4447922876     0.1815439817    -0.0000000000
 ----------------------------------------------------------------
 Nuclear Repulsion Energy =   305.1122228638 hartrees
 There are       32 alpha and       32 beta electrons

                       Distance Matrix (Angstroms)
             P (  1)   P (  2)   Cl(  3)
   P (  2)  2.047237
   Cl(  3)  3.125031  2.085422
   Cl(  4)  2.085901  3.124827  4.902973

 Requested basis set is 6-311++G(d,p)
 There are 52 shells and 120 basis functions
 A cutoff of  1.0D-14 yielded   1171 shell pairs
 There are      6729 function pairs (      7213 Cartesian)
 Smallest overlap matrix eigenvalue = 4.98E-04
 Guess MOs from SCF MO coefficient file

 -----------------------------------------------------------------------
  General SCF calculation program by
  Eric Jon Sundstrom, Paul Horn, Yuezhi Mao, Dmitri Zuev, Alec White,
  David Stuck, Shaama M.S., Shane Yost, Joonho Lee, David Small,
  Daniel Levine, Susi Lehtola, Hugh Burton, Evgeny Epifanovsky
 -----------------------------------------------------------------------
 Hartree-Fock
 using 4 threads for integral computing
 -------------------------------------------------------
 OpenMP Integral computing Module                
 Release: version 2.0, May 2017, Q-Chem Inc. Pleasanton 
 -------------------------------------------------------
 A restricted SCF calculation will be
 performed using DIIS
 SCF converges when DIIS error is below 1.0e-08
 ---------------------------------------
  Cycle       Energy         DIIS error
 ---------------------------------------
    1   -1600.5051947677      1.23e-05  
    2   -1600.5051951579      3.03e-06  
    3   -1600.5051951914      1.28e-06  
    4   -1600.5051951963      3.91e-07  
    5   -1600.5051951972      1.98e-07  
    6   -1600.5051951974      7.70e-08  
    7   -1600.5051951975      3.77e-08  
    8   -1600.5051951975      1.31e-08  
    9   -1600.5051951975      3.17e-09  Convergence criterion met
 ---------------------------------------
 SCF time:   CPU 5.03s  wall 1.00s 
 SCF   energy in the final basis set =    -1600.5051951975
 Total energy in the final basis set =    -1600.5051951975


 ------------------------------------------------------------------------------

   CCMAN2: suite of methods based on coupled cluster
           and equation of motion theories.

   Components:
   * libvmm-1.3-trunk
     by Evgeny Epifanovsky, Ilya Kaliman.
   * libtensor-2.5-trunk
     by Evgeny Epifanovsky, Michael Wormit, Dmitry Zuev, Sam Manzer, 
        Ilya Kaliman.
   * libcc-2.5-trunk
     by Evgeny Epifanovsky, Arik Landau, Tomasz Kus, Kirill Khistyaev, 
        Dmitry Zuev, Prashant Manohar, Xintian Feng, Anna Krylov, 
        Matthew Goldey, Alec White, Thomas Jagau, Kaushik Nanda, 
        Anastasia Gunina, Alexander Kunitsa, Joonho Lee.

   CCMAN original authors:
   Anna I. Krylov, C. David Sherrill, Steven R. Gwaltney,
   Edward F. C. Byrd (2000)
   Sergey V. Levchenko, Lyudmila V. Slipchenko, Tao Wang,
   Ana-Maria C. Cristian (2003)
   Piotr A. Pieniazek, C. Melania Oana, Evgeny Epifanovsky (2007)
   Prashant Manohar (2009)

 ------------------------------------------------------------------------------


 Allocating and initializing 29808MB of RAM...
 Calculation will run on 4 cores.


 Alpha MOs, Restricted
 -- Occupied --                  
-104.86 -104.86  -80.04  -80.04  -10.59  -10.59   -8.05   -8.05
  1 A     2 A     3 A     4 A     5 A     6 A     7 A     8 A                  
 -8.051  -8.051  -8.051  -8.051  -7.579  -7.579  -5.471  -5.471
  9 A    10 A    11 A    12 A    13 A    14 A    15 A    16 A                  
 -5.470  -5.470  -5.470  -5.470  -1.142  -1.128  -0.907  -0.714
 17 A    18 A    19 A    20 A    21 A    22 A    23 A    24 A                  
 -0.564  -0.549  -0.522  -0.503  -0.489  -0.470  -0.399  -0.359
 25 A    26 A    27 A    28 A    29 A    30 A    31 A    32 A                  
 -- Virtual --                   
 -0.028   0.040   0.061   0.063   0.079   0.087   0.103   0.105
 33 A    34 A    35 A    36 A    37 A    38 A    39 A    40 A                  
  0.107   0.118   0.128   0.136   0.137   0.159   0.165   0.169
 41 A    42 A    43 A    44 A    45 A    46 A    47 A    48 A                  
  0.180   0.204   0.250   0.275   0.329   0.384   0.392   0.392
 49 A    50 A    51 A    52 A    53 A    54 A    55 A    56 A                  
  0.414   0.436   0.524   0.569   0.575   0.596   0.623   0.664
 57 A    58 A    59 A    60 A    61 A    62 A    63 A    64 A                  
  0.676   0.706   0.755   0.776   0.811   0.844   0.848   0.918
 65 A    66 A    67 A    68 A    69 A    70 A    71 A    72 A                  
  0.974   0.983   1.073   1.126   1.130   1.133   1.140   1.152
 73 A    74 A    75 A    76 A    77 A    78 A    79 A    80 A                  
  1.166   1.183   1.184   1.195   1.242   1.360   1.496   1.503
 81 A    82 A    83 A    84 A    85 A    86 A    87 A    88 A                  
  1.776   1.836   1.914   1.938   1.994   2.032   2.592   2.618
 89 A    90 A    91 A    92 A    93 A    94 A    95 A    96 A                  
  2.626   2.657   2.727   2.727   7.186   7.403  10.345  10.373
 97 A    98 A    99 A   100 A   101 A   102 A   103 A   104 A                  
 14.718  14.743  14.763  14.811  14.826  14.878  26.641  26.712
105 A   106 A   107 A   108 A   109 A   110 A   111 A   112 A                  
 26.722  26.816  26.999  27.012 165.797 166.030 219.201 219.230
113 A   114 A   115 A   116 A   117 A   118 A   119 A   120 A                  

 Beta MOs, Restricted
 -- Occupied --                  
-104.86 -104.86  -80.04  -80.04  -10.59  -10.59   -8.05   -8.05
  1 A     2 A     3 A     4 A     5 A     6 A     7 A     8 A                  
 -8.051  -8.051  -8.051  -8.051  -7.579  -7.579  -5.471  -5.471
  9 A    10 A    11 A    12 A    13 A    14 A    15 A    16 A                  
 -5.470  -5.470  -5.470  -5.470  -1.142  -1.128  -0.907  -0.714
 17 A    18 A    19 A    20 A    21 A    22 A    23 A    24 A                  
 -0.564  -0.549  -0.522  -0.503  -0.489  -0.470  -0.399  -0.359
 25 A    26 A    27 A    28 A    29 A    30 A    31 A    32 A                  
 -- Virtual --                   
 -0.028   0.040   0.061   0.063   0.079   0.087   0.103   0.105
 33 A    34 A    35 A    36 A    37 A    38 A    39 A    40 A                  
  0.107   0.118   0.128   0.136   0.137   0.159   0.165   0.169
 41 A    42 A    43 A    44 A    45 A    46 A    47 A    48 A                  
  0.180   0.204   0.250   0.275   0.329   0.384   0.392   0.392
 49 A    50 A    51 A    52 A    53 A    54 A    55 A    56 A                  
  0.414   0.436   0.524   0.569   0.575   0.596   0.623   0.664
 57 A    58 A    59 A    60 A    61 A    62 A    63 A    64 A                  
  0.676   0.706   0.755   0.776   0.811   0.844   0.848   0.918
 65 A    66 A    67 A    68 A    69 A    70 A    71 A    72 A                  
  0.974   0.983   1.073   1.126   1.130   1.133   1.140   1.152
 73 A    74 A    75 A    76 A    77 A    78 A    79 A    80 A                  
  1.166   1.183   1.184   1.195   1.242   1.360   1.496   1.503
 81 A    82 A    83 A    84 A    85 A    86 A    87 A    88 A                  
  1.776   1.836   1.914   1.938   1.994   2.032   2.592   2.618
 89 A    90 A    91 A    92 A    93 A    94 A    95 A    96 A                  
  2.626   2.657   2.727   2.727   7.186   7.403  10.345  10.373
 97 A    98 A    99 A   100 A   101 A   102 A   103 A   104 A                  
 14.718  14.743  14.763  14.811  14.826  14.878  26.641  26.712
105 A   106 A   107 A   108 A   109 A   110 A   111 A   112 A                  
 26.722  26.816  26.999  27.012 165.797 166.030 219.201 219.230
113 A   114 A   115 A   116 A   117 A   118 A   119 A   120 A                  

 Occupation and symmetry of molecular orbitals

 Point group: C1 (1 irreducible representation).

                           A     All 
 -------------------------------------
 All molecular orbitals:
  - Alpha                  120   120 
  - Beta                   120   120 
 -------------------------------------
 Alpha orbitals:
  - Frozen occupied        20    20  
  - Active occupied        12    12  
  - Active virtual         88    88  
  - Frozen virtual         0     0   
 -------------------------------------
 Beta orbitals:
  - Frozen occupied        20    20  
  - Active occupied        12    12  
  - Active virtual         88    88  
  - Frozen virtual         0     0   
 -------------------------------------

 Import integrals:   CPU 0.00 s  wall 0.00 s

 Import integrals:   CPU 27.00 s  wall 6.88 s

 MP2 amplitudes:   CPU 0.04 s  wall 0.02 s

Running a double precision version
           CCSD T amplitudes will be solved using DIIS.

           Start     Size      MaxIter   EConv     TConv     
           3         7         100       1.00e-07  1.00e-05  
 ------------------------------------------------------------------------------
           Energy (a.u.)   Ediff      Tdiff       Comment
 ------------------------------------------------------------------------------
         -1600.99898262                           
     1   -1601.02306684   2.41e-02   7.80e-01     
     2   -1601.03759993   1.45e-02   9.53e-02     
     3   -1601.03953577   1.94e-03   3.96e-02     
     4   -1601.04137220   1.84e-03   1.36e-02     Switched to DIIS steps.
     5   -1601.04193011   5.58e-04   1.13e-02     
     6   -1601.04194367   1.36e-05   2.44e-03     
     7   -1601.04193267   1.10e-05   8.93e-04     
     8   -1601.04193240   2.67e-07   1.88e-04     
     9   -1601.04193276   3.60e-07   6.54e-05     
    10   -1601.04193275   6.73e-09   2.27e-05     
    11   -1601.04193278   2.84e-08   1.32e-05     
    12   -1601.04193278   6.38e-11   3.83e-06     
 ------------------------------------------------------------------------------
         -1601.04193278                           CCSD T converged.

End of double precision
 SCF energy                 = -1600.50519520
 MP2 energy                 = -1600.99898262
 CCSD correlation energy     =    -0.53673759
 CCSD total energy           = -1601.04193278

 CCSD  T1^2 = 0.0092  T2^2 = 0.2817  Leading amplitudes:

 Amplitude    Orbitals with energies
 -0.0211       28 (A) A                  ->    33 (A) A                   
              -0.5029                         -0.0281                     
 -0.0211       28 (A) B                  ->    33 (A) B                   
              -0.5029                         -0.0281                     
  0.0209       32 (A) A                  ->    54 (A) A                   
              -0.3595                          0.3841                     
  0.0209       32 (A) B                  ->    54 (A) B                   
              -0.3595                          0.3841                     

 Amplitude    Orbitals with energies
 -0.1519       32 (A) A      32 (A) B    ->    33 (A) A      33 (A) B     
              -0.3595       -0.3595           -0.0281       -0.0281       
  0.1519       32 (A) A      32 (A) B    ->    33 (A) B      33 (A) A     
              -0.3595       -0.3595           -0.0281       -0.0281       
  0.1519       32 (A) B      32 (A) A    ->    33 (A) A      33 (A) B     
              -0.3595       -0.3595           -0.0281       -0.0281       
 -0.1519       32 (A) B      32 (A) A    ->    33 (A) B      33 (A) A     
              -0.3595       -0.3595           -0.0281       -0.0281       

 Computing CCSD intemediates for later calculations in double precision
 Finished.

Running a double precision version
           CCSD Lambda amplitudes will be solved using DIIS.
           Start     Size      MaxIter   EConv     LConv     
           3         7         100       1.00e-07  1.00e-05  
 ------------------------------------------------------------------------------
            Enorm      Ldiff       Comment
 ------------------------------------------------------------------------------
     1     5.87e-02   4.77e-02     
     2     1.26e-02   5.34e-03     
     3     5.35e-03   2.53e-03     
     4     2.22e-03   1.33e-03     Switched to DIIS steps.
     5     7.66e-04   4.24e-04     
     6     3.15e-04   1.24e-04     
     7     9.07e-05   2.87e-05     
     8     3.58e-05   2.26e-06     
     9     1.45e-05   2.66e-06     
    10     5.34e-06   1.12e-06     
    11     1.53e-06   5.04e-07     
    12     6.03e-07   1.52e-07     
    13     2.21e-07   8.88e-08     
    14     9.25e-08   2.01e-08     
 ------------------------------------------------------------------------------
                                   CCSD Lambda converged.

 Computing density matrices in double precision...
           Orbital response amplitudes will be solved using DIIS.
           Start     Size      MaxIter   EConv     LConv     
           3         7         100       1.00e-06  1.00e-06  
 ------------------------------------------------------------------------------
            Enorm      Ldiff       Comment
 ------------------------------------------------------------------------------
     1     7.18e-02   7.88e-03     
     2     3.60e-02   2.08e-02     
     3     2.33e-02   1.00e-02     
     4     3.27e-03   7.31e-03     Switched to DIIS steps.
     5     3.95e-04   5.69e-04     
     6     9.18e-05   6.67e-05     
     7     9.42e-05   7.95e-06     
     8     2.19e-05   1.57e-06     
     9     2.23e-06   6.55e-07     
    10     5.90e-07   9.81e-08     
 ------------------------------------------------------------------------------
                                   Orbital response converged.

 Computing density matrices... Done.
 CCSD calculation:   CPU 546.34 s  wall 144.73 s

 Transferring MO TPDM to AO TPDM
 Transferring g2_o1o1o1o1
 Transferring g2_o1o1o1v1
 Transferring g2_o1o1v1v1
 Transferring g2_o1v1o1v1
 Transferring g2_o1v1v1v1
 Transferring g2_v1v1v1v1
 Adding separable TPDM
 Computing TPDM gradient
 --------------------------------------------------------
 2e gradient
  Atom          X               Y               Z
 --------------------------------------------------------
    1         -3.390862       24.456460       -0.000000  
    2          3.384681      -24.450303        0.000000  
    3         24.782605        6.832096        0.000000  
    4        -24.776424       -6.838253       -0.000000  
 --------------------------------------------------------
 --------------------------------------------------------
 Final gradient
  Atom          X               Y               Z
 --------------------------------------------------------
    1         -3.390862       24.456460       -0.000000  
    2          3.384681      -24.450303        0.000000  
    3         24.782605        6.832096        0.000000  
    4        -24.776424       -6.838253       -0.000000  
 --------------------------------------------------------
 Analytic gradient from two-electron contribution:   CPU 161.26 s  wall 45.15 s

 Total ccman2 time:   CPU 737.92 s  wall 197.78 s


 --------------------------------------------------------------

                    Orbital Energies (a.u.)
 --------------------------------------------------------------

 Alpha MOs
 -- Occupied --
*******-104.860 -80.040 -80.040 -10.586 -10.586  -8.054  -8.054
 -8.051  -8.051  -8.051  -8.051  -7.579  -7.579  -5.471  -5.471
 -5.470  -5.470  -5.470  -5.470  -1.142  -1.128  -0.907  -0.714
 -0.564  -0.549  -0.522  -0.503  -0.489  -0.470  -0.399  -0.359
 -- Virtual --
 -0.028   0.040   0.061   0.063   0.079   0.087   0.103   0.105
  0.107   0.118   0.128   0.136   0.137   0.159   0.165   0.169
  0.180   0.204   0.250   0.275   0.329   0.384   0.392   0.392
  0.414   0.436   0.524   0.569   0.575   0.596   0.623   0.664
  0.676   0.706   0.755   0.776   0.811   0.844   0.848   0.918
  0.974   0.983   1.073   1.126   1.130   1.133   1.140   1.152
  1.166   1.183   1.184   1.195   1.242   1.360   1.496   1.503
  1.776   1.836   1.914   1.938   1.994   2.032   2.592   2.618
  2.626   2.657   2.727   2.727   7.186   7.403  10.345  10.373
 14.718  14.743  14.763  14.811  14.826  14.878  26.641  26.712
 26.722  26.816  26.999  27.012 165.797 166.030 219.201 219.230
 --------------------------------------------------------------

          Ground-State Mulliken Net Atomic Charges

     Atom                 Charge (a.u.)
  ----------------------------------------
      1 P                     0.076567
      2 P                     0.076205
      3 Cl                   -0.076212
      4 Cl                   -0.076560
  ----------------------------------------
  Sum of atomic charges =    -0.000000

 -----------------------------------------------------------------
                    Cartesian Multipole Moments
 -----------------------------------------------------------------
    Charge (ESU x 10^10)
                -0.0000
    Dipole Moment (Debye)
         X      -0.0025      Y      -0.0012      Z       0.0000
       Tot       0.0028
    Quadrupole Moments (Debye-Ang)
        XX     -57.4563     XY      -0.8280     YY     -52.5632
        XZ      -0.0000     YZ       0.0000     ZZ     -51.6764
    Octopole Moments (Debye-Ang^2)
       XXX      -0.0207    XXY      -0.0148    XYY      -0.0023
       YYY      -0.0409    XXZ       0.0000    XYZ       0.0000
       YYZ       0.0000    XZZ      -0.0038    YZZ      -0.0129
       ZZZ       0.0000
    Hexadecapole Moments (Debye-Ang^3)
      XXXX   -1063.9253   XXXY      15.2193   XXYY    -201.7929
      XYYY       5.1548   YYYY    -191.2913   XXXZ       0.0000
      XXYZ       0.0000   XYYZ      -0.0000   YYYZ       0.0000
      XXZZ    -190.4955   XYZZ       0.4214   YYZZ     -42.9800
      XZZZ      -0.0000   YZZZ       0.0000   ZZZZ     -72.6664
 -----------------------------------------------------------------
 DrvMan completing analytic gradient of the correlated energy
 Correlated dipole moment
            1
    1  -0.0009974
    2  -0.0004791
    3   0.0000000
 Energy read as -1601.041932783
 Full Analytical Gradient: (in a.u., or Hartree/Bohr)
             1             2             3             4
    1   -0.00014173    0.00003278    0.00007573    0.00003322
    2    0.00015437   -0.00022738    0.00005681    0.00001619
    3   -0.00000000    0.00000000   -0.00000000    0.00000000
 Gradient time:  CPU 0.68 s  wall 0.64 s
 ----------------------------------------------------------------
             Standard Nuclear Orientation (Angstroms)
    I     Atom           X                Y                Z
 ----------------------------------------------------------------
    1      P       0.6143781346    -0.8187394832    -0.0000000000
    2      P      -0.6143781346     0.8187394832    -0.0000000000
    3      Cl     -2.4447922876    -0.1825439817     0.0000000000
    4      Cl      2.4447922876     0.1815439817    -0.0000000000
 ----------------------------------------------------------------
 Nuclear Repulsion Energy =   305.0871716530 hartrees
 There are       32 alpha and       32 beta electrons

                       Distance Matrix (Angstroms)
             P (  1)   P (  2)   Cl(  3)
   P (  2)  2.047237
   Cl(  3)  3.124623  2.086381
   Cl(  4)  2.085901  3.124827  4.903121

 Requested basis set is 6-311++G(d,p)
 There are 52 shells and 120 basis functions
 A cutoff of  1.0D-14 yielded   1171 shell pairs
 There are      6729 function pairs (      7213 Cartesian)
 Smallest overlap matrix eigenvalue = 4.98E-04
 Guess MOs from SCF MO coefficient file

 -----------------------------------------------------------------------
  General SCF calculation program by
  Eric Jon Sundstrom, Paul Horn, Yuezhi Mao, Dmitri Zuev, Alec White,
  David Stuck, Shaama M.S., Shane Yost, Joonho Lee, David Small,
  Daniel Levine, Susi Lehtola, Hugh Burton, Evgeny Epifanovsky
 -----------------------------------------------------------------------
 Hartree-Fock
 using 4 threads for integral computing
 -------------------------------------------------------
 OpenMP Integral computing Module                
 Release: version 2.0, May 2017, Q-Chem Inc. Pleasanton 
 -------------------------------------------------------
 A restricted SCF calculation will be
 performed using DIIS
 SCF converges when DIIS error is below 1.0e-08
 ---------------------------------------
  Cycle       Energy         DIIS error
 ---------------------------------------
    1   -1600.5051846154      1.19e-05  
    2   -1600.5051850616      3.14e-06  
    3   -1600.5051851135      1.07e-06  
    4   -1600.5051851187      3.76e-07  
    5   -1600.5051851196      1.78e-07  
    6   -1600.5051851197      4.99e-08  
    7   -1600.5051851198      2.71e-08  
    8   -1600.5051851198      1.21e-08  
    9   -1600.5051851198      4.13e-09  Convergence criterion met
 ---------------------------------------
 SCF time:   CPU 5.03s  wall 1.00s 
 SCF   energy in the final basis set =    -1600.5051851198
 Total energy in the final basis set =    -1600.5051851198


 ------------------------------------------------------------------------------

   CCMAN2: suite of methods based on coupled cluster
           and equation of motion theories.

   Components:
   * libvmm-1.3-trunk
     by Evgeny Epifanovsky, Ilya Kaliman.
   * libtensor-2.5-trunk
     by Evgeny Epifanovsky, Michael Wormit, Dmitry Zuev, Sam Manzer, 
        Ilya Kaliman.
   * libcc-2.5-trunk
     by Evgeny Epifanovsky, Arik Landau, Tomasz Kus, Kirill Khistyaev, 
        Dmitry Zuev, Prashant Manohar, Xintian Feng, Anna Krylov, 
        Matthew Goldey, Alec White, Thomas Jagau, Kaushik Nanda, 
        Anastasia Gunina, Alexander Kunitsa, Joonho Lee.

   CCMAN original authors:
   Anna I. Krylov, C. David Sherrill, Steven R. Gwaltney,
   Edward F. C. Byrd (2000)
   Sergey V. Levchenko, Lyudmila V. Slipchenko, Tao Wang,
   Ana-Maria C. Cristian (2003)
   Piotr A. Pieniazek, C. Melania Oana, Evgeny Epifanovsky (2007)
   Prashant Manohar (2009)

 ------------------------------------------------------------------------------


 Allocating and initializing 29808MB of RAM...
 Calculation will run on 4 cores.


 Alpha MOs, Restricted
 -- Occupied --                  
-104.86 -104.86  -80.04  -80.04  -10.59  -10.59   -8.05   -8.05
  1 A     2 A     3 A     4 A     5 A     6 A     7 A     8 A                  
 -8.051  -8.051  -8.051  -8.051  -7.579  -7.579  -5.472  -5.471
  9 A    10 A    11 A    12 A    13 A    14 A    15 A    16 A                  
 -5.470  -5.470  -5.470  -5.470  -1.142  -1.128  -0.907  -0.714
 17 A    18 A    19 A    20 A    21 A    22 A    23 A    24 A                  
 -0.564  -0.549  -0.522  -0.503  -0.489  -0.470  -0.399  -0.360
 25 A    26 A    27 A    28 A    29 A    30 A    31 A    32 A                  
 -- Virtual --                   
 -0.028   0.040   0.061   0.063   0.079   0.087   0.103   0.105
 33 A    34 A    35 A    36 A    37 A    38 A    39 A    40 A                  
  0.107   0.118   0.128   0.136   0.137   0.159   0.165   0.169
 41 A    42 A    43 A    44 A    45 A    46 A    47 A    48 A                  
  0.180   0.204   0.250   0.275   0.329   0.384   0.392   0.392
 49 A    50 A    51 A    52 A    53 A    54 A    55 A    56 A                  
  0.414   0.436   0.524   0.569   0.575   0.596   0.623   0.664
 57 A    58 A    59 A    60 A    61 A    62 A    63 A    64 A                  
  0.676   0.706   0.755   0.775   0.811   0.844   0.848   0.918
 65 A    66 A    67 A    68 A    69 A    70 A    71 A    72 A                  
  0.974   0.983   1.073   1.126   1.130   1.133   1.140   1.152
 73 A    74 A    75 A    76 A    77 A    78 A    79 A    80 A                  
  1.166   1.183   1.184   1.195   1.242   1.360   1.496   1.502
 81 A    82 A    83 A    84 A    85 A    86 A    87 A    88 A                  
  1.776   1.836   1.914   1.938   1.994   2.032   2.592   2.618
 89 A    90 A    91 A    92 A    93 A    94 A    95 A    96 A                  
  2.626   2.657   2.727   2.727   7.186   7.403  10.345  10.373
 97 A    98 A    99 A   100 A   101 A   102 A   103 A   104 A                  
 14.718  14.743  14.763  14.811  14.826  14.878  26.641  26.712
105 A   106 A   107 A   108 A   109 A   110 A   111 A   112 A                  
 26.722  26.816  26.999  27.012 165.797 166.029 219.201 219.230
113 A   114 A   115 A   116 A   117 A   118 A   119 A   120 A                  

 Beta MOs, Restricted
 -- Occupied --                  
-104.86 -104.86  -80.04  -80.04  -10.59  -10.59   -8.05   -8.05
  1 A     2 A     3 A     4 A     5 A     6 A     7 A     8 A                  
 -8.051  -8.051  -8.051  -8.051  -7.579  -7.579  -5.472  -5.471
  9 A    10 A    11 A    12 A    13 A    14 A    15 A    16 A                  
 -5.470  -5.470  -5.470  -5.470  -1.142  -1.128  -0.907  -0.714
 17 A    18 A    19 A    20 A    21 A    22 A    23 A    24 A                  
 -0.564  -0.549  -0.522  -0.503  -0.489  -0.470  -0.399  -0.360
 25 A    26 A    27 A    28 A    29 A    30 A    31 A    32 A                  
 -- Virtual --                   
 -0.028   0.040   0.061   0.063   0.079   0.087   0.103   0.105
 33 A    34 A    35 A    36 A    37 A    38 A    39 A    40 A                  
  0.107   0.118   0.128   0.136   0.137   0.159   0.165   0.169
 41 A    42 A    43 A    44 A    45 A    46 A    47 A    48 A                  
  0.180   0.204   0.250   0.275   0.329   0.384   0.392   0.392
 49 A    50 A    51 A    52 A    53 A    54 A    55 A    56 A                  
  0.414   0.436   0.524   0.569   0.575   0.596   0.623   0.664
 57 A    58 A    59 A    60 A    61 A    62 A    63 A    64 A                  
  0.676   0.706   0.755   0.775   0.811   0.844   0.848   0.918
 65 A    66 A    67 A    68 A    69 A    70 A    71 A    72 A                  
  0.974   0.983   1.073   1.126   1.130   1.133   1.140   1.152
 73 A    74 A    75 A    76 A    77 A    78 A    79 A    80 A                  
  1.166   1.183   1.184   1.195   1.242   1.360   1.496   1.502
 81 A    82 A    83 A    84 A    85 A    86 A    87 A    88 A                  
  1.776   1.836   1.914   1.938   1.994   2.032   2.592   2.618
 89 A    90 A    91 A    92 A    93 A    94 A    95 A    96 A                  
  2.626   2.657   2.727   2.727   7.186   7.403  10.345  10.373
 97 A    98 A    99 A   100 A   101 A   102 A   103 A   104 A                  
 14.718  14.743  14.763  14.811  14.826  14.878  26.641  26.712
105 A   106 A   107 A   108 A   109 A   110 A   111 A   112 A                  
 26.722  26.816  26.999  27.012 165.797 166.029 219.201 219.230
113 A   114 A   115 A   116 A   117 A   118 A   119 A   120 A                  

 Occupation and symmetry of molecular orbitals

 Point group: C1 (1 irreducible representation).

                           A     All 
 -------------------------------------
 All molecular orbitals:
  - Alpha                  120   120 
  - Beta                   120   120 
 -------------------------------------
 Alpha orbitals:
  - Frozen occupied        20    20  
  - Active occupied        12    12  
  - Active virtual         88    88  
  - Frozen virtual         0     0   
 -------------------------------------
 Beta orbitals:
  - Frozen occupied        20    20  
  - Active occupied        12    12  
  - Active virtual         88    88  
  - Frozen virtual         0     0   
 -------------------------------------

 Import integrals:   CPU 0.00 s  wall 0.00 s

 Import integrals:   CPU 27.04 s  wall 6.88 s

 MP2 amplitudes:   CPU 0.04 s  wall 0.02 s

Running a double precision version
           CCSD T amplitudes will be solved using DIIS.

           Start     Size      MaxIter   EConv     TConv     
           3         7         100       1.00e-07  1.00e-05  
 ------------------------------------------------------------------------------
           Energy (a.u.)   Ediff      Tdiff       Comment
 ------------------------------------------------------------------------------
         -1600.99897771                           
     1   -1601.02306239   2.41e-02   7.80e-01     
     2   -1601.03759865   1.45e-02   9.53e-02     
     3   -1601.03953465   1.94e-03   3.96e-02     
     4   -1601.04137170   1.84e-03   1.36e-02     Switched to DIIS steps.
     5   -1601.04193002   5.58e-04   1.13e-02     
     6   -1601.04194361   1.36e-05   2.44e-03     
     7   -1601.04193260   1.10e-05   8.93e-04     
     8   -1601.04193234   2.68e-07   1.88e-04     
     9   -1601.04193270   3.61e-07   6.55e-05     
    10   -1601.04193269   6.77e-09   2.27e-05     
    11   -1601.04193272   2.84e-08   1.32e-05     
    12   -1601.04193272   4.92e-11   3.84e-06     
 ------------------------------------------------------------------------------
         -1601.04193272                           CCSD T converged.

End of double precision
 SCF energy                 = -1600.50518512
 MP2 energy                 = -1600.99897771
 CCSD correlation energy     =    -0.53674760
 CCSD total energy           = -1601.04193272

 CCSD  T1^2 = 0.0092  T2^2 = 0.2818  Leading amplitudes:

 Amplitude    Orbitals with energies
 -0.0211       28 (A) A                  ->    33 (A) A                   
              -0.5028                         -0.0282                     
 -0.0211       28 (A) B                  ->    33 (A) B                   
              -0.5028                         -0.0282                     
 -0.0209       32 (A) A                  ->    54 (A) A                   
              -0.3595                          0.3841                     
 -0.0209       32 (A) B                  ->    54 (A) B                   
              -0.3595                          0.3841                     

 Amplitude    Orbitals with energies
 -0.1519       32 (A) A      32 (A) B    ->    33 (A) A      33 (A) B     
              -0.3595       -0.3595           -0.0282       -0.0282       
  0.1519       32 (A) A      32 (A) B    ->    33 (A) B      33 (A) A     
              -0.3595       -0.3595           -0.0282       -0.0282       
  0.1519       32 (A) B      32 (A) A    ->    33 (A) A      33 (A) B     
              -0.3595       -0.3595           -0.0282       -0.0282       
 -0.1519       32 (A) B      32 (A) A    ->    33 (A) B      33 (A) A     
              -0.3595       -0.3595           -0.0282       -0.0282       

 Computing CCSD intemediates for later calculations in double precision
 Finished.

Running a double precision version
           CCSD Lambda amplitudes will be solved using DIIS.
           Start     Size      MaxIter   EConv     LConv     
           3         7         100       1.00e-07  1.00e-05  
 ------------------------------------------------------------------------------
            Enorm      Ldiff       Comment
 ------------------------------------------------------------------------------
     1     5.88e-02   4.77e-02     
     2     1.26e-02   5.34e-03     
     3     5.35e-03   2.53e-03     
     4     2.22e-03   1.33e-03     Switched to DIIS steps.
     5     7.67e-04   4.25e-04     
     6     3.16e-04   1.24e-04     
     7     9.08e-05   2.87e-05     
     8     3.59e-05   2.27e-06     
     9     1.45e-05   2.66e-06     
    10     5.35e-06   1.13e-06     
    11     1.54e-06   5.05e-07     
    12     6.04e-07   1.52e-07     
    13     2.21e-07   8.90e-08     
    14     9.27e-08   2.02e-08     
 ------------------------------------------------------------------------------
                                   CCSD Lambda converged.

 Computing density matrices in double precision...
           Orbital response amplitudes will be solved using DIIS.
           Start     Size      MaxIter   EConv     LConv     
           3         7         100       1.00e-06  1.00e-06  
 ------------------------------------------------------------------------------
            Enorm      Ldiff       Comment
 ------------------------------------------------------------------------------
     1     7.18e-02   7.87e-03     
     2     3.60e-02   2.08e-02     
     3     2.33e-02   1.00e-02     
     4     3.27e-03   7.32e-03     Switched to DIIS steps.
     5     3.95e-04   5.69e-04     
     6     9.12e-05   6.67e-05     
     7     9.27e-05   8.01e-06     
     8     2.22e-05   1.54e-06     
     9     2.23e-06   6.54e-07     
    10     5.90e-07   9.87e-08     
 ------------------------------------------------------------------------------
                                   Orbital response converged.

 Computing density matrices... Done.
 CCSD calculation:   CPU 545.59 s  wall 144.53 s

 Transferring MO TPDM to AO TPDM
 Transferring g2_o1o1o1o1
 Transferring g2_o1o1o1v1
 Transferring g2_o1o1v1v1
 Transferring g2_o1v1o1v1
 Transferring g2_o1v1v1v1
 Transferring g2_v1v1v1v1
 Adding separable TPDM
 Computing TPDM gradient
 --------------------------------------------------------
 2e gradient
  Atom          X               Y               Z
 --------------------------------------------------------
    1         -3.393910       24.453848       -0.000000  
    2          3.400095      -24.459997       -0.000000  
    3         24.768487        6.844923        0.000000  
    4        -24.774671       -6.838774        0.000000  
 --------------------------------------------------------
 --------------------------------------------------------
 Final gradient
  Atom          X               Y               Z
 --------------------------------------------------------
    1         -3.393910       24.453848       -0.000000  
    2          3.400095      -24.459997       -0.000000  
    3         24.768487        6.844923        0.000000  
    4        -24.774671       -6.838774        0.000000  
 --------------------------------------------------------
 Analytic gradient from two-electron contribution:   CPU 159.95 s  wall 44.68 s

 Total ccman2 time:   CPU 735.91 s  wall 197.13 s


 --------------------------------------------------------------

                    Orbital Energies (a.u.)
 --------------------------------------------------------------

 Alpha MOs
 -- Occupied --
*******-104.860 -80.040 -80.040 -10.586 -10.586  -8.054  -8.054
 -8.051  -8.051  -8.051  -8.051  -7.579  -7.579  -5.472  -5.471
 -5.470  -5.470  -5.470  -5.470  -1.142  -1.128  -0.907  -0.714
 -0.564  -0.549  -0.522  -0.503  -0.489  -0.470  -0.399  -0.360
 -- Virtual --
 -0.028   0.040   0.061   0.063   0.079   0.087   0.103   0.105
  0.107   0.118   0.128   0.136   0.137   0.159   0.165   0.169
  0.180   0.204   0.250   0.275   0.329   0.384   0.392   0.392
  0.414   0.436   0.524   0.569   0.575   0.596   0.623   0.664
  0.676   0.706   0.755   0.775   0.811   0.844   0.848   0.918
  0.974   0.983   1.073   1.126   1.130   1.133   1.140   1.152
  1.166   1.183   1.184   1.195   1.242   1.360   1.496   1.502
  1.776   1.836   1.914   1.938   1.994   2.032   2.592   2.618
  2.626   2.657   2.727   2.727   7.186   7.403  10.345  10.373
 14.718  14.743  14.763  14.811  14.826  14.878  26.641  26.712
 26.722  26.816  26.999  27.012 165.797 166.029 219.201 219.230
 --------------------------------------------------------------

          Ground-State Mulliken Net Atomic Charges

     Atom                 Charge (a.u.)
  ----------------------------------------
      1 P                     0.076520
      2 P                     0.076881
      3 Cl                   -0.076874
      4 Cl                   -0.076527
  ----------------------------------------
  Sum of atomic charges =    -0.000000

 -----------------------------------------------------------------
                    Cartesian Multipole Moments
 -----------------------------------------------------------------
    Charge (ESU x 10^10)
                -0.0000
    Dipole Moment (Debye)
         X       0.0025      Y       0.0012      Z      -0.0000
       Tot       0.0028
    Quadrupole Moments (Debye-Ang)
        XX     -57.4693     XY      -0.8318     YY     -52.5591
        XZ      -0.0000     YZ      -0.0000     ZZ     -51.6772
    Octopole Moments (Debye-Ang^2)
       XXX       0.0207    XXY       0.0148    XYY       0.0023
       YYY       0.0409    XXZ      -0.0000    XYZ      -0.0000
       YYZ      -0.0000    XZZ       0.0037    YZZ       0.0129
       ZZZ      -0.0000
    Hexadecapole Moments (Debye-Ang^3)
      XXXX   -1064.0820   XXXY      15.0253   XXYY    -201.7986
      XYYY       4.9663   YYYY    -191.3215   XXXZ      -0.0000
      XXYZ      -0.0000   XYYZ      -0.0000   YYYZ      -0.0000
      XXZZ    -190.5096   XYZZ       0.3560   YYZZ     -42.9866
      XZZZ      -0.0000   YZZZ      -0.0000   ZZZZ     -72.6663
 -----------------------------------------------------------------
 DrvMan completing analytic gradient of the correlated energy
 Correlated dipole moment
            1
    1   0.0009970
    2   0.0004796
    3  -0.0000000
 Energy read as -1601.041932718
 Full Analytical Gradient: (in a.u., or Hartree/Bohr)
             1             2             3             4
    1   -0.00015493    0.00026367   -0.00013031    0.00002158
    2    0.00012038   -0.00004739   -0.00009117    0.00001818
    3    0.00000000    0.00000000   -0.00000000   -0.00000000
 Gradient time:  CPU 0.67 s  wall 0.64 s
 ----------------------------------------------------------------
             Standard Nuclear Orientation (Angstroms)
    I     Atom           X                Y                Z
 ----------------------------------------------------------------
    1      P       0.6143781346    -0.8187394832    -0.0000000000
    2      P      -0.6143781346     0.8187394832    -0.0000000000
    3      Cl     -2.4447922876    -0.1815439817     0.0010000000
    4      Cl      2.4447922876     0.1815439817    -0.0000000000
 ----------------------------------------------------------------
 Nuclear Repulsion Energy =   305.0996918432 hartrees
 There are       32 alpha and       32 beta electrons

                       Distance Matrix (Angstroms)
             P (  1)   P (  2)   Cl(  3)
   P (  2)  2.047237
   Cl(  3)  3.124827  2.085901
   Cl(  4)  2.085901  3.124827  4.903047

 Requested basis set is 6-311++G(d,p)
 There are 52 shells and 120 basis functions
 A cutoff of  1.0D-14 yielded   1171 shell pairs
 There are      6729 function pairs (      7213 Cartesian)
 Smallest overlap matrix eigenvalue = 4.98E-04
 Guess MOs from SCF MO coefficient file

 -----------------------------------------------------------------------
  General SCF calculation program by
  Eric Jon Sundstrom, Paul Horn, Yuezhi Mao, Dmitri Zuev, Alec White,
  David Stuck, Shaama M.S., Shane Yost, Joonho Lee, David Small,
  Daniel Levine, Susi Lehtola, Hugh Burton, Evgeny Epifanovsky
 -----------------------------------------------------------------------
 Hartree-Fock
 using 4 threads for integral computing
 -------------------------------------------------------
 OpenMP Integral computing Module                
 Release: version 2.0, May 2017, Q-Chem Inc. Pleasanton 
 -------------------------------------------------------
 A restricted SCF calculation will be
 performed using DIIS
 SCF converges when DIIS error is below 1.0e-08
 ---------------------------------------
  Cycle       Energy         DIIS error
 ---------------------------------------
    1   -1600.5051899982      7.55e-06  
    2   -1600.5051901930      2.07e-06  
    3   -1600.5051902185      6.64e-07  
    4   -1600.5051902210      2.48e-07  
    5   -1600.5051902214      1.11e-07  
    6   -1600.5051902215      3.97e-08  
    7   -1600.5051902215      2.16e-08  
    8   -1600.5051902215      9.26e-09  Convergence criterion met
 ---------------------------------------
 SCF time:   CPU 4.46s  wall 2.00s 
 SCF   energy in the final basis set =    -1600.5051902215
 Total energy in the final basis set =    -1600.5051902215


 ------------------------------------------------------------------------------

   CCMAN2: suite of methods based on coupled cluster
           and equation of motion theories.

   Components:
   * libvmm-1.3-trunk
     by Evgeny Epifanovsky, Ilya Kaliman.
   * libtensor-2.5-trunk
     by Evgeny Epifanovsky, Michael Wormit, Dmitry Zuev, Sam Manzer, 
        Ilya Kaliman.
   * libcc-2.5-trunk
     by Evgeny Epifanovsky, Arik Landau, Tomasz Kus, Kirill Khistyaev, 
        Dmitry Zuev, Prashant Manohar, Xintian Feng, Anna Krylov, 
        Matthew Goldey, Alec White, Thomas Jagau, Kaushik Nanda, 
        Anastasia Gunina, Alexander Kunitsa, Joonho Lee.

   CCMAN original authors:
   Anna I. Krylov, C. David Sherrill, Steven R. Gwaltney,
   Edward F. C. Byrd (2000)
   Sergey V. Levchenko, Lyudmila V. Slipchenko, Tao Wang,
   Ana-Maria C. Cristian (2003)
   Piotr A. Pieniazek, C. Melania Oana, Evgeny Epifanovsky (2007)
   Prashant Manohar (2009)

 ------------------------------------------------------------------------------


 Allocating and initializing 29808MB of RAM...
 Calculation will run on 4 cores.


 Alpha MOs, Restricted
 -- Occupied --                  
-104.86 -104.86  -80.04  -80.04  -10.59  -10.59   -8.05   -8.05
  1 A     2 A     3 A     4 A     5 A     6 A     7 A     8 A                  
 -8.051  -8.051  -8.051  -8.051  -7.579  -7.579  -5.471  -5.471
  9 A    10 A    11 A    12 A    13 A    14 A    15 A    16 A                  
 -5.470  -5.470  -5.470  -5.470  -1.142  -1.128  -0.907  -0.714
 17 A    18 A    19 A    20 A    21 A    22 A    23 A    24 A                  
 -0.564  -0.549  -0.522  -0.503  -0.489  -0.470  -0.399  -0.359
 25 A    26 A    27 A    28 A    29 A    30 A    31 A    32 A                  
 -- Virtual --                   
 -0.028   0.040   0.061   0.063   0.079   0.087   0.103   0.105
 33 A    34 A    35 A    36 A    37 A    38 A    39 A    40 A                  
  0.107   0.118   0.128   0.136   0.137   0.159   0.165   0.169
 41 A    42 A    43 A    44 A    45 A    46 A    47 A    48 A                  
  0.180   0.204   0.250   0.275   0.329   0.384   0.392   0.392
 49 A    50 A    51 A    52 A    53 A    54 A    55 A    56 A                  
  0.414   0.436   0.524   0.569   0.575   0.596   0.623   0.664
 57 A    58 A    59 A    60 A    61 A    62 A    63 A    64 A                  
  0.676   0.706   0.755   0.775   0.811   0.844   0.848   0.918
 65 A    66 A    67 A    68 A    69 A    70 A    71 A    72 A                  
  0.974   0.983   1.073   1.126   1.130   1.133   1.140   1.152
 73 A    74 A    75 A    76 A    77 A    78 A    79 A    80 A                  
  1.166   1.183   1.184   1.195   1.242   1.360   1.496   1.502
 81 A    82 A    83 A    84 A    85 A    86 A    87 A    88 A                  
  1.776   1.836   1.914   1.938   1.994   2.032   2.592   2.618
 89 A    90 A    91 A    92 A    93 A    94 A    95 A    96 A                  
  2.626   2.657   2.727   2.727   7.186   7.403  10.345  10.373
 97 A    98 A    99 A   100 A   101 A   102 A   103 A   104 A                  
 14.718  14.743  14.763  14.811  14.826  14.878  26.641  26.712
105 A   106 A   107 A   108 A   109 A   110 A   111 A   112 A                  
 26.722  26.816  26.999  27.012 165.797 166.029 219.201 219.230
113 A   114 A   115 A   116 A   117 A   118 A   119 A   120 A                  

 Beta MOs, Restricted
 -- Occupied --                  
-104.86 -104.86  -80.04  -80.04  -10.59  -10.59   -8.05   -8.05
  1 A     2 A     3 A     4 A     5 A     6 A     7 A     8 A                  
 -8.051  -8.051  -8.051  -8.051  -7.579  -7.579  -5.471  -5.471
  9 A    10 A    11 A    12 A    13 A    14 A    15 A    16 A                  
 -5.470  -5.470  -5.470  -5.470  -1.142  -1.128  -0.907  -0.714
 17 A    18 A    19 A    20 A    21 A    22 A    23 A    24 A                  
 -0.564  -0.549  -0.522  -0.503  -0.489  -0.470  -0.399  -0.359
 25 A    26 A    27 A    28 A    29 A    30 A    31 A    32 A                  
 -- Virtual --                   
 -0.028   0.040   0.061   0.063   0.079   0.087   0.103   0.105
 33 A    34 A    35 A    36 A    37 A    38 A    39 A    40 A                  
  0.107   0.118   0.128   0.136   0.137   0.159   0.165   0.169
 41 A    42 A    43 A    44 A    45 A    46 A    47 A    48 A                  
  0.180   0.204   0.250   0.275   0.329   0.384   0.392   0.392
 49 A    50 A    51 A    52 A    53 A    54 A    55 A    56 A                  
  0.414   0.436   0.524   0.569   0.575   0.596   0.623   0.664
 57 A    58 A    59 A    60 A    61 A    62 A    63 A    64 A                  
  0.676   0.706   0.755   0.775   0.811   0.844   0.848   0.918
 65 A    66 A    67 A    68 A    69 A    70 A    71 A    72 A                  
  0.974   0.983   1.073   1.126   1.130   1.133   1.140   1.152
 73 A    74 A    75 A    76 A    77 A    78 A    79 A    80 A                  
  1.166   1.183   1.184   1.195   1.242   1.360   1.496   1.502
 81 A    82 A    83 A    84 A    85 A    86 A    87 A    88 A                  
  1.776   1.836   1.914   1.938   1.994   2.032   2.592   2.618
 89 A    90 A    91 A    92 A    93 A    94 A    95 A    96 A                  
  2.626   2.657   2.727   2.727   7.186   7.403  10.345  10.373
 97 A    98 A    99 A   100 A   101 A   102 A   103 A   104 A                  
 14.718  14.743  14.763  14.811  14.826  14.878  26.641  26.712
105 A   106 A   107 A   108 A   109 A   110 A   111 A   112 A                  
 26.722  26.816  26.999  27.012 165.797 166.029 219.201 219.230
113 A   114 A   115 A   116 A   117 A   118 A   119 A   120 A                  

 Occupation and symmetry of molecular orbitals

 Point group: C1 (1 irreducible representation).

                           A     All 
 -------------------------------------
 All molecular orbitals:
  - Alpha                  120   120 
  - Beta                   120   120 
 -------------------------------------
 Alpha orbitals:
  - Frozen occupied        20    20  
  - Active occupied        12    12  
  - Active virtual         88    88  
  - Frozen virtual         0     0   
 -------------------------------------
 Beta orbitals:
  - Frozen occupied        20    20  
  - Active occupied        12    12  
  - Active virtual         88    88  
  - Frozen virtual         0     0   
 -------------------------------------

 Import integrals:   CPU 0.00 s  wall 0.00 s

 Import integrals:   CPU 27.04 s  wall 6.89 s

 MP2 amplitudes:   CPU 0.04 s  wall 0.02 s

Running a double precision version
           CCSD T amplitudes will be solved using DIIS.

           Start     Size      MaxIter   EConv     TConv     
           3         7         100       1.00e-07  1.00e-05  
 ------------------------------------------------------------------------------
           Energy (a.u.)   Ediff      Tdiff       Comment
 ------------------------------------------------------------------------------
         -1600.99898022                           
     1   -1601.02306467   2.41e-02   7.80e-01     
     2   -1601.03759935   1.45e-02   9.53e-02     
     3   -1601.03953527   1.94e-03   3.96e-02     
     4   -1601.04137201   1.84e-03   1.36e-02     Switched to DIIS steps.
     5   -1601.04193012   5.58e-04   1.13e-02     
     6   -1601.04194370   1.36e-05   2.44e-03     
     7   -1601.04193270   1.10e-05   8.93e-04     
     8   -1601.04193243   2.67e-07   1.88e-04     
     9   -1601.04193279   3.61e-07   6.54e-05     
    10   -1601.04193278   6.75e-09   2.27e-05     
    11   -1601.04193281   2.84e-08   1.32e-05     
    12   -1601.04193281   5.65e-11   3.84e-06     
 ------------------------------------------------------------------------------
         -1601.04193281                           CCSD T converged.

End of double precision
 SCF energy                 = -1600.50519022
 MP2 energy                 = -1600.99898022
 CCSD correlation energy     =    -0.53674259
 CCSD total energy           = -1601.04193281

 CCSD  T1^2 = 0.0092  T2^2 = 0.2817  Leading amplitudes:

 Amplitude    Orbitals with energies
  0.0211       28 (A) A                  ->    33 (A) A                   
              -0.5028                         -0.0282                     
  0.0211       28 (A) B                  ->    33 (A) B                   
              -0.5028                         -0.0282                     
  0.0209       32 (A) A                  ->    54 (A) A                   
              -0.3595                          0.3841                     
  0.0209       32 (A) B                  ->    54 (A) B                   
              -0.3595                          0.3841                     

 Amplitude    Orbitals with energies
 -0.1519       32 (A) A      32 (A) B    ->    33 (A) A      33 (A) B     
              -0.3595       -0.3595           -0.0282       -0.0282       
  0.1519       32 (A) A      32 (A) B    ->    33 (A) B      33 (A) A     
              -0.3595       -0.3595           -0.0282       -0.0282       
  0.1519       32 (A) B      32 (A) A    ->    33 (A) A      33 (A) B     
              -0.3595       -0.3595           -0.0282       -0.0282       
 -0.1519       32 (A) B      32 (A) A    ->    33 (A) B      33 (A) A     
              -0.3595       -0.3595           -0.0282       -0.0282       

 Computing CCSD intemediates for later calculations in double precision
 Finished.

Running a double precision version
           CCSD Lambda amplitudes will be solved using DIIS.
           Start     Size      MaxIter   EConv     LConv     
           3         7         100       1.00e-07  1.00e-05  
 ------------------------------------------------------------------------------
            Enorm      Ldiff       Comment
 ------------------------------------------------------------------------------
     1     5.88e-02   4.77e-02     
     2     1.26e-02   5.34e-03     
     3     5.35e-03   2.53e-03     
     4     2.22e-03   1.33e-03     Switched to DIIS steps.
     5     7.66e-04   4.24e-04     
     6     3.16e-04   1.24e-04     
     7     9.08e-05   2.87e-05     
     8     3.59e-05   2.27e-06     
     9     1.45e-05   2.66e-06     
    10     5.35e-06   1.13e-06     
    11     1.54e-06   5.05e-07     
    12     6.03e-07   1.52e-07     
    13     2.21e-07   8.89e-08     
    14     9.26e-08   2.01e-08     
 ------------------------------------------------------------------------------
                                   CCSD Lambda converged.

 Computing density matrices in double precision...
           Orbital response amplitudes will be solved using DIIS.
           Start     Size      MaxIter   EConv     LConv     
           3         7         100       1.00e-06  1.00e-06  
 ------------------------------------------------------------------------------
            Enorm      Ldiff       Comment
 ------------------------------------------------------------------------------
     1     7.18e-02   7.88e-03     
     2     3.60e-02   2.08e-02     
     3     2.33e-02   1.00e-02     
     4     3.27e-03   7.32e-03     Switched to DIIS steps.
     5     3.93e-04   5.69e-04     
     6     7.41e-05   6.69e-05     
     7     1.78e-05   9.00e-06     
     8     3.17e-06   1.30e-06     
     9     1.34e-06   1.62e-07     
    10     1.26e-06   2.44e-08     
    11     2.92e-07   1.09e-09     
 ------------------------------------------------------------------------------
                                   Orbital response converged.

 Computing density matrices... Done.
 CCSD calculation:   CPU 545.26 s  wall 144.50 s

 Transferring MO TPDM to AO TPDM
 Transferring g2_o1o1o1o1
 Transferring g2_o1o1o1v1
 Transferring g2_o1o1v1v1
 Transferring g2_o1v1o1v1
 Transferring g2_o1v1v1v1
 Transferring g2_v1v1v1v1
 Adding separable TPDM
 Computing TPDM gradient
 --------------------------------------------------------
 2e gradient
  Atom          X               Y               Z
 --------------------------------------------------------
    1         -3.392385       24.455156        0.002260  
    2          3.392391      -24.455155        0.008051  
    3         24.775541        6.838512       -0.010948  
    4        -24.775546       -6.838514        0.000638  
 --------------------------------------------------------
 --------------------------------------------------------
 Final gradient
  Atom          X               Y               Z
 --------------------------------------------------------
    1         -3.392385       24.455156        0.002260  
    2          3.392391      -24.455155        0.008051  
    3         24.775541        6.838512       -0.010948  
    4        -24.775546       -6.838514        0.000638  
 --------------------------------------------------------
 Analytic gradient from two-electron contribution:   CPU 161.28 s  wall 45.95 s

 Total ccman2 time:   CPU 736.93 s  wall 198.39 s


 --------------------------------------------------------------

                    Orbital Energies (a.u.)
 --------------------------------------------------------------

 Alpha MOs
 -- Occupied --
*******-104.860 -80.040 -80.040 -10.586 -10.586  -8.054  -8.054
 -8.051  -8.051  -8.051  -8.051  -7.579  -7.579  -5.471  -5.471
 -5.470  -5.470  -5.470  -5.470  -1.142  -1.128  -0.907  -0.714
 -0.564  -0.549  -0.522  -0.503  -0.489  -0.470  -0.399  -0.359
 -- Virtual --
 -0.028   0.040   0.061   0.063   0.079   0.087   0.103   0.105
  0.107   0.118   0.128   0.136   0.137   0.159   0.165   0.169
  0.180   0.204   0.250   0.275   0.329   0.384   0.392   0.392
  0.414   0.436   0.524   0.569   0.575   0.596   0.623   0.664
  0.676   0.706   0.755   0.775   0.811   0.844   0.848   0.918
  0.974   0.983   1.073   1.126   1.130   1.133   1.140   1.152
  1.166   1.183   1.184   1.195   1.242   1.360   1.496   1.502
  1.776   1.836   1.914   1.938   1.994   2.032   2.592   2.618
  2.626   2.657   2.727   2.727   7.186   7.403  10.345  10.373
 14.718  14.743  14.763  14.811  14.826  14.878  26.641  26.712
 26.722  26.816  26.999  27.012 165.797 166.029 219.201 219.230
 --------------------------------------------------------------

          Ground-State Mulliken Net Atomic Charges

     Atom                 Charge (a.u.)
  ----------------------------------------
      1 P                     0.076543
      2 P                     0.076543
      3 Cl                   -0.076543
      4 Cl                   -0.076543
  ----------------------------------------
  Sum of atomic charges =    -0.000000

 -----------------------------------------------------------------
                    Cartesian Multipole Moments
 -----------------------------------------------------------------
    Charge (ESU x 10^10)
                -0.0000
    Dipole Moment (Debye)
         X       0.0000      Y      -0.0000      Z      -0.0006
       Tot       0.0006
    Quadrupole Moments (Debye-Ang)
        XX     -57.4628     XY      -0.8299     YY     -52.5611
        XZ       0.0012     YZ       0.0003     ZZ     -51.6768
    Octopole Moments (Debye-Ang^2)
       XXX       0.0000    XXY       0.0000    XYY       0.0000
       YYY       0.0000    XXZ      -0.0141    XYZ       0.0005
       YYZ      -0.0127    XZZ       0.0000    YZZ      -0.0000
       ZZZ      -0.0388
    Hexadecapole Moments (Debye-Ang^3)
      XXXX   -1064.0037   XXXY      15.1223   XXYY    -201.7958
      XYYY       5.0606   YYYY    -191.3063   XXXZ       0.0932
      XXYZ      -0.0011   XYYZ       0.0301   YYYZ       0.0081
      XXZZ    -190.5025   XYZZ       0.3887   YYZZ     -42.9833
      XZZZ       0.0965   YZZZ       0.0079   ZZZZ     -72.6664
 -----------------------------------------------------------------
 DrvMan completing analytic gradient of the correlated energy
 Correlated dipole moment
            1
    1   0.0000019
    2  -0.0000002
    3  -0.0002458
 Energy read as -1601.041932812
 Full Analytical Gradient: (in a.u., or Hartree/Bohr)
             1             2             3             4
    1   -0.00014836    0.00014841   -0.00002745    0.00002740
    2    0.00013736   -0.00013733   -0.00001723    0.00001720
    3   -0.00000844   -0.00000857    0.00000852    0.00000849
 Gradient time:  CPU 0.67 s  wall 0.64 s
Dipole drv :
gprntSymmMtrx error report: 
 Final Hessian.
            1           2           3           4           5           6
    1   0.1936330  -0.0302070   0.0000000  -0.0662989   0.0878071   0.0000000
    2  -0.0302070   0.2054061   0.0000000   0.0878071  -0.1667757   0.0000000
    3   0.0000000   0.0000000   0.0044662   0.0000000   0.0000000   0.0045381
    4  -0.0662989   0.0878071   0.0000000   0.1936330  -0.0302070   0.0000000
    5   0.0878071  -0.1667757   0.0000000  -0.0302070   0.2054061   0.0000000
    6   0.0000000   0.0000000   0.0045381   0.0000000   0.0000000   0.0044662
    7  -0.0154693  -0.0114499  -0.0000025  -0.1118641  -0.0461466   0.0000030
    8   0.0034916   0.0089930   0.0000000  -0.0610911  -0.0476222   0.0000000
    9   0.0000000   0.0000000  -0.0044813   0.0000000   0.0000000  -0.0045220
   10  -0.1118641  -0.0461466  -0.0000030  -0.0154693  -0.0114499   0.0000025
   11  -0.0610911  -0.0476222   0.0000000   0.0034916   0.0089930   0.0000000
   12   0.0000000   0.0000000  -0.0045220   0.0000000   0.0000000  -0.0044813
            7           8           9          10          11          12
    1  -0.0154693   0.0034916   0.0000000  -0.1118641  -0.0610911   0.0000000
    2  -0.0114499   0.0089930   0.0000000  -0.0461466  -0.0476222   0.0000000
    3  -0.0000025   0.0000000  -0.0044813  -0.0000030   0.0000000  -0.0045220
    4  -0.1118641  -0.0610911   0.0000000  -0.0154693   0.0034916   0.0000000
    5  -0.0461466  -0.0476222   0.0000000  -0.0114499   0.0089930   0.0000000
    6   0.0000030   0.0000000  -0.0045220   0.0000025   0.0000000  -0.0044813
    7   0.1339641   0.0545167   0.0000000  -0.0066314   0.0030790   0.0000000
    8   0.0545167   0.0391544   0.0000000   0.0030790  -0.0005264   0.0000000
    9   0.0000000   0.0000000   0.0045072  -0.0000005   0.0000000   0.0044951
   10  -0.0066314   0.0030790  -0.0000005   0.1339641   0.0545167   0.0000000
   11   0.0030790  -0.0005264   0.0000000   0.0545167   0.0391544   0.0000000
   12   0.0000000   0.0000000   0.0044951   0.0000000   0.0000000   0.0045072
 ----------------------------------------------------------------
             Standard Nuclear Orientation (Angstroms)
    I     Atom           X                Y                Z
 ----------------------------------------------------------------
    1      P       0.6143781346    -0.8187394832    -0.0000000000
    2      P      -0.6143781346     0.8187394832    -0.0000000000
    3      Cl     -2.4447922876    -0.1815439817     0.0000000000
    4      Cl      2.4447922876     0.1815439817    -0.0000000000
 ----------------------------------------------------------------
 Nuclear Repulsion Energy =   305.0997021373 hartrees
 There are       32 alpha and       32 beta electrons
 old dipole drv.
            1           2           3           4           5           6
    1   1.0267299   0.5276514   0.0000000   1.0267299   0.5276514   0.0000000
    2   0.1061403   0.2536411   0.0000000   0.1061403   0.2536411   0.0000000
    3  -0.0000000   0.0000000   0.1300257   0.0000000  -0.0000000   0.1300257
            7           8           9          10          11          12
    1  -1.0268487  -0.5277172   0.0000000  -1.0268487  -0.5277172   0.0000000
    2  -0.1061754  -0.2536539   0.0000000  -0.1061754  -0.2536539   0.0000000
    3  -0.0000017   0.0000000  -0.1300627   0.0000017  -0.0000000  -0.1300627
 New transposed dipole drv.
            1           2           3
    1   1.0267299   0.1061403  -0.0000000
    2   0.5276514   0.2536411   0.0000000
    3   0.0000000   0.0000000   0.1300257
    4   1.0267299   0.1061403   0.0000000
    5   0.5276514   0.2536411  -0.0000000
    6   0.0000000   0.0000000   0.1300257
    7  -1.0268487  -0.1061754  -0.0000017
    8  -0.5277172  -0.2536539   0.0000000
    9   0.0000000   0.0000000  -0.1300627
   10  -1.0268487  -0.1061754   0.0000017
   11  -0.5277172  -0.2536539  -0.0000000
   12   0.0000000   0.0000000  -0.1300627
FINAL TENSOR RESULT:
Order 2, Length 12
    Atom      X          Y          Z
     1 Order 1, Length 12
    Atom      X          Y          Z
     1    1.936330203992908e-01  -3.020696887256861e-02   0.000000000000000e+00
     2   -6.629888405204654e-02   8.780714218592658e-02   0.000000000000000e+00
     3   -1.546934178675559e-02   3.491631568354978e-03   0.000000000000000e+00
     4   -1.118640513680122e-01  -6.109106663161993e-02   0.000000000000000e+00

Order 1, Length 12
    Atom      X          Y          Z
     1   -3.020696887256861e-02   2.054060715457816e-01   0.000000000000000e+00
     2    8.780714218592658e-02  -1.667756807048582e-01   0.000000000000000e+00
     3   -1.144988529623030e-02   8.992971434454100e-03   0.000000000000000e+00
     4   -4.614655557153632e-02  -4.762215441995131e-02   0.000000000000000e+00

Order 1, Length 12
    Atom      X          Y          Z
     1    0.000000000000000e+00   0.000000000000000e+00   4.466231992358750e-03
     2    0.000000000000000e+00   0.000000000000000e+00   4.538120548130949e-03
     3   -2.471362756848407e-06   0.000000000000000e+00  -4.481311127047106e-03
     4   -3.017484055174499e-06   0.000000000000000e+00  -4.522037517940461e-03


     2 Order 1, Length 12
    Atom      X          Y          Z
     1   -6.629888405204654e-02   8.780714218592658e-02   0.000000000000000e+00
     2    1.936330203992908e-01  -3.020696887256861e-02   0.000000000000000e+00
     3   -1.118640513680122e-01  -6.109106663161993e-02   0.000000000000000e+00
     4   -1.546934178675559e-02   3.491631568354978e-03   0.000000000000000e+00

Order 1, Length 12
    Atom      X          Y          Z
     1    8.780714218592658e-02  -1.667756807048582e-01   0.000000000000000e+00
     2   -3.020696887256861e-02   2.054060715457816e-01   0.000000000000000e+00
     3   -4.614655557153632e-02  -4.762215441995131e-02   0.000000000000000e+00
     4   -1.144988529623030e-02   8.992971434454100e-03   0.000000000000000e+00

Order 1, Length 12
    Atom      X          Y          Z
     1    0.000000000000000e+00   0.000000000000000e+00   4.538120548130949e-03
     2    0.000000000000000e+00   0.000000000000000e+00   4.466231992358750e-03
     3    3.017484055174499e-06   0.000000000000000e+00  -4.522037517940461e-03
     4    2.471362756848407e-06   0.000000000000000e+00  -4.481311127047106e-03


     3 Order 1, Length 12
    Atom      X          Y          Z
     1   -1.546934178675559e-02  -1.144988529623030e-02  -2.471362756848407e-06
     2   -1.118640513680122e-01  -4.614655557153632e-02   3.017484055174499e-06
     3    1.339640751700598e-01   5.451670390771367e-02   0.000000000000000e+00
     4   -6.631425112827781e-03   3.078998528890970e-03   0.000000000000000e+00

Order 1, Length 12
    Atom      X          Y          Z
     1    3.491631568354978e-03   8.992971434454100e-03   0.000000000000000e+00
     2   -6.109106663161993e-02  -4.762215441995131e-02   0.000000000000000e+00
     3    5.451670390771367e-02   3.915439064903103e-02   0.000000000000000e+00
     4    3.078998528890970e-03  -5.264158371525268e-04   0.000000000000000e+00

Order 1, Length 12
    Atom      X          Y          Z
     1    0.000000000000000e+00   0.000000000000000e+00  -4.481311127047106e-03
     2    0.000000000000000e+00   0.000000000000000e+00  -4.522037517940461e-03
     3    0.000000000000000e+00   0.000000000000000e+00   4.507206170741180e-03
     4   -5.312926804987133e-07   0.000000000000000e+00   4.495138578478330e-03


     4 Order 1, Length 12
    Atom      X          Y          Z
     1   -1.118640513680122e-01  -4.614655557153632e-02  -3.017484055174499e-06
     2   -1.546934178675559e-02  -1.144988529623030e-02   2.471362756848407e-06
     3   -6.631425112827781e-03   3.078998528890970e-03  -5.312926804987133e-07
     4    1.339640751700598e-01   5.451670390771367e-02   0.000000000000000e+00

Order 1, Length 12
    Atom      X          Y          Z
     1   -6.109106663161993e-02  -4.762215441995131e-02   0.000000000000000e+00
     2    3.491631568354978e-03   8.992971434454100e-03   0.000000000000000e+00
     3    3.078998528890970e-03  -5.264158371525268e-04   0.000000000000000e+00
     4    5.451670390771367e-02   3.915439064903103e-02   0.000000000000000e+00

Order 1, Length 12
    Atom      X          Y          Z
     1    0.000000000000000e+00   0.000000000000000e+00  -4.522037517940461e-03
     2    0.000000000000000e+00   0.000000000000000e+00  -4.481311127047106e-03
     3    0.000000000000000e+00   0.000000000000000e+00   4.495138578478330e-03
     4    0.000000000000000e+00   0.000000000000000e+00   4.507206170741180e-03


 # Finishing finite difference calculation for IDERIV #
 ######################################################
 ######################################################
 Requested basis set is 6-311++G(d,p)
 There are 52 shells and 120 basis functions
 **********************************************************************
 **                                                                  **
 **                       VIBRATIONAL ANALYSIS                       **
 **                       --------------------                       **
 **                                                                  **
 **        VIBRATIONAL FREQUENCIES (CM**-1) AND NORMAL MODES         **
 **     FORCE CONSTANTS (mDYN/ANGSTROM) AND REDUCED MASSES (AMU)     **
 **                  INFRARED INTENSITIES (KM/MOL)                   **
 **                                                                  **
 **********************************************************************


 Mode:                 1                      2                      3
 Frequency:       120.35                 128.64                 219.83
 Force Cnst:      0.2793                 0.3191                 0.9613
 Red. Mass:      32.7302                32.7302                33.7602
 IR Active:          YES                    YES                    YES
 IR Intens:        2.007                  3.925                  0.000
 Raman Active:       YES                    YES                    YES
               X      Y      Z        X      Y      Z        X      Y      Z
 P          0.000 -0.000  0.529   -0.234  0.475  0.000   -0.347 -0.176  0.000
 P          0.000 -0.000  0.529   -0.234  0.475  0.000    0.347  0.176  0.000
 Cl        -0.000  0.000 -0.469    0.207 -0.421 -0.000    0.582 -0.099 -0.000
 Cl        -0.000  0.000 -0.469    0.207 -0.421 -0.000   -0.582  0.099 -0.000
 TransDip   0.000 -0.000  0.045    0.007  0.063  0.000    0.000  0.000 -0.000

 Mode:                 4                      5                      6
 Frequency:       494.63                 500.45                 618.49
 Force Cnst:      4.6824                 4.8297                 6.9846
 Red. Mass:      32.4823                32.7302                30.9908
 IR Active:          YES                    YES                    YES
 IR Intens:        0.000                163.254                  0.000
 Raman Active:       YES                    YES                    YES
               X      Y      Z        X      Y      Z        X      Y      Z
 P          0.454  0.324  0.000    0.475  0.234 -0.000   -0.388  0.590 -0.000
 P         -0.454 -0.324  0.000    0.475  0.234 -0.000    0.388 -0.590 -0.000
 Cl         0.366  0.234 -0.000   -0.421 -0.207  0.000   -0.044  0.013  0.000
 Cl        -0.366 -0.234 -0.000   -0.421 -0.207  0.000    0.044 -0.013  0.000
 TransDip   0.000  0.000 -0.000    0.403  0.072 -0.000    0.000  0.000  0.000

 STANDARD THERMODYNAMIC QUANTITIES AT   298.15 K  AND     1.00 ATM

   This Molecule has  0 Imaginary Frequencies
   Zero point vibrational energy:        2.977 kcal/mol

   Atom    1 Element P  Has Mass   30.97376
   Atom    2 Element P  Has Mass   30.97376
   Atom    3 Element Cl Has Mass   34.96885
   Atom    4 Element Cl Has Mass   34.96885
   Molecular Mass:   131.885220 amu
   Principal axes and moments of inertia in amu*Bohr^2:
                             1           2           3
    Eigenvalues --      156.52169  1576.27181  1732.79350
          X               1.00000     0.00030     0.00000
          Y              -0.00030     1.00000     0.00000
          Z              -0.00000    -0.00000     1.00000
   Rotational Symmetry Number is   2
   The Molecule is an Asymmetric Top
   Translational Enthalpy:        0.889 kcal/mol
   Rotational Enthalpy:           0.889 kcal/mol
   Vibrational Enthalpy:          4.552 kcal/mol
   gas constant (RT):             0.592 kcal/mol
   Translational Entropy:        40.543  cal/mol.K
   Rotational Entropy:           26.172  cal/mol.K
   Vibrational Entropy:           9.769  cal/mol.K

   Total Enthalpy:                6.922 kcal/mol
   Total Entropy:                76.483  cal/mol.K
Archival summary:
1\1\garfield\FREQ\ProcedureUnspecified\BasisUnspecified\l22\taweetha\MonMay617:37:082019MonMay617:37:082019\0\\#,FREQ,ProcedureUnspecified,BasisUnspecified,\\0,1\P\P,1,2.04724\Cl,1,2.0859,2,98.2287\Cl,2,2.0859,1,98.2287,3,-180,0\\HF=-1600.50519\\@

 Total job time:  2148.15s(wall), 7754.60s(cpu) 
 Mon May  6 17:37:08 2019

        *************************************************************
        *                                                           *
        *  Thank you very much for using Q-Chem.  Have a nice day.  *
        *                                                           *
        *************************************************************
