# Supplementary material for: Geometric and energetic data from ab initio calculations of haloethene, haloimine, halomethylenephosphine, haloiminophosphine, halodiazene, halodiphosphene and halocyclopropane
Source: Data Brief. 2019 Nov 2;27:104738. doi: 10.1016/j.dib.2019.104738 (PMC6861602; doi:10.1016/j.dib.2019.104738)
Supplement: Multimedia component 8 [file mmc8.zip › PP/CCSD/freq/ClEPPEI.out]

Q-Chem Developer Version!
                  Welcome to Q-Chem
     A Quantum Leap Into The Future Of Chemistry


 Q-Chem 5.1, Q-Chem, Inc., Pleasanton, CA (2018)

 Yihan Shao,  Zhengting Gan,  E. Epifanovsky,  A. T. B. Gilbert,  M. Wormit,  
 J. Kussmann,  A. W. Lange,  A. Behn,  Jia Deng,  Xintian Feng,  D. Ghosh,  
 M. Goldey,  P. R. Horn,  L. D. Jacobson,  I. Kaliman,  T. Kus,  A. Landau,  
 Jie Liu,  E. I. Proynov,  R. M. Richard,  R. P. Steele,  E. J. Sundstrom,  
 H. L. Woodcock III,  P. M. Zimmerman,  D. Zuev,  B. Albrecht,  E. Alguire,  
 S. A. Baeppler,  D. Barton,  Z. Benda,  Y. A. Bernard,  E. J. Berquist,  
 K. B. Bravaya,  H. Burton,  D. Casanova,  Chun-Min Chang,  Yunqing Chen,  
 A. Chien,  K. D. Closser,  M. P. Coons,  S. Coriani,  S. Dasgupta,  
 A. L. Dempwolff,  M. Diedenhofen,  Hainam Do,  R. G. Edgar,  Po-Tung Fang,  
 S. Faraji,  S. Fatehi,  Qingguo Feng,  K. D. Fenk,  J. Fosso-Tande,  
 Qinghui Ge,  A. Ghysels,  G. Gidofalvi,  J. Gomes,  J. Gonthier,  A. Gunina,  
 D. Hait,  M. W. D. Hanson-Heine,  P. H. P. Harbach,  A. W. Hauser,  
 J. E. Herr,  E. G. Hohenstein,  Z. C. Holden,  Kerwin Hui,  B. C. Huynh,  
 T.-C. Jagau,  Hyunjun Ji,  B. Kaduk,  K. Khistyaev,  Jaehoon Kim,  
 P. Klunzinger,  K. Koh,  D. Kosenkov,  L. Koulias,  T. Kowalczyk,  
 C. M. Krauter,  A. Kunitsa,  Ka Un Lao,  A. Laurent,  K. V. Lawler,  
 Joonho Lee,  D. Lefrancois,  S. Lehtola,  D. S. Levine,  Yi-Pei Li,  
 You-Sheng Lin,  Fenglai Liu,  E. Livshits,  A. Luenser,  P. Manohar,  
 E. Mansoor,  S. F. Manzer,  Shan-Ping Mao,  Yuezhi Mao,  N. Mardirossian,  
 A. V. Marenich,  T. Markovich,  L. A. Martinez-Martinez,  S. A. Maurer,  
 N. J. Mayhall,  S. C. McKenzie,  J.-M. Mewes,  A. F. Morrison,  
 J. W. Mullinax,  K. Nanda,  T. S. Nguyen-Beck,  R. Olivares-Amaya,  
 J. A. Parkhill,  T. M. Perrine,  F. Plasser,  P. Pokhilko,  S. Prager,  
 A. Prociuk,  E. Ramos,  D. R. Rehn,  F. Rob,  M. Schneider,  N. Sergueev,  
 S. M. Sharada,  S. Sharma,  D. W. Small,  T. Stauch,  T. Stein,  
 Yu-Chuan Su,  A. J. W. Thom,  A. Tkatchenko,  T. Tsuchimochi,  N. M. Tubman,  
 L. Vogt,  M. L. Vidal,  O. Vydrov,  M. A. Watson,  J. Wenzel,  
 M. de Wergifosse,  T. A. Wesolowski,  A. White,  J. Witte,  A. Yamada,  
 Jun Yang,  K. Yao,  S. Yeganeh,  S. R. Yost,  Zhi-Qiang You,  A. Zech,  
 Igor Ying Zhang,  Xing Zhang,  Yan Zhao,  Ying Zhu,  B. R. Brooks,  
 G. K. L. Chan,  C. J. Cramer,  M. S. Gordon,  W. J. Hehre,  A. Klamt,  
 M. W. Schmidt,  C. D. Sherrill,  D. G. Truhlar,  A. Aspuru-Guzik,  R. Baer,  
 A. T. Bell,  N. A. Besley,  Jeng-Da Chai,  A. E. DePrince, III,  
 R. A. DiStasio Jr.,  A. Dreuw,  B. D. Dunietz,  T. R. Furlani,  
 Chao-Ping Hsu,  Yousung Jung,  Jing Kong,  D. S. Lambrecht,  WanZhen Liang,  
 C. Ochsenfeld,  V. A. Rassolov,  L. V. Slipchenko,  J. E. Subotnik,  
 T. Van Voorhis,  J. M. Herbert,  A. I. Krylov,  P. M. W. Gill,  M. Head-Gordon

 Contributors to earlier versions of Q-Chem not listed above: 
 R. D. Adamson,  B. Austin,  J. Baker,  G. J. O. Beran,  K. Brandhorst,  
 S. T. Brown,  E. F. C. Byrd,  A. K. Chakraborty,  C.-L. Cheng,  
 Siu Hung Chien,  D. M. Chipman,  D. L. Crittenden,  H. Dachsel,  
 R. J. Doerksen,  A. D. Dutoi,  L. Fusti-Molnar,  W. A. Goddard III,  
 A. Golubeva-Zadorozhnaya,  S. R. Gwaltney,  G. Hawkins,  A. Heyden,  
 S. Hirata,  G. Kedziora,  F. J. Keil,  C. Kelley,  Jihan Kim,  R. A. King,  
 R. Z. Khaliullin,  P. P. Korambath,  W. Kurlancheek,  A. M. Lee,  M. S. Lee,  
 S. V. Levchenko,  Ching Yeh Lin,  D. Liotard,  R. C. Lochan,  I. Lotan,  
 P. E. Maslen,  N. Nair,  D. P. O'Neill,  D. Neuhauser,  E. Neuscamman,  
 C. M. Oana,  R. Olson,  B. Peters,  R. Peverati,  P. A. Pieniazek,  
 Y. M. Rhee,  J. Ritchie,  M. A. Rohrdanz,  E. Rosta,  N. J. Russ,  
 H. F. Schaefer III,  N. E. Schultz,  N. Shenvi,  A. C. Simmonett,  A. Sodt,  
 D. Stuck,  K. S. Thanthiriwatte,  V. Vanovschi,  Tao Wang,  A. Warshel,  
 C. F. Williams,  Q. Wu,  X. Xu,  W. Zhang

 Please cite Q-Chem as follows:
 Y. Shao et al., Mol. Phys. 113, 184-215 (2015)
 DOI: 10.1080/00268976.2014.952696

 Q-Chem 5.1.2 for Intel X86 EM64T Linux

 Parts of Q-Chem use Armadillo 8.300.2 (Tropical Shenanigans).
 http://arma.sourceforge.net/

 Q-Chem begins on Mon May  6 21:23:11 2019  

Host: 
0

     Scratch files written to /scratch/taweetham/qchem3054//
Input Ideriv = 1
Curr. Ideriv = -1
Max.  Ideriv = 1


!!********************************************.
!!******************Warning*******************.
!!Desired Analytical derivatives not available.
!!Finite difference job might take a long time.
!!********************************************.
!!********************************************.


 2-order derivative to be evaluated numerically with 1-order analytical derivatives

Checking the input file for inconsistencies... 	...done.

--------------------------------------------------------------
User input:
--------------------------------------------------------------
Cl=I_t.out
$molecule
0 1
I 
P  1 2.494318
P  2 2.043794 1 96.737630
Cl 3 2.088952 2 99.164169 1 -180.000000 0
$end

$rem
   JOB_TYPE 	FREQUENCY
   BASIS 		6-311++G**
   METHOD	ccsd
   MEM_TOTAL	30000
   N_FROZEN_CORE      FC
$end


--------------------------------------------------------------
 ----------------------------------------------------------------
             Standard Nuclear Orientation (Angstroms)
    I     Atom           X                Y                Z
 ----------------------------------------------------------------
    1      I       1.7342310590    -0.0801575086     0.0000000000
    2      P      -0.5235809272     0.9799874437    -0.0000000000
    3      P      -1.6032914479    -0.7553278320     0.0000000000
    4      Cl     -3.5300682648     0.0516737518    -0.0000000000
 ----------------------------------------------------------------
 Molecular Point Group                 Cs    NOp =  2
 Largest Abelian Subgroup              Cs    NOp =  2
 Nuclear Repulsion Energy =   548.4902543455 hartrees
 There are       50 alpha and       50 beta electrons
 Requested basis set is 6-311++G(d,p)
 There are 63 shells and 152 basis functions
 Total memory of 30000MB is distributed as follows: 
   QALLOC including MEM_STATIC uses 192MB
   MEM_STATIC is set to 192MB
   CCMAN JOB total memory use is  29808MB
 Warning: actual memory use might exceed 30000MB

 Total QAlloc Memory Limit    192 MB
 Mega-Array Size       188 MB
 MEM_STATIC part       192 MB

                       Distance Matrix (Angstroms)
             I (  1)   P (  2)   P (  3)
   P (  2)  2.494318
   P (  3)  3.405130  2.043794
   Cl(  4)  5.265950  3.146543  2.088952

 A cutoff of  1.0D-14 yielded   1584 shell pairs
 There are      9934 function pairs (     11043 Cartesian)

 -------------------------------------------------------
 OpenMP Integral Computing Module                       
 Release: version 1.0, May 2013, Q-Chem Inc. Pittsburgh 
 -------------------------------------------------------
 Integral Job Info:
 Integral job number is                      11
 Integral operator is                         1
 short-range coefficients                     0
 long-range coefficients              100000000
 Omega coefficients                           0
 if combine SR and LR in K                    0
 Integral screening is                        0
 Integral computing path is                   2
 max size of driver memory is            800000
 size of driver memory is                593474
 size of scratch memory is             11933652
 max col of scratch BK array               1296
 max len of scratch array in speh3          155
 max len of scratch index in speh4           18
 max int batch size is                      520
 min int batch size is                       52
 fixed nKL is                                52
 max L of basis functions is                  2
 order of int derivative is                   0
 number of shells is                         63
 number of basis is                         160
 number of cartesian basis is               160
 number of contracted shell pairs          1584
 number of primitive shell pairs           3571
 maxK2 (contraction) of shell pair           36
 max number of K2 of shell pair               1
 max number of CS2 of shell pair            303
 max number of PS2 of shell pair            303
 mem total for path MDJ                  528236
 -------------------------------------------------------
 Smallest overlap matrix eigenvalue = 7.87E-04
 Guess from superposition of atomic densities
 Warning:  Energy on first SCF cycle will be non-variational
 SAD guess density has 100.000000 electrons

 -----------------------------------------------------------------------
  General SCF calculation program by
  Eric Jon Sundstrom, Paul Horn, Yuezhi Mao, Dmitri Zuev, Alec White,
  David Stuck, Shaama M.S., Shane Yost, Joonho Lee, David Small,
  Daniel Levine, Susi Lehtola, Hugh Burton, Evgeny Epifanovsky
 -----------------------------------------------------------------------
 Hartree-Fock
 using 4 threads for integral computing
 -------------------------------------------------------
 OpenMP Integral computing Module                
 Release: version 2.0, May 2017, Q-Chem Inc. Pleasanton 
 -------------------------------------------------------
 A restricted SCF calculation will be
 performed using DIIS
 SCF converges when DIIS error is below 1.0e-08
 ---------------------------------------
  Cycle       Energy         DIIS error
 ---------------------------------------
    1   -8058.1287185425      3.43e-02  
    2   -8057.7633225023      3.50e-03  
    3   -8057.8045737366      1.85e-03  
    4   -8057.8163087139      3.25e-04  
    5   -8057.8171323819      1.47e-04  
    6   -8057.8172378532      4.75e-05  
    7   -8057.8172588235      1.70e-05  
    8   -8057.8172626374      7.91e-06  
    9   -8057.8172631796      2.87e-06  
   10   -8057.8172632756      6.10e-07  
   11   -8057.8172632802      2.30e-07  
   12   -8057.8172632810      1.14e-07  
   13   -8057.8172632812      4.13e-08  
   14   -8057.8172632812      1.40e-08  
   15   -8057.8172632813      4.42e-09  Convergence criterion met
 ---------------------------------------
 SCF time:   CPU 14.86s  wall 4.00s 
 SCF   energy in the final basis set =    -8057.8172632813
 Total energy in the final basis set =    -8057.8172632813


 ------------------------------------------------------------------------------

   CCMAN2: suite of methods based on coupled cluster
           and equation of motion theories.

   Components:
   * libvmm-1.3-trunk
     by Evgeny Epifanovsky, Ilya Kaliman.
   * libtensor-2.5-trunk
     by Evgeny Epifanovsky, Michael Wormit, Dmitry Zuev, Sam Manzer, 
        Ilya Kaliman.
   * libcc-2.5-trunk
     by Evgeny Epifanovsky, Arik Landau, Tomasz Kus, Kirill Khistyaev, 
        Dmitry Zuev, Prashant Manohar, Xintian Feng, Anna Krylov, 
        Matthew Goldey, Alec White, Thomas Jagau, Kaushik Nanda, 
        Anastasia Gunina, Alexander Kunitsa, Joonho Lee.

   CCMAN original authors:
   Anna I. Krylov, C. David Sherrill, Steven R. Gwaltney,
   Edward F. C. Byrd (2000)
   Sergey V. Levchenko, Lyudmila V. Slipchenko, Tao Wang,
   Ana-Maria C. Cristian (2003)
   Piotr A. Pieniazek, C. Melania Oana, Evgeny Epifanovsky (2007)
   Prashant Manohar (2009)

 ------------------------------------------------------------------------------


 Allocating and initializing 29808MB of RAM...
 Calculation will run on 4 cores.


 Alpha MOs, Restricted
 -- Occupied --                  
******* -180.88 -169.69 -169.69 -169.69 -104.86  -80.04  -80.03
  1 A'    2 A'    3 A'    1 A"    4 A'    5 A'    6 A'    7 A'                 
-37.936 -33.124 -33.120 -33.120 -24.308 -24.307 -24.307 -24.303
  8 A'    9 A'    2 A"   10 A'   11 A'    3 A"   12 A'    4 A"                 
-24.303 -10.584  -8.052  -8.049  -8.049  -7.582  -7.569  -7.253
 13 A'   14 A'   15 A'    5 A"   16 A'   17 A'   18 A'   19 A'                 
 -5.486  -5.475  -5.475  -5.474  -5.473  -5.472  -5.461  -5.460
 20 A'   21 A'    6 A"   22 A'   23 A'    7 A"   24 A'   25 A'                 
 -5.460  -2.409  -2.404  -2.404  -2.392  -2.392  -1.133  -0.950
  8 A"   26 A'   27 A'    9 A"   28 A'   10 A"   29 A'   30 A'                 
 -0.838  -0.692  -0.538  -0.526  -0.512  -0.445  -0.426  -0.412
 31 A'   32 A'   33 A'   34 A'   11 A"   35 A'   12 A"   36 A'                 
 -0.379  -0.348
 37 A'   13 A"                                                                 
 -- Virtual --                   
 -0.030   0.026   0.061   0.068   0.074   0.081   0.100   0.103
 14 A"   38 A'   39 A'   40 A'   41 A'   15 A"   42 A'   43 A'                 
  0.107   0.122   0.131   0.146   0.149   0.168   0.185   0.234
 16 A"   44 A'   45 A'   46 A'   17 A"   47 A'   48 A'   49 A'                 
  0.284   0.328   0.328   0.362   0.385   0.385   0.412   0.418
 50 A'   18 A"   51 A'   52 A'   53 A'   19 A"   54 A'   20 A"                 
  0.427   0.531   0.541   0.548   0.574   0.582   0.593   0.601
 55 A'   56 A'   21 A"   57 A'   22 A"   58 A'   59 A'   23 A"                 
  0.663   0.668   0.708   0.713   0.767   0.806   0.827   0.883
 60 A'   61 A'   62 A'   24 A"   63 A'   64 A'   25 A"   65 A'                 
  0.932   0.943   1.032   1.079   1.130   1.132   1.139   1.158
 26 A"   66 A'   67 A'   27 A"   28 A"   68 A'   69 A'   70 A'                 
  1.190   1.217   1.376   1.499   1.541   1.583   1.621   1.773
 29 A"   71 A'   72 A'   73 A'   30 A"   74 A'   75 A'   31 A"                 
  1.832   1.898   1.938   1.944   2.016   2.605   2.638   2.724
 32 A"   76 A'   77 A'   78 A'   79 A'   33 A"   80 A'   81 A'                 
  4.476   4.485   4.487   4.515   4.627   4.774   6.527   6.556
 34 A"   82 A'   35 A"   83 A'   84 A'   85 A'   36 A"   86 A'                 
  6.565   7.177   7.406  10.356  14.719  14.746  14.762  14.804
 87 A'   88 A'   89 A'   90 A'   37 A"   38 A"   91 A'   92 A'                 
 14.830  14.875  26.673  26.753  26.992  28.881  29.524  29.549
 93 A'   94 A'   39 A"   95 A'   96 A'   97 A'   40 A"   98 A'                 
 29.555  29.870  29.873  29.874  29.887  29.953 130.584 130.604
 99 A'   41 A"  100 A'   42 A"  101 A'  102 A'   43 A"  103 A'                 
130.613 154.277 165.787 166.031 219.2121912.195
104 A'  105 A'  106 A'  107 A'  108 A'  109 A'                                 

 Beta MOs, Restricted
 -- Occupied --                  
******* -180.88 -169.69 -169.69 -169.69 -104.86  -80.04  -80.03
  1 A'    2 A'    3 A'    1 A"    4 A'    5 A'    6 A'    7 A'                 
-37.936 -33.124 -33.120 -33.120 -24.308 -24.307 -24.307 -24.303
  8 A'    9 A'    2 A"   10 A'   11 A'    3 A"   12 A'    4 A"                 
-24.303 -10.584  -8.052  -8.049  -8.049  -7.582  -7.569  -7.253
 13 A'   14 A'   15 A'    5 A"   16 A'   17 A'   18 A'   19 A'                 
 -5.486  -5.475  -5.475  -5.474  -5.473  -5.472  -5.461  -5.460
 20 A'   21 A'    6 A"   22 A'   23 A'    7 A"   24 A'   25 A'                 
 -5.460  -2.409  -2.404  -2.404  -2.392  -2.392  -1.133  -0.950
  8 A"   26 A'   27 A'    9 A"   28 A'   10 A"   29 A'   30 A'                 
 -0.838  -0.692  -0.538  -0.526  -0.512  -0.445  -0.426  -0.412
 31 A'   32 A'   33 A'   34 A'   11 A"   35 A'   12 A"   36 A'                 
 -0.379  -0.348
 37 A'   13 A"                                                                 
 -- Virtual --                   
 -0.030   0.026   0.061   0.068   0.074   0.081   0.100   0.103
 14 A"   38 A'   39 A'   40 A'   41 A'   15 A"   42 A'   43 A'                 
  0.107   0.122   0.131   0.146   0.149   0.168   0.185   0.234
 16 A"   44 A'   45 A'   46 A'   17 A"   47 A'   48 A'   49 A'                 
  0.284   0.328   0.328   0.362   0.385   0.385   0.412   0.418
 50 A'   18 A"   51 A'   52 A'   53 A'   19 A"   54 A'   20 A"                 
  0.427   0.531   0.541   0.548   0.574   0.582   0.593   0.601
 55 A'   56 A'   21 A"   57 A'   22 A"   58 A'   59 A'   23 A"                 
  0.663   0.668   0.708   0.713   0.767   0.806   0.827   0.883
 60 A'   61 A'   62 A'   24 A"   63 A'   64 A'   25 A"   65 A'                 
  0.932   0.943   1.032   1.079   1.130   1.132   1.139   1.158
 26 A"   66 A'   67 A'   27 A"   28 A"   68 A'   69 A'   70 A'                 
  1.190   1.217   1.376   1.499   1.541   1.583   1.621   1.773
 29 A"   71 A'   72 A'   73 A'   30 A"   74 A'   75 A'   31 A"                 
  1.832   1.898   1.938   1.944   2.016   2.605   2.638   2.724
 32 A"   76 A'   77 A'   78 A'   79 A'   33 A"   80 A'   81 A'                 
  4.476   4.485   4.487   4.515   4.627   4.774   6.527   6.556
 34 A"   82 A'   35 A"   83 A'   84 A'   85 A'   36 A"   86 A'                 
  6.565   7.177   7.406  10.356  14.719  14.746  14.762  14.804
 87 A'   88 A'   89 A'   90 A'   37 A"   38 A"   91 A'   92 A'                 
 14.830  14.875  26.673  26.753  26.992  28.881  29.524  29.549
 93 A'   94 A'   39 A"   95 A'   96 A'   97 A'   40 A"   98 A'                 
 29.555  29.870  29.873  29.874  29.887  29.953 130.584 130.604
 99 A'   41 A"  100 A'   42 A"  101 A'  102 A'   43 A"  103 A'                 
130.613 154.277 165.787 166.031 219.2121912.195
104 A'  105 A'  106 A'  107 A'  108 A'  109 A'                                 

 Occupation and symmetry of molecular orbitals

 Point group: Cs (2 irreducible representations).

                           A'   A"    All 
 ------------------------------------------
 All molecular orbitals:
  - Alpha                  109  43    152 
  - Beta                   109  43    152 
 ------------------------------------------
 Alpha orbitals:
  - Frozen occupied        25   8     33  
  - Active occupied        12   5     17  
  - Active virtual         72   30    102 
  - Frozen virtual         0    0     0   
 ------------------------------------------
 Beta orbitals:
  - Frozen occupied        25   8     33  
  - Active occupied        12   5     17  
  - Active virtual         72   30    102 
  - Frozen virtual         0    0     0   
 ------------------------------------------

 Import integrals:   CPU 0.00 s  wall 0.00 s

 Import integrals:   CPU 77.77 s  wall 20.03 s

 MP2 amplitudes:   CPU 0.19 s  wall 0.16 s

Running a double precision version
           CCSD T amplitudes will be solved using DIIS.

           Start     Size      MaxIter   EConv     TConv     
           3         7         100       1.00e-07  1.00e-05  
 ------------------------------------------------------------------------------
           Energy (a.u.)   Ediff      Tdiff       Comment
 ------------------------------------------------------------------------------
         -8058.38295878                           
     1   -8058.39486385   1.19e-02   8.18e-01     
     2   -8058.41062471   1.58e-02   1.01e-01     
     3   -8058.41212514   1.50e-03   4.15e-02     
     4   -8058.41396529   1.84e-03   1.37e-02     Switched to DIIS steps.
     5   -8058.41455019   5.85e-04   1.19e-02     
     6   -8058.41457042   2.02e-05   2.49e-03     
     7   -8058.41456183   8.59e-06   1.03e-03     
     8   -8058.41456233   4.96e-07   2.03e-04     
     9   -8058.41456294   6.17e-07   8.72e-05     
    10   -8058.41456300   5.63e-08   3.41e-05     
    11   -8058.41456308   7.78e-08   2.08e-05     
    12   -8058.41456307   6.75e-09   7.05e-06     
 ------------------------------------------------------------------------------
         -8058.41456307                           CCSD T converged.

End of double precision
 SCF energy                 = -8057.81726328
 MP2 energy                 = -8058.38295878
 CCSD correlation energy     =    -0.59729979
 CCSD total energy           = -8058.41456307

 CCSD  T1^2 = 0.0099  T2^2 = 0.3003  Leading amplitudes:

 Amplitude    Orbitals with energies
 -0.0172       13 (A") A                 ->    19 (A") A                  
              -0.3477                          0.3854                     
 -0.0172       13 (A") B                 ->    19 (A") B                  
              -0.3477                          0.3854                     
 -0.0153       34 (A') A                 ->    38 (A') A                  
              -0.5265                          0.0261                     
 -0.0153       34 (A') B                 ->    38 (A') B                  
              -0.5265                          0.0261                     

 Amplitude    Orbitals with energies
 -0.1170       13 (A") A     13 (A") B   ->    14 (A") A     14 (A") B    
              -0.3477       -0.3477           -0.0302       -0.0302       
  0.1170       13 (A") A     13 (A") B   ->    14 (A") B     14 (A") A    
              -0.3477       -0.3477           -0.0302       -0.0302       
  0.1170       13 (A") B     13 (A") A   ->    14 (A") A     14 (A") B    
              -0.3477       -0.3477           -0.0302       -0.0302       
 -0.1170       13 (A") B     13 (A") A   ->    14 (A") B     14 (A") A    
              -0.3477       -0.3477           -0.0302       -0.0302       

 Computing CCSD intemediates for later calculations in double precision
 Finished.

Running a double precision version
           CCSD Lambda amplitudes will be solved using DIIS.
           Start     Size      MaxIter   EConv     LConv     
           3         7         100       1.00e-07  1.00e-05  
 ------------------------------------------------------------------------------
            Enorm      Ldiff       Comment
 ------------------------------------------------------------------------------
     1     6.14e-02   4.92e-02     
     2     1.35e-02   5.09e-03     
     3     5.62e-03   2.51e-03     
     4     2.74e-03   1.23e-03     Switched to DIIS steps.
     5     8.98e-04   5.16e-04     
     6     4.02e-04   1.43e-04     
     7     1.28e-04   3.51e-05     
     8     5.74e-05   3.67e-06     
     9     2.22e-05   4.23e-06     
    10     8.64e-06   1.69e-06     
    11     2.96e-06   5.79e-07     
    12     1.43e-06   1.24e-07     
    13     6.26e-07   8.91e-08     
    14     2.82e-07   1.68e-09     
    15     1.32e-07   9.87e-09     
    16     4.62e-08   3.46e-09     
 ------------------------------------------------------------------------------
                                   CCSD Lambda converged.

 Computing density matrices in double precision...
           Orbital response amplitudes will be solved using DIIS.
           Start     Size      MaxIter   EConv     LConv     
           3         7         100       1.00e-06  1.00e-06  
 ------------------------------------------------------------------------------
            Enorm      Ldiff       Comment
 ------------------------------------------------------------------------------
     1     8.33e-02   1.09e-02     
     2     5.55e-02   1.86e-02     
     3     5.33e-02   1.51e-02     
     4     5.31e-03   1.99e-02     Switched to DIIS steps.
     5     2.72e-03   2.45e-04     
     6     7.55e-04   1.14e-04     
     7     1.90e-04   1.16e-04     
     8     1.03e-04   2.36e-05     
     9     3.07e-05   8.12e-06     
    10     9.91e-06   4.41e-07     
    11     3.84e-06   1.05e-07     
    12     8.94e-07   1.10e-07     
 ------------------------------------------------------------------------------
                                   Orbital response converged.

 Computing density matrices... Done.
 CCSD calculation:   CPU 586.28 s  wall 152.88 s

 Transferring MO TPDM to AO TPDM
 Transferring g2_o1o1o1o1
 Transferring g2_o1o1o1v1
 Transferring g2_o1o1v1v1
 Transferring g2_o1v1o1v1
 Transferring g2_o1v1v1v1
 Transferring g2_v1v1v1v1
 Adding separable TPDM
 Computing TPDM gradient
 --------------------------------------------------------
 2e gradient
  Atom          X               Y               Z
 --------------------------------------------------------
    1        -60.905682       12.179984       -0.000000  
    2         15.956525      -35.281253        0.000000  
    3         14.398179       27.859219        0.000000  
    4         30.550978       -4.757949       -0.000000  
 --------------------------------------------------------
 --------------------------------------------------------
 Final gradient
  Atom          X               Y               Z
 --------------------------------------------------------
    1        -60.905682       12.179984       -0.000000  
    2         15.956525      -35.281253        0.000000  
    3         14.398179       27.859219        0.000000  
    4         30.550978       -4.757949       -0.000000  
 --------------------------------------------------------
 Analytic gradient from two-electron contribution:   CPU 413.43 s  wall 129.09 s

 Total ccman2 time:   CPU 1082.17 s  wall 303.60 s


 --------------------------------------------------------------
             Orbital Energies (a.u.) and Symmetries
 --------------------------------------------------------------

 Alpha MOs, Restricted
 -- Occupied --                  
******* -180.88 -169.69 -169.69 -104.86  -80.04  -80.03  -37.94
  1 A'    2 A'    3 A'    4 A'    5 A'    6 A'    7 A'    8 A'                 
-33.124 -33.120 -24.308 -24.307 -24.303 -10.584  -8.052  -8.049
  9 A'   10 A'   11 A'   12 A'   13 A'   14 A'   15 A'   16 A'                 
 -7.582  -7.569  -7.253  -5.486  -5.475  -5.474  -5.473  -5.461
 17 A'   18 A'   19 A'   20 A'   21 A'   22 A'   23 A'   24 A'                 
 -5.460-169.688 -33.120 -24.307 -24.303  -8.049  -5.475  -5.472
 25 A'    1 A"    2 A"    3 A"    4 A"    5 A"    6 A"    7 A"                 
 -5.460  -2.409  -2.404  -2.392  -1.133  -0.950  -0.838  -0.692
  8 A"   26 A'   27 A'   28 A'   29 A'   30 A'   31 A'   32 A'                 
 -0.538  -0.526  -0.445  -0.412  -0.379  -2.404  -2.392  -0.512
 33 A'   34 A'   35 A'   36 A'   37 A'    9 A"   10 A"   11 A"                 
 -0.426  -0.348
 12 A"   13 A"                                                                 
 -- Virtual --                   
  0.026   0.061   0.068   0.074   0.100   0.103   0.122   0.131
 38 A'   39 A'   40 A'   41 A'   42 A'   43 A'   44 A'   45 A'                 
  0.146   0.168   0.185   0.234   0.284   0.328   0.362   0.385
 46 A'   47 A'   48 A'   49 A'   50 A'   51 A'   52 A'   53 A'                 
  0.412   0.427   0.531   0.548   0.582   0.593   0.663   0.668
 54 A'   55 A'   56 A'   57 A'   58 A'   59 A'   60 A'   61 A'                 
  0.708   0.767   0.806   0.883   0.943   1.032   1.132   1.139
 62 A'   63 A'   64 A'   65 A'   66 A'   67 A'   68 A'   69 A'                 
  1.158   1.217   1.376   1.499   1.583   1.621   1.898   1.938
 70 A'   71 A'   72 A'   73 A'   74 A'   75 A'   76 A'   77 A'                 
  1.944   2.016   2.638   2.724   4.485   4.515   4.627   4.774
 78 A'   79 A'   80 A'   81 A'   82 A'   83 A'   84 A'   85 A'                 
  6.556   6.565   7.177   7.406  10.356  14.762  14.804  14.830
 86 A'   87 A'   88 A'   89 A'   90 A'   91 A'   92 A'   93 A'                 
 14.875  26.753  26.992  28.881  29.549  29.555  29.873  29.887
 94 A'   95 A'   96 A'   97 A'   98 A'   99 A'  100 A'  101 A'                 
 29.953 130.604 130.613 154.277 165.787 166.031 219.2121912.195
102 A'  103 A'  104 A'  105 A'  106 A'  107 A'  108 A'  109 A'                 
 -0.030   0.081   0.107   0.149   0.328   0.385   0.418   0.541
 14 A"   15 A"   16 A"   17 A"   18 A"   19 A"   20 A"   21 A"                 
  0.574   0.601   0.713   0.827   0.932   1.079   1.130   1.190
 22 A"   23 A"   24 A"   25 A"   26 A"   27 A"   28 A"   29 A"                 
  1.541   1.773   1.832   2.605   4.476   4.487   6.527  14.719
 30 A"   31 A"   32 A"   33 A"   34 A"   35 A"   36 A"   37 A"                 
 14.746  26.673  29.524  29.870  29.874 130.584
 38 A"   39 A"   40 A"   41 A"   42 A"   43 A"                                 

 Beta MOs, Restricted
 -- Occupied --                  
******* -180.88 -169.69 -169.69 -104.86  -80.04  -80.03  -37.94
  1 A'    2 A'    3 A'    4 A'    5 A'    6 A'    7 A'    8 A'                 
-33.124 -33.120 -24.308 -24.307 -24.303 -10.584  -8.052  -8.049
  9 A'   10 A'   11 A'   12 A'   13 A'   14 A'   15 A'   16 A'                 
 -7.582  -7.569  -7.253  -5.486  -5.475  -5.474  -5.473  -5.461
 17 A'   18 A'   19 A'   20 A'   21 A'   22 A'   23 A'   24 A'                 
 -5.460-169.688 -33.120 -24.307 -24.303  -8.049  -5.475  -5.472
 25 A'    1 A"    2 A"    3 A"    4 A"    5 A"    6 A"    7 A"                 
 -5.460  -2.409  -2.404  -2.392  -1.133  -0.950  -0.838  -0.692
  8 A"   26 A'   27 A'   28 A'   29 A'   30 A'   31 A'   32 A'                 
 -0.538  -0.526  -0.445  -0.412  -0.379  -2.404  -2.392  -0.512
 33 A'   34 A'   35 A'   36 A'   37 A'    9 A"   10 A"   11 A"                 
 -0.426  -0.348
 12 A"   13 A"                                                                 
 -- Virtual --                   
  0.026   0.061   0.068   0.074   0.100   0.103   0.122   0.131
 38 A'   39 A'   40 A'   41 A'   42 A'   43 A'   44 A'   45 A'                 
  0.146   0.168   0.185   0.234   0.284   0.328   0.362   0.385
 46 A'   47 A'   48 A'   49 A'   50 A'   51 A'   52 A'   53 A'                 
  0.412   0.427   0.531   0.548   0.582   0.593   0.663   0.668
 54 A'   55 A'   56 A'   57 A'   58 A'   59 A'   60 A'   61 A'                 
  0.708   0.767   0.806   0.883   0.943   1.032   1.132   1.139
 62 A'   63 A'   64 A'   65 A'   66 A'   67 A'   68 A'   69 A'                 
  1.158   1.217   1.376   1.499   1.583   1.621   1.898   1.938
 70 A'   71 A'   72 A'   73 A'   74 A'   75 A'   76 A'   77 A'                 
  1.944   2.016   2.638   2.724   4.485   4.515   4.627   4.774
 78 A'   79 A'   80 A'   81 A'   82 A'   83 A'   84 A'   85 A'                 
  6.556   6.565   7.177   7.406  10.356  14.762  14.804  14.830
 86 A'   87 A'   88 A'   89 A'   90 A'   91 A'   92 A'   93 A'                 
 14.875  26.753  26.992  28.881  29.549  29.555  29.873  29.887
 94 A'   95 A'   96 A'   97 A'   98 A'   99 A'  100 A'  101 A'                 
 29.953 130.604 130.613 154.277 165.787 166.031 219.2121912.195
102 A'  103 A'  104 A'  105 A'  106 A'  107 A'  108 A'  109 A'                 
 -0.030   0.081   0.107   0.149   0.328   0.385   0.418   0.541
 14 A"   15 A"   16 A"   17 A"   18 A"   19 A"   20 A"   21 A"                 
  0.574   0.601   0.713   0.827   0.932   1.079   1.130   1.190
 22 A"   23 A"   24 A"   25 A"   26 A"   27 A"   28 A"   29 A"                 
  1.541   1.773   1.832   2.605   4.476   4.487   6.527  14.719
 30 A"   31 A"   32 A"   33 A"   34 A"   35 A"   36 A"   37 A"                 
 14.746  26.673  29.524  29.870  29.874 130.584
 38 A"   39 A"   40 A"   41 A"   42 A"   43 A"                                 
 --------------------------------------------------------------

          Ground-State Mulliken Net Atomic Charges

     Atom                 Charge (a.u.)
  ----------------------------------------
      1 I                    -0.153661
      2 P                     0.189704
      3 P                     0.054357
      4 Cl                   -0.090400
  ----------------------------------------
  Sum of atomic charges =    -0.000000

 -----------------------------------------------------------------
                    Cartesian Multipole Moments
 -----------------------------------------------------------------
    Charge (ESU x 10^10)
                -0.0000
    Dipole Moment (Debye)
         X       0.4617      Y      -0.0743      Z      -0.0000
       Tot       0.4677
    Quadrupole Moments (Debye-Ang)
        XX     -72.5759     XY      -0.1450     YY     -68.9151
        XZ       0.0000     YZ       0.0000     ZZ     -68.2992
    Octopole Moments (Debye-Ang^2)
       XXX      97.0525    XXY      -5.3586    XYY      23.8774
       YYY      -3.9067    XXZ      -0.0000    XYZ       0.0000
       YYZ       0.0000    XZZ      21.8348    YZZ      -1.2727
       ZZZ       0.0000
    Hexadecapole Moments (Debye-Ang^3)
      XXXX   -1830.9141   XXXY     -26.1691   XXYY    -335.9564
      XYYY      -7.3198   YYYY    -229.3964   XXXZ      -0.0000
      XXYZ      -0.0000   XYYZ      -0.0000   YYYZ       0.0000
      XXZZ    -321.7973   XYZZ      -1.7597   YYZZ     -53.7890
      XZZZ      -0.0000   YZZZ       0.0000   ZZZZ    -100.7127
 -----------------------------------------------------------------
 DrvMan completing analytic gradient of the correlated energy
 Correlated dipole moment
            1
    1   0.1816537
    2  -0.0292357
    3  -0.0000000
 Energy read as -8058.414563071
 Full Analytical Gradient: (in a.u., or Hartree/Bohr)
             1             2             3             4
    1    0.00000339   -0.00011677    0.00012961   -0.00001623
    2   -0.00000422   -0.00013386    0.00010967    0.00002841
    3   -0.00000000   -0.00000000    0.00000000    0.00000000
 Gradient time:  CPU 0.73 s  wall 0.76 s
 ######################################################
 ######################################################
 # Starting finite difference calculation for IDERIV  #
 Finite diff step size:  1.88973e-03 a.u.
 ----------------------------------------------------------------
             Standard Nuclear Orientation (Angstroms)
    I     Atom           X                Y                Z
 ----------------------------------------------------------------
    1      I       1.7352310590    -0.0801575086     0.0000000000
    2      P      -0.5235809272     0.9799874437    -0.0000000000
    3      P      -1.6032914479    -0.7553278320     0.0000000000
    4      Cl     -3.5300682648     0.0516737518    -0.0000000000
 ----------------------------------------------------------------
 Nuclear Repulsion Energy =   548.3763296059 hartrees
 There are       50 alpha and       50 beta electrons

                       Distance Matrix (Angstroms)
             I (  1)   P (  2)   P (  3)
   P (  2)  2.495223
   P (  3)  3.406110  2.043794
   Cl(  4)  5.266949  3.146543  2.088952

 Requested basis set is 6-311++G(d,p)
 There are 63 shells and 152 basis functions
 A cutoff of  1.0D-14 yielded   1583 shell pairs
 There are      9925 function pairs (     11034 Cartesian)
 Smallest overlap matrix eigenvalue = 7.87E-04
 Guess MOs from SCF MO coefficient file

 -----------------------------------------------------------------------
  General SCF calculation program by
  Eric Jon Sundstrom, Paul Horn, Yuezhi Mao, Dmitri Zuev, Alec White,
  David Stuck, Shaama M.S., Shane Yost, Joonho Lee, David Small,
  Daniel Levine, Susi Lehtola, Hugh Burton, Evgeny Epifanovsky
 -----------------------------------------------------------------------
 Hartree-Fock
 using 4 threads for integral computing
 -------------------------------------------------------
 OpenMP Integral computing Module                
 Release: version 2.0, May 2017, Q-Chem Inc. Pleasanton 
 -------------------------------------------------------
 A restricted SCF calculation will be
 performed using DIIS
 SCF converges when DIIS error is below 1.0e-08
 ---------------------------------------
  Cycle       Energy         DIIS error
 ---------------------------------------
    1   -8057.8172593857      4.54e-06  
    2   -8057.8172594777      1.23e-06  
    3   -8057.8172594863      6.33e-07  
    4   -8057.8172594885      1.89e-07  
    5   -8057.8172594890      8.34e-08  
    6   -8057.8172594888      3.71e-08  
    7   -8057.8172594889      1.82e-08  
    8   -8057.8172594890      6.43e-09  Convergence criterion met
 ---------------------------------------
 SCF time:   CPU 7.65s  wall 3.00s 
 SCF   energy in the final basis set =    -8057.8172594890
 Total energy in the final basis set =    -8057.8172594890


 ------------------------------------------------------------------------------

   CCMAN2: suite of methods based on coupled cluster
           and equation of motion theories.

   Components:
   * libvmm-1.3-trunk
     by Evgeny Epifanovsky, Ilya Kaliman.
   * libtensor-2.5-trunk
     by Evgeny Epifanovsky, Michael Wormit, Dmitry Zuev, Sam Manzer, 
        Ilya Kaliman.
   * libcc-2.5-trunk
     by Evgeny Epifanovsky, Arik Landau, Tomasz Kus, Kirill Khistyaev, 
        Dmitry Zuev, Prashant Manohar, Xintian Feng, Anna Krylov, 
        Matthew Goldey, Alec White, Thomas Jagau, Kaushik Nanda, 
        Anastasia Gunina, Alexander Kunitsa, Joonho Lee.

   CCMAN original authors:
   Anna I. Krylov, C. David Sherrill, Steven R. Gwaltney,
   Edward F. C. Byrd (2000)
   Sergey V. Levchenko, Lyudmila V. Slipchenko, Tao Wang,
   Ana-Maria C. Cristian (2003)
   Piotr A. Pieniazek, C. Melania Oana, Evgeny Epifanovsky (2007)
   Prashant Manohar (2009)

 ------------------------------------------------------------------------------


 Allocating and initializing 29808MB of RAM...
 Calculation will run on 4 cores.


 Alpha MOs, Restricted
 -- Occupied --                  
******* -180.88 -169.69 -169.69 -169.69 -104.86  -80.04  -80.03
  1 A     2 A     3 A     4 A     5 A     6 A     7 A     8 A                  
-37.936 -33.124 -33.120 -33.120 -24.308 -24.307 -24.307 -24.303
  9 A    10 A    11 A    12 A    13 A    14 A    15 A    16 A                  
-24.303 -10.584  -8.052  -8.049  -8.049  -7.582  -7.569  -7.253
 17 A    18 A    19 A    20 A    21 A    22 A    23 A    24 A                  
 -5.486  -5.475  -5.475  -5.474  -5.473  -5.472  -5.461  -5.460
 25 A    26 A    27 A    28 A    29 A    30 A    31 A    32 A                  
 -5.460  -2.409  -2.404  -2.404  -2.392  -2.392  -1.133  -0.950
 33 A    34 A    35 A    36 A    37 A    38 A    39 A    40 A                  
 -0.838  -0.692  -0.538  -0.526  -0.512  -0.445  -0.426  -0.412
 41 A    42 A    43 A    44 A    45 A    46 A    47 A    48 A                  
 -0.379  -0.348
 49 A    50 A                                                                  
 -- Virtual --                   
 -0.030   0.026   0.061   0.068   0.074   0.081   0.100   0.103
 51 A    52 A    53 A    54 A    55 A    56 A    57 A    58 A                  
  0.107   0.122   0.131   0.146   0.149   0.168   0.185   0.234
 59 A    60 A    61 A    62 A    63 A    64 A    65 A    66 A                  
  0.284   0.328   0.328   0.362   0.385   0.385   0.412   0.418
 67 A    68 A    69 A    70 A    71 A    72 A    73 A    74 A                  
  0.427   0.531   0.541   0.548   0.574   0.582   0.593   0.601
 75 A    76 A    77 A    78 A    79 A    80 A    81 A    82 A                  
  0.663   0.668   0.708   0.713   0.767   0.806   0.827   0.883
 83 A    84 A    85 A    86 A    87 A    88 A    89 A    90 A                  
  0.932   0.943   1.032   1.079   1.130   1.132   1.139   1.158
 91 A    92 A    93 A    94 A    95 A    96 A    97 A    98 A                  
  1.190   1.217   1.376   1.499   1.541   1.583   1.621   1.773
 99 A   100 A   101 A   102 A   103 A   104 A   105 A   106 A                  
  1.832   1.898   1.938   1.944   2.016   2.605   2.638   2.724
107 A   108 A   109 A   110 A   111 A   112 A   113 A   114 A                  
  4.476   4.485   4.487   4.515   4.626   4.774   6.527   6.556
115 A   116 A   117 A   118 A   119 A   120 A   121 A   122 A                  
  6.565   7.177   7.406  10.356  14.719  14.746  14.762  14.804
123 A   124 A   125 A   126 A   127 A   128 A   129 A   130 A                  
 14.830  14.875  26.673  26.752  26.992  28.881  29.524  29.549
131 A   132 A   133 A   134 A   135 A   136 A   137 A   138 A                  
 29.555  29.870  29.873  29.874  29.887  29.953 130.584 130.604
139 A   140 A   141 A   142 A   143 A   144 A   145 A   146 A                  
130.613 154.276 165.786 166.031 219.2121912.195
147 A   148 A   149 A   150 A   151 A   152 A                                  

 Beta MOs, Restricted
 -- Occupied --                  
******* -180.88 -169.69 -169.69 -169.69 -104.86  -80.04  -80.03
  1 A     2 A     3 A     4 A     5 A     6 A     7 A     8 A                  
-37.936 -33.124 -33.120 -33.120 -24.308 -24.307 -24.307 -24.303
  9 A    10 A    11 A    12 A    13 A    14 A    15 A    16 A                  
-24.303 -10.584  -8.052  -8.049  -8.049  -7.582  -7.569  -7.253
 17 A    18 A    19 A    20 A    21 A    22 A    23 A    24 A                  
 -5.486  -5.475  -5.475  -5.474  -5.473  -5.472  -5.461  -5.460
 25 A    26 A    27 A    28 A    29 A    30 A    31 A    32 A                  
 -5.460  -2.409  -2.404  -2.404  -2.392  -2.392  -1.133  -0.950
 33 A    34 A    35 A    36 A    37 A    38 A    39 A    40 A                  
 -0.838  -0.692  -0.538  -0.526  -0.512  -0.445  -0.426  -0.412
 41 A    42 A    43 A    44 A    45 A    46 A    47 A    48 A                  
 -0.379  -0.348
 49 A    50 A                                                                  
 -- Virtual --                   
 -0.030   0.026   0.061   0.068   0.074   0.081   0.100   0.103
 51 A    52 A    53 A    54 A    55 A    56 A    57 A    58 A                  
  0.107   0.122   0.131   0.146   0.149   0.168   0.185   0.234
 59 A    60 A    61 A    62 A    63 A    64 A    65 A    66 A                  
  0.284   0.328   0.328   0.362   0.385   0.385   0.412   0.418
 67 A    68 A    69 A    70 A    71 A    72 A    73 A    74 A                  
  0.427   0.531   0.541   0.548   0.574   0.582   0.593   0.601
 75 A    76 A    77 A    78 A    79 A    80 A    81 A    82 A                  
  0.663   0.668   0.708   0.713   0.767   0.806   0.827   0.883
 83 A    84 A    85 A    86 A    87 A    88 A    89 A    90 A                  
  0.932   0.943   1.032   1.079   1.130   1.132   1.139   1.158
 91 A    92 A    93 A    94 A    95 A    96 A    97 A    98 A                  
  1.190   1.217   1.376   1.499   1.541   1.583   1.621   1.773
 99 A   100 A   101 A   102 A   103 A   104 A   105 A   106 A                  
  1.832   1.898   1.938   1.944   2.016   2.605   2.638   2.724
107 A   108 A   109 A   110 A   111 A   112 A   113 A   114 A                  
  4.476   4.485   4.487   4.515   4.626   4.774   6.527   6.556
115 A   116 A   117 A   118 A   119 A   120 A   121 A   122 A                  
  6.565   7.177   7.406  10.356  14.719  14.746  14.762  14.804
123 A   124 A   125 A   126 A   127 A   128 A   129 A   130 A                  
 14.830  14.875  26.673  26.752  26.992  28.881  29.524  29.549
131 A   132 A   133 A   134 A   135 A   136 A   137 A   138 A                  
 29.555  29.870  29.873  29.874  29.887  29.953 130.584 130.604
139 A   140 A   141 A   142 A   143 A   144 A   145 A   146 A                  
130.613 154.276 165.786 166.031 219.2121912.195
147 A   148 A   149 A   150 A   151 A   152 A                                  

 Occupation and symmetry of molecular orbitals

 Point group: C1 (1 irreducible representation).

                           A     All 
 -------------------------------------
 All molecular orbitals:
  - Alpha                  152   152 
  - Beta                   152   152 
 -------------------------------------
 Alpha orbitals:
  - Frozen occupied        33    33  
  - Active occupied        17    17  
  - Active virtual         102   102 
  - Frozen virtual         0     0   
 -------------------------------------
 Beta orbitals:
  - Frozen occupied        33    33  
  - Active occupied        17    17  
  - Active virtual         102   102 
  - Frozen virtual         0     0   
 -------------------------------------

 Import integrals:   CPU 0.00 s  wall 0.00 s

 Import integrals:   CPU 84.75 s  wall 21.91 s

 MP2 amplitudes:   CPU 0.16 s  wall 0.14 s

Running a double precision version
           CCSD T amplitudes will be solved using DIIS.

           Start     Size      MaxIter   EConv     TConv     
           3         7         100       1.00e-07  1.00e-05  
 ------------------------------------------------------------------------------
           Energy (a.u.)   Ediff      Tdiff       Comment
 ------------------------------------------------------------------------------
         -8058.38295103                           
     1   -8058.39486079   1.19e-02   8.18e-01     
     2   -8058.41062337   1.58e-02   1.01e-01     
     3   -8058.41212417   1.50e-03   4.16e-02     
     4   -8058.41396482   1.84e-03   1.37e-02     Switched to DIIS steps.
     5   -8058.41454998   5.85e-04   1.19e-02     
     6   -8058.41457024   2.03e-05   2.49e-03     
     7   -8058.41456165   8.59e-06   1.03e-03     
     8   -8058.41456215   4.97e-07   2.03e-04     
     9   -8058.41456277   6.20e-07   8.74e-05     
    10   -8058.41456283   5.67e-08   3.42e-05     
    11   -8058.41456290   7.79e-08   2.09e-05     
    12   -8058.41456290   6.80e-09   7.06e-06     
 ------------------------------------------------------------------------------
         -8058.41456290                           CCSD T converged.

End of double precision
 SCF energy                 = -8057.81725949
 MP2 energy                 = -8058.38295103
 CCSD correlation energy     =    -0.59730341
 CCSD total energy           = -8058.41456290

 CCSD  T1^2 = 0.0099  T2^2 = 0.3003  Leading amplitudes:

 Amplitude    Orbitals with energies
 -0.0172       50 (A) A                  ->    72 (A) A                   
              -0.3477                          0.3853                     
 -0.0172       50 (A) B                  ->    72 (A) B                   
              -0.3477                          0.3853                     
 -0.0154       44 (A) A                  ->    52 (A) A                   
              -0.5265                          0.0260                     
 -0.0154       44 (A) B                  ->    52 (A) B                   
              -0.5265                          0.0260                     

 Amplitude    Orbitals with energies
 -0.1170       50 (A) A      50 (A) B    ->    51 (A) A      51 (A) B     
              -0.3477       -0.3477           -0.0302       -0.0302       
  0.1170       50 (A) A      50 (A) B    ->    51 (A) B      51 (A) A     
              -0.3477       -0.3477           -0.0302       -0.0302       
  0.1170       50 (A) B      50 (A) A    ->    51 (A) A      51 (A) B     
              -0.3477       -0.3477           -0.0302       -0.0302       
 -0.1170       50 (A) B      50 (A) A    ->    51 (A) B      51 (A) A     
              -0.3477       -0.3477           -0.0302       -0.0302       

 Computing CCSD intemediates for later calculations in double precision
 Finished.

Running a double precision version
           CCSD Lambda amplitudes will be solved using DIIS.
           Start     Size      MaxIter   EConv     LConv     
           3         7         100       1.00e-07  1.00e-05  
 ------------------------------------------------------------------------------
            Enorm      Ldiff       Comment
 ------------------------------------------------------------------------------
     1     6.14e-02   4.92e-02     
     2     1.35e-02   5.09e-03     
     3     5.62e-03   2.52e-03     
     4     2.74e-03   1.23e-03     Switched to DIIS steps.
     5     8.98e-04   5.17e-04     
     6     4.03e-04   1.43e-04     
     7     1.28e-04   3.52e-05     
     8     5.74e-05   3.67e-06     
     9     2.22e-05   4.23e-06     
    10     8.66e-06   1.69e-06     
    11     2.96e-06   5.79e-07     
    12     1.43e-06   1.24e-07     
    13     6.27e-07   8.91e-08     
    14     2.83e-07   1.62e-09     
    15     1.32e-07   9.87e-09     
    16     4.63e-08   3.46e-09     
 ------------------------------------------------------------------------------
                                   CCSD Lambda converged.

 Computing density matrices in double precision...
           Orbital response amplitudes will be solved using DIIS.
           Start     Size      MaxIter   EConv     LConv     
           3         7         100       1.00e-06  1.00e-06  
 ------------------------------------------------------------------------------
            Enorm      Ldiff       Comment
 ------------------------------------------------------------------------------
     1     8.33e-02   1.09e-02     
     2     5.56e-02   1.86e-02     
     3     5.33e-02   1.51e-02     
     4     5.28e-03   1.99e-02     Switched to DIIS steps.
     5     2.70e-03   2.52e-04     
     6     7.57e-04   1.15e-04     
     7     1.89e-04   1.15e-04     
     8     1.03e-04   2.36e-05     
     9     3.08e-05   8.15e-06     
    10     9.92e-06   4.36e-07     
    11     3.85e-06   1.05e-07     
    12     8.94e-07   1.10e-07     
 ------------------------------------------------------------------------------
                                   Orbital response converged.

 Computing density matrices... Done.
 CCSD calculation:   CPU 1915.34 s  wall 489.55 s

 Transferring MO TPDM to AO TPDM
 Transferring g2_o1o1o1o1
 Transferring g2_o1o1o1v1
 Transferring g2_o1o1v1v1
 Transferring g2_o1v1o1v1
 Transferring g2_o1v1v1v1
 Transferring g2_v1v1v1v1
 Adding separable TPDM
 Computing TPDM gradient
 --------------------------------------------------------
 2e gradient
  Atom          X               Y               Z
 --------------------------------------------------------
    1        -60.878680       12.167691        0.000000  
    2         15.940547      -35.265604       -0.000000  
    3         14.389945       27.855835        0.000000  
    4         30.548187       -4.757922       -0.000000  
 --------------------------------------------------------
 --------------------------------------------------------
 Final gradient
  Atom          X               Y               Z
 --------------------------------------------------------
    1        -60.878680       12.167691        0.000000  
    2         15.940547      -35.265604       -0.000000  
    3         14.389945       27.855835        0.000000  
    4         30.548187       -4.757922       -0.000000  
 --------------------------------------------------------
 Analytic gradient from two-electron contribution:   CPU 429.23 s  wall 130.38 s

 Total ccman2 time:   CPU 2434.15 s  wall 643.49 s


 --------------------------------------------------------------

                    Orbital Energies (a.u.)
 --------------------------------------------------------------

 Alpha MOs
 -- Occupied --
*******-180.882-169.689-169.688-169.688-104.858 -80.043 -80.029
-37.936 -33.124 -33.120 -33.120 -24.308 -24.307 -24.307 -24.303
-24.303 -10.584  -8.052  -8.049  -8.049  -7.582  -7.569  -7.253
 -5.486  -5.475  -5.475  -5.474  -5.473  -5.472  -5.461  -5.460
 -5.460  -2.409  -2.404  -2.404  -2.392  -2.392  -1.133  -0.950
 -0.838  -0.692  -0.538  -0.526  -0.512  -0.445  -0.426  -0.412
 -0.379  -0.348
 -- Virtual --
 -0.030   0.026   0.061   0.068   0.074   0.081   0.100   0.103
  0.107   0.122   0.131   0.146   0.149   0.168   0.185   0.234
  0.284   0.328   0.328   0.362   0.385   0.385   0.412   0.418
  0.427   0.531   0.541   0.548   0.574   0.582   0.593   0.601
  0.663   0.668   0.708   0.713   0.767   0.806   0.827   0.883
  0.932   0.943   1.032   1.079   1.130   1.132   1.139   1.158
  1.190   1.217   1.376   1.499   1.541   1.583   1.621   1.773
  1.832   1.898   1.938   1.944   2.016   2.605   2.638   2.724
  4.476   4.485   4.487   4.515   4.626   4.774   6.527   6.556
  6.565   7.177   7.406  10.356  14.719  14.746  14.762  14.804
 14.830  14.875  26.673  26.752  26.992  28.881  29.524  29.549
 29.555  29.870  29.873  29.874  29.887  29.953 130.584 130.604
130.613 154.276 165.786 166.031 219.2121912.195
 --------------------------------------------------------------

          Ground-State Mulliken Net Atomic Charges

     Atom                 Charge (a.u.)
  ----------------------------------------
      1 I                    -0.153774
      2 P                     0.189788
      3 P                     0.054280
      4 Cl                   -0.090294
  ----------------------------------------
  Sum of atomic charges =     0.000000

 -----------------------------------------------------------------
                    Cartesian Multipole Moments
 -----------------------------------------------------------------
    Charge (ESU x 10^10)
                -0.0000
    Dipole Moment (Debye)
         X       0.4585      Y      -0.0740      Z      -0.0000
       Tot       0.4644
    Quadrupole Moments (Debye-Ang)
        XX     -72.5734     XY      -0.1456     YY     -68.9157
        XZ      -0.0000     YZ       0.0000     ZZ     -68.3009
    Octopole Moments (Debye-Ang^2)
       XXX      96.9475    XXY      -5.3599    XYY      23.8427
       YYY      -3.9059    XXZ      -0.0000    XYZ      -0.0000
       YYZ       0.0000    XZZ      21.8010    YZZ      -1.2731
       ZZZ       0.0000
    Hexadecapole Moments (Debye-Ang^3)
      XXXX   -1831.4077   XXXY     -26.1711   XXYY    -336.0598
      XYYY      -7.3153   YYYY    -229.3962   XXXZ       0.0000
      XXYZ       0.0000   XYYZ      -0.0000   YYYZ       0.0000
      XXZZ    -321.9003   XYZZ      -1.7573   YYZZ     -53.7904
      XZZZ      -0.0000   YZZZ       0.0000   ZZZZ    -100.7190
 -----------------------------------------------------------------
 DrvMan completing analytic gradient of the correlated energy
 Correlated dipole moment
            1
    1   0.1803729
    2  -0.0291228
    3  -0.0000000
 Energy read as -8058.414562896
 Full Analytical Gradient: (in a.u., or Hartree/Bohr)
             1             2             3             4
    1    0.00018283   -0.00026589    0.00010759   -0.00002453
    2   -0.00006832   -0.00007817    0.00012302    0.00002347
    3   -0.00000000    0.00000000   -0.00000000   -0.00000000
 Gradient time:  CPU 0.76 s  wall 0.79 s
 ----------------------------------------------------------------
             Standard Nuclear Orientation (Angstroms)
    I     Atom           X                Y                Z
 ----------------------------------------------------------------
    1      I       1.7332310590    -0.0801575086     0.0000000000
    2      P      -0.5235809272     0.9799874437    -0.0000000000
    3      P      -1.6032914479    -0.7553278320     0.0000000000
    4      Cl     -3.5300682648     0.0516737518    -0.0000000000
 ----------------------------------------------------------------
 Nuclear Repulsion Energy =   548.6042451897 hartrees
 There are       50 alpha and       50 beta electrons

                       Distance Matrix (Angstroms)
             I (  1)   P (  2)   P (  3)
   P (  2)  2.493413
   P (  3)  3.404150  2.043794
   Cl(  4)  5.264950  3.146543  2.088952

 Requested basis set is 6-311++G(d,p)
 There are 63 shells and 152 basis functions
 A cutoff of  1.0D-14 yielded   1584 shell pairs
 There are      9934 function pairs (     11043 Cartesian)
 Smallest overlap matrix eigenvalue = 7.87E-04
 Guess MOs from SCF MO coefficient file

 -----------------------------------------------------------------------
  General SCF calculation program by
  Eric Jon Sundstrom, Paul Horn, Yuezhi Mao, Dmitri Zuev, Alec White,
  David Stuck, Shaama M.S., Shane Yost, Joonho Lee, David Small,
  Daniel Levine, Susi Lehtola, Hugh Burton, Evgeny Epifanovsky
 -----------------------------------------------------------------------
 Hartree-Fock
 using 4 threads for integral computing
 -------------------------------------------------------
 OpenMP Integral computing Module                
 Release: version 2.0, May 2017, Q-Chem Inc. Pleasanton 
 -------------------------------------------------------
 A restricted SCF calculation will be
 performed using DIIS
 SCF converges when DIIS error is below 1.0e-08
 ---------------------------------------
  Cycle       Energy         DIIS error
 ---------------------------------------
    1   -8057.8172662880      9.08e-06  
    2   -8057.8172666558      2.46e-06  
    3   -8057.8172666908      1.27e-06  
    4   -8057.8172666990      3.78e-07  
    5   -8057.8172667005      1.67e-07  
    6   -8057.8172667008      7.41e-08  
    7   -8057.8172667009      3.65e-08  
    8   -8057.8172667009      1.29e-08  
    9   -8057.8172667009      3.90e-09  Convergence criterion met
 ---------------------------------------
 SCF time:   CPU 8.70s  wall 3.00s 
 SCF   energy in the final basis set =    -8057.8172667009
 Total energy in the final basis set =    -8057.8172667009


 ------------------------------------------------------------------------------

   CCMAN2: suite of methods based on coupled cluster
           and equation of motion theories.

   Components:
   * libvmm-1.3-trunk
     by Evgeny Epifanovsky, Ilya Kaliman.
   * libtensor-2.5-trunk
     by Evgeny Epifanovsky, Michael Wormit, Dmitry Zuev, Sam Manzer, 
        Ilya Kaliman.
   * libcc-2.5-trunk
     by Evgeny Epifanovsky, Arik Landau, Tomasz Kus, Kirill Khistyaev, 
        Dmitry Zuev, Prashant Manohar, Xintian Feng, Anna Krylov, 
        Matthew Goldey, Alec White, Thomas Jagau, Kaushik Nanda, 
        Anastasia Gunina, Alexander Kunitsa, Joonho Lee.

   CCMAN original authors:
   Anna I. Krylov, C. David Sherrill, Steven R. Gwaltney,
   Edward F. C. Byrd (2000)
   Sergey V. Levchenko, Lyudmila V. Slipchenko, Tao Wang,
   Ana-Maria C. Cristian (2003)
   Piotr A. Pieniazek, C. Melania Oana, Evgeny Epifanovsky (2007)
   Prashant Manohar (2009)

 ------------------------------------------------------------------------------


 Allocating and initializing 29808MB of RAM...
 Calculation will run on 4 cores.


 Alpha MOs, Restricted
 -- Occupied --                  
******* -180.88 -169.69 -169.69 -169.69 -104.86  -80.04  -80.03
  1 A     2 A     3 A     4 A     5 A     6 A     7 A     8 A                  
-37.936 -33.124 -33.120 -33.120 -24.308 -24.307 -24.307 -24.303
  9 A    10 A    11 A    12 A    13 A    14 A    15 A    16 A                  
-24.303 -10.584  -8.052  -8.049  -8.049  -7.582  -7.569  -7.253
 17 A    18 A    19 A    20 A    21 A    22 A    23 A    24 A                  
 -5.486  -5.475  -5.475  -5.474  -5.473  -5.472  -5.461  -5.460
 25 A    26 A    27 A    28 A    29 A    30 A    31 A    32 A                  
 -5.460  -2.409  -2.404  -2.404  -2.392  -2.392  -1.133  -0.950
 33 A    34 A    35 A    36 A    37 A    38 A    39 A    40 A                  
 -0.838  -0.692  -0.538  -0.526  -0.512  -0.445  -0.426  -0.412
 41 A    42 A    43 A    44 A    45 A    46 A    47 A    48 A                  
 -0.379  -0.348
 49 A    50 A                                                                  
 -- Virtual --                   
 -0.030   0.026   0.061   0.068   0.074   0.081   0.100   0.103
 51 A    52 A    53 A    54 A    55 A    56 A    57 A    58 A                  
  0.107   0.122   0.131   0.146   0.149   0.168   0.185   0.234
 59 A    60 A    61 A    62 A    63 A    64 A    65 A    66 A                  
  0.284   0.328   0.328   0.362   0.385   0.385   0.412   0.418
 67 A    68 A    69 A    70 A    71 A    72 A    73 A    74 A                  
  0.427   0.531   0.541   0.548   0.574   0.582   0.593   0.601
 75 A    76 A    77 A    78 A    79 A    80 A    81 A    82 A                  
  0.663   0.669   0.708   0.713   0.767   0.806   0.827   0.883
 83 A    84 A    85 A    86 A    87 A    88 A    89 A    90 A                  
  0.932   0.943   1.032   1.079   1.130   1.132   1.139   1.158
 91 A    92 A    93 A    94 A    95 A    96 A    97 A    98 A                  
  1.190   1.217   1.376   1.499   1.541   1.583   1.621   1.773
 99 A   100 A   101 A   102 A   103 A   104 A   105 A   106 A                  
  1.832   1.898   1.938   1.944   2.016   2.605   2.638   2.724
107 A   108 A   109 A   110 A   111 A   112 A   113 A   114 A                  
  4.476   4.485   4.487   4.515   4.627   4.774   6.527   6.556
115 A   116 A   117 A   118 A   119 A   120 A   121 A   122 A                  
  6.565   7.177   7.406  10.356  14.719  14.746  14.763  14.804
123 A   124 A   125 A   126 A   127 A   128 A   129 A   130 A                  
 14.831  14.875  26.673  26.753  26.992  28.881  29.524  29.549
131 A   132 A   133 A   134 A   135 A   136 A   137 A   138 A                  
 29.555  29.870  29.873  29.874  29.887  29.953 130.584 130.604
139 A   140 A   141 A   142 A   143 A   144 A   145 A   146 A                  
130.612 154.277 165.787 166.031 219.2121912.195
147 A   148 A   149 A   150 A   151 A   152 A                                  

 Beta MOs, Restricted
 -- Occupied --                  
******* -180.88 -169.69 -169.69 -169.69 -104.86  -80.04  -80.03
  1 A     2 A     3 A     4 A     5 A     6 A     7 A     8 A                  
-37.936 -33.124 -33.120 -33.120 -24.308 -24.307 -24.307 -24.303
  9 A    10 A    11 A    12 A    13 A    14 A    15 A    16 A                  
-24.303 -10.584  -8.052  -8.049  -8.049  -7.582  -7.569  -7.253
 17 A    18 A    19 A    20 A    21 A    22 A    23 A    24 A                  
 -5.486  -5.475  -5.475  -5.474  -5.473  -5.472  -5.461  -5.460
 25 A    26 A    27 A    28 A    29 A    30 A    31 A    32 A                  
 -5.460  -2.409  -2.404  -2.404  -2.392  -2.392  -1.133  -0.950
 33 A    34 A    35 A    36 A    37 A    38 A    39 A    40 A                  
 -0.838  -0.692  -0.538  -0.526  -0.512  -0.445  -0.426  -0.412
 41 A    42 A    43 A    44 A    45 A    46 A    47 A    48 A                  
 -0.379  -0.348
 49 A    50 A                                                                  
 -- Virtual --                   
 -0.030   0.026   0.061   0.068   0.074   0.081   0.100   0.103
 51 A    52 A    53 A    54 A    55 A    56 A    57 A    58 A                  
  0.107   0.122   0.131   0.146   0.149   0.168   0.185   0.234
 59 A    60 A    61 A    62 A    63 A    64 A    65 A    66 A                  
  0.284   0.328   0.328   0.362   0.385   0.385   0.412   0.418
 67 A    68 A    69 A    70 A    71 A    72 A    73 A    74 A                  
  0.427   0.531   0.541   0.548   0.574   0.582   0.593   0.601
 75 A    76 A    77 A    78 A    79 A    80 A    81 A    82 A                  
  0.663   0.669   0.708   0.713   0.767   0.806   0.827   0.883
 83 A    84 A    85 A    86 A    87 A    88 A    89 A    90 A                  
  0.932   0.943   1.032   1.079   1.130   1.132   1.139   1.158
 91 A    92 A    93 A    94 A    95 A    96 A    97 A    98 A                  
  1.190   1.217   1.376   1.499   1.541   1.583   1.621   1.773
 99 A   100 A   101 A   102 A   103 A   104 A   105 A   106 A                  
  1.832   1.898   1.938   1.944   2.016   2.605   2.638   2.724
107 A   108 A   109 A   110 A   111 A   112 A   113 A   114 A                  
  4.476   4.485   4.487   4.515   4.627   4.774   6.527   6.556
115 A   116 A   117 A   118 A   119 A   120 A   121 A   122 A                  
  6.565   7.177   7.406  10.356  14.719  14.746  14.763  14.804
123 A   124 A   125 A   126 A   127 A   128 A   129 A   130 A                  
 14.831  14.875  26.673  26.753  26.992  28.881  29.524  29.549
131 A   132 A   133 A   134 A   135 A   136 A   137 A   138 A                  
 29.555  29.870  29.873  29.874  29.887  29.953 130.584 130.604
139 A   140 A   141 A   142 A   143 A   144 A   145 A   146 A                  
130.612 154.277 165.787 166.031 219.2121912.195
147 A   148 A   149 A   150 A   151 A   152 A                                  

 Occupation and symmetry of molecular orbitals

 Point group: C1 (1 irreducible representation).

                           A     All 
 -------------------------------------
 All molecular orbitals:
  - Alpha                  152   152 
  - Beta                   152   152 
 -------------------------------------
 Alpha orbitals:
  - Frozen occupied        33    33  
  - Active occupied        17    17  
  - Active virtual         102   102 
  - Frozen virtual         0     0   
 -------------------------------------
 Beta orbitals:
  - Frozen occupied        33    33  
  - Active occupied        17    17  
  - Active virtual         102   102 
  - Frozen virtual         0     0   
 -------------------------------------

 Import integrals:   CPU 0.00 s  wall 0.00 s

 Import integrals:   CPU 84.63 s  wall 21.75 s

 MP2 amplitudes:   CPU 0.16 s  wall 0.12 s

Running a double precision version
           CCSD T amplitudes will be solved using DIIS.

           Start     Size      MaxIter   EConv     TConv     
           3         7         100       1.00e-07  1.00e-05  
 ------------------------------------------------------------------------------
           Energy (a.u.)   Ediff      Tdiff       Comment
 ------------------------------------------------------------------------------
         -8058.38296620                           
     1   -8058.39486657   1.19e-02   8.18e-01     
     2   -8058.41062571   1.58e-02   1.01e-01     
     3   -8058.41212577   1.50e-03   4.15e-02     
     4   -8058.41396543   1.84e-03   1.37e-02     Switched to DIIS steps.
     5   -8058.41455005   5.85e-04   1.19e-02     
     6   -8058.41457027   2.02e-05   2.49e-03     
     7   -8058.41456167   8.60e-06   1.03e-03     
     8   -8058.41456216   4.95e-07   2.03e-04     
     9   -8058.41456278   6.15e-07   8.70e-05     
    10   -8058.41456284   5.58e-08   3.41e-05     
    11   -8058.41456291   7.76e-08   2.08e-05     
    12   -8058.41456291   6.70e-09   7.04e-06     
 ------------------------------------------------------------------------------
         -8058.41456291                           CCSD T converged.

End of double precision
 SCF energy                 = -8057.81726670
 MP2 energy                 = -8058.38296620
 CCSD correlation energy     =    -0.59729621
 CCSD total energy           = -8058.41456291

 CCSD  T1^2 = 0.0099  T2^2 = 0.3003  Leading amplitudes:

 Amplitude    Orbitals with energies
  0.0172       50 (A) A                  ->    72 (A) A                   
              -0.3476                          0.3854                     
  0.0172       50 (A) B                  ->    72 (A) B                   
              -0.3476                          0.3854                     
  0.0153       44 (A) A                  ->    52 (A) A                   
              -0.5265                          0.0263                     
  0.0153       44 (A) B                  ->    52 (A) B                   
              -0.5265                          0.0263                     

 Amplitude    Orbitals with energies
 -0.1171       50 (A) A      50 (A) B    ->    51 (A) A      51 (A) B     
              -0.3476       -0.3476           -0.0302       -0.0302       
  0.1171       50 (A) A      50 (A) B    ->    51 (A) B      51 (A) A     
              -0.3476       -0.3476           -0.0302       -0.0302       
  0.1171       50 (A) B      50 (A) A    ->    51 (A) A      51 (A) B     
              -0.3476       -0.3476           -0.0302       -0.0302       
 -0.1171       50 (A) B      50 (A) A    ->    51 (A) B      51 (A) A     
              -0.3476       -0.3476           -0.0302       -0.0302       

 Computing CCSD intemediates for later calculations in double precision
 Finished.

Running a double precision version
           CCSD Lambda amplitudes will be solved using DIIS.
           Start     Size      MaxIter   EConv     LConv     
           3         7         100       1.00e-07  1.00e-05  
 ------------------------------------------------------------------------------
            Enorm      Ldiff       Comment
 ------------------------------------------------------------------------------
     1     6.14e-02   4.92e-02     
     2     1.35e-02   5.09e-03     
     3     5.62e-03   2.51e-03     
     4     2.74e-03   1.23e-03     Switched to DIIS steps.
     5     8.97e-04   5.16e-04     
     6     4.02e-04   1.43e-04     
     7     1.28e-04   3.51e-05     
     8     5.73e-05   3.67e-06     
     9     2.22e-05   4.22e-06     
    10     8.63e-06   1.69e-06     
    11     2.96e-06   5.79e-07     
    12     1.42e-06   1.24e-07     
    13     6.25e-07   8.91e-08     
    14     2.82e-07   1.74e-09     
    15     1.32e-07   9.87e-09     
    16     4.61e-08   3.46e-09     
 ------------------------------------------------------------------------------
                                   CCSD Lambda converged.

 Computing density matrices in double precision...
           Orbital response amplitudes will be solved using DIIS.
           Start     Size      MaxIter   EConv     LConv     
           3         7         100       1.00e-06  1.00e-06  
 ------------------------------------------------------------------------------
            Enorm      Ldiff       Comment
 ------------------------------------------------------------------------------
     1     8.32e-02   1.09e-02     
     2     5.55e-02   1.85e-02     
     3     5.33e-02   1.51e-02     
     4     5.35e-03   1.99e-02     Switched to DIIS steps.
     5     2.74e-03   2.38e-04     
     6     7.52e-04   1.12e-04     
     7     1.90e-04   1.16e-04     
     8     1.03e-04   2.36e-05     
     9     3.07e-05   8.08e-06     
    10     9.90e-06   4.46e-07     
    11     3.84e-06   1.05e-07     
    12     8.94e-07   1.10e-07     
 ------------------------------------------------------------------------------
                                   Orbital response converged.

 Computing density matrices... Done.
 CCSD calculation:   CPU 1916.76 s  wall 489.86 s

 Transferring MO TPDM to AO TPDM
 Transferring g2_o1o1o1o1
 Transferring g2_o1o1o1v1
 Transferring g2_o1o1v1v1
 Transferring g2_o1v1o1v1
 Transferring g2_o1v1v1v1
 Transferring g2_v1v1v1v1
 Adding separable TPDM
 Computing TPDM gradient
 --------------------------------------------------------
 2e gradient
  Atom          X               Y               Z
 --------------------------------------------------------
    1        -60.932685       12.192291       -0.000000  
    2         15.972505      -35.296920       -0.000000  
    3         14.406413       27.862606        0.000000  
    4         30.553768       -4.757977       -0.000000  
 --------------------------------------------------------
 --------------------------------------------------------
 Final gradient
  Atom          X               Y               Z
 --------------------------------------------------------
    1        -60.932685       12.192291       -0.000000  
    2         15.972505      -35.296920       -0.000000  
    3         14.406413       27.862606        0.000000  
    4         30.553768       -4.757977       -0.000000  
 --------------------------------------------------------
 Analytic gradient from two-electron contribution:   CPU 431.37 s  wall 131.25 s

 Total ccman2 time:   CPU 2437.70 s  wall 644.51 s


 --------------------------------------------------------------

                    Orbital Energies (a.u.)
 --------------------------------------------------------------

 Alpha MOs
 -- Occupied --
*******-180.882-169.689-169.688-169.688-104.857 -80.043 -80.029
-37.936 -33.124 -33.120 -33.120 -24.308 -24.307 -24.307 -24.303
-24.303 -10.584  -8.052  -8.049  -8.049  -7.582  -7.569  -7.253
 -5.486  -5.475  -5.475  -5.474  -5.473  -5.472  -5.461  -5.460
 -5.460  -2.409  -2.404  -2.404  -2.392  -2.392  -1.133  -0.950
 -0.838  -0.692  -0.538  -0.526  -0.512  -0.445  -0.426  -0.412
 -0.379  -0.348
 -- Virtual --
 -0.030   0.026   0.061   0.068   0.074   0.081   0.100   0.103
  0.107   0.122   0.131   0.146   0.149   0.168   0.185   0.234
  0.284   0.328   0.328   0.362   0.385   0.385   0.412   0.418
  0.427   0.531   0.541   0.548   0.574   0.582   0.593   0.601
  0.663   0.669   0.708   0.713   0.767   0.806   0.827   0.883
  0.932   0.943   1.032   1.079   1.130   1.132   1.139   1.158
  1.190   1.217   1.376   1.499   1.541   1.583   1.621   1.773
  1.832   1.898   1.938   1.944   2.016   2.605   2.638   2.724
  4.476   4.485   4.487   4.515   4.627   4.774   6.527   6.556
  6.565   7.177   7.406  10.356  14.719  14.746  14.763  14.804
 14.831  14.875  26.673  26.753  26.992  28.881  29.524  29.549
 29.555  29.870  29.873  29.874  29.887  29.953 130.584 130.604
130.612 154.277 165.787 166.031 219.2121912.195
 --------------------------------------------------------------

          Ground-State Mulliken Net Atomic Charges

     Atom                 Charge (a.u.)
  ----------------------------------------
      1 I                    -0.153549
      2 P                     0.189620
      3 P                     0.054434
      4 Cl                   -0.090506
  ----------------------------------------
  Sum of atomic charges =     0.000000

 -----------------------------------------------------------------
                    Cartesian Multipole Moments
 -----------------------------------------------------------------
    Charge (ESU x 10^10)
                -0.0000
    Dipole Moment (Debye)
         X       0.4650      Y      -0.0746      Z       0.0000
       Tot       0.4709
    Quadrupole Moments (Debye-Ang)
        XX     -72.5783     XY      -0.1443     YY     -68.9145
        XZ      -0.0000     YZ       0.0000     ZZ     -68.2976
    Octopole Moments (Debye-Ang^2)
       XXX      97.1575    XXY      -5.3573    XYY      23.9120
       YYY      -3.9076    XXZ       0.0000    XYZ      -0.0000
       YYZ       0.0000    XZZ      21.8686    YZZ      -1.2722
       ZZZ       0.0000
    Hexadecapole Moments (Debye-Ang^3)
      XXXX   -1830.4210   XXXY     -26.1672   XXYY    -335.8531
      XYYY      -7.3244   YYYY    -229.3967   XXXZ      -0.0000
      XXYZ      -0.0000   XYYZ       0.0000   YYYZ       0.0000
      XXZZ    -321.6943   XYZZ      -1.7621   YYZZ     -53.7877
      XZZZ      -0.0000   YZZZ       0.0000   ZZZZ    -100.7064
 -----------------------------------------------------------------
 DrvMan completing analytic gradient of the correlated energy
 Correlated dipole moment
            1
    1   0.1829355
    2  -0.0293486
    3   0.0000000
 Energy read as -8058.414562906
 Full Analytical Gradient: (in a.u., or Hartree/Bohr)
             1             2             3             4
    1   -0.00017669    0.00003288    0.00015171   -0.00000789
    2    0.00006015   -0.00018980    0.00009628    0.00003337
    3   -0.00000000    0.00000000   -0.00000000   -0.00000000
 Gradient time:  CPU 0.76 s  wall 0.79 s
 ----------------------------------------------------------------
             Standard Nuclear Orientation (Angstroms)
    I     Atom           X                Y                Z
 ----------------------------------------------------------------
    1      I       1.7342310590    -0.0791575086     0.0000000000
    2      P      -0.5235809272     0.9799874437    -0.0000000000
    3      P      -1.6032914479    -0.7553278320     0.0000000000
    4      Cl     -3.5300682648     0.0516737518    -0.0000000000
 ----------------------------------------------------------------
 Nuclear Repulsion Energy =   548.5122175028 hartrees
 There are       50 alpha and       50 beta electrons

                       Distance Matrix (Angstroms)
             I (  1)   P (  2)   P (  3)
   P (  2)  2.493893
   P (  3)  3.405329  2.043794
   Cl(  4)  5.265925  3.146543  2.088952

 Requested basis set is 6-311++G(d,p)
 There are 63 shells and 152 basis functions
 A cutoff of  1.0D-14 yielded   1584 shell pairs
 There are      9934 function pairs (     11043 Cartesian)
 Smallest overlap matrix eigenvalue = 7.87E-04
 Guess MOs from SCF MO coefficient file

 -----------------------------------------------------------------------
  General SCF calculation program by
  Eric Jon Sundstrom, Paul Horn, Yuezhi Mao, Dmitri Zuev, Alec White,
  David Stuck, Shaama M.S., Shane Yost, Joonho Lee, David Small,
  Daniel Levine, Susi Lehtola, Hugh Burton, Evgeny Epifanovsky
 -----------------------------------------------------------------------
 Hartree-Fock
 using 4 threads for integral computing
 -------------------------------------------------------
 OpenMP Integral computing Module                
 Release: version 2.0, May 2017, Q-Chem Inc. Pleasanton 
 -------------------------------------------------------
 A restricted SCF calculation will be
 performed using DIIS
 SCF converges when DIIS error is below 1.0e-08
 ---------------------------------------
  Cycle       Energy         DIIS error
 ---------------------------------------
    1   -8057.8172676097      4.00e-06  
    2   -8057.8172677032      1.18e-06  
    3   -8057.8172677162      5.89e-07  
    4   -8057.8172677189      2.49e-07  
    5   -8057.8172677197      8.99e-08  
    6   -8057.8172677197      3.17e-08  
    7   -8057.8172677199      1.34e-08  
    8   -8057.8172677199      4.76e-09  Convergence criterion met
 ---------------------------------------
 SCF time:   CPU 7.65s  wall 2.00s 
 SCF   energy in the final basis set =    -8057.8172677199
 Total energy in the final basis set =    -8057.8172677199


 ------------------------------------------------------------------------------

   CCMAN2: suite of methods based on coupled cluster
           and equation of motion theories.

   Components:
   * libvmm-1.3-trunk
     by Evgeny Epifanovsky, Ilya Kaliman.
   * libtensor-2.5-trunk
     by Evgeny Epifanovsky, Michael Wormit, Dmitry Zuev, Sam Manzer, 
        Ilya Kaliman.
   * libcc-2.5-trunk
     by Evgeny Epifanovsky, Arik Landau, Tomasz Kus, Kirill Khistyaev, 
        Dmitry Zuev, Prashant Manohar, Xintian Feng, Anna Krylov, 
        Matthew Goldey, Alec White, Thomas Jagau, Kaushik Nanda, 
        Anastasia Gunina, Alexander Kunitsa, Joonho Lee.

   CCMAN original authors:
   Anna I. Krylov, C. David Sherrill, Steven R. Gwaltney,
   Edward F. C. Byrd (2000)
   Sergey V. Levchenko, Lyudmila V. Slipchenko, Tao Wang,
   Ana-Maria C. Cristian (2003)
   Piotr A. Pieniazek, C. Melania Oana, Evgeny Epifanovsky (2007)
   Prashant Manohar (2009)

 ------------------------------------------------------------------------------


 Allocating and initializing 29808MB of RAM...
 Calculation will run on 4 cores.


 Alpha MOs, Restricted
 -- Occupied --                  
******* -180.88 -169.69 -169.69 -169.69 -104.86  -80.04  -80.03
  1 A     2 A     3 A     4 A     5 A     6 A     7 A     8 A                  
-37.936 -33.124 -33.120 -33.120 -24.308 -24.307 -24.307 -24.303
  9 A    10 A    11 A    12 A    13 A    14 A    15 A    16 A                  
-24.303 -10.584  -8.052  -8.049  -8.049  -7.582  -7.569  -7.253
 17 A    18 A    19 A    20 A    21 A    22 A    23 A    24 A                  
 -5.486  -5.475  -5.475  -5.474  -5.473  -5.472  -5.461  -5.460
 25 A    26 A    27 A    28 A    29 A    30 A    31 A    32 A                  
 -5.460  -2.409  -2.404  -2.404  -2.392  -2.392  -1.133  -0.950
 33 A    34 A    35 A    36 A    37 A    38 A    39 A    40 A                  
 -0.838  -0.692  -0.538  -0.526  -0.512  -0.445  -0.426  -0.412
 41 A    42 A    43 A    44 A    45 A    46 A    47 A    48 A                  
 -0.379  -0.348
 49 A    50 A                                                                  
 -- Virtual --                   
 -0.030   0.026   0.061   0.068   0.074   0.081   0.100   0.103
 51 A    52 A    53 A    54 A    55 A    56 A    57 A    58 A                  
  0.107   0.122   0.131   0.146   0.149   0.168   0.185   0.234
 59 A    60 A    61 A    62 A    63 A    64 A    65 A    66 A                  
  0.284   0.328   0.328   0.362   0.385   0.385   0.412   0.418
 67 A    68 A    69 A    70 A    71 A    72 A    73 A    74 A                  
  0.427   0.531   0.541   0.548   0.574   0.582   0.593   0.601
 75 A    76 A    77 A    78 A    79 A    80 A    81 A    82 A                  
  0.663   0.668   0.708   0.713   0.767   0.806   0.827   0.883
 83 A    84 A    85 A    86 A    87 A    88 A    89 A    90 A                  
  0.932   0.943   1.032   1.079   1.130   1.132   1.139   1.158
 91 A    92 A    93 A    94 A    95 A    96 A    97 A    98 A                  
  1.190   1.217   1.376   1.499   1.541   1.583   1.621   1.773
 99 A   100 A   101 A   102 A   103 A   104 A   105 A   106 A                  
  1.832   1.898   1.938   1.944   2.016   2.605   2.638   2.724
107 A   108 A   109 A   110 A   111 A   112 A   113 A   114 A                  
  4.476   4.485   4.487   4.515   4.627   4.774   6.527   6.556
115 A   116 A   117 A   118 A   119 A   120 A   121 A   122 A                  
  6.565   7.177   7.406  10.356  14.719  14.746  14.763  14.804
123 A   124 A   125 A   126 A   127 A   128 A   129 A   130 A                  
 14.831  14.875  26.673  26.753  26.992  28.881  29.524  29.549
131 A   132 A   133 A   134 A   135 A   136 A   137 A   138 A                  
 29.555  29.870  29.873  29.874  29.887  29.953 130.584 130.604
139 A   140 A   141 A   142 A   143 A   144 A   145 A   146 A                  
130.613 154.277 165.787 166.031 219.2121912.195
147 A   148 A   149 A   150 A   151 A   152 A                                  

 Beta MOs, Restricted
 -- Occupied --                  
******* -180.88 -169.69 -169.69 -169.69 -104.86  -80.04  -80.03
  1 A     2 A     3 A     4 A     5 A     6 A     7 A     8 A                  
-37.936 -33.124 -33.120 -33.120 -24.308 -24.307 -24.307 -24.303
  9 A    10 A    11 A    12 A    13 A    14 A    15 A    16 A                  
-24.303 -10.584  -8.052  -8.049  -8.049  -7.582  -7.569  -7.253
 17 A    18 A    19 A    20 A    21 A    22 A    23 A    24 A                  
 -5.486  -5.475  -5.475  -5.474  -5.473  -5.472  -5.461  -5.460
 25 A    26 A    27 A    28 A    29 A    30 A    31 A    32 A                  
 -5.460  -2.409  -2.404  -2.404  -2.392  -2.392  -1.133  -0.950
 33 A    34 A    35 A    36 A    37 A    38 A    39 A    40 A                  
 -0.838  -0.692  -0.538  -0.526  -0.512  -0.445  -0.426  -0.412
 41 A    42 A    43 A    44 A    45 A    46 A    47 A    48 A                  
 -0.379  -0.348
 49 A    50 A                                                                  
 -- Virtual --                   
 -0.030   0.026   0.061   0.068   0.074   0.081   0.100   0.103
 51 A    52 A    53 A    54 A    55 A    56 A    57 A    58 A                  
  0.107   0.122   0.131   0.146   0.149   0.168   0.185   0.234
 59 A    60 A    61 A    62 A    63 A    64 A    65 A    66 A                  
  0.284   0.328   0.328   0.362   0.385   0.385   0.412   0.418
 67 A    68 A    69 A    70 A    71 A    72 A    73 A    74 A                  
  0.427   0.531   0.541   0.548   0.574   0.582   0.593   0.601
 75 A    76 A    77 A    78 A    79 A    80 A    81 A    82 A                  
  0.663   0.668   0.708   0.713   0.767   0.806   0.827   0.883
 83 A    84 A    85 A    86 A    87 A    88 A    89 A    90 A                  
  0.932   0.943   1.032   1.079   1.130   1.132   1.139   1.158
 91 A    92 A    93 A    94 A    95 A    96 A    97 A    98 A                  
  1.190   1.217   1.376   1.499   1.541   1.583   1.621   1.773
 99 A   100 A   101 A   102 A   103 A   104 A   105 A   106 A                  
  1.832   1.898   1.938   1.944   2.016   2.605   2.638   2.724
107 A   108 A   109 A   110 A   111 A   112 A   113 A   114 A                  
  4.476   4.485   4.487   4.515   4.627   4.774   6.527   6.556
115 A   116 A   117 A   118 A   119 A   120 A   121 A   122 A                  
  6.565   7.177   7.406  10.356  14.719  14.746  14.763  14.804
123 A   124 A   125 A   126 A   127 A   128 A   129 A   130 A                  
 14.831  14.875  26.673  26.753  26.992  28.881  29.524  29.549
131 A   132 A   133 A   134 A   135 A   136 A   137 A   138 A                  
 29.555  29.870  29.873  29.874  29.887  29.953 130.584 130.604
139 A   140 A   141 A   142 A   143 A   144 A   145 A   146 A                  
130.613 154.277 165.787 166.031 219.2121912.195
147 A   148 A   149 A   150 A   151 A   152 A                                  

 Occupation and symmetry of molecular orbitals

 Point group: C1 (1 irreducible representation).

                           A     All 
 -------------------------------------
 All molecular orbitals:
  - Alpha                  152   152 
  - Beta                   152   152 
 -------------------------------------
 Alpha orbitals:
  - Frozen occupied        33    33  
  - Active occupied        17    17  
  - Active virtual         102   102 
  - Frozen virtual         0     0   
 -------------------------------------
 Beta orbitals:
  - Frozen occupied        33    33  
  - Active occupied        17    17  
  - Active virtual         102   102 
  - Frozen virtual         0     0   
 -------------------------------------

 Import integrals:   CPU 0.00 s  wall 0.00 s

 Import integrals:   CPU 85.13 s  wall 21.91 s

 MP2 amplitudes:   CPU 0.16 s  wall 0.12 s

Running a double precision version
           CCSD T amplitudes will be solved using DIIS.

           Start     Size      MaxIter   EConv     TConv     
           3         7         100       1.00e-07  1.00e-05  
 ------------------------------------------------------------------------------
           Energy (a.u.)   Ediff      Tdiff       Comment
 ------------------------------------------------------------------------------
         -8058.38296026                           
     1   -8058.39486535   1.19e-02   8.18e-01     
     2   -8058.41062508   1.58e-02   1.01e-01     
     3   -8058.41212550   1.50e-03   4.15e-02     
     4   -8058.41396539   1.84e-03   1.37e-02     Switched to DIIS steps.
     5   -8058.41455017   5.85e-04   1.19e-02     
     6   -8058.41457039   2.02e-05   2.49e-03     
     7   -8058.41456180   8.59e-06   1.03e-03     
     8   -8058.41456230   4.96e-07   2.03e-04     
     9   -8058.41456291   6.17e-07   8.71e-05     
    10   -8058.41456297   5.61e-08   3.41e-05     
    11   -8058.41456305   7.77e-08   2.08e-05     
    12   -8058.41456304   6.72e-09   7.04e-06     
 ------------------------------------------------------------------------------
         -8058.41456304                           CCSD T converged.

End of double precision
 SCF energy                 = -8057.81726772
 MP2 energy                 = -8058.38296026
 CCSD correlation energy     =    -0.59729532
 CCSD total energy           = -8058.41456304

 CCSD  T1^2 = 0.0099  T2^2 = 0.3003  Leading amplitudes:

 Amplitude    Orbitals with energies
 -0.0172       50 (A) A                  ->    72 (A) A                   
              -0.3477                          0.3854                     
 -0.0172       50 (A) B                  ->    72 (A) B                   
              -0.3477                          0.3854                     
 -0.0153       44 (A) A                  ->    52 (A) A                   
              -0.5265                          0.0262                     
 -0.0153       44 (A) B                  ->    52 (A) B                   
              -0.5265                          0.0262                     

 Amplitude    Orbitals with energies
 -0.1171       50 (A) A      50 (A) B    ->    51 (A) A      51 (A) B     
              -0.3477       -0.3477           -0.0302       -0.0302       
  0.1171       50 (A) A      50 (A) B    ->    51 (A) B      51 (A) A     
              -0.3477       -0.3477           -0.0302       -0.0302       
  0.1171       50 (A) B      50 (A) A    ->    51 (A) A      51 (A) B     
              -0.3477       -0.3477           -0.0302       -0.0302       
 -0.1171       50 (A) B      50 (A) A    ->    51 (A) B      51 (A) A     
              -0.3477       -0.3477           -0.0302       -0.0302       

 Computing CCSD intemediates for later calculations in double precision
 Finished.

Running a double precision version
           CCSD Lambda amplitudes will be solved using DIIS.
           Start     Size      MaxIter   EConv     LConv     
           3         7         100       1.00e-07  1.00e-05  
 ------------------------------------------------------------------------------
            Enorm      Ldiff       Comment
 ------------------------------------------------------------------------------
     1     6.14e-02   4.92e-02     
     2     1.35e-02   5.09e-03     
     3     5.62e-03   2.51e-03     
     4     2.74e-03   1.23e-03     Switched to DIIS steps.
     5     8.97e-04   5.16e-04     
     6     4.02e-04   1.43e-04     
     7     1.28e-04   3.51e-05     
     8     5.73e-05   3.67e-06     
     9     2.22e-05   4.23e-06     
    10     8.64e-06   1.69e-06     
    11     2.96e-06   5.79e-07     
    12     1.42e-06   1.24e-07     
    13     6.25e-07   8.92e-08     
    14     2.82e-07   1.75e-09     
    15     1.32e-07   9.89e-09     
    16     4.61e-08   3.45e-09     
 ------------------------------------------------------------------------------
                                   CCSD Lambda converged.

 Computing density matrices in double precision...
           Orbital response amplitudes will be solved using DIIS.
           Start     Size      MaxIter   EConv     LConv     
           3         7         100       1.00e-06  1.00e-06  
 ------------------------------------------------------------------------------
            Enorm      Ldiff       Comment
 ------------------------------------------------------------------------------
     1     8.33e-02   1.09e-02     
     2     5.55e-02   1.86e-02     
     3     5.33e-02   1.51e-02     
     4     5.32e-03   1.99e-02     Switched to DIIS steps.
     5     2.72e-03   2.43e-04     
     6     7.53e-04   1.13e-04     
     7     1.89e-04   1.16e-04     
     8     1.03e-04   2.36e-05     
     9     3.07e-05   8.10e-06     
    10     9.90e-06   4.43e-07     
    11     3.84e-06   1.04e-07     
    12     8.94e-07   1.10e-07     
 ------------------------------------------------------------------------------
                                   Orbital response converged.

 Computing density matrices... Done.
 CCSD calculation:   CPU 1916.98 s  wall 489.78 s

 Transferring MO TPDM to AO TPDM
 Transferring g2_o1o1o1o1
 Transferring g2_o1o1o1v1
 Transferring g2_o1o1v1v1
 Transferring g2_o1v1o1v1
 Transferring g2_o1v1v1v1
 Transferring g2_v1v1v1v1
 Adding separable TPDM
 Computing TPDM gradient
 --------------------------------------------------------
 2e gradient
  Atom          X               Y               Z
 --------------------------------------------------------
    1        -60.918110       12.164872       -0.000000  
    2         15.971287      -35.272184       -0.000000  
    3         14.395307       27.863918       -0.000000  
    4         30.551516       -4.756606        0.000000  
 --------------------------------------------------------
 --------------------------------------------------------
 Final gradient
  Atom          X               Y               Z
 --------------------------------------------------------
    1        -60.918110       12.164872       -0.000000  
    2         15.971287      -35.272184       -0.000000  
    3         14.395307       27.863918       -0.000000  
    4         30.551516       -4.756606        0.000000  
 --------------------------------------------------------
 Analytic gradient from two-electron contribution:   CPU 430.73 s  wall 130.94 s

 Total ccman2 time:   CPU 2437.28 s  wall 644.16 s


 --------------------------------------------------------------

                    Orbital Energies (a.u.)
 --------------------------------------------------------------

 Alpha MOs
 -- Occupied --
*******-180.882-169.689-169.688-169.688-104.858 -80.043 -80.029
-37.936 -33.124 -33.120 -33.120 -24.308 -24.307 -24.307 -24.303
-24.303 -10.584  -8.052  -8.049  -8.049  -7.582  -7.569  -7.253
 -5.486  -5.475  -5.475  -5.474  -5.473  -5.472  -5.461  -5.460
 -5.460  -2.409  -2.404  -2.404  -2.392  -2.392  -1.133  -0.950
 -0.838  -0.692  -0.538  -0.526  -0.512  -0.445  -0.426  -0.412
 -0.379  -0.348
 -- Virtual --
 -0.030   0.026   0.061   0.068   0.074   0.081   0.100   0.103
  0.107   0.122   0.131   0.146   0.149   0.168   0.185   0.234
  0.284   0.328   0.328   0.362   0.385   0.385   0.412   0.418
  0.427   0.531   0.541   0.548   0.574   0.582   0.593   0.601
  0.663   0.668   0.708   0.713   0.767   0.806   0.827   0.883
  0.932   0.943   1.032   1.079   1.130   1.132   1.139   1.158
  1.190   1.217   1.376   1.499   1.541   1.583   1.621   1.773
  1.832   1.898   1.938   1.944   2.016   2.605   2.638   2.724
  4.476   4.485   4.487   4.515   4.627   4.774   6.527   6.556
  6.565   7.177   7.406  10.356  14.719  14.746  14.763  14.804
 14.831  14.875  26.673  26.753  26.992  28.881  29.524  29.549
 29.555  29.870  29.873  29.874  29.887  29.953 130.584 130.604
130.613 154.277 165.787 166.031 219.2121912.195
 --------------------------------------------------------------

          Ground-State Mulliken Net Atomic Charges

     Atom                 Charge (a.u.)
  ----------------------------------------
      1 I                    -0.153566
      2 P                     0.189634
      3 P                     0.054306
      4 Cl                   -0.090374
  ----------------------------------------
  Sum of atomic charges =     0.000000

 -----------------------------------------------------------------
                    Cartesian Multipole Moments
 -----------------------------------------------------------------
    Charge (ESU x 10^10)
                 0.0000
    Dipole Moment (Debye)
         X       0.4632      Y      -0.0750      Z      -0.0000
       Tot       0.4692
    Quadrupole Moments (Debye-Ang)
        XX     -72.5738     XY      -0.1440     YY     -68.9172
        XZ      -0.0000     YZ       0.0000     ZZ     -68.2986
    Octopole Moments (Debye-Ang^2)
       XXX      97.0595    XXY      -5.3835    XYY      23.8778
       YYY      -3.9957    XXZ      -0.0000    XYZ       0.0000
       YYZ      -0.0000    XZZ      21.8374    YZZ      -1.3020
       ZZZ      -0.0000
    Hexadecapole Moments (Debye-Ang^3)
      XXXX   -1830.8662   XXXY     -26.3021   XXYY    -335.9666
      XYYY      -7.4650   YYYY    -229.3781   XXXZ       0.0000
      XXYZ      -0.0000   XYYZ       0.0000   YYYZ       0.0000
      XXZZ    -321.7951   XYZZ      -1.8110   YYZZ     -53.7849
      XZZZ       0.0000   YZZZ       0.0000   ZZZZ    -100.7105
 -----------------------------------------------------------------
 DrvMan completing analytic gradient of the correlated energy
 Correlated dipole moment
            1
    1   0.1822372
    2  -0.0295094
    3  -0.0000000
 Energy read as -8058.414563040
 Full Analytical Gradient: (in a.u., or Hartree/Bohr)
             1             2             3             4
    1   -0.00006088   -0.00004143    0.00012419   -0.00002188
    2    0.00003747   -0.00018626    0.00012043    0.00002835
    3    0.00000000    0.00000000    0.00000000   -0.00000000
 Gradient time:  CPU 0.68 s  wall 0.72 s
 ----------------------------------------------------------------
             Standard Nuclear Orientation (Angstroms)
    I     Atom           X                Y                Z
 ----------------------------------------------------------------
    1      I       1.7342310590    -0.0811575086     0.0000000000
    2      P      -0.5235809272     0.9799874437    -0.0000000000
    3      P      -1.6032914479    -0.7553278320     0.0000000000
    4      Cl     -3.5300682648     0.0516737518    -0.0000000000
 ----------------------------------------------------------------
 Nuclear Repulsion Energy =   548.4682661130 hartrees
 There are       50 alpha and       50 beta electrons

                       Distance Matrix (Angstroms)
             I (  1)   P (  2)   P (  3)
   P (  2)  2.494743
   P (  3)  3.404932  2.043794
   Cl(  4)  5.265975  3.146543  2.088952

 Requested basis set is 6-311++G(d,p)
 There are 63 shells and 152 basis functions
 A cutoff of  1.0D-14 yielded   1584 shell pairs
 There are      9934 function pairs (     11043 Cartesian)
 Smallest overlap matrix eigenvalue = 7.87E-04
 Guess MOs from SCF MO coefficient file

 -----------------------------------------------------------------------
  General SCF calculation program by
  Eric Jon Sundstrom, Paul Horn, Yuezhi Mao, Dmitri Zuev, Alec White,
  David Stuck, Shaama M.S., Shane Yost, Joonho Lee, David Small,
  Daniel Levine, Susi Lehtola, Hugh Burton, Evgeny Epifanovsky
 -----------------------------------------------------------------------
 Hartree-Fock
 using 4 threads for integral computing
 -------------------------------------------------------
 OpenMP Integral computing Module                
 Release: version 2.0, May 2017, Q-Chem Inc. Pleasanton 
 -------------------------------------------------------
 A restricted SCF calculation will be
 performed using DIIS
 SCF converges when DIIS error is below 1.0e-08
 ---------------------------------------
  Cycle       Energy         DIIS error
 ---------------------------------------
    1   -8057.8172585110      6.00e-06  
    2   -8057.8172587196      1.64e-06  
    3   -8057.8172587506      7.02e-07  
    4   -8057.8172587551      3.15e-07  
    5   -8057.8172587562      1.22e-07  
    6   -8057.8172587565      4.28e-08  
    7   -8057.8172587565      1.93e-08  
    8   -8057.8172587565      8.12e-09  Convergence criterion met
 ---------------------------------------
 SCF time:   CPU 7.72s  wall 2.00s 
 SCF   energy in the final basis set =    -8057.8172587565
 Total energy in the final basis set =    -8057.8172587565


 ------------------------------------------------------------------------------

   CCMAN2: suite of methods based on coupled cluster
           and equation of motion theories.

   Components:
   * libvmm-1.3-trunk
     by Evgeny Epifanovsky, Ilya Kaliman.
   * libtensor-2.5-trunk
     by Evgeny Epifanovsky, Michael Wormit, Dmitry Zuev, Sam Manzer, 
        Ilya Kaliman.
   * libcc-2.5-trunk
     by Evgeny Epifanovsky, Arik Landau, Tomasz Kus, Kirill Khistyaev, 
        Dmitry Zuev, Prashant Manohar, Xintian Feng, Anna Krylov, 
        Matthew Goldey, Alec White, Thomas Jagau, Kaushik Nanda, 
        Anastasia Gunina, Alexander Kunitsa, Joonho Lee.

   CCMAN original authors:
   Anna I. Krylov, C. David Sherrill, Steven R. Gwaltney,
   Edward F. C. Byrd (2000)
   Sergey V. Levchenko, Lyudmila V. Slipchenko, Tao Wang,
   Ana-Maria C. Cristian (2003)
   Piotr A. Pieniazek, C. Melania Oana, Evgeny Epifanovsky (2007)
   Prashant Manohar (2009)

 ------------------------------------------------------------------------------


 Allocating and initializing 29808MB of RAM...
 Calculation will run on 4 cores.


 Alpha MOs, Restricted
 -- Occupied --                  
******* -180.88 -169.69 -169.69 -169.69 -104.86  -80.04  -80.03
  1 A     2 A     3 A     4 A     5 A     6 A     7 A     8 A                  
-37.936 -33.124 -33.120 -33.120 -24.308 -24.307 -24.307 -24.303
  9 A    10 A    11 A    12 A    13 A    14 A    15 A    16 A                  
-24.303 -10.584  -8.052  -8.049  -8.049  -7.582  -7.569  -7.253
 17 A    18 A    19 A    20 A    21 A    22 A    23 A    24 A                  
 -5.486  -5.475  -5.475  -5.474  -5.473  -5.472  -5.461  -5.460
 25 A    26 A    27 A    28 A    29 A    30 A    31 A    32 A                  
 -5.460  -2.409  -2.404  -2.404  -2.392  -2.392  -1.133  -0.950
 33 A    34 A    35 A    36 A    37 A    38 A    39 A    40 A                  
 -0.838  -0.692  -0.538  -0.526  -0.512  -0.445  -0.426  -0.412
 41 A    42 A    43 A    44 A    45 A    46 A    47 A    48 A                  
 -0.379  -0.348
 49 A    50 A                                                                  
 -- Virtual --                   
 -0.030   0.026   0.061   0.068   0.074   0.081   0.100   0.103
 51 A    52 A    53 A    54 A    55 A    56 A    57 A    58 A                  
  0.107   0.122   0.131   0.146   0.149   0.168   0.185   0.234
 59 A    60 A    61 A    62 A    63 A    64 A    65 A    66 A                  
  0.284   0.328   0.328   0.362   0.385   0.385   0.412   0.418
 67 A    68 A    69 A    70 A    71 A    72 A    73 A    74 A                  
  0.427   0.531   0.541   0.548   0.574   0.582   0.593   0.601
 75 A    76 A    77 A    78 A    79 A    80 A    81 A    82 A                  
  0.663   0.668   0.708   0.713   0.767   0.806   0.827   0.883
 83 A    84 A    85 A    86 A    87 A    88 A    89 A    90 A                  
  0.932   0.943   1.032   1.079   1.130   1.132   1.139   1.158
 91 A    92 A    93 A    94 A    95 A    96 A    97 A    98 A                  
  1.190   1.217   1.376   1.499   1.541   1.583   1.621   1.773
 99 A   100 A   101 A   102 A   103 A   104 A   105 A   106 A                  
  1.832   1.898   1.938   1.944   2.016   2.605   2.638   2.724
107 A   108 A   109 A   110 A   111 A   112 A   113 A   114 A                  
  4.476   4.485   4.487   4.515   4.626   4.774   6.527   6.556
115 A   116 A   117 A   118 A   119 A   120 A   121 A   122 A                  
  6.565   7.177   7.406  10.356  14.719  14.746  14.762  14.804
123 A   124 A   125 A   126 A   127 A   128 A   129 A   130 A                  
 14.830  14.875  26.673  26.752  26.992  28.881  29.524  29.549
131 A   132 A   133 A   134 A   135 A   136 A   137 A   138 A                  
 29.555  29.870  29.873  29.874  29.887  29.953 130.584 130.604
139 A   140 A   141 A   142 A   143 A   144 A   145 A   146 A                  
130.613 154.277 165.787 166.031 219.2121912.195
147 A   148 A   149 A   150 A   151 A   152 A                                  

 Beta MOs, Restricted
 -- Occupied --                  
******* -180.88 -169.69 -169.69 -169.69 -104.86  -80.04  -80.03
  1 A     2 A     3 A     4 A     5 A     6 A     7 A     8 A                  
-37.936 -33.124 -33.120 -33.120 -24.308 -24.307 -24.307 -24.303
  9 A    10 A    11 A    12 A    13 A    14 A    15 A    16 A                  
-24.303 -10.584  -8.052  -8.049  -8.049  -7.582  -7.569  -7.253
 17 A    18 A    19 A    20 A    21 A    22 A    23 A    24 A                  
 -5.486  -5.475  -5.475  -5.474  -5.473  -5.472  -5.461  -5.460
 25 A    26 A    27 A    28 A    29 A    30 A    31 A    32 A                  
 -5.460  -2.409  -2.404  -2.404  -2.392  -2.392  -1.133  -0.950
 33 A    34 A    35 A    36 A    37 A    38 A    39 A    40 A                  
 -0.838  -0.692  -0.538  -0.526  -0.512  -0.445  -0.426  -0.412
 41 A    42 A    43 A    44 A    45 A    46 A    47 A    48 A                  
 -0.379  -0.348
 49 A    50 A                                                                  
 -- Virtual --                   
 -0.030   0.026   0.061   0.068   0.074   0.081   0.100   0.103
 51 A    52 A    53 A    54 A    55 A    56 A    57 A    58 A                  
  0.107   0.122   0.131   0.146   0.149   0.168   0.185   0.234
 59 A    60 A    61 A    62 A    63 A    64 A    65 A    66 A                  
  0.284   0.328   0.328   0.362   0.385   0.385   0.412   0.418
 67 A    68 A    69 A    70 A    71 A    72 A    73 A    74 A                  
  0.427   0.531   0.541   0.548   0.574   0.582   0.593   0.601
 75 A    76 A    77 A    78 A    79 A    80 A    81 A    82 A                  
  0.663   0.668   0.708   0.713   0.767   0.806   0.827   0.883
 83 A    84 A    85 A    86 A    87 A    88 A    89 A    90 A                  
  0.932   0.943   1.032   1.079   1.130   1.132   1.139   1.158
 91 A    92 A    93 A    94 A    95 A    96 A    97 A    98 A                  
  1.190   1.217   1.376   1.499   1.541   1.583   1.621   1.773
 99 A   100 A   101 A   102 A   103 A   104 A   105 A   106 A                  
  1.832   1.898   1.938   1.944   2.016   2.605   2.638   2.724
107 A   108 A   109 A   110 A   111 A   112 A   113 A   114 A                  
  4.476   4.485   4.487   4.515   4.626   4.774   6.527   6.556
115 A   116 A   117 A   118 A   119 A   120 A   121 A   122 A                  
  6.565   7.177   7.406  10.356  14.719  14.746  14.762  14.804
123 A   124 A   125 A   126 A   127 A   128 A   129 A   130 A                  
 14.830  14.875  26.673  26.752  26.992  28.881  29.524  29.549
131 A   132 A   133 A   134 A   135 A   136 A   137 A   138 A                  
 29.555  29.870  29.873  29.874  29.887  29.953 130.584 130.604
139 A   140 A   141 A   142 A   143 A   144 A   145 A   146 A                  
130.613 154.277 165.787 166.031 219.2121912.195
147 A   148 A   149 A   150 A   151 A   152 A                                  

 Occupation and symmetry of molecular orbitals

 Point group: C1 (1 irreducible representation).

                           A     All 
 -------------------------------------
 All molecular orbitals:
  - Alpha                  152   152 
  - Beta                   152   152 
 -------------------------------------
 Alpha orbitals:
  - Frozen occupied        33    33  
  - Active occupied        17    17  
  - Active virtual         102   102 
  - Frozen virtual         0     0   
 -------------------------------------
 Beta orbitals:
  - Frozen occupied        33    33  
  - Active occupied        17    17  
  - Active virtual         102   102 
  - Frozen virtual         0     0   
 -------------------------------------

 Import integrals:   CPU 0.00 s  wall 0.00 s

 Import integrals:   CPU 84.61 s  wall 21.70 s

 MP2 amplitudes:   CPU 0.16 s  wall 0.12 s

Running a double precision version
           CCSD T amplitudes will be solved using DIIS.

           Start     Size      MaxIter   EConv     TConv     
           3         7         100       1.00e-07  1.00e-05  
 ------------------------------------------------------------------------------
           Energy (a.u.)   Ediff      Tdiff       Comment
 ------------------------------------------------------------------------------
         -8058.38295722                           
     1   -8058.39486227   1.19e-02   8.18e-01     
     2   -8058.41062426   1.58e-02   1.01e-01     
     3   -8058.41212471   1.50e-03   4.16e-02     
     4   -8058.41396512   1.84e-03   1.37e-02     Switched to DIIS steps.
     5   -8058.41455013   5.85e-04   1.19e-02     
     6   -8058.41457038   2.02e-05   2.49e-03     
     7   -8058.41456178   8.59e-06   1.03e-03     
     8   -8058.41456228   4.97e-07   2.03e-04     
     9   -8058.41456290   6.18e-07   8.73e-05     
    10   -8058.41456295   5.65e-08   3.42e-05     
    11   -8058.41456303   7.78e-08   2.09e-05     
    12   -8058.41456302   6.78e-09   7.06e-06     
 ------------------------------------------------------------------------------
         -8058.41456302                           CCSD T converged.

End of double precision
 SCF energy                 = -8057.81725876
 MP2 energy                 = -8058.38295722
 CCSD correlation energy     =    -0.59730427
 CCSD total energy           = -8058.41456302

 CCSD  T1^2 = 0.0099  T2^2 = 0.3003  Leading amplitudes:

 Amplitude    Orbitals with energies
  0.0172       50 (A) A                  ->    72 (A) A                   
              -0.3477                          0.3853                     
  0.0172       50 (A) B                  ->    72 (A) B                   
              -0.3477                          0.3853                     
  0.0154       44 (A) A                  ->    52 (A) A                   
              -0.5265                          0.0261                     
  0.0154       44 (A) B                  ->    52 (A) B                   
              -0.5265                          0.0261                     

 Amplitude    Orbitals with energies
 -0.1170       50 (A) A      50 (A) B    ->    51 (A) A      51 (A) B     
              -0.3477       -0.3477           -0.0302       -0.0302       
  0.1170       50 (A) A      50 (A) B    ->    51 (A) B      51 (A) A     
              -0.3477       -0.3477           -0.0302       -0.0302       
  0.1170       50 (A) B      50 (A) A    ->    51 (A) A      51 (A) B     
              -0.3477       -0.3477           -0.0302       -0.0302       
 -0.1170       50 (A) B      50 (A) A    ->    51 (A) B      51 (A) A     
              -0.3477       -0.3477           -0.0302       -0.0302       

 Computing CCSD intemediates for later calculations in double precision
 Finished.

Running a double precision version
           CCSD Lambda amplitudes will be solved using DIIS.
           Start     Size      MaxIter   EConv     LConv     
           3         7         100       1.00e-07  1.00e-05  
 ------------------------------------------------------------------------------
            Enorm      Ldiff       Comment
 ------------------------------------------------------------------------------
     1     6.14e-02   4.92e-02     
     2     1.35e-02   5.09e-03     
     3     5.62e-03   2.51e-03     
     4     2.74e-03   1.23e-03     Switched to DIIS steps.
     5     8.98e-04   5.16e-04     
     6     4.02e-04   1.43e-04     
     7     1.28e-04   3.52e-05     
     8     5.74e-05   3.66e-06     
     9     2.22e-05   4.23e-06     
    10     8.65e-06   1.69e-06     
    11     2.96e-06   5.79e-07     
    12     1.43e-06   1.24e-07     
    13     6.27e-07   8.91e-08     
    14     2.82e-07   1.61e-09     
    15     1.32e-07   9.85e-09     
    16     4.62e-08   3.47e-09     
 ------------------------------------------------------------------------------
                                   CCSD Lambda converged.

 Computing density matrices in double precision...
           Orbital response amplitudes will be solved using DIIS.
           Start     Size      MaxIter   EConv     LConv     
           3         7         100       1.00e-06  1.00e-06  
 ------------------------------------------------------------------------------
            Enorm      Ldiff       Comment
 ------------------------------------------------------------------------------
     1     8.33e-02   1.09e-02     
     2     5.56e-02   1.86e-02     
     3     5.33e-02   1.51e-02     
     4     5.30e-03   1.99e-02     Switched to DIIS steps.
     5     2.71e-03   2.47e-04     
     6     7.56e-04   1.14e-04     
     7     1.90e-04   1.16e-04     
     8     1.03e-04   2.36e-05     
     9     3.08e-05   8.13e-06     
    10     9.92e-06   4.40e-07     
    11     3.84e-06   1.05e-07     
    12     8.94e-07   1.10e-07     
 ------------------------------------------------------------------------------
                                   Orbital response converged.

 Computing density matrices... Done.
 CCSD calculation:   CPU 1916.50 s  wall 490.09 s

 Transferring MO TPDM to AO TPDM
 Transferring g2_o1o1o1o1
 Transferring g2_o1o1o1v1
 Transferring g2_o1o1v1v1
 Transferring g2_o1v1o1v1
 Transferring g2_o1v1v1v1
 Transferring g2_v1v1v1v1
 Adding separable TPDM
 Computing TPDM gradient
 --------------------------------------------------------
 2e gradient
  Atom          X               Y               Z
 --------------------------------------------------------
    1        -60.893249       12.195088       -0.000000  
    2         15.941766      -35.290308        0.000000  
    3         14.401047       27.854513       -0.000000  
    4         30.550436       -4.759292        0.000000  
 --------------------------------------------------------
 --------------------------------------------------------
 Final gradient
  Atom          X               Y               Z
 --------------------------------------------------------
    1        -60.893249       12.195088       -0.000000  
    2         15.941766      -35.290308        0.000000  
    3         14.401047       27.854513       -0.000000  
    4         30.550436       -4.759292        0.000000  
 --------------------------------------------------------
 Analytic gradient from two-electron contribution:   CPU 433.77 s  wall 131.50 s

 Total ccman2 time:   CPU 2440.10 s  wall 645.02 s


 --------------------------------------------------------------

                    Orbital Energies (a.u.)
 --------------------------------------------------------------

 Alpha MOs
 -- Occupied --
*******-180.882-169.689-169.688-169.688-104.858 -80.043 -80.029
-37.936 -33.124 -33.120 -33.120 -24.308 -24.307 -24.307 -24.303
-24.303 -10.584  -8.052  -8.049  -8.049  -7.582  -7.569  -7.253
 -5.486  -5.475  -5.475  -5.474  -5.473  -5.472  -5.461  -5.460
 -5.460  -2.409  -2.404  -2.404  -2.392  -2.392  -1.133  -0.950
 -0.838  -0.692  -0.538  -0.526  -0.512  -0.445  -0.426  -0.412
 -0.379  -0.348
 -- Virtual --
 -0.030   0.026   0.061   0.068   0.074   0.081   0.100   0.103
  0.107   0.122   0.131   0.146   0.149   0.168   0.185   0.234
  0.284   0.328   0.328   0.362   0.385   0.385   0.412   0.418
  0.427   0.531   0.541   0.548   0.574   0.582   0.593   0.601
  0.663   0.668   0.708   0.713   0.767   0.806   0.827   0.883
  0.932   0.943   1.032   1.079   1.130   1.132   1.139   1.158
  1.190   1.217   1.376   1.499   1.541   1.583   1.621   1.773
  1.832   1.898   1.938   1.944   2.016   2.605   2.638   2.724
  4.476   4.485   4.487   4.515   4.626   4.774   6.527   6.556
  6.565   7.177   7.406  10.356  14.719  14.746  14.762  14.804
 14.830  14.875  26.673  26.752  26.992  28.881  29.524  29.549
 29.555  29.870  29.873  29.874  29.887  29.953 130.584 130.604
130.613 154.277 165.787 166.031 219.2121912.195
 --------------------------------------------------------------

          Ground-State Mulliken Net Atomic Charges

     Atom                 Charge (a.u.)
  ----------------------------------------
      1 I                    -0.153757
      2 P                     0.189775
      3 P                     0.054408
      4 Cl                   -0.090426
  ----------------------------------------
  Sum of atomic charges =    -0.000000

 -----------------------------------------------------------------
                    Cartesian Multipole Moments
 -----------------------------------------------------------------
    Charge (ESU x 10^10)
                 0.0000
    Dipole Moment (Debye)
         X       0.4602      Y      -0.0736      Z      -0.0000
       Tot       0.4661
    Quadrupole Moments (Debye-Ang)
        XX     -72.5779     XY      -0.1459     YY     -68.9130
        XZ       0.0000     YZ      -0.0000     ZZ     -68.2999
    Octopole Moments (Debye-Ang^2)
       XXX      97.0455    XXY      -5.3337    XYY      23.8769
       YYY      -3.8178    XXZ      -0.0000    XYZ       0.0000
       YYZ       0.0000    XZZ      21.8322    YZZ      -1.2434
       ZZZ       0.0000
    Hexadecapole Moments (Debye-Ang^3)
      XXXX   -1830.9621   XXXY     -26.0361   XXYY    -335.9463
      XYYY      -7.1747   YYYY    -229.4151   XXXZ       0.0000
      XXYZ      -0.0000   XYYZ      -0.0000   YYYZ      -0.0000
      XXZZ    -321.7995   XYZZ      -1.7084   YYZZ     -53.7933
      XZZZ      -0.0000   YZZZ      -0.0000   ZZZZ    -100.7149
 -----------------------------------------------------------------
 DrvMan completing analytic gradient of the correlated energy
 Correlated dipole moment
            1
    1   0.1810718
    2  -0.0289621
    3  -0.0000000
 Energy read as -8058.414563025
 Full Analytical Gradient: (in a.u., or Hartree/Bohr)
             1             2             3             4
    1    0.00006757   -0.00019204    0.00013504   -0.00001057
    2   -0.00004594   -0.00008146    0.00009892    0.00002847
    3    0.00000000   -0.00000000    0.00000000   -0.00000000
 Gradient time:  CPU 0.71 s  wall 0.76 s
 ----------------------------------------------------------------
             Standard Nuclear Orientation (Angstroms)
    I     Atom           X                Y                Z
 ----------------------------------------------------------------
    1      I       1.7342310590    -0.0801575086     0.0010000000
    2      P      -0.5235809272     0.9799874437    -0.0000000000
    3      P      -1.6032914479    -0.7553278320     0.0000000000
    4      Cl     -3.5300682648     0.0516737518    -0.0000000000
 ----------------------------------------------------------------
 Nuclear Repulsion Energy =   548.4902338308 hartrees
 There are       50 alpha and       50 beta electrons

                       Distance Matrix (Angstroms)
             I (  1)   P (  2)   P (  3)
   P (  2)  2.494318
   P (  3)  3.405130  2.043794
   Cl(  4)  5.265950  3.146543  2.088952

 Requested basis set is 6-311++G(d,p)
 There are 63 shells and 152 basis functions
 A cutoff of  1.0D-14 yielded   1584 shell pairs
 There are      9934 function pairs (     11043 Cartesian)
 Smallest overlap matrix eigenvalue = 7.87E-04
 Guess MOs from SCF MO coefficient file

 -----------------------------------------------------------------------
  General SCF calculation program by
  Eric Jon Sundstrom, Paul Horn, Yuezhi Mao, Dmitri Zuev, Alec White,
  David Stuck, Shaama M.S., Shane Yost, Joonho Lee, David Small,
  Daniel Levine, Susi Lehtola, Hugh Burton, Evgeny Epifanovsky
 -----------------------------------------------------------------------
 Hartree-Fock
 using 4 threads for integral computing
 -------------------------------------------------------
 OpenMP Integral computing Module                
 Release: version 2.0, May 2017, Q-Chem Inc. Pleasanton 
 -------------------------------------------------------
 A restricted SCF calculation will be
 performed using DIIS
 SCF converges when DIIS error is below 1.0e-08
 ---------------------------------------
  Cycle       Energy         DIIS error
 ---------------------------------------
    1   -8057.8172631621      3.84e-06  
    2   -8057.8172632553      1.09e-06  
    3   -8057.8172632708      4.42e-07  
    4   -8057.8172632728      2.06e-07  
    5   -8057.8172632736      7.64e-08  
    6   -8057.8172632735      2.74e-08  
    7   -8057.8172632735      1.32e-08  
    8   -8057.8172632734      5.89e-09  Convergence criterion met
 ---------------------------------------
 SCF time:   CPU 7.66s  wall 2.00s 
 SCF   energy in the final basis set =    -8057.8172632734
 Total energy in the final basis set =    -8057.8172632734


 ------------------------------------------------------------------------------

   CCMAN2: suite of methods based on coupled cluster
           and equation of motion theories.

   Components:
   * libvmm-1.3-trunk
     by Evgeny Epifanovsky, Ilya Kaliman.
   * libtensor-2.5-trunk
     by Evgeny Epifanovsky, Michael Wormit, Dmitry Zuev, Sam Manzer, 
        Ilya Kaliman.
   * libcc-2.5-trunk
     by Evgeny Epifanovsky, Arik Landau, Tomasz Kus, Kirill Khistyaev, 
        Dmitry Zuev, Prashant Manohar, Xintian Feng, Anna Krylov, 
        Matthew Goldey, Alec White, Thomas Jagau, Kaushik Nanda, 
        Anastasia Gunina, Alexander Kunitsa, Joonho Lee.

   CCMAN original authors:
   Anna I. Krylov, C. David Sherrill, Steven R. Gwaltney,
   Edward F. C. Byrd (2000)
   Sergey V. Levchenko, Lyudmila V. Slipchenko, Tao Wang,
   Ana-Maria C. Cristian (2003)
   Piotr A. Pieniazek, C. Melania Oana, Evgeny Epifanovsky (2007)
   Prashant Manohar (2009)

 ------------------------------------------------------------------------------


 Allocating and initializing 29808MB of RAM...
 Calculation will run on 4 cores.


 Alpha MOs, Restricted
 -- Occupied --                  
******* -180.88 -169.69 -169.69 -169.69 -104.86  -80.04  -80.03
  1 A     2 A     3 A     4 A     5 A     6 A     7 A     8 A                  
-37.936 -33.124 -33.120 -33.120 -24.308 -24.307 -24.307 -24.303
  9 A    10 A    11 A    12 A    13 A    14 A    15 A    16 A                  
-24.303 -10.584  -8.052  -8.049  -8.049  -7.582  -7.569  -7.253
 17 A    18 A    19 A    20 A    21 A    22 A    23 A    24 A                  
 -5.486  -5.475  -5.475  -5.474  -5.473  -5.472  -5.461  -5.460
 25 A    26 A    27 A    28 A    29 A    30 A    31 A    32 A                  
 -5.460  -2.409  -2.404  -2.404  -2.392  -2.392  -1.133  -0.950
 33 A    34 A    35 A    36 A    37 A    38 A    39 A    40 A                  
 -0.838  -0.692  -0.538  -0.526  -0.512  -0.445  -0.426  -0.412
 41 A    42 A    43 A    44 A    45 A    46 A    47 A    48 A                  
 -0.379  -0.348
 49 A    50 A                                                                  
 -- Virtual --                   
 -0.030   0.026   0.061   0.068   0.074   0.081   0.100   0.103
 51 A    52 A    53 A    54 A    55 A    56 A    57 A    58 A                  
  0.107   0.122   0.131   0.146   0.149   0.168   0.185   0.234
 59 A    60 A    61 A    62 A    63 A    64 A    65 A    66 A                  
  0.284   0.328   0.328   0.362   0.385   0.385   0.412   0.418
 67 A    68 A    69 A    70 A    71 A    72 A    73 A    74 A                  
  0.427   0.531   0.541   0.548   0.574   0.582   0.593   0.601
 75 A    76 A    77 A    78 A    79 A    80 A    81 A    82 A                  
  0.663   0.668   0.708   0.713   0.767   0.806   0.827   0.883
 83 A    84 A    85 A    86 A    87 A    88 A    89 A    90 A                  
  0.932   0.943   1.032   1.079   1.130   1.132   1.139   1.158
 91 A    92 A    93 A    94 A    95 A    96 A    97 A    98 A                  
  1.190   1.217   1.376   1.499   1.541   1.583   1.621   1.773
 99 A   100 A   101 A   102 A   103 A   104 A   105 A   106 A                  
  1.832   1.898   1.938   1.944   2.016   2.605   2.638   2.724
107 A   108 A   109 A   110 A   111 A   112 A   113 A   114 A                  
  4.476   4.485   4.487   4.515   4.627   4.774   6.527   6.556
115 A   116 A   117 A   118 A   119 A   120 A   121 A   122 A                  
  6.565   7.177   7.406  10.356  14.719  14.746  14.762  14.804
123 A   124 A   125 A   126 A   127 A   128 A   129 A   130 A                  
 14.830  14.875  26.673  26.753  26.992  28.881  29.524  29.549
131 A   132 A   133 A   134 A   135 A   136 A   137 A   138 A                  
 29.555  29.870  29.873  29.874  29.887  29.953 130.584 130.604
139 A   140 A   141 A   142 A   143 A   144 A   145 A   146 A                  
130.613 154.277 165.787 166.031 219.2121912.195
147 A   148 A   149 A   150 A   151 A   152 A                                  

 Beta MOs, Restricted
 -- Occupied --                  
******* -180.88 -169.69 -169.69 -169.69 -104.86  -80.04  -80.03
  1 A     2 A     3 A     4 A     5 A     6 A     7 A     8 A                  
-37.936 -33.124 -33.120 -33.120 -24.308 -24.307 -24.307 -24.303
  9 A    10 A    11 A    12 A    13 A    14 A    15 A    16 A                  
-24.303 -10.584  -8.052  -8.049  -8.049  -7.582  -7.569  -7.253
 17 A    18 A    19 A    20 A    21 A    22 A    23 A    24 A                  
 -5.486  -5.475  -5.475  -5.474  -5.473  -5.472  -5.461  -5.460
 25 A    26 A    27 A    28 A    29 A    30 A    31 A    32 A                  
 -5.460  -2.409  -2.404  -2.404  -2.392  -2.392  -1.133  -0.950
 33 A    34 A    35 A    36 A    37 A    38 A    39 A    40 A                  
 -0.838  -0.692  -0.538  -0.526  -0.512  -0.445  -0.426  -0.412
 41 A    42 A    43 A    44 A    45 A    46 A    47 A    48 A                  
 -0.379  -0.348
 49 A    50 A                                                                  
 -- Virtual --                   
 -0.030   0.026   0.061   0.068   0.074   0.081   0.100   0.103
 51 A    52 A    53 A    54 A    55 A    56 A    57 A    58 A                  
  0.107   0.122   0.131   0.146   0.149   0.168   0.185   0.234
 59 A    60 A    61 A    62 A    63 A    64 A    65 A    66 A                  
  0.284   0.328   0.328   0.362   0.385   0.385   0.412   0.418
 67 A    68 A    69 A    70 A    71 A    72 A    73 A    74 A                  
  0.427   0.531   0.541   0.548   0.574   0.582   0.593   0.601
 75 A    76 A    77 A    78 A    79 A    80 A    81 A    82 A                  
  0.663   0.668   0.708   0.713   0.767   0.806   0.827   0.883
 83 A    84 A    85 A    86 A    87 A    88 A    89 A    90 A                  
  0.932   0.943   1.032   1.079   1.130   1.132   1.139   1.158
 91 A    92 A    93 A    94 A    95 A    96 A    97 A    98 A                  
  1.190   1.217   1.376   1.499   1.541   1.583   1.621   1.773
 99 A   100 A   101 A   102 A   103 A   104 A   105 A   106 A                  
  1.832   1.898   1.938   1.944   2.016   2.605   2.638   2.724
107 A   108 A   109 A   110 A   111 A   112 A   113 A   114 A                  
  4.476   4.485   4.487   4.515   4.627   4.774   6.527   6.556
115 A   116 A   117 A   118 A   119 A   120 A   121 A   122 A                  
  6.565   7.177   7.406  10.356  14.719  14.746  14.762  14.804
123 A   124 A   125 A   126 A   127 A   128 A   129 A   130 A                  
 14.830  14.875  26.673  26.753  26.992  28.881  29.524  29.549
131 A   132 A   133 A   134 A   135 A   136 A   137 A   138 A                  
 29.555  29.870  29.873  29.874  29.887  29.953 130.584 130.604
139 A   140 A   141 A   142 A   143 A   144 A   145 A   146 A                  
130.613 154.277 165.787 166.031 219.2121912.195
147 A   148 A   149 A   150 A   151 A   152 A                                  

 Occupation and symmetry of molecular orbitals

 Point group: C1 (1 irreducible representation).

                           A     All 
 -------------------------------------
 All molecular orbitals:
  - Alpha                  152   152 
  - Beta                   152   152 
 -------------------------------------
 Alpha orbitals:
  - Frozen occupied        33    33  
  - Active occupied        17    17  
  - Active virtual         102   102 
  - Frozen virtual         0     0   
 -------------------------------------
 Beta orbitals:
  - Frozen occupied        33    33  
  - Active occupied        17    17  
  - Active virtual         102   102 
  - Frozen virtual         0     0   
 -------------------------------------

 Import integrals:   CPU 0.00 s  wall 0.00 s

 Import integrals:   CPU 85.94 s  wall 22.30 s

 MP2 amplitudes:   CPU 0.16 s  wall 0.12 s

Running a double precision version
           CCSD T amplitudes will be solved using DIIS.

           Start     Size      MaxIter   EConv     TConv     
           3         7         100       1.00e-07  1.00e-05  
 ------------------------------------------------------------------------------
           Energy (a.u.)   Ediff      Tdiff       Comment
 ------------------------------------------------------------------------------
         -8058.38295877                           
     1   -8058.39486384   1.19e-02   8.18e-01     
     2   -8058.41062470   1.58e-02   1.01e-01     
     3   -8058.41212514   1.50e-03   4.15e-02     
     4   -8058.41396529   1.84e-03   1.37e-02     Switched to DIIS steps.
     5   -8058.41455018   5.85e-04   1.19e-02     
     6   -8058.41457042   2.02e-05   2.49e-03     
     7   -8058.41456182   8.59e-06   1.03e-03     
     8   -8058.41456232   4.96e-07   2.03e-04     
     9   -8058.41456294   6.17e-07   8.72e-05     
    10   -8058.41456299   5.63e-08   3.41e-05     
    11   -8058.41456307   7.78e-08   2.08e-05     
    12   -8058.41456307   6.75e-09   7.05e-06     
 ------------------------------------------------------------------------------
         -8058.41456307                           CCSD T converged.

End of double precision
 SCF energy                 = -8057.81726327
 MP2 energy                 = -8058.38295877
 CCSD correlation energy     =    -0.59729979
 CCSD total energy           = -8058.41456307

 CCSD  T1^2 = 0.0099  T2^2 = 0.3003  Leading amplitudes:

 Amplitude    Orbitals with energies
 -0.0172       50 (A) A                  ->    72 (A) A                   
              -0.3477                          0.3854                     
 -0.0172       50 (A) B                  ->    72 (A) B                   
              -0.3477                          0.3854                     
 -0.0153       44 (A) A                  ->    52 (A) A                   
              -0.5265                          0.0261                     
 -0.0153       44 (A) B                  ->    52 (A) B                   
              -0.5265                          0.0261                     

 Amplitude    Orbitals with energies
 -0.1170       50 (A) A      50 (A) B    ->    51 (A) A      51 (A) B     
              -0.3477       -0.3477           -0.0302       -0.0302       
  0.1170       50 (A) A      50 (A) B    ->    51 (A) B      51 (A) A     
              -0.3477       -0.3477           -0.0302       -0.0302       
  0.1170       50 (A) B      50 (A) A    ->    51 (A) A      51 (A) B     
              -0.3477       -0.3477           -0.0302       -0.0302       
 -0.1170       50 (A) B      50 (A) A    ->    51 (A) B      51 (A) A     
              -0.3477       -0.3477           -0.0302       -0.0302       

 Computing CCSD intemediates for later calculations in double precision
 Finished.

Running a double precision version
           CCSD Lambda amplitudes will be solved using DIIS.
           Start     Size      MaxIter   EConv     LConv     
           3         7         100       1.00e-07  1.00e-05  
 ------------------------------------------------------------------------------
            Enorm      Ldiff       Comment
 ------------------------------------------------------------------------------
     1     6.14e-02   4.92e-02     
     2     1.35e-02   5.09e-03     
     3     5.62e-03   2.51e-03     
     4     2.74e-03   1.23e-03     Switched to DIIS steps.
     5     8.98e-04   5.16e-04     
     6     4.02e-04   1.43e-04     
     7     1.28e-04   3.51e-05     
     8     5.74e-05   3.67e-06     
     9     2.22e-05   4.23e-06     
    10     8.64e-06   1.69e-06     
    11     2.96e-06   5.79e-07     
    12     1.43e-06   1.24e-07     
    13     6.26e-07   8.91e-08     
    14     2.82e-07   1.68e-09     
    15     1.32e-07   9.87e-09     
    16     4.62e-08   3.46e-09     
 ------------------------------------------------------------------------------
                                   CCSD Lambda converged.

 Computing density matrices in double precision...
           Orbital response amplitudes will be solved using DIIS.
           Start     Size      MaxIter   EConv     LConv     
           3         7         100       1.00e-06  1.00e-06  
 ------------------------------------------------------------------------------
            Enorm      Ldiff       Comment
 ------------------------------------------------------------------------------
     1     8.33e-02   1.09e-02     
     2     5.55e-02   1.86e-02     
     3     5.33e-02   1.51e-02     
     4     5.31e-03   1.99e-02     Switched to DIIS steps.
     5     2.72e-03   2.45e-04     
     6     7.55e-04   1.14e-04     
     7     1.90e-04   1.16e-04     
     8     1.03e-04   2.36e-05     
     9     3.07e-05   8.11e-06     
    10     9.91e-06   4.43e-07     
    11     3.84e-06   1.05e-07     
    12     8.94e-07   1.10e-07     
 ------------------------------------------------------------------------------
                                   Orbital response converged.

 Computing density matrices... Done.
 CCSD calculation:   CPU 1917.89 s  wall 490.43 s

 Transferring MO TPDM to AO TPDM
 Transferring g2_o1o1o1o1
 Transferring g2_o1o1o1v1
 Transferring g2_o1o1v1v1
 Transferring g2_o1v1o1v1
 Transferring g2_o1v1v1v1
 Transferring g2_v1v1v1v1
 Adding separable TPDM
 Computing TPDM gradient
 --------------------------------------------------------
 2e gradient
  Atom          X               Y               Z
 --------------------------------------------------------
    1        -60.905670       12.179983       -0.022242  
    2         15.956517      -35.281252        0.014761  
    3         14.398176       27.859220        0.006220  
    4         30.550977       -4.757950        0.001261  
 --------------------------------------------------------
 --------------------------------------------------------
 Final gradient
  Atom          X               Y               Z
 --------------------------------------------------------
    1        -60.905670       12.179983       -0.022242  
    2         15.956517      -35.281252        0.014761  
    3         14.398176       27.859220        0.006220  
    4         30.550977       -4.757950        0.001261  
 --------------------------------------------------------
 Analytic gradient from two-electron contribution:   CPU 430.51 s  wall 131.66 s

 Total ccman2 time:   CPU 2439.63 s  wall 646.16 s


 --------------------------------------------------------------

                    Orbital Energies (a.u.)
 --------------------------------------------------------------

 Alpha MOs
 -- Occupied --
*******-180.882-169.689-169.688-169.688-104.858 -80.043 -80.029
-37.936 -33.124 -33.120 -33.120 -24.308 -24.307 -24.307 -24.303
-24.303 -10.584  -8.052  -8.049  -8.049  -7.582  -7.569  -7.253
 -5.486  -5.475  -5.475  -5.474  -5.473  -5.472  -5.461  -5.460
 -5.460  -2.409  -2.404  -2.404  -2.392  -2.392  -1.133  -0.950
 -0.838  -0.692  -0.538  -0.526  -0.512  -0.445  -0.426  -0.412
 -0.379  -0.348
 -- Virtual --
 -0.030   0.026   0.061   0.068   0.074   0.081   0.100   0.103
  0.107   0.122   0.131   0.146   0.149   0.168   0.185   0.234
  0.284   0.328   0.328   0.362   0.385   0.385   0.412   0.418
  0.427   0.531   0.541   0.548   0.574   0.582   0.593   0.601
  0.663   0.668   0.708   0.713   0.767   0.806   0.827   0.883
  0.932   0.943   1.032   1.079   1.130   1.132   1.139   1.158
  1.190   1.217   1.376   1.499   1.541   1.583   1.621   1.773
  1.832   1.898   1.938   1.944   2.016   2.605   2.638   2.724
  4.476   4.485   4.487   4.515   4.627   4.774   6.527   6.556
  6.565   7.177   7.406  10.356  14.719  14.746  14.762  14.804
 14.830  14.875  26.673  26.753  26.992  28.881  29.524  29.549
 29.555  29.870  29.873  29.874  29.887  29.953 130.584 130.604
130.613 154.277 165.787 166.031 219.2121912.195
 --------------------------------------------------------------

          Ground-State Mulliken Net Atomic Charges

     Atom                 Charge (a.u.)
  ----------------------------------------
      1 I                    -0.153661
      2 P                     0.189704
      3 P                     0.054357
      4 Cl                   -0.090400
  ----------------------------------------
  Sum of atomic charges =     0.000000

 -----------------------------------------------------------------
                    Cartesian Multipole Moments
 -----------------------------------------------------------------
    Charge (ESU x 10^10)
                -0.0000
    Dipole Moment (Debye)
         X       0.4617      Y      -0.0743      Z      -0.0003
       Tot       0.4677
    Quadrupole Moments (Debye-Ang)
        XX     -72.5759     XY      -0.1450     YY     -68.9151
        XZ       0.0007     YZ      -0.0002     ZZ     -68.2992
    Octopole Moments (Debye-Ang^2)
       XXX      97.0525    XXY      -5.3586    XYY      23.8774
       YYY      -3.9067    XXZ      -0.0233    XYZ      -0.0021
       YYZ      -0.0290    XZZ      21.8348    YZZ      -1.2727
       ZZZ      -0.0886
    Hexadecapole Moments (Debye-Ang^3)
      XXXX   -1830.9140   XXXY     -26.1691   XXYY    -335.9564
      XYYY      -7.3198   YYYY    -229.3964   XXXZ      -0.1299
      XXYZ      -0.0041   XYYZ      -0.0490   YYYZ       0.0074
      XXZZ    -321.7973   XYZZ      -1.7597   YYZZ     -53.7891
      XZZZ      -0.1536   YZZZ       0.0073   ZZZZ    -100.7129
 -----------------------------------------------------------------
 DrvMan completing analytic gradient of the correlated energy
 Correlated dipole moment
            1
    1   0.1816533
    2  -0.0292357
    3  -0.0001254
 Energy read as -8058.414563066
 Full Analytical Gradient: (in a.u., or Hartree/Bohr)
             1             2             3             4
    1    0.00000341   -0.00011680    0.00012961   -0.00001622
    2   -0.00000425   -0.00013383    0.00010966    0.00002842
    3    0.00000573   -0.00000547   -0.00000714    0.00000688
 Gradient time:  CPU 0.73 s  wall 0.75 s
 ----------------------------------------------------------------
             Standard Nuclear Orientation (Angstroms)
    I     Atom           X                Y                Z
 ----------------------------------------------------------------
    1      I       1.7342310590    -0.0801575086     0.0000000000
    2      P      -0.5225809272     0.9799874437    -0.0000000000
    3      P      -1.6032914479    -0.7553278320     0.0000000000
    4      Cl     -3.5300682648     0.0516737518    -0.0000000000
 ----------------------------------------------------------------
 Nuclear Repulsion Energy =   548.5234025862 hartrees
 There are       50 alpha and       50 beta electrons

                       Distance Matrix (Angstroms)
             I (  1)   P (  2)   P (  3)
   P (  2)  2.493413
   P (  3)  3.405130  2.044322
   Cl(  4)  5.265950  3.147498  2.088952

 Requested basis set is 6-311++G(d,p)
 There are 63 shells and 152 basis functions
 A cutoff of  1.0D-14 yielded   1584 shell pairs
 There are      9934 function pairs (     11043 Cartesian)
 Smallest overlap matrix eigenvalue = 7.88E-04
 Guess MOs from SCF MO coefficient file

 -----------------------------------------------------------------------
  General SCF calculation program by
  Eric Jon Sundstrom, Paul Horn, Yuezhi Mao, Dmitri Zuev, Alec White,
  David Stuck, Shaama M.S., Shane Yost, Joonho Lee, David Small,
  Daniel Levine, Susi Lehtola, Hugh Burton, Evgeny Epifanovsky
 -----------------------------------------------------------------------
 Hartree-Fock
 using 4 threads for integral computing
 -------------------------------------------------------
 OpenMP Integral computing Module                
 Release: version 2.0, May 2017, Q-Chem Inc. Pleasanton 
 -------------------------------------------------------
 A restricted SCF calculation will be
 performed using DIIS
 SCF converges when DIIS error is below 1.0e-08
 ---------------------------------------
  Cycle       Energy         DIIS error
 ---------------------------------------
    1   -8057.8172514657      6.85e-06  
    2   -8057.8172517047      1.88e-06  
    3   -8057.8172517306      8.46e-07  
    4   -8057.8172517348      3.04e-07  
    5   -8057.8172517357      1.16e-07  
    6   -8057.8172517359      4.72e-08  
    7   -8057.8172517359      2.64e-08  
    8   -8057.8172517360      1.10e-08  
    9   -8057.8172517359      4.11e-09  Convergence criterion met
 ---------------------------------------
 SCF time:   CPU 8.63s  wall 3.00s 
 SCF   energy in the final basis set =    -8057.8172517359
 Total energy in the final basis set =    -8057.8172517359


 ------------------------------------------------------------------------------

   CCMAN2: suite of methods based on coupled cluster
           and equation of motion theories.

   Components:
   * libvmm-1.3-trunk
     by Evgeny Epifanovsky, Ilya Kaliman.
   * libtensor-2.5-trunk
     by Evgeny Epifanovsky, Michael Wormit, Dmitry Zuev, Sam Manzer, 
        Ilya Kaliman.
   * libcc-2.5-trunk
     by Evgeny Epifanovsky, Arik Landau, Tomasz Kus, Kirill Khistyaev, 
        Dmitry Zuev, Prashant Manohar, Xintian Feng, Anna Krylov, 
        Matthew Goldey, Alec White, Thomas Jagau, Kaushik Nanda, 
        Anastasia Gunina, Alexander Kunitsa, Joonho Lee.

   CCMAN original authors:
   Anna I. Krylov, C. David Sherrill, Steven R. Gwaltney,
   Edward F. C. Byrd (2000)
   Sergey V. Levchenko, Lyudmila V. Slipchenko, Tao Wang,
   Ana-Maria C. Cristian (2003)
   Piotr A. Pieniazek, C. Melania Oana, Evgeny Epifanovsky (2007)
   Prashant Manohar (2009)

 ------------------------------------------------------------------------------


 Allocating and initializing 29808MB of RAM...
 Calculation will run on 4 cores.


 Alpha MOs, Restricted
 -- Occupied --                  
******* -180.88 -169.69 -169.69 -169.69 -104.86  -80.04  -80.03
  1 A     2 A     3 A     4 A     5 A     6 A     7 A     8 A                  
-37.936 -33.124 -33.120 -33.120 -24.308 -24.307 -24.307 -24.303
  9 A    10 A    11 A    12 A    13 A    14 A    15 A    16 A                  
-24.303 -10.584  -8.052  -8.049  -8.049  -7.582  -7.569  -7.253
 17 A    18 A    19 A    20 A    21 A    22 A    23 A    24 A                  
 -5.486  -5.475  -5.475  -5.474  -5.473  -5.472  -5.461  -5.460
 25 A    26 A    27 A    28 A    29 A    30 A    31 A    32 A                  
 -5.460  -2.409  -2.404  -2.404  -2.392  -2.392  -1.133  -0.950
 33 A    34 A    35 A    36 A    37 A    38 A    39 A    40 A                  
 -0.838  -0.692  -0.538  -0.526  -0.512  -0.445  -0.426  -0.412
 41 A    42 A    43 A    44 A    45 A    46 A    47 A    48 A                  
 -0.379  -0.348
 49 A    50 A                                                                  
 -- Virtual --                   
 -0.030   0.026   0.061   0.068   0.074   0.081   0.100   0.103
 51 A    52 A    53 A    54 A    55 A    56 A    57 A    58 A                  
  0.107   0.122   0.131   0.146   0.149   0.168   0.185   0.234
 59 A    60 A    61 A    62 A    63 A    64 A    65 A    66 A                  
  0.284   0.328   0.328   0.362   0.385   0.385   0.412   0.418
 67 A    68 A    69 A    70 A    71 A    72 A    73 A    74 A                  
  0.427   0.531   0.541   0.548   0.574   0.582   0.593   0.601
 75 A    76 A    77 A    78 A    79 A    80 A    81 A    82 A                  
  0.663   0.669   0.708   0.714   0.767   0.806   0.827   0.883
 83 A    84 A    85 A    86 A    87 A    88 A    89 A    90 A                  
  0.932   0.943   1.032   1.079   1.130   1.132   1.139   1.158
 91 A    92 A    93 A    94 A    95 A    96 A    97 A    98 A                  
  1.190   1.217   1.376   1.499   1.541   1.583   1.621   1.773
 99 A   100 A   101 A   102 A   103 A   104 A   105 A   106 A                  
  1.832   1.898   1.938   1.944   2.016   2.605   2.638   2.724
107 A   108 A   109 A   110 A   111 A   112 A   113 A   114 A                  
  4.476   4.485   4.487   4.515   4.627   4.774   6.527   6.556
115 A   116 A   117 A   118 A   119 A   120 A   121 A   122 A                  
  6.565   7.177   7.406  10.356  14.719  14.746  14.762  14.804
123 A   124 A   125 A   126 A   127 A   128 A   129 A   130 A                  
 14.831  14.875  26.673  26.752  26.992  28.881  29.524  29.549
131 A   132 A   133 A   134 A   135 A   136 A   137 A   138 A                  
 29.555  29.870  29.873  29.874  29.887  29.953 130.584 130.604
139 A   140 A   141 A   142 A   143 A   144 A   145 A   146 A                  
130.612 154.277 165.787 166.031 219.2121912.195
147 A   148 A   149 A   150 A   151 A   152 A                                  

 Beta MOs, Restricted
 -- Occupied --                  
******* -180.88 -169.69 -169.69 -169.69 -104.86  -80.04  -80.03
  1 A     2 A     3 A     4 A     5 A     6 A     7 A     8 A                  
-37.936 -33.124 -33.120 -33.120 -24.308 -24.307 -24.307 -24.303
  9 A    10 A    11 A    12 A    13 A    14 A    15 A    16 A                  
-24.303 -10.584  -8.052  -8.049  -8.049  -7.582  -7.569  -7.253
 17 A    18 A    19 A    20 A    21 A    22 A    23 A    24 A                  
 -5.486  -5.475  -5.475  -5.474  -5.473  -5.472  -5.461  -5.460
 25 A    26 A    27 A    28 A    29 A    30 A    31 A    32 A                  
 -5.460  -2.409  -2.404  -2.404  -2.392  -2.392  -1.133  -0.950
 33 A    34 A    35 A    36 A    37 A    38 A    39 A    40 A                  
 -0.838  -0.692  -0.538  -0.526  -0.512  -0.445  -0.426  -0.412
 41 A    42 A    43 A    44 A    45 A    46 A    47 A    48 A                  
 -0.379  -0.348
 49 A    50 A                                                                  
 -- Virtual --                   
 -0.030   0.026   0.061   0.068   0.074   0.081   0.100   0.103
 51 A    52 A    53 A    54 A    55 A    56 A    57 A    58 A                  
  0.107   0.122   0.131   0.146   0.149   0.168   0.185   0.234
 59 A    60 A    61 A    62 A    63 A    64 A    65 A    66 A                  
  0.284   0.328   0.328   0.362   0.385   0.385   0.412   0.418
 67 A    68 A    69 A    70 A    71 A    72 A    73 A    74 A                  
  0.427   0.531   0.541   0.548   0.574   0.582   0.593   0.601
 75 A    76 A    77 A    78 A    79 A    80 A    81 A    82 A                  
  0.663   0.669   0.708   0.714   0.767   0.806   0.827   0.883
 83 A    84 A    85 A    86 A    87 A    88 A    89 A    90 A                  
  0.932   0.943   1.032   1.079   1.130   1.132   1.139   1.158
 91 A    92 A    93 A    94 A    95 A    96 A    97 A    98 A                  
  1.190   1.217   1.376   1.499   1.541   1.583   1.621   1.773
 99 A   100 A   101 A   102 A   103 A   104 A   105 A   106 A                  
  1.832   1.898   1.938   1.944   2.016   2.605   2.638   2.724
107 A   108 A   109 A   110 A   111 A   112 A   113 A   114 A                  
  4.476   4.485   4.487   4.515   4.627   4.774   6.527   6.556
115 A   116 A   117 A   118 A   119 A   120 A   121 A   122 A                  
  6.565   7.177   7.406  10.356  14.719  14.746  14.762  14.804
123 A   124 A   125 A   126 A   127 A   128 A   129 A   130 A                  
 14.831  14.875  26.673  26.752  26.992  28.881  29.524  29.549
131 A   132 A   133 A   134 A   135 A   136 A   137 A   138 A                  
 29.555  29.870  29.873  29.874  29.887  29.953 130.584 130.604
139 A   140 A   141 A   142 A   143 A   144 A   145 A   146 A                  
130.612 154.277 165.787 166.031 219.2121912.195
147 A   148 A   149 A   150 A   151 A   152 A                                  

 Occupation and symmetry of molecular orbitals

 Point group: C1 (1 irreducible representation).

                           A     All 
 -------------------------------------
 All molecular orbitals:
  - Alpha                  152   152 
  - Beta                   152   152 
 -------------------------------------
 Alpha orbitals:
  - Frozen occupied        33    33  
  - Active occupied        17    17  
  - Active virtual         102   102 
  - Frozen virtual         0     0   
 -------------------------------------
 Beta orbitals:
  - Frozen occupied        33    33  
  - Active occupied        17    17  
  - Active virtual         102   102 
  - Frozen virtual         0     0   
 -------------------------------------

 Import integrals:   CPU 0.00 s  wall 0.00 s

 Import integrals:   CPU 85.87 s  wall 22.57 s

 MP2 amplitudes:   CPU 0.16 s  wall 0.12 s

Running a double precision version
           CCSD T amplitudes will be solved using DIIS.

           Start     Size      MaxIter   EConv     TConv     
           3         7         100       1.00e-07  1.00e-05  
 ------------------------------------------------------------------------------
           Energy (a.u.)   Ediff      Tdiff       Comment
 ------------------------------------------------------------------------------
         -8058.38296704                           
     1   -8058.39486096   1.19e-02   8.18e-01     
     2   -8058.41062518   1.58e-02   1.01e-01     
     3   -8058.41212454   1.50e-03   4.16e-02     
     4   -8058.41396505   1.84e-03   1.37e-02     Switched to DIIS steps.
     5   -8058.41455015   5.85e-04   1.19e-02     
     6   -8058.41457039   2.02e-05   2.49e-03     
     7   -8058.41456178   8.61e-06   1.03e-03     
     8   -8058.41456228   4.97e-07   2.03e-04     
     9   -8058.41456290   6.16e-07   8.71e-05     
    10   -8058.41456295   5.56e-08   3.41e-05     
    11   -8058.41456303   7.78e-08   2.08e-05     
    12   -8058.41456302   6.67e-09   7.04e-06     
 ------------------------------------------------------------------------------
         -8058.41456302                           CCSD T converged.

End of double precision
 SCF energy                 = -8057.81725174
 MP2 energy                 = -8058.38296704
 CCSD correlation energy     =    -0.59731129
 CCSD total energy           = -8058.41456302

 CCSD  T1^2 = 0.0099  T2^2 = 0.3003  Leading amplitudes:

 Amplitude    Orbitals with energies
 -0.0172       50 (A) A                  ->    72 (A) A                   
              -0.3476                          0.3854                     
 -0.0172       50 (A) B                  ->    72 (A) B                   
              -0.3476                          0.3854                     
 -0.0153       44 (A) A                  ->    52 (A) A                   
              -0.5264                          0.0263                     
 -0.0153       44 (A) B                  ->    52 (A) B                   
              -0.5264                          0.0263                     

 Amplitude    Orbitals with energies
 -0.1173       50 (A) A      50 (A) B    ->    51 (A) A      51 (A) B     
              -0.3476       -0.3476           -0.0303       -0.0303       
  0.1173       50 (A) A      50 (A) B    ->    51 (A) B      51 (A) A     
              -0.3476       -0.3476           -0.0303       -0.0303       
  0.1173       50 (A) B      50 (A) A    ->    51 (A) A      51 (A) B     
              -0.3476       -0.3476           -0.0303       -0.0303       
 -0.1173       50 (A) B      50 (A) A    ->    51 (A) B      51 (A) A     
              -0.3476       -0.3476           -0.0303       -0.0303       

 Computing CCSD intemediates for later calculations in double precision
 Finished.

Running a double precision version
           CCSD Lambda amplitudes will be solved using DIIS.
           Start     Size      MaxIter   EConv     LConv     
           3         7         100       1.00e-07  1.00e-05  
 ------------------------------------------------------------------------------
            Enorm      Ldiff       Comment
 ------------------------------------------------------------------------------
     1     6.14e-02   4.92e-02     
     2     1.35e-02   5.09e-03     
     3     5.62e-03   2.52e-03     
     4     2.74e-03   1.23e-03     Switched to DIIS steps.
     5     8.98e-04   5.17e-04     
     6     4.02e-04   1.43e-04     
     7     1.28e-04   3.52e-05     
     8     5.73e-05   3.66e-06     
     9     2.22e-05   4.23e-06     
    10     8.64e-06   1.69e-06     
    11     2.96e-06   5.80e-07     
    12     1.43e-06   1.24e-07     
    13     6.26e-07   8.93e-08     
    14     2.82e-07   1.77e-09     
    15     1.32e-07   9.89e-09     
    16     4.62e-08   3.46e-09     
 ------------------------------------------------------------------------------
                                   CCSD Lambda converged.

 Computing density matrices in double precision...
           Orbital response amplitudes will be solved using DIIS.
           Start     Size      MaxIter   EConv     LConv     
           3         7         100       1.00e-06  1.00e-06  
 ------------------------------------------------------------------------------
            Enorm      Ldiff       Comment
 ------------------------------------------------------------------------------
     1     8.33e-02   1.09e-02     
     2     5.56e-02   1.86e-02     
     3     5.33e-02   1.51e-02     
     4     5.37e-03   1.99e-02     Switched to DIIS steps.
     5     2.75e-03   2.34e-04     
     6     7.52e-04   1.11e-04     
     7     1.90e-04   1.17e-04     
     8     1.03e-04   2.36e-05     
     9     3.08e-05   8.11e-06     
    10     9.92e-06   4.47e-07     
    11     3.85e-06   1.05e-07     
    12     8.97e-07   1.10e-07     
 ------------------------------------------------------------------------------
                                   Orbital response converged.

 Computing density matrices... Done.
 CCSD calculation:   CPU 1919.81 s  wall 490.77 s

 Transferring MO TPDM to AO TPDM
 Transferring g2_o1o1o1o1
 Transferring g2_o1o1o1v1
 Transferring g2_o1o1v1v1
 Transferring g2_o1v1o1v1
 Transferring g2_o1v1v1v1
 Transferring g2_v1v1v1v1
 Adding separable TPDM
 Computing TPDM gradient
 --------------------------------------------------------
 2e gradient
  Atom          X               Y               Z
 --------------------------------------------------------
    1        -60.921684       12.194517       -0.000002  
    2         15.970851      -35.282262        0.000002  
    3         14.401653       27.846727       -0.000001  
    4         30.549179       -4.758981        0.000000  
 --------------------------------------------------------
 --------------------------------------------------------
 Final gradient
  Atom          X               Y               Z
 --------------------------------------------------------
    1        -60.921684       12.194517       -0.000002  
    2         15.970851      -35.282262        0.000002  
    3         14.401653       27.846727       -0.000001  
    4         30.549179       -4.758981        0.000000  
 --------------------------------------------------------
 Analytic gradient from two-electron contribution:   CPU 434.12 s  wall 132.25 s

 Total ccman2 time:   CPU 2444.39 s  wall 647.18 s


 --------------------------------------------------------------

                    Orbital Energies (a.u.)
 --------------------------------------------------------------

 Alpha MOs
 -- Occupied --
*******-180.882-169.689-169.688-169.688-104.858 -80.043 -80.029
-37.936 -33.124 -33.120 -33.120 -24.308 -24.307 -24.307 -24.303
-24.303 -10.584  -8.052  -8.049  -8.049  -7.582  -7.569  -7.253
 -5.486  -5.475  -5.475  -5.474  -5.473  -5.472  -5.461  -5.460
 -5.460  -2.409  -2.404  -2.404  -2.392  -2.392  -1.133  -0.950
 -0.838  -0.692  -0.538  -0.526  -0.512  -0.445  -0.426  -0.412
 -0.379  -0.348
 -- Virtual --
 -0.030   0.026   0.061   0.068   0.074   0.081   0.100   0.103
  0.107   0.122   0.131   0.146   0.149   0.168   0.185   0.234
  0.284   0.328   0.328   0.362   0.385   0.385   0.412   0.418
  0.427   0.531   0.541   0.548   0.574   0.582   0.593   0.601
  0.663   0.669   0.708   0.714   0.767   0.806   0.827   0.883
  0.932   0.943   1.032   1.079   1.130   1.132   1.139   1.158
  1.190   1.217   1.376   1.499   1.541   1.583   1.621   1.773
  1.832   1.898   1.938   1.944   2.016   2.605   2.638   2.724
  4.476   4.485   4.487   4.515   4.627   4.774   6.527   6.556
  6.565   7.177   7.406  10.356  14.719  14.746  14.762  14.804
 14.831  14.875  26.673  26.752  26.992  28.881  29.524  29.549
 29.555  29.870  29.873  29.874  29.887  29.953 130.584 130.604
130.612 154.277 165.787 166.031 219.2121912.195
 --------------------------------------------------------------

          Ground-State Mulliken Net Atomic Charges

     Atom                 Charge (a.u.)
  ----------------------------------------
      1 I                    -0.153439
      2 P                     0.189507
      3 P                     0.054319
      4 Cl                   -0.090386
  ----------------------------------------
  Sum of atomic charges =    -0.000000

 -----------------------------------------------------------------
                    Cartesian Multipole Moments
 -----------------------------------------------------------------
    Charge (ESU x 10^10)
                -0.0000
    Dipole Moment (Debye)
         X       0.4649      Y      -0.0747      Z      -0.0000
       Tot       0.4709
    Quadrupole Moments (Debye-Ang)
        XX     -72.5740     XY      -0.1443     YY     -68.9174
        XZ       0.0000     YZ       0.0000     ZZ     -68.2994
    Octopole Moments (Debye-Ang^2)
       XXX      97.0198    XXY      -5.3579    XYY      23.8719
       YYY      -3.9088    XXZ      -0.0000    XYZ      -0.0000
       YYZ       0.0000    XZZ      21.8287    YZZ      -1.2724
       ZZZ       0.0000
    Hexadecapole Moments (Debye-Ang^3)
      XXXX   -1830.7942   XXXY     -26.2041   XXYY    -335.9435
      XYYY      -7.3588   YYYY    -229.4117   XXXZ      -0.0000
      XXYZ       0.0000   XYYZ       0.0000   YYYZ       0.0000
      XXZZ    -321.7821   XYZZ      -1.7728   YYZZ     -53.7919
      XZZZ      -0.0000   YZZZ       0.0000   ZZZZ    -100.7143
 -----------------------------------------------------------------
 DrvMan completing analytic gradient of the correlated energy
 Correlated dipole moment
            1
    1   0.1829253
    2  -0.0293885
    3  -0.0000000
 Energy read as -8058.414563022
 Full Analytical Gradient: (in a.u., or Hartree/Bohr)
             1             2             3             4
    1   -0.00014626    0.00016729    0.00002929   -0.00005032
    2    0.00007123   -0.00004972   -0.00003863    0.00001712
    3    0.00000001    0.00000001   -0.00000003    0.00000001
 Gradient time:  CPU 0.75 s  wall 0.78 s
 ----------------------------------------------------------------
             Standard Nuclear Orientation (Angstroms)
    I     Atom           X                Y                Z
 ----------------------------------------------------------------
    1      I       1.7342310590    -0.0801575086     0.0000000000
    2      P      -0.5245809272     0.9799874437    -0.0000000000
    3      P      -1.6032914479    -0.7553278320     0.0000000000
    4      Cl     -3.5300682648     0.0516737518    -0.0000000000
 ----------------------------------------------------------------
 Nuclear Repulsion Energy =   548.4571508937 hartrees
 There are       50 alpha and       50 beta electrons

                       Distance Matrix (Angstroms)
             I (  1)   P (  2)   P (  3)
   P (  2)  2.495223
   P (  3)  3.405130  2.043266
   Cl(  4)  5.265950  3.145587  2.088952

 Requested basis set is 6-311++G(d,p)
 There are 63 shells and 152 basis functions
 A cutoff of  1.0D-14 yielded   1584 shell pairs
 There are      9934 function pairs (     11043 Cartesian)
 Smallest overlap matrix eigenvalue = 7.86E-04
 Guess MOs from SCF MO coefficient file

 -----------------------------------------------------------------------
  General SCF calculation program by
  Eric Jon Sundstrom, Paul Horn, Yuezhi Mao, Dmitri Zuev, Alec White,
  David Stuck, Shaama M.S., Shane Yost, Joonho Lee, David Small,
  Daniel Levine, Susi Lehtola, Hugh Burton, Evgeny Epifanovsky
 -----------------------------------------------------------------------
 Hartree-Fock
 using 4 threads for integral computing
 -------------------------------------------------------
 OpenMP Integral computing Module                
 Release: version 2.0, May 2017, Q-Chem Inc. Pleasanton 
 -------------------------------------------------------
 A restricted SCF calculation will be
 performed using DIIS
 SCF converges when DIIS error is below 1.0e-08
 ---------------------------------------
  Cycle       Energy         DIIS error
 ---------------------------------------
    1   -8057.8172733522      1.28e-05  
    2   -8057.8172741440      3.48e-06  
    3   -8057.8172742185      1.55e-06  
    4   -8057.8172742302      5.02e-07  
    5   -8057.8172742319      1.79e-07  
    6   -8057.8172742322      7.72e-08  
    7   -8057.8172742324      4.72e-08  
    8   -8057.8172742324      1.90e-08  
    9   -8057.8172742324      5.85e-09  Convergence criterion met
 ---------------------------------------
 SCF time:   CPU 8.61s  wall 2.00s 
 SCF   energy in the final basis set =    -8057.8172742324
 Total energy in the final basis set =    -8057.8172742324


 ------------------------------------------------------------------------------

   CCMAN2: suite of methods based on coupled cluster
           and equation of motion theories.

   Components:
   * libvmm-1.3-trunk
     by Evgeny Epifanovsky, Ilya Kaliman.
   * libtensor-2.5-trunk
     by Evgeny Epifanovsky, Michael Wormit, Dmitry Zuev, Sam Manzer, 
        Ilya Kaliman.
   * libcc-2.5-trunk
     by Evgeny Epifanovsky, Arik Landau, Tomasz Kus, Kirill Khistyaev, 
        Dmitry Zuev, Prashant Manohar, Xintian Feng, Anna Krylov, 
        Matthew Goldey, Alec White, Thomas Jagau, Kaushik Nanda, 
        Anastasia Gunina, Alexander Kunitsa, Joonho Lee.

   CCMAN original authors:
   Anna I. Krylov, C. David Sherrill, Steven R. Gwaltney,
   Edward F. C. Byrd (2000)
   Sergey V. Levchenko, Lyudmila V. Slipchenko, Tao Wang,
   Ana-Maria C. Cristian (2003)
   Piotr A. Pieniazek, C. Melania Oana, Evgeny Epifanovsky (2007)
   Prashant Manohar (2009)

 ------------------------------------------------------------------------------


 Allocating and initializing 29808MB of RAM...
 Calculation will run on 4 cores.


 Alpha MOs, Restricted
 -- Occupied --                  
******* -180.88 -169.69 -169.69 -169.69 -104.86  -80.04  -80.03
  1 A     2 A     3 A     4 A     5 A     6 A     7 A     8 A                  
-37.936 -33.124 -33.120 -33.120 -24.308 -24.307 -24.307 -24.303
  9 A    10 A    11 A    12 A    13 A    14 A    15 A    16 A                  
-24.303 -10.584  -8.052  -8.049  -8.049  -7.582  -7.569  -7.253
 17 A    18 A    19 A    20 A    21 A    22 A    23 A    24 A                  
 -5.486  -5.475  -5.475  -5.474  -5.473  -5.472  -5.461  -5.460
 25 A    26 A    27 A    28 A    29 A    30 A    31 A    32 A                  
 -5.460  -2.409  -2.404  -2.404  -2.392  -2.392  -1.133  -0.950
 33 A    34 A    35 A    36 A    37 A    38 A    39 A    40 A                  
 -0.838  -0.692  -0.538  -0.526  -0.512  -0.445  -0.426  -0.412
 41 A    42 A    43 A    44 A    45 A    46 A    47 A    48 A                  
 -0.379  -0.348
 49 A    50 A                                                                  
 -- Virtual --                   
 -0.030   0.026   0.061   0.068   0.074   0.081   0.100   0.103
 51 A    52 A    53 A    54 A    55 A    56 A    57 A    58 A                  
  0.107   0.122   0.131   0.146   0.149   0.168   0.185   0.234
 59 A    60 A    61 A    62 A    63 A    64 A    65 A    66 A                  
  0.284   0.328   0.328   0.362   0.385   0.385   0.412   0.418
 67 A    68 A    69 A    70 A    71 A    72 A    73 A    74 A                  
  0.427   0.531   0.541   0.548   0.574   0.582   0.593   0.601
 75 A    76 A    77 A    78 A    79 A    80 A    81 A    82 A                  
  0.663   0.668   0.708   0.713   0.767   0.806   0.827   0.883
 83 A    84 A    85 A    86 A    87 A    88 A    89 A    90 A                  
  0.932   0.943   1.032   1.080   1.130   1.132   1.139   1.158
 91 A    92 A    93 A    94 A    95 A    96 A    97 A    98 A                  
  1.190   1.217   1.376   1.499   1.541   1.583   1.621   1.773
 99 A   100 A   101 A   102 A   103 A   104 A   105 A   106 A                  
  1.832   1.898   1.938   1.944   2.016   2.605   2.638   2.724
107 A   108 A   109 A   110 A   111 A   112 A   113 A   114 A                  
  4.476   4.485   4.487   4.515   4.626   4.774   6.527   6.556
115 A   116 A   117 A   118 A   119 A   120 A   121 A   122 A                  
  6.565   7.177   7.406  10.356  14.719  14.746  14.763  14.804
123 A   124 A   125 A   126 A   127 A   128 A   129 A   130 A                  
 14.830  14.875  26.673  26.753  26.992  28.881  29.524  29.549
131 A   132 A   133 A   134 A   135 A   136 A   137 A   138 A                  
 29.555  29.870  29.873  29.874  29.887  29.953 130.584 130.604
139 A   140 A   141 A   142 A   143 A   144 A   145 A   146 A                  
130.613 154.277 165.786 166.031 219.2121912.195
147 A   148 A   149 A   150 A   151 A   152 A                                  

 Beta MOs, Restricted
 -- Occupied --                  
******* -180.88 -169.69 -169.69 -169.69 -104.86  -80.04  -80.03
  1 A     2 A     3 A     4 A     5 A     6 A     7 A     8 A                  
-37.936 -33.124 -33.120 -33.120 -24.308 -24.307 -24.307 -24.303
  9 A    10 A    11 A    12 A    13 A    14 A    15 A    16 A                  
-24.303 -10.584  -8.052  -8.049  -8.049  -7.582  -7.569  -7.253
 17 A    18 A    19 A    20 A    21 A    22 A    23 A    24 A                  
 -5.486  -5.475  -5.475  -5.474  -5.473  -5.472  -5.461  -5.460
 25 A    26 A    27 A    28 A    29 A    30 A    31 A    32 A                  
 -5.460  -2.409  -2.404  -2.404  -2.392  -2.392  -1.133  -0.950
 33 A    34 A    35 A    36 A    37 A    38 A    39 A    40 A                  
 -0.838  -0.692  -0.538  -0.526  -0.512  -0.445  -0.426  -0.412
 41 A    42 A    43 A    44 A    45 A    46 A    47 A    48 A                  
 -0.379  -0.348
 49 A    50 A                                                                  
 -- Virtual --                   
 -0.030   0.026   0.061   0.068   0.074   0.081   0.100   0.103
 51 A    52 A    53 A    54 A    55 A    56 A    57 A    58 A                  
  0.107   0.122   0.131   0.146   0.149   0.168   0.185   0.234
 59 A    60 A    61 A    62 A    63 A    64 A    65 A    66 A                  
  0.284   0.328   0.328   0.362   0.385   0.385   0.412   0.418
 67 A    68 A    69 A    70 A    71 A    72 A    73 A    74 A                  
  0.427   0.531   0.541   0.548   0.574   0.582   0.593   0.601
 75 A    76 A    77 A    78 A    79 A    80 A    81 A    82 A                  
  0.663   0.668   0.708   0.713   0.767   0.806   0.827   0.883
 83 A    84 A    85 A    86 A    87 A    88 A    89 A    90 A                  
  0.932   0.943   1.032   1.080   1.130   1.132   1.139   1.158
 91 A    92 A    93 A    94 A    95 A    96 A    97 A    98 A                  
  1.190   1.217   1.376   1.499   1.541   1.583   1.621   1.773
 99 A   100 A   101 A   102 A   103 A   104 A   105 A   106 A                  
  1.832   1.898   1.938   1.944   2.016   2.605   2.638   2.724
107 A   108 A   109 A   110 A   111 A   112 A   113 A   114 A                  
  4.476   4.485   4.487   4.515   4.626   4.774   6.527   6.556
115 A   116 A   117 A   118 A   119 A   120 A   121 A   122 A                  
  6.565   7.177   7.406  10.356  14.719  14.746  14.763  14.804
123 A   124 A   125 A   126 A   127 A   128 A   129 A   130 A                  
 14.830  14.875  26.673  26.753  26.992  28.881  29.524  29.549
131 A   132 A   133 A   134 A   135 A   136 A   137 A   138 A                  
 29.555  29.870  29.873  29.874  29.887  29.953 130.584 130.604
139 A   140 A   141 A   142 A   143 A   144 A   145 A   146 A                  
130.613 154.277 165.786 166.031 219.2121912.195
147 A   148 A   149 A   150 A   151 A   152 A                                  

 Occupation and symmetry of molecular orbitals

 Point group: C1 (1 irreducible representation).

                           A     All 
 -------------------------------------
 All molecular orbitals:
  - Alpha                  152   152 
  - Beta                   152   152 
 -------------------------------------
 Alpha orbitals:
  - Frozen occupied        33    33  
  - Active occupied        17    17  
  - Active virtual         102   102 
  - Frozen virtual         0     0   
 -------------------------------------
 Beta orbitals:
  - Frozen occupied        33    33  
  - Active occupied        17    17  
  - Active virtual         102   102 
  - Frozen virtual         0     0   
 -------------------------------------

 Import integrals:   CPU 0.00 s  wall 0.00 s

 Import integrals:   CPU 85.13 s  wall 22.01 s

 MP2 amplitudes:   CPU 0.16 s  wall 0.12 s

Running a double precision version
           CCSD T amplitudes will be solved using DIIS.

           Start     Size      MaxIter   EConv     TConv     
           3         7         100       1.00e-07  1.00e-05  
 ------------------------------------------------------------------------------
           Energy (a.u.)   Ediff      Tdiff       Comment
 ------------------------------------------------------------------------------
         -8058.38295001                           
     1   -8058.39486619   1.19e-02   8.18e-01     
     2   -8058.41062370   1.58e-02   1.01e-01     
     3   -8058.41212521   1.50e-03   4.15e-02     
     4   -8058.41396500   1.84e-03   1.37e-02     Switched to DIIS steps.
     5   -8058.41454969   5.85e-04   1.19e-02     
     6   -8058.41456991   2.02e-05   2.49e-03     
     7   -8058.41456134   8.58e-06   1.03e-03     
     8   -8058.41456183   4.95e-07   2.03e-04     
     9   -8058.41456245   6.19e-07   8.73e-05     
    10   -8058.41456251   5.69e-08   3.42e-05     
    11   -8058.41456259   7.78e-08   2.09e-05     
    12   -8058.41456258   6.83e-09   7.05e-06     
 ------------------------------------------------------------------------------
         -8058.41456258                           CCSD T converged.

End of double precision
 SCF energy                 = -8057.81727423
 MP2 energy                 = -8058.38295001
 CCSD correlation energy     =    -0.59728835
 CCSD total energy           = -8058.41456258

 CCSD  T1^2 = 0.0099  T2^2 = 0.3003  Leading amplitudes:

 Amplitude    Orbitals with energies
 -0.0171       50 (A) A                  ->    72 (A) A                   
              -0.3478                          0.3853                     
 -0.0171       50 (A) B                  ->    72 (A) B                   
              -0.3478                          0.3853                     
 -0.0154       44 (A) A                  ->    52 (A) A                   
              -0.5265                          0.0260                     
 -0.0154       44 (A) B                  ->    52 (A) B                   
              -0.5265                          0.0260                     

 Amplitude    Orbitals with energies
 -0.1168       50 (A) A      50 (A) B    ->    51 (A) A      51 (A) B     
              -0.3478       -0.3478           -0.0302       -0.0302       
  0.1168       50 (A) A      50 (A) B    ->    51 (A) B      51 (A) A     
              -0.3478       -0.3478           -0.0302       -0.0302       
  0.1168       50 (A) B      50 (A) A    ->    51 (A) A      51 (A) B     
              -0.3478       -0.3478           -0.0302       -0.0302       
 -0.1168       50 (A) B      50 (A) A    ->    51 (A) B      51 (A) A     
              -0.3478       -0.3478           -0.0302       -0.0302       

 Computing CCSD intemediates for later calculations in double precision
 Finished.

Running a double precision version
           CCSD Lambda amplitudes will be solved using DIIS.
           Start     Size      MaxIter   EConv     LConv     
           3         7         100       1.00e-07  1.00e-05  
 ------------------------------------------------------------------------------
            Enorm      Ldiff       Comment
 ------------------------------------------------------------------------------
     1     6.14e-02   4.92e-02     
     2     1.35e-02   5.09e-03     
     3     5.62e-03   2.51e-03     
     4     2.74e-03   1.23e-03     Switched to DIIS steps.
     5     8.97e-04   5.16e-04     
     6     4.02e-04   1.43e-04     
     7     1.28e-04   3.51e-05     
     8     5.74e-05   3.67e-06     
     9     2.22e-05   4.23e-06     
    10     8.64e-06   1.69e-06     
    11     2.96e-06   5.78e-07     
    12     1.43e-06   1.23e-07     
    13     6.26e-07   8.89e-08     
    14     2.82e-07   1.59e-09     
    15     1.32e-07   9.85e-09     
    16     4.62e-08   3.46e-09     
 ------------------------------------------------------------------------------
                                   CCSD Lambda converged.

 Computing density matrices in double precision...
           Orbital response amplitudes will be solved using DIIS.
           Start     Size      MaxIter   EConv     LConv     
           3         7         100       1.00e-06  1.00e-06  
 ------------------------------------------------------------------------------
            Enorm      Ldiff       Comment
 ------------------------------------------------------------------------------
     1     8.33e-02   1.09e-02     
     2     5.55e-02   1.86e-02     
     3     5.33e-02   1.51e-02     
     4     5.26e-03   1.99e-02     Switched to DIIS steps.
     5     2.68e-03   2.55e-04     
     6     7.57e-04   1.16e-04     
     7     1.89e-04   1.15e-04     
     8     1.03e-04   2.36e-05     
     9     3.07e-05   8.13e-06     
    10     9.90e-06   4.35e-07     
    11     3.83e-06   1.04e-07     
    12     8.91e-07   1.10e-07     
 ------------------------------------------------------------------------------
                                   Orbital response converged.

 Computing density matrices... Done.
 CCSD calculation:   CPU 1916.79 s  wall 490.26 s

 Transferring MO TPDM to AO TPDM
 Transferring g2_o1o1o1o1
 Transferring g2_o1o1o1v1
 Transferring g2_o1o1v1v1
 Transferring g2_o1v1o1v1
 Transferring g2_o1v1v1v1
 Transferring g2_v1v1v1v1
 Adding separable TPDM
 Computing TPDM gradient
 --------------------------------------------------------
 2e gradient
  Atom          X               Y               Z
 --------------------------------------------------------
    1        -60.889680       12.165470        0.000000  
    2         15.942219      -35.280259        0.000000  
    3         14.394685       27.871705       -0.000000  
    4         30.552776       -4.756916       -0.000000  
 --------------------------------------------------------
 --------------------------------------------------------
 Final gradient
  Atom          X               Y               Z
 --------------------------------------------------------
    1        -60.889680       12.165470        0.000000  
    2         15.942219      -35.280259        0.000000  
    3         14.394685       27.871705       -0.000000  
    4         30.552776       -4.756916       -0.000000  
 --------------------------------------------------------
 Analytic gradient from two-electron contribution:   CPU 437.46 s  wall 132.41 s

 Total ccman2 time:   CPU 2444.43 s  wall 646.38 s


 --------------------------------------------------------------

                    Orbital Energies (a.u.)
 --------------------------------------------------------------

 Alpha MOs
 -- Occupied --
*******-180.882-169.689-169.688-169.688-104.858 -80.043 -80.029
-37.936 -33.124 -33.120 -33.120 -24.308 -24.307 -24.307 -24.303
-24.303 -10.584  -8.052  -8.049  -8.049  -7.582  -7.569  -7.253
 -5.486  -5.475  -5.475  -5.474  -5.473  -5.472  -5.461  -5.460
 -5.460  -2.409  -2.404  -2.404  -2.392  -2.392  -1.133  -0.950
 -0.838  -0.692  -0.538  -0.526  -0.512  -0.445  -0.426  -0.412
 -0.379  -0.348
 -- Virtual --
 -0.030   0.026   0.061   0.068   0.074   0.081   0.100   0.103
  0.107   0.122   0.131   0.146   0.149   0.168   0.185   0.234
  0.284   0.328   0.328   0.362   0.385   0.385   0.412   0.418
  0.427   0.531   0.541   0.548   0.574   0.582   0.593   0.601
  0.663   0.668   0.708   0.713   0.767   0.806   0.827   0.883
  0.932   0.943   1.032   1.080   1.130   1.132   1.139   1.158
  1.190   1.217   1.376   1.499   1.541   1.583   1.621   1.773
  1.832   1.898   1.938   1.944   2.016   2.605   2.638   2.724
  4.476   4.485   4.487   4.515   4.626   4.774   6.527   6.556
  6.565   7.177   7.406  10.356  14.719  14.746  14.763  14.804
 14.830  14.875  26.673  26.753  26.992  28.881  29.524  29.549
 29.555  29.870  29.873  29.874  29.887  29.953 130.584 130.604
130.613 154.277 165.786 166.031 219.2121912.195
 --------------------------------------------------------------

          Ground-State Mulliken Net Atomic Charges

     Atom                 Charge (a.u.)
  ----------------------------------------
      1 I                    -0.153883
      2 P                     0.189902
      3 P                     0.054395
      4 Cl                   -0.090414
  ----------------------------------------
  Sum of atomic charges =    -0.000000

 -----------------------------------------------------------------
                    Cartesian Multipole Moments
 -----------------------------------------------------------------
    Charge (ESU x 10^10)
                -0.0000
    Dipole Moment (Debye)
         X       0.4585      Y      -0.0739      Z      -0.0000
       Tot       0.4644
    Quadrupole Moments (Debye-Ang)
        XX     -72.5777     XY      -0.1456     YY     -68.9128
        XZ       0.0000     YZ       0.0000     ZZ     -68.2991
    Octopole Moments (Debye-Ang^2)
       XXX      97.0851    XXY      -5.3592    XYY      23.8829
       YYY      -3.9047    XXZ      -0.0000    XYZ      -0.0000
       YYZ       0.0000    XZZ      21.8409    YZZ      -1.2730
       ZZZ      -0.0000
    Hexadecapole Moments (Debye-Ang^3)
      XXXX   -1831.0342   XXXY     -26.1342   XXYY    -335.9693
      XYYY      -7.2809   YYYY    -229.3812   XXXZ      -0.0000
      XXYZ       0.0000   XYYZ       0.0000   YYYZ       0.0000
      XXZZ    -321.8124   XYZZ      -1.7467   YYZZ     -53.7862
      XZZZ       0.0000   YZZZ       0.0000   ZZZZ    -100.7111
 -----------------------------------------------------------------
 DrvMan completing analytic gradient of the correlated energy
 Correlated dipole moment
            1
    1   0.1803825
    2  -0.0290832
    3  -0.0000000
 Energy read as -8058.414562580
 Full Analytical Gradient: (in a.u., or Hartree/Bohr)
             1             2             3             4
    1    0.00015249   -0.00040043    0.00023000    0.00001794
    2   -0.00007938   -0.00021872    0.00025840    0.00003970
    3   -0.00000000    0.00000000   -0.00000000    0.00000000
 Gradient time:  CPU 0.77 s  wall 0.80 s
 ----------------------------------------------------------------
             Standard Nuclear Orientation (Angstroms)
    I     Atom           X                Y                Z
 ----------------------------------------------------------------
    1      I       1.7342310590    -0.0801575086     0.0000000000
    2      P      -0.5235809272     0.9809874437    -0.0000000000
    3      P      -1.6032914479    -0.7553278320     0.0000000000
    4      Cl     -3.5300682648     0.0516737518    -0.0000000000
 ----------------------------------------------------------------
 Nuclear Repulsion Energy =   548.4332922477 hartrees
 There are       50 alpha and       50 beta electrons

                       Distance Matrix (Angstroms)
             I (  1)   P (  2)   P (  3)
   P (  2)  2.494743
   P (  3)  3.405130  2.044643
   Cl(  4)  5.265950  3.146838  2.088952

 Requested basis set is 6-311++G(d,p)
 There are 63 shells and 152 basis functions
 A cutoff of  1.0D-14 yielded   1584 shell pairs
 There are      9934 function pairs (     11043 Cartesian)
 Smallest overlap matrix eigenvalue = 7.89E-04
 Guess MOs from SCF MO coefficient file

 -----------------------------------------------------------------------
  General SCF calculation program by
  Eric Jon Sundstrom, Paul Horn, Yuezhi Mao, Dmitri Zuev, Alec White,
  David Stuck, Shaama M.S., Shane Yost, Joonho Lee, David Small,
  Daniel Levine, Susi Lehtola, Hugh Burton, Evgeny Epifanovsky
 -----------------------------------------------------------------------
 Hartree-Fock
 using 4 threads for integral computing
 -------------------------------------------------------
 OpenMP Integral computing Module                
 Release: version 2.0, May 2017, Q-Chem Inc. Pleasanton 
 -------------------------------------------------------
 A restricted SCF calculation will be
 performed using DIIS
 SCF converges when DIIS error is below 1.0e-08
 ---------------------------------------
  Cycle       Energy         DIIS error
 ---------------------------------------
    1   -8057.8172236136      9.99e-06  
    2   -8057.8172240503      2.77e-06  
    3   -8057.8172240927      1.20e-06  
    4   -8057.8172241002      3.48e-07  
    5   -8057.8172241013      1.31e-07  
    6   -8057.8172241014      5.03e-08  
    7   -8057.8172241015      2.21e-08  
    8   -8057.8172241014      8.71e-09  Convergence criterion met
 ---------------------------------------
 SCF time:   CPU 7.66s  wall 2.00s 
 SCF   energy in the final basis set =    -8057.8172241014
 Total energy in the final basis set =    -8057.8172241014


 ------------------------------------------------------------------------------

   CCMAN2: suite of methods based on coupled cluster
           and equation of motion theories.

   Components:
   * libvmm-1.3-trunk
     by Evgeny Epifanovsky, Ilya Kaliman.
   * libtensor-2.5-trunk
     by Evgeny Epifanovsky, Michael Wormit, Dmitry Zuev, Sam Manzer, 
        Ilya Kaliman.
   * libcc-2.5-trunk
     by Evgeny Epifanovsky, Arik Landau, Tomasz Kus, Kirill Khistyaev, 
        Dmitry Zuev, Prashant Manohar, Xintian Feng, Anna Krylov, 
        Matthew Goldey, Alec White, Thomas Jagau, Kaushik Nanda, 
        Anastasia Gunina, Alexander Kunitsa, Joonho Lee.

   CCMAN original authors:
   Anna I. Krylov, C. David Sherrill, Steven R. Gwaltney,
   Edward F. C. Byrd (2000)
   Sergey V. Levchenko, Lyudmila V. Slipchenko, Tao Wang,
   Ana-Maria C. Cristian (2003)
   Piotr A. Pieniazek, C. Melania Oana, Evgeny Epifanovsky (2007)
   Prashant Manohar (2009)

 ------------------------------------------------------------------------------


 Allocating and initializing 29808MB of RAM...
 Calculation will run on 4 cores.


 Alpha MOs, Restricted
 -- Occupied --                  
******* -180.88 -169.69 -169.69 -169.69 -104.86  -80.04  -80.03
  1 A     2 A     3 A     4 A     5 A     6 A     7 A     8 A                  
-37.936 -33.124 -33.120 -33.120 -24.308 -24.307 -24.307 -24.303
  9 A    10 A    11 A    12 A    13 A    14 A    15 A    16 A                  
-24.303 -10.584  -8.052  -8.049  -8.049  -7.582  -7.569  -7.253
 17 A    18 A    19 A    20 A    21 A    22 A    23 A    24 A                  
 -5.486  -5.475  -5.475  -5.474  -5.473  -5.472  -5.461  -5.460
 25 A    26 A    27 A    28 A    29 A    30 A    31 A    32 A                  
 -5.460  -2.409  -2.404  -2.404  -2.392  -2.392  -1.133  -0.950
 33 A    34 A    35 A    36 A    37 A    38 A    39 A    40 A                  
 -0.838  -0.692  -0.538  -0.526  -0.512  -0.445  -0.426  -0.412
 41 A    42 A    43 A    44 A    45 A    46 A    47 A    48 A                  
 -0.379  -0.348
 49 A    50 A                                                                  
 -- Virtual --                   
 -0.030   0.026   0.061   0.068   0.074   0.081   0.100   0.103
 51 A    52 A    53 A    54 A    55 A    56 A    57 A    58 A                  
  0.107   0.122   0.131   0.146   0.149   0.168   0.185   0.234
 59 A    60 A    61 A    62 A    63 A    64 A    65 A    66 A                  
  0.284   0.328   0.328   0.362   0.385   0.385   0.412   0.418
 67 A    68 A    69 A    70 A    71 A    72 A    73 A    74 A                  
  0.427   0.531   0.541   0.548   0.574   0.582   0.593   0.601
 75 A    76 A    77 A    78 A    79 A    80 A    81 A    82 A                  
  0.663   0.669   0.708   0.714   0.767   0.806   0.827   0.883
 83 A    84 A    85 A    86 A    87 A    88 A    89 A    90 A                  
  0.932   0.943   1.031   1.079   1.130   1.132   1.139   1.158
 91 A    92 A    93 A    94 A    95 A    96 A    97 A    98 A                  
  1.190   1.216   1.376   1.498   1.541   1.583   1.621   1.773
 99 A   100 A   101 A   102 A   103 A   104 A   105 A   106 A                  
  1.832   1.898   1.938   1.944   2.016   2.605   2.638   2.724
107 A   108 A   109 A   110 A   111 A   112 A   113 A   114 A                  
  4.476   4.485   4.487   4.515   4.626   4.774   6.527   6.556
115 A   116 A   117 A   118 A   119 A   120 A   121 A   122 A                  
  6.565   7.177   7.405  10.356  14.719  14.746  14.762  14.804
123 A   124 A   125 A   126 A   127 A   128 A   129 A   130 A                  
 14.831  14.875  26.673  26.752  26.992  28.881  29.524  29.549
131 A   132 A   133 A   134 A   135 A   136 A   137 A   138 A                  
 29.555  29.870  29.873  29.874  29.887  29.953 130.584 130.604
139 A   140 A   141 A   142 A   143 A   144 A   145 A   146 A                  
130.613 154.277 165.787 166.030 219.2121912.195
147 A   148 A   149 A   150 A   151 A   152 A                                  

 Beta MOs, Restricted
 -- Occupied --                  
******* -180.88 -169.69 -169.69 -169.69 -104.86  -80.04  -80.03
  1 A     2 A     3 A     4 A     5 A     6 A     7 A     8 A                  
-37.936 -33.124 -33.120 -33.120 -24.308 -24.307 -24.307 -24.303
  9 A    10 A    11 A    12 A    13 A    14 A    15 A    16 A                  
-24.303 -10.584  -8.052  -8.049  -8.049  -7.582  -7.569  -7.253
 17 A    18 A    19 A    20 A    21 A    22 A    23 A    24 A                  
 -5.486  -5.475  -5.475  -5.474  -5.473  -5.472  -5.461  -5.460
 25 A    26 A    27 A    28 A    29 A    30 A    31 A    32 A                  
 -5.460  -2.409  -2.404  -2.404  -2.392  -2.392  -1.133  -0.950
 33 A    34 A    35 A    36 A    37 A    38 A    39 A    40 A                  
 -0.838  -0.692  -0.538  -0.526  -0.512  -0.445  -0.426  -0.412
 41 A    42 A    43 A    44 A    45 A    46 A    47 A    48 A                  
 -0.379  -0.348
 49 A    50 A                                                                  
 -- Virtual --                   
 -0.030   0.026   0.061   0.068   0.074   0.081   0.100   0.103
 51 A    52 A    53 A    54 A    55 A    56 A    57 A    58 A                  
  0.107   0.122   0.131   0.146   0.149   0.168   0.185   0.234
 59 A    60 A    61 A    62 A    63 A    64 A    65 A    66 A                  
  0.284   0.328   0.328   0.362   0.385   0.385   0.412   0.418
 67 A    68 A    69 A    70 A    71 A    72 A    73 A    74 A                  
  0.427   0.531   0.541   0.548   0.574   0.582   0.593   0.601
 75 A    76 A    77 A    78 A    79 A    80 A    81 A    82 A                  
  0.663   0.669   0.708   0.714   0.767   0.806   0.827   0.883
 83 A    84 A    85 A    86 A    87 A    88 A    89 A    90 A                  
  0.932   0.943   1.031   1.079   1.130   1.132   1.139   1.158
 91 A    92 A    93 A    94 A    95 A    96 A    97 A    98 A                  
  1.190   1.216   1.376   1.498   1.541   1.583   1.621   1.773
 99 A   100 A   101 A   102 A   103 A   104 A   105 A   106 A                  
  1.832   1.898   1.938   1.944   2.016   2.605   2.638   2.724
107 A   108 A   109 A   110 A   111 A   112 A   113 A   114 A                  
  4.476   4.485   4.487   4.515   4.626   4.774   6.527   6.556
115 A   116 A   117 A   118 A   119 A   120 A   121 A   122 A                  
  6.565   7.177   7.405  10.356  14.719  14.746  14.762  14.804
123 A   124 A   125 A   126 A   127 A   128 A   129 A   130 A                  
 14.831  14.875  26.673  26.752  26.992  28.881  29.524  29.549
131 A   132 A   133 A   134 A   135 A   136 A   137 A   138 A                  
 29.555  29.870  29.873  29.874  29.887  29.953 130.584 130.604
139 A   140 A   141 A   142 A   143 A   144 A   145 A   146 A                  
130.613 154.277 165.787 166.030 219.2121912.195
147 A   148 A   149 A   150 A   151 A   152 A                                  

 Occupation and symmetry of molecular orbitals

 Point group: C1 (1 irreducible representation).

                           A     All 
 -------------------------------------
 All molecular orbitals:
  - Alpha                  152   152 
  - Beta                   152   152 
 -------------------------------------
 Alpha orbitals:
  - Frozen occupied        33    33  
  - Active occupied        17    17  
  - Active virtual         102   102 
  - Frozen virtual         0     0   
 -------------------------------------
 Beta orbitals:
  - Frozen occupied        33    33  
  - Active occupied        17    17  
  - Active virtual         102   102 
  - Frozen virtual         0     0   
 -------------------------------------

 Import integrals:   CPU 0.00 s  wall 0.00 s

 Import integrals:   CPU 85.19 s  wall 22.05 s

 MP2 amplitudes:   CPU 0.16 s  wall 0.12 s

Running a double precision version
           CCSD T amplitudes will be solved using DIIS.

           Start     Size      MaxIter   EConv     TConv     
           3         7         100       1.00e-07  1.00e-05  
 ------------------------------------------------------------------------------
           Energy (a.u.)   Ediff      Tdiff       Comment
 ------------------------------------------------------------------------------
         -8058.38296421                           
     1   -8058.39485225   1.19e-02   8.18e-01     
     2   -8058.41062340   1.58e-02   1.01e-01     
     3   -8058.41212236   1.50e-03   4.16e-02     
     4   -8058.41396430   1.84e-03   1.37e-02     Switched to DIIS steps.
     5   -8058.41455006   5.86e-04   1.19e-02     
     6   -8058.41457036   2.03e-05   2.49e-03     
     7   -8058.41456173   8.63e-06   1.03e-03     
     8   -8058.41456223   4.99e-07   2.03e-04     
     9   -8058.41456285   6.18e-07   8.74e-05     
    10   -8058.41456290   5.55e-08   3.42e-05     
    11   -8058.41456298   7.79e-08   2.09e-05     
    12   -8058.41456298   6.72e-09   7.07e-06     
 ------------------------------------------------------------------------------
         -8058.41456298                           CCSD T converged.

End of double precision
 SCF energy                 = -8057.81722410
 MP2 energy                 = -8058.38296421
 CCSD correlation energy     =    -0.59733887
 CCSD total energy           = -8058.41456298

 CCSD  T1^2 = 0.0099  T2^2 = 0.3004  Leading amplitudes:

 Amplitude    Orbitals with energies
  0.0172       50 (A) A                  ->    72 (A) A                   
              -0.3476                          0.3854                     
  0.0172       50 (A) B                  ->    72 (A) B                   
              -0.3476                          0.3854                     
 -0.0154       44 (A) A                  ->    52 (A) A                   
              -0.5264                          0.0261                     
 -0.0154       44 (A) B                  ->    52 (A) B                   
              -0.5264                          0.0261                     

 Amplitude    Orbitals with energies
 -0.1173       50 (A) A      50 (A) B    ->    51 (A) A      51 (A) B     
              -0.3476       -0.3476           -0.0303       -0.0303       
  0.1173       50 (A) A      50 (A) B    ->    51 (A) B      51 (A) A     
              -0.3476       -0.3476           -0.0303       -0.0303       
  0.1173       50 (A) B      50 (A) A    ->    51 (A) A      51 (A) B     
              -0.3476       -0.3476           -0.0303       -0.0303       
 -0.1173       50 (A) B      50 (A) A    ->    51 (A) B      51 (A) A     
              -0.3476       -0.3476           -0.0303       -0.0303       

 Computing CCSD intemediates for later calculations in double precision
 Finished.

Running a double precision version
           CCSD Lambda amplitudes will be solved using DIIS.
           Start     Size      MaxIter   EConv     LConv     
           3         7         100       1.00e-07  1.00e-05  
 ------------------------------------------------------------------------------
            Enorm      Ldiff       Comment
 ------------------------------------------------------------------------------
     1     6.15e-02   4.93e-02     
     2     1.35e-02   5.09e-03     
     3     5.62e-03   2.52e-03     
     4     2.74e-03   1.23e-03     Switched to DIIS steps.
     5     8.99e-04   5.18e-04     
     6     4.03e-04   1.44e-04     
     7     1.28e-04   3.53e-05     
     8     5.75e-05   3.65e-06     
     9     2.23e-05   4.23e-06     
    10     8.68e-06   1.70e-06     
    11     2.97e-06   5.82e-07     
    12     1.43e-06   1.25e-07     
    13     6.29e-07   8.94e-08     
    14     2.83e-07   1.62e-09     
    15     1.32e-07   9.87e-09     
    16     4.64e-08   3.48e-09     
 ------------------------------------------------------------------------------
                                   CCSD Lambda converged.

 Computing density matrices in double precision...
           Orbital response amplitudes will be solved using DIIS.
           Start     Size      MaxIter   EConv     LConv     
           3         7         100       1.00e-06  1.00e-06  
 ------------------------------------------------------------------------------
            Enorm      Ldiff       Comment
 ------------------------------------------------------------------------------
     1     8.33e-02   1.09e-02     
     2     5.56e-02   1.86e-02     
     3     5.34e-02   1.52e-02     
     4     5.35e-03   1.99e-02     Switched to DIIS steps.
     5     2.74e-03   2.40e-04     
     6     7.56e-04   1.13e-04     
     7     1.91e-04   1.16e-04     
     8     1.03e-04   2.36e-05     
     9     3.09e-05   8.17e-06     
    10     9.96e-06   4.41e-07     
    11     3.86e-06   1.06e-07     
    12     8.98e-07   1.11e-07     
 ------------------------------------------------------------------------------
                                   Orbital response converged.

 Computing density matrices... Done.
 CCSD calculation:   CPU 1918.11 s  wall 490.27 s

 Transferring MO TPDM to AO TPDM
 Transferring g2_o1o1o1o1
 Transferring g2_o1o1o1v1
 Transferring g2_o1o1v1v1
 Transferring g2_o1v1o1v1
 Transferring g2_o1v1v1v1
 Transferring g2_v1v1v1v1
 Adding separable TPDM
 Computing TPDM gradient
 --------------------------------------------------------
 2e gradient
  Atom          X               Y               Z
 --------------------------------------------------------
    1        -60.888404       12.188891        0.000000  
    2         15.953838      -35.287306        0.000000  
    3         14.387093       27.855006       -0.000000  
    4         30.547473       -4.756591       -0.000000  
 --------------------------------------------------------
 --------------------------------------------------------
 Final gradient
  Atom          X               Y               Z
 --------------------------------------------------------
    1        -60.888404       12.188891        0.000000  
    2         15.953838      -35.287306        0.000000  
    3         14.387093       27.855006       -0.000000  
    4         30.547473       -4.756591       -0.000000  
 --------------------------------------------------------
 Analytic gradient from two-electron contribution:   CPU 433.68 s  wall 131.78 s

 Total ccman2 time:   CPU 2441.84 s  wall 645.75 s


 --------------------------------------------------------------

                    Orbital Energies (a.u.)
 --------------------------------------------------------------

 Alpha MOs
 -- Occupied --
*******-180.882-169.689-169.688-169.688-104.858 -80.043 -80.029
-37.936 -33.124 -33.120 -33.120 -24.308 -24.307 -24.307 -24.303
-24.303 -10.584  -8.052  -8.049  -8.049  -7.582  -7.569  -7.253
 -5.486  -5.475  -5.475  -5.474  -5.473  -5.472  -5.461  -5.460
 -5.460  -2.409  -2.404  -2.404  -2.392  -2.392  -1.133  -0.950
 -0.838  -0.692  -0.538  -0.526  -0.512  -0.445  -0.426  -0.412
 -0.379  -0.348
 -- Virtual --
 -0.030   0.026   0.061   0.068   0.074   0.081   0.100   0.103
  0.107   0.122   0.131   0.146   0.149   0.168   0.185   0.234
  0.284   0.328   0.328   0.362   0.385   0.385   0.412   0.418
  0.427   0.531   0.541   0.548   0.574   0.582   0.593   0.601
  0.663   0.669   0.708   0.714   0.767   0.806   0.827   0.883
  0.932   0.943   1.031   1.079   1.130   1.132   1.139   1.158
  1.190   1.216   1.376   1.498   1.541   1.583   1.621   1.773
  1.832   1.898   1.938   1.944   2.016   2.605   2.638   2.724
  4.476   4.485   4.487   4.515   4.626   4.774   6.527   6.556
  6.565   7.177   7.405  10.356  14.719  14.746  14.762  14.804
 14.831  14.875  26.673  26.752  26.992  28.881  29.524  29.549
 29.555  29.870  29.873  29.874  29.887  29.953 130.584 130.604
130.613 154.277 165.787 166.030 219.2121912.195
 --------------------------------------------------------------

          Ground-State Mulliken Net Atomic Charges

     Atom                 Charge (a.u.)
  ----------------------------------------
      1 I                    -0.153821
      2 P                     0.189770
      3 P                     0.054496
      4 Cl                   -0.090445
  ----------------------------------------
  Sum of atomic charges =    -0.000000

 -----------------------------------------------------------------
                    Cartesian Multipole Moments
 -----------------------------------------------------------------
    Charge (ESU x 10^10)
                -0.0000
    Dipole Moment (Debye)
         X       0.4595      Y      -0.0737      Z      -0.0000
       Tot       0.4654
    Quadrupole Moments (Debye-Ang)
        XX     -72.5817     XY      -0.1456     YY     -68.9100
        XZ       0.0000     YZ       0.0000     ZZ     -68.3024
    Octopole Moments (Debye-Ang^2)
       XXX      97.0485    XXY      -5.3770    XYY      23.8722
       YYY      -3.9451    XXZ      -0.0000    XYZ      -0.0000
       YYZ       0.0000    XZZ      21.8343    YZZ      -1.2862
       ZZZ      -0.0000
    Hexadecapole Moments (Debye-Ang^3)
      XXXX   -1831.0319   XXXY     -26.1593   XXYY    -335.9691
      XYYY      -7.2985   YYYY    -229.5287   XXXZ      -0.0000
      XXYZ       0.0000   XYYZ       0.0000   YYYZ       0.0000
      XXZZ    -321.8058   XYZZ      -1.7530   YYZZ     -53.8150
      XZZZ       0.0000   YZZZ       0.0000   ZZZZ    -100.7244
 -----------------------------------------------------------------
 DrvMan completing analytic gradient of the correlated energy
 Correlated dipole moment
            1
    1   0.1808001
    2  -0.0289840
    3  -0.0000000
 Energy read as -8058.414562976
 Full Analytical Gradient: (in a.u., or Hartree/Bohr)
             1             2             3             4
    1    0.00005911   -0.00003263   -0.00002146   -0.00000502
    2   -0.00005663    0.00023745   -0.00022655    0.00004573
    3   -0.00000000    0.00000000   -0.00000000    0.00000000
 Gradient time:  CPU 0.76 s  wall 0.79 s
 ----------------------------------------------------------------
             Standard Nuclear Orientation (Angstroms)
    I     Atom           X                Y                Z
 ----------------------------------------------------------------
    1      I       1.7342310590    -0.0801575086     0.0000000000
    2      P      -0.5235809272     0.9789874437    -0.0000000000
    3      P      -1.6032914479    -0.7553278320     0.0000000000
    4      Cl     -3.5300682648     0.0516737518    -0.0000000000
 ----------------------------------------------------------------
 Nuclear Repulsion Energy =   548.5472170416 hartrees
 There are       50 alpha and       50 beta electrons

                       Distance Matrix (Angstroms)
             I (  1)   P (  2)   P (  3)
   P (  2)  2.493893
   P (  3)  3.405130  2.042945
   Cl(  4)  5.265950  3.146248  2.088952

 Requested basis set is 6-311++G(d,p)
 There are 63 shells and 152 basis functions
 A cutoff of  1.0D-14 yielded   1584 shell pairs
 There are      9934 function pairs (     11043 Cartesian)
 Smallest overlap matrix eigenvalue = 7.86E-04
 Guess MOs from SCF MO coefficient file

 -----------------------------------------------------------------------
  General SCF calculation program by
  Eric Jon Sundstrom, Paul Horn, Yuezhi Mao, Dmitri Zuev, Alec White,
  David Stuck, Shaama M.S., Shane Yost, Joonho Lee, David Small,
  Daniel Levine, Susi Lehtola, Hugh Burton, Evgeny Epifanovsky
 -----------------------------------------------------------------------
 Hartree-Fock
 using 4 threads for integral computing
 -------------------------------------------------------
 OpenMP Integral computing Module                
 Release: version 2.0, May 2017, Q-Chem Inc. Pleasanton 
 -------------------------------------------------------
 A restricted SCF calculation will be
 performed using DIIS
 SCF converges when DIIS error is below 1.0e-08
 ---------------------------------------
  Cycle       Energy         DIIS error
 ---------------------------------------
    1   -8057.8173008293      1.31e-05  
    2   -8057.8173015820      3.67e-06  
    3   -8057.8173016646      1.73e-06  
    4   -8057.8173016813      5.16e-07  
    5   -8057.8173016841      2.34e-07  
    6   -8057.8173016847      8.69e-08  
    7   -8057.8173016848      3.61e-08  
    8   -8057.8173016849      1.38e-08  
    9   -8057.8173016847      6.03e-09  Convergence criterion met
 ---------------------------------------
 SCF time:   CPU 8.62s  wall 2.00s 
 SCF   energy in the final basis set =    -8057.8173016847
 Total energy in the final basis set =    -8057.8173016847


 ------------------------------------------------------------------------------

   CCMAN2: suite of methods based on coupled cluster
           and equation of motion theories.

   Components:
   * libvmm-1.3-trunk
     by Evgeny Epifanovsky, Ilya Kaliman.
   * libtensor-2.5-trunk
     by Evgeny Epifanovsky, Michael Wormit, Dmitry Zuev, Sam Manzer, 
        Ilya Kaliman.
   * libcc-2.5-trunk
     by Evgeny Epifanovsky, Arik Landau, Tomasz Kus, Kirill Khistyaev, 
        Dmitry Zuev, Prashant Manohar, Xintian Feng, Anna Krylov, 
        Matthew Goldey, Alec White, Thomas Jagau, Kaushik Nanda, 
        Anastasia Gunina, Alexander Kunitsa, Joonho Lee.

   CCMAN original authors:
   Anna I. Krylov, C. David Sherrill, Steven R. Gwaltney,
   Edward F. C. Byrd (2000)
   Sergey V. Levchenko, Lyudmila V. Slipchenko, Tao Wang,
   Ana-Maria C. Cristian (2003)
   Piotr A. Pieniazek, C. Melania Oana, Evgeny Epifanovsky (2007)
   Prashant Manohar (2009)

 ------------------------------------------------------------------------------


 Allocating and initializing 29808MB of RAM...
 Calculation will run on 4 cores.


 Alpha MOs, Restricted
 -- Occupied --                  
******* -180.88 -169.69 -169.69 -169.69 -104.86  -80.04  -80.03
  1 A     2 A     3 A     4 A     5 A     6 A     7 A     8 A                  
-37.936 -33.124 -33.120 -33.120 -24.308 -24.307 -24.307 -24.303
  9 A    10 A    11 A    12 A    13 A    14 A    15 A    16 A                  
-24.303 -10.584  -8.052  -8.049  -8.049  -7.582  -7.569  -7.253
 17 A    18 A    19 A    20 A    21 A    22 A    23 A    24 A                  
 -5.486  -5.475  -5.475  -5.474  -5.472  -5.472  -5.461  -5.460
 25 A    26 A    27 A    28 A    29 A    30 A    31 A    32 A                  
 -5.460  -2.409  -2.404  -2.404  -2.392  -2.392  -1.133  -0.950
 33 A    34 A    35 A    36 A    37 A    38 A    39 A    40 A                  
 -0.838  -0.692  -0.538  -0.526  -0.512  -0.445  -0.426  -0.412
 41 A    42 A    43 A    44 A    45 A    46 A    47 A    48 A                  
 -0.379  -0.348
 49 A    50 A                                                                  
 -- Virtual --                   
 -0.030   0.026   0.061   0.068   0.074   0.081   0.100   0.103
 51 A    52 A    53 A    54 A    55 A    56 A    57 A    58 A                  
  0.107   0.122   0.131   0.146   0.149   0.168   0.185   0.234
 59 A    60 A    61 A    62 A    63 A    64 A    65 A    66 A                  
  0.284   0.328   0.328   0.362   0.385   0.385   0.412   0.419
 67 A    68 A    69 A    70 A    71 A    72 A    73 A    74 A                  
  0.427   0.531   0.541   0.548   0.574   0.582   0.593   0.601
 75 A    76 A    77 A    78 A    79 A    80 A    81 A    82 A                  
  0.663   0.668   0.708   0.713   0.767   0.806   0.827   0.883
 83 A    84 A    85 A    86 A    87 A    88 A    89 A    90 A                  
  0.932   0.943   1.032   1.080   1.130   1.132   1.139   1.158
 91 A    92 A    93 A    94 A    95 A    96 A    97 A    98 A                  
  1.190   1.217   1.377   1.499   1.541   1.583   1.621   1.773
 99 A   100 A   101 A   102 A   103 A   104 A   105 A   106 A                  
  1.832   1.898   1.938   1.944   2.016   2.605   2.638   2.724
107 A   108 A   109 A   110 A   111 A   112 A   113 A   114 A                  
  4.476   4.485   4.487   4.515   4.627   4.774   6.527   6.556
115 A   116 A   117 A   118 A   119 A   120 A   121 A   122 A                  
  6.565   7.177   7.406  10.356  14.719  14.746  14.763  14.804
123 A   124 A   125 A   126 A   127 A   128 A   129 A   130 A                  
 14.830  14.875  26.673  26.753  26.992  28.881  29.524  29.549
131 A   132 A   133 A   134 A   135 A   136 A   137 A   138 A                  
 29.555  29.870  29.873  29.874  29.887  29.953 130.584 130.604
139 A   140 A   141 A   142 A   143 A   144 A   145 A   146 A                  
130.612 154.277 165.787 166.032 219.2121912.195
147 A   148 A   149 A   150 A   151 A   152 A                                  

 Beta MOs, Restricted
 -- Occupied --                  
******* -180.88 -169.69 -169.69 -169.69 -104.86  -80.04  -80.03
  1 A     2 A     3 A     4 A     5 A     6 A     7 A     8 A                  
-37.936 -33.124 -33.120 -33.120 -24.308 -24.307 -24.307 -24.303
  9 A    10 A    11 A    12 A    13 A    14 A    15 A    16 A                  
-24.303 -10.584  -8.052  -8.049  -8.049  -7.582  -7.569  -7.253
 17 A    18 A    19 A    20 A    21 A    22 A    23 A    24 A                  
 -5.486  -5.475  -5.475  -5.474  -5.472  -5.472  -5.461  -5.460
 25 A    26 A    27 A    28 A    29 A    30 A    31 A    32 A                  
 -5.460  -2.409  -2.404  -2.404  -2.392  -2.392  -1.133  -0.950
 33 A    34 A    35 A    36 A    37 A    38 A    39 A    40 A                  
 -0.838  -0.692  -0.538  -0.526  -0.512  -0.445  -0.426  -0.412
 41 A    42 A    43 A    44 A    45 A    46 A    47 A    48 A                  
 -0.379  -0.348
 49 A    50 A                                                                  
 -- Virtual --                   
 -0.030   0.026   0.061   0.068   0.074   0.081   0.100   0.103
 51 A    52 A    53 A    54 A    55 A    56 A    57 A    58 A                  
  0.107   0.122   0.131   0.146   0.149   0.168   0.185   0.234
 59 A    60 A    61 A    62 A    63 A    64 A    65 A    66 A                  
  0.284   0.328   0.328   0.362   0.385   0.385   0.412   0.419
 67 A    68 A    69 A    70 A    71 A    72 A    73 A    74 A                  
  0.427   0.531   0.541   0.548   0.574   0.582   0.593   0.601
 75 A    76 A    77 A    78 A    79 A    80 A    81 A    82 A                  
  0.663   0.668   0.708   0.713   0.767   0.806   0.827   0.883
 83 A    84 A    85 A    86 A    87 A    88 A    89 A    90 A                  
  0.932   0.943   1.032   1.080   1.130   1.132   1.139   1.158
 91 A    92 A    93 A    94 A    95 A    96 A    97 A    98 A                  
  1.190   1.217   1.377   1.499   1.541   1.583   1.621   1.773
 99 A   100 A   101 A   102 A   103 A   104 A   105 A   106 A                  
  1.832   1.898   1.938   1.944   2.016   2.605   2.638   2.724
107 A   108 A   109 A   110 A   111 A   112 A   113 A   114 A                  
  4.476   4.485   4.487   4.515   4.627   4.774   6.527   6.556
115 A   116 A   117 A   118 A   119 A   120 A   121 A   122 A                  
  6.565   7.177   7.406  10.356  14.719  14.746  14.763  14.804
123 A   124 A   125 A   126 A   127 A   128 A   129 A   130 A                  
 14.830  14.875  26.673  26.753  26.992  28.881  29.524  29.549
131 A   132 A   133 A   134 A   135 A   136 A   137 A   138 A                  
 29.555  29.870  29.873  29.874  29.887  29.953 130.584 130.604
139 A   140 A   141 A   142 A   143 A   144 A   145 A   146 A                  
130.612 154.277 165.787 166.032 219.2121912.195
147 A   148 A   149 A   150 A   151 A   152 A                                  

 Occupation and symmetry of molecular orbitals

 Point group: C1 (1 irreducible representation).

                           A     All 
 -------------------------------------
 All molecular orbitals:
  - Alpha                  152   152 
  - Beta                   152   152 
 -------------------------------------
 Alpha orbitals:
  - Frozen occupied        33    33  
  - Active occupied        17    17  
  - Active virtual         102   102 
  - Frozen virtual         0     0   
 -------------------------------------
 Beta orbitals:
  - Frozen occupied        33    33  
  - Active occupied        17    17  
  - Active virtual         102   102 
  - Frozen virtual         0     0   
 -------------------------------------

 Import integrals:   CPU 0.00 s  wall 0.00 s

 Import integrals:   CPU 86.19 s  wall 22.82 s

 MP2 amplitudes:   CPU 0.16 s  wall 0.12 s

Running a double precision version
           CCSD T amplitudes will be solved using DIIS.

           Start     Size      MaxIter   EConv     TConv     
           3         7         100       1.00e-07  1.00e-05  
 ------------------------------------------------------------------------------
           Energy (a.u.)   Ediff      Tdiff       Comment
 ------------------------------------------------------------------------------
         -8058.38295268                           
     1   -8058.39487472   1.19e-02   8.18e-01     
     2   -8058.41062533   1.58e-02   1.01e-01     
     3   -8058.41212722   1.50e-03   4.15e-02     
     4   -8058.41396558   1.84e-03   1.37e-02     Switched to DIIS steps.
     5   -8058.41454962   5.84e-04   1.18e-02     
     6   -8058.41456979   2.02e-05   2.48e-03     
     7   -8058.41456123   8.56e-06   1.02e-03     
     8   -8058.41456172   4.94e-07   2.02e-04     
     9   -8058.41456234   6.17e-07   8.71e-05     
    10   -8058.41456239   5.70e-08   3.41e-05     
    11   -8058.41456247   7.77e-08   2.08e-05     
    12   -8058.41456247   6.78e-09   7.03e-06     
 ------------------------------------------------------------------------------
         -8058.41456247                           CCSD T converged.

End of double precision
 SCF energy                 = -8057.81730168
 MP2 energy                 = -8058.38295268
 CCSD correlation energy     =    -0.59726078
 CCSD total energy           = -8058.41456247

 CCSD  T1^2 = 0.0099  T2^2 = 0.3002  Leading amplitudes:

 Amplitude    Orbitals with energies
  0.0171       50 (A) A                  ->    72 (A) A                   
              -0.3478                          0.3853                     
  0.0171       50 (A) B                  ->    72 (A) B                   
              -0.3478                          0.3853                     
 -0.0153       44 (A) A                  ->    52 (A) A                   
              -0.5265                          0.0262                     
 -0.0153       44 (A) B                  ->    52 (A) B                   
              -0.5265                          0.0262                     

 Amplitude    Orbitals with energies
 -0.1168       50 (A) A      50 (A) B    ->    51 (A) A      51 (A) B     
              -0.3478       -0.3478           -0.0301       -0.0301       
  0.1168       50 (A) A      50 (A) B    ->    51 (A) B      51 (A) A     
              -0.3478       -0.3478           -0.0301       -0.0301       
  0.1168       50 (A) B      50 (A) A    ->    51 (A) A      51 (A) B     
              -0.3478       -0.3478           -0.0301       -0.0301       
 -0.1168       50 (A) B      50 (A) A    ->    51 (A) B      51 (A) A     
              -0.3478       -0.3478           -0.0301       -0.0301       

 Computing CCSD intemediates for later calculations in double precision
 Finished.

Running a double precision version
           CCSD Lambda amplitudes will be solved using DIIS.
           Start     Size      MaxIter   EConv     LConv     
           3         7         100       1.00e-07  1.00e-05  
 ------------------------------------------------------------------------------
            Enorm      Ldiff       Comment
 ------------------------------------------------------------------------------
     1     6.13e-02   4.92e-02     
     2     1.35e-02   5.09e-03     
     3     5.61e-03   2.51e-03     
     4     2.74e-03   1.23e-03     Switched to DIIS steps.
     5     8.96e-04   5.15e-04     
     6     4.02e-04   1.43e-04     
     7     1.27e-04   3.50e-05     
     8     5.72e-05   3.68e-06     
     9     2.21e-05   4.22e-06     
    10     8.61e-06   1.69e-06     
    11     2.95e-06   5.76e-07     
    12     1.42e-06   1.23e-07     
    13     6.24e-07   8.89e-08     
    14     2.81e-07   1.74e-09     
    15     1.31e-07   9.86e-09     
    16     4.60e-08   3.44e-09     
 ------------------------------------------------------------------------------
                                   CCSD Lambda converged.

 Computing density matrices in double precision...
           Orbital response amplitudes will be solved using DIIS.
           Start     Size      MaxIter   EConv     LConv     
           3         7         100       1.00e-06  1.00e-06  
 ------------------------------------------------------------------------------
            Enorm      Ldiff       Comment
 ------------------------------------------------------------------------------
     1     8.32e-02   1.10e-02     
     2     5.55e-02   1.85e-02     
     3     5.32e-02   1.51e-02     
     4     5.28e-03   1.98e-02     Switched to DIIS steps.
     5     2.70e-03   2.50e-04     
     6     7.53e-04   1.14e-04     
     7     1.88e-04   1.15e-04     
     8     1.02e-04   2.36e-05     
     9     3.05e-05   8.07e-06     
    10     9.86e-06   4.41e-07     
    11     3.83e-06   1.03e-07     
    12     8.90e-07   1.10e-07     
 ------------------------------------------------------------------------------
                                   Orbital response converged.

 Computing density matrices... Done.
 CCSD calculation:   CPU 1918.33 s  wall 490.47 s

 Transferring MO TPDM to AO TPDM
 Transferring g2_o1o1o1o1
 Transferring g2_o1o1o1v1
 Transferring g2_o1o1v1v1
 Transferring g2_o1v1o1v1
 Transferring g2_o1v1v1v1
 Transferring g2_v1v1v1v1
 Adding separable TPDM
 Computing TPDM gradient
 --------------------------------------------------------
 2e gradient
  Atom          X               Y               Z
 --------------------------------------------------------
    1        -60.922951       12.171062        0.000000  
    2         15.959203      -35.275166        0.000000  
    3         14.409267       27.863418       -0.000000  
    4         30.554481       -4.759313        0.000000  
 --------------------------------------------------------
 --------------------------------------------------------
 Final gradient
  Atom          X               Y               Z
 --------------------------------------------------------
    1        -60.922951       12.171062        0.000000  
    2         15.959203      -35.275166        0.000000  
    3         14.409267       27.863418       -0.000000  
    4         30.554481       -4.759313        0.000000  
 --------------------------------------------------------
 Analytic gradient from two-electron contribution:   CPU 433.17 s  wall 131.19 s

 Total ccman2 time:   CPU 2442.81 s  wall 646.21 s


 --------------------------------------------------------------

                    Orbital Energies (a.u.)
 --------------------------------------------------------------

 Alpha MOs
 -- Occupied --
*******-180.882-169.689-169.688-169.688-104.858 -80.043 -80.029
-37.936 -33.124 -33.120 -33.120 -24.308 -24.307 -24.307 -24.303
-24.303 -10.584  -8.052  -8.049  -8.049  -7.582  -7.569  -7.253
 -5.486  -5.475  -5.475  -5.474  -5.472  -5.472  -5.461  -5.460
 -5.460  -2.409  -2.404  -2.404  -2.392  -2.392  -1.133  -0.950
 -0.838  -0.692  -0.538  -0.526  -0.512  -0.445  -0.426  -0.412
 -0.379  -0.348
 -- Virtual --
 -0.030   0.026   0.061   0.068   0.074   0.081   0.100   0.103
  0.107   0.122   0.131   0.146   0.149   0.168   0.185   0.234
  0.284   0.328   0.328   0.362   0.385   0.385   0.412   0.419
  0.427   0.531   0.541   0.548   0.574   0.582   0.593   0.601
  0.663   0.668   0.708   0.713   0.767   0.806   0.827   0.883
  0.932   0.943   1.032   1.080   1.130   1.132   1.139   1.158
  1.190   1.217   1.377   1.499   1.541   1.583   1.621   1.773
  1.832   1.898   1.938   1.944   2.016   2.605   2.638   2.724
  4.476   4.485   4.487   4.515   4.627   4.774   6.527   6.556
  6.565   7.177   7.406  10.356  14.719  14.746  14.763  14.804
 14.830  14.875  26.673  26.753  26.992  28.881  29.524  29.549
 29.555  29.870  29.873  29.874  29.887  29.953 130.584 130.604
130.612 154.277 165.787 166.032 219.2121912.195
 --------------------------------------------------------------

          Ground-State Mulliken Net Atomic Charges

     Atom                 Charge (a.u.)
  ----------------------------------------
      1 I                    -0.153502
      2 P                     0.189638
      3 P                     0.054218
      4 Cl                   -0.090355
  ----------------------------------------
  Sum of atomic charges =    -0.000000

 -----------------------------------------------------------------
                    Cartesian Multipole Moments
 -----------------------------------------------------------------
    Charge (ESU x 10^10)
                -0.0000
    Dipole Moment (Debye)
         X       0.4639      Y      -0.0749      Z      -0.0000
       Tot       0.4699
    Quadrupole Moments (Debye-Ang)
        XX     -72.5700     XY      -0.1443     YY     -68.9202
        XZ       0.0000     YZ       0.0000     ZZ     -68.2960
    Octopole Moments (Debye-Ang^2)
       XXX      97.0564    XXY      -5.3401    XYY      23.8826
       YYY      -3.8683    XXZ      -0.0000    XYZ      -0.0000
       YYZ      -0.0000    XZZ      21.8353    YZZ      -1.2592
       ZZZ      -0.0000
    Hexadecapole Moments (Debye-Ang^3)
      XXXX   -1830.7961   XXXY     -26.1790   XXYY    -335.9438
      XYYY      -7.3412   YYYY    -229.2642   XXXZ       0.0000
      XXYZ      -0.0000   XYYZ       0.0000   YYYZ       0.0000
      XXZZ    -321.7887   XYZZ      -1.7664   YYZZ     -53.7631
      XZZZ       0.0000   YZZZ       0.0000   ZZZZ    -100.7010
 -----------------------------------------------------------------
 DrvMan completing analytic gradient of the correlated energy
 Correlated dipole moment
            1
    1   0.1825064
    2  -0.0294866
    3  -0.0000000
 Energy read as -8058.414562466
 Full Analytical Gradient: (in a.u., or Hartree/Bohr)
             1             2             3             4
    1   -0.00005248   -0.00020160    0.00028151   -0.00002743
    2    0.00004819   -0.00050623    0.00044692    0.00001112
    3   -0.00000000    0.00000000   -0.00000000   -0.00000000
 Gradient time:  CPU 0.75 s  wall 0.78 s
 ----------------------------------------------------------------
             Standard Nuclear Orientation (Angstroms)
    I     Atom           X                Y                Z
 ----------------------------------------------------------------
    1      I       1.7342310590    -0.0801575086     0.0000000000
    2      P      -0.5235809272     0.9799874437     0.0010000000
    3      P      -1.6032914479    -0.7553278320     0.0000000000
    4      Cl     -3.5300682648     0.0516737518    -0.0000000000
 ----------------------------------------------------------------
 Nuclear Repulsion Energy =   548.4902316519 hartrees
 There are       50 alpha and       50 beta electrons

                       Distance Matrix (Angstroms)
             I (  1)   P (  2)   P (  3)
   P (  2)  2.494318
   P (  3)  3.405130  2.043794
   Cl(  4)  5.265950  3.146543  2.088952

 Requested basis set is 6-311++G(d,p)
 There are 63 shells and 152 basis functions
 A cutoff of  1.0D-14 yielded   1584 shell pairs
 There are      9934 function pairs (     11043 Cartesian)
 Smallest overlap matrix eigenvalue = 7.87E-04
 Guess MOs from SCF MO coefficient file

 -----------------------------------------------------------------------
  General SCF calculation program by
  Eric Jon Sundstrom, Paul Horn, Yuezhi Mao, Dmitri Zuev, Alec White,
  David Stuck, Shaama M.S., Shane Yost, Joonho Lee, David Small,
  Daniel Levine, Susi Lehtola, Hugh Burton, Evgeny Epifanovsky
 -----------------------------------------------------------------------
 Hartree-Fock
 using 4 threads for integral computing
 -------------------------------------------------------
 OpenMP Integral computing Module                
 Release: version 2.0, May 2017, Q-Chem Inc. Pleasanton 
 -------------------------------------------------------
 A restricted SCF calculation will be
 performed using DIIS
 SCF converges when DIIS error is below 1.0e-08
 ---------------------------------------
  Cycle       Energy         DIIS error
 ---------------------------------------
    1   -8057.8172628544      8.16e-06  
    2   -8057.8172632017      2.34e-06  
    3   -8057.8172632501      1.12e-06  
    4   -8057.8172632597      4.20e-07  
    5   -8057.8172632627      2.07e-07  
    6   -8057.8172632634      1.11e-07  
    7   -8057.8172632637      5.29e-08  
    8   -8057.8172632638      2.39e-08  
    9   -8057.8172632637      7.72e-09  Convergence criterion met
 ---------------------------------------
 SCF time:   CPU 8.78s  wall 2.00s 
 SCF   energy in the final basis set =    -8057.8172632637
 Total energy in the final basis set =    -8057.8172632637


 ------------------------------------------------------------------------------

   CCMAN2: suite of methods based on coupled cluster
           and equation of motion theories.

   Components:
   * libvmm-1.3-trunk
     by Evgeny Epifanovsky, Ilya Kaliman.
   * libtensor-2.5-trunk
     by Evgeny Epifanovsky, Michael Wormit, Dmitry Zuev, Sam Manzer, 
        Ilya Kaliman.
   * libcc-2.5-trunk
     by Evgeny Epifanovsky, Arik Landau, Tomasz Kus, Kirill Khistyaev, 
        Dmitry Zuev, Prashant Manohar, Xintian Feng, Anna Krylov, 
        Matthew Goldey, Alec White, Thomas Jagau, Kaushik Nanda, 
        Anastasia Gunina, Alexander Kunitsa, Joonho Lee.

   CCMAN original authors:
   Anna I. Krylov, C. David Sherrill, Steven R. Gwaltney,
   Edward F. C. Byrd (2000)
   Sergey V. Levchenko, Lyudmila V. Slipchenko, Tao Wang,
   Ana-Maria C. Cristian (2003)
   Piotr A. Pieniazek, C. Melania Oana, Evgeny Epifanovsky (2007)
   Prashant Manohar (2009)

 ------------------------------------------------------------------------------


 Allocating and initializing 29808MB of RAM...
 Calculation will run on 4 cores.


 Alpha MOs, Restricted
 -- Occupied --                  
******* -180.88 -169.69 -169.69 -169.69 -104.86  -80.04  -80.03
  1 A     2 A     3 A     4 A     5 A     6 A     7 A     8 A                  
-37.936 -33.124 -33.120 -33.120 -24.308 -24.307 -24.307 -24.303
  9 A    10 A    11 A    12 A    13 A    14 A    15 A    16 A                  
-24.303 -10.584  -8.052  -8.049  -8.049  -7.582  -7.569  -7.253
 17 A    18 A    19 A    20 A    21 A    22 A    23 A    24 A                  
 -5.486  -5.475  -5.475  -5.474  -5.473  -5.472  -5.461  -5.460
 25 A    26 A    27 A    28 A    29 A    30 A    31 A    32 A                  
 -5.460  -2.409  -2.404  -2.404  -2.392  -2.392  -1.133  -0.950
 33 A    34 A    35 A    36 A    37 A    38 A    39 A    40 A                  
 -0.838  -0.692  -0.538  -0.526  -0.512  -0.445  -0.426  -0.412
 41 A    42 A    43 A    44 A    45 A    46 A    47 A    48 A                  
 -0.379  -0.348
 49 A    50 A                                                                  
 -- Virtual --                   
 -0.030   0.026   0.061   0.068   0.074   0.081   0.100   0.103
 51 A    52 A    53 A    54 A    55 A    56 A    57 A    58 A                  
  0.107   0.122   0.131   0.146   0.149   0.168   0.185   0.234
 59 A    60 A    61 A    62 A    63 A    64 A    65 A    66 A                  
  0.284   0.328   0.328   0.362   0.385   0.385   0.412   0.418
 67 A    68 A    69 A    70 A    71 A    72 A    73 A    74 A                  
  0.427   0.531   0.541   0.548   0.574   0.582   0.593   0.601
 75 A    76 A    77 A    78 A    79 A    80 A    81 A    82 A                  
  0.663   0.668   0.708   0.713   0.767   0.806   0.827   0.883
 83 A    84 A    85 A    86 A    87 A    88 A    89 A    90 A                  
  0.932   0.943   1.032   1.079   1.130   1.132   1.139   1.158
 91 A    92 A    93 A    94 A    95 A    96 A    97 A    98 A                  
  1.190   1.217   1.376   1.499   1.541   1.583   1.621   1.773
 99 A   100 A   101 A   102 A   103 A   104 A   105 A   106 A                  
  1.832   1.898   1.938   1.944   2.016   2.605   2.638   2.724
107 A   108 A   109 A   110 A   111 A   112 A   113 A   114 A                  
  4.476   4.485   4.487   4.515   4.627   4.774   6.527   6.556
115 A   116 A   117 A   118 A   119 A   120 A   121 A   122 A                  
  6.565   7.177   7.406  10.356  14.719  14.746  14.762  14.804
123 A   124 A   125 A   126 A   127 A   128 A   129 A   130 A                  
 14.830  14.875  26.673  26.753  26.992  28.881  29.524  29.549
131 A   132 A   133 A   134 A   135 A   136 A   137 A   138 A                  
 29.555  29.870  29.873  29.874  29.887  29.953 130.584 130.604
139 A   140 A   141 A   142 A   143 A   144 A   145 A   146 A                  
130.613 154.277 165.787 166.031 219.2121912.195
147 A   148 A   149 A   150 A   151 A   152 A                                  

 Beta MOs, Restricted
 -- Occupied --                  
******* -180.88 -169.69 -169.69 -169.69 -104.86  -80.04  -80.03
  1 A     2 A     3 A     4 A     5 A     6 A     7 A     8 A                  
-37.936 -33.124 -33.120 -33.120 -24.308 -24.307 -24.307 -24.303
  9 A    10 A    11 A    12 A    13 A    14 A    15 A    16 A                  
-24.303 -10.584  -8.052  -8.049  -8.049  -7.582  -7.569  -7.253
 17 A    18 A    19 A    20 A    21 A    22 A    23 A    24 A                  
 -5.486  -5.475  -5.475  -5.474  -5.473  -5.472  -5.461  -5.460
 25 A    26 A    27 A    28 A    29 A    30 A    31 A    32 A                  
 -5.460  -2.409  -2.404  -2.404  -2.392  -2.392  -1.133  -0.950
 33 A    34 A    35 A    36 A    37 A    38 A    39 A    40 A                  
 -0.838  -0.692  -0.538  -0.526  -0.512  -0.445  -0.426  -0.412
 41 A    42 A    43 A    44 A    45 A    46 A    47 A    48 A                  
 -0.379  -0.348
 49 A    50 A                                                                  
 -- Virtual --                   
 -0.030   0.026   0.061   0.068   0.074   0.081   0.100   0.103
 51 A    52 A    53 A    54 A    55 A    56 A    57 A    58 A                  
  0.107   0.122   0.131   0.146   0.149   0.168   0.185   0.234
 59 A    60 A    61 A    62 A    63 A    64 A    65 A    66 A                  
  0.284   0.328   0.328   0.362   0.385   0.385   0.412   0.418
 67 A    68 A    69 A    70 A    71 A    72 A    73 A    74 A                  
  0.427   0.531   0.541   0.548   0.574   0.582   0.593   0.601
 75 A    76 A    77 A    78 A    79 A    80 A    81 A    82 A                  
  0.663   0.668   0.708   0.713   0.767   0.806   0.827   0.883
 83 A    84 A    85 A    86 A    87 A    88 A    89 A    90 A                  
  0.932   0.943   1.032   1.079   1.130   1.132   1.139   1.158
 91 A    92 A    93 A    94 A    95 A    96 A    97 A    98 A                  
  1.190   1.217   1.376   1.499   1.541   1.583   1.621   1.773
 99 A   100 A   101 A   102 A   103 A   104 A   105 A   106 A                  
  1.832   1.898   1.938   1.944   2.016   2.605   2.638   2.724
107 A   108 A   109 A   110 A   111 A   112 A   113 A   114 A                  
  4.476   4.485   4.487   4.515   4.627   4.774   6.527   6.556
115 A   116 A   117 A   118 A   119 A   120 A   121 A   122 A                  
  6.565   7.177   7.406  10.356  14.719  14.746  14.762  14.804
123 A   124 A   125 A   126 A   127 A   128 A   129 A   130 A                  
 14.830  14.875  26.673  26.753  26.992  28.881  29.524  29.549
131 A   132 A   133 A   134 A   135 A   136 A   137 A   138 A                  
 29.555  29.870  29.873  29.874  29.887  29.953 130.584 130.604
139 A   140 A   141 A   142 A   143 A   144 A   145 A   146 A                  
130.613 154.277 165.787 166.031 219.2121912.195
147 A   148 A   149 A   150 A   151 A   152 A                                  

 Occupation and symmetry of molecular orbitals

 Point group: C1 (1 irreducible representation).

                           A     All 
 -------------------------------------
 All molecular orbitals:
  - Alpha                  152   152 
  - Beta                   152   152 
 -------------------------------------
 Alpha orbitals:
  - Frozen occupied        33    33  
  - Active occupied        17    17  
  - Active virtual         102   102 
  - Frozen virtual         0     0   
 -------------------------------------
 Beta orbitals:
  - Frozen occupied        33    33  
  - Active occupied        17    17  
  - Active virtual         102   102 
  - Frozen virtual         0     0   
 -------------------------------------

 Import integrals:   CPU 0.00 s  wall 0.00 s

 Import integrals:   CPU 85.17 s  wall 22.14 s

 MP2 amplitudes:   CPU 0.16 s  wall 0.12 s

Running a double precision version
           CCSD T amplitudes will be solved using DIIS.

           Start     Size      MaxIter   EConv     TConv     
           3         7         100       1.00e-07  1.00e-05  
 ------------------------------------------------------------------------------
           Energy (a.u.)   Ediff      Tdiff       Comment
 ------------------------------------------------------------------------------
         -8058.38295877                           
     1   -8058.39486384   1.19e-02   8.18e-01     
     2   -8058.41062470   1.58e-02   1.01e-01     
     3   -8058.41212514   1.50e-03   4.15e-02     
     4   -8058.41396529   1.84e-03   1.37e-02     Switched to DIIS steps.
     5   -8058.41455018   5.85e-04   1.19e-02     
     6   -8058.41457042   2.02e-05   2.49e-03     
     7   -8058.41456182   8.59e-06   1.03e-03     
     8   -8058.41456232   4.96e-07   2.03e-04     
     9   -8058.41456294   6.17e-07   8.72e-05     
    10   -8058.41456299   5.63e-08   3.41e-05     
    11   -8058.41456307   7.78e-08   2.08e-05     
    12   -8058.41456306   6.75e-09   7.05e-06     
 ------------------------------------------------------------------------------
         -8058.41456306                           CCSD T converged.

End of double precision
 SCF energy                 = -8057.81726326
 MP2 energy                 = -8058.38295877
 CCSD correlation energy     =    -0.59729980
 CCSD total energy           = -8058.41456306

 CCSD  T1^2 = 0.0099  T2^2 = 0.3003  Leading amplitudes:

 Amplitude    Orbitals with energies
  0.0172       50 (A) A                  ->    72 (A) A                   
              -0.3477                          0.3854                     
  0.0172       50 (A) B                  ->    72 (A) B                   
              -0.3477                          0.3854                     
 -0.0153       44 (A) A                  ->    52 (A) A                   
              -0.5265                          0.0261                     
 -0.0153       44 (A) B                  ->    52 (A) B                   
              -0.5265                          0.0261                     

 Amplitude    Orbitals with energies
 -0.1170       50 (A) A      50 (A) B    ->    51 (A) A      51 (A) B     
              -0.3477       -0.3477           -0.0302       -0.0302       
  0.1170       50 (A) A      50 (A) B    ->    51 (A) B      51 (A) A     
              -0.3477       -0.3477           -0.0302       -0.0302       
  0.1170       50 (A) B      50 (A) A    ->    51 (A) A      51 (A) B     
              -0.3477       -0.3477           -0.0302       -0.0302       
 -0.1170       50 (A) B      50 (A) A    ->    51 (A) B      51 (A) A     
              -0.3477       -0.3477           -0.0302       -0.0302       

 Computing CCSD intemediates for later calculations in double precision
 Finished.

Running a double precision version
           CCSD Lambda amplitudes will be solved using DIIS.
           Start     Size      MaxIter   EConv     LConv     
           3         7         100       1.00e-07  1.00e-05  
 ------------------------------------------------------------------------------
            Enorm      Ldiff       Comment
 ------------------------------------------------------------------------------
     1     6.14e-02   4.92e-02     
     2     1.35e-02   5.09e-03     
     3     5.62e-03   2.51e-03     
     4     2.74e-03   1.23e-03     Switched to DIIS steps.
     5     8.98e-04   5.16e-04     
     6     4.02e-04   1.43e-04     
     7     1.28e-04   3.51e-05     
     8     5.74e-05   3.67e-06     
     9     2.22e-05   4.23e-06     
    10     8.64e-06   1.69e-06     
    11     2.96e-06   5.79e-07     
    12     1.43e-06   1.24e-07     
    13     6.26e-07   8.91e-08     
    14     2.82e-07   1.68e-09     
    15     1.32e-07   9.87e-09     
    16     4.62e-08   3.46e-09     
 ------------------------------------------------------------------------------
                                   CCSD Lambda converged.

 Computing density matrices in double precision...
           Orbital response amplitudes will be solved using DIIS.
           Start     Size      MaxIter   EConv     LConv     
           3         7         100       1.00e-06  1.00e-06  
 ------------------------------------------------------------------------------
            Enorm      Ldiff       Comment
 ------------------------------------------------------------------------------
     1     8.33e-02   1.09e-02     
     2     5.55e-02   1.86e-02     
     3     5.33e-02   1.51e-02     
     4     5.31e-03   1.99e-02     Switched to DIIS steps.
     5     2.72e-03   2.45e-04     
     6     7.55e-04   1.14e-04     
     7     1.90e-04   1.16e-04     
     8     1.03e-04   2.36e-05     
     9     3.07e-05   8.11e-06     
    10     9.91e-06   4.43e-07     
    11     3.84e-06   1.05e-07     
    12     8.94e-07   1.10e-07     
 ------------------------------------------------------------------------------
                                   Orbital response converged.

 Computing density matrices... Done.
 CCSD calculation:   CPU 1918.48 s  wall 490.65 s

 Transferring MO TPDM to AO TPDM
 Transferring g2_o1o1o1o1
 Transferring g2_o1o1o1v1
 Transferring g2_o1o1v1v1
 Transferring g2_o1v1o1v1
 Transferring g2_o1v1v1v1
 Transferring g2_v1v1v1v1
 Adding separable TPDM
 Computing TPDM gradient
 --------------------------------------------------------
 2e gradient
  Atom          X               Y               Z
 --------------------------------------------------------
    1        -60.905676       12.179979        0.014983  
    2         15.956524      -35.281244       -0.027063  
    3         14.398175       27.859215        0.009601  
    4         30.550978       -4.757950        0.002478  
 --------------------------------------------------------
 --------------------------------------------------------
 Final gradient
  Atom          X               Y               Z
 --------------------------------------------------------
    1        -60.905676       12.179979        0.014983  
    2         15.956524      -35.281244       -0.027063  
    3         14.398175       27.859215        0.009601  
    4         30.550978       -4.757950        0.002478  
 --------------------------------------------------------
 Analytic gradient from two-electron contribution:   CPU 435.83 s  wall 132.49 s

 Total ccman2 time:   CPU 2443.91 s  wall 646.82 s


 --------------------------------------------------------------

                    Orbital Energies (a.u.)
 --------------------------------------------------------------

 Alpha MOs
 -- Occupied --
*******-180.882-169.689-169.688-169.688-104.858 -80.043 -80.029
-37.936 -33.124 -33.120 -33.120 -24.308 -24.307 -24.307 -24.303
-24.303 -10.584  -8.052  -8.049  -8.049  -7.582  -7.569  -7.253
 -5.486  -5.475  -5.475  -5.474  -5.473  -5.472  -5.461  -5.460
 -5.460  -2.409  -2.404  -2.404  -2.392  -2.392  -1.133  -0.950
 -0.838  -0.692  -0.538  -0.526  -0.512  -0.445  -0.426  -0.412
 -0.379  -0.348
 -- Virtual --
 -0.030   0.026   0.061   0.068   0.074   0.081   0.100   0.103
  0.107   0.122   0.131   0.146   0.149   0.168   0.185   0.234
  0.284   0.328   0.328   0.362   0.385   0.385   0.412   0.418
  0.427   0.531   0.541   0.548   0.574   0.582   0.593   0.601
  0.663   0.668   0.708   0.713   0.767   0.806   0.827   0.883
  0.932   0.943   1.032   1.079   1.130   1.132   1.139   1.158
  1.190   1.217   1.376   1.499   1.541   1.583   1.621   1.773
  1.832   1.898   1.938   1.944   2.016   2.605   2.638   2.724
  4.476   4.485   4.487   4.515   4.627   4.774   6.527   6.556
  6.565   7.177   7.406  10.356  14.719  14.746  14.762  14.804
 14.830  14.875  26.673  26.753  26.992  28.881  29.524  29.549
 29.555  29.870  29.873  29.874  29.887  29.953 130.584 130.604
130.613 154.277 165.787 166.031 219.2121912.195
 --------------------------------------------------------------

          Ground-State Mulliken Net Atomic Charges

     Atom                 Charge (a.u.)
  ----------------------------------------
      1 I                    -0.153661
      2 P                     0.189704
      3 P                     0.054357
      4 Cl                   -0.090400
  ----------------------------------------
  Sum of atomic charges =     0.000000

 -----------------------------------------------------------------
                    Cartesian Multipole Moments
 -----------------------------------------------------------------
    Charge (ESU x 10^10)
                 0.0000
    Dipole Moment (Debye)
         X       0.4617      Y      -0.0743      Z       0.0004
       Tot       0.4677
    Quadrupole Moments (Debye-Ang)
        XX     -72.5759     XY      -0.1450     YY     -68.9151
        XZ      -0.0012     YZ      -0.0001     ZZ     -68.2992
    Octopole Moments (Debye-Ang^2)
       XXX      97.0525    XXY      -5.3586    XYY      23.8774
       YYY      -3.9067    XXZ      -0.0174    XYZ       0.0020
       YYZ      -0.0135    XZZ      21.8348    YZZ      -1.2727
       ZZZ      -0.0389
    Hexadecapole Moments (Debye-Ang^3)
      XXXX   -1830.9141   XXXY     -26.1692   XXYY    -335.9564
      XYYY      -7.3198   YYYY    -229.3964   XXXZ       0.0087
      XXYZ      -0.0104   XYYZ       0.0062   YYYZ      -0.0420
      XXZZ    -321.7973   XYZZ      -1.7597   YYZZ     -53.7891
      XZZZ       0.0203   YZZZ      -0.0381   ZZZZ    -100.7128
 -----------------------------------------------------------------
 DrvMan completing analytic gradient of the correlated energy
 Correlated dipole moment
            1
    1   0.1816534
    2  -0.0292357
    3   0.0001401
 Energy read as -8058.414563064
 Full Analytical Gradient: (in a.u., or Hartree/Bohr)
             1             2             3             4
    1    0.00000343   -0.00011676    0.00012956   -0.00001623
    2   -0.00000422   -0.00013377    0.00010959    0.00002841
    3   -0.00000543    0.00000509    0.00000684   -0.00000650
 Gradient time:  CPU 0.76 s  wall 0.79 s
 ----------------------------------------------------------------
             Standard Nuclear Orientation (Angstroms)
    I     Atom           X                Y                Z
 ----------------------------------------------------------------
    1      I       1.7342310590    -0.0801575086     0.0000000000
    2      P      -0.5235809272     0.9799874437    -0.0000000000
    3      P      -1.6022914479    -0.7553278320     0.0000000000
    4      Cl     -3.5300682648     0.0516737518    -0.0000000000
 ----------------------------------------------------------------
 Nuclear Repulsion Energy =   548.5123730867 hartrees
 There are       50 alpha and       50 beta electrons

                       Distance Matrix (Angstroms)
             I (  1)   P (  2)   P (  3)
   P (  2)  2.494318
   P (  3)  3.404150  2.043266
   Cl(  4)  5.265950  3.146543  2.089874

 Requested basis set is 6-311++G(d,p)
 There are 63 shells and 152 basis functions
 A cutoff of  1.0D-14 yielded   1584 shell pairs
 There are      9934 function pairs (     11043 Cartesian)
 Smallest overlap matrix eigenvalue = 7.87E-04
 Guess MOs from SCF MO coefficient file

 -----------------------------------------------------------------------
  General SCF calculation program by
  Eric Jon Sundstrom, Paul Horn, Yuezhi Mao, Dmitri Zuev, Alec White,
  David Stuck, Shaama M.S., Shane Yost, Joonho Lee, David Small,
  Daniel Levine, Susi Lehtola, Hugh Burton, Evgeny Epifanovsky
 -----------------------------------------------------------------------
 Hartree-Fock
 using 4 threads for integral computing
 -------------------------------------------------------
 OpenMP Integral computing Module                
 Release: version 2.0, May 2017, Q-Chem Inc. Pleasanton 
 -------------------------------------------------------
 A restricted SCF calculation will be
 performed using DIIS
 SCF converges when DIIS error is below 1.0e-08
 ---------------------------------------
  Cycle       Energy         DIIS error
 ---------------------------------------
    1   -8057.8172714470      9.66e-06  
    2   -8057.8172719112      2.60e-06  
    3   -8057.8172719646      1.12e-06  
    4   -8057.8172719733      4.47e-07  
    5   -8057.8172719757      2.24e-07  
    6   -8057.8172719765      1.10e-07  
    7   -8057.8172719770      5.38e-08  
    8   -8057.8172719771      1.58e-08  
    9   -8057.8172719771      5.06e-09  Convergence criterion met
 ---------------------------------------
 SCF time:   CPU 8.75s  wall 3.00s 
 SCF   energy in the final basis set =    -8057.8172719771
 Total energy in the final basis set =    -8057.8172719771


 ------------------------------------------------------------------------------

   CCMAN2: suite of methods based on coupled cluster
           and equation of motion theories.

   Components:
   * libvmm-1.3-trunk
     by Evgeny Epifanovsky, Ilya Kaliman.
   * libtensor-2.5-trunk
     by Evgeny Epifanovsky, Michael Wormit, Dmitry Zuev, Sam Manzer, 
        Ilya Kaliman.
   * libcc-2.5-trunk
     by Evgeny Epifanovsky, Arik Landau, Tomasz Kus, Kirill Khistyaev, 
        Dmitry Zuev, Prashant Manohar, Xintian Feng, Anna Krylov, 
        Matthew Goldey, Alec White, Thomas Jagau, Kaushik Nanda, 
        Anastasia Gunina, Alexander Kunitsa, Joonho Lee.

   CCMAN original authors:
   Anna I. Krylov, C. David Sherrill, Steven R. Gwaltney,
   Edward F. C. Byrd (2000)
   Sergey V. Levchenko, Lyudmila V. Slipchenko, Tao Wang,
   Ana-Maria C. Cristian (2003)
   Piotr A. Pieniazek, C. Melania Oana, Evgeny Epifanovsky (2007)
   Prashant Manohar (2009)

 ------------------------------------------------------------------------------


 Allocating and initializing 29808MB of RAM...
 Calculation will run on 4 cores.


 Alpha MOs, Restricted
 -- Occupied --                  
******* -180.88 -169.69 -169.69 -169.69 -104.86  -80.04  -80.03
  1 A     2 A     3 A     4 A     5 A     6 A     7 A     8 A                  
-37.936 -33.124 -33.120 -33.120 -24.308 -24.307 -24.307 -24.303
  9 A    10 A    11 A    12 A    13 A    14 A    15 A    16 A                  
-24.303 -10.584  -8.052  -8.049  -8.049  -7.582  -7.569  -7.253
 17 A    18 A    19 A    20 A    21 A    22 A    23 A    24 A                  
 -5.486  -5.475  -5.475  -5.474  -5.473  -5.472  -5.461  -5.460
 25 A    26 A    27 A    28 A    29 A    30 A    31 A    32 A                  
 -5.460  -2.409  -2.404  -2.404  -2.392  -2.392  -1.133  -0.950
 33 A    34 A    35 A    36 A    37 A    38 A    39 A    40 A                  
 -0.838  -0.692  -0.538  -0.526  -0.511  -0.445  -0.426  -0.412
 41 A    42 A    43 A    44 A    45 A    46 A    47 A    48 A                  
 -0.379  -0.348
 49 A    50 A                                                                  
 -- Virtual --                   
 -0.030   0.026   0.061   0.068   0.074   0.081   0.100   0.103
 51 A    52 A    53 A    54 A    55 A    56 A    57 A    58 A                  
  0.107   0.122   0.131   0.146   0.149   0.168   0.185   0.234
 59 A    60 A    61 A    62 A    63 A    64 A    65 A    66 A                  
  0.284   0.328   0.328   0.362   0.385   0.385   0.412   0.418
 67 A    68 A    69 A    70 A    71 A    72 A    73 A    74 A                  
  0.427   0.531   0.541   0.548   0.574   0.582   0.593   0.601
 75 A    76 A    77 A    78 A    79 A    80 A    81 A    82 A                  
  0.663   0.668   0.708   0.713   0.767   0.806   0.827   0.883
 83 A    84 A    85 A    86 A    87 A    88 A    89 A    90 A                  
  0.932   0.943   1.032   1.080   1.130   1.132   1.139   1.158
 91 A    92 A    93 A    94 A    95 A    96 A    97 A    98 A                  
  1.190   1.216   1.376   1.498   1.541   1.583   1.621   1.773
 99 A   100 A   101 A   102 A   103 A   104 A   105 A   106 A                  
  1.832   1.898   1.938   1.944   2.016   2.605   2.638   2.724
107 A   108 A   109 A   110 A   111 A   112 A   113 A   114 A                  
  4.476   4.485   4.487   4.515   4.626   4.774   6.527   6.556
115 A   116 A   117 A   118 A   119 A   120 A   121 A   122 A                  
  6.565   7.177   7.406  10.356  14.719  14.746  14.763  14.804
123 A   124 A   125 A   126 A   127 A   128 A   129 A   130 A                  
 14.830  14.875  26.673  26.753  26.991  28.881  29.524  29.549
131 A   132 A   133 A   134 A   135 A   136 A   137 A   138 A                  
 29.555  29.870  29.873  29.874  29.887  29.953 130.584 130.604
139 A   140 A   141 A   142 A   143 A   144 A   145 A   146 A                  
130.612 154.277 165.786 166.031 219.2121912.195
147 A   148 A   149 A   150 A   151 A   152 A                                  

 Beta MOs, Restricted
 -- Occupied --                  
******* -180.88 -169.69 -169.69 -169.69 -104.86  -80.04  -80.03
  1 A     2 A     3 A     4 A     5 A     6 A     7 A     8 A                  
-37.936 -33.124 -33.120 -33.120 -24.308 -24.307 -24.307 -24.303
  9 A    10 A    11 A    12 A    13 A    14 A    15 A    16 A                  
-24.303 -10.584  -8.052  -8.049  -8.049  -7.582  -7.569  -7.253
 17 A    18 A    19 A    20 A    21 A    22 A    23 A    24 A                  
 -5.486  -5.475  -5.475  -5.474  -5.473  -5.472  -5.461  -5.460
 25 A    26 A    27 A    28 A    29 A    30 A    31 A    32 A                  
 -5.460  -2.409  -2.404  -2.404  -2.392  -2.392  -1.133  -0.950
 33 A    34 A    35 A    36 A    37 A    38 A    39 A    40 A                  
 -0.838  -0.692  -0.538  -0.526  -0.511  -0.445  -0.426  -0.412
 41 A    42 A    43 A    44 A    45 A    46 A    47 A    48 A                  
 -0.379  -0.348
 49 A    50 A                                                                  
 -- Virtual --                   
 -0.030   0.026   0.061   0.068   0.074   0.081   0.100   0.103
 51 A    52 A    53 A    54 A    55 A    56 A    57 A    58 A                  
  0.107   0.122   0.131   0.146   0.149   0.168   0.185   0.234
 59 A    60 A    61 A    62 A    63 A    64 A    65 A    66 A                  
  0.284   0.328   0.328   0.362   0.385   0.385   0.412   0.418
 67 A    68 A    69 A    70 A    71 A    72 A    73 A    74 A                  
  0.427   0.531   0.541   0.548   0.574   0.582   0.593   0.601
 75 A    76 A    77 A    78 A    79 A    80 A    81 A    82 A                  
  0.663   0.668   0.708   0.713   0.767   0.806   0.827   0.883
 83 A    84 A    85 A    86 A    87 A    88 A    89 A    90 A                  
  0.932   0.943   1.032   1.080   1.130   1.132   1.139   1.158
 91 A    92 A    93 A    94 A    95 A    96 A    97 A    98 A                  
  1.190   1.216   1.376   1.498   1.541   1.583   1.621   1.773
 99 A   100 A   101 A   102 A   103 A   104 A   105 A   106 A                  
  1.832   1.898   1.938   1.944   2.016   2.605   2.638   2.724
107 A   108 A   109 A   110 A   111 A   112 A   113 A   114 A                  
  4.476   4.485   4.487   4.515   4.626   4.774   6.527   6.556
115 A   116 A   117 A   118 A   119 A   120 A   121 A   122 A                  
  6.565   7.177   7.406  10.356  14.719  14.746  14.763  14.804
123 A   124 A   125 A   126 A   127 A   128 A   129 A   130 A                  
 14.830  14.875  26.673  26.753  26.991  28.881  29.524  29.549
131 A   132 A   133 A   134 A   135 A   136 A   137 A   138 A                  
 29.555  29.870  29.873  29.874  29.887  29.953 130.584 130.604
139 A   140 A   141 A   142 A   143 A   144 A   145 A   146 A                  
130.612 154.277 165.786 166.031 219.2121912.195
147 A   148 A   149 A   150 A   151 A   152 A                                  

 Occupation and symmetry of molecular orbitals

 Point group: C1 (1 irreducible representation).

                           A     All 
 -------------------------------------
 All molecular orbitals:
  - Alpha                  152   152 
  - Beta                   152   152 
 -------------------------------------
 Alpha orbitals:
  - Frozen occupied        33    33  
  - Active occupied        17    17  
  - Active virtual         102   102 
  - Frozen virtual         0     0   
 -------------------------------------
 Beta orbitals:
  - Frozen occupied        33    33  
  - Active occupied        17    17  
  - Active virtual         102   102 
  - Frozen virtual         0     0   
 -------------------------------------

 Import integrals:   CPU 0.00 s  wall 0.00 s

 Import integrals:   CPU 84.78 s  wall 21.82 s

 MP2 amplitudes:   CPU 0.16 s  wall 0.12 s

Running a double precision version
           CCSD T amplitudes will be solved using DIIS.

           Start     Size      MaxIter   EConv     TConv     
           3         7         100       1.00e-07  1.00e-05  
 ------------------------------------------------------------------------------
           Energy (a.u.)   Ediff      Tdiff       Comment
 ------------------------------------------------------------------------------
         -8058.38295190                           
     1   -8058.39486507   1.19e-02   8.18e-01     
     2   -8058.41062386   1.58e-02   1.01e-01     
     3   -8058.41212499   1.50e-03   4.15e-02     
     4   -8058.41396474   1.84e-03   1.37e-02     Switched to DIIS steps.
     5   -8058.41454961   5.85e-04   1.19e-02     
     6   -8058.41456984   2.02e-05   2.49e-03     
     7   -8058.41456126   8.58e-06   1.03e-03     
     8   -8058.41456176   4.92e-07   2.03e-04     
     9   -8058.41456237   6.17e-07   8.71e-05     
    10   -8058.41456243   5.62e-08   3.41e-05     
    11   -8058.41456251   7.77e-08   2.08e-05     
    12   -8058.41456250   6.66e-09   7.04e-06     
 ------------------------------------------------------------------------------
         -8058.41456250                           CCSD T converged.

End of double precision
 SCF energy                 = -8057.81727198
 MP2 energy                 = -8058.38295190
 CCSD correlation energy     =    -0.59729052
 CCSD total energy           = -8058.41456250

 CCSD  T1^2 = 0.0099  T2^2 = 0.3003  Leading amplitudes:

 Amplitude    Orbitals with energies
  0.0171       50 (A) A                  ->    72 (A) A                   
              -0.3478                          0.3853                     
  0.0171       50 (A) B                  ->    72 (A) B                   
              -0.3478                          0.3853                     
 -0.0153       44 (A) A                  ->    52 (A) A                   
              -0.5264                          0.0261                     
 -0.0153       44 (A) B                  ->    52 (A) B                   
              -0.5264                          0.0261                     

 Amplitude    Orbitals with energies
 -0.1169       50 (A) A      50 (A) B    ->    51 (A) A      51 (A) B     
              -0.3478       -0.3478           -0.0302       -0.0302       
  0.1169       50 (A) A      50 (A) B    ->    51 (A) B      51 (A) A     
              -0.3478       -0.3478           -0.0302       -0.0302       
  0.1169       50 (A) B      50 (A) A    ->    51 (A) A      51 (A) B     
              -0.3478       -0.3478           -0.0302       -0.0302       
 -0.1169       50 (A) B      50 (A) A    ->    51 (A) B      51 (A) A     
              -0.3478       -0.3478           -0.0302       -0.0302       

 Computing CCSD intemediates for later calculations in double precision
 Finished.

Running a double precision version
           CCSD Lambda amplitudes will be solved using DIIS.
           Start     Size      MaxIter   EConv     LConv     
           3         7         100       1.00e-07  1.00e-05  
 ------------------------------------------------------------------------------
            Enorm      Ldiff       Comment
 ------------------------------------------------------------------------------
     1     6.14e-02   4.92e-02     
     2     1.35e-02   5.09e-03     
     3     5.62e-03   2.51e-03     
     4     2.74e-03   1.23e-03     Switched to DIIS steps.
     5     8.97e-04   5.16e-04     
     6     4.02e-04   1.43e-04     
     7     1.28e-04   3.50e-05     
     8     5.73e-05   3.69e-06     
     9     2.22e-05   4.24e-06     
    10     8.62e-06   1.69e-06     
    11     2.95e-06   5.79e-07     
    12     1.42e-06   1.24e-07     
    13     6.25e-07   8.94e-08     
    14     2.81e-07   1.85e-09     
    15     1.31e-07   9.94e-09     
    16     4.61e-08   3.44e-09     
 ------------------------------------------------------------------------------
                                   CCSD Lambda converged.

 Computing density matrices in double precision...
           Orbital response amplitudes will be solved using DIIS.
           Start     Size      MaxIter   EConv     LConv     
           3         7         100       1.00e-06  1.00e-06  
 ------------------------------------------------------------------------------
            Enorm      Ldiff       Comment
 ------------------------------------------------------------------------------
     1     8.33e-02   1.09e-02     
     2     5.55e-02   1.86e-02     
     3     5.33e-02   1.51e-02     
     4     5.28e-03   1.99e-02     Switched to DIIS steps.
     5     2.70e-03   2.50e-04     
     6     7.55e-04   1.14e-04     
     7     1.89e-04   1.15e-04     
     8     1.02e-04   2.36e-05     
     9     3.06e-05   8.09e-06     
    10     9.89e-06   4.39e-07     
    11     3.84e-06   1.03e-07     
    12     8.94e-07   1.09e-07     
 ------------------------------------------------------------------------------
                                   Orbital response converged.

 Computing density matrices... Done.
 CCSD calculation:   CPU 1918.06 s  wall 490.27 s

 Transferring MO TPDM to AO TPDM
 Transferring g2_o1o1o1o1
 Transferring g2_o1o1o1v1
 Transferring g2_o1o1v1v1
 Transferring g2_o1v1o1v1
 Transferring g2_o1v1v1v1
 Transferring g2_v1v1v1v1
 Adding separable TPDM
 Computing TPDM gradient
 --------------------------------------------------------
 2e gradient
  Atom          X               Y               Z
 --------------------------------------------------------
    1        -60.913671       12.177416        0.000003  
    2         15.959331      -35.294126       -0.000003  
    3         14.409698       27.866940       -0.000000  
    4         30.544642       -4.750230        0.000001  
 --------------------------------------------------------
 --------------------------------------------------------
 Final gradient
  Atom          X               Y               Z
 --------------------------------------------------------
    1        -60.913671       12.177416        0.000003  
    2         15.959331      -35.294126       -0.000003  
    3         14.409698       27.866940       -0.000000  
    4         30.544642       -4.750230        0.000001  
 --------------------------------------------------------
 Analytic gradient from two-electron contribution:   CPU 431.84 s  wall 131.09 s

 Total ccman2 time:   CPU 2439.81 s  wall 644.91 s


 --------------------------------------------------------------

                    Orbital Energies (a.u.)
 --------------------------------------------------------------

 Alpha MOs
 -- Occupied --
*******-180.882-169.689-169.688-169.688-104.857 -80.043 -80.029
-37.936 -33.124 -33.120 -33.120 -24.308 -24.307 -24.307 -24.303
-24.303 -10.584  -8.052  -8.049  -8.049  -7.582  -7.569  -7.253
 -5.486  -5.475  -5.475  -5.474  -5.473  -5.472  -5.461  -5.460
 -5.460  -2.409  -2.404  -2.404  -2.392  -2.392  -1.133  -0.950
 -0.838  -0.692  -0.538  -0.526  -0.511  -0.445  -0.426  -0.412
 -0.379  -0.348
 -- Virtual --
 -0.030   0.026   0.061   0.068   0.074   0.081   0.100   0.103
  0.107   0.122   0.131   0.146   0.149   0.168   0.185   0.234
  0.284   0.328   0.328   0.362   0.385   0.385   0.412   0.418
  0.427   0.531   0.541   0.548   0.574   0.582   0.593   0.601
  0.663   0.668   0.708   0.713   0.767   0.806   0.827   0.883
  0.932   0.943   1.032   1.080   1.130   1.132   1.139   1.158
  1.190   1.216   1.376   1.498   1.541   1.583   1.621   1.773
  1.832   1.898   1.938   1.944   2.016   2.605   2.638   2.724
  4.476   4.485   4.487   4.515   4.626   4.774   6.527   6.556
  6.565   7.177   7.406  10.356  14.719  14.746  14.763  14.804
 14.830  14.875  26.673  26.753  26.991  28.881  29.524  29.549
 29.555  29.870  29.873  29.874  29.887  29.953 130.584 130.604
130.612 154.277 165.786 166.031 219.2121912.195
 --------------------------------------------------------------

          Ground-State Mulliken Net Atomic Charges

     Atom                 Charge (a.u.)
  ----------------------------------------
      1 I                    -0.153660
      2 P                     0.189806
      3 P                     0.054916
      4 Cl                   -0.091062
  ----------------------------------------
  Sum of atomic charges =    -0.000000

 -----------------------------------------------------------------
                    Cartesian Multipole Moments
 -----------------------------------------------------------------
    Charge (ESU x 10^10)
                 0.0000
    Dipole Moment (Debye)
         X       0.4680      Y      -0.0744      Z       0.0000
       Tot       0.4738
    Quadrupole Moments (Debye-Ang)
        XX     -72.6000     XY      -0.1446     YY     -68.9114
        XZ       0.0000     YZ      -0.0000     ZZ     -68.2984
    Octopole Moments (Debye-Ang^2)
       XXX      97.1193    XXY      -5.3574    XYY      23.8675
       YYY      -3.9061    XXZ       0.0000    XYZ       0.0000
       YYZ      -0.0000    XZZ      21.8288    YZZ      -1.2719
       ZZZ       0.0000
    Hexadecapole Moments (Debye-Ang^3)
      XXXX   -1831.0702   XXXY     -26.1512   XXYY    -335.9320
      XYYY      -7.2866   YYYY    -229.3717   XXXZ       0.0000
      XXYZ      -0.0000   XYYZ      -0.0000   YYYZ      -0.0000
      XXZZ    -321.7846   XYZZ      -1.7503   YYZZ     -53.7835
      XZZZ       0.0000   YZZZ      -0.0000   ZZZZ    -100.7060
 -----------------------------------------------------------------
 DrvMan completing analytic gradient of the correlated energy
 Correlated dipole moment
            1
    1   0.1841136
    2  -0.0292774
    3   0.0000001
 Energy read as -8058.414562499
 Full Analytical Gradient: (in a.u., or Hartree/Bohr)
             1             2             3             4
    1   -0.00001871   -0.00021714    0.00047233   -0.00023649
    2   -0.00000965   -0.00028554    0.00017070    0.00012450
    3   -0.00000001   -0.00000000    0.00000003   -0.00000001
 Gradient time:  CPU 0.72 s  wall 0.75 s
 ----------------------------------------------------------------
             Standard Nuclear Orientation (Angstroms)
    I     Atom           X                Y                Z
 ----------------------------------------------------------------
    1      I       1.7342310590    -0.0801575086     0.0000000000
    2      P      -0.5235809272     0.9799874437    -0.0000000000
    3      P      -1.6042914479    -0.7553278320     0.0000000000
    4      Cl     -3.5300682648     0.0516737518    -0.0000000000
 ----------------------------------------------------------------
 Nuclear Repulsion Energy =   548.4681763672 hartrees
 There are       50 alpha and       50 beta electrons

                       Distance Matrix (Angstroms)
             I (  1)   P (  2)   P (  3)
   P (  2)  2.494318
   P (  3)  3.406110  2.044322
   Cl(  4)  5.265950  3.146543  2.088030

 Requested basis set is 6-311++G(d,p)
 There are 63 shells and 152 basis functions
 A cutoff of  1.0D-14 yielded   1584 shell pairs
 There are      9934 function pairs (     11043 Cartesian)
 Smallest overlap matrix eigenvalue = 7.88E-04
 Guess MOs from SCF MO coefficient file

 -----------------------------------------------------------------------
  General SCF calculation program by
  Eric Jon Sundstrom, Paul Horn, Yuezhi Mao, Dmitri Zuev, Alec White,
  David Stuck, Shaama M.S., Shane Yost, Joonho Lee, David Small,
  Daniel Levine, Susi Lehtola, Hugh Burton, Evgeny Epifanovsky
 -----------------------------------------------------------------------
 Hartree-Fock
 using 4 threads for integral computing
 -------------------------------------------------------
 OpenMP Integral computing Module                
 Release: version 2.0, May 2017, Q-Chem Inc. Pleasanton 
 -------------------------------------------------------
 A restricted SCF calculation will be
 performed using DIIS
 SCF converges when DIIS error is below 1.0e-08
 ---------------------------------------
  Cycle       Energy         DIIS error
 ---------------------------------------
    1   -8057.8172525426      1.67e-05  
    2   -8057.8172537632      4.31e-06  
    3   -8057.8172538637      1.84e-06  
    4   -8057.8172538788      5.64e-07  
    5   -8057.8172538809      2.32e-07  
    6   -8057.8172538813      9.11e-08  
    7   -8057.8172538816      4.88e-08  
    8   -8057.8172538815      1.65e-08  
    9   -8057.8172538816      5.81e-09  Convergence criterion met
 ---------------------------------------
 SCF time:   CPU 8.61s  wall 2.00s 
 SCF   energy in the final basis set =    -8057.8172538816
 Total energy in the final basis set =    -8057.8172538816


 ------------------------------------------------------------------------------

   CCMAN2: suite of methods based on coupled cluster
           and equation of motion theories.

   Components:
   * libvmm-1.3-trunk
     by Evgeny Epifanovsky, Ilya Kaliman.
   * libtensor-2.5-trunk
     by Evgeny Epifanovsky, Michael Wormit, Dmitry Zuev, Sam Manzer, 
        Ilya Kaliman.
   * libcc-2.5-trunk
     by Evgeny Epifanovsky, Arik Landau, Tomasz Kus, Kirill Khistyaev, 
        Dmitry Zuev, Prashant Manohar, Xintian Feng, Anna Krylov, 
        Matthew Goldey, Alec White, Thomas Jagau, Kaushik Nanda, 
        Anastasia Gunina, Alexander Kunitsa, Joonho Lee.

   CCMAN original authors:
   Anna I. Krylov, C. David Sherrill, Steven R. Gwaltney,
   Edward F. C. Byrd (2000)
   Sergey V. Levchenko, Lyudmila V. Slipchenko, Tao Wang,
   Ana-Maria C. Cristian (2003)
   Piotr A. Pieniazek, C. Melania Oana, Evgeny Epifanovsky (2007)
   Prashant Manohar (2009)

 ------------------------------------------------------------------------------


 Allocating and initializing 29808MB of RAM...
 Calculation will run on 4 cores.


 Alpha MOs, Restricted
 -- Occupied --                  
******* -180.88 -169.69 -169.69 -169.69 -104.86  -80.04  -80.03
  1 A     2 A     3 A     4 A     5 A     6 A     7 A     8 A                  
-37.936 -33.124 -33.120 -33.120 -24.308 -24.307 -24.307 -24.303
  9 A    10 A    11 A    12 A    13 A    14 A    15 A    16 A                  
-24.303 -10.584  -8.052  -8.049  -8.049  -7.582  -7.569  -7.253
 17 A    18 A    19 A    20 A    21 A    22 A    23 A    24 A                  
 -5.486  -5.475  -5.475  -5.474  -5.473  -5.472  -5.461  -5.460
 25 A    26 A    27 A    28 A    29 A    30 A    31 A    32 A                  
 -5.460  -2.409  -2.404  -2.404  -2.392  -2.392  -1.133  -0.950
 33 A    34 A    35 A    36 A    37 A    38 A    39 A    40 A                  
 -0.838  -0.692  -0.538  -0.527  -0.512  -0.445  -0.426  -0.412
 41 A    42 A    43 A    44 A    45 A    46 A    47 A    48 A                  
 -0.379  -0.348
 49 A    50 A                                                                  
 -- Virtual --                   
 -0.030   0.026   0.061   0.068   0.074   0.081   0.100   0.103
 51 A    52 A    53 A    54 A    55 A    56 A    57 A    58 A                  
  0.107   0.122   0.131   0.146   0.149   0.168   0.185   0.234
 59 A    60 A    61 A    62 A    63 A    64 A    65 A    66 A                  
  0.284   0.328   0.328   0.362   0.385   0.385   0.412   0.418
 67 A    68 A    69 A    70 A    71 A    72 A    73 A    74 A                  
  0.427   0.531   0.541   0.548   0.574   0.582   0.593   0.601
 75 A    76 A    77 A    78 A    79 A    80 A    81 A    82 A                  
  0.663   0.669   0.708   0.714   0.767   0.806   0.827   0.883
 83 A    84 A    85 A    86 A    87 A    88 A    89 A    90 A                  
  0.932   0.943   1.031   1.079   1.130   1.132   1.139   1.158
 91 A    92 A    93 A    94 A    95 A    96 A    97 A    98 A                  
  1.190   1.217   1.376   1.499   1.541   1.583   1.621   1.773
 99 A   100 A   101 A   102 A   103 A   104 A   105 A   106 A                  
  1.832   1.898   1.938   1.944   2.016   2.605   2.638   2.724
107 A   108 A   109 A   110 A   111 A   112 A   113 A   114 A                  
  4.476   4.485   4.487   4.515   4.627   4.774   6.528   6.556
115 A   116 A   117 A   118 A   119 A   120 A   121 A   122 A                  
  6.565   7.178   7.406  10.356  14.719  14.746  14.762  14.804
123 A   124 A   125 A   126 A   127 A   128 A   129 A   130 A                  
 14.831  14.875  26.673  26.752  26.993  28.881  29.524  29.549
131 A   132 A   133 A   134 A   135 A   136 A   137 A   138 A                  
 29.555  29.870  29.873  29.874  29.887  29.953 130.584 130.604
139 A   140 A   141 A   142 A   143 A   144 A   145 A   146 A                  
130.613 154.277 165.787 166.031 219.2121912.195
147 A   148 A   149 A   150 A   151 A   152 A                                  

 Beta MOs, Restricted
 -- Occupied --                  
******* -180.88 -169.69 -169.69 -169.69 -104.86  -80.04  -80.03
  1 A     2 A     3 A     4 A     5 A     6 A     7 A     8 A                  
-37.936 -33.124 -33.120 -33.120 -24.308 -24.307 -24.307 -24.303
  9 A    10 A    11 A    12 A    13 A    14 A    15 A    16 A                  
-24.303 -10.584  -8.052  -8.049  -8.049  -7.582  -7.569  -7.253
 17 A    18 A    19 A    20 A    21 A    22 A    23 A    24 A                  
 -5.486  -5.475  -5.475  -5.474  -5.473  -5.472  -5.461  -5.460
 25 A    26 A    27 A    28 A    29 A    30 A    31 A    32 A                  
 -5.460  -2.409  -2.404  -2.404  -2.392  -2.392  -1.133  -0.950
 33 A    34 A    35 A    36 A    37 A    38 A    39 A    40 A                  
 -0.838  -0.692  -0.538  -0.527  -0.512  -0.445  -0.426  -0.412
 41 A    42 A    43 A    44 A    45 A    46 A    47 A    48 A                  
 -0.379  -0.348
 49 A    50 A                                                                  
 -- Virtual --                   
 -0.030   0.026   0.061   0.068   0.074   0.081   0.100   0.103
 51 A    52 A    53 A    54 A    55 A    56 A    57 A    58 A                  
  0.107   0.122   0.131   0.146   0.149   0.168   0.185   0.234
 59 A    60 A    61 A    62 A    63 A    64 A    65 A    66 A                  
  0.284   0.328   0.328   0.362   0.385   0.385   0.412   0.418
 67 A    68 A    69 A    70 A    71 A    72 A    73 A    74 A                  
  0.427   0.531   0.541   0.548   0.574   0.582   0.593   0.601
 75 A    76 A    77 A    78 A    79 A    80 A    81 A    82 A                  
  0.663   0.669   0.708   0.714   0.767   0.806   0.827   0.883
 83 A    84 A    85 A    86 A    87 A    88 A    89 A    90 A                  
  0.932   0.943   1.031   1.079   1.130   1.132   1.139   1.158
 91 A    92 A    93 A    94 A    95 A    96 A    97 A    98 A                  
  1.190   1.217   1.376   1.499   1.541   1.583   1.621   1.773
 99 A   100 A   101 A   102 A   103 A   104 A   105 A   106 A                  
  1.832   1.898   1.938   1.944   2.016   2.605   2.638   2.724
107 A   108 A   109 A   110 A   111 A   112 A   113 A   114 A                  
  4.476   4.485   4.487   4.515   4.627   4.774   6.528   6.556
115 A   116 A   117 A   118 A   119 A   120 A   121 A   122 A                  
  6.565   7.178   7.406  10.356  14.719  14.746  14.762  14.804
123 A   124 A   125 A   126 A   127 A   128 A   129 A   130 A                  
 14.831  14.875  26.673  26.752  26.993  28.881  29.524  29.549
131 A   132 A   133 A   134 A   135 A   136 A   137 A   138 A                  
 29.555  29.870  29.873  29.874  29.887  29.953 130.584 130.604
139 A   140 A   141 A   142 A   143 A   144 A   145 A   146 A                  
130.613 154.277 165.787 166.031 219.2121912.195
147 A   148 A   149 A   150 A   151 A   152 A                                  

 Occupation and symmetry of molecular orbitals

 Point group: C1 (1 irreducible representation).

                           A     All 
 -------------------------------------
 All molecular orbitals:
  - Alpha                  152   152 
  - Beta                   152   152 
 -------------------------------------
 Alpha orbitals:
  - Frozen occupied        33    33  
  - Active occupied        17    17  
  - Active virtual         102   102 
  - Frozen virtual         0     0   
 -------------------------------------
 Beta orbitals:
  - Frozen occupied        33    33  
  - Active occupied        17    17  
  - Active virtual         102   102 
  - Frozen virtual         0     0   
 -------------------------------------

 Import integrals:   CPU 0.00 s  wall 0.00 s

 Import integrals:   CPU 85.50 s  wall 22.30 s

 MP2 amplitudes:   CPU 0.16 s  wall 0.12 s

Running a double precision version
           CCSD T amplitudes will be solved using DIIS.

           Start     Size      MaxIter   EConv     TConv     
           3         7         100       1.00e-07  1.00e-05  
 ------------------------------------------------------------------------------
           Energy (a.u.)   Ediff      Tdiff       Comment
 ------------------------------------------------------------------------------
         -8058.38296504                           
     1   -8058.39486197   1.19e-02   8.18e-01     
     2   -8058.41062491   1.58e-02   1.01e-01     
     3   -8058.41212465   1.50e-03   4.16e-02     
     4   -8058.41396520   1.84e-03   1.37e-02     Switched to DIIS steps.
     5   -8058.41455012   5.85e-04   1.19e-02     
     6   -8058.41457036   2.02e-05   2.49e-03     
     7   -8058.41456175   8.61e-06   1.03e-03     
     8   -8058.41456225   5.00e-07   2.03e-04     
     9   -8058.41456287   6.18e-07   8.73e-05     
    10   -8058.41456293   5.63e-08   3.42e-05     
    11   -8058.41456300   7.79e-08   2.09e-05     
    12   -8058.41456300   6.84e-09   7.06e-06     
 ------------------------------------------------------------------------------
         -8058.41456300                           CCSD T converged.

End of double precision
 SCF energy                 = -8057.81725388
 MP2 energy                 = -8058.38296504
 CCSD correlation energy     =    -0.59730911
 CCSD total energy           = -8058.41456300

 CCSD  T1^2 = 0.0099  T2^2 = 0.3003  Leading amplitudes:

 Amplitude    Orbitals with energies
 -0.0172       50 (A) A                  ->    72 (A) A                   
              -0.3476                          0.3854                     
 -0.0172       50 (A) B                  ->    72 (A) B                   
              -0.3476                          0.3854                     
 -0.0153       44 (A) A                  ->    52 (A) A                   
              -0.5266                          0.0262                     
 -0.0153       44 (A) B                  ->    52 (A) B                   
              -0.5266                          0.0262                     

 Amplitude    Orbitals with energies
 -0.1172       50 (A) A      50 (A) B    ->    51 (A) A      51 (A) B     
              -0.3476       -0.3476           -0.0302       -0.0302       
  0.1172       50 (A) A      50 (A) B    ->    51 (A) B      51 (A) A     
              -0.3476       -0.3476           -0.0302       -0.0302       
  0.1172       50 (A) B      50 (A) A    ->    51 (A) A      51 (A) B     
              -0.3476       -0.3476           -0.0302       -0.0302       
 -0.1172       50 (A) B      50 (A) A    ->    51 (A) B      51 (A) A     
              -0.3476       -0.3476           -0.0302       -0.0302       

 Computing CCSD intemediates for later calculations in double precision
 Finished.

Running a double precision version
           CCSD Lambda amplitudes will be solved using DIIS.
           Start     Size      MaxIter   EConv     LConv     
           3         7         100       1.00e-07  1.00e-05  
 ------------------------------------------------------------------------------
            Enorm      Ldiff       Comment
 ------------------------------------------------------------------------------
     1     6.14e-02   4.92e-02     
     2     1.35e-02   5.09e-03     
     3     5.62e-03   2.52e-03     
     4     2.74e-03   1.23e-03     Switched to DIIS steps.
     5     8.98e-04   5.17e-04     
     6     4.03e-04   1.43e-04     
     7     1.28e-04   3.52e-05     
     8     5.74e-05   3.64e-06     
     9     2.22e-05   4.22e-06     
    10     8.66e-06   1.69e-06     
    11     2.97e-06   5.79e-07     
    12     1.43e-06   1.24e-07     
    13     6.28e-07   8.89e-08     
    14     2.83e-07   1.51e-09     
    15     1.32e-07   9.80e-09     
    16     4.63e-08   3.48e-09     
 ------------------------------------------------------------------------------
                                   CCSD Lambda converged.

 Computing density matrices in double precision...
           Orbital response amplitudes will be solved using DIIS.
           Start     Size      MaxIter   EConv     LConv     
           3         7         100       1.00e-06  1.00e-06  
 ------------------------------------------------------------------------------
            Enorm      Ldiff       Comment
 ------------------------------------------------------------------------------
     1     8.33e-02   1.09e-02     
     2     5.56e-02   1.86e-02     
     3     5.33e-02   1.51e-02     
     4     5.35e-03   1.99e-02     Switched to DIIS steps.
     5     2.74e-03   2.40e-04     
     6     7.54e-04   1.13e-04     
     7     1.91e-04   1.16e-04     
     8     1.03e-04   2.36e-05     
     9     3.09e-05   8.14e-06     
    10     9.93e-06   4.44e-07     
    11     3.85e-06   1.07e-07     
    12     8.94e-07   1.11e-07     
 ------------------------------------------------------------------------------
                                   Orbital response converged.

 Computing density matrices... Done.
 CCSD calculation:   CPU 1919.33 s  wall 490.58 s

 Transferring MO TPDM to AO TPDM
 Transferring g2_o1o1o1o1
 Transferring g2_o1o1o1v1
 Transferring g2_o1o1v1v1
 Transferring g2_o1v1o1v1
 Transferring g2_o1v1v1v1
 Transferring g2_v1v1v1v1
 Adding separable TPDM
 Computing TPDM gradient
 --------------------------------------------------------
 2e gradient
  Atom          X               Y               Z
 --------------------------------------------------------
    1        -60.897696       12.182552       -0.000000  
    2         15.953736      -35.268378       -0.000000  
    3         14.386656       27.851504        0.000000  
    4         30.557304       -4.765677       -0.000000  
 --------------------------------------------------------
 --------------------------------------------------------
 Final gradient
  Atom          X               Y               Z
 --------------------------------------------------------
    1        -60.897696       12.182552       -0.000000  
    2         15.953736      -35.268378       -0.000000  
    3         14.386656       27.851504        0.000000  
    4         30.557304       -4.765677       -0.000000  
 --------------------------------------------------------
 Analytic gradient from two-electron contribution:   CPU 430.92 s  wall 131.32 s

 Total ccman2 time:   CPU 2440.55 s  wall 645.84 s


 --------------------------------------------------------------

                    Orbital Energies (a.u.)
 --------------------------------------------------------------

 Alpha MOs
 -- Occupied --
*******-180.882-169.689-169.688-169.688-104.858 -80.043 -80.029
-37.936 -33.124 -33.120 -33.120 -24.308 -24.307 -24.307 -24.303
-24.303 -10.584  -8.052  -8.049  -8.049  -7.582  -7.569  -7.253
 -5.486  -5.475  -5.475  -5.474  -5.473  -5.472  -5.461  -5.460
 -5.460  -2.409  -2.404  -2.404  -2.392  -2.392  -1.133  -0.950
 -0.838  -0.692  -0.538  -0.527  -0.512  -0.445  -0.426  -0.412
 -0.379  -0.348
 -- Virtual --
 -0.030   0.026   0.061   0.068   0.074   0.081   0.100   0.103
  0.107   0.122   0.131   0.146   0.149   0.168   0.185   0.234
  0.284   0.328   0.328   0.362   0.385   0.385   0.412   0.418
  0.427   0.531   0.541   0.548   0.574   0.582   0.593   0.601
  0.663   0.669   0.708   0.714   0.767   0.806   0.827   0.883
  0.932   0.943   1.031   1.079   1.130   1.132   1.139   1.158
  1.190   1.217   1.376   1.499   1.541   1.583   1.621   1.773
  1.832   1.898   1.938   1.944   2.016   2.605   2.638   2.724
  4.476   4.485   4.487   4.515   4.627   4.774   6.528   6.556
  6.565   7.178   7.406  10.356  14.719  14.746  14.762  14.804
 14.831  14.875  26.673  26.752  26.993  28.881  29.524  29.549
 29.555  29.870  29.873  29.874  29.887  29.953 130.584 130.604
130.613 154.277 165.787 166.031 219.2121912.195
 --------------------------------------------------------------

          Ground-State Mulliken Net Atomic Charges

     Atom                 Charge (a.u.)
  ----------------------------------------
      1 I                    -0.153663
      2 P                     0.189603
      3 P                     0.053798
      4 Cl                   -0.089737
  ----------------------------------------
  Sum of atomic charges =     0.000000

 -----------------------------------------------------------------
                    Cartesian Multipole Moments
 -----------------------------------------------------------------
    Charge (ESU x 10^10)
                -0.0000
    Dipole Moment (Debye)
         X       0.4555      Y      -0.0742      Z      -0.0000
       Tot       0.4615
    Quadrupole Moments (Debye-Ang)
        XX     -72.5517     XY      -0.1453     YY     -68.9188
        XZ      -0.0000     YZ      -0.0000     ZZ     -68.3001
    Octopole Moments (Debye-Ang^2)
       XXX      96.9856    XXY      -5.3597    XYY      23.8873
       YYY      -3.9074    XXZ      -0.0000    XYZ       0.0000
       YYZ      -0.0000    XZZ      21.8409    YZZ      -1.2735
       ZZZ      -0.0000
    Hexadecapole Moments (Debye-Ang^3)
      XXXX   -1830.7579   XXXY     -26.1870   XXYY    -335.9809
      XYYY      -7.3531   YYYY    -229.4212   XXXZ      -0.0000
      XXYZ      -0.0000   XYYZ      -0.0000   YYYZ      -0.0000
      XXZZ    -321.8100   XYZZ      -1.7691   YYZZ     -53.7946
      XZZZ      -0.0000   YZZZ      -0.0000   ZZZZ    -100.7194
 -----------------------------------------------------------------
 DrvMan completing analytic gradient of the correlated energy
 Correlated dipole moment
            1
    1   0.1791939
    2  -0.0291939
    3  -0.0000000
 Energy read as -8058.414562996
 Full Analytical Gradient: (in a.u., or Hartree/Bohr)
             1             2             3             4
    1    0.00002541   -0.00001647   -0.00021396    0.00020502
    2    0.00000120    0.00001744    0.00004952   -0.00006816
    3    0.00000000   -0.00000000    0.00000000   -0.00000000
 Gradient time:  CPU 0.76 s  wall 0.79 s
 ----------------------------------------------------------------
             Standard Nuclear Orientation (Angstroms)
    I     Atom           X                Y                Z
 ----------------------------------------------------------------
    1      I       1.7342310590    -0.0801575086     0.0000000000
    2      P      -0.5235809272     0.9799874437    -0.0000000000
    3      P      -1.6032914479    -0.7543278320     0.0000000000
    4      Cl     -3.5300682648     0.0516737518    -0.0000000000
 ----------------------------------------------------------------
 Nuclear Repulsion Energy =   548.5335960131 hartrees
 There are       50 alpha and       50 beta electrons

                       Distance Matrix (Angstroms)
             I (  1)   P (  2)   P (  3)
   P (  2)  2.494318
   P (  3)  3.404932  2.042945
   Cl(  4)  5.265950  3.146543  2.088566

 Requested basis set is 6-311++G(d,p)
 There are 63 shells and 152 basis functions
 A cutoff of  1.0D-14 yielded   1584 shell pairs
 There are      9934 function pairs (     11043 Cartesian)
 Smallest overlap matrix eigenvalue = 7.86E-04
 Guess MOs from SCF MO coefficient file

 -----------------------------------------------------------------------
  General SCF calculation program by
  Eric Jon Sundstrom, Paul Horn, Yuezhi Mao, Dmitri Zuev, Alec White,
  David Stuck, Shaama M.S., Shane Yost, Joonho Lee, David Small,
  Daniel Levine, Susi Lehtola, Hugh Burton, Evgeny Epifanovsky
 -----------------------------------------------------------------------
 Hartree-Fock
 using 4 threads for integral computing
 -------------------------------------------------------
 OpenMP Integral computing Module                
 Release: version 2.0, May 2017, Q-Chem Inc. Pleasanton 
 -------------------------------------------------------
 A restricted SCF calculation will be
 performed using DIIS
 SCF converges when DIIS error is below 1.0e-08
 ---------------------------------------
  Cycle       Energy         DIIS error
 ---------------------------------------
    1   -8057.8173015738      1.13e-05  
    2   -8057.8173021270      3.15e-06  
    3   -8057.8173021780      1.41e-06  
    4   -8057.8173021872      4.01e-07  
    5   -8057.8173021883      1.54e-07  
    6   -8057.8173021883      5.17e-08  
    7   -8057.8173021885      2.40e-08  
    8   -8057.8173021884      9.67e-09  Convergence criterion met
 ---------------------------------------
 SCF time:   CPU 7.66s  wall 2.00s 
 SCF   energy in the final basis set =    -8057.8173021884
 Total energy in the final basis set =    -8057.8173021884


 ------------------------------------------------------------------------------

   CCMAN2: suite of methods based on coupled cluster
           and equation of motion theories.

   Components:
   * libvmm-1.3-trunk
     by Evgeny Epifanovsky, Ilya Kaliman.
   * libtensor-2.5-trunk
     by Evgeny Epifanovsky, Michael Wormit, Dmitry Zuev, Sam Manzer, 
        Ilya Kaliman.
   * libcc-2.5-trunk
     by Evgeny Epifanovsky, Arik Landau, Tomasz Kus, Kirill Khistyaev, 
        Dmitry Zuev, Prashant Manohar, Xintian Feng, Anna Krylov, 
        Matthew Goldey, Alec White, Thomas Jagau, Kaushik Nanda, 
        Anastasia Gunina, Alexander Kunitsa, Joonho Lee.

   CCMAN original authors:
   Anna I. Krylov, C. David Sherrill, Steven R. Gwaltney,
   Edward F. C. Byrd (2000)
   Sergey V. Levchenko, Lyudmila V. Slipchenko, Tao Wang,
   Ana-Maria C. Cristian (2003)
   Piotr A. Pieniazek, C. Melania Oana, Evgeny Epifanovsky (2007)
   Prashant Manohar (2009)

 ------------------------------------------------------------------------------


 Allocating and initializing 29808MB of RAM...
 Calculation will run on 4 cores.


 Alpha MOs, Restricted
 -- Occupied --                  
******* -180.88 -169.69 -169.69 -169.69 -104.86  -80.04  -80.03
  1 A     2 A     3 A     4 A     5 A     6 A     7 A     8 A                  
-37.936 -33.124 -33.120 -33.120 -24.308 -24.307 -24.307 -24.303
  9 A    10 A    11 A    12 A    13 A    14 A    15 A    16 A                  
-24.303 -10.584  -8.052  -8.049  -8.049  -7.582  -7.569  -7.253
 17 A    18 A    19 A    20 A    21 A    22 A    23 A    24 A                  
 -5.486  -5.475  -5.475  -5.474  -5.472  -5.472  -5.461  -5.460
 25 A    26 A    27 A    28 A    29 A    30 A    31 A    32 A                  
 -5.460  -2.409  -2.404  -2.404  -2.392  -2.392  -1.133  -0.950
 33 A    34 A    35 A    36 A    37 A    38 A    39 A    40 A                  
 -0.838  -0.692  -0.538  -0.527  -0.512  -0.445  -0.426  -0.412
 41 A    42 A    43 A    44 A    45 A    46 A    47 A    48 A                  
 -0.379  -0.348
 49 A    50 A                                                                  
 -- Virtual --                   
 -0.030   0.026   0.061   0.068   0.074   0.081   0.100   0.103
 51 A    52 A    53 A    54 A    55 A    56 A    57 A    58 A                  
  0.107   0.122   0.131   0.146   0.149   0.168   0.185   0.234
 59 A    60 A    61 A    62 A    63 A    64 A    65 A    66 A                  
  0.284   0.328   0.328   0.362   0.385   0.385   0.412   0.419
 67 A    68 A    69 A    70 A    71 A    72 A    73 A    74 A                  
  0.427   0.531   0.541   0.548   0.574   0.582   0.593   0.601
 75 A    76 A    77 A    78 A    79 A    80 A    81 A    82 A                  
  0.663   0.668   0.708   0.713   0.767   0.806   0.827   0.884
 83 A    84 A    85 A    86 A    87 A    88 A    89 A    90 A                  
  0.932   0.943   1.032   1.080   1.130   1.132   1.139   1.158
 91 A    92 A    93 A    94 A    95 A    96 A    97 A    98 A                  
  1.190   1.217   1.377   1.499   1.541   1.583   1.621   1.773
 99 A   100 A   101 A   102 A   103 A   104 A   105 A   106 A                  
  1.832   1.898   1.938   1.944   2.016   2.605   2.638   2.724
107 A   108 A   109 A   110 A   111 A   112 A   113 A   114 A                  
  4.476   4.485   4.487   4.515   4.627   4.774   6.527   6.556
115 A   116 A   117 A   118 A   119 A   120 A   121 A   122 A                  
  6.565   7.177   7.406  10.356  14.719  14.746  14.763  14.804
123 A   124 A   125 A   126 A   127 A   128 A   129 A   130 A                  
 14.830  14.875  26.673  26.752  26.992  28.881  29.524  29.549
131 A   132 A   133 A   134 A   135 A   136 A   137 A   138 A                  
 29.555  29.870  29.873  29.874  29.887  29.953 130.584 130.604
139 A   140 A   141 A   142 A   143 A   144 A   145 A   146 A                  
130.613 154.277 165.787 166.032 219.2121912.195
147 A   148 A   149 A   150 A   151 A   152 A                                  

 Beta MOs, Restricted
 -- Occupied --                  
******* -180.88 -169.69 -169.69 -169.69 -104.86  -80.04  -80.03
  1 A     2 A     3 A     4 A     5 A     6 A     7 A     8 A                  
-37.936 -33.124 -33.120 -33.120 -24.308 -24.307 -24.307 -24.303
  9 A    10 A    11 A    12 A    13 A    14 A    15 A    16 A                  
-24.303 -10.584  -8.052  -8.049  -8.049  -7.582  -7.569  -7.253
 17 A    18 A    19 A    20 A    21 A    22 A    23 A    24 A                  
 -5.486  -5.475  -5.475  -5.474  -5.472  -5.472  -5.461  -5.460
 25 A    26 A    27 A    28 A    29 A    30 A    31 A    32 A                  
 -5.460  -2.409  -2.404  -2.404  -2.392  -2.392  -1.133  -0.950
 33 A    34 A    35 A    36 A    37 A    38 A    39 A    40 A                  
 -0.838  -0.692  -0.538  -0.527  -0.512  -0.445  -0.426  -0.412
 41 A    42 A    43 A    44 A    45 A    46 A    47 A    48 A                  
 -0.379  -0.348
 49 A    50 A                                                                  
 -- Virtual --                   
 -0.030   0.026   0.061   0.068   0.074   0.081   0.100   0.103
 51 A    52 A    53 A    54 A    55 A    56 A    57 A    58 A                  
  0.107   0.122   0.131   0.146   0.149   0.168   0.185   0.234
 59 A    60 A    61 A    62 A    63 A    64 A    65 A    66 A                  
  0.284   0.328   0.328   0.362   0.385   0.385   0.412   0.419
 67 A    68 A    69 A    70 A    71 A    72 A    73 A    74 A                  
  0.427   0.531   0.541   0.548   0.574   0.582   0.593   0.601
 75 A    76 A    77 A    78 A    79 A    80 A    81 A    82 A                  
  0.663   0.668   0.708   0.713   0.767   0.806   0.827   0.884
 83 A    84 A    85 A    86 A    87 A    88 A    89 A    90 A                  
  0.932   0.943   1.032   1.080   1.130   1.132   1.139   1.158
 91 A    92 A    93 A    94 A    95 A    96 A    97 A    98 A                  
  1.190   1.217   1.377   1.499   1.541   1.583   1.621   1.773
 99 A   100 A   101 A   102 A   103 A   104 A   105 A   106 A                  
  1.832   1.898   1.938   1.944   2.016   2.605   2.638   2.724
107 A   108 A   109 A   110 A   111 A   112 A   113 A   114 A                  
  4.476   4.485   4.487   4.515   4.627   4.774   6.527   6.556
115 A   116 A   117 A   118 A   119 A   120 A   121 A   122 A                  
  6.565   7.177   7.406  10.356  14.719  14.746  14.763  14.804
123 A   124 A   125 A   126 A   127 A   128 A   129 A   130 A                  
 14.830  14.875  26.673  26.752  26.992  28.881  29.524  29.549
131 A   132 A   133 A   134 A   135 A   136 A   137 A   138 A                  
 29.555  29.870  29.873  29.874  29.887  29.953 130.584 130.604
139 A   140 A   141 A   142 A   143 A   144 A   145 A   146 A                  
130.613 154.277 165.787 166.032 219.2121912.195
147 A   148 A   149 A   150 A   151 A   152 A                                  

 Occupation and symmetry of molecular orbitals

 Point group: C1 (1 irreducible representation).

                           A     All 
 -------------------------------------
 All molecular orbitals:
  - Alpha                  152   152 
  - Beta                   152   152 
 -------------------------------------
 Alpha orbitals:
  - Frozen occupied        33    33  
  - Active occupied        17    17  
  - Active virtual         102   102 
  - Frozen virtual         0     0   
 -------------------------------------
 Beta orbitals:
  - Frozen occupied        33    33  
  - Active occupied        17    17  
  - Active virtual         102   102 
  - Frozen virtual         0     0   
 -------------------------------------

 Import integrals:   CPU 0.00 s  wall 0.00 s

 Import integrals:   CPU 85.82 s  wall 22.54 s

 MP2 amplitudes:   CPU 0.16 s  wall 0.12 s

Running a double precision version
           CCSD T amplitudes will be solved using DIIS.

           Start     Size      MaxIter   EConv     TConv     
           3         7         100       1.00e-07  1.00e-05  
 ------------------------------------------------------------------------------
           Energy (a.u.)   Ediff      Tdiff       Comment
 ------------------------------------------------------------------------------
         -8058.38295265                           
     1   -8058.39487506   1.19e-02   8.18e-01     
     2   -8058.41062536   1.58e-02   1.01e-01     
     3   -8058.41212729   1.50e-03   4.15e-02     
     4   -8058.41396567   1.84e-03   1.37e-02     Switched to DIIS steps.
     5   -8058.41454963   5.84e-04   1.18e-02     
     6   -8058.41456980   2.02e-05   2.48e-03     
     7   -8058.41456124   8.56e-06   1.02e-03     
     8   -8058.41456174   4.96e-07   2.03e-04     
     9   -8058.41456235   6.19e-07   8.72e-05     
    10   -8058.41456241   5.77e-08   3.42e-05     
    11   -8058.41456249   7.78e-08   2.09e-05     
    12   -8058.41456248   6.89e-09   7.04e-06     
 ------------------------------------------------------------------------------
         -8058.41456248                           CCSD T converged.

End of double precision
 SCF energy                 = -8057.81730219
 MP2 energy                 = -8058.38295265
 CCSD correlation energy     =    -0.59726029
 CCSD total energy           = -8058.41456248

 CCSD  T1^2 = 0.0099  T2^2 = 0.3002  Leading amplitudes:

 Amplitude    Orbitals with energies
  0.0171       50 (A) A                  ->    72 (A) A                   
              -0.3478                          0.3853                     
  0.0171       50 (A) B                  ->    72 (A) B                   
              -0.3478                          0.3853                     
 -0.0154       44 (A) A                  ->    52 (A) A                   
              -0.5265                          0.0261                     
 -0.0154       44 (A) B                  ->    52 (A) B                   
              -0.5265                          0.0261                     

 Amplitude    Orbitals with energies
 -0.1168       50 (A) A      50 (A) B    ->    51 (A) A      51 (A) B     
              -0.3478       -0.3478           -0.0301       -0.0301       
  0.1168       50 (A) A      50 (A) B    ->    51 (A) B      51 (A) A     
              -0.3478       -0.3478           -0.0301       -0.0301       
  0.1168       50 (A) B      50 (A) A    ->    51 (A) A      51 (A) B     
              -0.3478       -0.3478           -0.0301       -0.0301       
 -0.1168       50 (A) B      50 (A) A    ->    51 (A) B      51 (A) A     
              -0.3478       -0.3478           -0.0301       -0.0301       

 Computing CCSD intemediates for later calculations in double precision
 Finished.

Running a double precision version
           CCSD Lambda amplitudes will be solved using DIIS.
           Start     Size      MaxIter   EConv     LConv     
           3         7         100       1.00e-07  1.00e-05  
 ------------------------------------------------------------------------------
            Enorm      Ldiff       Comment
 ------------------------------------------------------------------------------
     1     6.13e-02   4.92e-02     
     2     1.35e-02   5.09e-03     
     3     5.61e-03   2.51e-03     
     4     2.74e-03   1.23e-03     Switched to DIIS steps.
     5     8.96e-04   5.15e-04     
     6     4.02e-04   1.43e-04     
     7     1.28e-04   3.50e-05     
     8     5.73e-05   3.67e-06     
     9     2.21e-05   4.22e-06     
    10     8.62e-06   1.68e-06     
    11     2.95e-06   5.75e-07     
    12     1.42e-06   1.23e-07     
    13     6.25e-07   8.86e-08     
    14     2.81e-07   1.56e-09     
    15     1.31e-07   9.80e-09     
    16     4.60e-08   3.45e-09     
 ------------------------------------------------------------------------------
                                   CCSD Lambda converged.

 Computing density matrices in double precision...
           Orbital response amplitudes will be solved using DIIS.
           Start     Size      MaxIter   EConv     LConv     
           3         7         100       1.00e-06  1.00e-06  
 ------------------------------------------------------------------------------
            Enorm      Ldiff       Comment
 ------------------------------------------------------------------------------
     1     8.32e-02   1.10e-02     
     2     5.55e-02   1.85e-02     
     3     5.33e-02   1.51e-02     
     4     5.28e-03   1.99e-02     Switched to DIIS steps.
     5     2.70e-03   2.50e-04     
     6     7.54e-04   1.15e-04     
     7     1.88e-04   1.15e-04     
     8     1.02e-04   2.36e-05     
     9     3.06e-05   8.08e-06     
    10     9.86e-06   4.41e-07     
    11     3.82e-06   1.04e-07     
    12     8.90e-07   1.10e-07     
 ------------------------------------------------------------------------------
                                   Orbital response converged.

 Computing density matrices... Done.
 CCSD calculation:   CPU 1917.64 s  wall 490.37 s

 Transferring MO TPDM to AO TPDM
 Transferring g2_o1o1o1o1
 Transferring g2_o1o1o1v1
 Transferring g2_o1o1v1v1
 Transferring g2_o1v1o1v1
 Transferring g2_o1v1v1v1
 Transferring g2_v1v1v1v1
 Adding separable TPDM
 Computing TPDM gradient
 --------------------------------------------------------
 2e gradient
  Atom          X               Y               Z
 --------------------------------------------------------
    1        -60.911201       12.184659       -0.000000  
    2         15.945506      -35.284416       -0.000000  
    3         14.406280       27.851378        0.000000  
    4         30.559415       -4.751620        0.000000  
 --------------------------------------------------------
 --------------------------------------------------------
 Final gradient
  Atom          X               Y               Z
 --------------------------------------------------------
    1        -60.911201       12.184659       -0.000000  
    2         15.945506      -35.284416       -0.000000  
    3         14.406280       27.851378        0.000000  
    4         30.559415       -4.751620        0.000000  
 --------------------------------------------------------
 Analytic gradient from two-electron contribution:   CPU 434.42 s  wall 131.37 s

 Total ccman2 time:   CPU 2442.95 s  wall 645.99 s


 --------------------------------------------------------------

                    Orbital Energies (a.u.)
 --------------------------------------------------------------

 Alpha MOs
 -- Occupied --
*******-180.882-169.689-169.688-169.688-104.858 -80.043 -80.029
-37.936 -33.124 -33.120 -33.120 -24.308 -24.307 -24.307 -24.303
-24.303 -10.584  -8.052  -8.049  -8.049  -7.582  -7.569  -7.253
 -5.486  -5.475  -5.475  -5.474  -5.472  -5.472  -5.461  -5.460
 -5.460  -2.409  -2.404  -2.404  -2.392  -2.392  -1.133  -0.950
 -0.838  -0.692  -0.538  -0.527  -0.512  -0.445  -0.426  -0.412
 -0.379  -0.348
 -- Virtual --
 -0.030   0.026   0.061   0.068   0.074   0.081   0.100   0.103
  0.107   0.122   0.131   0.146   0.149   0.168   0.185   0.234
  0.284   0.328   0.328   0.362   0.385   0.385   0.412   0.419
  0.427   0.531   0.541   0.548   0.574   0.582   0.593   0.601
  0.663   0.668   0.708   0.713   0.767   0.806   0.827   0.884
  0.932   0.943   1.032   1.080   1.130   1.132   1.139   1.158
  1.190   1.217   1.377   1.499   1.541   1.583   1.621   1.773
  1.832   1.898   1.938   1.944   2.016   2.605   2.638   2.724
  4.476   4.485   4.487   4.515   4.627   4.774   6.527   6.556
  6.565   7.177   7.406  10.356  14.719  14.746  14.763  14.804
 14.830  14.875  26.673  26.752  26.992  28.881  29.524  29.549
 29.555  29.870  29.873  29.874  29.887  29.953 130.584 130.604
130.613 154.277 165.787 166.032 219.2121912.195
 --------------------------------------------------------------

          Ground-State Mulliken Net Atomic Charges

     Atom                 Charge (a.u.)
  ----------------------------------------
      1 I                    -0.153558
      2 P                     0.189650
      3 P                     0.054033
      4 Cl                   -0.090125
  ----------------------------------------
  Sum of atomic charges =    -0.000000

 -----------------------------------------------------------------
                    Cartesian Multipole Moments
 -----------------------------------------------------------------
    Charge (ESU x 10^10)
                -0.0000
    Dipole Moment (Debye)
         X       0.4603      Y      -0.0733      Z       0.0000
       Tot       0.4661
    Quadrupole Moments (Debye-Ang)
        XX     -72.5612     XY      -0.1475     YY     -68.9204
        XZ      -0.0000     YZ      -0.0000     ZZ     -68.2964
    Octopole Moments (Debye-Ang^2)
       XXX      97.0053    XXY      -5.3692    XYY      23.8823
       YYY      -3.9468    XXZ       0.0000    XYZ       0.0000
       YYZ      -0.0000    XZZ      21.8293    YZZ      -1.2855
       ZZZ       0.0000
    Hexadecapole Moments (Debye-Ang^3)
      XXXX   -1830.6392   XXXY     -26.0951   XXYY    -335.9440
      XYYY      -7.2625   YYYY    -229.3022   XXXZ      -0.0000
      XXYZ      -0.0000   XYYZ      -0.0000   YYYZ      -0.0000
      XXZZ    -321.7779   XYZZ      -1.7395   YYZZ     -53.7701
      XZZZ      -0.0000   YZZZ      -0.0000   ZZZZ    -100.7035
 -----------------------------------------------------------------
 DrvMan completing analytic gradient of the correlated energy
 Correlated dipole moment
            1
    1   0.1810771
    2  -0.0288490
    3   0.0000000
 Energy read as -8058.414562482
 Full Analytical Gradient: (in a.u., or Hartree/Bohr)
             1             2             3             4
    1    0.00001676   -0.00026566    0.00019054    0.00005837
    2    0.00000655   -0.00047114    0.00050845   -0.00004385
    3    0.00000000   -0.00000000    0.00000000   -0.00000000
 Gradient time:  CPU 0.79 s  wall 0.81 s
 ----------------------------------------------------------------
             Standard Nuclear Orientation (Angstroms)
    I     Atom           X                Y                Z
 ----------------------------------------------------------------
    1      I       1.7342310590    -0.0801575086     0.0000000000
    2      P      -0.5235809272     0.9799874437    -0.0000000000
    3      P      -1.6032914479    -0.7563278320     0.0000000000
    4      Cl     -3.5300682648     0.0516737518    -0.0000000000
 ----------------------------------------------------------------
 Nuclear Repulsion Energy =   548.4469113202 hartrees
 There are       50 alpha and       50 beta electrons

                       Distance Matrix (Angstroms)
             I (  1)   P (  2)   P (  3)
   P (  2)  2.494318
   P (  3)  3.405329  2.044643
   Cl(  4)  5.265950  3.146543  2.089339

 Requested basis set is 6-311++G(d,p)
 There are 63 shells and 152 basis functions
 A cutoff of  1.0D-14 yielded   1584 shell pairs
 There are      9934 function pairs (     11043 Cartesian)
 Smallest overlap matrix eigenvalue = 7.89E-04
 Guess MOs from SCF MO coefficient file

 -----------------------------------------------------------------------
  General SCF calculation program by
  Eric Jon Sundstrom, Paul Horn, Yuezhi Mao, Dmitri Zuev, Alec White,
  David Stuck, Shaama M.S., Shane Yost, Joonho Lee, David Small,
  Daniel Levine, Susi Lehtola, Hugh Burton, Evgeny Epifanovsky
 -----------------------------------------------------------------------
 Hartree-Fock
 using 4 threads for integral computing
 -------------------------------------------------------
 OpenMP Integral computing Module                
 Release: version 2.0, May 2017, Q-Chem Inc. Pleasanton 
 -------------------------------------------------------
 A restricted SCF calculation will be
 performed using DIIS
 SCF converges when DIIS error is below 1.0e-08
 ---------------------------------------
  Cycle       Energy         DIIS error
 ---------------------------------------
    1   -8057.8172224957      1.46e-05  
    2   -8057.8172234275      4.01e-06  
    3   -8057.8172235236      1.80e-06  
    4   -8057.8172235408      5.43e-07  
    5   -8057.8172235430      2.08e-07  
    6   -8057.8172235435      7.34e-08  
    7   -8057.8172235435      2.43e-08  
    8   -8057.8172235435      1.50e-08  
    9   -8057.8172235434      5.33e-09  Convergence criterion met
 ---------------------------------------
 SCF time:   CPU 8.78s  wall 3.00s 
 SCF   energy in the final basis set =    -8057.8172235434
 Total energy in the final basis set =    -8057.8172235434


 ------------------------------------------------------------------------------

   CCMAN2: suite of methods based on coupled cluster
           and equation of motion theories.

   Components:
   * libvmm-1.3-trunk
     by Evgeny Epifanovsky, Ilya Kaliman.
   * libtensor-2.5-trunk
     by Evgeny Epifanovsky, Michael Wormit, Dmitry Zuev, Sam Manzer, 
        Ilya Kaliman.
   * libcc-2.5-trunk
     by Evgeny Epifanovsky, Arik Landau, Tomasz Kus, Kirill Khistyaev, 
        Dmitry Zuev, Prashant Manohar, Xintian Feng, Anna Krylov, 
        Matthew Goldey, Alec White, Thomas Jagau, Kaushik Nanda, 
        Anastasia Gunina, Alexander Kunitsa, Joonho Lee.

   CCMAN original authors:
   Anna I. Krylov, C. David Sherrill, Steven R. Gwaltney,
   Edward F. C. Byrd (2000)
   Sergey V. Levchenko, Lyudmila V. Slipchenko, Tao Wang,
   Ana-Maria C. Cristian (2003)
   Piotr A. Pieniazek, C. Melania Oana, Evgeny Epifanovsky (2007)
   Prashant Manohar (2009)

 ------------------------------------------------------------------------------


 Allocating and initializing 29808MB of RAM...
 Calculation will run on 4 cores.


 Alpha MOs, Restricted
 -- Occupied --                  
******* -180.88 -169.69 -169.69 -169.69 -104.86  -80.04  -80.03
  1 A     2 A     3 A     4 A     5 A     6 A     7 A     8 A                  
-37.936 -33.124 -33.120 -33.120 -24.308 -24.307 -24.307 -24.303
  9 A    10 A    11 A    12 A    13 A    14 A    15 A    16 A                  
-24.303 -10.584  -8.052  -8.049  -8.049  -7.582  -7.569  -7.253
 17 A    18 A    19 A    20 A    21 A    22 A    23 A    24 A                  
 -5.486  -5.475  -5.475  -5.474  -5.473  -5.472  -5.461  -5.460
 25 A    26 A    27 A    28 A    29 A    30 A    31 A    32 A                  
 -5.460  -2.409  -2.404  -2.404  -2.392  -2.392  -1.133  -0.950
 33 A    34 A    35 A    36 A    37 A    38 A    39 A    40 A                  
 -0.838  -0.692  -0.538  -0.526  -0.512  -0.445  -0.426  -0.412
 41 A    42 A    43 A    44 A    45 A    46 A    47 A    48 A                  
 -0.379  -0.348
 49 A    50 A                                                                  
 -- Virtual --                   
 -0.030   0.026   0.061   0.068   0.074   0.081   0.100   0.103
 51 A    52 A    53 A    54 A    55 A    56 A    57 A    58 A                  
  0.107   0.122   0.131   0.146   0.149   0.168   0.185   0.234
 59 A    60 A    61 A    62 A    63 A    64 A    65 A    66 A                  
  0.284   0.328   0.328   0.362   0.385   0.385   0.412   0.418
 67 A    68 A    69 A    70 A    71 A    72 A    73 A    74 A                  
  0.427   0.531   0.541   0.548   0.574   0.582   0.593   0.601
 75 A    76 A    77 A    78 A    79 A    80 A    81 A    82 A                  
  0.663   0.669   0.708   0.714   0.767   0.806   0.827   0.883
 83 A    84 A    85 A    86 A    87 A    88 A    89 A    90 A                  
  0.932   0.943   1.032   1.079   1.130   1.132   1.139   1.158
 91 A    92 A    93 A    94 A    95 A    96 A    97 A    98 A                  
  1.190   1.216   1.376   1.498   1.541   1.583   1.621   1.773
 99 A   100 A   101 A   102 A   103 A   104 A   105 A   106 A                  
  1.832   1.898   1.938   1.944   2.016   2.605   2.638   2.724
107 A   108 A   109 A   110 A   111 A   112 A   113 A   114 A                  
  4.476   4.485   4.487   4.515   4.627   4.774   6.527   6.556
115 A   116 A   117 A   118 A   119 A   120 A   121 A   122 A                  
  6.565   7.177   7.405  10.356  14.719  14.746  14.762  14.804
123 A   124 A   125 A   126 A   127 A   128 A   129 A   130 A                  
 14.831  14.875  26.673  26.753  26.992  28.881  29.524  29.549
131 A   132 A   133 A   134 A   135 A   136 A   137 A   138 A                  
 29.555  29.870  29.873  29.874  29.887  29.953 130.584 130.604
139 A   140 A   141 A   142 A   143 A   144 A   145 A   146 A                  
130.613 154.277 165.787 166.030 219.2121912.195
147 A   148 A   149 A   150 A   151 A   152 A                                  

 Beta MOs, Restricted
 -- Occupied --                  
******* -180.88 -169.69 -169.69 -169.69 -104.86  -80.04  -80.03
  1 A     2 A     3 A     4 A     5 A     6 A     7 A     8 A                  
-37.936 -33.124 -33.120 -33.120 -24.308 -24.307 -24.307 -24.303
  9 A    10 A    11 A    12 A    13 A    14 A    15 A    16 A                  
-24.303 -10.584  -8.052  -8.049  -8.049  -7.582  -7.569  -7.253
 17 A    18 A    19 A    20 A    21 A    22 A    23 A    24 A                  
 -5.486  -5.475  -5.475  -5.474  -5.473  -5.472  -5.461  -5.460
 25 A    26 A    27 A    28 A    29 A    30 A    31 A    32 A                  
 -5.460  -2.409  -2.404  -2.404  -2.392  -2.392  -1.133  -0.950
 33 A    34 A    35 A    36 A    37 A    38 A    39 A    40 A                  
 -0.838  -0.692  -0.538  -0.526  -0.512  -0.445  -0.426  -0.412
 41 A    42 A    43 A    44 A    45 A    46 A    47 A    48 A                  
 -0.379  -0.348
 49 A    50 A                                                                  
 -- Virtual --                   
 -0.030   0.026   0.061   0.068   0.074   0.081   0.100   0.103
 51 A    52 A    53 A    54 A    55 A    56 A    57 A    58 A                  
  0.107   0.122   0.131   0.146   0.149   0.168   0.185   0.234
 59 A    60 A    61 A    62 A    63 A    64 A    65 A    66 A                  
  0.284   0.328   0.328   0.362   0.385   0.385   0.412   0.418
 67 A    68 A    69 A    70 A    71 A    72 A    73 A    74 A                  
  0.427   0.531   0.541   0.548   0.574   0.582   0.593   0.601
 75 A    76 A    77 A    78 A    79 A    80 A    81 A    82 A                  
  0.663   0.669   0.708   0.714   0.767   0.806   0.827   0.883
 83 A    84 A    85 A    86 A    87 A    88 A    89 A    90 A                  
  0.932   0.943   1.032   1.079   1.130   1.132   1.139   1.158
 91 A    92 A    93 A    94 A    95 A    96 A    97 A    98 A                  
  1.190   1.216   1.376   1.498   1.541   1.583   1.621   1.773
 99 A   100 A   101 A   102 A   103 A   104 A   105 A   106 A                  
  1.832   1.898   1.938   1.944   2.016   2.605   2.638   2.724
107 A   108 A   109 A   110 A   111 A   112 A   113 A   114 A                  
  4.476   4.485   4.487   4.515   4.627   4.774   6.527   6.556
115 A   116 A   117 A   118 A   119 A   120 A   121 A   122 A                  
  6.565   7.177   7.405  10.356  14.719  14.746  14.762  14.804
123 A   124 A   125 A   126 A   127 A   128 A   129 A   130 A                  
 14.831  14.875  26.673  26.753  26.992  28.881  29.524  29.549
131 A   132 A   133 A   134 A   135 A   136 A   137 A   138 A                  
 29.555  29.870  29.873  29.874  29.887  29.953 130.584 130.604
139 A   140 A   141 A   142 A   143 A   144 A   145 A   146 A                  
130.613 154.277 165.787 166.030 219.2121912.195
147 A   148 A   149 A   150 A   151 A   152 A                                  

 Occupation and symmetry of molecular orbitals

 Point group: C1 (1 irreducible representation).

                           A     All 
 -------------------------------------
 All molecular orbitals:
  - Alpha                  152   152 
  - Beta                   152   152 
 -------------------------------------
 Alpha orbitals:
  - Frozen occupied        33    33  
  - Active occupied        17    17  
  - Active virtual         102   102 
  - Frozen virtual         0     0   
 -------------------------------------
 Beta orbitals:
  - Frozen occupied        33    33  
  - Active occupied        17    17  
  - Active virtual         102   102 
  - Frozen virtual         0     0   
 -------------------------------------

 Import integrals:   CPU 0.00 s  wall 0.00 s

 Import integrals:   CPU 85.28 s  wall 22.27 s

 MP2 amplitudes:   CPU 0.16 s  wall 0.12 s

Running a double precision version
           CCSD T amplitudes will be solved using DIIS.

           Start     Size      MaxIter   EConv     TConv     
           3         7         100       1.00e-07  1.00e-05  
 ------------------------------------------------------------------------------
           Energy (a.u.)   Ediff      Tdiff       Comment
 ------------------------------------------------------------------------------
         -8058.38296418                           
     1   -8058.39485185   1.19e-02   8.18e-01     
     2   -8058.41062330   1.58e-02   1.01e-01     
     3   -8058.41212223   1.50e-03   4.16e-02     
     4   -8058.41396416   1.84e-03   1.37e-02     Switched to DIIS steps.
     5   -8058.41454999   5.86e-04   1.19e-02     
     6   -8058.41457029   2.03e-05   2.49e-03     
     7   -8058.41456166   8.63e-06   1.03e-03     
     8   -8058.41456216   4.97e-07   2.03e-04     
     9   -8058.41456277   6.16e-07   8.72e-05     
    10   -8058.41456283   5.48e-08   3.41e-05     
    11   -8058.41456291   7.78e-08   2.08e-05     
    12   -8058.41456290   6.61e-09   7.06e-06     
 ------------------------------------------------------------------------------
         -8058.41456290                           CCSD T converged.

End of double precision
 SCF energy                 = -8057.81722354
 MP2 energy                 = -8058.38296418
 CCSD correlation energy     =    -0.59733936
 CCSD total energy           = -8058.41456290

 CCSD  T1^2 = 0.0099  T2^2 = 0.3004  Leading amplitudes:

 Amplitude    Orbitals with energies
  0.0172       50 (A) A                  ->    72 (A) A                   
              -0.3476                          0.3854                     
  0.0172       50 (A) B                  ->    72 (A) B                   
              -0.3476                          0.3854                     
 -0.0153       44 (A) A                  ->    52 (A) A                   
              -0.5264                          0.0262                     
 -0.0153       44 (A) B                  ->    52 (A) B                   
              -0.5264                          0.0262                     

 Amplitude    Orbitals with energies
 -0.1173       50 (A) A      50 (A) B    ->    51 (A) A      51 (A) B     
              -0.3476       -0.3476           -0.0303       -0.0303       
  0.1173       50 (A) A      50 (A) B    ->    51 (A) B      51 (A) A     
              -0.3476       -0.3476           -0.0303       -0.0303       
  0.1173       50 (A) B      50 (A) A    ->    51 (A) A      51 (A) B     
              -0.3476       -0.3476           -0.0303       -0.0303       
 -0.1173       50 (A) B      50 (A) A    ->    51 (A) B      51 (A) A     
              -0.3476       -0.3476           -0.0303       -0.0303       

 Computing CCSD intemediates for later calculations in double precision
 Finished.

Running a double precision version
           CCSD Lambda amplitudes will be solved using DIIS.
           Start     Size      MaxIter   EConv     LConv     
           3         7         100       1.00e-07  1.00e-05  
 ------------------------------------------------------------------------------
            Enorm      Ldiff       Comment
 ------------------------------------------------------------------------------
     1     6.15e-02   4.93e-02     
     2     1.35e-02   5.09e-03     
     3     5.62e-03   2.52e-03     
     4     2.74e-03   1.23e-03     Switched to DIIS steps.
     5     8.99e-04   5.17e-04     
     6     4.03e-04   1.44e-04     
     7     1.28e-04   3.53e-05     
     8     5.74e-05   3.66e-06     
     9     2.22e-05   4.24e-06     
    10     8.67e-06   1.70e-06     
    11     2.97e-06   5.83e-07     
    12     1.43e-06   1.25e-07     
    13     6.27e-07   8.97e-08     
    14     2.83e-07   1.80e-09     
    15     1.32e-07   9.94e-09     
    16     4.63e-08   3.47e-09     
 ------------------------------------------------------------------------------
                                   CCSD Lambda converged.

 Computing density matrices in double precision...
           Orbital response amplitudes will be solved using DIIS.
           Start     Size      MaxIter   EConv     LConv     
           3         7         100       1.00e-06  1.00e-06  
 ------------------------------------------------------------------------------
            Enorm      Ldiff       Comment
 ------------------------------------------------------------------------------
     1     8.33e-02   1.09e-02     
     2     5.56e-02   1.86e-02     
     3     5.34e-02   1.52e-02     
     4     5.35e-03   1.99e-02     Switched to DIIS steps.
     5     2.74e-03   2.39e-04     
     6     7.55e-04   1.12e-04     
     7     1.91e-04   1.16e-04     
     8     1.03e-04   2.36e-05     
     9     3.09e-05   8.15e-06     
    10     9.96e-06   4.42e-07     
    11     3.86e-06   1.05e-07     
    12     8.98e-07   1.10e-07     
 ------------------------------------------------------------------------------
                                   Orbital response converged.

 Computing density matrices... Done.
 CCSD calculation:   CPU 1917.84 s  wall 490.24 s

 Transferring MO TPDM to AO TPDM
 Transferring g2_o1o1o1o1
 Transferring g2_o1o1o1v1
 Transferring g2_o1o1v1v1
 Transferring g2_o1v1o1v1
 Transferring g2_o1v1v1v1
 Transferring g2_v1v1v1v1
 Adding separable TPDM
 Computing TPDM gradient
 --------------------------------------------------------
 2e gradient
  Atom          X               Y               Z
 --------------------------------------------------------
    1        -60.900154       12.175312       -0.000000  
    2         15.967533      -35.278075        0.000000  
    3         14.390082       27.867032       -0.000000  
    4         30.542538       -4.764270        0.000000  
 --------------------------------------------------------
 --------------------------------------------------------
 Final gradient
  Atom          X               Y               Z
 --------------------------------------------------------
    1        -60.900154       12.175312       -0.000000  
    2         15.967533      -35.278075        0.000000  
    3         14.390082       27.867032       -0.000000  
    4         30.542538       -4.764270        0.000000  
 --------------------------------------------------------
 Analytic gradient from two-electron contribution:   CPU 430.39 s  wall 130.60 s

 Total ccman2 time:   CPU 2438.64 s  wall 644.82 s


 --------------------------------------------------------------

                    Orbital Energies (a.u.)
 --------------------------------------------------------------

 Alpha MOs
 -- Occupied --
*******-180.882-169.689-169.688-169.688-104.857 -80.043 -80.029
-37.936 -33.124 -33.120 -33.120 -24.308 -24.307 -24.307 -24.303
-24.303 -10.584  -8.052  -8.049  -8.049  -7.582  -7.569  -7.253
 -5.486  -5.475  -5.475  -5.474  -5.473  -5.472  -5.461  -5.460
 -5.460  -2.409  -2.404  -2.404  -2.392  -2.392  -1.133  -0.950
 -0.838  -0.692  -0.538  -0.526  -0.512  -0.445  -0.426  -0.412
 -0.379  -0.348
 -- Virtual --
 -0.030   0.026   0.061   0.068   0.074   0.081   0.100   0.103
  0.107   0.122   0.131   0.146   0.149   0.168   0.185   0.234
  0.284   0.328   0.328   0.362   0.385   0.385   0.412   0.418
  0.427   0.531   0.541   0.548   0.574   0.582   0.593   0.601
  0.663   0.669   0.708   0.714   0.767   0.806   0.827   0.883
  0.932   0.943   1.032   1.079   1.130   1.132   1.139   1.158
  1.190   1.216   1.376   1.498   1.541   1.583   1.621   1.773
  1.832   1.898   1.938   1.944   2.016   2.605   2.638   2.724
  4.476   4.485   4.487   4.515   4.627   4.774   6.527   6.556
  6.565   7.177   7.405  10.356  14.719  14.746  14.762  14.804
 14.831  14.875  26.673  26.753  26.992  28.881  29.524  29.549
 29.555  29.870  29.873  29.874  29.887  29.953 130.584 130.604
130.613 154.277 165.787 166.030 219.2121912.195
 --------------------------------------------------------------

          Ground-State Mulliken Net Atomic Charges

     Atom                 Charge (a.u.)
  ----------------------------------------
      1 I                    -0.153765
      2 P                     0.189759
      3 P                     0.054681
      4 Cl                   -0.090675
  ----------------------------------------
  Sum of atomic charges =     0.000000

 -----------------------------------------------------------------
                    Cartesian Multipole Moments
 -----------------------------------------------------------------
    Charge (ESU x 10^10)
                 0.0000
    Dipole Moment (Debye)
         X       0.4632      Y      -0.0753      Z      -0.0000
       Tot       0.4693
    Quadrupole Moments (Debye-Ang)
        XX     -72.5905     XY      -0.1424     YY     -68.9098
        XZ      -0.0000     YZ      -0.0000     ZZ     -68.3020
    Octopole Moments (Debye-Ang^2)
       XXX      97.0996    XXY      -5.3479    XYY      23.8725
       YYY      -3.8667    XXZ       0.0000    XYZ       0.0000
       YYZ      -0.0000    XZZ      21.8403    YZZ      -1.2599
       ZZZ      -0.0000
    Hexadecapole Moments (Debye-Ang^3)
      XXXX   -1831.1889   XXXY     -26.2432   XXYY    -335.9689
      XYYY      -7.3772   YYYY    -229.4907   XXXZ      -0.0000
      XXYZ      -0.0000   XYYZ      -0.0000   YYYZ      -0.0000
      XXZZ    -321.8166   XYZZ      -1.7799   YYZZ     -53.8080
      XZZZ      -0.0000   YZZZ      -0.0000   ZZZZ    -100.7219
 -----------------------------------------------------------------
 DrvMan completing analytic gradient of the correlated energy
 Correlated dipole moment
            1
    1   0.1822296
    2  -0.0296218
    3  -0.0000000
 Energy read as -8058.414562900
 Full Analytical Gradient: (in a.u., or Hartree/Bohr)
             1             2             3             4
    1   -0.00001000    0.00003134    0.00006935   -0.00009069
    2   -0.00001499    0.00020234   -0.00028803    0.00010068
    3   -0.00000000    0.00000000    0.00000000   -0.00000000
 Gradient time:  CPU 0.75 s  wall 0.78 s
 ----------------------------------------------------------------
             Standard Nuclear Orientation (Angstroms)
    I     Atom           X                Y                Z
 ----------------------------------------------------------------
    1      I       1.7342310590    -0.0801575086     0.0000000000
    2      P      -0.5235809272     0.9799874437    -0.0000000000
    3      P      -1.6032914479    -0.7553278320     0.0010000000
    4      Cl     -3.5300682648     0.0516737518    -0.0000000000
 ----------------------------------------------------------------
 Nuclear Repulsion Energy =   548.4902346429 hartrees
 There are       50 alpha and       50 beta electrons

                       Distance Matrix (Angstroms)
             I (  1)   P (  2)   P (  3)
   P (  2)  2.494318
   P (  3)  3.405130  2.043794
   Cl(  4)  5.265950  3.146543  2.088952

 Requested basis set is 6-311++G(d,p)
 There are 63 shells and 152 basis functions
 A cutoff of  1.0D-14 yielded   1584 shell pairs
 There are      9934 function pairs (     11043 Cartesian)
 Smallest overlap matrix eigenvalue = 7.87E-04
 Guess MOs from SCF MO coefficient file

 -----------------------------------------------------------------------
  General SCF calculation program by
  Eric Jon Sundstrom, Paul Horn, Yuezhi Mao, Dmitri Zuev, Alec White,
  David Stuck, Shaama M.S., Shane Yost, Joonho Lee, David Small,
  Daniel Levine, Susi Lehtola, Hugh Burton, Evgeny Epifanovsky
 -----------------------------------------------------------------------
 Hartree-Fock
 using 4 threads for integral computing
 -------------------------------------------------------
 OpenMP Integral computing Module                
 Release: version 2.0, May 2017, Q-Chem Inc. Pleasanton 
 -------------------------------------------------------
 A restricted SCF calculation will be
 performed using DIIS
 SCF converges when DIIS error is below 1.0e-08
 ---------------------------------------
  Cycle       Energy         DIIS error
 ---------------------------------------
    1   -8057.8172627502      9.23e-06  
    2   -8057.8172631864      2.61e-06  
    3   -8057.8172632444      1.17e-06  
    4   -8057.8172632547      4.42e-07  
    5   -8057.8172632573      2.08e-07  
    6   -8057.8172632580      1.15e-07  
    7   -8057.8172632585      5.33e-08  
    8   -8057.8172632586      2.17e-08  
    9   -8057.8172632586      7.10e-09  Convergence criterion met
 ---------------------------------------
 SCF time:   CPU 8.62s  wall 2.00s 
 SCF   energy in the final basis set =    -8057.8172632586
 Total energy in the final basis set =    -8057.8172632586


 ------------------------------------------------------------------------------

   CCMAN2: suite of methods based on coupled cluster
           and equation of motion theories.

   Components:
   * libvmm-1.3-trunk
     by Evgeny Epifanovsky, Ilya Kaliman.
   * libtensor-2.5-trunk
     by Evgeny Epifanovsky, Michael Wormit, Dmitry Zuev, Sam Manzer, 
        Ilya Kaliman.
   * libcc-2.5-trunk
     by Evgeny Epifanovsky, Arik Landau, Tomasz Kus, Kirill Khistyaev, 
        Dmitry Zuev, Prashant Manohar, Xintian Feng, Anna Krylov, 
        Matthew Goldey, Alec White, Thomas Jagau, Kaushik Nanda, 
        Anastasia Gunina, Alexander Kunitsa, Joonho Lee.

   CCMAN original authors:
   Anna I. Krylov, C. David Sherrill, Steven R. Gwaltney,
   Edward F. C. Byrd (2000)
   Sergey V. Levchenko, Lyudmila V. Slipchenko, Tao Wang,
   Ana-Maria C. Cristian (2003)
   Piotr A. Pieniazek, C. Melania Oana, Evgeny Epifanovsky (2007)
   Prashant Manohar (2009)

 ------------------------------------------------------------------------------


 Allocating and initializing 29808MB of RAM...
 Calculation will run on 4 cores.


 Alpha MOs, Restricted
 -- Occupied --                  
******* -180.88 -169.69 -169.69 -169.69 -104.86  -80.04  -80.03
  1 A     2 A     3 A     4 A     5 A     6 A     7 A     8 A                  
-37.936 -33.124 -33.120 -33.120 -24.308 -24.307 -24.307 -24.303
  9 A    10 A    11 A    12 A    13 A    14 A    15 A    16 A                  
-24.303 -10.584  -8.052  -8.049  -8.049  -7.582  -7.569  -7.253
 17 A    18 A    19 A    20 A    21 A    22 A    23 A    24 A                  
 -5.486  -5.475  -5.475  -5.474  -5.473  -5.472  -5.461  -5.460
 25 A    26 A    27 A    28 A    29 A    30 A    31 A    32 A                  
 -5.460  -2.409  -2.404  -2.404  -2.392  -2.392  -1.133  -0.950
 33 A    34 A    35 A    36 A    37 A    38 A    39 A    40 A                  
 -0.838  -0.692  -0.538  -0.526  -0.512  -0.445  -0.426  -0.412
 41 A    42 A    43 A    44 A    45 A    46 A    47 A    48 A                  
 -0.379  -0.348
 49 A    50 A                                                                  
 -- Virtual --                   
 -0.030   0.026   0.061   0.068   0.074   0.081   0.100   0.103
 51 A    52 A    53 A    54 A    55 A    56 A    57 A    58 A                  
  0.107   0.122   0.131   0.146   0.149   0.168   0.185   0.234
 59 A    60 A    61 A    62 A    63 A    64 A    65 A    66 A                  
  0.284   0.328   0.328   0.362   0.385   0.385   0.412   0.418
 67 A    68 A    69 A    70 A    71 A    72 A    73 A    74 A                  
  0.427   0.531   0.541   0.548   0.574   0.582   0.593   0.601
 75 A    76 A    77 A    78 A    79 A    80 A    81 A    82 A                  
  0.663   0.668   0.708   0.713   0.767   0.806   0.827   0.883
 83 A    84 A    85 A    86 A    87 A    88 A    89 A    90 A                  
  0.932   0.943   1.032   1.079   1.130   1.132   1.139   1.158
 91 A    92 A    93 A    94 A    95 A    96 A    97 A    98 A                  
  1.190   1.217   1.376   1.499   1.541   1.583   1.621   1.773
 99 A   100 A   101 A   102 A   103 A   104 A   105 A   106 A                  
  1.832   1.898   1.938   1.944   2.016   2.605   2.638   2.724
107 A   108 A   109 A   110 A   111 A   112 A   113 A   114 A                  
  4.476   4.485   4.487   4.515   4.627   4.774   6.527   6.556
115 A   116 A   117 A   118 A   119 A   120 A   121 A   122 A                  
  6.565   7.177   7.406  10.356  14.719  14.746  14.762  14.804
123 A   124 A   125 A   126 A   127 A   128 A   129 A   130 A                  
 14.830  14.875  26.673  26.753  26.992  28.881  29.524  29.549
131 A   132 A   133 A   134 A   135 A   136 A   137 A   138 A                  
 29.555  29.870  29.873  29.874  29.887  29.953 130.584 130.604
139 A   140 A   141 A   142 A   143 A   144 A   145 A   146 A                  
130.613 154.277 165.787 166.031 219.2121912.195
147 A   148 A   149 A   150 A   151 A   152 A                                  

 Beta MOs, Restricted
 -- Occupied --                  
******* -180.88 -169.69 -169.69 -169.69 -104.86  -80.04  -80.03
  1 A     2 A     3 A     4 A     5 A     6 A     7 A     8 A                  
-37.936 -33.124 -33.120 -33.120 -24.308 -24.307 -24.307 -24.303
  9 A    10 A    11 A    12 A    13 A    14 A    15 A    16 A                  
-24.303 -10.584  -8.052  -8.049  -8.049  -7.582  -7.569  -7.253
 17 A    18 A    19 A    20 A    21 A    22 A    23 A    24 A                  
 -5.486  -5.475  -5.475  -5.474  -5.473  -5.472  -5.461  -5.460
 25 A    26 A    27 A    28 A    29 A    30 A    31 A    32 A                  
 -5.460  -2.409  -2.404  -2.404  -2.392  -2.392  -1.133  -0.950
 33 A    34 A    35 A    36 A    37 A    38 A    39 A    40 A                  
 -0.838  -0.692  -0.538  -0.526  -0.512  -0.445  -0.426  -0.412
 41 A    42 A    43 A    44 A    45 A    46 A    47 A    48 A                  
 -0.379  -0.348
 49 A    50 A                                                                  
 -- Virtual --                   
 -0.030   0.026   0.061   0.068   0.074   0.081   0.100   0.103
 51 A    52 A    53 A    54 A    55 A    56 A    57 A    58 A                  
  0.107   0.122   0.131   0.146   0.149   0.168   0.185   0.234
 59 A    60 A    61 A    62 A    63 A    64 A    65 A    66 A                  
  0.284   0.328   0.328   0.362   0.385   0.385   0.412   0.418
 67 A    68 A    69 A    70 A    71 A    72 A    73 A    74 A                  
  0.427   0.531   0.541   0.548   0.574   0.582   0.593   0.601
 75 A    76 A    77 A    78 A    79 A    80 A    81 A    82 A                  
  0.663   0.668   0.708   0.713   0.767   0.806   0.827   0.883
 83 A    84 A    85 A    86 A    87 A    88 A    89 A    90 A                  
  0.932   0.943   1.032   1.079   1.130   1.132   1.139   1.158
 91 A    92 A    93 A    94 A    95 A    96 A    97 A    98 A                  
  1.190   1.217   1.376   1.499   1.541   1.583   1.621   1.773
 99 A   100 A   101 A   102 A   103 A   104 A   105 A   106 A                  
  1.832   1.898   1.938   1.944   2.016   2.605   2.638   2.724
107 A   108 A   109 A   110 A   111 A   112 A   113 A   114 A                  
  4.476   4.485   4.487   4.515   4.627   4.774   6.527   6.556
115 A   116 A   117 A   118 A   119 A   120 A   121 A   122 A                  
  6.565   7.177   7.406  10.356  14.719  14.746  14.762  14.804
123 A   124 A   125 A   126 A   127 A   128 A   129 A   130 A                  
 14.830  14.875  26.673  26.753  26.992  28.881  29.524  29.549
131 A   132 A   133 A   134 A   135 A   136 A   137 A   138 A                  
 29.555  29.870  29.873  29.874  29.887  29.953 130.584 130.604
139 A   140 A   141 A   142 A   143 A   144 A   145 A   146 A                  
130.613 154.277 165.787 166.031 219.2121912.195
147 A   148 A   149 A   150 A   151 A   152 A                                  

 Occupation and symmetry of molecular orbitals

 Point group: C1 (1 irreducible representation).

                           A     All 
 -------------------------------------
 All molecular orbitals:
  - Alpha                  152   152 
  - Beta                   152   152 
 -------------------------------------
 Alpha orbitals:
  - Frozen occupied        33    33  
  - Active occupied        17    17  
  - Active virtual         102   102 
  - Frozen virtual         0     0   
 -------------------------------------
 Beta orbitals:
  - Frozen occupied        33    33  
  - Active occupied        17    17  
  - Active virtual         102   102 
  - Frozen virtual         0     0   
 -------------------------------------

 Import integrals:   CPU 0.00 s  wall 0.00 s

 Import integrals:   CPU 85.73 s  wall 22.50 s

 MP2 amplitudes:   CPU 0.16 s  wall 0.12 s

Running a double precision version
           CCSD T amplitudes will be solved using DIIS.

           Start     Size      MaxIter   EConv     TConv     
           3         7         100       1.00e-07  1.00e-05  
 ------------------------------------------------------------------------------
           Energy (a.u.)   Ediff      Tdiff       Comment
 ------------------------------------------------------------------------------
         -8058.38295877                           
     1   -8058.39486384   1.19e-02   8.18e-01     
     2   -8058.41062470   1.58e-02   1.01e-01     
     3   -8058.41212514   1.50e-03   4.15e-02     
     4   -8058.41396529   1.84e-03   1.37e-02     Switched to DIIS steps.
     5   -8058.41455018   5.85e-04   1.19e-02     
     6   -8058.41457042   2.02e-05   2.49e-03     
     7   -8058.41456182   8.59e-06   1.03e-03     
     8   -8058.41456232   4.96e-07   2.03e-04     
     9   -8058.41456294   6.17e-07   8.72e-05     
    10   -8058.41456299   5.63e-08   3.41e-05     
    11   -8058.41456307   7.78e-08   2.08e-05     
    12   -8058.41456306   6.75e-09   7.05e-06     
 ------------------------------------------------------------------------------
         -8058.41456306                           CCSD T converged.

End of double precision
 SCF energy                 = -8057.81726326
 MP2 energy                 = -8058.38295877
 CCSD correlation energy     =    -0.59729981
 CCSD total energy           = -8058.41456306

 CCSD  T1^2 = 0.0099  T2^2 = 0.3003  Leading amplitudes:

 Amplitude    Orbitals with energies
 -0.0172       50 (A) A                  ->    72 (A) A                   
              -0.3477                          0.3854                     
 -0.0172       50 (A) B                  ->    72 (A) B                   
              -0.3477                          0.3854                     
 -0.0153       44 (A) A                  ->    52 (A) A                   
              -0.5265                          0.0261                     
 -0.0153       44 (A) B                  ->    52 (A) B                   
              -0.5265                          0.0261                     

 Amplitude    Orbitals with energies
 -0.1170       50 (A) A      50 (A) B    ->    51 (A) A      51 (A) B     
              -0.3477       -0.3477           -0.0302       -0.0302       
  0.1170       50 (A) A      50 (A) B    ->    51 (A) B      51 (A) A     
              -0.3477       -0.3477           -0.0302       -0.0302       
  0.1170       50 (A) B      50 (A) A    ->    51 (A) A      51 (A) B     
              -0.3477       -0.3477           -0.0302       -0.0302       
 -0.1170       50 (A) B      50 (A) A    ->    51 (A) B      51 (A) A     
              -0.3477       -0.3477           -0.0302       -0.0302       

 Computing CCSD intemediates for later calculations in double precision
 Finished.

Running a double precision version
           CCSD Lambda amplitudes will be solved using DIIS.
           Start     Size      MaxIter   EConv     LConv     
           3         7         100       1.00e-07  1.00e-05  
 ------------------------------------------------------------------------------
            Enorm      Ldiff       Comment
 ------------------------------------------------------------------------------
     1     6.14e-02   4.92e-02     
     2     1.35e-02   5.09e-03     
     3     5.62e-03   2.51e-03     
     4     2.74e-03   1.23e-03     Switched to DIIS steps.
     5     8.98e-04   5.16e-04     
     6     4.02e-04   1.43e-04     
     7     1.28e-04   3.51e-05     
     8     5.74e-05   3.67e-06     
     9     2.22e-05   4.23e-06     
    10     8.64e-06   1.69e-06     
    11     2.96e-06   5.79e-07     
    12     1.43e-06   1.24e-07     
    13     6.26e-07   8.91e-08     
    14     2.82e-07   1.68e-09     
    15     1.32e-07   9.87e-09     
    16     4.62e-08   3.46e-09     
 ------------------------------------------------------------------------------
                                   CCSD Lambda converged.

 Computing density matrices in double precision...
           Orbital response amplitudes will be solved using DIIS.
           Start     Size      MaxIter   EConv     LConv     
           3         7         100       1.00e-06  1.00e-06  
 ------------------------------------------------------------------------------
            Enorm      Ldiff       Comment
 ------------------------------------------------------------------------------
     1     8.33e-02   1.09e-02     
     2     5.55e-02   1.86e-02     
     3     5.33e-02   1.51e-02     
     4     5.31e-03   1.99e-02     Switched to DIIS steps.
     5     2.72e-03   2.45e-04     
     6     7.55e-04   1.14e-04     
     7     1.90e-04   1.16e-04     
     8     1.03e-04   2.36e-05     
     9     3.07e-05   8.11e-06     
    10     9.91e-06   4.44e-07     
    11     3.84e-06   1.05e-07     
    12     8.94e-07   1.10e-07     
 ------------------------------------------------------------------------------
                                   Orbital response converged.

 Computing density matrices... Done.
 CCSD calculation:   CPU 1917.75 s  wall 490.46 s

 Transferring MO TPDM to AO TPDM
 Transferring g2_o1o1o1o1
 Transferring g2_o1o1o1v1
 Transferring g2_o1o1v1v1
 Transferring g2_o1v1o1v1
 Transferring g2_o1v1v1v1
 Transferring g2_v1v1v1v1
 Adding separable TPDM
 Computing TPDM gradient
 --------------------------------------------------------
 2e gradient
  Atom          X               Y               Z
 --------------------------------------------------------
    1        -60.905676       12.179987        0.005777  
    2         15.956529      -35.281252        0.010176  
    3         14.398176       27.859214       -0.024496  
    4         30.550971       -4.757949        0.008542  
 --------------------------------------------------------
 --------------------------------------------------------
 Final gradient
  Atom          X               Y               Z
 --------------------------------------------------------
    1        -60.905676       12.179987        0.005777  
    2         15.956529      -35.281252        0.010176  
    3         14.398176       27.859214       -0.024496  
    4         30.550971       -4.757949        0.008542  
 --------------------------------------------------------
 Analytic gradient from two-electron contribution:   CPU 431.80 s  wall 131.07 s

 Total ccman2 time:   CPU 2440.56 s  wall 645.81 s


 --------------------------------------------------------------

                    Orbital Energies (a.u.)
 --------------------------------------------------------------

 Alpha MOs
 -- Occupied --
*******-180.882-169.689-169.688-169.688-104.858 -80.043 -80.029
-37.936 -33.124 -33.120 -33.120 -24.308 -24.307 -24.307 -24.303
-24.303 -10.584  -8.052  -8.049  -8.049  -7.582  -7.569  -7.253
 -5.486  -5.475  -5.475  -5.474  -5.473  -5.472  -5.461  -5.460
 -5.460  -2.409  -2.404  -2.404  -2.392  -2.392  -1.133  -0.950
 -0.838  -0.692  -0.538  -0.526  -0.512  -0.445  -0.426  -0.412
 -0.379  -0.348
 -- Virtual --
 -0.030   0.026   0.061   0.068   0.074   0.081   0.100   0.103
  0.107   0.122   0.131   0.146   0.149   0.168   0.185   0.234
  0.284   0.328   0.328   0.362   0.385   0.385   0.412   0.418
  0.427   0.531   0.541   0.548   0.574   0.582   0.593   0.601
  0.663   0.668   0.708   0.713   0.767   0.806   0.827   0.883
  0.932   0.943   1.032   1.079   1.130   1.132   1.139   1.158
  1.190   1.217   1.376   1.499   1.541   1.583   1.621   1.773
  1.832   1.898   1.938   1.944   2.016   2.605   2.638   2.724
  4.476   4.485   4.487   4.515   4.627   4.774   6.527   6.556
  6.565   7.177   7.406  10.356  14.719  14.746  14.762  14.804
 14.830  14.875  26.673  26.753  26.992  28.881  29.524  29.549
 29.555  29.870  29.873  29.874  29.887  29.953 130.584 130.604
130.613 154.277 165.787 166.031 219.2121912.195
 --------------------------------------------------------------

          Ground-State Mulliken Net Atomic Charges

     Atom                 Charge (a.u.)
  ----------------------------------------
      1 I                    -0.153661
      2 P                     0.189704
      3 P                     0.054357
      4 Cl                   -0.090400
  ----------------------------------------
  Sum of atomic charges =     0.000000

 -----------------------------------------------------------------
                    Cartesian Multipole Moments
 -----------------------------------------------------------------
    Charge (ESU x 10^10)
                -0.0000
    Dipole Moment (Debye)
         X       0.4617      Y      -0.0743      Z       0.0006
       Tot       0.4677
    Quadrupole Moments (Debye-Ang)
        XX     -72.5759     XY      -0.1450     YY     -68.9151
        XZ      -0.0013     YZ       0.0006     ZZ     -68.2992
    Octopole Moments (Debye-Ang^2)
       XXX      97.0525    XXY      -5.3586    XYY      23.8774
       YYY      -3.9067    XXZ      -0.0143    XYZ       0.0001
       YYZ      -0.0135    XZZ      21.8348    YZZ      -1.2727
       ZZZ      -0.0386
    Hexadecapole Moments (Debye-Ang^3)
      XXXX   -1830.9142   XXXY     -26.1691   XXYY    -335.9564
      XYYY      -7.3198   YYYY    -229.3964   XXXZ       0.0699
      XXYZ       0.0059   XYYZ       0.0214   YYYZ       0.0345
      XXZZ    -321.7973   XYZZ      -1.7597   YYZZ     -53.7890
      XZZZ       0.0592   YZZZ       0.0299   ZZZZ    -100.7128
 -----------------------------------------------------------------
 DrvMan completing analytic gradient of the correlated energy
 Correlated dipole moment
            1
    1   0.1816539
    2  -0.0292359
    3   0.0002180
 Energy read as -8058.414563064
 Full Analytical Gradient: (in a.u., or Hartree/Bohr)
             1             2             3             4
    1    0.00000335   -0.00011672    0.00012965   -0.00001627
    2   -0.00000424   -0.00013375    0.00010952    0.00002846
    3   -0.00000718    0.00000686    0.00000898   -0.00000866
 Gradient time:  CPU 0.75 s  wall 0.77 s
 ----------------------------------------------------------------
             Standard Nuclear Orientation (Angstroms)
    I     Atom           X                Y                Z
 ----------------------------------------------------------------
    1      I       1.7342310590    -0.0801575086     0.0000000000
    2      P      -0.5235809272     0.9799874437    -0.0000000000
    3      P      -1.6032914479    -0.7553278320     0.0000000000
    4      Cl     -3.5290682648     0.0516737518    -0.0000000000
 ----------------------------------------------------------------
 Nuclear Repulsion Energy =   548.5490064487 hartrees
 There are       50 alpha and       50 beta electrons

                       Distance Matrix (Angstroms)
             I (  1)   P (  2)   P (  3)
   P (  2)  2.494318
   P (  3)  3.405130  2.043794
   Cl(  4)  5.264950  3.145587  2.088030

 Requested basis set is 6-311++G(d,p)
 There are 63 shells and 152 basis functions
 A cutoff of  1.0D-14 yielded   1584 shell pairs
 There are      9934 function pairs (     11043 Cartesian)
 Smallest overlap matrix eigenvalue = 7.87E-04
 Guess MOs from SCF MO coefficient file

 -----------------------------------------------------------------------
  General SCF calculation program by
  Eric Jon Sundstrom, Paul Horn, Yuezhi Mao, Dmitri Zuev, Alec White,
  David Stuck, Shaama M.S., Shane Yost, Joonho Lee, David Small,
  Daniel Levine, Susi Lehtola, Hugh Burton, Evgeny Epifanovsky
 -----------------------------------------------------------------------
 Hartree-Fock
 using 4 threads for integral computing
 -------------------------------------------------------
 OpenMP Integral computing Module                
 Release: version 2.0, May 2017, Q-Chem Inc. Pleasanton 
 -------------------------------------------------------
 A restricted SCF calculation will be
 performed using DIIS
 SCF converges when DIIS error is below 1.0e-08
 ---------------------------------------
  Cycle       Energy         DIIS error
 ---------------------------------------
    1   -8057.8172683740      8.77e-06  
    2   -8057.8172687611      2.36e-06  
    3   -8057.8172688104      1.04e-06  
    4   -8057.8172688187      4.42e-07  
    5   -8057.8172688212      2.26e-07  
    6   -8057.8172688221      1.09e-07  
    7   -8057.8172688225      4.89e-08  
    8   -8057.8172688226      1.98e-08  
    9   -8057.8172688227      5.53e-09  Convergence criterion met
 ---------------------------------------
 SCF time:   CPU 8.69s  wall 3.00s 
 SCF   energy in the final basis set =    -8057.8172688227
 Total energy in the final basis set =    -8057.8172688227


 ------------------------------------------------------------------------------

   CCMAN2: suite of methods based on coupled cluster
           and equation of motion theories.

   Components:
   * libvmm-1.3-trunk
     by Evgeny Epifanovsky, Ilya Kaliman.
   * libtensor-2.5-trunk
     by Evgeny Epifanovsky, Michael Wormit, Dmitry Zuev, Sam Manzer, 
        Ilya Kaliman.
   * libcc-2.5-trunk
     by Evgeny Epifanovsky, Arik Landau, Tomasz Kus, Kirill Khistyaev, 
        Dmitry Zuev, Prashant Manohar, Xintian Feng, Anna Krylov, 
        Matthew Goldey, Alec White, Thomas Jagau, Kaushik Nanda, 
        Anastasia Gunina, Alexander Kunitsa, Joonho Lee.

   CCMAN original authors:
   Anna I. Krylov, C. David Sherrill, Steven R. Gwaltney,
   Edward F. C. Byrd (2000)
   Sergey V. Levchenko, Lyudmila V. Slipchenko, Tao Wang,
   Ana-Maria C. Cristian (2003)
   Piotr A. Pieniazek, C. Melania Oana, Evgeny Epifanovsky (2007)
   Prashant Manohar (2009)

 ------------------------------------------------------------------------------


 Allocating and initializing 29808MB of RAM...
 Calculation will run on 4 cores.


 Alpha MOs, Restricted
 -- Occupied --                  
******* -180.88 -169.69 -169.69 -169.69 -104.86  -80.04  -80.03
  1 A     2 A     3 A     4 A     5 A     6 A     7 A     8 A                  
-37.936 -33.124 -33.120 -33.120 -24.308 -24.307 -24.307 -24.303
  9 A    10 A    11 A    12 A    13 A    14 A    15 A    16 A                  
-24.303 -10.584  -8.052  -8.049  -8.049  -7.582  -7.569  -7.253
 17 A    18 A    19 A    20 A    21 A    22 A    23 A    24 A                  
 -5.486  -5.475  -5.475  -5.474  -5.472  -5.472  -5.461  -5.460
 25 A    26 A    27 A    28 A    29 A    30 A    31 A    32 A                  
 -5.460  -2.409  -2.404  -2.404  -2.392  -2.392  -1.133  -0.950
 33 A    34 A    35 A    36 A    37 A    38 A    39 A    40 A                  
 -0.838  -0.692  -0.538  -0.527  -0.512  -0.445  -0.426  -0.412
 41 A    42 A    43 A    44 A    45 A    46 A    47 A    48 A                  
 -0.379  -0.348
 49 A    50 A                                                                  
 -- Virtual --                   
 -0.030   0.026   0.061   0.068   0.074   0.081   0.100   0.103
 51 A    52 A    53 A    54 A    55 A    56 A    57 A    58 A                  
  0.107   0.122   0.131   0.146   0.149   0.168   0.185   0.234
 59 A    60 A    61 A    62 A    63 A    64 A    65 A    66 A                  
  0.284   0.328   0.328   0.362   0.385   0.385   0.412   0.418
 67 A    68 A    69 A    70 A    71 A    72 A    73 A    74 A                  
  0.427   0.531   0.541   0.548   0.574   0.582   0.593   0.601
 75 A    76 A    77 A    78 A    79 A    80 A    81 A    82 A                  
  0.663   0.668   0.708   0.713   0.767   0.806   0.827   0.883
 83 A    84 A    85 A    86 A    87 A    88 A    89 A    90 A                  
  0.932   0.943   1.032   1.079   1.130   1.132   1.139   1.158
 91 A    92 A    93 A    94 A    95 A    96 A    97 A    98 A                  
  1.190   1.217   1.376   1.499   1.541   1.583   1.621   1.773
 99 A   100 A   101 A   102 A   103 A   104 A   105 A   106 A                  
  1.832   1.898   1.938   1.944   2.016   2.605   2.638   2.724
107 A   108 A   109 A   110 A   111 A   112 A   113 A   114 A                  
  4.476   4.485   4.487   4.515   4.627   4.774   6.528   6.556
115 A   116 A   117 A   118 A   119 A   120 A   121 A   122 A                  
  6.565   7.178   7.406  10.356  14.719  14.746  14.763  14.804
123 A   124 A   125 A   126 A   127 A   128 A   129 A   130 A                  
 14.831  14.875  26.673  26.753  26.993  28.881  29.524  29.549
131 A   132 A   133 A   134 A   135 A   136 A   137 A   138 A                  
 29.555  29.870  29.873  29.874  29.887  29.953 130.584 130.604
139 A   140 A   141 A   142 A   143 A   144 A   145 A   146 A                  
130.613 154.277 165.787 166.031 219.2121912.195
147 A   148 A   149 A   150 A   151 A   152 A                                  

 Beta MOs, Restricted
 -- Occupied --                  
******* -180.88 -169.69 -169.69 -169.69 -104.86  -80.04  -80.03
  1 A     2 A     3 A     4 A     5 A     6 A     7 A     8 A                  
-37.936 -33.124 -33.120 -33.120 -24.308 -24.307 -24.307 -24.303
  9 A    10 A    11 A    12 A    13 A    14 A    15 A    16 A                  
-24.303 -10.584  -8.052  -8.049  -8.049  -7.582  -7.569  -7.253
 17 A    18 A    19 A    20 A    21 A    22 A    23 A    24 A                  
 -5.486  -5.475  -5.475  -5.474  -5.472  -5.472  -5.461  -5.460
 25 A    26 A    27 A    28 A    29 A    30 A    31 A    32 A                  
 -5.460  -2.409  -2.404  -2.404  -2.392  -2.392  -1.133  -0.950
 33 A    34 A    35 A    36 A    37 A    38 A    39 A    40 A                  
 -0.838  -0.692  -0.538  -0.527  -0.512  -0.445  -0.426  -0.412
 41 A    42 A    43 A    44 A    45 A    46 A    47 A    48 A                  
 -0.379  -0.348
 49 A    50 A                                                                  
 -- Virtual --                   
 -0.030   0.026   0.061   0.068   0.074   0.081   0.100   0.103
 51 A    52 A    53 A    54 A    55 A    56 A    57 A    58 A                  
  0.107   0.122   0.131   0.146   0.149   0.168   0.185   0.234
 59 A    60 A    61 A    62 A    63 A    64 A    65 A    66 A                  
  0.284   0.328   0.328   0.362   0.385   0.385   0.412   0.418
 67 A    68 A    69 A    70 A    71 A    72 A    73 A    74 A                  
  0.427   0.531   0.541   0.548   0.574   0.582   0.593   0.601
 75 A    76 A    77 A    78 A    79 A    80 A    81 A    82 A                  
  0.663   0.668   0.708   0.713   0.767   0.806   0.827   0.883
 83 A    84 A    85 A    86 A    87 A    88 A    89 A    90 A                  
  0.932   0.943   1.032   1.079   1.130   1.132   1.139   1.158
 91 A    92 A    93 A    94 A    95 A    96 A    97 A    98 A                  
  1.190   1.217   1.376   1.499   1.541   1.583   1.621   1.773
 99 A   100 A   101 A   102 A   103 A   104 A   105 A   106 A                  
  1.832   1.898   1.938   1.944   2.016   2.605   2.638   2.724
107 A   108 A   109 A   110 A   111 A   112 A   113 A   114 A                  
  4.476   4.485   4.487   4.515   4.627   4.774   6.528   6.556
115 A   116 A   117 A   118 A   119 A   120 A   121 A   122 A                  
  6.565   7.178   7.406  10.356  14.719  14.746  14.763  14.804
123 A   124 A   125 A   126 A   127 A   128 A   129 A   130 A                  
 14.831  14.875  26.673  26.753  26.993  28.881  29.524  29.549
131 A   132 A   133 A   134 A   135 A   136 A   137 A   138 A                  
 29.555  29.870  29.873  29.874  29.887  29.953 130.584 130.604
139 A   140 A   141 A   142 A   143 A   144 A   145 A   146 A                  
130.613 154.277 165.787 166.031 219.2121912.195
147 A   148 A   149 A   150 A   151 A   152 A                                  

 Occupation and symmetry of molecular orbitals

 Point group: C1 (1 irreducible representation).

                           A     All 
 -------------------------------------
 All molecular orbitals:
  - Alpha                  152   152 
  - Beta                   152   152 
 -------------------------------------
 Alpha orbitals:
  - Frozen occupied        33    33  
  - Active occupied        17    17  
  - Active virtual         102   102 
  - Frozen virtual         0     0   
 -------------------------------------
 Beta orbitals:
  - Frozen occupied        33    33  
  - Active occupied        17    17  
  - Active virtual         102   102 
  - Frozen virtual         0     0   
 -------------------------------------

 Import integrals:   CPU 0.00 s  wall 0.00 s

 Import integrals:   CPU 85.77 s  wall 22.43 s

 MP2 amplitudes:   CPU 0.16 s  wall 0.12 s

Running a double precision version
           CCSD T amplitudes will be solved using DIIS.

           Start     Size      MaxIter   EConv     TConv     
           3         7         100       1.00e-07  1.00e-05  
 ------------------------------------------------------------------------------
           Energy (a.u.)   Ediff      Tdiff       Comment
 ------------------------------------------------------------------------------
         -8058.38296418                           
     1   -8058.39486755   1.19e-02   8.18e-01     
     2   -8058.41062542   1.58e-02   1.01e-01     
     3   -8058.41212586   1.50e-03   4.15e-02     
     4   -8058.41396555   1.84e-03   1.37e-02     Switched to DIIS steps.
     5   -8058.41455000   5.84e-04   1.19e-02     
     6   -8058.41457020   2.02e-05   2.49e-03     
     7   -8058.41456161   8.59e-06   1.03e-03     
     8   -8058.41456211   4.98e-07   2.03e-04     
     9   -8058.41456272   6.17e-07   8.72e-05     
    10   -8058.41456278   5.65e-08   3.42e-05     
    11   -8058.41456286   7.77e-08   2.09e-05     
    12   -8058.41456285   6.88e-09   7.05e-06     
 ------------------------------------------------------------------------------
         -8058.41456285                           CCSD T converged.

End of double precision
 SCF energy                 = -8057.81726882
 MP2 energy                 = -8058.38296418
 CCSD correlation energy     =    -0.59729403
 CCSD total energy           = -8058.41456285

 CCSD  T1^2 = 0.0099  T2^2 = 0.3003  Leading amplitudes:

 Amplitude    Orbitals with energies
 -0.0172       50 (A) A                  ->    72 (A) A                   
              -0.3476                          0.3854                     
 -0.0172       50 (A) B                  ->    72 (A) B                   
              -0.3476                          0.3854                     
 -0.0153       44 (A) A                  ->    52 (A) A                   
              -0.5266                          0.0262                     
 -0.0153       44 (A) B                  ->    52 (A) B                   
              -0.5266                          0.0262                     

 Amplitude    Orbitals with energies
 -0.1171       50 (A) A      50 (A) B    ->    51 (A) A      51 (A) B     
              -0.3476       -0.3476           -0.0302       -0.0302       
  0.1171       50 (A) A      50 (A) B    ->    51 (A) B      51 (A) A     
              -0.3476       -0.3476           -0.0302       -0.0302       
  0.1171       50 (A) B      50 (A) A    ->    51 (A) A      51 (A) B     
              -0.3476       -0.3476           -0.0302       -0.0302       
 -0.1171       50 (A) B      50 (A) A    ->    51 (A) B      51 (A) A     
              -0.3476       -0.3476           -0.0302       -0.0302       

 Computing CCSD intemediates for later calculations in double precision
 Finished.

Running a double precision version
           CCSD Lambda amplitudes will be solved using DIIS.
           Start     Size      MaxIter   EConv     LConv     
           3         7         100       1.00e-07  1.00e-05  
 ------------------------------------------------------------------------------
            Enorm      Ldiff       Comment
 ------------------------------------------------------------------------------
     1     6.14e-02   4.92e-02     
     2     1.35e-02   5.09e-03     
     3     5.62e-03   2.51e-03     
     4     2.74e-03   1.23e-03     Switched to DIIS steps.
     5     8.97e-04   5.16e-04     
     6     4.02e-04   1.43e-04     
     7     1.28e-04   3.51e-05     
     8     5.74e-05   3.65e-06     
     9     2.22e-05   4.22e-06     
    10     8.65e-06   1.69e-06     
    11     2.96e-06   5.78e-07     
    12     1.43e-06   1.23e-07     
    13     6.27e-07   8.87e-08     
    14     2.82e-07   1.48e-09     
    15     1.32e-07   9.78e-09     
    16     4.62e-08   3.48e-09     
 ------------------------------------------------------------------------------
                                   CCSD Lambda converged.

 Computing density matrices in double precision...
           Orbital response amplitudes will be solved using DIIS.
           Start     Size      MaxIter   EConv     LConv     
           3         7         100       1.00e-06  1.00e-06  
 ------------------------------------------------------------------------------
            Enorm      Ldiff       Comment
 ------------------------------------------------------------------------------
     1     8.32e-02   1.09e-02     
     2     5.55e-02   1.86e-02     
     3     5.33e-02   1.51e-02     
     4     5.32e-03   1.99e-02     Switched to DIIS steps.
     5     2.72e-03   2.43e-04     
     6     7.54e-04   1.13e-04     
     7     1.90e-04   1.16e-04     
     8     1.03e-04   2.36e-05     
     9     3.08e-05   8.12e-06     
    10     9.91e-06   4.43e-07     
    11     3.84e-06   1.07e-07     
    12     8.91e-07   1.11e-07     
 ------------------------------------------------------------------------------
                                   Orbital response converged.

 Computing density matrices... Done.
 CCSD calculation:   CPU 1919.46 s  wall 490.79 s

 Transferring MO TPDM to AO TPDM
 Transferring g2_o1o1o1o1
 Transferring g2_o1o1o1v1
 Transferring g2_o1o1v1v1
 Transferring g2_o1v1o1v1
 Transferring g2_o1v1v1v1
 Transferring g2_v1v1v1v1
 Adding separable TPDM
 Computing TPDM gradient
 --------------------------------------------------------
 2e gradient
  Atom          X               Y               Z
 --------------------------------------------------------
    1        -60.908696       12.180329        0.000001  
    2         15.955391      -35.283038       -0.000001  
    3         14.391412       27.867381       -0.000000  
    4         30.561892       -4.764672       -0.000000  
 --------------------------------------------------------
 --------------------------------------------------------
 Final gradient
  Atom          X               Y               Z
 --------------------------------------------------------
    1        -60.908696       12.180329        0.000001  
    2         15.955391      -35.283038       -0.000001  
    3         14.391412       27.867381       -0.000000  
    4         30.561892       -4.764672       -0.000000  
 --------------------------------------------------------
 Analytic gradient from two-electron contribution:   CPU 433.01 s  wall 131.17 s

 Total ccman2 time:   CPU 2442.84 s  wall 646.00 s


 --------------------------------------------------------------

                    Orbital Energies (a.u.)
 --------------------------------------------------------------

 Alpha MOs
 -- Occupied --
*******-180.882-169.689-169.688-169.688-104.858 -80.043 -80.029
-37.936 -33.124 -33.120 -33.120 -24.308 -24.307 -24.307 -24.303
-24.303 -10.584  -8.052  -8.049  -8.049  -7.582  -7.569  -7.253
 -5.486  -5.475  -5.475  -5.474  -5.472  -5.472  -5.461  -5.460
 -5.460  -2.409  -2.404  -2.404  -2.392  -2.392  -1.133  -0.950
 -0.838  -0.692  -0.538  -0.527  -0.512  -0.445  -0.426  -0.412
 -0.379  -0.348
 -- Virtual --
 -0.030   0.026   0.061   0.068   0.074   0.081   0.100   0.103
  0.107   0.122   0.131   0.146   0.149   0.168   0.185   0.234
  0.284   0.328   0.328   0.362   0.385   0.385   0.412   0.418
  0.427   0.531   0.541   0.548   0.574   0.582   0.593   0.601
  0.663   0.668   0.708   0.713   0.767   0.806   0.827   0.883
  0.932   0.943   1.032   1.079   1.130   1.132   1.139   1.158
  1.190   1.217   1.376   1.499   1.541   1.583   1.621   1.773
  1.832   1.898   1.938   1.944   2.016   2.605   2.638   2.724
  4.476   4.485   4.487   4.515   4.627   4.774   6.528   6.556
  6.565   7.178   7.406  10.356  14.719  14.746  14.763  14.804
 14.831  14.875  26.673  26.753  26.993  28.881  29.524  29.549
 29.555  29.870  29.873  29.874  29.887  29.953 130.584 130.604
130.613 154.277 165.787 166.031 219.2121912.195
 --------------------------------------------------------------

          Ground-State Mulliken Net Atomic Charges

     Atom                 Charge (a.u.)
  ----------------------------------------
      1 I                    -0.153772
      2 P                     0.189716
      3 P                     0.053913
      4 Cl                   -0.089857
  ----------------------------------------
  Sum of atomic charges =     0.000000

 -----------------------------------------------------------------
                    Cartesian Multipole Moments
 -----------------------------------------------------------------
    Charge (ESU x 10^10)
                 0.0000
    Dipole Moment (Debye)
         X       0.4555      Y      -0.0741      Z      -0.0000
       Tot       0.4615
    Quadrupole Moments (Debye-Ang)
        XX     -72.5550     XY      -0.1454     YY     -68.9159
        XZ       0.0000     YZ       0.0000     ZZ     -68.2982
    Octopole Moments (Debye-Ang^2)
       XXX      96.9055    XXY      -5.3594    XYY      23.8585
       YYY      -3.9062    XXZ       0.0000    XYZ      -0.0000
       YYZ       0.0000    XZZ      21.8125    YZZ      -1.2734
       ZZZ      -0.0000
    Hexadecapole Moments (Debye-Ang^3)
      XXXX   -1829.9966   XXXY     -26.1662   XXYY    -335.8427
      XYYY      -7.3226   YYYY    -229.4062   XXXZ       0.0000
      XXYZ       0.0000   XYYZ       0.0000   YYYZ       0.0000
      XXZZ    -321.6784   XYZZ      -1.7598   YYZZ     -53.7904
      XZZZ       0.0000   YZZZ       0.0000   ZZZZ    -100.7116
 -----------------------------------------------------------------
 DrvMan completing analytic gradient of the correlated energy
 Correlated dipole moment
            1
    1   0.1792029
    2  -0.0291544
    3  -0.0000000
 Energy read as -8058.414562852
 Full Analytical Gradient: (in a.u., or Hartree/Bohr)
             1             2             3             4
    1   -0.00000495   -0.00015094   -0.00009162    0.00024751
    2   -0.00000987   -0.00012266    0.00018443   -0.00005190
    3   -0.00000001    0.00000002   -0.00000001   -0.00000000
 Gradient time:  CPU 0.78 s  wall 0.80 s
 ----------------------------------------------------------------
             Standard Nuclear Orientation (Angstroms)
    I     Atom           X                Y                Z
 ----------------------------------------------------------------
    1      I       1.7342310590    -0.0801575086     0.0000000000
    2      P      -0.5235809272     0.9799874437    -0.0000000000
    3      P      -1.6032914479    -0.7553278320     0.0000000000
    4      Cl     -3.5310682648     0.0516737518    -0.0000000000
 ----------------------------------------------------------------
 Nuclear Repulsion Energy =   548.4315392769 hartrees
 There are       50 alpha and       50 beta electrons

                       Distance Matrix (Angstroms)
             I (  1)   P (  2)   P (  3)
   P (  2)  2.494318
   P (  3)  3.405130  2.043794
   Cl(  4)  5.266949  3.147498  2.089874

 Requested basis set is 6-311++G(d,p)
 There are 63 shells and 152 basis functions
 A cutoff of  1.0D-14 yielded   1583 shell pairs
 There are      9925 function pairs (     11034 Cartesian)
 Smallest overlap matrix eigenvalue = 7.88E-04
 Guess MOs from SCF MO coefficient file

 -----------------------------------------------------------------------
  General SCF calculation program by
  Eric Jon Sundstrom, Paul Horn, Yuezhi Mao, Dmitri Zuev, Alec White,
  David Stuck, Shaama M.S., Shane Yost, Joonho Lee, David Small,
  Daniel Levine, Susi Lehtola, Hugh Burton, Evgeny Epifanovsky
 -----------------------------------------------------------------------
 Hartree-Fock
 using 4 threads for integral computing
 -------------------------------------------------------
 OpenMP Integral computing Module                
 Release: version 2.0, May 2017, Q-Chem Inc. Pleasanton 
 -------------------------------------------------------
 A restricted SCF calculation will be
 performed using DIIS
 SCF converges when DIIS error is below 1.0e-08
 ---------------------------------------
  Cycle       Energy         DIIS error
 ---------------------------------------
    1   -8057.8172564037      1.34e-05  
    2   -8057.8172571360      3.33e-06  
    3   -8057.8172571965      1.53e-06  
    4   -8057.8172572071      4.80e-07  
    5   -8057.8172572090      2.22e-07  
    6   -8057.8172572095      8.92e-08  
    7   -8057.8172572098      4.37e-08  
    8   -8057.8172572097      2.02e-08  
    9   -8057.8172572097      6.96e-09  Convergence criterion met
 ---------------------------------------
 SCF time:   CPU 8.69s  wall 2.00s 
 SCF   energy in the final basis set =    -8057.8172572097
 Total energy in the final basis set =    -8057.8172572097


 ------------------------------------------------------------------------------

   CCMAN2: suite of methods based on coupled cluster
           and equation of motion theories.

   Components:
   * libvmm-1.3-trunk
     by Evgeny Epifanovsky, Ilya Kaliman.
   * libtensor-2.5-trunk
     by Evgeny Epifanovsky, Michael Wormit, Dmitry Zuev, Sam Manzer, 
        Ilya Kaliman.
   * libcc-2.5-trunk
     by Evgeny Epifanovsky, Arik Landau, Tomasz Kus, Kirill Khistyaev, 
        Dmitry Zuev, Prashant Manohar, Xintian Feng, Anna Krylov, 
        Matthew Goldey, Alec White, Thomas Jagau, Kaushik Nanda, 
        Anastasia Gunina, Alexander Kunitsa, Joonho Lee.

   CCMAN original authors:
   Anna I. Krylov, C. David Sherrill, Steven R. Gwaltney,
   Edward F. C. Byrd (2000)
   Sergey V. Levchenko, Lyudmila V. Slipchenko, Tao Wang,
   Ana-Maria C. Cristian (2003)
   Piotr A. Pieniazek, C. Melania Oana, Evgeny Epifanovsky (2007)
   Prashant Manohar (2009)

 ------------------------------------------------------------------------------


 Allocating and initializing 29808MB of RAM...
 Calculation will run on 4 cores.


 Alpha MOs, Restricted
 -- Occupied --                  
******* -180.88 -169.69 -169.69 -169.69 -104.86  -80.04  -80.03
  1 A     2 A     3 A     4 A     5 A     6 A     7 A     8 A                  
-37.936 -33.124 -33.120 -33.120 -24.308 -24.307 -24.307 -24.303
  9 A    10 A    11 A    12 A    13 A    14 A    15 A    16 A                  
-24.303 -10.584  -8.052  -8.049  -8.049  -7.582  -7.569  -7.253
 17 A    18 A    19 A    20 A    21 A    22 A    23 A    24 A                  
 -5.486  -5.475  -5.475  -5.474  -5.473  -5.472  -5.461  -5.460
 25 A    26 A    27 A    28 A    29 A    30 A    31 A    32 A                  
 -5.460  -2.409  -2.404  -2.404  -2.392  -2.392  -1.133  -0.950
 33 A    34 A    35 A    36 A    37 A    38 A    39 A    40 A                  
 -0.838  -0.692  -0.538  -0.526  -0.511  -0.445  -0.426  -0.412
 41 A    42 A    43 A    44 A    45 A    46 A    47 A    48 A                  
 -0.379  -0.348
 49 A    50 A                                                                  
 -- Virtual --                   
 -0.030   0.026   0.061   0.068   0.074   0.081   0.100   0.103
 51 A    52 A    53 A    54 A    55 A    56 A    57 A    58 A                  
  0.107   0.122   0.131   0.146   0.149   0.168   0.185   0.234
 59 A    60 A    61 A    62 A    63 A    64 A    65 A    66 A                  
  0.284   0.328   0.328   0.362   0.385   0.385   0.412   0.418
 67 A    68 A    69 A    70 A    71 A    72 A    73 A    74 A                  
  0.427   0.531   0.541   0.548   0.574   0.582   0.593   0.601
 75 A    76 A    77 A    78 A    79 A    80 A    81 A    82 A                  
  0.663   0.668   0.708   0.713   0.767   0.806   0.827   0.883
 83 A    84 A    85 A    86 A    87 A    88 A    89 A    90 A                  
  0.932   0.943   1.032   1.079   1.130   1.132   1.139   1.158
 91 A    92 A    93 A    94 A    95 A    96 A    97 A    98 A                  
  1.190   1.216   1.376   1.498   1.541   1.583   1.621   1.773
 99 A   100 A   101 A   102 A   103 A   104 A   105 A   106 A                  
  1.832   1.898   1.938   1.944   2.016   2.605   2.638   2.724
107 A   108 A   109 A   110 A   111 A   112 A   113 A   114 A                  
  4.476   4.485   4.487   4.515   4.626   4.774   6.527   6.556
115 A   116 A   117 A   118 A   119 A   120 A   121 A   122 A                  
  6.565   7.177   7.406  10.356  14.719  14.746  14.762  14.804
123 A   124 A   125 A   126 A   127 A   128 A   129 A   130 A                  
 14.830  14.875  26.673  26.752  26.991  28.881  29.524  29.549
131 A   132 A   133 A   134 A   135 A   136 A   137 A   138 A                  
 29.555  29.870  29.873  29.874  29.887  29.953 130.584 130.604
139 A   140 A   141 A   142 A   143 A   144 A   145 A   146 A                  
130.612 154.277 165.786 166.031 219.2121912.195
147 A   148 A   149 A   150 A   151 A   152 A                                  

 Beta MOs, Restricted
 -- Occupied --                  
******* -180.88 -169.69 -169.69 -169.69 -104.86  -80.04  -80.03
  1 A     2 A     3 A     4 A     5 A     6 A     7 A     8 A                  
-37.936 -33.124 -33.120 -33.120 -24.308 -24.307 -24.307 -24.303
  9 A    10 A    11 A    12 A    13 A    14 A    15 A    16 A                  
-24.303 -10.584  -8.052  -8.049  -8.049  -7.582  -7.569  -7.253
 17 A    18 A    19 A    20 A    21 A    22 A    23 A    24 A                  
 -5.486  -5.475  -5.475  -5.474  -5.473  -5.472  -5.461  -5.460
 25 A    26 A    27 A    28 A    29 A    30 A    31 A    32 A                  
 -5.460  -2.409  -2.404  -2.404  -2.392  -2.392  -1.133  -0.950
 33 A    34 A    35 A    36 A    37 A    38 A    39 A    40 A                  
 -0.838  -0.692  -0.538  -0.526  -0.511  -0.445  -0.426  -0.412
 41 A    42 A    43 A    44 A    45 A    46 A    47 A    48 A                  
 -0.379  -0.348
 49 A    50 A                                                                  
 -- Virtual --                   
 -0.030   0.026   0.061   0.068   0.074   0.081   0.100   0.103
 51 A    52 A    53 A    54 A    55 A    56 A    57 A    58 A                  
  0.107   0.122   0.131   0.146   0.149   0.168   0.185   0.234
 59 A    60 A    61 A    62 A    63 A    64 A    65 A    66 A                  
  0.284   0.328   0.328   0.362   0.385   0.385   0.412   0.418
 67 A    68 A    69 A    70 A    71 A    72 A    73 A    74 A                  
  0.427   0.531   0.541   0.548   0.574   0.582   0.593   0.601
 75 A    76 A    77 A    78 A    79 A    80 A    81 A    82 A                  
  0.663   0.668   0.708   0.713   0.767   0.806   0.827   0.883
 83 A    84 A    85 A    86 A    87 A    88 A    89 A    90 A                  
  0.932   0.943   1.032   1.079   1.130   1.132   1.139   1.158
 91 A    92 A    93 A    94 A    95 A    96 A    97 A    98 A                  
  1.190   1.216   1.376   1.498   1.541   1.583   1.621   1.773
 99 A   100 A   101 A   102 A   103 A   104 A   105 A   106 A                  
  1.832   1.898   1.938   1.944   2.016   2.605   2.638   2.724
107 A   108 A   109 A   110 A   111 A   112 A   113 A   114 A                  
  4.476   4.485   4.487   4.515   4.626   4.774   6.527   6.556
115 A   116 A   117 A   118 A   119 A   120 A   121 A   122 A                  
  6.565   7.177   7.406  10.356  14.719  14.746  14.762  14.804
123 A   124 A   125 A   126 A   127 A   128 A   129 A   130 A                  
 14.830  14.875  26.673  26.752  26.991  28.881  29.524  29.549
131 A   132 A   133 A   134 A   135 A   136 A   137 A   138 A                  
 29.555  29.870  29.873  29.874  29.887  29.953 130.584 130.604
139 A   140 A   141 A   142 A   143 A   144 A   145 A   146 A                  
130.612 154.277 165.786 166.031 219.2121912.195
147 A   148 A   149 A   150 A   151 A   152 A                                  

 Occupation and symmetry of molecular orbitals

 Point group: C1 (1 irreducible representation).

                           A     All 
 -------------------------------------
 All molecular orbitals:
  - Alpha                  152   152 
  - Beta                   152   152 
 -------------------------------------
 Alpha orbitals:
  - Frozen occupied        33    33  
  - Active occupied        17    17  
  - Active virtual         102   102 
  - Frozen virtual         0     0   
 -------------------------------------
 Beta orbitals:
  - Frozen occupied        33    33  
  - Active occupied        17    17  
  - Active virtual         102   102 
  - Frozen virtual         0     0   
 -------------------------------------

 Import integrals:   CPU 0.00 s  wall 0.00 s

 Import integrals:   CPU 86.07 s  wall 22.54 s

 MP2 amplitudes:   CPU 0.16 s  wall 0.12 s

Running a double precision version
           CCSD T amplitudes will be solved using DIIS.

           Start     Size      MaxIter   EConv     TConv     
           3         7         100       1.00e-07  1.00e-05  
 ------------------------------------------------------------------------------
           Energy (a.u.)   Ediff      Tdiff       Comment
 ------------------------------------------------------------------------------
         -8058.38295289                           
     1   -8058.39485964   1.19e-02   8.18e-01     
     2   -8058.41062351   1.58e-02   1.01e-01     
     3   -8058.41212393   1.50e-03   4.16e-02     
     4   -8058.41396454   1.84e-03   1.37e-02     Switched to DIIS steps.
     5   -8058.41454987   5.85e-04   1.19e-02     
     6   -8058.41457015   2.03e-05   2.49e-03     
     7   -8058.41456155   8.59e-06   1.03e-03     
     8   -8058.41456205   4.94e-07   2.03e-04     
     9   -8058.41456266   6.18e-07   8.72e-05     
    10   -8058.41456272   5.60e-08   3.41e-05     
    11   -8058.41456280   7.78e-08   2.08e-05     
    12   -8058.41456279   6.62e-09   7.05e-06     
 ------------------------------------------------------------------------------
         -8058.41456279                           CCSD T converged.

End of double precision
 SCF energy                 = -8057.81725721
 MP2 energy                 = -8058.38295289
 CCSD correlation energy     =    -0.59730558
 CCSD total energy           = -8058.41456279

 CCSD  T1^2 = 0.0099  T2^2 = 0.3003  Leading amplitudes:

 Amplitude    Orbitals with energies
 -0.0172       50 (A) A                  ->    72 (A) A                   
              -0.3477                          0.3853                     
 -0.0172       50 (A) B                  ->    72 (A) B                   
              -0.3477                          0.3853                     
 -0.0154       44 (A) A                  ->    52 (A) A                   
              -0.5263                          0.0261                     
 -0.0154       44 (A) B                  ->    52 (A) B                   
              -0.5263                          0.0261                     

 Amplitude    Orbitals with energies
 -0.1170       50 (A) A      50 (A) B    ->    51 (A) A      51 (A) B     
              -0.3477       -0.3477           -0.0303       -0.0303       
  0.1170       50 (A) A      50 (A) B    ->    51 (A) B      51 (A) A     
              -0.3477       -0.3477           -0.0303       -0.0303       
  0.1170       50 (A) B      50 (A) A    ->    51 (A) A      51 (A) B     
              -0.3477       -0.3477           -0.0303       -0.0303       
 -0.1170       50 (A) B      50 (A) A    ->    51 (A) B      51 (A) A     
              -0.3477       -0.3477           -0.0303       -0.0303       

 Computing CCSD intemediates for later calculations in double precision
 Finished.

Running a double precision version
           CCSD Lambda amplitudes will be solved using DIIS.
           Start     Size      MaxIter   EConv     LConv     
           3         7         100       1.00e-07  1.00e-05  
 ------------------------------------------------------------------------------
            Enorm      Ldiff       Comment
 ------------------------------------------------------------------------------
     1     6.14e-02   4.92e-02     
     2     1.35e-02   5.09e-03     
     3     5.62e-03   2.52e-03     
     4     2.74e-03   1.23e-03     Switched to DIIS steps.
     5     8.98e-04   5.17e-04     
     6     4.03e-04   1.43e-04     
     7     1.28e-04   3.51e-05     
     8     5.74e-05   3.68e-06     
     9     2.22e-05   4.24e-06     
    10     8.64e-06   1.70e-06     
    11     2.96e-06   5.81e-07     
    12     1.42e-06   1.24e-07     
    13     6.25e-07   8.95e-08     
    14     2.82e-07   1.88e-09     
    15     1.32e-07   9.96e-09     
    16     4.62e-08   3.44e-09     
 ------------------------------------------------------------------------------
                                   CCSD Lambda converged.

 Computing density matrices in double precision...
           Orbital response amplitudes will be solved using DIIS.
           Start     Size      MaxIter   EConv     LConv     
           3         7         100       1.00e-06  1.00e-06  
 ------------------------------------------------------------------------------
            Enorm      Ldiff       Comment
 ------------------------------------------------------------------------------
     1     8.33e-02   1.09e-02     
     2     5.56e-02   1.86e-02     
     3     5.33e-02   1.51e-02     
     4     5.30e-03   1.99e-02     Switched to DIIS steps.
     5     2.71e-03   2.47e-04     
     6     7.55e-04   1.14e-04     
     7     1.89e-04   1.16e-04     
     8     1.03e-04   2.36e-05     
     9     3.07e-05   8.11e-06     
    10     9.91e-06   4.40e-07     
    11     3.85e-06   1.03e-07     
    12     8.97e-07   1.10e-07     
 ------------------------------------------------------------------------------
                                   Orbital response converged.

 Computing density matrices... Done.
 CCSD calculation:   CPU 1917.39 s  wall 490.33 s

 Transferring MO TPDM to AO TPDM
 Transferring g2_o1o1o1o1
 Transferring g2_o1o1o1v1
 Transferring g2_o1o1v1v1
 Transferring g2_o1v1o1v1
 Transferring g2_o1v1v1v1
 Transferring g2_v1v1v1v1
 Adding separable TPDM
 Computing TPDM gradient
 --------------------------------------------------------
 2e gradient
  Atom          X               Y               Z
 --------------------------------------------------------
    1        -60.902666       12.179641       -0.000000  
    2         15.957660      -35.279475        0.000000  
    3         14.404952       27.851071       -0.000000  
    4         30.540054       -4.751237       -0.000000  
 --------------------------------------------------------
 --------------------------------------------------------
 Final gradient
  Atom          X               Y               Z
 --------------------------------------------------------
    1        -60.902666       12.179641       -0.000000  
    2         15.957660      -35.279475        0.000000  
    3         14.404952       27.851071       -0.000000  
    4         30.540054       -4.751237       -0.000000  
 --------------------------------------------------------
 Analytic gradient from two-electron contribution:   CPU 435.08 s  wall 131.89 s

 Total ccman2 time:   CPU 2443.38 s  wall 646.40 s


 --------------------------------------------------------------

                    Orbital Energies (a.u.)
 --------------------------------------------------------------

 Alpha MOs
 -- Occupied --
*******-180.882-169.689-169.688-169.688-104.857 -80.043 -80.029
-37.936 -33.124 -33.120 -33.120 -24.308 -24.307 -24.307 -24.303
-24.303 -10.584  -8.052  -8.049  -8.049  -7.582  -7.569  -7.253
 -5.486  -5.475  -5.475  -5.474  -5.473  -5.472  -5.461  -5.460
 -5.460  -2.409  -2.404  -2.404  -2.392  -2.392  -1.133  -0.950
 -0.838  -0.692  -0.538  -0.526  -0.511  -0.445  -0.426  -0.412
 -0.379  -0.348
 -- Virtual --
 -0.030   0.026   0.061   0.068   0.074   0.081   0.100   0.103
  0.107   0.122   0.131   0.146   0.149   0.168   0.185   0.234
  0.284   0.328   0.328   0.362   0.385   0.385   0.412   0.418
  0.427   0.531   0.541   0.548   0.574   0.582   0.593   0.601
  0.663   0.668   0.708   0.713   0.767   0.806   0.827   0.883
  0.932   0.943   1.032   1.079   1.130   1.132   1.139   1.158
  1.190   1.216   1.376   1.498   1.541   1.583   1.621   1.773
  1.832   1.898   1.938   1.944   2.016   2.605   2.638   2.724
  4.476   4.485   4.487   4.515   4.626   4.774   6.527   6.556
  6.565   7.177   7.406  10.356  14.719  14.746  14.762  14.804
 14.830  14.875  26.673  26.752  26.991  28.881  29.524  29.549
 29.555  29.870  29.873  29.874  29.887  29.953 130.584 130.604
130.612 154.277 165.786 166.031 219.2121912.195
 --------------------------------------------------------------

          Ground-State Mulliken Net Atomic Charges

     Atom                 Charge (a.u.)
  ----------------------------------------
      1 I                    -0.153551
      2 P                     0.189693
      3 P                     0.054800
      4 Cl                   -0.090942
  ----------------------------------------
  Sum of atomic charges =     0.000000

 -----------------------------------------------------------------
                    Cartesian Multipole Moments
 -----------------------------------------------------------------
    Charge (ESU x 10^10)
                -0.0000
    Dipole Moment (Debye)
         X       0.4679      Y      -0.0745      Z      -0.0000
       Tot       0.4738
    Quadrupole Moments (Debye-Ang)
        XX     -72.5967     XY      -0.1446     YY     -68.9143
        XZ       0.0000     YZ       0.0000     ZZ     -68.3002
    Octopole Moments (Debye-Ang^2)
       XXX      97.1994    XXY      -5.3578    XYY      23.8962
       YYY      -3.9073    XXZ      -0.0000    XYZ      -0.0000
       YYZ       0.0000    XZZ      21.8572    YZZ      -1.2720
       ZZZ      -0.0000
    Hexadecapole Moments (Debye-Ang^3)
      XXXX   -1831.8320   XXXY     -26.1721   XXYY    -336.0702
      XYYY      -7.3171   YYYY    -229.3867   XXXZ      -0.0000
      XXYZ       0.0000   XYYZ       0.0000   YYYZ       0.0000
      XXZZ    -321.9161   XYZZ      -1.7597   YYZZ     -53.7876
      XZZZ       0.0000   YZZZ       0.0000   ZZZZ    -100.7138
 -----------------------------------------------------------------
 DrvMan completing analytic gradient of the correlated energy
 Correlated dipole moment
            1
    1   0.1841026
    2  -0.0293169
    3  -0.0000000
 Energy read as -8058.414562792
 Full Analytical Gradient: (in a.u., or Hartree/Bohr)
             1             2             3             4
    1    0.00001168   -0.00008268    0.00034988   -0.00027889
    2    0.00000142   -0.00014502    0.00003531    0.00010829
    3   -0.00000000    0.00000000   -0.00000000    0.00000000
 Gradient time:  CPU 0.76 s  wall 0.78 s
 ----------------------------------------------------------------
             Standard Nuclear Orientation (Angstroms)
    I     Atom           X                Y                Z
 ----------------------------------------------------------------
    1      I       1.7342310590    -0.0801575086     0.0000000000
    2      P      -0.5235809272     0.9799874437    -0.0000000000
    3      P      -1.6032914479    -0.7553278320     0.0000000000
    4      Cl     -3.5300682648     0.0526737518    -0.0000000000
 ----------------------------------------------------------------
 Nuclear Repulsion Energy =   548.4818913837 hartrees
 There are       50 alpha and       50 beta electrons

                       Distance Matrix (Angstroms)
             I (  1)   P (  2)   P (  3)
   P (  2)  2.494318
   P (  3)  3.405130  2.043794
   Cl(  4)  5.265975  3.146248  2.089339

 Requested basis set is 6-311++G(d,p)
 There are 63 shells and 152 basis functions
 A cutoff of  1.0D-14 yielded   1584 shell pairs
 There are      9934 function pairs (     11043 Cartesian)
 Smallest overlap matrix eigenvalue = 7.87E-04
 Guess MOs from SCF MO coefficient file

 -----------------------------------------------------------------------
  General SCF calculation program by
  Eric Jon Sundstrom, Paul Horn, Yuezhi Mao, Dmitri Zuev, Alec White,
  David Stuck, Shaama M.S., Shane Yost, Joonho Lee, David Small,
  Daniel Levine, Susi Lehtola, Hugh Burton, Evgeny Epifanovsky
 -----------------------------------------------------------------------
 Hartree-Fock
 using 4 threads for integral computing
 -------------------------------------------------------
 OpenMP Integral computing Module                
 Release: version 2.0, May 2017, Q-Chem Inc. Pleasanton 
 -------------------------------------------------------
 A restricted SCF calculation will be
 performed using DIIS
 SCF converges when DIIS error is below 1.0e-08
 ---------------------------------------
  Cycle       Energy         DIIS error
 ---------------------------------------
    1   -8057.8172579996      6.13e-06  
    2   -8057.8172581872      1.70e-06  
    3   -8057.8172582081      7.81e-07  
    4   -8057.8172582114      2.90e-07  
    5   -8057.8172582122      1.02e-07  
    6   -8057.8172582125      3.22e-08  
    7   -8057.8172582124      1.47e-08  
    8   -8057.8172582124      7.52e-09  Convergence criterion met
 ---------------------------------------
 SCF time:   CPU 7.77s  wall 2.00s 
 SCF   energy in the final basis set =    -8057.8172582124
 Total energy in the final basis set =    -8057.8172582124


 ------------------------------------------------------------------------------

   CCMAN2: suite of methods based on coupled cluster
           and equation of motion theories.

   Components:
   * libvmm-1.3-trunk
     by Evgeny Epifanovsky, Ilya Kaliman.
   * libtensor-2.5-trunk
     by Evgeny Epifanovsky, Michael Wormit, Dmitry Zuev, Sam Manzer, 
        Ilya Kaliman.
   * libcc-2.5-trunk
     by Evgeny Epifanovsky, Arik Landau, Tomasz Kus, Kirill Khistyaev, 
        Dmitry Zuev, Prashant Manohar, Xintian Feng, Anna Krylov, 
        Matthew Goldey, Alec White, Thomas Jagau, Kaushik Nanda, 
        Anastasia Gunina, Alexander Kunitsa, Joonho Lee.

   CCMAN original authors:
   Anna I. Krylov, C. David Sherrill, Steven R. Gwaltney,
   Edward F. C. Byrd (2000)
   Sergey V. Levchenko, Lyudmila V. Slipchenko, Tao Wang,
   Ana-Maria C. Cristian (2003)
   Piotr A. Pieniazek, C. Melania Oana, Evgeny Epifanovsky (2007)
   Prashant Manohar (2009)

 ------------------------------------------------------------------------------


 Allocating and initializing 29808MB of RAM...
 Calculation will run on 4 cores.


 Alpha MOs, Restricted
 -- Occupied --                  
******* -180.88 -169.69 -169.69 -169.69 -104.86  -80.04  -80.03
  1 A     2 A     3 A     4 A     5 A     6 A     7 A     8 A                  
-37.936 -33.124 -33.120 -33.120 -24.308 -24.307 -24.307 -24.303
  9 A    10 A    11 A    12 A    13 A    14 A    15 A    16 A                  
-24.303 -10.584  -8.052  -8.049  -8.049  -7.582  -7.569  -7.253
 17 A    18 A    19 A    20 A    21 A    22 A    23 A    24 A                  
 -5.486  -5.475  -5.475  -5.474  -5.473  -5.472  -5.461  -5.460
 25 A    26 A    27 A    28 A    29 A    30 A    31 A    32 A                  
 -5.460  -2.409  -2.404  -2.404  -2.392  -2.392  -1.133  -0.950
 33 A    34 A    35 A    36 A    37 A    38 A    39 A    40 A                  
 -0.838  -0.692  -0.538  -0.526  -0.512  -0.445  -0.426  -0.412
 41 A    42 A    43 A    44 A    45 A    46 A    47 A    48 A                  
 -0.379  -0.348
 49 A    50 A                                                                  
 -- Virtual --                   
 -0.030   0.026   0.061   0.068   0.074   0.081   0.100   0.103
 51 A    52 A    53 A    54 A    55 A    56 A    57 A    58 A                  
  0.107   0.122   0.131   0.146   0.149   0.168   0.185   0.234
 59 A    60 A    61 A    62 A    63 A    64 A    65 A    66 A                  
  0.284   0.328   0.328   0.362   0.385   0.385   0.412   0.418
 67 A    68 A    69 A    70 A    71 A    72 A    73 A    74 A                  
  0.427   0.531   0.541   0.548   0.574   0.582   0.593   0.601
 75 A    76 A    77 A    78 A    79 A    80 A    81 A    82 A                  
  0.663   0.668   0.708   0.713   0.767   0.806   0.827   0.883
 83 A    84 A    85 A    86 A    87 A    88 A    89 A    90 A                  
  0.932   0.943   1.032   1.079   1.130   1.132   1.139   1.158
 91 A    92 A    93 A    94 A    95 A    96 A    97 A    98 A                  
  1.190   1.217   1.376   1.498   1.541   1.583   1.621   1.773
 99 A   100 A   101 A   102 A   103 A   104 A   105 A   106 A                  
  1.832   1.898   1.938   1.944   2.016   2.605   2.638   2.724
107 A   108 A   109 A   110 A   111 A   112 A   113 A   114 A                  
  4.476   4.485   4.487   4.515   4.627   4.774   6.527   6.556
115 A   116 A   117 A   118 A   119 A   120 A   121 A   122 A                  
  6.565   7.177   7.406  10.356  14.719  14.746  14.762  14.804
123 A   124 A   125 A   126 A   127 A   128 A   129 A   130 A                  
 14.830  14.875  26.673  26.753  26.992  28.881  29.524  29.549
131 A   132 A   133 A   134 A   135 A   136 A   137 A   138 A                  
 29.555  29.870  29.873  29.874  29.887  29.953 130.584 130.604
139 A   140 A   141 A   142 A   143 A   144 A   145 A   146 A                  
130.613 154.277 165.786 166.031 219.2121912.195
147 A   148 A   149 A   150 A   151 A   152 A                                  

 Beta MOs, Restricted
 -- Occupied --                  
******* -180.88 -169.69 -169.69 -169.69 -104.86  -80.04  -80.03
  1 A     2 A     3 A     4 A     5 A     6 A     7 A     8 A                  
-37.936 -33.124 -33.120 -33.120 -24.308 -24.307 -24.307 -24.303
  9 A    10 A    11 A    12 A    13 A    14 A    15 A    16 A                  
-24.303 -10.584  -8.052  -8.049  -8.049  -7.582  -7.569  -7.253
 17 A    18 A    19 A    20 A    21 A    22 A    23 A    24 A                  
 -5.486  -5.475  -5.475  -5.474  -5.473  -5.472  -5.461  -5.460
 25 A    26 A    27 A    28 A    29 A    30 A    31 A    32 A                  
 -5.460  -2.409  -2.404  -2.404  -2.392  -2.392  -1.133  -0.950
 33 A    34 A    35 A    36 A    37 A    38 A    39 A    40 A                  
 -0.838  -0.692  -0.538  -0.526  -0.512  -0.445  -0.426  -0.412
 41 A    42 A    43 A    44 A    45 A    46 A    47 A    48 A                  
 -0.379  -0.348
 49 A    50 A                                                                  
 -- Virtual --                   
 -0.030   0.026   0.061   0.068   0.074   0.081   0.100   0.103
 51 A    52 A    53 A    54 A    55 A    56 A    57 A    58 A                  
  0.107   0.122   0.131   0.146   0.149   0.168   0.185   0.234
 59 A    60 A    61 A    62 A    63 A    64 A    65 A    66 A                  
  0.284   0.328   0.328   0.362   0.385   0.385   0.412   0.418
 67 A    68 A    69 A    70 A    71 A    72 A    73 A    74 A                  
  0.427   0.531   0.541   0.548   0.574   0.582   0.593   0.601
 75 A    76 A    77 A    78 A    79 A    80 A    81 A    82 A                  
  0.663   0.668   0.708   0.713   0.767   0.806   0.827   0.883
 83 A    84 A    85 A    86 A    87 A    88 A    89 A    90 A                  
  0.932   0.943   1.032   1.079   1.130   1.132   1.139   1.158
 91 A    92 A    93 A    94 A    95 A    96 A    97 A    98 A                  
  1.190   1.217   1.376   1.498   1.541   1.583   1.621   1.773
 99 A   100 A   101 A   102 A   103 A   104 A   105 A   106 A                  
  1.832   1.898   1.938   1.944   2.016   2.605   2.638   2.724
107 A   108 A   109 A   110 A   111 A   112 A   113 A   114 A                  
  4.476   4.485   4.487   4.515   4.627   4.774   6.527   6.556
115 A   116 A   117 A   118 A   119 A   120 A   121 A   122 A                  
  6.565   7.177   7.406  10.356  14.719  14.746  14.762  14.804
123 A   124 A   125 A   126 A   127 A   128 A   129 A   130 A                  
 14.830  14.875  26.673  26.753  26.992  28.881  29.524  29.549
131 A   132 A   133 A   134 A   135 A   136 A   137 A   138 A                  
 29.555  29.870  29.873  29.874  29.887  29.953 130.584 130.604
139 A   140 A   141 A   142 A   143 A   144 A   145 A   146 A                  
130.613 154.277 165.786 166.031 219.2121912.195
147 A   148 A   149 A   150 A   151 A   152 A                                  

 Occupation and symmetry of molecular orbitals

 Point group: C1 (1 irreducible representation).

                           A     All 
 -------------------------------------
 All molecular orbitals:
  - Alpha                  152   152 
  - Beta                   152   152 
 -------------------------------------
 Alpha orbitals:
  - Frozen occupied        33    33  
  - Active occupied        17    17  
  - Active virtual         102   102 
  - Frozen virtual         0     0   
 -------------------------------------
 Beta orbitals:
  - Frozen occupied        33    33  
  - Active occupied        17    17  
  - Active virtual         102   102 
  - Frozen virtual         0     0   
 -------------------------------------

 Import integrals:   CPU 0.00 s  wall 0.00 s

 Import integrals:   CPU 85.38 s  wall 22.27 s

 MP2 amplitudes:   CPU 0.16 s  wall 0.12 s

Running a double precision version
           CCSD T amplitudes will be solved using DIIS.

           Start     Size      MaxIter   EConv     TConv     
           3         7         100       1.00e-07  1.00e-05  
 ------------------------------------------------------------------------------
           Energy (a.u.)   Ediff      Tdiff       Comment
 ------------------------------------------------------------------------------
         -8058.38295721                           
     1   -8058.39486189   1.19e-02   8.18e-01     
     2   -8058.41062418   1.58e-02   1.01e-01     
     3   -8058.41212460   1.50e-03   4.16e-02     
     4   -8058.41396499   1.84e-03   1.37e-02     Switched to DIIS steps.
     5   -8058.41455008   5.85e-04   1.19e-02     
     6   -8058.41457033   2.02e-05   2.49e-03     
     7   -8058.41456173   8.60e-06   1.03e-03     
     8   -8058.41456222   4.95e-07   2.03e-04     
     9   -8058.41456284   6.17e-07   8.72e-05     
    10   -8058.41456290   5.58e-08   3.41e-05     
    11   -8058.41456297   7.77e-08   2.08e-05     
    12   -8058.41456297   6.68e-09   7.04e-06     
 ------------------------------------------------------------------------------
         -8058.41456297                           CCSD T converged.

End of double precision
 SCF energy                 = -8057.81725821
 MP2 energy                 = -8058.38295721
 CCSD correlation energy     =    -0.59730476
 CCSD total energy           = -8058.41456297

 CCSD  T1^2 = 0.0099  T2^2 = 0.3003  Leading amplitudes:

 Amplitude    Orbitals with energies
  0.0172       50 (A) A                  ->    72 (A) A                   
              -0.3477                          0.3853                     
  0.0172       50 (A) B                  ->    72 (A) B                   
              -0.3477                          0.3853                     
 -0.0153       44 (A) A                  ->    52 (A) A                   
              -0.5264                          0.0261                     
 -0.0153       44 (A) B                  ->    52 (A) B                   
              -0.5264                          0.0261                     

 Amplitude    Orbitals with energies
 -0.1170       50 (A) A      50 (A) B    ->    51 (A) A      51 (A) B     
              -0.3477       -0.3477           -0.0303       -0.0303       
  0.1170       50 (A) A      50 (A) B    ->    51 (A) B      51 (A) A     
              -0.3477       -0.3477           -0.0303       -0.0303       
  0.1170       50 (A) B      50 (A) A    ->    51 (A) A      51 (A) B     
              -0.3477       -0.3477           -0.0303       -0.0303       
 -0.1170       50 (A) B      50 (A) A    ->    51 (A) B      51 (A) A     
              -0.3477       -0.3477           -0.0303       -0.0303       

 Computing CCSD intemediates for later calculations in double precision
 Finished.

Running a double precision version
           CCSD Lambda amplitudes will be solved using DIIS.
           Start     Size      MaxIter   EConv     LConv     
           3         7         100       1.00e-07  1.00e-05  
 ------------------------------------------------------------------------------
            Enorm      Ldiff       Comment
 ------------------------------------------------------------------------------
     1     6.14e-02   4.92e-02     
     2     1.35e-02   5.09e-03     
     3     5.62e-03   2.51e-03     
     4     2.74e-03   1.23e-03     Switched to DIIS steps.
     5     8.98e-04   5.16e-04     
     6     4.02e-04   1.43e-04     
     7     1.28e-04   3.51e-05     
     8     5.74e-05   3.67e-06     
     9     2.22e-05   4.23e-06     
    10     8.64e-06   1.69e-06     
    11     2.96e-06   5.80e-07     
    12     1.43e-06   1.24e-07     
    13     6.26e-07   8.94e-08     
    14     2.82e-07   1.79e-09     
    15     1.32e-07   9.92e-09     
    16     4.61e-08   3.45e-09     
 ------------------------------------------------------------------------------
                                   CCSD Lambda converged.

 Computing density matrices in double precision...
           Orbital response amplitudes will be solved using DIIS.
           Start     Size      MaxIter   EConv     LConv     
           3         7         100       1.00e-06  1.00e-06  
 ------------------------------------------------------------------------------
            Enorm      Ldiff       Comment
 ------------------------------------------------------------------------------
     1     8.33e-02   1.09e-02     
     2     5.55e-02   1.86e-02     
     3     5.33e-02   1.51e-02     
     4     5.31e-03   1.99e-02     Switched to DIIS steps.
     5     2.71e-03   2.46e-04     
     6     7.55e-04   1.14e-04     
     7     1.89e-04   1.16e-04     
     8     1.03e-04   2.36e-05     
     9     3.07e-05   8.12e-06     
    10     9.91e-06   4.40e-07     
    11     3.85e-06   1.04e-07     
    12     8.95e-07   1.10e-07     
 ------------------------------------------------------------------------------
                                   Orbital response converged.

 Computing density matrices... Done.
 CCSD calculation:   CPU 1918.99 s  wall 490.85 s

 Transferring MO TPDM to AO TPDM
 Transferring g2_o1o1o1o1
 Transferring g2_o1o1o1v1
 Transferring g2_o1o1v1v1
 Transferring g2_o1v1o1v1
 Transferring g2_o1v1v1v1
 Transferring g2_v1v1v1v1
 Adding separable TPDM
 Computing TPDM gradient
 --------------------------------------------------------
 2e gradient
  Atom          X               Y               Z
 --------------------------------------------------------
    1        -60.905001       12.181506        0.000000  
    2         15.955462      -35.281075        0.000000  
    3         14.404040       27.866543       -0.000000  
    4         30.545499       -4.766974       -0.000000  
 --------------------------------------------------------
 --------------------------------------------------------
 Final gradient
  Atom          X               Y               Z
 --------------------------------------------------------
    1        -60.905001       12.181506        0.000000  
    2         15.955462      -35.281075        0.000000  
    3         14.404040       27.866543       -0.000000  
    4         30.545499       -4.766974       -0.000000  
 --------------------------------------------------------
 Analytic gradient from two-electron contribution:   CPU 431.48 s  wall 131.80 s

 Total ccman2 time:   CPU 2440.39 s  wall 646.51 s


 --------------------------------------------------------------

                    Orbital Energies (a.u.)
 --------------------------------------------------------------

 Alpha MOs
 -- Occupied --
*******-180.882-169.689-169.688-169.688-104.857 -80.043 -80.029
-37.936 -33.124 -33.120 -33.120 -24.308 -24.307 -24.307 -24.303
-24.303 -10.584  -8.052  -8.049  -8.049  -7.582  -7.569  -7.253
 -5.486  -5.475  -5.475  -5.474  -5.473  -5.472  -5.461  -5.460
 -5.460  -2.409  -2.404  -2.404  -2.392  -2.392  -1.133  -0.950
 -0.838  -0.692  -0.538  -0.526  -0.512  -0.445  -0.426  -0.412
 -0.379  -0.348
 -- Virtual --
 -0.030   0.026   0.061   0.068   0.074   0.081   0.100   0.103
  0.107   0.122   0.131   0.146   0.149   0.168   0.185   0.234
  0.284   0.328   0.328   0.362   0.385   0.385   0.412   0.418
  0.427   0.531   0.541   0.548   0.574   0.582   0.593   0.601
  0.663   0.668   0.708   0.713   0.767   0.806   0.827   0.883
  0.932   0.943   1.032   1.079   1.130   1.132   1.139   1.158
  1.190   1.217   1.376   1.498   1.541   1.583   1.621   1.773
  1.832   1.898   1.938   1.944   2.016   2.605   2.638   2.724
  4.476   4.485   4.487   4.515   4.627   4.774   6.527   6.556
  6.565   7.177   7.406  10.356  14.719  14.746  14.762  14.804
 14.830  14.875  26.673  26.753  26.992  28.881  29.524  29.549
 29.555  29.870  29.873  29.874  29.887  29.953 130.584 130.604
130.613 154.277 165.786 166.031 219.2121912.195
 --------------------------------------------------------------

          Ground-State Mulliken Net Atomic Charges
[truncated: 56,445 more chars]
