# Supplementary material for: Geometric and energetic data from ab initio calculations of haloethene, haloimine, halomethylenephosphine, haloiminophosphine, halodiazene, halodiphosphene and halocyclopropane
Source: Data Brief. 2019 Nov 2;27:104738. doi: 10.1016/j.dib.2019.104738 (PMC6861602; doi:10.1016/j.dib.2019.104738)
Supplement: Multimedia component 8 [file mmc8.zip › PP/CCSD/freq/ClEPPIE.out]

Q-Chem Developer Version!
                  Welcome to Q-Chem
     A Quantum Leap Into The Future Of Chemistry


 Q-Chem 5.1, Q-Chem, Inc., Pleasanton, CA (2018)

 Yihan Shao,  Zhengting Gan,  E. Epifanovsky,  A. T. B. Gilbert,  M. Wormit,  
 J. Kussmann,  A. W. Lange,  A. Behn,  Jia Deng,  Xintian Feng,  D. Ghosh,  
 M. Goldey,  P. R. Horn,  L. D. Jacobson,  I. Kaliman,  T. Kus,  A. Landau,  
 Jie Liu,  E. I. Proynov,  R. M. Richard,  R. P. Steele,  E. J. Sundstrom,  
 H. L. Woodcock III,  P. M. Zimmerman,  D. Zuev,  B. Albrecht,  E. Alguire,  
 S. A. Baeppler,  D. Barton,  Z. Benda,  Y. A. Bernard,  E. J. Berquist,  
 K. B. Bravaya,  H. Burton,  D. Casanova,  Chun-Min Chang,  Yunqing Chen,  
 A. Chien,  K. D. Closser,  M. P. Coons,  S. Coriani,  S. Dasgupta,  
 A. L. Dempwolff,  M. Diedenhofen,  Hainam Do,  R. G. Edgar,  Po-Tung Fang,  
 S. Faraji,  S. Fatehi,  Qingguo Feng,  K. D. Fenk,  J. Fosso-Tande,  
 Qinghui Ge,  A. Ghysels,  G. Gidofalvi,  J. Gomes,  J. Gonthier,  A. Gunina,  
 D. Hait,  M. W. D. Hanson-Heine,  P. H. P. Harbach,  A. W. Hauser,  
 J. E. Herr,  E. G. Hohenstein,  Z. C. Holden,  Kerwin Hui,  B. C. Huynh,  
 T.-C. Jagau,  Hyunjun Ji,  B. Kaduk,  K. Khistyaev,  Jaehoon Kim,  
 P. Klunzinger,  K. Koh,  D. Kosenkov,  L. Koulias,  T. Kowalczyk,  
 C. M. Krauter,  A. Kunitsa,  Ka Un Lao,  A. Laurent,  K. V. Lawler,  
 Joonho Lee,  D. Lefrancois,  S. Lehtola,  D. S. Levine,  Yi-Pei Li,  
 You-Sheng Lin,  Fenglai Liu,  E. Livshits,  A. Luenser,  P. Manohar,  
 E. Mansoor,  S. F. Manzer,  Shan-Ping Mao,  Yuezhi Mao,  N. Mardirossian,  
 A. V. Marenich,  T. Markovich,  L. A. Martinez-Martinez,  S. A. Maurer,  
 N. J. Mayhall,  S. C. McKenzie,  J.-M. Mewes,  A. F. Morrison,  
 J. W. Mullinax,  K. Nanda,  T. S. Nguyen-Beck,  R. Olivares-Amaya,  
 J. A. Parkhill,  T. M. Perrine,  F. Plasser,  P. Pokhilko,  S. Prager,  
 A. Prociuk,  E. Ramos,  D. R. Rehn,  F. Rob,  M. Schneider,  N. Sergueev,  
 S. M. Sharada,  S. Sharma,  D. W. Small,  T. Stauch,  T. Stein,  
 Yu-Chuan Su,  A. J. W. Thom,  A. Tkatchenko,  T. Tsuchimochi,  N. M. Tubman,  
 L. Vogt,  M. L. Vidal,  O. Vydrov,  M. A. Watson,  J. Wenzel,  
 M. de Wergifosse,  T. A. Wesolowski,  A. White,  J. Witte,  A. Yamada,  
 Jun Yang,  K. Yao,  S. Yeganeh,  S. R. Yost,  Zhi-Qiang You,  A. Zech,  
 Igor Ying Zhang,  Xing Zhang,  Yan Zhao,  Ying Zhu,  B. R. Brooks,  
 G. K. L. Chan,  C. J. Cramer,  M. S. Gordon,  W. J. Hehre,  A. Klamt,  
 M. W. Schmidt,  C. D. Sherrill,  D. G. Truhlar,  A. Aspuru-Guzik,  R. Baer,  
 A. T. Bell,  N. A. Besley,  Jeng-Da Chai,  A. E. DePrince, III,  
 R. A. DiStasio Jr.,  A. Dreuw,  B. D. Dunietz,  T. R. Furlani,  
 Chao-Ping Hsu,  Yousung Jung,  Jing Kong,  D. S. Lambrecht,  WanZhen Liang,  
 C. Ochsenfeld,  V. A. Rassolov,  L. V. Slipchenko,  J. E. Subotnik,  
 T. Van Voorhis,  J. M. Herbert,  A. I. Krylov,  P. M. W. Gill,  M. Head-Gordon

 Contributors to earlier versions of Q-Chem not listed above: 
 R. D. Adamson,  B. Austin,  J. Baker,  G. J. O. Beran,  K. Brandhorst,  
 S. T. Brown,  E. F. C. Byrd,  A. K. Chakraborty,  C.-L. Cheng,  
 Siu Hung Chien,  D. M. Chipman,  D. L. Crittenden,  H. Dachsel,  
 R. J. Doerksen,  A. D. Dutoi,  L. Fusti-Molnar,  W. A. Goddard III,  
 A. Golubeva-Zadorozhnaya,  S. R. Gwaltney,  G. Hawkins,  A. Heyden,  
 S. Hirata,  G. Kedziora,  F. J. Keil,  C. Kelley,  Jihan Kim,  R. A. King,  
 R. Z. Khaliullin,  P. P. Korambath,  W. Kurlancheek,  A. M. Lee,  M. S. Lee,  
 S. V. Levchenko,  Ching Yeh Lin,  D. Liotard,  R. C. Lochan,  I. Lotan,  
 P. E. Maslen,  N. Nair,  D. P. O'Neill,  D. Neuhauser,  E. Neuscamman,  
 C. M. Oana,  R. Olson,  B. Peters,  R. Peverati,  P. A. Pieniazek,  
 Y. M. Rhee,  J. Ritchie,  M. A. Rohrdanz,  E. Rosta,  N. J. Russ,  
 H. F. Schaefer III,  N. E. Schultz,  N. Shenvi,  A. C. Simmonett,  A. Sodt,  
 D. Stuck,  K. S. Thanthiriwatte,  V. Vanovschi,  Tao Wang,  A. Warshel,  
 C. F. Williams,  Q. Wu,  X. Xu,  W. Zhang

 Please cite Q-Chem as follows:
 Y. Shao et al., Mol. Phys. 113, 184-215 (2015)
 DOI: 10.1080/00268976.2014.952696

 Q-Chem 5.1.2 for Intel X86 EM64T Linux

 Parts of Q-Chem use Armadillo 8.300.2 (Tropical Shenanigans).
 http://arma.sourceforge.net/

 Q-Chem begins on Mon May  6 17:37:08 2019  

Host: 
0

     Scratch files written to /scratch/taweetham/qchem2507//
Input Ideriv = 1
Curr. Ideriv = -1
Max.  Ideriv = 1


!!********************************************.
!!******************Warning*******************.
!!Desired Analytical derivatives not available.
!!Finite difference job might take a long time.
!!********************************************.
!!********************************************.


 2-order derivative to be evaluated numerically with 1-order analytical derivatives

Checking the input file for inconsistencies... 	...done.

--------------------------------------------------------------
User input:
--------------------------------------------------------------
Cl=I_c.out
$molecule
0 1
I 
P  1 2.473332
P  2 2.040784 1 111.283769
Cl 3 2.065476 2 111.492625 1 -0.000000 0
$end

$rem
   JOB_TYPE 	FREQUENCY
   BASIS 		6-311++G**
   METHOD	ccsd
   MEM_TOTAL	30000
   N_FROZEN_CORE      FC
$end


--------------------------------------------------------------
 ----------------------------------------------------------------
             Standard Nuclear Orientation (Angstroms)
    I     Atom           X                Y                Z
 ----------------------------------------------------------------
    1      I       1.4046354309    -0.2191631013     0.0000000000
    2      P      -0.3309043783     1.5430153098    -0.0000000000
    3      P      -2.2055384761     0.7364507842    -0.0000000000
    4      Cl     -2.1411197073    -1.3280204141     0.0000000000
 ----------------------------------------------------------------
 Molecular Point Group                 Cs    NOp =  2
 Largest Abelian Subgroup              Cs    NOp =  2
 Nuclear Repulsion Energy =   574.5134583529 hartrees
 There are       50 alpha and       50 beta electrons
 Requested basis set is 6-311++G(d,p)
 There are 63 shells and 152 basis functions
 Total memory of 30000MB is distributed as follows: 
   QALLOC including MEM_STATIC uses 192MB
   MEM_STATIC is set to 192MB
   CCMAN JOB total memory use is  29808MB
 Warning: actual memory use might exceed 30000MB

 Total QAlloc Memory Limit    192 MB
 Mega-Array Size       188 MB
 MEM_STATIC part       192 MB

                       Distance Matrix (Angstroms)
             I (  1)   P (  2)   P (  3)
   P (  2)  2.473332
   P (  3)  3.734508  2.040784
   Cl(  4)  3.715097  3.394072  2.065476

 A cutoff of  1.0D-14 yielded   1633 shell pairs
 There are     10301 function pairs (     11482 Cartesian)

 -------------------------------------------------------
 OpenMP Integral Computing Module                       
 Release: version 1.0, May 2013, Q-Chem Inc. Pittsburgh 
 -------------------------------------------------------
 Integral Job Info:
 Integral job number is                      11
 Integral operator is                         1
 short-range coefficients                     0
 long-range coefficients              100000000
 Omega coefficients                           0
 if combine SR and LR in K                    0
 Integral screening is                        0
 Integral computing path is                   2
 max size of driver memory is            800000
 size of driver memory is                593474
 size of scratch memory is             11933652
 max col of scratch BK array               1296
 max len of scratch array in speh3          155
 max len of scratch index in speh4           18
 max int batch size is                      520
 min int batch size is                       52
 fixed nKL is                                52
 max L of basis functions is                  2
 order of int derivative is                   0
 number of shells is                         63
 number of basis is                         160
 number of cartesian basis is               160
 number of contracted shell pairs          1633
 number of primitive shell pairs           3656
 maxK2 (contraction) of shell pair           36
 max number of K2 of shell pair               1
 max number of CS2 of shell pair            313
 max number of PS2 of shell pair            313
 mem total for path MDJ                  529484
 -------------------------------------------------------
 Smallest overlap matrix eigenvalue = 6.47E-04
 Guess from superposition of atomic densities
 Warning:  Energy on first SCF cycle will be non-variational
 SAD guess density has 100.000000 electrons

 -----------------------------------------------------------------------
  General SCF calculation program by
  Eric Jon Sundstrom, Paul Horn, Yuezhi Mao, Dmitri Zuev, Alec White,
  David Stuck, Shaama M.S., Shane Yost, Joonho Lee, David Small,
  Daniel Levine, Susi Lehtola, Hugh Burton, Evgeny Epifanovsky
 -----------------------------------------------------------------------
 Hartree-Fock
 using 4 threads for integral computing
 -------------------------------------------------------
 OpenMP Integral computing Module                
 Release: version 2.0, May 2017, Q-Chem Inc. Pleasanton 
 -------------------------------------------------------
 A restricted SCF calculation will be
 performed using DIIS
 SCF converges when DIIS error is below 1.0e-08
 ---------------------------------------
  Cycle       Energy         DIIS error
 ---------------------------------------
    1   -8058.1468454040      3.41e-02  
    2   -8057.7593879088      3.44e-03  
    3   -8057.7994188411      1.88e-03  
    4   -8057.8122303172      3.71e-04  
    5   -8057.8132233058      1.78e-04  
    6   -8057.8133687167      4.91e-05  
    7   -8057.8133927569      1.60e-05  
    8   -8057.8133961292      7.09e-06  
    9   -8057.8133966620      3.28e-06  
   10   -8057.8133967876      7.47e-07  
   11   -8057.8133967955      2.68e-07  
   12   -8057.8133967966      1.06e-07  
   13   -8057.8133967969      2.75e-08  
   14   -8057.8133967968      8.43e-09  Convergence criterion met
 ---------------------------------------
 SCF time:   CPU 14.34s  wall 4.00s 
 SCF   energy in the final basis set =    -8057.8133967968
 Total energy in the final basis set =    -8057.8133967968


 ------------------------------------------------------------------------------

   CCMAN2: suite of methods based on coupled cluster
           and equation of motion theories.

   Components:
   * libvmm-1.3-trunk
     by Evgeny Epifanovsky, Ilya Kaliman.
   * libtensor-2.5-trunk
     by Evgeny Epifanovsky, Michael Wormit, Dmitry Zuev, Sam Manzer, 
        Ilya Kaliman.
   * libcc-2.5-trunk
     by Evgeny Epifanovsky, Arik Landau, Tomasz Kus, Kirill Khistyaev, 
        Dmitry Zuev, Prashant Manohar, Xintian Feng, Anna Krylov, 
        Matthew Goldey, Alec White, Thomas Jagau, Kaushik Nanda, 
        Anastasia Gunina, Alexander Kunitsa, Joonho Lee.

   CCMAN original authors:
   Anna I. Krylov, C. David Sherrill, Steven R. Gwaltney,
   Edward F. C. Byrd (2000)
   Sergey V. Levchenko, Lyudmila V. Slipchenko, Tao Wang,
   Ana-Maria C. Cristian (2003)
   Piotr A. Pieniazek, C. Melania Oana, Evgeny Epifanovsky (2007)
   Prashant Manohar (2009)

 ------------------------------------------------------------------------------


 Allocating and initializing 29808MB of RAM...
 Calculation will run on 4 cores.


 Alpha MOs, Restricted
 -- Occupied --                  
******* -180.88 -169.69 -169.69 -169.69 -104.86  -80.04  -80.02
  1 A'    2 A'    3 A'    1 A"    4 A'    5 A'    6 A'    7 A'                 
-37.937 -33.125 -33.121 -33.120 -24.309 -24.307 -24.307 -24.304
  8 A'    9 A'    2 A"   10 A'   11 A'    3 A"   12 A'    4 A"                 
-24.304 -10.588  -8.056  -8.053  -8.053  -7.579  -7.565  -7.253
 13 A'   14 A'   15 A'    5 A"   16 A'   17 A'   18 A'   19 A'                 
 -5.487  -5.476  -5.475  -5.471  -5.469  -5.469  -5.458  -5.456
 20 A'    6 A"   21 A'   22 A'    7 A"   23 A'   24 A'    8 A"                 
 -5.456  -2.410  -2.405  -2.404  -2.393  -2.392  -1.137  -0.942
 25 A'   26 A'    9 A"   27 A'   10 A"   28 A'   29 A'   30 A'                 
 -0.846  -0.690  -0.546  -0.526  -0.514  -0.425  -0.421  -0.417
 31 A'   32 A'   33 A'   34 A'   11 A"   35 A'   12 A"   36 A'                 
 -0.375  -0.350
 37 A'   13 A"                                                                 
 -- Virtual --                   
 -0.023   0.011   0.061   0.065   0.081   0.081   0.105   0.108
 14 A"   38 A'   39 A'   40 A'   15 A"   41 A'   42 A'   43 A'                 
  0.110   0.131   0.141   0.150   0.154   0.169   0.182   0.234
 16 A"   44 A'   45 A'   17 A"   46 A'   47 A'   48 A'   49 A'                 
  0.278   0.325   0.336   0.367   0.387   0.388   0.407   0.425
 50 A'   51 A'   18 A"   52 A'   19 A"   53 A'   54 A'   20 A"                 
  0.432   0.497   0.540   0.562   0.570   0.574   0.586   0.605
 55 A'   56 A'   21 A"   57 A'   58 A'   22 A"   59 A'   23 A"                 
  0.652   0.689   0.721   0.722   0.792   0.804   0.821   0.879
 60 A'   61 A'   24 A"   62 A'   63 A'   64 A'   25 A"   65 A'                 
  0.938   0.940   1.024   1.077   1.128   1.135   1.146   1.164
 26 A"   66 A'   67 A'   27 A"   28 A"   68 A'   69 A'   70 A'                 
  1.196   1.218   1.397   1.507   1.545   1.591   1.629   1.778
 29 A"   71 A'   72 A'   73 A'   30 A"   74 A'   75 A'   31 A"                 
  1.834   1.854   1.939   1.985   2.041   2.604   2.638   2.722
 32 A"   76 A'   77 A'   78 A'   79 A'   33 A"   80 A'   81 A'                 
  4.475   4.489   4.489   4.521   4.633   4.773   6.530   6.558
 34 A"   82 A'   35 A"   83 A'   84 A'   85 A'   36 A"   86 A'                 
  6.574   7.178   7.414  10.359  14.722  14.749  14.767  14.774
 87 A'   88 A'   89 A'   90 A'   37 A"   38 A"   91 A'   92 A'                 
 14.858  14.886  26.673  26.757  26.988  28.882  29.526  29.551
 93 A'   94 A'   39 A"   95 A'   96 A'   97 A'   40 A"   98 A'                 
 29.561  29.869  29.874  29.875  29.889  29.955 130.585 130.607
 99 A'   41 A"   42 A"  100 A'  101 A'  102 A'   43 A"  103 A'                 
130.614 154.277 165.785 166.042 219.2161912.195
104 A'  105 A'  106 A'  107 A'  108 A'  109 A'                                 

 Beta MOs, Restricted
 -- Occupied --                  
******* -180.88 -169.69 -169.69 -169.69 -104.86  -80.04  -80.02
  1 A'    2 A'    3 A'    1 A"    4 A'    5 A'    6 A'    7 A'                 
-37.937 -33.125 -33.121 -33.120 -24.309 -24.307 -24.307 -24.304
  8 A'    9 A'    2 A"   10 A'   11 A'    3 A"   12 A'    4 A"                 
-24.304 -10.588  -8.056  -8.053  -8.053  -7.579  -7.565  -7.253
 13 A'   14 A'   15 A'    5 A"   16 A'   17 A'   18 A'   19 A'                 
 -5.487  -5.476  -5.475  -5.471  -5.469  -5.469  -5.458  -5.456
 20 A'    6 A"   21 A'   22 A'    7 A"   23 A'   24 A'    8 A"                 
 -5.456  -2.410  -2.405  -2.404  -2.393  -2.392  -1.137  -0.942
 25 A'   26 A'    9 A"   27 A'   10 A"   28 A'   29 A'   30 A'                 
 -0.846  -0.690  -0.546  -0.526  -0.514  -0.425  -0.421  -0.417
 31 A'   32 A'   33 A'   34 A'   11 A"   35 A'   12 A"   36 A'                 
 -0.375  -0.350
 37 A'   13 A"                                                                 
 -- Virtual --                   
 -0.023   0.011   0.061   0.065   0.081   0.081   0.105   0.108
 14 A"   38 A'   39 A'   40 A'   15 A"   41 A'   42 A'   43 A'                 
  0.110   0.131   0.141   0.150   0.154   0.169   0.182   0.234
 16 A"   44 A'   45 A'   17 A"   46 A'   47 A'   48 A'   49 A'                 
  0.278   0.325   0.336   0.367   0.387   0.388   0.407   0.425
 50 A'   51 A'   18 A"   52 A'   19 A"   53 A'   54 A'   20 A"                 
  0.432   0.497   0.540   0.562   0.570   0.574   0.586   0.605
 55 A'   56 A'   21 A"   57 A'   58 A'   22 A"   59 A'   23 A"                 
  0.652   0.689   0.721   0.722   0.792   0.804   0.821   0.879
 60 A'   61 A'   24 A"   62 A'   63 A'   64 A'   25 A"   65 A'                 
  0.938   0.940   1.024   1.077   1.128   1.135   1.146   1.164
 26 A"   66 A'   67 A'   27 A"   28 A"   68 A'   69 A'   70 A'                 
  1.196   1.218   1.397   1.507   1.545   1.591   1.629   1.778
 29 A"   71 A'   72 A'   73 A'   30 A"   74 A'   75 A'   31 A"                 
  1.834   1.854   1.939   1.985   2.041   2.604   2.638   2.722
 32 A"   76 A'   77 A'   78 A'   79 A'   33 A"   80 A'   81 A'                 
  4.475   4.489   4.489   4.521   4.633   4.773   6.530   6.558
 34 A"   82 A'   35 A"   83 A'   84 A'   85 A'   36 A"   86 A'                 
  6.574   7.178   7.414  10.359  14.722  14.749  14.767  14.774
 87 A'   88 A'   89 A'   90 A'   37 A"   38 A"   91 A'   92 A'                 
 14.858  14.886  26.673  26.757  26.988  28.882  29.526  29.551
 93 A'   94 A'   39 A"   95 A'   96 A'   97 A'   40 A"   98 A'                 
 29.561  29.869  29.874  29.875  29.889  29.955 130.585 130.607
 99 A'   41 A"   42 A"  100 A'  101 A'  102 A'   43 A"  103 A'                 
130.614 154.277 165.785 166.042 219.2161912.195
104 A'  105 A'  106 A'  107 A'  108 A'  109 A'                                 

 Occupation and symmetry of molecular orbitals

 Point group: Cs (2 irreducible representations).

                           A'   A"    All 
 ------------------------------------------
 All molecular orbitals:
  - Alpha                  109  43    152 
  - Beta                   109  43    152 
 ------------------------------------------
 Alpha orbitals:
  - Frozen occupied        25   8     33  
  - Active occupied        12   5     17  
  - Active virtual         72   30    102 
  - Frozen virtual         0    0     0   
 ------------------------------------------
 Beta orbitals:
  - Frozen occupied        25   8     33  
  - Active occupied        12   5     17  
  - Active virtual         72   30    102 
  - Frozen virtual         0    0     0   
 ------------------------------------------

 Import integrals:   CPU 0.00 s  wall 0.00 s

 Import integrals:   CPU 78.97 s  wall 20.46 s

 MP2 amplitudes:   CPU 0.14 s  wall 0.11 s

Running a double precision version
           CCSD T amplitudes will be solved using DIIS.

           Start     Size      MaxIter   EConv     TConv     
           3         7         100       1.00e-07  1.00e-05  
 ------------------------------------------------------------------------------
           Energy (a.u.)   Ediff      Tdiff       Comment
 ------------------------------------------------------------------------------
         -8058.38012836                           
     1   -8058.39135556   1.12e-02   8.18e-01     
     2   -8058.40740360   1.60e-02   1.01e-01     
     3   -8058.40869608   1.29e-03   4.23e-02     
     4   -8058.41050413   1.81e-03   1.37e-02     Switched to DIIS steps.
     5   -8058.41115319   6.49e-04   1.23e-02     
     6   -8058.41118000   2.68e-05   2.45e-03     
     7   -8058.41117450   5.50e-06   1.00e-03     
     8   -8058.41117632   1.82e-06   2.37e-04     
     9   -8058.41117767   1.35e-06   1.18e-04     
    10   -8058.41117796   2.89e-07   5.22e-05     
    11   -8058.41117803   7.21e-08   3.09e-05     
    12   -8058.41117801   1.97e-08   9.24e-06     
 ------------------------------------------------------------------------------
         -8058.41117801                           CCSD T converged.

End of double precision
 SCF energy                 = -8057.81339680
 MP2 energy                 = -8058.38012836
 CCSD correlation energy     =    -0.59778121
 CCSD total energy           = -8058.41117801

 CCSD  T1^2 = 0.0117  T2^2 = 0.2989  Leading amplitudes:

 Amplitude    Orbitals with energies
 -0.0208       33 (A') A                 ->    38 (A') A                  
              -0.5461                          0.0106                     
 -0.0208       33 (A') B                 ->    38 (A') B                  
              -0.5461                          0.0106                     
 -0.0207       12 (A") A                 ->    14 (A") A                  
              -0.4212                         -0.0229                     
 -0.0207       12 (A") B                 ->    14 (A") B                  
              -0.4212                         -0.0229                     

 Amplitude    Orbitals with energies
 -0.1200       13 (A") A     13 (A") B   ->    14 (A") A     14 (A") B    
              -0.3504       -0.3504           -0.0229       -0.0229       
  0.1200       13 (A") A     13 (A") B   ->    14 (A") B     14 (A") A    
              -0.3504       -0.3504           -0.0229       -0.0229       
  0.1200       13 (A") B     13 (A") A   ->    14 (A") A     14 (A") B    
              -0.3504       -0.3504           -0.0229       -0.0229       
 -0.1200       13 (A") B     13 (A") A   ->    14 (A") B     14 (A") A    
              -0.3504       -0.3504           -0.0229       -0.0229       

 Computing CCSD intemediates for later calculations in double precision
 Finished.

Running a double precision version
           CCSD Lambda amplitudes will be solved using DIIS.
           Start     Size      MaxIter   EConv     LConv     
           3         7         100       1.00e-07  1.00e-05  
 ------------------------------------------------------------------------------
            Enorm      Ldiff       Comment
 ------------------------------------------------------------------------------
     1     6.17e-02   4.93e-02     
     2     1.41e-02   5.29e-03     
     3     5.89e-03   2.45e-03     
     4     3.09e-03   1.23e-03     Switched to DIIS steps.
     5     9.90e-04   5.50e-04     
     6     4.60e-04   1.53e-04     
     7     1.48e-04   3.59e-05     
     8     6.65e-05   4.94e-06     
     9     2.38e-05   4.59e-06     
    10     1.01e-05   1.66e-06     
    11     3.68e-06   5.17e-07     
    12     1.85e-06   8.20e-08     
    13     8.26e-07   7.60e-08     
    14     3.70e-07   1.75e-08     
    15     1.88e-07   6.90e-09     
    16     7.47e-08   6.68e-09     
 ------------------------------------------------------------------------------
                                   CCSD Lambda converged.

 Computing density matrices in double precision...
           Orbital response amplitudes will be solved using DIIS.
           Start     Size      MaxIter   EConv     LConv     
           3         7         100       1.00e-06  1.00e-06  
 ------------------------------------------------------------------------------
            Enorm      Ldiff       Comment
 ------------------------------------------------------------------------------
     1     8.61e-02   8.53e-03     
     2     6.20e-02   1.77e-02     
     3     6.63e-02   2.06e-02     
     4     6.61e-03   2.74e-02     Switched to DIIS steps.
     5     2.72e-03   4.64e-04     
     6     9.33e-04   1.12e-04     
     7     1.62e-04   1.44e-04     
     8     8.96e-05   1.97e-05     
     9     2.33e-05   9.66e-06     
    10     8.23e-06   4.49e-07     
    11     3.57e-06   9.21e-08     
    12     1.12e-06   8.62e-08     
    13     4.62e-07   7.35e-08     
 ------------------------------------------------------------------------------
                                   Orbital response converged.

 Computing density matrices... Done.
 CCSD calculation:   CPU 586.86 s  wall 152.90 s

 Transferring MO TPDM to AO TPDM
 Transferring g2_o1o1o1o1
 Transferring g2_o1o1o1v1
 Transferring g2_o1o1v1v1
 Transferring g2_o1v1o1v1
 Transferring g2_o1v1v1v1
 Transferring g2_v1v1v1v1
 Adding separable TPDM
 Computing TPDM gradient
 --------------------------------------------------------
 2e gradient
  Atom          X               Y               Z
 --------------------------------------------------------
    1        -59.083177       25.710992        0.000000  
    2          4.860695      -40.166639        0.000000  
    3         34.678661      -13.107144       -0.000000  
    4         19.543821       27.562791       -0.000000  
 --------------------------------------------------------
 --------------------------------------------------------
 Final gradient
  Atom          X               Y               Z
 --------------------------------------------------------
    1        -59.083177       25.710992        0.000000  
    2          4.860695      -40.166639        0.000000  
    3         34.678661      -13.107144       -0.000000  
    4         19.543821       27.562791       -0.000000  
 --------------------------------------------------------
 Analytic gradient from two-electron contribution:   CPU 421.23 s  wall 129.36 s

 Total ccman2 time:   CPU 1091.83 s  wall 304.26 s


 --------------------------------------------------------------
             Orbital Energies (a.u.) and Symmetries
 --------------------------------------------------------------

 Alpha MOs, Restricted
 -- Occupied --                  
******* -180.88 -169.69 -169.69 -104.86  -80.04  -80.02  -37.94
  1 A'    2 A'    3 A'    4 A'    5 A'    6 A'    7 A'    8 A'                 
-33.125 -33.120 -24.309 -24.307 -24.304 -10.588  -8.056  -8.053
  9 A'   10 A'   11 A'   12 A'   13 A'   14 A'   15 A'   16 A'                 
 -7.579  -7.565  -7.253  -5.487  -5.475  -5.471  -5.469  -5.458
 17 A'   18 A'   19 A'   20 A'   21 A'   22 A'   23 A'   24 A'                 
 -5.456-169.689 -33.121 -24.307 -24.304  -8.053  -5.476  -5.469
 25 A'    1 A"    2 A"    3 A"    4 A"    5 A"    6 A"    7 A"                 
 -5.456  -2.410  -2.404  -2.392  -1.137  -0.942  -0.846  -0.690
  8 A"   26 A'   27 A'   28 A'   29 A'   30 A'   31 A'   32 A'                 
 -0.546  -0.526  -0.425  -0.417  -0.375  -2.405  -2.393  -0.514
 33 A'   34 A'   35 A'   36 A'   37 A'    9 A"   10 A"   11 A"                 
 -0.421  -0.350
 12 A"   13 A"                                                                 
 -- Virtual --                   
  0.011   0.061   0.065   0.081   0.105   0.108   0.131   0.141
 38 A'   39 A'   40 A'   41 A'   42 A'   43 A'   44 A'   45 A'                 
  0.154   0.169   0.182   0.234   0.278   0.325   0.367   0.388
 46 A'   47 A'   48 A'   49 A'   50 A'   51 A'   52 A'   53 A'                 
  0.407   0.432   0.497   0.562   0.570   0.586   0.652   0.689
 54 A'   55 A'   56 A'   57 A'   58 A'   59 A'   60 A'   61 A'                 
  0.722   0.792   0.804   0.879   0.940   1.024   1.135   1.146
 62 A'   63 A'   64 A'   65 A'   66 A'   67 A'   68 A'   69 A'                 
  1.164   1.218   1.397   1.507   1.591   1.629   1.854   1.939
 70 A'   71 A'   72 A'   73 A'   74 A'   75 A'   76 A'   77 A'                 
  1.985   2.041   2.638   2.722   4.489   4.521   4.633   4.773
 78 A'   79 A'   80 A'   81 A'   82 A'   83 A'   84 A'   85 A'                 
  6.558   6.574   7.178   7.414  10.359  14.767  14.774  14.858
 86 A'   87 A'   88 A'   89 A'   90 A'   91 A'   92 A'   93 A'                 
 14.886  26.757  26.988  28.882  29.551  29.561  29.875  29.889
 94 A'   95 A'   96 A'   97 A'   98 A'   99 A'  100 A'  101 A'                 
 29.955 130.607 130.614 154.277 165.785 166.042 219.2161912.195
102 A'  103 A'  104 A'  105 A'  106 A'  107 A'  108 A'  109 A'                 
 -0.023   0.081   0.110   0.150   0.336   0.387   0.425   0.540
 14 A"   15 A"   16 A"   17 A"   18 A"   19 A"   20 A"   21 A"                 
  0.574   0.605   0.721   0.821   0.938   1.077   1.128   1.196
 22 A"   23 A"   24 A"   25 A"   26 A"   27 A"   28 A"   29 A"                 
  1.545   1.778   1.834   2.604   4.475   4.489   6.530  14.722
 30 A"   31 A"   32 A"   33 A"   34 A"   35 A"   36 A"   37 A"                 
 14.749  26.673  29.526  29.869  29.874 130.585
 38 A"   39 A"   40 A"   41 A"   42 A"   43 A"                                 

 Beta MOs, Restricted
 -- Occupied --                  
******* -180.88 -169.69 -169.69 -104.86  -80.04  -80.02  -37.94
  1 A'    2 A'    3 A'    4 A'    5 A'    6 A'    7 A'    8 A'                 
-33.125 -33.120 -24.309 -24.307 -24.304 -10.588  -8.056  -8.053
  9 A'   10 A'   11 A'   12 A'   13 A'   14 A'   15 A'   16 A'                 
 -7.579  -7.565  -7.253  -5.487  -5.475  -5.471  -5.469  -5.458
 17 A'   18 A'   19 A'   20 A'   21 A'   22 A'   23 A'   24 A'                 
 -5.456-169.689 -33.121 -24.307 -24.304  -8.053  -5.476  -5.469
 25 A'    1 A"    2 A"    3 A"    4 A"    5 A"    6 A"    7 A"                 
 -5.456  -2.410  -2.404  -2.392  -1.137  -0.942  -0.846  -0.690
  8 A"   26 A'   27 A'   28 A'   29 A'   30 A'   31 A'   32 A'                 
 -0.546  -0.526  -0.425  -0.417  -0.375  -2.405  -2.393  -0.514
 33 A'   34 A'   35 A'   36 A'   37 A'    9 A"   10 A"   11 A"                 
 -0.421  -0.350
 12 A"   13 A"                                                                 
 -- Virtual --                   
  0.011   0.061   0.065   0.081   0.105   0.108   0.131   0.141
 38 A'   39 A'   40 A'   41 A'   42 A'   43 A'   44 A'   45 A'                 
  0.154   0.169   0.182   0.234   0.278   0.325   0.367   0.388
 46 A'   47 A'   48 A'   49 A'   50 A'   51 A'   52 A'   53 A'                 
  0.407   0.432   0.497   0.562   0.570   0.586   0.652   0.689
 54 A'   55 A'   56 A'   57 A'   58 A'   59 A'   60 A'   61 A'                 
  0.722   0.792   0.804   0.879   0.940   1.024   1.135   1.146
 62 A'   63 A'   64 A'   65 A'   66 A'   67 A'   68 A'   69 A'                 
  1.164   1.218   1.397   1.507   1.591   1.629   1.854   1.939
 70 A'   71 A'   72 A'   73 A'   74 A'   75 A'   76 A'   77 A'                 
  1.985   2.041   2.638   2.722   4.489   4.521   4.633   4.773
 78 A'   79 A'   80 A'   81 A'   82 A'   83 A'   84 A'   85 A'                 
  6.558   6.574   7.178   7.414  10.359  14.767  14.774  14.858
 86 A'   87 A'   88 A'   89 A'   90 A'   91 A'   92 A'   93 A'                 
 14.886  26.757  26.988  28.882  29.551  29.561  29.875  29.889
 94 A'   95 A'   96 A'   97 A'   98 A'   99 A'  100 A'  101 A'                 
 29.955 130.607 130.614 154.277 165.785 166.042 219.2161912.195
102 A'  103 A'  104 A'  105 A'  106 A'  107 A'  108 A'  109 A'                 
 -0.023   0.081   0.110   0.150   0.336   0.387   0.425   0.540
 14 A"   15 A"   16 A"   17 A"   18 A"   19 A"   20 A"   21 A"                 
  0.574   0.605   0.721   0.821   0.938   1.077   1.128   1.196
 22 A"   23 A"   24 A"   25 A"   26 A"   27 A"   28 A"   29 A"                 
  1.545   1.778   1.834   2.604   4.475   4.489   6.530  14.722
 30 A"   31 A"   32 A"   33 A"   34 A"   35 A"   36 A"   37 A"                 
 14.749  26.673  29.526  29.869  29.874 130.585
 38 A"   39 A"   40 A"   41 A"   42 A"   43 A"                                 
 --------------------------------------------------------------

          Ground-State Mulliken Net Atomic Charges

     Atom                 Charge (a.u.)
  ----------------------------------------
      1 I                    -0.126771
      2 P                     0.165917
      3 P                     0.004400
      4 Cl                   -0.043546
  ----------------------------------------
  Sum of atomic charges =    -0.000000

 -----------------------------------------------------------------
                    Cartesian Multipole Moments
 -----------------------------------------------------------------
    Charge (ESU x 10^10)
                -0.0000
    Dipole Moment (Debye)
         X      -0.1968      Y       0.7156      Z       0.0000
       Tot       0.7422
    Quadrupole Moments (Debye-Ang)
        XX     -68.6492     XY      -2.6173     YY     -68.8643
        XZ      -0.0000     YZ      -0.0000     ZZ     -68.3099
    Octopole Moments (Debye-Ang^2)
       XXX      68.9352    XXY      -8.9555    XYY      23.5104
       YYY     -25.6665    XXZ       0.0000    XYZ      -0.0000
       YYZ       0.0000    XZZ      19.3070    YZZ      -6.4934
       ZZZ       0.0000
    Hexadecapole Moments (Debye-Ang^3)
      XXXX   -1193.9105   XXXY     -10.6666   XXYY    -276.7328
      XYYY      -0.0269   YYYY    -474.7465   XXXZ      -0.0000
      XXYZ       0.0000   XYYZ      -0.0000   YYYZ      -0.0000
      XXZZ    -215.1891   XYZZ       0.7765   YYZZ     -97.8141
      XZZZ      -0.0000   YZZZ       0.0000   ZZZZ    -100.7030
 -----------------------------------------------------------------
 DrvMan completing analytic gradient of the correlated energy
 Correlated dipole moment
            1
    1  -0.0774380
    2   0.2815476
    3   0.0000000
 Energy read as -8058.411178012
 Full Analytical Gradient: (in a.u., or Hartree/Bohr)
             1             2             3             4
    1    0.00001291   -0.00008648    0.00006407    0.00000950
    2    0.00001544   -0.00008320    0.00009090   -0.00002314
    3    0.00000000   -0.00000000    0.00000000    0.00000000
 Gradient time:  CPU 0.74 s  wall 0.78 s
 ######################################################
 ######################################################
 # Starting finite difference calculation for IDERIV  #
 Finite diff step size:  1.88973e-03 a.u.
 ----------------------------------------------------------------
             Standard Nuclear Orientation (Angstroms)
    I     Atom           X                Y                Z
 ----------------------------------------------------------------
    1      I       1.4056354309    -0.2191631013     0.0000000000
    2      P      -0.3309043783     1.5430153098    -0.0000000000
    3      P      -2.2055384761     0.7364507842    -0.0000000000
    4      Cl     -2.1411197073    -1.3280204141     0.0000000000
 ----------------------------------------------------------------
 Nuclear Repulsion Energy =   574.4030928742 hartrees
 There are       50 alpha and       50 beta electrons

                       Distance Matrix (Angstroms)
             I (  1)   P (  2)   P (  3)
   P (  2)  2.474034
   P (  3)  3.735475  2.040784
   Cl(  4)  3.716051  3.394072  2.065476

 Requested basis set is 6-311++G(d,p)
 There are 63 shells and 152 basis functions
 A cutoff of  1.0D-14 yielded   1631 shell pairs
 There are     10291 function pairs (     11470 Cartesian)
 Smallest overlap matrix eigenvalue = 6.47E-04
 Guess MOs from SCF MO coefficient file

 -----------------------------------------------------------------------
  General SCF calculation program by
  Eric Jon Sundstrom, Paul Horn, Yuezhi Mao, Dmitri Zuev, Alec White,
  David Stuck, Shaama M.S., Shane Yost, Joonho Lee, David Small,
  Daniel Levine, Susi Lehtola, Hugh Burton, Evgeny Epifanovsky
 -----------------------------------------------------------------------
 Hartree-Fock
 using 4 threads for integral computing
 -------------------------------------------------------
 OpenMP Integral computing Module                
 Release: version 2.0, May 2017, Q-Chem Inc. Pleasanton 
 -------------------------------------------------------
 A restricted SCF calculation will be
 performed using DIIS
 SCF converges when DIIS error is below 1.0e-08
 ---------------------------------------
  Cycle       Energy         DIIS error
 ---------------------------------------
    1   -8057.8133917223      3.93e-06  
    2   -8057.8133917939      1.11e-06  
    3   -8057.8133918018      6.01e-07  
    4   -8057.8133918037      1.91e-07  
    5   -8057.8133918042      7.53e-08  
    6   -8057.8133918043      2.89e-08  
    7   -8057.8133918043      1.13e-08  
    8   -8057.8133918044      4.07e-09  Convergence criterion met
 ---------------------------------------
 SCF time:   CPU 8.07s  wall 2.00s 
 SCF   energy in the final basis set =    -8057.8133918044
 Total energy in the final basis set =    -8057.8133918044


 ------------------------------------------------------------------------------

   CCMAN2: suite of methods based on coupled cluster
           and equation of motion theories.

   Components:
   * libvmm-1.3-trunk
     by Evgeny Epifanovsky, Ilya Kaliman.
   * libtensor-2.5-trunk
     by Evgeny Epifanovsky, Michael Wormit, Dmitry Zuev, Sam Manzer, 
        Ilya Kaliman.
   * libcc-2.5-trunk
     by Evgeny Epifanovsky, Arik Landau, Tomasz Kus, Kirill Khistyaev, 
        Dmitry Zuev, Prashant Manohar, Xintian Feng, Anna Krylov, 
        Matthew Goldey, Alec White, Thomas Jagau, Kaushik Nanda, 
        Anastasia Gunina, Alexander Kunitsa, Joonho Lee.

   CCMAN original authors:
   Anna I. Krylov, C. David Sherrill, Steven R. Gwaltney,
   Edward F. C. Byrd (2000)
   Sergey V. Levchenko, Lyudmila V. Slipchenko, Tao Wang,
   Ana-Maria C. Cristian (2003)
   Piotr A. Pieniazek, C. Melania Oana, Evgeny Epifanovsky (2007)
   Prashant Manohar (2009)

 ------------------------------------------------------------------------------


 Allocating and initializing 29808MB of RAM...
 Calculation will run on 4 cores.


 Alpha MOs, Restricted
 -- Occupied --                  
******* -180.88 -169.69 -169.69 -169.69 -104.86  -80.04  -80.02
  1 A     2 A     3 A     4 A     5 A     6 A     7 A     8 A                  
-37.937 -33.125 -33.121 -33.120 -24.309 -24.307 -24.307 -24.304
  9 A    10 A    11 A    12 A    13 A    14 A    15 A    16 A                  
-24.304 -10.588  -8.056  -8.053  -8.053  -7.579  -7.565  -7.253
 17 A    18 A    19 A    20 A    21 A    22 A    23 A    24 A                  
 -5.487  -5.476  -5.475  -5.471  -5.469  -5.469  -5.458  -5.456
 25 A    26 A    27 A    28 A    29 A    30 A    31 A    32 A                  
 -5.456  -2.410  -2.405  -2.404  -2.392  -2.392  -1.137  -0.942
 33 A    34 A    35 A    36 A    37 A    38 A    39 A    40 A                  
 -0.846  -0.690  -0.546  -0.526  -0.514  -0.425  -0.421  -0.417
 41 A    42 A    43 A    44 A    45 A    46 A    47 A    48 A                  
 -0.375  -0.350
 49 A    50 A                                                                  
 -- Virtual --                   
 -0.023   0.011   0.061   0.065   0.081   0.081   0.105   0.108
 51 A    52 A    53 A    54 A    55 A    56 A    57 A    58 A                  
  0.110   0.131   0.141   0.150   0.154   0.169   0.182   0.234
 59 A    60 A    61 A    62 A    63 A    64 A    65 A    66 A                  
  0.278   0.325   0.336   0.367   0.387   0.388   0.406   0.425
 67 A    68 A    69 A    70 A    71 A    72 A    73 A    74 A                  
  0.432   0.497   0.540   0.562   0.570   0.574   0.586   0.605
 75 A    76 A    77 A    78 A    79 A    80 A    81 A    82 A                  
  0.652   0.689   0.721   0.722   0.792   0.804   0.821   0.879
 83 A    84 A    85 A    86 A    87 A    88 A    89 A    90 A                  
  0.938   0.940   1.024   1.077   1.128   1.135   1.146   1.164
 91 A    92 A    93 A    94 A    95 A    96 A    97 A    98 A                  
  1.196   1.218   1.397   1.507   1.545   1.591   1.629   1.777
 99 A   100 A   101 A   102 A   103 A   104 A   105 A   106 A                  
  1.834   1.854   1.939   1.985   2.041   2.604   2.638   2.722
107 A   108 A   109 A   110 A   111 A   112 A   113 A   114 A                  
  4.475   4.489   4.489   4.521   4.633   4.773   6.530   6.558
115 A   116 A   117 A   118 A   119 A   120 A   121 A   122 A                  
  6.574   7.178   7.414  10.359  14.722  14.749  14.767  14.774
123 A   124 A   125 A   126 A   127 A   128 A   129 A   130 A                  
 14.858  14.886  26.673  26.756  26.988  28.882  29.526  29.551
131 A   132 A   133 A   134 A   135 A   136 A   137 A   138 A                  
 29.561  29.869  29.874  29.875  29.889  29.955 130.585 130.607
139 A   140 A   141 A   142 A   143 A   144 A   145 A   146 A                  
130.614 154.277 165.785 166.042 219.2161912.195
147 A   148 A   149 A   150 A   151 A   152 A                                  

 Beta MOs, Restricted
 -- Occupied --                  
******* -180.88 -169.69 -169.69 -169.69 -104.86  -80.04  -80.02
  1 A     2 A     3 A     4 A     5 A     6 A     7 A     8 A                  
-37.937 -33.125 -33.121 -33.120 -24.309 -24.307 -24.307 -24.304
  9 A    10 A    11 A    12 A    13 A    14 A    15 A    16 A                  
-24.304 -10.588  -8.056  -8.053  -8.053  -7.579  -7.565  -7.253
 17 A    18 A    19 A    20 A    21 A    22 A    23 A    24 A                  
 -5.487  -5.476  -5.475  -5.471  -5.469  -5.469  -5.458  -5.456
 25 A    26 A    27 A    28 A    29 A    30 A    31 A    32 A                  
 -5.456  -2.410  -2.405  -2.404  -2.392  -2.392  -1.137  -0.942
 33 A    34 A    35 A    36 A    37 A    38 A    39 A    40 A                  
 -0.846  -0.690  -0.546  -0.526  -0.514  -0.425  -0.421  -0.417
 41 A    42 A    43 A    44 A    45 A    46 A    47 A    48 A                  
 -0.375  -0.350
 49 A    50 A                                                                  
 -- Virtual --                   
 -0.023   0.011   0.061   0.065   0.081   0.081   0.105   0.108
 51 A    52 A    53 A    54 A    55 A    56 A    57 A    58 A                  
  0.110   0.131   0.141   0.150   0.154   0.169   0.182   0.234
 59 A    60 A    61 A    62 A    63 A    64 A    65 A    66 A                  
  0.278   0.325   0.336   0.367   0.387   0.388   0.406   0.425
 67 A    68 A    69 A    70 A    71 A    72 A    73 A    74 A                  
  0.432   0.497   0.540   0.562   0.570   0.574   0.586   0.605
 75 A    76 A    77 A    78 A    79 A    80 A    81 A    82 A                  
  0.652   0.689   0.721   0.722   0.792   0.804   0.821   0.879
 83 A    84 A    85 A    86 A    87 A    88 A    89 A    90 A                  
  0.938   0.940   1.024   1.077   1.128   1.135   1.146   1.164
 91 A    92 A    93 A    94 A    95 A    96 A    97 A    98 A                  
  1.196   1.218   1.397   1.507   1.545   1.591   1.629   1.777
 99 A   100 A   101 A   102 A   103 A   104 A   105 A   106 A                  
  1.834   1.854   1.939   1.985   2.041   2.604   2.638   2.722
107 A   108 A   109 A   110 A   111 A   112 A   113 A   114 A                  
  4.475   4.489   4.489   4.521   4.633   4.773   6.530   6.558
115 A   116 A   117 A   118 A   119 A   120 A   121 A   122 A                  
  6.574   7.178   7.414  10.359  14.722  14.749  14.767  14.774
123 A   124 A   125 A   126 A   127 A   128 A   129 A   130 A                  
 14.858  14.886  26.673  26.756  26.988  28.882  29.526  29.551
131 A   132 A   133 A   134 A   135 A   136 A   137 A   138 A                  
 29.561  29.869  29.874  29.875  29.889  29.955 130.585 130.607
139 A   140 A   141 A   142 A   143 A   144 A   145 A   146 A                  
130.614 154.277 165.785 166.042 219.2161912.195
147 A   148 A   149 A   150 A   151 A   152 A                                  

 Occupation and symmetry of molecular orbitals

 Point group: C1 (1 irreducible representation).

                           A     All 
 -------------------------------------
 All molecular orbitals:
  - Alpha                  152   152 
  - Beta                   152   152 
 -------------------------------------
 Alpha orbitals:
  - Frozen occupied        33    33  
  - Active occupied        17    17  
  - Active virtual         102   102 
  - Frozen virtual         0     0   
 -------------------------------------
 Beta orbitals:
  - Frozen occupied        33    33  
  - Active occupied        17    17  
  - Active virtual         102   102 
  - Frozen virtual         0     0   
 -------------------------------------

 Import integrals:   CPU 0.00 s  wall 0.00 s

 Import integrals:   CPU 87.75 s  wall 22.97 s

 MP2 amplitudes:   CPU 0.16 s  wall 0.12 s

Running a double precision version
           CCSD T amplitudes will be solved using DIIS.

           Start     Size      MaxIter   EConv     TConv     
           3         7         100       1.00e-07  1.00e-05  
 ------------------------------------------------------------------------------
           Energy (a.u.)   Ediff      Tdiff       Comment
 ------------------------------------------------------------------------------
         -8058.38012303                           
     1   -8058.39135267   1.12e-02   8.18e-01     
     2   -8058.40740257   1.60e-02   1.01e-01     
     3   -8058.40869520   1.29e-03   4.23e-02     
     4   -8058.41050368   1.81e-03   1.37e-02     Switched to DIIS steps.
     5   -8058.41115302   6.49e-04   1.23e-02     
     6   -8058.41117986   2.68e-05   2.45e-03     
     7   -8058.41117436   5.50e-06   1.00e-03     
     8   -8058.41117618   1.82e-06   2.37e-04     
     9   -8058.41117754   1.35e-06   1.19e-04     
    10   -8058.41117782   2.89e-07   5.23e-05     
    11   -8058.41117790   7.22e-08   3.09e-05     
    12   -8058.41117788   1.99e-08   9.27e-06     
 ------------------------------------------------------------------------------
         -8058.41117788                           CCSD T converged.

End of double precision
 SCF energy                 = -8057.81339180
 MP2 energy                 = -8058.38012303
 CCSD correlation energy     =    -0.59778607
 CCSD total energy           = -8058.41117788

 CCSD  T1^2 = 0.0117  T2^2 = 0.2989  Leading amplitudes:

 Amplitude    Orbitals with energies
 -0.0208       43 (A) A                  ->    52 (A) A                   
              -0.5461                          0.0105                     
 -0.0208       43 (A) B                  ->    52 (A) B                   
              -0.5461                          0.0105                     
 -0.0207       47 (A) A                  ->    51 (A) A                   
              -0.4211                         -0.0229                     
 -0.0207       47 (A) B                  ->    51 (A) B                   
              -0.4211                         -0.0229                     

 Amplitude    Orbitals with energies
 -0.1199       50 (A) A      50 (A) B    ->    51 (A) A      51 (A) B     
              -0.3504       -0.3504           -0.0229       -0.0229       
  0.1199       50 (A) A      50 (A) B    ->    51 (A) B      51 (A) A     
              -0.3504       -0.3504           -0.0229       -0.0229       
  0.1199       50 (A) B      50 (A) A    ->    51 (A) A      51 (A) B     
              -0.3504       -0.3504           -0.0229       -0.0229       
 -0.1199       50 (A) B      50 (A) A    ->    51 (A) B      51 (A) A     
              -0.3504       -0.3504           -0.0229       -0.0229       

 Computing CCSD intemediates for later calculations in double precision
 Finished.

Running a double precision version
           CCSD Lambda amplitudes will be solved using DIIS.
           Start     Size      MaxIter   EConv     LConv     
           3         7         100       1.00e-07  1.00e-05  
 ------------------------------------------------------------------------------
            Enorm      Ldiff       Comment
 ------------------------------------------------------------------------------
     1     6.18e-02   4.94e-02     
     2     1.41e-02   5.29e-03     
     3     5.89e-03   2.46e-03     
     4     3.10e-03   1.23e-03     Switched to DIIS steps.
     5     9.90e-04   5.50e-04     
     6     4.60e-04   1.53e-04     
     7     1.48e-04   3.59e-05     
     8     6.66e-05   4.94e-06     
     9     2.38e-05   4.59e-06     
    10     1.01e-05   1.66e-06     
    11     3.69e-06   5.17e-07     
    12     1.85e-06   8.18e-08     
    13     8.28e-07   7.59e-08     
    14     3.71e-07   1.76e-08     
    15     1.89e-07   6.89e-09     
    16     7.49e-08   6.69e-09     
 ------------------------------------------------------------------------------
                                   CCSD Lambda converged.

 Computing density matrices in double precision...
           Orbital response amplitudes will be solved using DIIS.
           Start     Size      MaxIter   EConv     LConv     
           3         7         100       1.00e-06  1.00e-06  
 ------------------------------------------------------------------------------
            Enorm      Ldiff       Comment
 ------------------------------------------------------------------------------
     1     8.61e-02   8.52e-03     
     2     6.20e-02   1.77e-02     
     3     6.64e-02   2.07e-02     
     4     6.60e-03   2.74e-02     Switched to DIIS steps.
     5     2.70e-03   4.68e-04     
     6     9.34e-04   1.14e-04     
     7     1.62e-04   1.44e-04     
     8     8.98e-05   1.97e-05     
     9     2.33e-05   9.69e-06     
    10     8.24e-06   4.52e-07     
    11     3.57e-06   9.25e-08     
    12     1.12e-06   8.62e-08     
    13     4.62e-07   7.40e-08     
 ------------------------------------------------------------------------------
                                   Orbital response converged.

 Computing density matrices... Done.
 CCSD calculation:   CPU 1917.38 s  wall 490.27 s

 Transferring MO TPDM to AO TPDM
 Transferring g2_o1o1o1o1
 Transferring g2_o1o1o1v1
 Transferring g2_o1o1v1v1
 Transferring g2_o1v1o1v1
 Transferring g2_o1v1v1v1
 Transferring g2_v1v1v1v1
 Adding separable TPDM
 Computing TPDM gradient
 --------------------------------------------------------
 2e gradient
  Atom          X               Y               Z
 --------------------------------------------------------
    1        -59.065803       25.691448        0.000000  
    2          4.856076      -40.145883       -0.000000  
    3         34.673341      -13.104332        0.000000  
    4         19.536387       27.558768       -0.000000  
 --------------------------------------------------------
 --------------------------------------------------------
 Final gradient
  Atom          X               Y               Z
 --------------------------------------------------------
    1        -59.065803       25.691448        0.000000  
    2          4.856076      -40.145883       -0.000000  
    3         34.673341      -13.104332        0.000000  
    4         19.536387       27.558768       -0.000000  
 --------------------------------------------------------
 Analytic gradient from two-electron contribution:   CPU 452.30 s  wall 138.09 s

 Total ccman2 time:   CPU 2462.12 s  wall 652.91 s


 --------------------------------------------------------------

                    Orbital Energies (a.u.)
 --------------------------------------------------------------

 Alpha MOs
 -- Occupied --
*******-180.883-169.689-169.688-169.688-104.862 -80.039 -80.025
-37.937 -33.125 -33.121 -33.120 -24.309 -24.307 -24.307 -24.304
-24.304 -10.588  -8.056  -8.053  -8.053  -7.579  -7.565  -7.253
 -5.487  -5.476  -5.475  -5.471  -5.469  -5.469  -5.458  -5.456
 -5.456  -2.410  -2.405  -2.404  -2.392  -2.392  -1.137  -0.942
 -0.846  -0.690  -0.546  -0.526  -0.514  -0.425  -0.421  -0.417
 -0.375  -0.350
 -- Virtual --
 -0.023   0.011   0.061   0.065   0.081   0.081   0.105   0.108
  0.110   0.131   0.141   0.150   0.154   0.169   0.182   0.234
  0.278   0.325   0.336   0.367   0.387   0.388   0.406   0.425
  0.432   0.497   0.540   0.562   0.570   0.574   0.586   0.605
  0.652   0.689   0.721   0.722   0.792   0.804   0.821   0.879
  0.938   0.940   1.024   1.077   1.128   1.135   1.146   1.164
  1.196   1.218   1.397   1.507   1.545   1.591   1.629   1.777
  1.834   1.854   1.939   1.985   2.041   2.604   2.638   2.722
  4.475   4.489   4.489   4.521   4.633   4.773   6.530   6.558
  6.574   7.178   7.414  10.359  14.722  14.749  14.767  14.774
 14.858  14.886  26.673  26.756  26.988  28.882  29.526  29.551
 29.561  29.869  29.874  29.875  29.889  29.955 130.585 130.607
130.614 154.277 165.785 166.042 219.2161912.195
 --------------------------------------------------------------

          Ground-State Mulliken Net Atomic Charges

     Atom                 Charge (a.u.)
  ----------------------------------------
      1 I                    -0.126880
      2 P                     0.166027
      3 P                     0.004390
      4 Cl                   -0.043537
  ----------------------------------------
  Sum of atomic charges =    -0.000000

 -----------------------------------------------------------------
                    Cartesian Multipole Moments
 -----------------------------------------------------------------
    Charge (ESU x 10^10)
                -0.0000
    Dipole Moment (Debye)
         X      -0.1992      Y       0.7164      Z      -0.0000
       Tot       0.7436
    Quadrupole Moments (Debye-Ang)
        XX     -68.6460     XY      -2.6184     YY     -68.8643
        XZ       0.0000     YZ       0.0000     ZZ     -68.3111
    Octopole Moments (Debye-Ang^2)
       XXX      68.8376    XXY      -8.9574    XYY      23.4768
       YYY     -25.6636    XXZ      -0.0000    XYZ      -0.0000
       YYZ      -0.0000    XZZ      19.2744    YZZ      -6.4931
       ZZZ      -0.0000
    Hexadecapole Moments (Debye-Ang^3)
      XXXX   -1194.3276   XXXY     -10.6715   XXYY    -276.8095
      XYYY      -0.0068   YYYY    -474.7439   XXXZ      -0.0000
      XXYZ       0.0000   XYYZ       0.0000   YYYZ       0.0000
      XXZZ    -215.2710   XYZZ       0.7819   YYZZ     -97.8145
      XZZZ       0.0000   YZZZ       0.0000   ZZZZ    -100.7075
 -----------------------------------------------------------------
 DrvMan completing analytic gradient of the correlated energy
 Correlated dipole moment
            1
    1  -0.0783711
    2   0.2818540
    3  -0.0000000
 Energy read as -8058.411177877
 Full Analytical Gradient: (in a.u., or Hartree/Bohr)
             1             2             3             4
    1    0.00013253   -0.00017432    0.00003476    0.00000703
    2   -0.00007406   -0.00000682    0.00010504   -0.00002416
    3   -0.00000000    0.00000000    0.00000000   -0.00000000
 Gradient time:  CPU 0.78 s  wall 0.81 s
 ----------------------------------------------------------------
             Standard Nuclear Orientation (Angstroms)
    I     Atom           X                Y                Z
 ----------------------------------------------------------------
    1      I       1.4036354309    -0.2191631013     0.0000000000
    2      P      -0.3309043783     1.5430153098    -0.0000000000
    3      P      -2.2055384761     0.7364507842    -0.0000000000
    4      Cl     -2.1411197073    -1.3280204141     0.0000000000
 ----------------------------------------------------------------
 Nuclear Repulsion Energy =   574.6238677788 hartrees
 There are       50 alpha and       50 beta electrons

                       Distance Matrix (Angstroms)
             I (  1)   P (  2)   P (  3)
   P (  2)  2.472630
   P (  3)  3.733542  2.040784
   Cl(  4)  3.714142  3.394072  2.065476

 Requested basis set is 6-311++G(d,p)
 There are 63 shells and 152 basis functions
 A cutoff of  1.0D-14 yielded   1633 shell pairs
 There are     10301 function pairs (     11482 Cartesian)
 Smallest overlap matrix eigenvalue = 6.47E-04
 Guess MOs from SCF MO coefficient file

 -----------------------------------------------------------------------
  General SCF calculation program by
  Eric Jon Sundstrom, Paul Horn, Yuezhi Mao, Dmitri Zuev, Alec White,
  David Stuck, Shaama M.S., Shane Yost, Joonho Lee, David Small,
  Daniel Levine, Susi Lehtola, Hugh Burton, Evgeny Epifanovsky
 -----------------------------------------------------------------------
 Hartree-Fock
 using 4 threads for integral computing
 -------------------------------------------------------
 OpenMP Integral computing Module                
 Release: version 2.0, May 2017, Q-Chem Inc. Pleasanton 
 -------------------------------------------------------
 A restricted SCF calculation will be
 performed using DIIS
 SCF converges when DIIS error is below 1.0e-08
 ---------------------------------------
  Cycle       Energy         DIIS error
 ---------------------------------------
    1   -8057.8134012126      7.86e-06  
    2   -8057.8134014985      2.22e-06  
    3   -8057.8134015303      1.20e-06  
    4   -8057.8134015385      3.83e-07  
    5   -8057.8134015400      1.50e-07  
    6   -8057.8134015405      5.75e-08  
    7   -8057.8134015406      2.24e-08  
    8   -8057.8134015407      8.04e-09  Convergence criterion met
 ---------------------------------------
 SCF time:   CPU 8.62s  wall 2.00s 
 SCF   energy in the final basis set =    -8057.8134015407
 Total energy in the final basis set =    -8057.8134015407


 ------------------------------------------------------------------------------

   CCMAN2: suite of methods based on coupled cluster
           and equation of motion theories.

   Components:
   * libvmm-1.3-trunk
     by Evgeny Epifanovsky, Ilya Kaliman.
   * libtensor-2.5-trunk
     by Evgeny Epifanovsky, Michael Wormit, Dmitry Zuev, Sam Manzer, 
        Ilya Kaliman.
   * libcc-2.5-trunk
     by Evgeny Epifanovsky, Arik Landau, Tomasz Kus, Kirill Khistyaev, 
        Dmitry Zuev, Prashant Manohar, Xintian Feng, Anna Krylov, 
        Matthew Goldey, Alec White, Thomas Jagau, Kaushik Nanda, 
        Anastasia Gunina, Alexander Kunitsa, Joonho Lee.

   CCMAN original authors:
   Anna I. Krylov, C. David Sherrill, Steven R. Gwaltney,
   Edward F. C. Byrd (2000)
   Sergey V. Levchenko, Lyudmila V. Slipchenko, Tao Wang,
   Ana-Maria C. Cristian (2003)
   Piotr A. Pieniazek, C. Melania Oana, Evgeny Epifanovsky (2007)
   Prashant Manohar (2009)

 ------------------------------------------------------------------------------


 Allocating and initializing 29808MB of RAM...
 Calculation will run on 4 cores.


 Alpha MOs, Restricted
 -- Occupied --                  
******* -180.88 -169.69 -169.69 -169.69 -104.86  -80.04  -80.02
  1 A     2 A     3 A     4 A     5 A     6 A     7 A     8 A                  
-37.937 -33.125 -33.121 -33.120 -24.309 -24.308 -24.307 -24.304
  9 A    10 A    11 A    12 A    13 A    14 A    15 A    16 A                  
-24.304 -10.588  -8.056  -8.053  -8.053  -7.579  -7.565  -7.253
 17 A    18 A    19 A    20 A    21 A    22 A    23 A    24 A                  
 -5.487  -5.476  -5.475  -5.471  -5.469  -5.469  -5.458  -5.456
 25 A    26 A    27 A    28 A    29 A    30 A    31 A    32 A                  
 -5.456  -2.410  -2.405  -2.404  -2.393  -2.393  -1.137  -0.942
 33 A    34 A    35 A    36 A    37 A    38 A    39 A    40 A                  
 -0.846  -0.690  -0.546  -0.526  -0.514  -0.425  -0.421  -0.417
 41 A    42 A    43 A    44 A    45 A    46 A    47 A    48 A                  
 -0.375  -0.350
 49 A    50 A                                                                  
 -- Virtual --                   
 -0.023   0.011   0.061   0.065   0.081   0.081   0.105   0.108
 51 A    52 A    53 A    54 A    55 A    56 A    57 A    58 A                  
  0.110   0.131   0.141   0.150   0.154   0.169   0.182   0.234
 59 A    60 A    61 A    62 A    63 A    64 A    65 A    66 A                  
  0.278   0.325   0.336   0.367   0.387   0.388   0.407   0.425
 67 A    68 A    69 A    70 A    71 A    72 A    73 A    74 A                  
  0.432   0.497   0.539   0.562   0.570   0.573   0.586   0.605
 75 A    76 A    77 A    78 A    79 A    80 A    81 A    82 A                  
  0.652   0.689   0.721   0.723   0.792   0.804   0.821   0.879
 83 A    84 A    85 A    86 A    87 A    88 A    89 A    90 A                  
  0.938   0.940   1.024   1.077   1.128   1.135   1.146   1.164
 91 A    92 A    93 A    94 A    95 A    96 A    97 A    98 A                  
  1.196   1.218   1.397   1.507   1.545   1.591   1.629   1.778
 99 A   100 A   101 A   102 A   103 A   104 A   105 A   106 A                  
  1.834   1.854   1.939   1.985   2.041   2.604   2.638   2.722
107 A   108 A   109 A   110 A   111 A   112 A   113 A   114 A                  
  4.475   4.489   4.489   4.521   4.634   4.774   6.530   6.558
115 A   116 A   117 A   118 A   119 A   120 A   121 A   122 A                  
  6.574   7.178   7.414  10.359  14.722  14.749  14.767  14.774
123 A   124 A   125 A   126 A   127 A   128 A   129 A   130 A                  
 14.859  14.886  26.673  26.757  26.988  28.882  29.526  29.551
131 A   132 A   133 A   134 A   135 A   136 A   137 A   138 A                  
 29.561  29.869  29.874  29.875  29.889  29.955 130.585 130.607
139 A   140 A   141 A   142 A   143 A   144 A   145 A   146 A                  
130.614 154.277 165.785 166.042 219.2161912.195
147 A   148 A   149 A   150 A   151 A   152 A                                  

 Beta MOs, Restricted
 -- Occupied --                  
******* -180.88 -169.69 -169.69 -169.69 -104.86  -80.04  -80.02
  1 A     2 A     3 A     4 A     5 A     6 A     7 A     8 A                  
-37.937 -33.125 -33.121 -33.120 -24.309 -24.308 -24.307 -24.304
  9 A    10 A    11 A    12 A    13 A    14 A    15 A    16 A                  
-24.304 -10.588  -8.056  -8.053  -8.053  -7.579  -7.565  -7.253
 17 A    18 A    19 A    20 A    21 A    22 A    23 A    24 A                  
 -5.487  -5.476  -5.475  -5.471  -5.469  -5.469  -5.458  -5.456
 25 A    26 A    27 A    28 A    29 A    30 A    31 A    32 A                  
 -5.456  -2.410  -2.405  -2.404  -2.393  -2.393  -1.137  -0.942
 33 A    34 A    35 A    36 A    37 A    38 A    39 A    40 A                  
 -0.846  -0.690  -0.546  -0.526  -0.514  -0.425  -0.421  -0.417
 41 A    42 A    43 A    44 A    45 A    46 A    47 A    48 A                  
 -0.375  -0.350
 49 A    50 A                                                                  
 -- Virtual --                   
 -0.023   0.011   0.061   0.065   0.081   0.081   0.105   0.108
 51 A    52 A    53 A    54 A    55 A    56 A    57 A    58 A                  
  0.110   0.131   0.141   0.150   0.154   0.169   0.182   0.234
 59 A    60 A    61 A    62 A    63 A    64 A    65 A    66 A                  
  0.278   0.325   0.336   0.367   0.387   0.388   0.407   0.425
 67 A    68 A    69 A    70 A    71 A    72 A    73 A    74 A                  
  0.432   0.497   0.539   0.562   0.570   0.573   0.586   0.605
 75 A    76 A    77 A    78 A    79 A    80 A    81 A    82 A                  
  0.652   0.689   0.721   0.723   0.792   0.804   0.821   0.879
 83 A    84 A    85 A    86 A    87 A    88 A    89 A    90 A                  
  0.938   0.940   1.024   1.077   1.128   1.135   1.146   1.164
 91 A    92 A    93 A    94 A    95 A    96 A    97 A    98 A                  
  1.196   1.218   1.397   1.507   1.545   1.591   1.629   1.778
 99 A   100 A   101 A   102 A   103 A   104 A   105 A   106 A                  
  1.834   1.854   1.939   1.985   2.041   2.604   2.638   2.722
107 A   108 A   109 A   110 A   111 A   112 A   113 A   114 A                  
  4.475   4.489   4.489   4.521   4.634   4.774   6.530   6.558
115 A   116 A   117 A   118 A   119 A   120 A   121 A   122 A                  
  6.574   7.178   7.414  10.359  14.722  14.749  14.767  14.774
123 A   124 A   125 A   126 A   127 A   128 A   129 A   130 A                  
 14.859  14.886  26.673  26.757  26.988  28.882  29.526  29.551
131 A   132 A   133 A   134 A   135 A   136 A   137 A   138 A                  
 29.561  29.869  29.874  29.875  29.889  29.955 130.585 130.607
139 A   140 A   141 A   142 A   143 A   144 A   145 A   146 A                  
130.614 154.277 165.785 166.042 219.2161912.195
147 A   148 A   149 A   150 A   151 A   152 A                                  

 Occupation and symmetry of molecular orbitals

 Point group: C1 (1 irreducible representation).

                           A     All 
 -------------------------------------
 All molecular orbitals:
  - Alpha                  152   152 
  - Beta                   152   152 
 -------------------------------------
 Alpha orbitals:
  - Frozen occupied        33    33  
  - Active occupied        17    17  
  - Active virtual         102   102 
  - Frozen virtual         0     0   
 -------------------------------------
 Beta orbitals:
  - Frozen occupied        33    33  
  - Active occupied        17    17  
  - Active virtual         102   102 
  - Frozen virtual         0     0   
 -------------------------------------

 Import integrals:   CPU 0.00 s  wall 0.00 s

 Import integrals:   CPU 88.17 s  wall 23.33 s

 MP2 amplitudes:   CPU 0.16 s  wall 0.12 s

Running a double precision version
           CCSD T amplitudes will be solved using DIIS.

           Start     Size      MaxIter   EConv     TConv     
           3         7         100       1.00e-07  1.00e-05  
 ------------------------------------------------------------------------------
           Energy (a.u.)   Ediff      Tdiff       Comment
 ------------------------------------------------------------------------------
         -8058.38013348                           
     1   -8058.39135822   1.12e-02   8.18e-01     
     2   -8058.40740440   1.60e-02   1.01e-01     
     3   -8058.40869673   1.29e-03   4.23e-02     
     4   -8058.41050436   1.81e-03   1.37e-02     Switched to DIIS steps.
     5   -8058.41115313   6.49e-04   1.23e-02     
     6   -8058.41117991   2.68e-05   2.45e-03     
     7   -8058.41117441   5.50e-06   9.99e-04     
     8   -8058.41117623   1.82e-06   2.37e-04     
     9   -8058.41117758   1.35e-06   1.18e-04     
    10   -8058.41117787   2.88e-07   5.21e-05     
    11   -8058.41117794   7.19e-08   3.09e-05     
    12   -8058.41117792   1.96e-08   9.22e-06     
 ------------------------------------------------------------------------------
         -8058.41117792                           CCSD T converged.

End of double precision
 SCF energy                 = -8057.81340154
 MP2 energy                 = -8058.38013348
 CCSD correlation energy     =    -0.59777638
 CCSD total energy           = -8058.41117792

 CCSD  T1^2 = 0.0117  T2^2 = 0.2989  Leading amplitudes:

 Amplitude    Orbitals with energies
 -0.0208       43 (A) A                  ->    52 (A) A                   
              -0.5462                          0.0107                     
 -0.0208       43 (A) B                  ->    52 (A) B                   
              -0.5462                          0.0107                     
  0.0207       47 (A) A                  ->    51 (A) A                   
              -0.4212                         -0.0229                     
  0.0207       47 (A) B                  ->    51 (A) B                   
              -0.4212                         -0.0229                     

 Amplitude    Orbitals with energies
 -0.1200       50 (A) A      50 (A) B    ->    51 (A) A      51 (A) B     
              -0.3503       -0.3503           -0.0229       -0.0229       
  0.1200       50 (A) A      50 (A) B    ->    51 (A) B      51 (A) A     
              -0.3503       -0.3503           -0.0229       -0.0229       
  0.1200       50 (A) B      50 (A) A    ->    51 (A) A      51 (A) B     
              -0.3503       -0.3503           -0.0229       -0.0229       
 -0.1200       50 (A) B      50 (A) A    ->    51 (A) B      51 (A) A     
              -0.3503       -0.3503           -0.0229       -0.0229       

 Computing CCSD intemediates for later calculations in double precision
 Finished.

Running a double precision version
           CCSD Lambda amplitudes will be solved using DIIS.
           Start     Size      MaxIter   EConv     LConv     
           3         7         100       1.00e-07  1.00e-05  
 ------------------------------------------------------------------------------
            Enorm      Ldiff       Comment
 ------------------------------------------------------------------------------
     1     6.17e-02   4.93e-02     
     2     1.41e-02   5.29e-03     
     3     5.88e-03   2.45e-03     
     4     3.09e-03   1.22e-03     Switched to DIIS steps.
     5     9.89e-04   5.49e-04     
     6     4.60e-04   1.53e-04     
     7     1.48e-04   3.59e-05     
     8     6.64e-05   4.94e-06     
     9     2.38e-05   4.58e-06     
    10     1.01e-05   1.65e-06     
    11     3.67e-06   5.17e-07     
    12     1.84e-06   8.22e-08     
    13     8.24e-07   7.61e-08     
    14     3.70e-07   1.74e-08     
    15     1.88e-07   6.91e-09     
    16     7.45e-08   6.67e-09     
 ------------------------------------------------------------------------------
                                   CCSD Lambda converged.

 Computing density matrices in double precision...
           Orbital response amplitudes will be solved using DIIS.
           Start     Size      MaxIter   EConv     LConv     
           3         7         100       1.00e-06  1.00e-06  
 ------------------------------------------------------------------------------
            Enorm      Ldiff       Comment
 ------------------------------------------------------------------------------
     1     8.60e-02   8.53e-03     
     2     6.20e-02   1.77e-02     
     3     6.63e-02   2.06e-02     
     4     6.63e-03   2.74e-02     Switched to DIIS steps.
     5     2.73e-03   4.59e-04     
     6     9.32e-04   1.11e-04     
     7     1.62e-04   1.45e-04     
     8     8.95e-05   1.98e-05     
     9     2.33e-05   9.64e-06     
    10     8.22e-06   4.46e-07     
    11     3.56e-06   9.18e-08     
    12     1.11e-06   8.62e-08     
    13     4.61e-07   7.31e-08     
 ------------------------------------------------------------------------------
                                   Orbital response converged.

 Computing density matrices... Done.
 CCSD calculation:   CPU 1918.36 s  wall 490.19 s

 Transferring MO TPDM to AO TPDM
 Transferring g2_o1o1o1o1
 Transferring g2_o1o1o1v1
 Transferring g2_o1o1v1v1
 Transferring g2_o1v1o1v1
 Transferring g2_o1v1v1v1
 Transferring g2_v1v1v1v1
 Adding separable TPDM
 Computing TPDM gradient
 --------------------------------------------------------
 2e gradient
  Atom          X               Y               Z
 --------------------------------------------------------
    1        -59.100537       25.730541       -0.000000  
    2          4.865294      -40.187399        0.000000  
    3         34.683984      -13.109966       -0.000000  
    4         19.551258       27.566823       -0.000000  
 --------------------------------------------------------
 --------------------------------------------------------
 Final gradient
  Atom          X               Y               Z
 --------------------------------------------------------
    1        -59.100537       25.730541       -0.000000  
    2          4.865294      -40.187399        0.000000  
    3         34.683984      -13.109966       -0.000000  
    4         19.551258       27.566823       -0.000000  
 --------------------------------------------------------
 Analytic gradient from two-electron contribution:   CPU 443.63 s  wall 136.55 s

 Total ccman2 time:   CPU 2454.88 s  wall 651.69 s


 --------------------------------------------------------------

                    Orbital Energies (a.u.)
 --------------------------------------------------------------

 Alpha MOs
 -- Occupied --
*******-180.883-169.689-169.689-169.688-104.862 -80.039 -80.025
-37.937 -33.125 -33.121 -33.120 -24.309 -24.308 -24.307 -24.304
-24.304 -10.588  -8.056  -8.053  -8.053  -7.579  -7.565  -7.253
 -5.487  -5.476  -5.475  -5.471  -5.469  -5.469  -5.458  -5.456
 -5.456  -2.410  -2.405  -2.404  -2.393  -2.393  -1.137  -0.942
 -0.846  -0.690  -0.546  -0.526  -0.514  -0.425  -0.421  -0.417
 -0.375  -0.350
 -- Virtual --
 -0.023   0.011   0.061   0.065   0.081   0.081   0.105   0.108
  0.110   0.131   0.141   0.150   0.154   0.169   0.182   0.234
  0.278   0.325   0.336   0.367   0.387   0.388   0.407   0.425
  0.432   0.497   0.539   0.562   0.570   0.573   0.586   0.605
  0.652   0.689   0.721   0.723   0.792   0.804   0.821   0.879
  0.938   0.940   1.024   1.077   1.128   1.135   1.146   1.164
  1.196   1.218   1.397   1.507   1.545   1.591   1.629   1.778
  1.834   1.854   1.939   1.985   2.041   2.604   2.638   2.722
  4.475   4.489   4.489   4.521   4.634   4.774   6.530   6.558
  6.574   7.178   7.414  10.359  14.722  14.749  14.767  14.774
 14.859  14.886  26.673  26.757  26.988  28.882  29.526  29.551
 29.561  29.869  29.874  29.875  29.889  29.955 130.585 130.607
130.614 154.277 165.785 166.042 219.2161912.195
 --------------------------------------------------------------

          Ground-State Mulliken Net Atomic Charges

     Atom                 Charge (a.u.)
  ----------------------------------------
      1 I                    -0.126661
      2 P                     0.165806
      3 P                     0.004410
      4 Cl                   -0.043555
  ----------------------------------------
  Sum of atomic charges =    -0.000000

 -----------------------------------------------------------------
                    Cartesian Multipole Moments
 -----------------------------------------------------------------
    Charge (ESU x 10^10)
                -0.0000
    Dipole Moment (Debye)
         X      -0.1945      Y       0.7148      Z      -0.0000
       Tot       0.7408
    Quadrupole Moments (Debye-Ang)
        XX     -68.6523     XY      -2.6162     YY     -68.8642
        XZ      -0.0000     YZ       0.0000     ZZ     -68.3086
    Octopole Moments (Debye-Ang^2)
       XXX      69.0329    XXY      -8.9536    XYY      23.5439
       YYY     -25.6694    XXZ      -0.0000    XYZ      -0.0000
       YYZ      -0.0000    XZZ      19.3397    YZZ      -6.4938
       ZZZ       0.0000
    Hexadecapole Moments (Debye-Ang^3)
      XXXX   -1193.4940   XXXY     -10.6615   XXYY    -276.6562
      XYYY      -0.0470   YYYY    -474.7490   XXXZ       0.0000
      XXYZ       0.0000   XYYZ       0.0000   YYYZ       0.0000
      XXZZ    -215.1073   XYZZ       0.7711   YYZZ     -97.8136
      XZZZ       0.0000   YZZZ       0.0000   ZZZZ    -100.6985
 -----------------------------------------------------------------
 DrvMan completing analytic gradient of the correlated energy
 Correlated dipole moment
            1
    1  -0.0765067
    2   0.2812412
    3  -0.0000000
 Energy read as -8058.411177921
 Full Analytical Gradient: (in a.u., or Hartree/Bohr)
             1             2             3             4
    1   -0.00010698    0.00000153    0.00009345    0.00001200
    2    0.00010523   -0.00015986    0.00007677   -0.00002213
    3   -0.00000000    0.00000000   -0.00000000    0.00000000
 Gradient time:  CPU 0.75 s  wall 0.77 s
 ----------------------------------------------------------------
             Standard Nuclear Orientation (Angstroms)
    I     Atom           X                Y                Z
 ----------------------------------------------------------------
    1      I       1.4046354309    -0.2181631013     0.0000000000
    2      P      -0.3309043783     1.5430153098    -0.0000000000
    3      P      -2.2055384761     0.7364507842    -0.0000000000
    4      Cl     -2.1411197073    -1.3280204141     0.0000000000
 ----------------------------------------------------------------
 Nuclear Repulsion Energy =   574.5598641639 hartrees
 There are       50 alpha and       50 beta electrons

                       Distance Matrix (Angstroms)
             I (  1)   P (  2)   P (  3)
   P (  2)  2.472620
   P (  3)  3.734253  2.040784
   Cl(  4)  3.715395  3.394072  2.065476

 Requested basis set is 6-311++G(d,p)
 There are 63 shells and 152 basis functions
 A cutoff of  1.0D-14 yielded   1632 shell pairs
 There are     10296 function pairs (     11476 Cartesian)
 Smallest overlap matrix eigenvalue = 6.47E-04
 Guess MOs from SCF MO coefficient file

 -----------------------------------------------------------------------
  General SCF calculation program by
  Eric Jon Sundstrom, Paul Horn, Yuezhi Mao, Dmitri Zuev, Alec White,
  David Stuck, Shaama M.S., Shane Yost, Joonho Lee, David Small,
  Daniel Levine, Susi Lehtola, Hugh Burton, Evgeny Epifanovsky
 -----------------------------------------------------------------------
 Hartree-Fock
 using 4 threads for integral computing
 -------------------------------------------------------
 OpenMP Integral computing Module                
 Release: version 2.0, May 2017, Q-Chem Inc. Pleasanton 
 -------------------------------------------------------
 A restricted SCF calculation will be
 performed using DIIS
 SCF converges when DIIS error is below 1.0e-08
 ---------------------------------------
  Cycle       Energy         DIIS error
 ---------------------------------------
    1   -8057.8134027776      3.47e-06  
    2   -8057.8134028548      1.00e-06  
    3   -8057.8134028685      3.86e-07  
    4   -8057.8134028706      1.95e-07  
    5   -8057.8134028710      6.62e-08  
    6   -8057.8134028710      2.01e-08  
    7   -8057.8134028711      6.70e-09  Convergence criterion met
 ---------------------------------------
 SCF time:   CPU 7.10s  wall 2.00s 
 SCF   energy in the final basis set =    -8057.8134028711
 Total energy in the final basis set =    -8057.8134028711


 ------------------------------------------------------------------------------

   CCMAN2: suite of methods based on coupled cluster
           and equation of motion theories.

   Components:
   * libvmm-1.3-trunk
     by Evgeny Epifanovsky, Ilya Kaliman.
   * libtensor-2.5-trunk
     by Evgeny Epifanovsky, Michael Wormit, Dmitry Zuev, Sam Manzer, 
        Ilya Kaliman.
   * libcc-2.5-trunk
     by Evgeny Epifanovsky, Arik Landau, Tomasz Kus, Kirill Khistyaev, 
        Dmitry Zuev, Prashant Manohar, Xintian Feng, Anna Krylov, 
        Matthew Goldey, Alec White, Thomas Jagau, Kaushik Nanda, 
        Anastasia Gunina, Alexander Kunitsa, Joonho Lee.

   CCMAN original authors:
   Anna I. Krylov, C. David Sherrill, Steven R. Gwaltney,
   Edward F. C. Byrd (2000)
   Sergey V. Levchenko, Lyudmila V. Slipchenko, Tao Wang,
   Ana-Maria C. Cristian (2003)
   Piotr A. Pieniazek, C. Melania Oana, Evgeny Epifanovsky (2007)
   Prashant Manohar (2009)

 ------------------------------------------------------------------------------


 Allocating and initializing 29808MB of RAM...
 Calculation will run on 4 cores.


 Alpha MOs, Restricted
 -- Occupied --                  
******* -180.88 -169.69 -169.69 -169.69 -104.86  -80.04  -80.02
  1 A     2 A     3 A     4 A     5 A     6 A     7 A     8 A                  
-37.937 -33.125 -33.121 -33.120 -24.309 -24.308 -24.307 -24.304
  9 A    10 A    11 A    12 A    13 A    14 A    15 A    16 A                  
-24.304 -10.588  -8.056  -8.053  -8.053  -7.579  -7.565  -7.253
 17 A    18 A    19 A    20 A    21 A    22 A    23 A    24 A                  
 -5.487  -5.476  -5.475  -5.471  -5.469  -5.469  -5.458  -5.456
 25 A    26 A    27 A    28 A    29 A    30 A    31 A    32 A                  
 -5.456  -2.410  -2.405  -2.404  -2.393  -2.393  -1.137  -0.942
 33 A    34 A    35 A    36 A    37 A    38 A    39 A    40 A                  
 -0.846  -0.690  -0.546  -0.526  -0.514  -0.425  -0.421  -0.417
 41 A    42 A    43 A    44 A    45 A    46 A    47 A    48 A                  
 -0.375  -0.350
 49 A    50 A                                                                  
 -- Virtual --                   
 -0.023   0.011   0.061   0.065   0.081   0.081   0.105   0.108
 51 A    52 A    53 A    54 A    55 A    56 A    57 A    58 A                  
  0.110   0.131   0.141   0.150   0.154   0.169   0.182   0.234
 59 A    60 A    61 A    62 A    63 A    64 A    65 A    66 A                  
  0.278   0.325   0.336   0.367   0.387   0.388   0.407   0.425
 67 A    68 A    69 A    70 A    71 A    72 A    73 A    74 A                  
  0.432   0.497   0.539   0.562   0.570   0.573   0.586   0.605
 75 A    76 A    77 A    78 A    79 A    80 A    81 A    82 A                  
  0.652   0.689   0.721   0.722   0.792   0.804   0.821   0.879
 83 A    84 A    85 A    86 A    87 A    88 A    89 A    90 A                  
  0.938   0.940   1.024   1.077   1.128   1.135   1.146   1.164
 91 A    92 A    93 A    94 A    95 A    96 A    97 A    98 A                  
  1.196   1.218   1.397   1.507   1.545   1.591   1.629   1.778
 99 A   100 A   101 A   102 A   103 A   104 A   105 A   106 A                  
  1.834   1.854   1.939   1.985   2.041   2.604   2.638   2.722
107 A   108 A   109 A   110 A   111 A   112 A   113 A   114 A                  
  4.475   4.489   4.489   4.521   4.634   4.773   6.530   6.558
115 A   116 A   117 A   118 A   119 A   120 A   121 A   122 A                  
  6.574   7.178   7.414  10.359  14.722  14.749  14.767  14.774
123 A   124 A   125 A   126 A   127 A   128 A   129 A   130 A                  
 14.859  14.886  26.673  26.757  26.988  28.882  29.526  29.551
131 A   132 A   133 A   134 A   135 A   136 A   137 A   138 A                  
 29.561  29.869  29.874  29.875  29.889  29.955 130.585 130.607
139 A   140 A   141 A   142 A   143 A   144 A   145 A   146 A                  
130.614 154.277 165.785 166.042 219.2161912.195
147 A   148 A   149 A   150 A   151 A   152 A                                  

 Beta MOs, Restricted
 -- Occupied --                  
******* -180.88 -169.69 -169.69 -169.69 -104.86  -80.04  -80.02
  1 A     2 A     3 A     4 A     5 A     6 A     7 A     8 A                  
-37.937 -33.125 -33.121 -33.120 -24.309 -24.308 -24.307 -24.304
  9 A    10 A    11 A    12 A    13 A    14 A    15 A    16 A                  
-24.304 -10.588  -8.056  -8.053  -8.053  -7.579  -7.565  -7.253
 17 A    18 A    19 A    20 A    21 A    22 A    23 A    24 A                  
 -5.487  -5.476  -5.475  -5.471  -5.469  -5.469  -5.458  -5.456
 25 A    26 A    27 A    28 A    29 A    30 A    31 A    32 A                  
 -5.456  -2.410  -2.405  -2.404  -2.393  -2.393  -1.137  -0.942
 33 A    34 A    35 A    36 A    37 A    38 A    39 A    40 A                  
 -0.846  -0.690  -0.546  -0.526  -0.514  -0.425  -0.421  -0.417
 41 A    42 A    43 A    44 A    45 A    46 A    47 A    48 A                  
 -0.375  -0.350
 49 A    50 A                                                                  
 -- Virtual --                   
 -0.023   0.011   0.061   0.065   0.081   0.081   0.105   0.108
 51 A    52 A    53 A    54 A    55 A    56 A    57 A    58 A                  
  0.110   0.131   0.141   0.150   0.154   0.169   0.182   0.234
 59 A    60 A    61 A    62 A    63 A    64 A    65 A    66 A                  
  0.278   0.325   0.336   0.367   0.387   0.388   0.407   0.425
 67 A    68 A    69 A    70 A    71 A    72 A    73 A    74 A                  
  0.432   0.497   0.539   0.562   0.570   0.573   0.586   0.605
 75 A    76 A    77 A    78 A    79 A    80 A    81 A    82 A                  
  0.652   0.689   0.721   0.722   0.792   0.804   0.821   0.879
 83 A    84 A    85 A    86 A    87 A    88 A    89 A    90 A                  
  0.938   0.940   1.024   1.077   1.128   1.135   1.146   1.164
 91 A    92 A    93 A    94 A    95 A    96 A    97 A    98 A                  
  1.196   1.218   1.397   1.507   1.545   1.591   1.629   1.778
 99 A   100 A   101 A   102 A   103 A   104 A   105 A   106 A                  
  1.834   1.854   1.939   1.985   2.041   2.604   2.638   2.722
107 A   108 A   109 A   110 A   111 A   112 A   113 A   114 A                  
  4.475   4.489   4.489   4.521   4.634   4.773   6.530   6.558
115 A   116 A   117 A   118 A   119 A   120 A   121 A   122 A                  
  6.574   7.178   7.414  10.359  14.722  14.749  14.767  14.774
123 A   124 A   125 A   126 A   127 A   128 A   129 A   130 A                  
 14.859  14.886  26.673  26.757  26.988  28.882  29.526  29.551
131 A   132 A   133 A   134 A   135 A   136 A   137 A   138 A                  
 29.561  29.869  29.874  29.875  29.889  29.955 130.585 130.607
139 A   140 A   141 A   142 A   143 A   144 A   145 A   146 A                  
130.614 154.277 165.785 166.042 219.2161912.195
147 A   148 A   149 A   150 A   151 A   152 A                                  

 Occupation and symmetry of molecular orbitals

 Point group: C1 (1 irreducible representation).

                           A     All 
 -------------------------------------
 All molecular orbitals:
  - Alpha                  152   152 
  - Beta                   152   152 
 -------------------------------------
 Alpha orbitals:
  - Frozen occupied        33    33  
  - Active occupied        17    17  
  - Active virtual         102   102 
  - Frozen virtual         0     0   
 -------------------------------------
 Beta orbitals:
  - Frozen occupied        33    33  
  - Active occupied        17    17  
  - Active virtual         102   102 
  - Frozen virtual         0     0   
 -------------------------------------

 Import integrals:   CPU 0.00 s  wall 0.00 s

 Import integrals:   CPU 87.73 s  wall 22.95 s

 MP2 amplitudes:   CPU 0.16 s  wall 0.12 s

Running a double precision version
           CCSD T amplitudes will be solved using DIIS.

           Start     Size      MaxIter   EConv     TConv     
           3         7         100       1.00e-07  1.00e-05  
 ------------------------------------------------------------------------------
           Energy (a.u.)   Ediff      Tdiff       Comment
 ------------------------------------------------------------------------------
         -8058.38013273                           
     1   -8058.39135769   1.12e-02   8.18e-01     
     2   -8058.40740430   1.60e-02   1.01e-01     
     3   -8058.40869653   1.29e-03   4.23e-02     
     4   -8058.41050423   1.81e-03   1.37e-02     Switched to DIIS steps.
     5   -8058.41115307   6.49e-04   1.23e-02     
     6   -8058.41117987   2.68e-05   2.45e-03     
     7   -8058.41117437   5.50e-06   9.99e-04     
     8   -8058.41117620   1.82e-06   2.37e-04     
     9   -8058.41117754   1.35e-06   1.18e-04     
    10   -8058.41117783   2.89e-07   5.21e-05     
    11   -8058.41117790   7.20e-08   3.09e-05     
    12   -8058.41117789   1.96e-08   9.22e-06     
 ------------------------------------------------------------------------------
         -8058.41117789                           CCSD T converged.

End of double precision
 SCF energy                 = -8057.81340287
 MP2 energy                 = -8058.38013273
 CCSD correlation energy     =    -0.59777501
 CCSD total energy           = -8058.41117789

 CCSD  T1^2 = 0.0117  T2^2 = 0.2989  Leading amplitudes:

 Amplitude    Orbitals with energies
 -0.0208       43 (A) A                  ->    52 (A) A                   
              -0.5462                          0.0107                     
 -0.0208       43 (A) B                  ->    52 (A) B                   
              -0.5462                          0.0107                     
 -0.0207       47 (A) A                  ->    51 (A) A                   
              -0.4212                         -0.0229                     
 -0.0207       47 (A) B                  ->    51 (A) B                   
              -0.4212                         -0.0229                     

 Amplitude    Orbitals with energies
 -0.1200       50 (A) A      50 (A) B    ->    51 (A) A      51 (A) B     
              -0.3504       -0.3504           -0.0229       -0.0229       
  0.1200       50 (A) A      50 (A) B    ->    51 (A) B      51 (A) A     
              -0.3504       -0.3504           -0.0229       -0.0229       
  0.1200       50 (A) B      50 (A) A    ->    51 (A) A      51 (A) B     
              -0.3504       -0.3504           -0.0229       -0.0229       
 -0.1200       50 (A) B      50 (A) A    ->    51 (A) B      51 (A) A     
              -0.3504       -0.3504           -0.0229       -0.0229       

 Computing CCSD intemediates for later calculations in double precision
 Finished.

Running a double precision version
           CCSD Lambda amplitudes will be solved using DIIS.
           Start     Size      MaxIter   EConv     LConv     
           3         7         100       1.00e-07  1.00e-05  
 ------------------------------------------------------------------------------
            Enorm      Ldiff       Comment
 ------------------------------------------------------------------------------
     1     6.17e-02   4.93e-02     
     2     1.41e-02   5.29e-03     
     3     5.88e-03   2.45e-03     
     4     3.09e-03   1.23e-03     Switched to DIIS steps.
     5     9.89e-04   5.49e-04     
     6     4.60e-04   1.53e-04     
     7     1.48e-04   3.59e-05     
     8     6.64e-05   4.94e-06     
     9     2.38e-05   4.58e-06     
    10     1.01e-05   1.65e-06     
    11     3.68e-06   5.17e-07     
    12     1.84e-06   8.22e-08     
    13     8.25e-07   7.61e-08     
    14     3.70e-07   1.74e-08     
    15     1.88e-07   6.90e-09     
    16     7.46e-08   6.68e-09     
 ------------------------------------------------------------------------------
                                   CCSD Lambda converged.

 Computing density matrices in double precision...
           Orbital response amplitudes will be solved using DIIS.
           Start     Size      MaxIter   EConv     LConv     
           3         7         100       1.00e-06  1.00e-06  
 ------------------------------------------------------------------------------
            Enorm      Ldiff       Comment
 ------------------------------------------------------------------------------
     1     8.60e-02   8.54e-03     
     2     6.20e-02   1.77e-02     
     3     6.63e-02   2.06e-02     
     4     6.62e-03   2.74e-02     Switched to DIIS steps.
     5     2.73e-03   4.59e-04     
     6     9.32e-04   1.11e-04     
     7     1.62e-04   1.45e-04     
     8     8.95e-05   1.97e-05     
     9     2.33e-05   9.64e-06     
    10     8.22e-06   4.46e-07     
    11     3.56e-06   9.20e-08     
    12     1.11e-06   8.62e-08     
    13     4.61e-07   7.32e-08     
 ------------------------------------------------------------------------------
                                   Orbital response converged.

 Computing density matrices... Done.
 CCSD calculation:   CPU 1919.67 s  wall 490.66 s

 Transferring MO TPDM to AO TPDM
 Transferring g2_o1o1o1o1
 Transferring g2_o1o1o1v1
 Transferring g2_o1o1v1v1
 Transferring g2_o1v1o1v1
 Transferring g2_o1v1v1v1
 Transferring g2_v1v1v1v1
 Adding separable TPDM
 Computing TPDM gradient
 --------------------------------------------------------
 2e gradient
  Atom          X               Y               Z
 --------------------------------------------------------
    1        -59.102813       25.708111        0.000000  
    2          4.881073      -40.170302       -0.000000  
    3         34.680754      -13.103776        0.000000  
    4         19.540986       27.565967       -0.000000  
 --------------------------------------------------------
 --------------------------------------------------------
 Final gradient
  Atom          X               Y               Z
 --------------------------------------------------------
    1        -59.102813       25.708111        0.000000  
    2          4.881073      -40.170302       -0.000000  
    3         34.680754      -13.103776        0.000000  
    4         19.540986       27.565967       -0.000000  
 --------------------------------------------------------
 Analytic gradient from two-electron contribution:   CPU 443.03 s  wall 136.17 s

 Total ccman2 time:   CPU 2455.16 s  wall 651.39 s


 --------------------------------------------------------------

                    Orbital Energies (a.u.)
 --------------------------------------------------------------

 Alpha MOs
 -- Occupied --
*******-180.883-169.689-169.689-169.688-104.862 -80.039 -80.025
-37.937 -33.125 -33.121 -33.120 -24.309 -24.308 -24.307 -24.304
-24.304 -10.588  -8.056  -8.053  -8.053  -7.579  -7.565  -7.253
 -5.487  -5.476  -5.475  -5.471  -5.469  -5.469  -5.458  -5.456
 -5.456  -2.410  -2.405  -2.404  -2.393  -2.393  -1.137  -0.942
 -0.846  -0.690  -0.546  -0.526  -0.514  -0.425  -0.421  -0.417
 -0.375  -0.350
 -- Virtual --
 -0.023   0.011   0.061   0.065   0.081   0.081   0.105   0.108
  0.110   0.131   0.141   0.150   0.154   0.169   0.182   0.234
  0.278   0.325   0.336   0.367   0.387   0.388   0.407   0.425
  0.432   0.497   0.539   0.562   0.570   0.573   0.586   0.605
  0.652   0.689   0.721   0.722   0.792   0.804   0.821   0.879
  0.938   0.940   1.024   1.077   1.128   1.135   1.146   1.164
  1.196   1.218   1.397   1.507   1.545   1.591   1.629   1.778
  1.834   1.854   1.939   1.985   2.041   2.604   2.638   2.722
  4.475   4.489   4.489   4.521   4.634   4.773   6.530   6.558
  6.574   7.178   7.414  10.359  14.722  14.749  14.767  14.774
 14.859  14.886  26.673  26.757  26.988  28.882  29.526  29.551
 29.561  29.869  29.874  29.875  29.889  29.955 130.585 130.607
130.614 154.277 165.785 166.042 219.2161912.195
 --------------------------------------------------------------

          Ground-State Mulliken Net Atomic Charges

     Atom                 Charge (a.u.)
  ----------------------------------------
      1 I                    -0.126613
      2 P                     0.165734
      3 P                     0.004513
      4 Cl                   -0.043634
  ----------------------------------------
  Sum of atomic charges =    -0.000000

 -----------------------------------------------------------------
                    Cartesian Multipole Moments
 -----------------------------------------------------------------
    Charge (ESU x 10^10)
                -0.0000
    Dipole Moment (Debye)
         X      -0.1944      Y       0.7143      Z       0.0000
       Tot       0.7402
    Quadrupole Moments (Debye-Ang)
        XX     -68.6474     XY      -2.6162     YY     -68.8691
        XZ      -0.0000     YZ      -0.0000     ZZ     -68.3085
    Octopole Moments (Debye-Ang^2)
       XXX      68.9501    XXY      -8.9836    XYY      23.5127
       YYY     -25.7594    XXZ       0.0000    XYZ       0.0000
       YYZ      -0.0000    XZZ      19.3109    YZZ      -6.5235
       ZZZ       0.0000
    Hexadecapole Moments (Debye-Ang^3)
      XXXX   -1193.8848   XXXY     -10.7832   XXYY    -276.7348
      XYYY      -0.1348   YYYY    -474.7123   XXXZ      -0.0000
      XXYZ      -0.0000   XYYZ       0.0000   YYYZ      -0.0000
      XXZZ    -215.1872   XYZZ       0.7364   YYZZ     -97.8025
      XZZZ      -0.0000   YZZZ      -0.0000   ZZZZ    -100.6978
 -----------------------------------------------------------------
 DrvMan completing analytic gradient of the correlated energy
 Correlated dipole moment
            1
    1  -0.0764689
    2   0.2810133
    3   0.0000000
 Energy read as -8058.411177885
 Full Analytical Gradient: (in a.u., or Hartree/Bohr)
             1             2             3             4
    1   -0.00007687    0.00000947    0.00006390    0.00000349
    2    0.00012427   -0.00019944    0.00009012   -0.00001494
    3   -0.00000000    0.00000000    0.00000000   -0.00000000
 Gradient time:  CPU 0.76 s  wall 0.80 s
 ----------------------------------------------------------------
             Standard Nuclear Orientation (Angstroms)
    I     Atom           X                Y                Z
 ----------------------------------------------------------------
    1      I       1.4046354309    -0.2201631013     0.0000000000
    2      P      -0.3309043783     1.5430153098    -0.0000000000
    3      P      -2.2055384761     0.7364507842    -0.0000000000
    4      Cl     -2.1411197073    -1.3280204141     0.0000000000
 ----------------------------------------------------------------
 Nuclear Repulsion Energy =   574.4670537755 hartrees
 There are       50 alpha and       50 beta electrons

                       Distance Matrix (Angstroms)
             I (  1)   P (  2)   P (  3)
   P (  2)  2.474045
   P (  3)  3.734764  2.040784
   Cl(  4)  3.714798  3.394072  2.065476

 Requested basis set is 6-311++G(d,p)
 There are 63 shells and 152 basis functions
 A cutoff of  1.0D-14 yielded   1633 shell pairs
 There are     10301 function pairs (     11482 Cartesian)
 Smallest overlap matrix eigenvalue = 6.47E-04
 Guess MOs from SCF MO coefficient file

 -----------------------------------------------------------------------
  General SCF calculation program by
  Eric Jon Sundstrom, Paul Horn, Yuezhi Mao, Dmitri Zuev, Alec White,
  David Stuck, Shaama M.S., Shane Yost, Joonho Lee, David Small,
  Daniel Levine, Susi Lehtola, Hugh Burton, Evgeny Epifanovsky
 -----------------------------------------------------------------------
 Hartree-Fock
 using 4 threads for integral computing
 -------------------------------------------------------
 OpenMP Integral computing Module                
 Release: version 2.0, May 2017, Q-Chem Inc. Pleasanton 
 -------------------------------------------------------
 A restricted SCF calculation will be
 performed using DIIS
 SCF converges when DIIS error is below 1.0e-08
 ---------------------------------------
  Cycle       Energy         DIIS error
 ---------------------------------------
    1   -8057.8133901518      7.92e-06  
    2   -8057.8133904567      2.14e-06  
    3   -8057.8133904920      1.14e-06  
    4   -8057.8133904995      3.80e-07  
    5   -8057.8133905009      1.47e-07  
    6   -8057.8133905014      5.12e-08  
    7   -8057.8133905014      2.16e-08  
    8   -8057.8133905014      9.26e-09  Convergence criterion met
 ---------------------------------------
 SCF time:   CPU 8.40s  wall 2.00s 
 SCF   energy in the final basis set =    -8057.8133905014
 Total energy in the final basis set =    -8057.8133905014


 ------------------------------------------------------------------------------

   CCMAN2: suite of methods based on coupled cluster
           and equation of motion theories.

   Components:
   * libvmm-1.3-trunk
     by Evgeny Epifanovsky, Ilya Kaliman.
   * libtensor-2.5-trunk
     by Evgeny Epifanovsky, Michael Wormit, Dmitry Zuev, Sam Manzer, 
        Ilya Kaliman.
   * libcc-2.5-trunk
     by Evgeny Epifanovsky, Arik Landau, Tomasz Kus, Kirill Khistyaev, 
        Dmitry Zuev, Prashant Manohar, Xintian Feng, Anna Krylov, 
        Matthew Goldey, Alec White, Thomas Jagau, Kaushik Nanda, 
        Anastasia Gunina, Alexander Kunitsa, Joonho Lee.

   CCMAN original authors:
   Anna I. Krylov, C. David Sherrill, Steven R. Gwaltney,
   Edward F. C. Byrd (2000)
   Sergey V. Levchenko, Lyudmila V. Slipchenko, Tao Wang,
   Ana-Maria C. Cristian (2003)
   Piotr A. Pieniazek, C. Melania Oana, Evgeny Epifanovsky (2007)
   Prashant Manohar (2009)

 ------------------------------------------------------------------------------


 Allocating and initializing 29808MB of RAM...
 Calculation will run on 4 cores.


 Alpha MOs, Restricted
 -- Occupied --                  
******* -180.88 -169.69 -169.69 -169.69 -104.86  -80.04  -80.02
  1 A     2 A     3 A     4 A     5 A     6 A     7 A     8 A                  
-37.937 -33.125 -33.121 -33.120 -24.309 -24.307 -24.307 -24.304
  9 A    10 A    11 A    12 A    13 A    14 A    15 A    16 A                  
-24.304 -10.588  -8.056  -8.053  -8.053  -7.579  -7.565  -7.253
 17 A    18 A    19 A    20 A    21 A    22 A    23 A    24 A                  
 -5.487  -5.476  -5.475  -5.471  -5.469  -5.469  -5.458  -5.456
 25 A    26 A    27 A    28 A    29 A    30 A    31 A    32 A                  
 -5.456  -2.410  -2.405  -2.404  -2.392  -2.392  -1.137  -0.942
 33 A    34 A    35 A    36 A    37 A    38 A    39 A    40 A                  
 -0.846  -0.690  -0.546  -0.526  -0.514  -0.425  -0.421  -0.417
 41 A    42 A    43 A    44 A    45 A    46 A    47 A    48 A                  
 -0.375  -0.350
 49 A    50 A                                                                  
 -- Virtual --                   
 -0.023   0.011   0.061   0.065   0.081   0.081   0.105   0.108
 51 A    52 A    53 A    54 A    55 A    56 A    57 A    58 A                  
  0.110   0.131   0.141   0.150   0.154   0.169   0.182   0.234
 59 A    60 A    61 A    62 A    63 A    64 A    65 A    66 A                  
  0.278   0.325   0.336   0.367   0.387   0.388   0.406   0.425
 67 A    68 A    69 A    70 A    71 A    72 A    73 A    74 A                  
  0.432   0.497   0.540   0.562   0.570   0.574   0.586   0.605
 75 A    76 A    77 A    78 A    79 A    80 A    81 A    82 A                  
  0.652   0.689   0.721   0.722   0.792   0.804   0.821   0.879
 83 A    84 A    85 A    86 A    87 A    88 A    89 A    90 A                  
  0.938   0.940   1.024   1.077   1.128   1.135   1.146   1.164
 91 A    92 A    93 A    94 A    95 A    96 A    97 A    98 A                  
  1.196   1.218   1.397   1.507   1.545   1.591   1.629   1.777
 99 A   100 A   101 A   102 A   103 A   104 A   105 A   106 A                  
  1.834   1.854   1.939   1.985   2.041   2.604   2.638   2.722
107 A   108 A   109 A   110 A   111 A   112 A   113 A   114 A                  
  4.475   4.489   4.489   4.521   4.633   4.773   6.530   6.558
115 A   116 A   117 A   118 A   119 A   120 A   121 A   122 A                  
  6.574   7.178   7.414  10.359  14.722  14.749  14.767  14.774
123 A   124 A   125 A   126 A   127 A   128 A   129 A   130 A                  
 14.858  14.886  26.673  26.757  26.988  28.882  29.526  29.551
131 A   132 A   133 A   134 A   135 A   136 A   137 A   138 A                  
 29.561  29.869  29.874  29.875  29.889  29.955 130.585 130.607
139 A   140 A   141 A   142 A   143 A   144 A   145 A   146 A                  
130.614 154.277 165.785 166.042 219.2161912.195
147 A   148 A   149 A   150 A   151 A   152 A                                  

 Beta MOs, Restricted
 -- Occupied --                  
******* -180.88 -169.69 -169.69 -169.69 -104.86  -80.04  -80.02
  1 A     2 A     3 A     4 A     5 A     6 A     7 A     8 A                  
-37.937 -33.125 -33.121 -33.120 -24.309 -24.307 -24.307 -24.304
  9 A    10 A    11 A    12 A    13 A    14 A    15 A    16 A                  
-24.304 -10.588  -8.056  -8.053  -8.053  -7.579  -7.565  -7.253
 17 A    18 A    19 A    20 A    21 A    22 A    23 A    24 A                  
 -5.487  -5.476  -5.475  -5.471  -5.469  -5.469  -5.458  -5.456
 25 A    26 A    27 A    28 A    29 A    30 A    31 A    32 A                  
 -5.456  -2.410  -2.405  -2.404  -2.392  -2.392  -1.137  -0.942
 33 A    34 A    35 A    36 A    37 A    38 A    39 A    40 A                  
 -0.846  -0.690  -0.546  -0.526  -0.514  -0.425  -0.421  -0.417
 41 A    42 A    43 A    44 A    45 A    46 A    47 A    48 A                  
 -0.375  -0.350
 49 A    50 A                                                                  
 -- Virtual --                   
 -0.023   0.011   0.061   0.065   0.081   0.081   0.105   0.108
 51 A    52 A    53 A    54 A    55 A    56 A    57 A    58 A                  
  0.110   0.131   0.141   0.150   0.154   0.169   0.182   0.234
 59 A    60 A    61 A    62 A    63 A    64 A    65 A    66 A                  
  0.278   0.325   0.336   0.367   0.387   0.388   0.406   0.425
 67 A    68 A    69 A    70 A    71 A    72 A    73 A    74 A                  
  0.432   0.497   0.540   0.562   0.570   0.574   0.586   0.605
 75 A    76 A    77 A    78 A    79 A    80 A    81 A    82 A                  
  0.652   0.689   0.721   0.722   0.792   0.804   0.821   0.879
 83 A    84 A    85 A    86 A    87 A    88 A    89 A    90 A                  
  0.938   0.940   1.024   1.077   1.128   1.135   1.146   1.164
 91 A    92 A    93 A    94 A    95 A    96 A    97 A    98 A                  
  1.196   1.218   1.397   1.507   1.545   1.591   1.629   1.777
 99 A   100 A   101 A   102 A   103 A   104 A   105 A   106 A                  
  1.834   1.854   1.939   1.985   2.041   2.604   2.638   2.722
107 A   108 A   109 A   110 A   111 A   112 A   113 A   114 A                  
  4.475   4.489   4.489   4.521   4.633   4.773   6.530   6.558
115 A   116 A   117 A   118 A   119 A   120 A   121 A   122 A                  
  6.574   7.178   7.414  10.359  14.722  14.749  14.767  14.774
123 A   124 A   125 A   126 A   127 A   128 A   129 A   130 A                  
 14.858  14.886  26.673  26.757  26.988  28.882  29.526  29.551
131 A   132 A   133 A   134 A   135 A   136 A   137 A   138 A                  
 29.561  29.869  29.874  29.875  29.889  29.955 130.585 130.607
139 A   140 A   141 A   142 A   143 A   144 A   145 A   146 A                  
130.614 154.277 165.785 166.042 219.2161912.195
147 A   148 A   149 A   150 A   151 A   152 A                                  

 Occupation and symmetry of molecular orbitals

 Point group: C1 (1 irreducible representation).

                           A     All 
 -------------------------------------
 All molecular orbitals:
  - Alpha                  152   152 
  - Beta                   152   152 
 -------------------------------------
 Alpha orbitals:
  - Frozen occupied        33    33  
  - Active occupied        17    17  
  - Active virtual         102   102 
  - Frozen virtual         0     0   
 -------------------------------------
 Beta orbitals:
  - Frozen occupied        33    33  
  - Active occupied        17    17  
  - Active virtual         102   102 
  - Frozen virtual         0     0   
 -------------------------------------

 Import integrals:   CPU 0.00 s  wall 0.00 s

 Import integrals:   CPU 87.32 s  wall 22.74 s

 MP2 amplitudes:   CPU 0.16 s  wall 0.12 s

Running a double precision version
           CCSD T amplitudes will be solved using DIIS.

           Start     Size      MaxIter   EConv     TConv     
           3         7         100       1.00e-07  1.00e-05  
 ------------------------------------------------------------------------------
           Energy (a.u.)   Ediff      Tdiff       Comment
 ------------------------------------------------------------------------------
         -8058.38012379                           
     1   -8058.39135323   1.12e-02   8.18e-01     
     2   -8058.40740269   1.60e-02   1.01e-01     
     3   -8058.40869543   1.29e-03   4.23e-02     
     4   -8058.41050384   1.81e-03   1.37e-02     Switched to DIIS steps.
     5   -8058.41115310   6.49e-04   1.23e-02     
     6   -8058.41117992   2.68e-05   2.45e-03     
     7   -8058.41117442   5.50e-06   1.00e-03     
     8   -8058.41117625   1.82e-06   2.37e-04     
     9   -8058.41117760   1.35e-06   1.18e-04     
    10   -8058.41117789   2.89e-07   5.23e-05     
    11   -8058.41117796   7.21e-08   3.09e-05     
    12   -8058.41117794   1.98e-08   9.26e-06     
 ------------------------------------------------------------------------------
         -8058.41117794                           CCSD T converged.

End of double precision
 SCF energy                 = -8057.81339050
 MP2 energy                 = -8058.38012379
 CCSD correlation energy     =    -0.59778744
 CCSD total energy           = -8058.41117794

 CCSD  T1^2 = 0.0117  T2^2 = 0.2989  Leading amplitudes:

 Amplitude    Orbitals with energies
 -0.0208       43 (A) A                  ->    52 (A) A                   
              -0.5461                          0.0105                     
 -0.0208       43 (A) B                  ->    52 (A) B                   
              -0.5461                          0.0105                     
 -0.0207       47 (A) A                  ->    51 (A) A                   
              -0.4211                         -0.0229                     
 -0.0207       47 (A) B                  ->    51 (A) B                   
              -0.4211                         -0.0229                     

 Amplitude    Orbitals with energies
 -0.1199       50 (A) A      50 (A) B    ->    51 (A) A      51 (A) B     
              -0.3504       -0.3504           -0.0229       -0.0229       
  0.1199       50 (A) A      50 (A) B    ->    51 (A) B      51 (A) A     
              -0.3504       -0.3504           -0.0229       -0.0229       
  0.1199       50 (A) B      50 (A) A    ->    51 (A) A      51 (A) B     
              -0.3504       -0.3504           -0.0229       -0.0229       
 -0.1199       50 (A) B      50 (A) A    ->    51 (A) B      51 (A) A     
              -0.3504       -0.3504           -0.0229       -0.0229       

 Computing CCSD intemediates for later calculations in double precision
 Finished.

Running a double precision version
           CCSD Lambda amplitudes will be solved using DIIS.
           Start     Size      MaxIter   EConv     LConv     
           3         7         100       1.00e-07  1.00e-05  
 ------------------------------------------------------------------------------
            Enorm      Ldiff       Comment
 ------------------------------------------------------------------------------
     1     6.18e-02   4.94e-02     
     2     1.41e-02   5.29e-03     
     3     5.89e-03   2.46e-03     
     4     3.10e-03   1.23e-03     Switched to DIIS steps.
     5     9.90e-04   5.50e-04     
     6     4.60e-04   1.53e-04     
     7     1.48e-04   3.59e-05     
     8     6.66e-05   4.95e-06     
     9     2.38e-05   4.59e-06     
    10     1.01e-05   1.66e-06     
    11     3.69e-06   5.18e-07     
    12     1.85e-06   8.19e-08     
    13     8.27e-07   7.60e-08     
    14     3.71e-07   1.76e-08     
    15     1.88e-07   6.90e-09     
    16     7.48e-08   6.68e-09     
 ------------------------------------------------------------------------------
                                   CCSD Lambda converged.

 Computing density matrices in double precision...
           Orbital response amplitudes will be solved using DIIS.
           Start     Size      MaxIter   EConv     LConv     
           3         7         100       1.00e-06  1.00e-06  
 ------------------------------------------------------------------------------
            Enorm      Ldiff       Comment
 ------------------------------------------------------------------------------
     1     8.61e-02   8.51e-03     
     2     6.20e-02   1.77e-02     
     3     6.64e-02   2.07e-02     
     4     6.60e-03   2.74e-02     Switched to DIIS steps.
     5     2.70e-03   4.69e-04     
     6     9.34e-04   1.14e-04     
     7     1.62e-04   1.44e-04     
     8     8.98e-05   1.97e-05     
     9     2.33e-05   9.69e-06     
    10     8.24e-06   4.52e-07     
    11     3.57e-06   9.22e-08     
    12     1.12e-06   8.62e-08     
    13     4.62e-07   7.39e-08     
 ------------------------------------------------------------------------------
                                   Orbital response converged.

 Computing density matrices... Done.
 CCSD calculation:   CPU 1920.39 s  wall 491.12 s

 Transferring MO TPDM to AO TPDM
 Transferring g2_o1o1o1o1
 Transferring g2_o1o1o1v1
 Transferring g2_o1o1v1v1
 Transferring g2_o1v1o1v1
 Transferring g2_o1v1v1v1
 Transferring g2_v1v1v1v1
 Adding separable TPDM
 Computing TPDM gradient
 --------------------------------------------------------
 2e gradient
  Atom          X               Y               Z
 --------------------------------------------------------
    1        -59.063546       25.713861       -0.000000  
    2          4.840327      -40.162961        0.000000  
    3         34.676566      -13.110515        0.000000  
    4         19.546653       27.559615        0.000000  
 --------------------------------------------------------
 --------------------------------------------------------
 Final gradient
  Atom          X               Y               Z
 --------------------------------------------------------
    1        -59.063546       25.713861       -0.000000  
    2          4.840327      -40.162961        0.000000  
    3         34.676566      -13.110515        0.000000  
    4         19.546653       27.559615        0.000000  
 --------------------------------------------------------
 Analytic gradient from two-electron contribution:   CPU 444.60 s  wall 137.70 s

 Total ccman2 time:   CPU 2457.28 s  wall 653.25 s


 --------------------------------------------------------------

                    Orbital Energies (a.u.)
 --------------------------------------------------------------

 Alpha MOs
 -- Occupied --
*******-180.883-169.689-169.688-169.688-104.862 -80.039 -80.025
-37.937 -33.125 -33.121 -33.120 -24.309 -24.307 -24.307 -24.304
-24.304 -10.588  -8.056  -8.053  -8.053  -7.579  -7.565  -7.253
 -5.487  -5.476  -5.475  -5.471  -5.469  -5.469  -5.458  -5.456
 -5.456  -2.410  -2.405  -2.404  -2.392  -2.392  -1.137  -0.942
 -0.846  -0.690  -0.546  -0.526  -0.514  -0.425  -0.421  -0.417
 -0.375  -0.350
 -- Virtual --
 -0.023   0.011   0.061   0.065   0.081   0.081   0.105   0.108
  0.110   0.131   0.141   0.150   0.154   0.169   0.182   0.234
  0.278   0.325   0.336   0.367   0.387   0.388   0.406   0.425
  0.432   0.497   0.540   0.562   0.570   0.574   0.586   0.605
  0.652   0.689   0.721   0.722   0.792   0.804   0.821   0.879
  0.938   0.940   1.024   1.077   1.128   1.135   1.146   1.164
  1.196   1.218   1.397   1.507   1.545   1.591   1.629   1.777
  1.834   1.854   1.939   1.985   2.041   2.604   2.638   2.722
  4.475   4.489   4.489   4.521   4.633   4.773   6.530   6.558
  6.574   7.178   7.414  10.359  14.722  14.749  14.767  14.774
 14.858  14.886  26.673  26.757  26.988  28.882  29.526  29.551
 29.561  29.869  29.874  29.875  29.889  29.955 130.585 130.607
130.614 154.277 165.785 166.042 219.2161912.195
 --------------------------------------------------------------

          Ground-State Mulliken Net Atomic Charges

     Atom                 Charge (a.u.)
  ----------------------------------------
      1 I                    -0.126928
      2 P                     0.166099
      3 P                     0.004286
      4 Cl                   -0.043458
  ----------------------------------------
  Sum of atomic charges =    -0.000000

 -----------------------------------------------------------------
                    Cartesian Multipole Moments
 -----------------------------------------------------------------
    Charge (ESU x 10^10)
                 0.0000
    Dipole Moment (Debye)
         X      -0.1993      Y       0.7170      Z       0.0000
       Tot       0.7442
    Quadrupole Moments (Debye-Ang)
        XX     -68.6509     XY      -2.6183     YY     -68.8595
        XZ      -0.0000     YZ      -0.0000     ZZ     -68.3112
    Octopole Moments (Debye-Ang^2)
       XXX      68.9203    XXY      -8.9274    XYY      23.5081
       YYY     -25.5736    XXZ       0.0000    XYZ       0.0000
       YYZ       0.0000    XZZ      19.3031    YZZ      -6.4634
       ZZZ       0.0000
    Hexadecapole Moments (Debye-Ang^3)
      XXXX   -1193.9364   XXXY     -10.5498   XXYY    -276.7309
      XYYY       0.0810   YYYY    -474.7810   XXXZ      -0.0000
      XXYZ      -0.0000   XYYZ      -0.0000   YYYZ      -0.0000
      XXZZ    -215.1910   XYZZ       0.8165   YYZZ     -97.8256
      XZZZ      -0.0000   YZZZ      -0.0000   ZZZZ    -100.7081
 -----------------------------------------------------------------
 DrvMan completing analytic gradient of the correlated energy
 Correlated dipole moment
            1
    1  -0.0784073
    2   0.2820815
    3   0.0000000
 Energy read as -8058.411177937
 Full Analytical Gradient: (in a.u., or Hartree/Bohr)
             1             2             3             4
    1    0.00010239   -0.00018216    0.00006425    0.00001552
    2   -0.00009319    0.00003284    0.00009170   -0.00003134
    3    0.00000000   -0.00000000   -0.00000000    0.00000000
 Gradient time:  CPU 0.76 s  wall 0.79 s
 ----------------------------------------------------------------
             Standard Nuclear Orientation (Angstroms)
    I     Atom           X                Y                Z
 ----------------------------------------------------------------
    1      I       1.4046354309    -0.2191631013     0.0010000000
    2      P      -0.3309043783     1.5430153098    -0.0000000000
    3      P      -2.2055384761     0.7364507842    -0.0000000000
    4      Cl     -2.1411197073    -1.3280204141     0.0000000000
 ----------------------------------------------------------------
 Nuclear Repulsion Energy =   574.5134357625 hartrees
 There are       50 alpha and       50 beta electrons

                       Distance Matrix (Angstroms)
             I (  1)   P (  2)   P (  3)
   P (  2)  2.473332
   P (  3)  3.734509  2.040784
   Cl(  4)  3.715097  3.394072  2.065476

 Requested basis set is 6-311++G(d,p)
 There are 63 shells and 152 basis functions
 A cutoff of  1.0D-14 yielded   1633 shell pairs
 There are     10301 function pairs (     11482 Cartesian)
 Smallest overlap matrix eigenvalue = 6.47E-04
 Guess MOs from SCF MO coefficient file

 -----------------------------------------------------------------------
  General SCF calculation program by
  Eric Jon Sundstrom, Paul Horn, Yuezhi Mao, Dmitri Zuev, Alec White,
  David Stuck, Shaama M.S., Shane Yost, Joonho Lee, David Small,
  Daniel Levine, Susi Lehtola, Hugh Burton, Evgeny Epifanovsky
 -----------------------------------------------------------------------
 Hartree-Fock
 using 4 threads for integral computing
 -------------------------------------------------------
 OpenMP Integral computing Module                
 Release: version 2.0, May 2017, Q-Chem Inc. Pleasanton 
 -------------------------------------------------------
 A restricted SCF calculation will be
 performed using DIIS
 SCF converges when DIIS error is below 1.0e-08
 ---------------------------------------
  Cycle       Energy         DIIS error
 ---------------------------------------
    1   -8057.8133966508      4.64e-06  
    2   -8057.8133967690      1.30e-06  
    3   -8057.8133967857      6.61e-07  
    4   -8057.8133967887      2.59e-07  
    5   -8057.8133967895      9.13e-08  
    6   -8057.8133967896      2.96e-08  
    7   -8057.8133967897      1.20e-08  
    8   -8057.8133967895      5.03e-09  Convergence criterion met
 ---------------------------------------
 SCF time:   CPU 8.07s  wall 3.00s 
 SCF   energy in the final basis set =    -8057.8133967895
 Total energy in the final basis set =    -8057.8133967895


 ------------------------------------------------------------------------------

   CCMAN2: suite of methods based on coupled cluster
           and equation of motion theories.

   Components:
   * libvmm-1.3-trunk
     by Evgeny Epifanovsky, Ilya Kaliman.
   * libtensor-2.5-trunk
     by Evgeny Epifanovsky, Michael Wormit, Dmitry Zuev, Sam Manzer, 
        Ilya Kaliman.
   * libcc-2.5-trunk
     by Evgeny Epifanovsky, Arik Landau, Tomasz Kus, Kirill Khistyaev, 
        Dmitry Zuev, Prashant Manohar, Xintian Feng, Anna Krylov, 
        Matthew Goldey, Alec White, Thomas Jagau, Kaushik Nanda, 
        Anastasia Gunina, Alexander Kunitsa, Joonho Lee.

   CCMAN original authors:
   Anna I. Krylov, C. David Sherrill, Steven R. Gwaltney,
   Edward F. C. Byrd (2000)
   Sergey V. Levchenko, Lyudmila V. Slipchenko, Tao Wang,
   Ana-Maria C. Cristian (2003)
   Piotr A. Pieniazek, C. Melania Oana, Evgeny Epifanovsky (2007)
   Prashant Manohar (2009)

 ------------------------------------------------------------------------------


 Allocating and initializing 29808MB of RAM...
 Calculation will run on 4 cores.


 Alpha MOs, Restricted
 -- Occupied --                  
******* -180.88 -169.69 -169.69 -169.69 -104.86  -80.04  -80.02
  1 A     2 A     3 A     4 A     5 A     6 A     7 A     8 A                  
-37.937 -33.125 -33.121 -33.120 -24.309 -24.307 -24.307 -24.304
  9 A    10 A    11 A    12 A    13 A    14 A    15 A    16 A                  
-24.304 -10.588  -8.056  -8.053  -8.053  -7.579  -7.565  -7.253
 17 A    18 A    19 A    20 A    21 A    22 A    23 A    24 A                  
 -5.487  -5.476  -5.475  -5.471  -5.469  -5.469  -5.458  -5.456
 25 A    26 A    27 A    28 A    29 A    30 A    31 A    32 A                  
 -5.456  -2.410  -2.405  -2.404  -2.393  -2.392  -1.137  -0.942
 33 A    34 A    35 A    36 A    37 A    38 A    39 A    40 A                  
 -0.846  -0.690  -0.546  -0.526  -0.514  -0.425  -0.421  -0.417
 41 A    42 A    43 A    44 A    45 A    46 A    47 A    48 A                  
 -0.375  -0.350
 49 A    50 A                                                                  
 -- Virtual --                   
 -0.023   0.011   0.061   0.065   0.081   0.081   0.105   0.108
 51 A    52 A    53 A    54 A    55 A    56 A    57 A    58 A                  
  0.110   0.131   0.141   0.150   0.154   0.169   0.182   0.234
 59 A    60 A    61 A    62 A    63 A    64 A    65 A    66 A                  
  0.278   0.325   0.336   0.367   0.387   0.388   0.407   0.425
 67 A    68 A    69 A    70 A    71 A    72 A    73 A    74 A                  
  0.432   0.497   0.540   0.562   0.570   0.574   0.586   0.605
 75 A    76 A    77 A    78 A    79 A    80 A    81 A    82 A                  
  0.652   0.689   0.721   0.722   0.792   0.804   0.821   0.879
 83 A    84 A    85 A    86 A    87 A    88 A    89 A    90 A                  
  0.938   0.940   1.024   1.077   1.128   1.135   1.146   1.164
 91 A    92 A    93 A    94 A    95 A    96 A    97 A    98 A                  
  1.196   1.218   1.397   1.507   1.545   1.591   1.629   1.778
 99 A   100 A   101 A   102 A   103 A   104 A   105 A   106 A                  
  1.834   1.854   1.939   1.985   2.041   2.604   2.638   2.722
107 A   108 A   109 A   110 A   111 A   112 A   113 A   114 A                  
  4.475   4.489   4.489   4.521   4.633   4.773   6.530   6.558
115 A   116 A   117 A   118 A   119 A   120 A   121 A   122 A                  
  6.574   7.178   7.414  10.359  14.722  14.749  14.767  14.774
123 A   124 A   125 A   126 A   127 A   128 A   129 A   130 A                  
 14.858  14.886  26.673  26.757  26.988  28.882  29.526  29.551
131 A   132 A   133 A   134 A   135 A   136 A   137 A   138 A                  
 29.561  29.869  29.874  29.875  29.889  29.955 130.585 130.607
139 A   140 A   141 A   142 A   143 A   144 A   145 A   146 A                  
130.614 154.277 165.785 166.042 219.2161912.195
147 A   148 A   149 A   150 A   151 A   152 A                                  

 Beta MOs, Restricted
 -- Occupied --                  
******* -180.88 -169.69 -169.69 -169.69 -104.86  -80.04  -80.02
  1 A     2 A     3 A     4 A     5 A     6 A     7 A     8 A                  
-37.937 -33.125 -33.121 -33.120 -24.309 -24.307 -24.307 -24.304
  9 A    10 A    11 A    12 A    13 A    14 A    15 A    16 A                  
-24.304 -10.588  -8.056  -8.053  -8.053  -7.579  -7.565  -7.253
 17 A    18 A    19 A    20 A    21 A    22 A    23 A    24 A                  
 -5.487  -5.476  -5.475  -5.471  -5.469  -5.469  -5.458  -5.456
 25 A    26 A    27 A    28 A    29 A    30 A    31 A    32 A                  
 -5.456  -2.410  -2.405  -2.404  -2.393  -2.392  -1.137  -0.942
 33 A    34 A    35 A    36 A    37 A    38 A    39 A    40 A                  
 -0.846  -0.690  -0.546  -0.526  -0.514  -0.425  -0.421  -0.417
 41 A    42 A    43 A    44 A    45 A    46 A    47 A    48 A                  
 -0.375  -0.350
 49 A    50 A                                                                  
 -- Virtual --                   
 -0.023   0.011   0.061   0.065   0.081   0.081   0.105   0.108
 51 A    52 A    53 A    54 A    55 A    56 A    57 A    58 A                  
  0.110   0.131   0.141   0.150   0.154   0.169   0.182   0.234
 59 A    60 A    61 A    62 A    63 A    64 A    65 A    66 A                  
  0.278   0.325   0.336   0.367   0.387   0.388   0.407   0.425
 67 A    68 A    69 A    70 A    71 A    72 A    73 A    74 A                  
  0.432   0.497   0.540   0.562   0.570   0.574   0.586   0.605
 75 A    76 A    77 A    78 A    79 A    80 A    81 A    82 A                  
  0.652   0.689   0.721   0.722   0.792   0.804   0.821   0.879
 83 A    84 A    85 A    86 A    87 A    88 A    89 A    90 A                  
  0.938   0.940   1.024   1.077   1.128   1.135   1.146   1.164
 91 A    92 A    93 A    94 A    95 A    96 A    97 A    98 A                  
  1.196   1.218   1.397   1.507   1.545   1.591   1.629   1.778
 99 A   100 A   101 A   102 A   103 A   104 A   105 A   106 A                  
  1.834   1.854   1.939   1.985   2.041   2.604   2.638   2.722
107 A   108 A   109 A   110 A   111 A   112 A   113 A   114 A                  
  4.475   4.489   4.489   4.521   4.633   4.773   6.530   6.558
115 A   116 A   117 A   118 A   119 A   120 A   121 A   122 A                  
  6.574   7.178   7.414  10.359  14.722  14.749  14.767  14.774
123 A   124 A   125 A   126 A   127 A   128 A   129 A   130 A                  
 14.858  14.886  26.673  26.757  26.988  28.882  29.526  29.551
131 A   132 A   133 A   134 A   135 A   136 A   137 A   138 A                  
 29.561  29.869  29.874  29.875  29.889  29.955 130.585 130.607
139 A   140 A   141 A   142 A   143 A   144 A   145 A   146 A                  
130.614 154.277 165.785 166.042 219.2161912.195
147 A   148 A   149 A   150 A   151 A   152 A                                  

 Occupation and symmetry of molecular orbitals

 Point group: C1 (1 irreducible representation).

                           A     All 
 -------------------------------------
 All molecular orbitals:
  - Alpha                  152   152 
  - Beta                   152   152 
 -------------------------------------
 Alpha orbitals:
  - Frozen occupied        33    33  
  - Active occupied        17    17  
  - Active virtual         102   102 
  - Frozen virtual         0     0   
 -------------------------------------
 Beta orbitals:
  - Frozen occupied        33    33  
  - Active occupied        17    17  
  - Active virtual         102   102 
  - Frozen virtual         0     0   
 -------------------------------------

 Import integrals:   CPU 0.00 s  wall 0.00 s

 Import integrals:   CPU 88.36 s  wall 23.30 s

 MP2 amplitudes:   CPU 0.16 s  wall 0.12 s

Running a double precision version
           CCSD T amplitudes will be solved using DIIS.

           Start     Size      MaxIter   EConv     TConv     
           3         7         100       1.00e-07  1.00e-05  
 ------------------------------------------------------------------------------
           Energy (a.u.)   Ediff      Tdiff       Comment
 ------------------------------------------------------------------------------
         -8058.38012836                           
     1   -8058.39135556   1.12e-02   8.18e-01     
     2   -8058.40740359   1.60e-02   1.01e-01     
     3   -8058.40869607   1.29e-03   4.23e-02     
     4   -8058.41050413   1.81e-03   1.37e-02     Switched to DIIS steps.
     5   -8058.41115318   6.49e-04   1.23e-02     
     6   -8058.41117999   2.68e-05   2.45e-03     
     7   -8058.41117450   5.50e-06   1.00e-03     
     8   -8058.41117632   1.82e-06   2.37e-04     
     9   -8058.41117767   1.35e-06   1.18e-04     
    10   -8058.41117796   2.89e-07   5.22e-05     
    11   -8058.41117803   7.21e-08   3.09e-05     
    12   -8058.41117801   1.97e-08   9.24e-06     
 ------------------------------------------------------------------------------
         -8058.41117801                           CCSD T converged.

End of double precision
 SCF energy                 = -8057.81339679
 MP2 energy                 = -8058.38012836
 CCSD correlation energy     =    -0.59778122
 CCSD total energy           = -8058.41117801

 CCSD  T1^2 = 0.0117  T2^2 = 0.2989  Leading amplitudes:

 Amplitude    Orbitals with energies
 -0.0208       43 (A) A                  ->    52 (A) A                   
              -0.5461                          0.0106                     
 -0.0208       43 (A) B                  ->    52 (A) B                   
              -0.5461                          0.0106                     
  0.0207       47 (A) A                  ->    51 (A) A                   
              -0.4212                         -0.0229                     
  0.0207       47 (A) B                  ->    51 (A) B                   
              -0.4212                         -0.0229                     

 Amplitude    Orbitals with energies
 -0.1200       50 (A) A      50 (A) B    ->    51 (A) A      51 (A) B     
              -0.3504       -0.3504           -0.0229       -0.0229       
  0.1200       50 (A) A      50 (A) B    ->    51 (A) B      51 (A) A     
              -0.3504       -0.3504           -0.0229       -0.0229       
  0.1200       50 (A) B      50 (A) A    ->    51 (A) A      51 (A) B     
              -0.3504       -0.3504           -0.0229       -0.0229       
 -0.1200       50 (A) B      50 (A) A    ->    51 (A) B      51 (A) A     
              -0.3504       -0.3504           -0.0229       -0.0229       

 Computing CCSD intemediates for later calculations in double precision
 Finished.

Running a double precision version
           CCSD Lambda amplitudes will be solved using DIIS.
           Start     Size      MaxIter   EConv     LConv     
           3         7         100       1.00e-07  1.00e-05  
 ------------------------------------------------------------------------------
            Enorm      Ldiff       Comment
 ------------------------------------------------------------------------------
     1     6.17e-02   4.93e-02     
     2     1.41e-02   5.29e-03     
     3     5.89e-03   2.45e-03     
     4     3.09e-03   1.23e-03     Switched to DIIS steps.
     5     9.90e-04   5.50e-04     
     6     4.60e-04   1.53e-04     
     7     1.48e-04   3.59e-05     
     8     6.65e-05   4.94e-06     
     9     2.38e-05   4.59e-06     
    10     1.01e-05   1.66e-06     
    11     3.68e-06   5.17e-07     
    12     1.85e-06   8.20e-08     
    13     8.26e-07   7.60e-08     
    14     3.70e-07   1.75e-08     
    15     1.88e-07   6.90e-09     
    16     7.47e-08   6.68e-09     
 ------------------------------------------------------------------------------
                                   CCSD Lambda converged.

 Computing density matrices in double precision...
           Orbital response amplitudes will be solved using DIIS.
           Start     Size      MaxIter   EConv     LConv     
           3         7         100       1.00e-06  1.00e-06  
 ------------------------------------------------------------------------------
            Enorm      Ldiff       Comment
 ------------------------------------------------------------------------------
     1     8.61e-02   8.53e-03     
     2     6.20e-02   1.77e-02     
     3     6.63e-02   2.06e-02     
     4     6.61e-03   2.74e-02     Switched to DIIS steps.
     5     2.72e-03   4.64e-04     
     6     9.33e-04   1.12e-04     
     7     1.62e-04   1.44e-04     
     8     8.96e-05   1.97e-05     
     9     2.33e-05   9.66e-06     
    10     8.23e-06   4.49e-07     
    11     3.57e-06   9.21e-08     
    12     1.12e-06   8.62e-08     
    13     4.62e-07   7.35e-08     
 ------------------------------------------------------------------------------
                                   Orbital response converged.

 Computing density matrices... Done.
 CCSD calculation:   CPU 1918.73 s  wall 490.47 s

 Transferring MO TPDM to AO TPDM
 Transferring g2_o1o1o1o1
 Transferring g2_o1o1o1v1
 Transferring g2_o1o1v1v1
 Transferring g2_o1v1o1v1
 Transferring g2_o1v1v1v1
 Transferring g2_v1v1v1v1
 Adding separable TPDM
 Computing TPDM gradient
 --------------------------------------------------------
 2e gradient
  Atom          X               Y               Z
 --------------------------------------------------------
    1        -59.083165       25.710985       -0.024746  
    2          4.860684      -40.166629        0.015194  
    3         34.678662      -13.107149        0.004543  
    4         19.543819       27.562794        0.005008  
 --------------------------------------------------------
 --------------------------------------------------------
 Final gradient
  Atom          X               Y               Z
 --------------------------------------------------------
    1        -59.083165       25.710985       -0.024746  
    2          4.860684      -40.166629        0.015194  
    3         34.678662      -13.107149        0.004543  
    4         19.543819       27.562794        0.005008  
 --------------------------------------------------------
 Analytic gradient from two-electron contribution:   CPU 444.35 s  wall 136.52 s

 Total ccman2 time:   CPU 2456.19 s  wall 651.91 s


 --------------------------------------------------------------

                    Orbital Energies (a.u.)
 --------------------------------------------------------------

 Alpha MOs
 -- Occupied --
*******-180.883-169.689-169.689-169.688-104.862 -80.039 -80.025
-37.937 -33.125 -33.121 -33.120 -24.309 -24.307 -24.307 -24.304
-24.304 -10.588  -8.056  -8.053  -8.053  -7.579  -7.565  -7.253
 -5.487  -5.476  -5.475  -5.471  -5.469  -5.469  -5.458  -5.456
 -5.456  -2.410  -2.405  -2.404  -2.393  -2.392  -1.137  -0.942
 -0.846  -0.690  -0.546  -0.526  -0.514  -0.425  -0.421  -0.417
 -0.375  -0.350
 -- Virtual --
 -0.023   0.011   0.061   0.065   0.081   0.081   0.105   0.108
  0.110   0.131   0.141   0.150   0.154   0.169   0.182   0.234
  0.278   0.325   0.336   0.367   0.387   0.388   0.407   0.425
  0.432   0.497   0.540   0.562   0.570   0.574   0.586   0.605
  0.652   0.689   0.721   0.722   0.792   0.804   0.821   0.879
  0.938   0.940   1.024   1.077   1.128   1.135   1.146   1.164
  1.196   1.218   1.397   1.507   1.545   1.591   1.629   1.778
  1.834   1.854   1.939   1.985   2.041   2.604   2.638   2.722
  4.475   4.489   4.489   4.521   4.633   4.773   6.530   6.558
  6.574   7.178   7.414  10.359  14.722  14.749  14.767  14.774
 14.858  14.886  26.673  26.757  26.988  28.882  29.526  29.551
 29.561  29.869  29.874  29.875  29.889  29.955 130.585 130.607
130.614 154.277 165.785 166.042 219.2161912.195
 --------------------------------------------------------------

          Ground-State Mulliken Net Atomic Charges

     Atom                 Charge (a.u.)
  ----------------------------------------
      1 I                    -0.126771
      2 P                     0.165917
      3 P                     0.004400
      4 Cl                   -0.043546
  ----------------------------------------
  Sum of atomic charges =     0.000000

 -----------------------------------------------------------------
                    Cartesian Multipole Moments
 -----------------------------------------------------------------
    Charge (ESU x 10^10)
                -0.0000
    Dipole Moment (Debye)
         X      -0.1968      Y       0.7156      Z      -0.0001
       Tot       0.7422
    Quadrupole Moments (Debye-Ang)
        XX     -68.6492     XY      -2.6173     YY     -68.8643
        XZ       0.0000     YZ      -0.0007     ZZ     -68.3099
    Octopole Moments (Debye-Ang^2)
       XXX      68.9352    XXY      -8.9555    XYY      23.5103
       YYY     -25.6665    XXZ      -0.0241    XYZ      -0.0033
       YYZ      -0.0279    XZZ      19.3070    YZZ      -6.4934
       ZZZ      -0.0879
    Hexadecapole Moments (Debye-Ang^3)
      XXXX   -1193.9106   XXXY     -10.6665   XXYY    -276.7328
      XYYY      -0.0269   YYYY    -474.7465   XXXZ      -0.1157
      XXYZ      -0.0008   XYYZ      -0.0360   YYYZ       0.0167
      XXZZ    -215.1891   XYZZ       0.7765   YYZZ     -97.8141
      XZZZ      -0.1246   YZZZ       0.0192   ZZZZ    -100.7031
 -----------------------------------------------------------------
 DrvMan completing analytic gradient of the correlated energy
 Correlated dipole moment
            1
    1  -0.0774391
    2   0.2815477
    3  -0.0000210
 Energy read as -8058.411178008
 Full Analytical Gradient: (in a.u., or Hartree/Bohr)
             1             2             3             4
    1    0.00001294   -0.00008651    0.00006406    0.00000951
    2    0.00001540   -0.00008318    0.00009093   -0.00002315
    3    0.00000509   -0.00000959    0.00001062   -0.00000611
 Gradient time:  CPU 0.73 s  wall 0.76 s
 ----------------------------------------------------------------
             Standard Nuclear Orientation (Angstroms)
    I     Atom           X                Y                Z
 ----------------------------------------------------------------
    1      I       1.4046354309    -0.2191631013     0.0000000000
    2      P      -0.3299043783     1.5430153098    -0.0000000000
    3      P      -2.2055384761     0.7364507842    -0.0000000000
    4      Cl     -2.1411197073    -1.3280204141     0.0000000000
 ----------------------------------------------------------------
 Nuclear Repulsion Energy =   574.5292235332 hartrees
 There are       50 alpha and       50 beta electrons

                       Distance Matrix (Angstroms)
             I (  1)   P (  2)   P (  3)
   P (  2)  2.472630
   P (  3)  3.734508  2.041703
   Cl(  4)  3.715097  3.394606  2.065476

 Requested basis set is 6-311++G(d,p)
 There are 63 shells and 152 basis functions
 A cutoff of  1.0D-14 yielded   1633 shell pairs
 There are     10301 function pairs (     11482 Cartesian)
 Smallest overlap matrix eigenvalue = 6.48E-04
 Guess MOs from SCF MO coefficient file

 -----------------------------------------------------------------------
  General SCF calculation program by
  Eric Jon Sundstrom, Paul Horn, Yuezhi Mao, Dmitri Zuev, Alec White,
  David Stuck, Shaama M.S., Shane Yost, Joonho Lee, David Small,
  Daniel Levine, Susi Lehtola, Hugh Burton, Evgeny Epifanovsky
 -----------------------------------------------------------------------
 Hartree-Fock
 using 4 threads for integral computing
 -------------------------------------------------------
 OpenMP Integral computing Module                
 Release: version 2.0, May 2017, Q-Chem Inc. Pleasanton 
 -------------------------------------------------------
 A restricted SCF calculation will be
 performed using DIIS
 SCF converges when DIIS error is below 1.0e-08
 ---------------------------------------
  Cycle       Energy         DIIS error
 ---------------------------------------
    1   -8057.8133713277      7.86e-06  
    2   -8057.8133716205      2.20e-06  
    3   -8057.8133716518      9.76e-07  
    4   -8057.8133716577      3.41e-07  
    5   -8057.8133716584      1.24e-07  
    6   -8057.8133716588      4.59e-08  
    7   -8057.8133716588      2.20e-08  
    8   -8057.8133716589      8.01e-09  Convergence criterion met
 ---------------------------------------
 SCF time:   CPU 8.16s  wall 2.00s 
 SCF   energy in the final basis set =    -8057.8133716589
 Total energy in the final basis set =    -8057.8133716589


 ------------------------------------------------------------------------------

   CCMAN2: suite of methods based on coupled cluster
           and equation of motion theories.

   Components:
   * libvmm-1.3-trunk
     by Evgeny Epifanovsky, Ilya Kaliman.
   * libtensor-2.5-trunk
     by Evgeny Epifanovsky, Michael Wormit, Dmitry Zuev, Sam Manzer, 
        Ilya Kaliman.
   * libcc-2.5-trunk
     by Evgeny Epifanovsky, Arik Landau, Tomasz Kus, Kirill Khistyaev, 
        Dmitry Zuev, Prashant Manohar, Xintian Feng, Anna Krylov, 
        Matthew Goldey, Alec White, Thomas Jagau, Kaushik Nanda, 
        Anastasia Gunina, Alexander Kunitsa, Joonho Lee.

   CCMAN original authors:
   Anna I. Krylov, C. David Sherrill, Steven R. Gwaltney,
   Edward F. C. Byrd (2000)
   Sergey V. Levchenko, Lyudmila V. Slipchenko, Tao Wang,
   Ana-Maria C. Cristian (2003)
   Piotr A. Pieniazek, C. Melania Oana, Evgeny Epifanovsky (2007)
   Prashant Manohar (2009)

 ------------------------------------------------------------------------------


 Allocating and initializing 29808MB of RAM...
 Calculation will run on 4 cores.


 Alpha MOs, Restricted
 -- Occupied --                  
******* -180.88 -169.69 -169.69 -169.69 -104.86  -80.04  -80.02
  1 A     2 A     3 A     4 A     5 A     6 A     7 A     8 A                  
-37.937 -33.125 -33.121 -33.120 -24.309 -24.308 -24.307 -24.304
  9 A    10 A    11 A    12 A    13 A    14 A    15 A    16 A                  
-24.304 -10.588  -8.056  -8.053  -8.053  -7.579  -7.565  -7.253
 17 A    18 A    19 A    20 A    21 A    22 A    23 A    24 A                  
 -5.487  -5.476  -5.475  -5.471  -5.469  -5.469  -5.458  -5.456
 25 A    26 A    27 A    28 A    29 A    30 A    31 A    32 A                  
 -5.456  -2.410  -2.405  -2.404  -2.393  -2.393  -1.137  -0.942
 33 A    34 A    35 A    36 A    37 A    38 A    39 A    40 A                  
 -0.846  -0.690  -0.546  -0.526  -0.514  -0.425  -0.421  -0.417
 41 A    42 A    43 A    44 A    45 A    46 A    47 A    48 A                  
 -0.375  -0.350
 49 A    50 A                                                                  
 -- Virtual --                   
 -0.023   0.011   0.061   0.065   0.081   0.081   0.105   0.108
 51 A    52 A    53 A    54 A    55 A    56 A    57 A    58 A                  
  0.110   0.131   0.141   0.150   0.154   0.169   0.182   0.234
 59 A    60 A    61 A    62 A    63 A    64 A    65 A    66 A                  
  0.278   0.325   0.336   0.367   0.387   0.388   0.406   0.425
 67 A    68 A    69 A    70 A    71 A    72 A    73 A    74 A                  
  0.432   0.497   0.539   0.562   0.570   0.573   0.586   0.605
 75 A    76 A    77 A    78 A    79 A    80 A    81 A    82 A                  
  0.652   0.689   0.721   0.722   0.792   0.804   0.821   0.879
 83 A    84 A    85 A    86 A    87 A    88 A    89 A    90 A                  
  0.938   0.940   1.024   1.076   1.128   1.135   1.146   1.164
 91 A    92 A    93 A    94 A    95 A    96 A    97 A    98 A                  
  1.196   1.218   1.396   1.507   1.545   1.591   1.629   1.777
 99 A   100 A   101 A   102 A   103 A   104 A   105 A   106 A                  
  1.834   1.854   1.939   1.985   2.041   2.604   2.638   2.722
107 A   108 A   109 A   110 A   111 A   112 A   113 A   114 A                  
  4.475   4.489   4.489   4.521   4.634   4.773   6.530   6.558
115 A   116 A   117 A   118 A   119 A   120 A   121 A   122 A                  
  6.574   7.178   7.414  10.359  14.722  14.749  14.767  14.774
123 A   124 A   125 A   126 A   127 A   128 A   129 A   130 A                  
 14.858  14.886  26.673  26.757  26.988  28.882  29.526  29.551
131 A   132 A   133 A   134 A   135 A   136 A   137 A   138 A                  
 29.561  29.869  29.874  29.875  29.889  29.955 130.585 130.607
139 A   140 A   141 A   142 A   143 A   144 A   145 A   146 A                  
130.614 154.277 165.785 166.041 219.2161912.195
147 A   148 A   149 A   150 A   151 A   152 A                                  

 Beta MOs, Restricted
 -- Occupied --                  
******* -180.88 -169.69 -169.69 -169.69 -104.86  -80.04  -80.02
  1 A     2 A     3 A     4 A     5 A     6 A     7 A     8 A                  
-37.937 -33.125 -33.121 -33.120 -24.309 -24.308 -24.307 -24.304
  9 A    10 A    11 A    12 A    13 A    14 A    15 A    16 A                  
-24.304 -10.588  -8.056  -8.053  -8.053  -7.579  -7.565  -7.253
 17 A    18 A    19 A    20 A    21 A    22 A    23 A    24 A                  
 -5.487  -5.476  -5.475  -5.471  -5.469  -5.469  -5.458  -5.456
 25 A    26 A    27 A    28 A    29 A    30 A    31 A    32 A                  
 -5.456  -2.410  -2.405  -2.404  -2.393  -2.393  -1.137  -0.942
 33 A    34 A    35 A    36 A    37 A    38 A    39 A    40 A                  
 -0.846  -0.690  -0.546  -0.526  -0.514  -0.425  -0.421  -0.417
 41 A    42 A    43 A    44 A    45 A    46 A    47 A    48 A                  
 -0.375  -0.350
 49 A    50 A                                                                  
 -- Virtual --                   
 -0.023   0.011   0.061   0.065   0.081   0.081   0.105   0.108
 51 A    52 A    53 A    54 A    55 A    56 A    57 A    58 A                  
  0.110   0.131   0.141   0.150   0.154   0.169   0.182   0.234
 59 A    60 A    61 A    62 A    63 A    64 A    65 A    66 A                  
  0.278   0.325   0.336   0.367   0.387   0.388   0.406   0.425
 67 A    68 A    69 A    70 A    71 A    72 A    73 A    74 A                  
  0.432   0.497   0.539   0.562   0.570   0.573   0.586   0.605
 75 A    76 A    77 A    78 A    79 A    80 A    81 A    82 A                  
  0.652   0.689   0.721   0.722   0.792   0.804   0.821   0.879
 83 A    84 A    85 A    86 A    87 A    88 A    89 A    90 A                  
  0.938   0.940   1.024   1.076   1.128   1.135   1.146   1.164
 91 A    92 A    93 A    94 A    95 A    96 A    97 A    98 A                  
  1.196   1.218   1.396   1.507   1.545   1.591   1.629   1.777
 99 A   100 A   101 A   102 A   103 A   104 A   105 A   106 A                  
  1.834   1.854   1.939   1.985   2.041   2.604   2.638   2.722
107 A   108 A   109 A   110 A   111 A   112 A   113 A   114 A                  
  4.475   4.489   4.489   4.521   4.634   4.773   6.530   6.558
115 A   116 A   117 A   118 A   119 A   120 A   121 A   122 A                  
  6.574   7.178   7.414  10.359  14.722  14.749  14.767  14.774
123 A   124 A   125 A   126 A   127 A   128 A   129 A   130 A                  
 14.858  14.886  26.673  26.757  26.988  28.882  29.526  29.551
131 A   132 A   133 A   134 A   135 A   136 A   137 A   138 A                  
 29.561  29.869  29.874  29.875  29.889  29.955 130.585 130.607
139 A   140 A   141 A   142 A   143 A   144 A   145 A   146 A                  
130.614 154.277 165.785 166.041 219.2161912.195
147 A   148 A   149 A   150 A   151 A   152 A                                  

 Occupation and symmetry of molecular orbitals

 Point group: C1 (1 irreducible representation).

                           A     All 
 -------------------------------------
 All molecular orbitals:
  - Alpha                  152   152 
  - Beta                   152   152 
 -------------------------------------
 Alpha orbitals:
  - Frozen occupied        33    33  
  - Active occupied        17    17  
  - Active virtual         102   102 
  - Frozen virtual         0     0   
 -------------------------------------
 Beta orbitals:
  - Frozen occupied        33    33  
  - Active occupied        17    17  
  - Active virtual         102   102 
  - Frozen virtual         0     0   
 -------------------------------------

 Import integrals:   CPU 0.00 s  wall 0.00 s

 Import integrals:   CPU 86.73 s  wall 22.33 s

 MP2 amplitudes:   CPU 0.16 s  wall 0.12 s

Running a double precision version
           CCSD T amplitudes will be solved using DIIS.

           Start     Size      MaxIter   EConv     TConv     
           3         7         100       1.00e-07  1.00e-05  
 ------------------------------------------------------------------------------
           Energy (a.u.)   Ediff      Tdiff       Comment
 ------------------------------------------------------------------------------
         -8058.38013767                           
     1   -8058.39134869   1.12e-02   8.18e-01     
     2   -8058.40740358   1.61e-02   1.01e-01     
     3   -8058.40869450   1.29e-03   4.23e-02     
     4   -8058.41050351   1.81e-03   1.37e-02     Switched to DIIS steps.
     5   -8058.41115299   6.49e-04   1.23e-02     
     6   -8058.41117983   2.68e-05   2.45e-03     
     7   -8058.41117429   5.54e-06   1.00e-03     
     8   -8058.41117611   1.81e-06   2.37e-04     
     9   -8058.41117745   1.34e-06   1.18e-04     
    10   -8058.41117774   2.87e-07   5.20e-05     
    11   -8058.41117781   7.30e-08   3.08e-05     
    12   -8058.41117779   1.95e-08   9.23e-06     
 ------------------------------------------------------------------------------
         -8058.41117779                           CCSD T converged.

End of double precision
 SCF energy                 = -8057.81337166
 MP2 energy                 = -8058.38013767
 CCSD correlation energy     =    -0.59780613
 CCSD total energy           = -8058.41117779

 CCSD  T1^2 = 0.0117  T2^2 = 0.2990  Leading amplitudes:

 Amplitude    Orbitals with energies
 -0.0208       43 (A) A                  ->    52 (A) A                   
              -0.5461                          0.0108                     
 -0.0208       43 (A) B                  ->    52 (A) B                   
              -0.5461                          0.0108                     
 -0.0207       47 (A) A                  ->    51 (A) A                   
              -0.4212                         -0.0230                     
 -0.0207       47 (A) B                  ->    51 (A) B                   
              -0.4212                         -0.0230                     

 Amplitude    Orbitals with energies
 -0.1203       50 (A) A      50 (A) B    ->    51 (A) A      51 (A) B     
              -0.3503       -0.3503           -0.0230       -0.0230       
  0.1203       50 (A) A      50 (A) B    ->    51 (A) B      51 (A) A     
              -0.3503       -0.3503           -0.0230       -0.0230       
  0.1203       50 (A) B      50 (A) A    ->    51 (A) A      51 (A) B     
              -0.3503       -0.3503           -0.0230       -0.0230       
 -0.1203       50 (A) B      50 (A) A    ->    51 (A) B      51 (A) A     
              -0.3503       -0.3503           -0.0230       -0.0230       

 Computing CCSD intemediates for later calculations in double precision
 Finished.

Running a double precision version
           CCSD Lambda amplitudes will be solved using DIIS.
           Start     Size      MaxIter   EConv     LConv     
           3         7         100       1.00e-07  1.00e-05  
 ------------------------------------------------------------------------------
            Enorm      Ldiff       Comment
 ------------------------------------------------------------------------------
     1     6.18e-02   4.94e-02     
     2     1.41e-02   5.29e-03     
     3     5.89e-03   2.46e-03     
     4     3.09e-03   1.23e-03     Switched to DIIS steps.
     5     9.90e-04   5.50e-04     
     6     4.60e-04   1.53e-04     
     7     1.48e-04   3.60e-05     
     8     6.65e-05   4.95e-06     
     9     2.38e-05   4.59e-06     
    10     1.01e-05   1.66e-06     
    11     3.67e-06   5.22e-07     
    12     1.84e-06   8.39e-08     
    13     8.22e-07   7.68e-08     
    14     3.69e-07   1.70e-08     
    15     1.87e-07   7.02e-09     
    16     7.43e-08   6.66e-09     
 ------------------------------------------------------------------------------
                                   CCSD Lambda converged.

 Computing density matrices in double precision...
           Orbital response amplitudes will be solved using DIIS.
           Start     Size      MaxIter   EConv     LConv     
           3         7         100       1.00e-06  1.00e-06  
 ------------------------------------------------------------------------------
            Enorm      Ldiff       Comment
 ------------------------------------------------------------------------------
     1     8.61e-02   8.52e-03     
     2     6.20e-02   1.78e-02     
     3     6.64e-02   2.07e-02     
     4     6.65e-03   2.74e-02     Switched to DIIS steps.
     5     2.75e-03   4.54e-04     
     6     9.34e-04   1.09e-04     
     7     1.63e-04   1.46e-04     
     8     8.98e-05   1.97e-05     
     9     2.34e-05   9.68e-06     
    10     8.27e-06   4.45e-07     
    11     3.58e-06   9.27e-08     
    12     1.12e-06   8.65e-08     
    13     4.63e-07   7.31e-08     
 ------------------------------------------------------------------------------
                                   Orbital response converged.

 Computing density matrices... Done.
 CCSD calculation:   CPU 1918.86 s  wall 490.66 s

 Transferring MO TPDM to AO TPDM
 Transferring g2_o1o1o1o1
 Transferring g2_o1o1o1v1
 Transferring g2_o1o1v1v1
 Transferring g2_o1v1o1v1
 Transferring g2_o1v1v1v1
 Transferring g2_v1v1v1v1
 Adding separable TPDM
 Computing TPDM gradient
 --------------------------------------------------------
 2e gradient
  Atom          X               Y               Z
 --------------------------------------------------------
    1        -59.086858       25.730492       -0.000002  
    2          4.874711      -40.174824        0.000003  
    3         34.667474      -13.115631       -0.000001  
    4         19.544673       27.559962       -0.000001  
 --------------------------------------------------------
 --------------------------------------------------------
 Final gradient
  Atom          X               Y               Z
 --------------------------------------------------------
    1        -59.086858       25.730492       -0.000002  
    2          4.874711      -40.174824        0.000003  
    3         34.667474      -13.115631       -0.000001  
    4         19.544673       27.559962       -0.000001  
 --------------------------------------------------------
 Analytic gradient from two-electron contribution:   CPU 448.70 s  wall 137.43 s

 Total ccman2 time:   CPU 2459.45 s  wall 652.18 s


 --------------------------------------------------------------

                    Orbital Energies (a.u.)
 --------------------------------------------------------------

 Alpha MOs
 -- Occupied --
*******-180.883-169.689-169.689-169.688-104.862 -80.039 -80.025
-37.937 -33.125 -33.121 -33.120 -24.309 -24.308 -24.307 -24.304
-24.304 -10.588  -8.056  -8.053  -8.053  -7.579  -7.565  -7.253
 -5.487  -5.476  -5.475  -5.471  -5.469  -5.469  -5.458  -5.456
 -5.456  -2.410  -2.405  -2.404  -2.393  -2.393  -1.137  -0.942
 -0.846  -0.690  -0.546  -0.526  -0.514  -0.425  -0.421  -0.417
 -0.375  -0.350
 -- Virtual --
 -0.023   0.011   0.061   0.065   0.081   0.081   0.105   0.108
  0.110   0.131   0.141   0.150   0.154   0.169   0.182   0.234
  0.278   0.325   0.336   0.367   0.387   0.388   0.406   0.425
  0.432   0.497   0.539   0.562   0.570   0.573   0.586   0.605
  0.652   0.689   0.721   0.722   0.792   0.804   0.821   0.879
  0.938   0.940   1.024   1.076   1.128   1.135   1.146   1.164
  1.196   1.218   1.396   1.507   1.545   1.591   1.629   1.777
  1.834   1.854   1.939   1.985   2.041   2.604   2.638   2.722
  4.475   4.489   4.489   4.521   4.634   4.773   6.530   6.558
  6.574   7.178   7.414  10.359  14.722  14.749  14.767  14.774
 14.858  14.886  26.673  26.757  26.988  28.882  29.526  29.551
 29.561  29.869  29.874  29.875  29.889  29.955 130.585 130.607
130.614 154.277 165.785 166.041 219.2161912.195
 --------------------------------------------------------------

          Ground-State Mulliken Net Atomic Charges

     Atom                 Charge (a.u.)
  ----------------------------------------
      1 I                    -0.126609
      2 P                     0.165703
      3 P                     0.004473
      4 Cl                   -0.043567
  ----------------------------------------
  Sum of atomic charges =    -0.000000

 -----------------------------------------------------------------
                    Cartesian Multipole Moments
 -----------------------------------------------------------------
    Charge (ESU x 10^10)
                -0.0000
    Dipole Moment (Debye)
         X      -0.1949      Y       0.7150      Z      -0.0000
       Tot       0.7411
    Quadrupole Moments (Debye-Ang)
        XX     -68.6497     XY      -2.6171     YY     -68.8658
        XZ       0.0000     YZ       0.0000     ZZ     -68.3116
    Octopole Moments (Debye-Ang^2)
       XXX      68.9025    XXY      -8.9543    XYY      23.4998
       YYY     -25.6718    XXZ      -0.0000    XYZ       0.0000
       YYZ      -0.0000    XZZ      19.3013    YZZ      -6.4975
       ZZZ      -0.0000
    Hexadecapole Moments (Debye-Ang^3)
      XXXX   -1193.8679   XXXY     -10.7204   XXYY    -276.7233
      XYYY      -0.0949   YYYY    -474.7624   XXXZ       0.0000
      XXYZ       0.0000   XYYZ       0.0000   YYYZ       0.0000
      XXZZ    -215.1874   XYZZ       0.7610   YYZZ     -97.8211
      XZZZ       0.0000   YZZZ       0.0000   ZZZZ    -100.7109
 -----------------------------------------------------------------
 DrvMan completing analytic gradient of the correlated energy
 Correlated dipole moment
            1
    1  -0.0766703
    2   0.2813000
    3  -0.0000001
 Energy read as -8058.411177790
 Full Analytical Gradient: (in a.u., or Hartree/Bohr)
             1             2             3             4
    1   -0.00007513    0.00031684   -0.00024406    0.00000235
    2    0.00011139   -0.00004140   -0.00003853   -0.00003146
    3    0.00000001   -0.00000001   -0.00000001    0.00000000
 Gradient time:  CPU 0.77 s  wall 0.80 s
 ----------------------------------------------------------------
             Standard Nuclear Orientation (Angstroms)
    I     Atom           X                Y                Z
 ----------------------------------------------------------------
    1      I       1.4046354309    -0.2191631013     0.0000000000
    2      P      -0.3319043783     1.5430153098    -0.0000000000
    3      P      -2.2055384761     0.7364507842    -0.0000000000
    4      Cl     -2.1411197073    -1.3280204141     0.0000000000
 ----------------------------------------------------------------
 Nuclear Repulsion Energy =   574.4977273864 hartrees
 There are       50 alpha and       50 beta electrons

                       Distance Matrix (Angstroms)
             I (  1)   P (  2)   P (  3)
   P (  2)  2.474034
   P (  3)  3.734508  2.039865
   Cl(  4)  3.715097  3.393539  2.065476

 Requested basis set is 6-311++G(d,p)
 There are 63 shells and 152 basis functions
 A cutoff of  1.0D-14 yielded   1633 shell pairs
 There are     10301 function pairs (     11482 Cartesian)
 Smallest overlap matrix eigenvalue = 6.45E-04
 Guess MOs from SCF MO coefficient file

 -----------------------------------------------------------------------
  General SCF calculation program by
  Eric Jon Sundstrom, Paul Horn, Yuezhi Mao, Dmitri Zuev, Alec White,
  David Stuck, Shaama M.S., Shane Yost, Joonho Lee, David Small,
  Daniel Levine, Susi Lehtola, Hugh Burton, Evgeny Epifanovsky
 -----------------------------------------------------------------------
 Hartree-Fock
 using 4 threads for integral computing
 -------------------------------------------------------
 OpenMP Integral computing Module                
 Release: version 2.0, May 2017, Q-Chem Inc. Pleasanton 
 -------------------------------------------------------
 A restricted SCF calculation will be
 performed using DIIS
 SCF converges when DIIS error is below 1.0e-08
 ---------------------------------------
  Cycle       Energy         DIIS error
 ---------------------------------------
    1   -8057.8134199761      1.49e-05  
    2   -8057.8134209789      4.15e-06  
    3   -8057.8134210748      1.81e-06  
    4   -8057.8134210915      5.80e-07  
    5   -8057.8134210937      1.91e-07  
    6   -8057.8134210939      7.28e-08  
    7   -8057.8134210940      3.94e-08  
    8   -8057.8134210942      1.46e-08  
    9   -8057.8134210941      6.75e-09  Convergence criterion met
 ---------------------------------------
 SCF time:   CPU 9.10s  wall 3.00s 
 SCF   energy in the final basis set =    -8057.8134210941
 Total energy in the final basis set =    -8057.8134210941


 ------------------------------------------------------------------------------

   CCMAN2: suite of methods based on coupled cluster
           and equation of motion theories.

   Components:
   * libvmm-1.3-trunk
     by Evgeny Epifanovsky, Ilya Kaliman.
   * libtensor-2.5-trunk
     by Evgeny Epifanovsky, Michael Wormit, Dmitry Zuev, Sam Manzer, 
        Ilya Kaliman.
   * libcc-2.5-trunk
     by Evgeny Epifanovsky, Arik Landau, Tomasz Kus, Kirill Khistyaev, 
        Dmitry Zuev, Prashant Manohar, Xintian Feng, Anna Krylov, 
        Matthew Goldey, Alec White, Thomas Jagau, Kaushik Nanda, 
        Anastasia Gunina, Alexander Kunitsa, Joonho Lee.

   CCMAN original authors:
   Anna I. Krylov, C. David Sherrill, Steven R. Gwaltney,
   Edward F. C. Byrd (2000)
   Sergey V. Levchenko, Lyudmila V. Slipchenko, Tao Wang,
   Ana-Maria C. Cristian (2003)
   Piotr A. Pieniazek, C. Melania Oana, Evgeny Epifanovsky (2007)
   Prashant Manohar (2009)

 ------------------------------------------------------------------------------


 Allocating and initializing 29808MB of RAM...
 Calculation will run on 4 cores.


 Alpha MOs, Restricted
 -- Occupied --                  
******* -180.88 -169.69 -169.69 -169.69 -104.86  -80.04  -80.02
  1 A     2 A     3 A     4 A     5 A     6 A     7 A     8 A                  
-37.937 -33.125 -33.121 -33.120 -24.309 -24.307 -24.307 -24.304
  9 A    10 A    11 A    12 A    13 A    14 A    15 A    16 A                  
-24.304 -10.588  -8.056  -8.053  -8.053  -7.579  -7.565  -7.253
 17 A    18 A    19 A    20 A    21 A    22 A    23 A    24 A                  
 -5.487  -5.476  -5.475  -5.471  -5.469  -5.469  -5.458  -5.456
 25 A    26 A    27 A    28 A    29 A    30 A    31 A    32 A                  
 -5.456  -2.410  -2.405  -2.404  -2.392  -2.392  -1.137  -0.942
 33 A    34 A    35 A    36 A    37 A    38 A    39 A    40 A                  
 -0.846  -0.690  -0.546  -0.526  -0.514  -0.425  -0.421  -0.417
 41 A    42 A    43 A    44 A    45 A    46 A    47 A    48 A                  
 -0.375  -0.351
 49 A    50 A                                                                  
 -- Virtual --                   
 -0.023   0.011   0.061   0.065   0.081   0.081   0.105   0.108
 51 A    52 A    53 A    54 A    55 A    56 A    57 A    58 A                  
  0.110   0.131   0.141   0.150   0.154   0.169   0.182   0.234
 59 A    60 A    61 A    62 A    63 A    64 A    65 A    66 A                  
  0.278   0.325   0.336   0.367   0.387   0.388   0.407   0.425
 67 A    68 A    69 A    70 A    71 A    72 A    73 A    74 A                  
  0.432   0.497   0.540   0.562   0.570   0.574   0.586   0.605
 75 A    76 A    77 A    78 A    79 A    80 A    81 A    82 A                  
  0.652   0.689   0.721   0.722   0.792   0.804   0.821   0.879
 83 A    84 A    85 A    86 A    87 A    88 A    89 A    90 A                  
  0.938   0.940   1.024   1.077   1.128   1.135   1.146   1.164
 91 A    92 A    93 A    94 A    95 A    96 A    97 A    98 A                  
  1.196   1.218   1.397   1.507   1.545   1.591   1.629   1.778
 99 A   100 A   101 A   102 A   103 A   104 A   105 A   106 A                  
  1.834   1.854   1.939   1.985   2.041   2.604   2.638   2.722
107 A   108 A   109 A   110 A   111 A   112 A   113 A   114 A                  
  4.475   4.489   4.489   4.521   4.633   4.773   6.530   6.558
115 A   116 A   117 A   118 A   119 A   120 A   121 A   122 A                  
  6.574   7.178   7.415  10.359  14.723  14.749  14.767  14.774
123 A   124 A   125 A   126 A   127 A   128 A   129 A   130 A                  
 14.858  14.886  26.673  26.757  26.988  28.882  29.526  29.551
131 A   132 A   133 A   134 A   135 A   136 A   137 A   138 A                  
 29.561  29.869  29.874  29.875  29.889  29.955 130.585 130.607
139 A   140 A   141 A   142 A   143 A   144 A   145 A   146 A                  
130.614 154.277 165.785 166.042 219.2161912.195
147 A   148 A   149 A   150 A   151 A   152 A                                  

 Beta MOs, Restricted
 -- Occupied --                  
******* -180.88 -169.69 -169.69 -169.69 -104.86  -80.04  -80.02
  1 A     2 A     3 A     4 A     5 A     6 A     7 A     8 A                  
-37.937 -33.125 -33.121 -33.120 -24.309 -24.307 -24.307 -24.304
  9 A    10 A    11 A    12 A    13 A    14 A    15 A    16 A                  
-24.304 -10.588  -8.056  -8.053  -8.053  -7.579  -7.565  -7.253
 17 A    18 A    19 A    20 A    21 A    22 A    23 A    24 A                  
 -5.487  -5.476  -5.475  -5.471  -5.469  -5.469  -5.458  -5.456
 25 A    26 A    27 A    28 A    29 A    30 A    31 A    32 A                  
 -5.456  -2.410  -2.405  -2.404  -2.392  -2.392  -1.137  -0.942
 33 A    34 A    35 A    36 A    37 A    38 A    39 A    40 A                  
 -0.846  -0.690  -0.546  -0.526  -0.514  -0.425  -0.421  -0.417
 41 A    42 A    43 A    44 A    45 A    46 A    47 A    48 A                  
 -0.375  -0.351
 49 A    50 A                                                                  
 -- Virtual --                   
 -0.023   0.011   0.061   0.065   0.081   0.081   0.105   0.108
 51 A    52 A    53 A    54 A    55 A    56 A    57 A    58 A                  
  0.110   0.131   0.141   0.150   0.154   0.169   0.182   0.234
 59 A    60 A    61 A    62 A    63 A    64 A    65 A    66 A                  
  0.278   0.325   0.336   0.367   0.387   0.388   0.407   0.425
 67 A    68 A    69 A    70 A    71 A    72 A    73 A    74 A                  
  0.432   0.497   0.540   0.562   0.570   0.574   0.586   0.605
 75 A    76 A    77 A    78 A    79 A    80 A    81 A    82 A                  
  0.652   0.689   0.721   0.722   0.792   0.804   0.821   0.879
 83 A    84 A    85 A    86 A    87 A    88 A    89 A    90 A                  
  0.938   0.940   1.024   1.077   1.128   1.135   1.146   1.164
 91 A    92 A    93 A    94 A    95 A    96 A    97 A    98 A                  
  1.196   1.218   1.397   1.507   1.545   1.591   1.629   1.778
 99 A   100 A   101 A   102 A   103 A   104 A   105 A   106 A                  
  1.834   1.854   1.939   1.985   2.041   2.604   2.638   2.722
107 A   108 A   109 A   110 A   111 A   112 A   113 A   114 A                  
  4.475   4.489   4.489   4.521   4.633   4.773   6.530   6.558
115 A   116 A   117 A   118 A   119 A   120 A   121 A   122 A                  
  6.574   7.178   7.415  10.359  14.723  14.749  14.767  14.774
123 A   124 A   125 A   126 A   127 A   128 A   129 A   130 A                  
 14.858  14.886  26.673  26.757  26.988  28.882  29.526  29.551
131 A   132 A   133 A   134 A   135 A   136 A   137 A   138 A                  
 29.561  29.869  29.874  29.875  29.889  29.955 130.585 130.607
139 A   140 A   141 A   142 A   143 A   144 A   145 A   146 A                  
130.614 154.277 165.785 166.042 219.2161912.195
147 A   148 A   149 A   150 A   151 A   152 A                                  

 Occupation and symmetry of molecular orbitals

 Point group: C1 (1 irreducible representation).

                           A     All 
 -------------------------------------
 All molecular orbitals:
  - Alpha                  152   152 
  - Beta                   152   152 
 -------------------------------------
 Alpha orbitals:
  - Frozen occupied        33    33  
  - Active occupied        17    17  
  - Active virtual         102   102 
  - Frozen virtual         0     0   
 -------------------------------------
 Beta orbitals:
  - Frozen occupied        33    33  
  - Active occupied        17    17  
  - Active virtual         102   102 
  - Frozen virtual         0     0   
 -------------------------------------

 Import integrals:   CPU 0.00 s  wall 0.00 s

 Import integrals:   CPU 86.37 s  wall 22.22 s

 MP2 amplitudes:   CPU 0.16 s  wall 0.12 s

Running a double precision version
           CCSD T amplitudes will be solved using DIIS.

           Start     Size      MaxIter   EConv     TConv     
           3         7         100       1.00e-07  1.00e-05  
 ------------------------------------------------------------------------------
           Energy (a.u.)   Ediff      Tdiff       Comment
 ------------------------------------------------------------------------------
         -8058.38011833                           
     1   -8058.39136165   1.12e-02   8.17e-01     
     2   -8058.40740285   1.60e-02   1.01e-01     
     3   -8058.40869689   1.29e-03   4.23e-02     
     4   -8058.41050399   1.81e-03   1.37e-02     Switched to DIIS steps.
     5   -8058.41115263   6.49e-04   1.23e-02     
     6   -8058.41117940   2.68e-05   2.45e-03     
     7   -8058.41117394   5.46e-06   9.98e-04     
     8   -8058.41117577   1.83e-06   2.38e-04     
     9   -8058.41117713   1.35e-06   1.19e-04     
    10   -8058.41117742   2.91e-07   5.24e-05     
    11   -8058.41117749   7.11e-08   3.10e-05     
    12   -8058.41117747   2.00e-08   9.25e-06     
 ------------------------------------------------------------------------------
         -8058.41117747                           CCSD T converged.

End of double precision
 SCF energy                 = -8057.81342109
 MP2 energy                 = -8058.38011833
 CCSD correlation energy     =    -0.59775637
 CCSD total energy           = -8058.41117747

 CCSD  T1^2 = 0.0117  T2^2 = 0.2988  Leading amplitudes:

 Amplitude    Orbitals with energies
 -0.0208       43 (A) A                  ->    52 (A) A                   
              -0.5461                          0.0105                     
 -0.0208       43 (A) B                  ->    52 (A) B                   
              -0.5461                          0.0105                     
  0.0207       47 (A) A                  ->    51 (A) A                   
              -0.4211                         -0.0229                     
  0.0207       47 (A) B                  ->    51 (A) B                   
              -0.4211                         -0.0229                     

 Amplitude    Orbitals with energies
 -0.1197       50 (A) A      50 (A) B    ->    51 (A) A      51 (A) B     
              -0.3505       -0.3505           -0.0229       -0.0229       
  0.1197       50 (A) A      50 (A) B    ->    51 (A) B      51 (A) A     
              -0.3505       -0.3505           -0.0229       -0.0229       
  0.1197       50 (A) B      50 (A) A    ->    51 (A) A      51 (A) B     
              -0.3505       -0.3505           -0.0229       -0.0229       
 -0.1197       50 (A) B      50 (A) A    ->    51 (A) B      51 (A) A     
              -0.3505       -0.3505           -0.0229       -0.0229       

 Computing CCSD intemediates for later calculations in double precision
 Finished.

Running a double precision version
           CCSD Lambda amplitudes will be solved using DIIS.
           Start     Size      MaxIter   EConv     LConv     
           3         7         100       1.00e-07  1.00e-05  
 ------------------------------------------------------------------------------
            Enorm      Ldiff       Comment
 ------------------------------------------------------------------------------
     1     6.17e-02   4.93e-02     
     2     1.41e-02   5.29e-03     
     3     5.88e-03   2.45e-03     
     4     3.09e-03   1.22e-03     Switched to DIIS steps.
     5     9.89e-04   5.49e-04     
     6     4.60e-04   1.53e-04     
     7     1.48e-04   3.58e-05     
     8     6.65e-05   4.94e-06     
     9     2.38e-05   4.58e-06     
    10     1.01e-05   1.65e-06     
    11     3.69e-06   5.13e-07     
    12     1.85e-06   8.02e-08     
    13     8.30e-07   7.52e-08     
    14     3.72e-07   1.80e-08     
    15     1.89e-07   6.78e-09     
    16     7.51e-08   6.70e-09     
 ------------------------------------------------------------------------------
                                   CCSD Lambda converged.

 Computing density matrices in double precision...
           Orbital response amplitudes will be solved using DIIS.
           Start     Size      MaxIter   EConv     LConv     
           3         7         100       1.00e-06  1.00e-06  
 ------------------------------------------------------------------------------
            Enorm      Ldiff       Comment
 ------------------------------------------------------------------------------
     1     8.60e-02   8.53e-03     
     2     6.20e-02   1.77e-02     
     3     6.63e-02   2.06e-02     
     4     6.57e-03   2.74e-02     Switched to DIIS steps.
     5     2.69e-03   4.73e-04     
     6     9.32e-04   1.15e-04     
     7     1.61e-04   1.43e-04     
     8     8.95e-05   1.98e-05     
     9     2.32e-05   9.65e-06     
    10     8.19e-06   4.53e-07     
    11     3.55e-06   9.16e-08     
    12     1.11e-06   8.59e-08     
    13     4.60e-07   7.40e-08     
 ------------------------------------------------------------------------------
                                   Orbital response converged.

 Computing density matrices... Done.
 CCSD calculation:   CPU 1919.13 s  wall 490.74 s

 Transferring MO TPDM to AO TPDM
 Transferring g2_o1o1o1o1
 Transferring g2_o1o1o1v1
 Transferring g2_o1o1v1v1
 Transferring g2_o1v1o1v1
 Transferring g2_o1v1v1v1
 Transferring g2_v1v1v1v1
 Adding separable TPDM
 Computing TPDM gradient
 --------------------------------------------------------
 2e gradient
  Atom          X               Y               Z
 --------------------------------------------------------
    1        -59.079473       25.691499       -0.000000  
    2          4.846665      -40.158471        0.000000  
    3         34.689839      -13.098654       -0.000000  
    4         19.542969       27.565625        0.000000  
 --------------------------------------------------------
 --------------------------------------------------------
 Final gradient
  Atom          X               Y               Z
 --------------------------------------------------------
    1        -59.079473       25.691499       -0.000000  
    2          4.846665      -40.158471        0.000000  
    3         34.689839      -13.098654       -0.000000  
    4         19.542969       27.565625        0.000000  
 --------------------------------------------------------
 Analytic gradient from two-electron contribution:   CPU 445.22 s  wall 136.48 s

 Total ccman2 time:   CPU 2454.96 s  wall 650.92 s


 --------------------------------------------------------------

                    Orbital Energies (a.u.)
 --------------------------------------------------------------

 Alpha MOs
 -- Occupied --
*******-180.883-169.689-169.688-169.688-104.862 -80.039 -80.025
-37.937 -33.125 -33.121 -33.120 -24.309 -24.307 -24.307 -24.304
-24.304 -10.588  -8.056  -8.053  -8.053  -7.579  -7.565  -7.253
 -5.487  -5.476  -5.475  -5.471  -5.469  -5.469  -5.458  -5.456
 -5.456  -2.410  -2.405  -2.404  -2.392  -2.392  -1.137  -0.942
 -0.846  -0.690  -0.546  -0.526  -0.514  -0.425  -0.421  -0.417
 -0.375  -0.351
 -- Virtual --
 -0.023   0.011   0.061   0.065   0.081   0.081   0.105   0.108
  0.110   0.131   0.141   0.150   0.154   0.169   0.182   0.234
  0.278   0.325   0.336   0.367   0.387   0.388   0.407   0.425
  0.432   0.497   0.540   0.562   0.570   0.574   0.586   0.605
  0.652   0.689   0.721   0.722   0.792   0.804   0.821   0.879
  0.938   0.940   1.024   1.077   1.128   1.135   1.146   1.164
  1.196   1.218   1.397   1.507   1.545   1.591   1.629   1.778
  1.834   1.854   1.939   1.985   2.041   2.604   2.638   2.722
  4.475   4.489   4.489   4.521   4.633   4.773   6.530   6.558
  6.574   7.178   7.415  10.359  14.723  14.749  14.767  14.774
 14.858  14.886  26.673  26.757  26.988  28.882  29.526  29.551
 29.561  29.869  29.874  29.875  29.889  29.955 130.585 130.607
130.614 154.277 165.785 166.042 219.2161912.195
 --------------------------------------------------------------

          Ground-State Mulliken Net Atomic Charges

     Atom                 Charge (a.u.)
  ----------------------------------------
      1 I                    -0.126932
      2 P                     0.166131
      3 P                     0.004326
      4 Cl                   -0.043525
  ----------------------------------------
  Sum of atomic charges =    -0.000000

 -----------------------------------------------------------------
                    Cartesian Multipole Moments
 -----------------------------------------------------------------
    Charge (ESU x 10^10)
                -0.0000
    Dipole Moment (Debye)
         X      -0.1988      Y       0.7163      Z       0.0000
       Tot       0.7433
    Quadrupole Moments (Debye-Ang)
        XX     -68.6486     XY      -2.6174     YY     -68.8627
        XZ       0.0000     YZ       0.0000     ZZ     -68.3081
    Octopole Moments (Debye-Ang^2)
       XXX      68.9680    XXY      -8.9568    XYY      23.5209
       YYY     -25.6612    XXZ      -0.0000    XYZ       0.0000
       YYZ       0.0000    XZZ      19.3127    YZZ      -6.4894
       ZZZ      -0.0000
    Hexadecapole Moments (Debye-Ang^3)
      XXXX   -1193.9535   XXXY     -10.6126   XXYY    -276.7424
      XYYY       0.0411   YYYY    -474.7305   XXXZ       0.0000
      XXYZ      -0.0000   XYYZ       0.0000   YYYZ       0.0000
      XXZZ    -215.1908   XYZZ       0.7919   YYZZ     -97.8070
      XZZZ       0.0000   YZZZ       0.0000   ZZZZ    -100.6950
 -----------------------------------------------------------------
 DrvMan completing analytic gradient of the correlated energy
 Correlated dipole moment
            1
    1  -0.0782067
    2   0.2817951
    3   0.0000000
 Energy read as -8058.411177469
 Full Analytical Gradient: (in a.u., or Hartree/Bohr)
             1             2             3             4
    1    0.00010071   -0.00049092    0.00037354    0.00001666
    2   -0.00008023   -0.00012598    0.00022101   -0.00001480
    3   -0.00000000    0.00000000   -0.00000000   -0.00000000
 Gradient time:  CPU 0.75 s  wall 0.78 s
 ----------------------------------------------------------------
             Standard Nuclear Orientation (Angstroms)
    I     Atom           X                Y                Z
 ----------------------------------------------------------------
    1      I       1.4046354309    -0.2191631013     0.0000000000
    2      P      -0.3309043783     1.5440153098    -0.0000000000
    3      P      -2.2055384761     0.7364507842    -0.0000000000
    4      Cl     -2.1411197073    -1.3280204141     0.0000000000
 ----------------------------------------------------------------
 Nuclear Repulsion Energy =   574.4432592422 hartrees
 There are       50 alpha and       50 beta electrons

                       Distance Matrix (Angstroms)
             I (  1)   P (  2)   P (  3)
   P (  2)  2.474045
   P (  3)  3.734508  2.041179
   Cl(  4)  3.715097  3.394918  2.065476

 Requested basis set is 6-311++G(d,p)
 There are 63 shells and 152 basis functions
 A cutoff of  1.0D-14 yielded   1633 shell pairs
 There are     10301 function pairs (     11482 Cartesian)
 Smallest overlap matrix eigenvalue = 6.47E-04
 Guess MOs from SCF MO coefficient file

 -----------------------------------------------------------------------
  General SCF calculation program by
  Eric Jon Sundstrom, Paul Horn, Yuezhi Mao, Dmitri Zuev, Alec White,
  David Stuck, Shaama M.S., Shane Yost, Joonho Lee, David Small,
  Daniel Levine, Susi Lehtola, Hugh Burton, Evgeny Epifanovsky
 -----------------------------------------------------------------------
 Hartree-Fock
 using 4 threads for integral computing
 -------------------------------------------------------
 OpenMP Integral computing Module                
 Release: version 2.0, May 2017, Q-Chem Inc. Pleasanton 
 -------------------------------------------------------
 A restricted SCF calculation will be
 performed using DIIS
 SCF converges when DIIS error is below 1.0e-08
 ---------------------------------------
  Cycle       Energy         DIIS error
 ---------------------------------------
    1   -8057.8133767981      9.60e-06  
    2   -8057.8133772083      2.80e-06  
    3   -8057.8133772538      1.25e-06  
    4   -8057.8133772635      4.28e-07  
    5   -8057.8133772651      1.70e-07  
    6   -8057.8133772655      6.33e-08  
    7   -8057.8133772656      2.01e-08  
    8   -8057.8133772656      7.30e-09  Convergence criterion met
 ---------------------------------------
 SCF time:   CPU 8.15s  wall 2.00s 
 SCF   energy in the final basis set =    -8057.8133772656
 Total energy in the final basis set =    -8057.8133772656


 ------------------------------------------------------------------------------

   CCMAN2: suite of methods based on coupled cluster
           and equation of motion theories.

   Components:
   * libvmm-1.3-trunk
     by Evgeny Epifanovsky, Ilya Kaliman.
   * libtensor-2.5-trunk
     by Evgeny Epifanovsky, Michael Wormit, Dmitry Zuev, Sam Manzer, 
        Ilya Kaliman.
   * libcc-2.5-trunk
     by Evgeny Epifanovsky, Arik Landau, Tomasz Kus, Kirill Khistyaev, 
        Dmitry Zuev, Prashant Manohar, Xintian Feng, Anna Krylov, 
        Matthew Goldey, Alec White, Thomas Jagau, Kaushik Nanda, 
        Anastasia Gunina, Alexander Kunitsa, Joonho Lee.

   CCMAN original authors:
   Anna I. Krylov, C. David Sherrill, Steven R. Gwaltney,
   Edward F. C. Byrd (2000)
   Sergey V. Levchenko, Lyudmila V. Slipchenko, Tao Wang,
   Ana-Maria C. Cristian (2003)
   Piotr A. Pieniazek, C. Melania Oana, Evgeny Epifanovsky (2007)
   Prashant Manohar (2009)

 ------------------------------------------------------------------------------


 Allocating and initializing 29808MB of RAM...
 Calculation will run on 4 cores.


 Alpha MOs, Restricted
 -- Occupied --                  
******* -180.88 -169.69 -169.69 -169.69 -104.86  -80.04  -80.02
  1 A     2 A     3 A     4 A     5 A     6 A     7 A     8 A                  
-37.937 -33.125 -33.121 -33.120 -24.309 -24.307 -24.307 -24.303
  9 A    10 A    11 A    12 A    13 A    14 A    15 A    16 A                  
-24.303 -10.588  -8.056  -8.053  -8.053  -7.579  -7.565  -7.253
 17 A    18 A    19 A    20 A    21 A    22 A    23 A    24 A                  
 -5.487  -5.476  -5.475  -5.471  -5.469  -5.469  -5.458  -5.456
 25 A    26 A    27 A    28 A    29 A    30 A    31 A    32 A                  
 -5.456  -2.410  -2.405  -2.404  -2.392  -2.392  -1.137  -0.942
 33 A    34 A    35 A    36 A    37 A    38 A    39 A    40 A                  
 -0.846  -0.690  -0.546  -0.526  -0.514  -0.425  -0.421  -0.417
 41 A    42 A    43 A    44 A    45 A    46 A    47 A    48 A                  
 -0.375  -0.350
 49 A    50 A                                                                  
 -- Virtual --                   
 -0.023   0.011   0.061   0.065   0.081   0.081   0.105   0.108
 51 A    52 A    53 A    54 A    55 A    56 A    57 A    58 A                  
  0.110   0.131   0.141   0.150   0.154   0.169   0.182   0.234
 59 A    60 A    61 A    62 A    63 A    64 A    65 A    66 A                  
  0.278   0.325   0.336   0.367   0.387   0.388   0.407   0.425
 67 A    68 A    69 A    70 A    71 A    72 A    73 A    74 A                  
  0.432   0.497   0.540   0.562   0.570   0.574   0.586   0.605
 75 A    76 A    77 A    78 A    79 A    80 A    81 A    82 A                  
  0.652   0.689   0.721   0.722   0.792   0.804   0.821   0.879
 83 A    84 A    85 A    86 A    87 A    88 A    89 A    90 A                  
  0.938   0.940   1.024   1.077   1.128   1.135   1.146   1.164
 91 A    92 A    93 A    94 A    95 A    96 A    97 A    98 A                  
  1.196   1.218   1.396   1.507   1.545   1.591   1.629   1.777
 99 A   100 A   101 A   102 A   103 A   104 A   105 A   106 A                  
  1.834   1.854   1.939   1.985   2.041   2.604   2.638   2.722
107 A   108 A   109 A   110 A   111 A   112 A   113 A   114 A                  
  4.475   4.489   4.489   4.521   4.633   4.773   6.530   6.558
115 A   116 A   117 A   118 A   119 A   120 A   121 A   122 A                  
  6.574   7.178   7.414  10.359  14.722  14.749  14.767  14.774
123 A   124 A   125 A   126 A   127 A   128 A   129 A   130 A                  
 14.858  14.886  26.673  26.757  26.988  28.882  29.526  29.551
131 A   132 A   133 A   134 A   135 A   136 A   137 A   138 A                  
 29.561  29.869  29.874  29.875  29.889  29.955 130.585 130.607
139 A   140 A   141 A   142 A   143 A   144 A   145 A   146 A                  
130.614 154.277 165.785 166.042 219.2161912.195
147 A   148 A   149 A   150 A   151 A   152 A                                  

 Beta MOs, Restricted
 -- Occupied --                  
******* -180.88 -169.69 -169.69 -169.69 -104.86  -80.04  -80.02
  1 A     2 A     3 A     4 A     5 A     6 A     7 A     8 A                  
-37.937 -33.125 -33.121 -33.120 -24.309 -24.307 -24.307 -24.303
  9 A    10 A    11 A    12 A    13 A    14 A    15 A    16 A                  
-24.303 -10.588  -8.056  -8.053  -8.053  -7.579  -7.565  -7.253
 17 A    18 A    19 A    20 A    21 A    22 A    23 A    24 A                  
 -5.487  -5.476  -5.475  -5.471  -5.469  -5.469  -5.458  -5.456
 25 A    26 A    27 A    28 A    29 A    30 A    31 A    32 A                  
 -5.456  -2.410  -2.405  -2.404  -2.392  -2.392  -1.137  -0.942
 33 A    34 A    35 A    36 A    37 A    38 A    39 A    40 A                  
 -0.846  -0.690  -0.546  -0.526  -0.514  -0.425  -0.421  -0.417
 41 A    42 A    43 A    44 A    45 A    46 A    47 A    48 A                  
 -0.375  -0.350
 49 A    50 A                                                                  
 -- Virtual --                   
 -0.023   0.011   0.061   0.065   0.081   0.081   0.105   0.108
 51 A    52 A    53 A    54 A    55 A    56 A    57 A    58 A                  
  0.110   0.131   0.141   0.150   0.154   0.169   0.182   0.234
 59 A    60 A    61 A    62 A    63 A    64 A    65 A    66 A                  
  0.278   0.325   0.336   0.367   0.387   0.388   0.407   0.425
 67 A    68 A    69 A    70 A    71 A    72 A    73 A    74 A                  
  0.432   0.497   0.540   0.562   0.570   0.574   0.586   0.605
 75 A    76 A    77 A    78 A    79 A    80 A    81 A    82 A                  
  0.652   0.689   0.721   0.722   0.792   0.804   0.821   0.879
 83 A    84 A    85 A    86 A    87 A    88 A    89 A    90 A                  
  0.938   0.940   1.024   1.077   1.128   1.135   1.146   1.164
 91 A    92 A    93 A    94 A    95 A    96 A    97 A    98 A                  
  1.196   1.218   1.396   1.507   1.545   1.591   1.629   1.777
 99 A   100 A   101 A   102 A   103 A   104 A   105 A   106 A                  
  1.834   1.854   1.939   1.985   2.041   2.604   2.638   2.722
107 A   108 A   109 A   110 A   111 A   112 A   113 A   114 A                  
  4.475   4.489   4.489   4.521   4.633   4.773   6.530   6.558
115 A   116 A   117 A   118 A   119 A   120 A   121 A   122 A                  
  6.574   7.178   7.414  10.359  14.722  14.749  14.767  14.774
123 A   124 A   125 A   126 A   127 A   128 A   129 A   130 A                  
 14.858  14.886  26.673  26.757  26.988  28.882  29.526  29.551
131 A   132 A   133 A   134 A   135 A   136 A   137 A   138 A                  
 29.561  29.869  29.874  29.875  29.889  29.955 130.585 130.607
139 A   140 A   141 A   142 A   143 A   144 A   145 A   146 A                  
130.614 154.277 165.785 166.042 219.2161912.195
147 A   148 A   149 A   150 A   151 A   152 A                                  

 Occupation and symmetry of molecular orbitals

 Point group: C1 (1 irreducible representation).

                           A     All 
 -------------------------------------
 All molecular orbitals:
  - Alpha                  152   152 
  - Beta                   152   152 
 -------------------------------------
 Alpha orbitals:
  - Frozen occupied        33    33  
  - Active occupied        17    17  
  - Active virtual         102   102 
  - Frozen virtual         0     0   
 -------------------------------------
 Beta orbitals:
  - Frozen occupied        33    33  
  - Active occupied        17    17  
  - Active virtual         102   102 
  - Frozen virtual         0     0   
 -------------------------------------

 Import integrals:   CPU 0.00 s  wall 0.00 s

 Import integrals:   CPU 86.45 s  wall 22.24 s

 MP2 amplitudes:   CPU 0.23 s  wall 0.14 s

Running a double precision version
           CCSD T amplitudes will be solved using DIIS.

           Start     Size      MaxIter   EConv     TConv     
           3         7         100       1.00e-07  1.00e-05  
 ------------------------------------------------------------------------------
           Energy (a.u.)   Ediff      Tdiff       Comment
 ------------------------------------------------------------------------------
         -8058.38012670                           
     1   -8058.39134909   1.12e-02   8.18e-01     
     2   -8058.40740256   1.61e-02   1.01e-01     
     3   -8058.40869452   1.29e-03   4.23e-02     
     4   -8058.41050354   1.81e-03   1.37e-02     Switched to DIIS steps.
     5   -8058.41115310   6.50e-04   1.23e-02     
     6   -8058.41117995   2.68e-05   2.45e-03     
     7   -8058.41117444   5.51e-06   1.00e-03     
     8   -8058.41117626   1.82e-06   2.37e-04     
     9   -8058.41117761   1.35e-06   1.18e-04     
    10   -8058.41117789   2.89e-07   5.22e-05     
    11   -8058.41117797   7.24e-08   3.09e-05     
    12   -8058.41117795   1.98e-08   9.26e-06     
 ------------------------------------------------------------------------------
         -8058.41117795                           CCSD T converged.

End of double precision
 SCF energy                 = -8057.81337727
 MP2 energy                 = -8058.38012670
 CCSD correlation energy     =    -0.59780068
 CCSD total energy           = -8058.41117795

 CCSD  T1^2 = 0.0117  T2^2 = 0.2990  Leading amplitudes:

 Amplitude    Orbitals with energies
 -0.0208       43 (A) A                  ->    52 (A) A                   
              -0.5461                          0.0106                     
 -0.0208       43 (A) B                  ->    52 (A) B                   
              -0.5461                          0.0106                     
 -0.0206       47 (A) A                  ->    51 (A) A                   
              -0.4211                         -0.0230                     
 -0.0206       47 (A) B                  ->    51 (A) B                   
              -0.4211                         -0.0230                     

 Amplitude    Orbitals with energies
 -0.1200       50 (A) A      50 (A) B    ->    51 (A) A      51 (A) B     
              -0.3504       -0.3504           -0.0230       -0.0230       
  0.1200       50 (A) A      50 (A) B    ->    51 (A) B      51 (A) A     
              -0.3504       -0.3504           -0.0230       -0.0230       
  0.1200       50 (A) B      50 (A) A    ->    51 (A) A      51 (A) B     
              -0.3504       -0.3504           -0.0230       -0.0230       
 -0.1200       50 (A) B      50 (A) A    ->    51 (A) B      51 (A) A     
              -0.3504       -0.3504           -0.0230       -0.0230       

 Computing CCSD intemediates for later calculations in double precision
 Finished.

Running a double precision version
           CCSD Lambda amplitudes will be solved using DIIS.
           Start     Size      MaxIter   EConv     LConv     
           3         7         100       1.00e-07  1.00e-05  
 ------------------------------------------------------------------------------
            Enorm      Ldiff       Comment
 ------------------------------------------------------------------------------
     1     6.18e-02   4.94e-02     
     2     1.41e-02   5.29e-03     
     3     5.89e-03   2.46e-03     
     4     3.10e-03   1.23e-03     Switched to DIIS steps.
     5     9.91e-04   5.50e-04     
     6     4.60e-04   1.53e-04     
     7     1.48e-04   3.60e-05     
     8     6.66e-05   4.95e-06     
     9     2.39e-05   4.60e-06     
    10     1.01e-05   1.66e-06     
    11     3.69e-06   5.19e-07     
    12     1.85e-06   8.24e-08     
    13     8.26e-07   7.62e-08     
    14     3.71e-07   1.75e-08     
    15     1.88e-07   6.92e-09     
    16     7.48e-08   6.69e-09     
 ------------------------------------------------------------------------------
                                   CCSD Lambda converged.

 Computing density matrices in double precision...
           Orbital response amplitudes will be solved using DIIS.
           Start     Size      MaxIter   EConv     LConv     
           3         7         100       1.00e-06  1.00e-06  
 ------------------------------------------------------------------------------
            Enorm      Ldiff       Comment
 ------------------------------------------------------------------------------
     1     8.61e-02   8.51e-03     
     2     6.20e-02   1.78e-02     
     3     6.64e-02   2.07e-02     
     4     6.62e-03   2.75e-02     Switched to DIIS steps.
     5     2.72e-03   4.65e-04     
     6     9.35e-04   1.13e-04     
     7     1.62e-04   1.45e-04     
     8     8.99e-05   1.97e-05     
     9     2.34e-05   9.70e-06     
    10     8.27e-06   4.51e-07     
    11     3.58e-06   9.23e-08     
    12     1.12e-06   8.65e-08     
    13     4.63e-07   7.38e-08     
 ------------------------------------------------------------------------------
                                   Orbital response converged.

 Computing density matrices... Done.
 CCSD calculation:   CPU 1920.68 s  wall 490.88 s

 Transferring MO TPDM to AO TPDM
 Transferring g2_o1o1o1o1
 Transferring g2_o1o1o1v1
 Transferring g2_o1o1v1v1
 Transferring g2_o1v1o1v1
 Transferring g2_o1v1v1v1
 Transferring g2_v1v1v1v1
 Adding separable TPDM
 Computing TPDM gradient
 --------------------------------------------------------
 2e gradient
  Atom          X               Y               Z
 --------------------------------------------------------
    1        -59.061061       25.706789       -0.000000  
    2          4.850297      -40.170722        0.000000  
    3         34.669113      -13.098320       -0.000000  
    4         19.541651       27.562253        0.000000  
 --------------------------------------------------------
 --------------------------------------------------------
 Final gradient
  Atom          X               Y               Z
 --------------------------------------------------------
    1        -59.061061       25.706789       -0.000000  
    2          4.850297      -40.170722        0.000000  
    3         34.669113      -13.098320       -0.000000  
    4         19.541651       27.562253        0.000000  
 --------------------------------------------------------
 Analytic gradient from two-electron contribution:   CPU 445.28 s  wall 136.59 s

 Total ccman2 time:   CPU 2457.18 s  wall 651.34 s


 --------------------------------------------------------------

                    Orbital Energies (a.u.)
 --------------------------------------------------------------

 Alpha MOs
 -- Occupied --
*******-180.883-169.689-169.688-169.688-104.862 -80.039 -80.025
-37.937 -33.125 -33.121 -33.120 -24.309 -24.307 -24.307 -24.303
-24.303 -10.588  -8.056  -8.053  -8.053  -7.579  -7.565  -7.253
 -5.487  -5.476  -5.475  -5.471  -5.469  -5.469  -5.458  -5.456
 -5.456  -2.410  -2.405  -2.404  -2.392  -2.392  -1.137  -0.942
 -0.846  -0.690  -0.546  -0.526  -0.514  -0.425  -0.421  -0.417
 -0.375  -0.350
 -- Virtual --
 -0.023   0.011   0.061   0.065   0.081   0.081   0.105   0.108
  0.110   0.131   0.141   0.150   0.154   0.169   0.182   0.234
  0.278   0.325   0.336   0.367   0.387   0.388   0.407   0.425
  0.432   0.497   0.540   0.562   0.570   0.574   0.586   0.605
  0.652   0.689   0.721   0.722   0.792   0.804   0.821   0.879
  0.938   0.940   1.024   1.077   1.128   1.135   1.146   1.164
  1.196   1.218   1.396   1.507   1.545   1.591   1.629   1.777
  1.834   1.854   1.939   1.985   2.041   2.604   2.638   2.722
  4.475   4.489   4.489   4.521   4.633   4.773   6.530   6.558
  6.574   7.178   7.414  10.359  14.722  14.749  14.767  14.774
 14.858  14.886  26.673  26.757  26.988  28.882  29.526  29.551
 29.561  29.869  29.874  29.875  29.889  29.955 130.585 130.607
130.614 154.277 165.785 166.042 219.2161912.195
 --------------------------------------------------------------

          Ground-State Mulliken Net Atomic Charges

     Atom                 Charge (a.u.)
  ----------------------------------------
      1 I                    -0.126983
      2 P                     0.166146
      3 P                     0.004209
      4 Cl                   -0.043372
  ----------------------------------------
  Sum of atomic charges =    -0.000000

 -----------------------------------------------------------------
                    Cartesian Multipole Moments
 -----------------------------------------------------------------
    Charge (ESU x 10^10)
                 0.0000
    Dipole Moment (Debye)
         X      -0.1990      Y       0.7173      Z       0.0000
       Tot       0.7444
    Quadrupole Moments (Debye-Ang)
        XX     -68.6551     XY      -2.6157     YY     -68.8564
        XZ       0.0000     YZ       0.0000     ZZ     -68.3126
    Octopole Moments (Debye-Ang^2)
       XXX      68.9300    XXY      -8.9763    XYY      23.5060
       YYY     -25.6946    XXZ      -0.0000    XYZ       0.0000
       YYZ       0.0000    XZZ      19.3046    YZZ      -6.5073
       ZZZ      -0.0000
    Hexadecapole Moments (Debye-Ang^3)
      XXXX   -1194.0028   XXXY     -10.6268   XXYY    -276.7623
      XYYY      -0.0113   YYYY    -474.9406   XXXZ       0.0000
      XXYZ      -0.0000   XYYZ       0.0000   YYYZ       0.0000
      XXZZ    -215.1970   XYZZ       0.7833   YYZZ     -97.8544
      XZZZ       0.0000   YZZZ       0.0000   ZZZZ    -100.7137
 -----------------------------------------------------------------
 DrvMan completing analytic gradient of the correlated energy
 Correlated dipole moment
            1
    1  -0.0782749
    2   0.2822216
    3   0.0000000
 Energy read as -8058.411177947
 Full Analytical Gradient: (in a.u., or Hartree/Bohr)
             1             2             3             4
    1    0.00008924   -0.00004416   -0.00002345   -0.00002164
    2   -0.00010058    0.00015482   -0.00000063   -0.00005362
    3   -0.00000000    0.00000000   -0.00000000   -0.00000000
 Gradient time:  CPU 0.74 s  wall 0.79 s
 ----------------------------------------------------------------
             Standard Nuclear Orientation (Angstroms)
    I     Atom           X                Y                Z
 ----------------------------------------------------------------
    1      I       1.4046354309    -0.2191631013     0.0000000000
    2      P      -0.3309043783     1.5420153098    -0.0000000000
    3      P      -2.2055384761     0.7364507842    -0.0000000000
    4      Cl     -2.1411197073    -1.3280204141     0.0000000000
 ----------------------------------------------------------------
 Nuclear Repulsion Energy =   574.5836685145 hartrees
 There are       50 alpha and       50 beta electrons

                       Distance Matrix (Angstroms)
             I (  1)   P (  2)   P (  3)
   P (  2)  2.472620
   P (  3)  3.734508  2.040389
   Cl(  4)  3.715097  3.393226  2.065476

 Requested basis set is 6-311++G(d,p)
 There are 63 shells and 152 basis functions
 A cutoff of  1.0D-14 yielded   1633 shell pairs
 There are     10301 function pairs (     11482 Cartesian)
 Smallest overlap matrix eigenvalue = 6.46E-04
 Guess MOs from SCF MO coefficient file

 -----------------------------------------------------------------------
  General SCF calculation program by
  Eric Jon Sundstrom, Paul Horn, Yuezhi Mao, Dmitri Zuev, Alec White,
  David Stuck, Shaama M.S., Shane Yost, Joonho Lee, David Small,
  Daniel Levine, Susi Lehtola, Hugh Burton, Evgeny Epifanovsky
 -----------------------------------------------------------------------
 Hartree-Fock
 using 4 threads for integral computing
 -------------------------------------------------------
 OpenMP Integral computing Module                
 Release: version 2.0, May 2017, Q-Chem Inc. Pleasanton 
 -------------------------------------------------------
 A restricted SCF calculation will be
 performed using DIIS
 SCF converges when DIIS error is below 1.0e-08
 ---------------------------------------
  Cycle       Energy         DIIS error
 ---------------------------------------
    1   -8057.8134151341      1.12e-05  
    2   -8057.8134157350      3.12e-06  
    3   -8057.8134158069      1.55e-06  
    4   -8057.8134158218      5.34e-07  
    5   -8057.8134158252      2.56e-07  
    6   -8057.8134158260      9.53e-08  
    7   -8057.8134158261      4.18e-08  
    8   -8057.8134158261      1.87e-08  
    9   -8057.8134158262      8.87e-09  Convergence criterion met
 ---------------------------------------
 SCF time:   CPU 9.16s  wall 2.00s 
 SCF   energy in the final basis set =    -8057.8134158262
 Total energy in the final basis set =    -8057.8134158262


 ------------------------------------------------------------------------------

   CCMAN2: suite of methods based on coupled cluster
           and equation of motion theories.

   Components:
   * libvmm-1.3-trunk
     by Evgeny Epifanovsky, Ilya Kaliman.
   * libtensor-2.5-trunk
     by Evgeny Epifanovsky, Michael Wormit, Dmitry Zuev, Sam Manzer, 
        Ilya Kaliman.
   * libcc-2.5-trunk
     by Evgeny Epifanovsky, Arik Landau, Tomasz Kus, Kirill Khistyaev, 
        Dmitry Zuev, Prashant Manohar, Xintian Feng, Anna Krylov, 
        Matthew Goldey, Alec White, Thomas Jagau, Kaushik Nanda, 
        Anastasia Gunina, Alexander Kunitsa, Joonho Lee.

   CCMAN original authors:
   Anna I. Krylov, C. David Sherrill, Steven R. Gwaltney,
   Edward F. C. Byrd (2000)
   Sergey V. Levchenko, Lyudmila V. Slipchenko, Tao Wang,
   Ana-Maria C. Cristian (2003)
   Piotr A. Pieniazek, C. Melania Oana, Evgeny Epifanovsky (2007)
   Prashant Manohar (2009)

 ------------------------------------------------------------------------------


 Allocating and initializing 29808MB of RAM...
 Calculation will run on 4 cores.


 Alpha MOs, Restricted
 -- Occupied --                  
******* -180.88 -169.69 -169.69 -169.69 -104.86  -80.04  -80.02
  1 A     2 A     3 A     4 A     5 A     6 A     7 A     8 A                  
-37.937 -33.125 -33.121 -33.120 -24.309 -24.308 -24.307 -24.304
  9 A    10 A    11 A    12 A    13 A    14 A    15 A    16 A                  
-24.304 -10.588  -8.056  -8.053  -8.053  -7.579  -7.565  -7.253
 17 A    18 A    19 A    20 A    21 A    22 A    23 A    24 A                  
 -5.487  -5.476  -5.475  -5.471  -5.469  -5.469  -5.457  -5.456
 25 A    26 A    27 A    28 A    29 A    30 A    31 A    32 A                  
 -5.456  -2.410  -2.405  -2.404  -2.393  -2.393  -1.137  -0.942
 33 A    34 A    35 A    36 A    37 A    38 A    39 A    40 A                  
 -0.846  -0.690  -0.546  -0.526  -0.514  -0.425  -0.421  -0.417
 41 A    42 A    43 A    44 A    45 A    46 A    47 A    48 A                  
 -0.375  -0.350
 49 A    50 A                                                                  
 -- Virtual --                   
 -0.023   0.011   0.061   0.065   0.081   0.081   0.105   0.108
 51 A    52 A    53 A    54 A    55 A    56 A    57 A    58 A                  
  0.110   0.131   0.141   0.150   0.154   0.169   0.182   0.234
 59 A    60 A    61 A    62 A    63 A    64 A    65 A    66 A                  
  0.278   0.325   0.336   0.367   0.387   0.388   0.407   0.425
 67 A    68 A    69 A    70 A    71 A    72 A    73 A    74 A                  
  0.432   0.497   0.539   0.562   0.570   0.573   0.586   0.605
 75 A    76 A    77 A    78 A    79 A    80 A    81 A    82 A                  
  0.652   0.689   0.721   0.722   0.792   0.804   0.821   0.879
 83 A    84 A    85 A    86 A    87 A    88 A    89 A    90 A                  
  0.938   0.940   1.024   1.077   1.128   1.135   1.146   1.164
 91 A    92 A    93 A    94 A    95 A    96 A    97 A    98 A                  
  1.196   1.218   1.397   1.507   1.545   1.591   1.629   1.778
 99 A   100 A   101 A   102 A   103 A   104 A   105 A   106 A                  
  1.834   1.854   1.939   1.985   2.041   2.604   2.638   2.722
107 A   108 A   109 A   110 A   111 A   112 A   113 A   114 A                  
  4.475   4.489   4.489   4.521   4.634   4.773   6.530   6.558
115 A   116 A   117 A   118 A   119 A   120 A   121 A   122 A                  
  6.574   7.178   7.414  10.359  14.723  14.749  14.767  14.774
123 A   124 A   125 A   126 A   127 A   128 A   129 A   130 A                  
 14.859  14.886  26.673  26.757  26.988  28.882  29.526  29.551
131 A   132 A   133 A   134 A   135 A   136 A   137 A   138 A                  
 29.561  29.869  29.874  29.875  29.889  29.955 130.585 130.607
139 A   140 A   141 A   142 A   143 A   144 A   145 A   146 A                  
130.614 154.277 165.785 166.042 219.2161912.195
147 A   148 A   149 A   150 A   151 A   152 A                                  

 Beta MOs, Restricted
 -- Occupied --                  
******* -180.88 -169.69 -169.69 -169.69 -104.86  -80.04  -80.02
  1 A     2 A     3 A     4 A     5 A     6 A     7 A     8 A                  
-37.937 -33.125 -33.121 -33.120 -24.309 -24.308 -24.307 -24.304
  9 A    10 A    11 A    12 A    13 A    14 A    15 A    16 A                  
-24.304 -10.588  -8.056  -8.053  -8.053  -7.579  -7.565  -7.253
 17 A    18 A    19 A    20 A    21 A    22 A    23 A    24 A                  
 -5.487  -5.476  -5.475  -5.471  -5.469  -5.469  -5.457  -5.456
 25 A    26 A    27 A    28 A    29 A    30 A    31 A    32 A                  
 -5.456  -2.410  -2.405  -2.404  -2.393  -2.393  -1.137  -0.942
 33 A    34 A    35 A    36 A    37 A    38 A    39 A    40 A                  
 -0.846  -0.690  -0.546  -0.526  -0.514  -0.425  -0.421  -0.417
 41 A    42 A    43 A    44 A    45 A    46 A    47 A    48 A                  
 -0.375  -0.350
 49 A    50 A                                                                  
 -- Virtual --                   
 -0.023   0.011   0.061   0.065   0.081   0.081   0.105   0.108
 51 A    52 A    53 A    54 A    55 A    56 A    57 A    58 A                  
  0.110   0.131   0.141   0.150   0.154   0.169   0.182   0.234
 59 A    60 A    61 A    62 A    63 A    64 A    65 A    66 A                  
  0.278   0.325   0.336   0.367   0.387   0.388   0.407   0.425
 67 A    68 A    69 A    70 A    71 A    72 A    73 A    74 A                  
  0.432   0.497   0.539   0.562   0.570   0.573   0.586   0.605
 75 A    76 A    77 A    78 A    79 A    80 A    81 A    82 A                  
  0.652   0.689   0.721   0.722   0.792   0.804   0.821   0.879
 83 A    84 A    85 A    86 A    87 A    88 A    89 A    90 A                  
  0.938   0.940   1.024   1.077   1.128   1.135   1.146   1.164
 91 A    92 A    93 A    94 A    95 A    96 A    97 A    98 A                  
  1.196   1.218   1.397   1.507   1.545   1.591   1.629   1.778
 99 A   100 A   101 A   102 A   103 A   104 A   105 A   106 A                  
  1.834   1.854   1.939   1.985   2.041   2.604   2.638   2.722
107 A   108 A   109 A   110 A   111 A   112 A   113 A   114 A                  
  4.475   4.489   4.489   4.521   4.634   4.773   6.530   6.558
115 A   116 A   117 A   118 A   119 A   120 A   121 A   122 A                  
  6.574   7.178   7.414  10.359  14.723  14.749  14.767  14.774
123 A   124 A   125 A   126 A   127 A   128 A   129 A   130 A                  
 14.859  14.886  26.673  26.757  26.988  28.882  29.526  29.551
131 A   132 A   133 A   134 A   135 A   136 A   137 A   138 A                  
 29.561  29.869  29.874  29.875  29.889  29.955 130.585 130.607
139 A   140 A   141 A   142 A   143 A   144 A   145 A   146 A                  
130.614 154.277 165.785 166.042 219.2161912.195
147 A   148 A   149 A   150 A   151 A   152 A                                  

 Occupation and symmetry of molecular orbitals

 Point group: C1 (1 irreducible representation).

                           A     All 
 -------------------------------------
 All molecular orbitals:
  - Alpha                  152   152 
  - Beta                   152   152 
 -------------------------------------
 Alpha orbitals:
  - Frozen occupied        33    33  
  - Active occupied        17    17  
  - Active virtual         102   102 
  - Frozen virtual         0     0   
 -------------------------------------
 Beta orbitals:
  - Frozen occupied        33    33  
  - Active occupied        17    17  
  - Active virtual         102   102 
  - Frozen virtual         0     0   
 -------------------------------------

 Import integrals:   CPU 0.00 s  wall 0.00 s

 Import integrals:   CPU 88.65 s  wall 23.44 s

 MP2 amplitudes:   CPU 0.16 s  wall 0.12 s

Running a double precision version
           CCSD T amplitudes will be solved using DIIS.

           Start     Size      MaxIter   EConv     TConv     
           3         7         100       1.00e-07  1.00e-05  
 ------------------------------------------------------------------------------
           Energy (a.u.)   Ediff      Tdiff       Comment
 ------------------------------------------------------------------------------
         -8058.38012960                           
     1   -8058.39136158   1.12e-02   8.17e-01     
     2   -8058.40740419   1.60e-02   1.01e-01     
     3   -8058.40869719   1.29e-03   4.23e-02     
     4   -8058.41050428   1.81e-03   1.37e-02     Switched to DIIS steps.
     5   -8058.41115283   6.49e-04   1.23e-02     
     6   -8058.41117960   2.68e-05   2.45e-03     
     7   -8058.41117412   5.48e-06   9.98e-04     
     8   -8058.41117594   1.82e-06   2.37e-04     
     9   -8058.41117729   1.35e-06   1.18e-04     
    10   -8058.41117758   2.89e-07   5.22e-05     
    11   -8058.41117765   7.18e-08   3.09e-05     
    12   -8058.41117763   1.97e-08   9.22e-06     
 ------------------------------------------------------------------------------
         -8058.41117763                           CCSD T converged.

End of double precision
 SCF energy                 = -8057.81341583
 MP2 energy                 = -8058.38012960
 CCSD correlation energy     =    -0.59776181
 CCSD total energy           = -8058.41117763

 CCSD  T1^2 = 0.0117  T2^2 = 0.2988  Leading amplitudes:

 Amplitude    Orbitals with energies
 -0.0208       43 (A) A                  ->    52 (A) A                   
              -0.5462                          0.0107                     
 -0.0208       43 (A) B                  ->    52 (A) B                   
              -0.5462                          0.0107                     
 -0.0207       47 (A) A                  ->    51 (A) A                   
              -0.4212                         -0.0229                     
 -0.0207       47 (A) B                  ->    51 (A) B                   
              -0.4212                         -0.0229                     

 Amplitude    Orbitals with energies
 -0.1199       50 (A) A      50 (A) B    ->    51 (A) A      51 (A) B     
              -0.3504       -0.3504           -0.0229       -0.0229       
  0.1199       50 (A) A      50 (A) B    ->    51 (A) B      51 (A) A     
              -0.3504       -0.3504           -0.0229       -0.0229       
  0.1199       50 (A) B      50 (A) A    ->    51 (A) A      51 (A) B     
              -0.3504       -0.3504           -0.0229       -0.0229       
 -0.1199       50 (A) B      50 (A) A    ->    51 (A) B      51 (A) A     
              -0.3504       -0.3504           -0.0229       -0.0229       

 Computing CCSD intemediates for later calculations in double precision
 Finished.

Running a double precision version
           CCSD Lambda amplitudes will be solved using DIIS.
           Start     Size      MaxIter   EConv     LConv     
           3         7         100       1.00e-07  1.00e-05  
 ------------------------------------------------------------------------------
            Enorm      Ldiff       Comment
 ------------------------------------------------------------------------------
     1     6.17e-02   4.93e-02     
     2     1.41e-02   5.29e-03     
     3     5.88e-03   2.45e-03     
     4     3.09e-03   1.22e-03     Switched to DIIS steps.
     5     9.89e-04   5.49e-04     
     6     4.59e-04   1.53e-04     
     7     1.48e-04   3.58e-05     
     8     6.64e-05   4.94e-06     
     9     2.38e-05   4.57e-06     
    10     1.01e-05   1.65e-06     
    11     3.68e-06   5.15e-07     
    12     1.84e-06   8.16e-08     
    13     8.25e-07   7.58e-08     
    14     3.70e-07   1.75e-08     
    15     1.88e-07   6.88e-09     
    16     7.46e-08   6.67e-09     
 ------------------------------------------------------------------------------
                                   CCSD Lambda converged.

 Computing density matrices in double precision...
           Orbital response amplitudes will be solved using DIIS.
           Start     Size      MaxIter   EConv     LConv     
           3         7         100       1.00e-06  1.00e-06  
 ------------------------------------------------------------------------------
            Enorm      Ldiff       Comment
 ------------------------------------------------------------------------------
     1     8.60e-02   8.55e-03     
     2     6.19e-02   1.77e-02     
     3     6.63e-02   2.06e-02     
     4     6.61e-03   2.74e-02     Switched to DIIS steps.
     5     2.71e-03   4.63e-04     
     6     9.31e-04   1.12e-04     
     7     1.62e-04   1.44e-04     
     8     8.94e-05   1.98e-05     
     9     2.32e-05   9.63e-06     
    10     8.19e-06   4.47e-07     
    11     3.55e-06   9.20e-08     
    12     1.11e-06   8.60e-08     
    13     4.60e-07   7.33e-08     
 ------------------------------------------------------------------------------
                                   Orbital response converged.

 Computing density matrices... Done.
 CCSD calculation:   CPU 1918.05 s  wall 490.45 s

 Transferring MO TPDM to AO TPDM
 Transferring g2_o1o1o1o1
 Transferring g2_o1o1o1v1
 Transferring g2_o1o1v1v1
 Transferring g2_o1v1o1v1
 Transferring g2_o1v1v1v1
 Transferring g2_v1v1v1v1
 Adding separable TPDM
 Computing TPDM gradient
 --------------------------------------------------------
 2e gradient
  Atom          X               Y               Z
 --------------------------------------------------------
    1        -59.105297       25.715179       -0.000000  
    2          4.871106      -40.162520        0.000000  
    3         34.688195      -13.115988        0.000000  
    4         19.545996       27.563329       -0.000000  
 --------------------------------------------------------
 --------------------------------------------------------
 Final gradient
  Atom          X               Y               Z
 --------------------------------------------------------
    1        -59.105297       25.715179       -0.000000  
    2          4.871106      -40.162520        0.000000  
    3         34.688195      -13.115988        0.000000  
    4         19.545996       27.563329       -0.000000  
 --------------------------------------------------------
 Analytic gradient from two-electron contribution:   CPU 445.78 s  wall 136.70 s

 Total ccman2 time:   CPU 2456.81 s  wall 652.09 s


 --------------------------------------------------------------

                    Orbital Energies (a.u.)
 --------------------------------------------------------------

 Alpha MOs
 -- Occupied --
*******-180.883-169.689-169.689-169.688-104.862 -80.039 -80.025
-37.937 -33.125 -33.121 -33.120 -24.309 -24.308 -24.307 -24.304
-24.304 -10.588  -8.056  -8.053  -8.053  -7.579  -7.565  -7.253
 -5.487  -5.476  -5.475  -5.471  -5.469  -5.469  -5.457  -5.456
 -5.456  -2.410  -2.405  -2.404  -2.393  -2.393  -1.137  -0.942
 -0.846  -0.690  -0.546  -0.526  -0.514  -0.425  -0.421  -0.417
 -0.375  -0.350
 -- Virtual --
 -0.023   0.011   0.061   0.065   0.081   0.081   0.105   0.108
  0.110   0.131   0.141   0.150   0.154   0.169   0.182   0.234
  0.278   0.325   0.336   0.367   0.387   0.388   0.407   0.425
  0.432   0.497   0.539   0.562   0.570   0.573   0.586   0.605
  0.652   0.689   0.721   0.722   0.792   0.804   0.821   0.879
  0.938   0.940   1.024   1.077   1.128   1.135   1.146   1.164
  1.196   1.218   1.397   1.507   1.545   1.591   1.629   1.778
  1.834   1.854   1.939   1.985   2.041   2.604   2.638   2.722
  4.475   4.489   4.489   4.521   4.634   4.773   6.530   6.558
  6.574   7.178   7.414  10.359  14.723  14.749  14.767  14.774
 14.859  14.886  26.673  26.757  26.988  28.882  29.526  29.551
 29.561  29.869  29.874  29.875  29.889  29.955 130.585 130.607
130.614 154.277 165.785 166.042 219.2161912.195
 --------------------------------------------------------------

          Ground-State Mulliken Net Atomic Charges

     Atom                 Charge (a.u.)
  ----------------------------------------
      1 I                    -0.126558
      2 P                     0.165687
      3 P                     0.004591
      4 Cl                   -0.043720
  ----------------------------------------
  Sum of atomic charges =     0.000000

 -----------------------------------------------------------------
                    Cartesian Multipole Moments
 -----------------------------------------------------------------
    Charge (ESU x 10^10)
                -0.0000
    Dipole Moment (Debye)
         X      -0.1947      Y       0.7139      Z       0.0000
       Tot       0.7400
    Quadrupole Moments (Debye-Ang)
        XX     -68.6432     XY      -2.6188     YY     -68.8722
        XZ      -0.0000     YZ       0.0000     ZZ     -68.3071
    Octopole Moments (Debye-Ang^2)
       XXX      68.9404    XXY      -8.9348    XYY      23.5147
       YYY     -25.6383    XXZ      -0.0000    XYZ       0.0000
       YYZ      -0.0000    XZZ      19.3095    YZZ      -6.4795
       ZZZ       0.0000
    Hexadecapole Moments (Debye-Ang^3)
      XXXX   -1193.8183   XXXY     -10.7063   XXYY    -276.7034
      XYYY      -0.0425   YYYY    -474.5524   XXXZ      -0.0000
      XXYZ      -0.0000   XYYZ       0.0000   YYYZ       0.0000
      XXZZ    -215.1811   XYZZ       0.7697   YYZZ     -97.7738
      XZZZ      -0.0000   YZZZ       0.0000   ZZZZ    -100.6922
 -----------------------------------------------------------------
 DrvMan completing analytic gradient of the correlated energy
 Correlated dipole moment
            1
    1  -0.0766024
    2   0.2808738
    3   0.0000000
 Energy read as -8058.411177632
 Full Analytical Gradient: (in a.u., or Hartree/Bohr)
             1             2             3             4
    1   -0.00006375   -0.00012873    0.00015183    0.00004065
    2    0.00013167   -0.00032147    0.00018242    0.00000739
    3   -0.00000000    0.00000000    0.00000000   -0.00000000
 Gradient time:  CPU 0.78 s  wall 0.81 s
 ----------------------------------------------------------------
             Standard Nuclear Orientation (Angstroms)
    I     Atom           X                Y                Z
 ----------------------------------------------------------------
    1      I       1.4046354309    -0.2191631013     0.0000000000
    2      P      -0.3309043783     1.5430153098     0.0010000000
    3      P      -2.2055384761     0.7364507842    -0.0000000000
    4      Cl     -2.1411197073    -1.3280204141     0.0000000000
 ----------------------------------------------------------------
 Nuclear Repulsion Energy =   574.5134357206 hartrees
 There are       50 alpha and       50 beta electrons

                       Distance Matrix (Angstroms)
             I (  1)   P (  2)   P (  3)
   P (  2)  2.473332
   P (  3)  3.734508  2.040784
   Cl(  4)  3.715097  3.394072  2.065476

 Requested basis set is 6-311++G(d,p)
 There are 63 shells and 152 basis functions
 A cutoff of  1.0D-14 yielded   1633 shell pairs
 There are     10301 function pairs (     11482 Cartesian)
 Smallest overlap matrix eigenvalue = 6.47E-04
 Guess MOs from SCF MO coefficient file

 -----------------------------------------------------------------------
  General SCF calculation program by
  Eric Jon Sundstrom, Paul Horn, Yuezhi Mao, Dmitri Zuev, Alec White,
  David Stuck, Shaama M.S., Shane Yost, Joonho Lee, David Small,
  Daniel Levine, Susi Lehtola, Hugh Burton, Evgeny Epifanovsky
 -----------------------------------------------------------------------
 Hartree-Fock
 using 4 threads for integral computing
 -------------------------------------------------------
 OpenMP Integral computing Module                
 Release: version 2.0, May 2017, Q-Chem Inc. Pleasanton 
 -------------------------------------------------------
 A restricted SCF calculation will be
 performed using DIIS
 SCF converges when DIIS error is below 1.0e-08
 ---------------------------------------
  Cycle       Energy         DIIS error
 ---------------------------------------
    1   -8057.8133964058      7.41e-06  
    2   -8057.8133967110      2.11e-06  
    3   -8057.8133967560      9.80e-07  
    4   -8057.8133967640      4.03e-07  
    5   -8057.8133967663      1.80e-07  
    6   -8057.8133967667      8.65e-08  
    7   -8057.8133967668      4.19e-08  
    8   -8057.8133967669      1.87e-08  
    9   -8057.8133967669      7.00e-09  Convergence criterion met
 ---------------------------------------
 SCF time:   CPU 9.17s  wall 3.00s 
 SCF   energy in the final basis set =    -8057.8133967669
 Total energy in the final basis set =    -8057.8133967669


 ------------------------------------------------------------------------------

   CCMAN2: suite of methods based on coupled cluster
           and equation of motion theories.

   Components:
   * libvmm-1.3-trunk
     by Evgeny Epifanovsky, Ilya Kaliman.
   * libtensor-2.5-trunk
     by Evgeny Epifanovsky, Michael Wormit, Dmitry Zuev, Sam Manzer, 
        Ilya Kaliman.
   * libcc-2.5-trunk
     by Evgeny Epifanovsky, Arik Landau, Tomasz Kus, Kirill Khistyaev, 
        Dmitry Zuev, Prashant Manohar, Xintian Feng, Anna Krylov, 
        Matthew Goldey, Alec White, Thomas Jagau, Kaushik Nanda, 
        Anastasia Gunina, Alexander Kunitsa, Joonho Lee.

   CCMAN original authors:
   Anna I. Krylov, C. David Sherrill, Steven R. Gwaltney,
   Edward F. C. Byrd (2000)
   Sergey V. Levchenko, Lyudmila V. Slipchenko, Tao Wang,
   Ana-Maria C. Cristian (2003)
   Piotr A. Pieniazek, C. Melania Oana, Evgeny Epifanovsky (2007)
   Prashant Manohar (2009)

 ------------------------------------------------------------------------------


 Allocating and initializing 29808MB of RAM...
 Calculation will run on 4 cores.


 Alpha MOs, Restricted
 -- Occupied --                  
******* -180.88 -169.69 -169.69 -169.69 -104.86  -80.04  -80.02
  1 A     2 A     3 A     4 A     5 A     6 A     7 A     8 A                  
-37.937 -33.125 -33.121 -33.120 -24.309 -24.307 -24.307 -24.304
  9 A    10 A    11 A    12 A    13 A    14 A    15 A    16 A                  
-24.304 -10.588  -8.056  -8.053  -8.053  -7.579  -7.565  -7.253
 17 A    18 A    19 A    20 A    21 A    22 A    23 A    24 A                  
 -5.487  -5.476  -5.475  -5.471  -5.469  -5.469  -5.458  -5.456
 25 A    26 A    27 A    28 A    29 A    30 A    31 A    32 A                  
 -5.456  -2.410  -2.405  -2.404  -2.393  -2.392  -1.137  -0.942
 33 A    34 A    35 A    36 A    37 A    38 A    39 A    40 A                  
 -0.846  -0.690  -0.546  -0.526  -0.514  -0.425  -0.421  -0.417
 41 A    42 A    43 A    44 A    45 A    46 A    47 A    48 A                  
 -0.375  -0.350
 49 A    50 A                                                                  
 -- Virtual --                   
 -0.023   0.011   0.061   0.065   0.081   0.081   0.105   0.108
 51 A    52 A    53 A    54 A    55 A    56 A    57 A    58 A                  
  0.110   0.131   0.141   0.150   0.154   0.169   0.182   0.234
 59 A    60 A    61 A    62 A    63 A    64 A    65 A    66 A                  
  0.278   0.325   0.336   0.367   0.387   0.388   0.407   0.425
 67 A    68 A    69 A    70 A    71 A    72 A    73 A    74 A                  
  0.432   0.497   0.540   0.562   0.570   0.574   0.586   0.605
 75 A    76 A    77 A    78 A    79 A    80 A    81 A    82 A                  
  0.652   0.689   0.721   0.722   0.792   0.804   0.821   0.879
 83 A    84 A    85 A    86 A    87 A    88 A    89 A    90 A                  
  0.938   0.940   1.024   1.077   1.128   1.135   1.146   1.164
 91 A    92 A    93 A    94 A    95 A    96 A    97 A    98 A                  
  1.196   1.218   1.397   1.507   1.545   1.591   1.629   1.778
 99 A   100 A   101 A   102 A   103 A   104 A   105 A   106 A                  
  1.834   1.854   1.939   1.985   2.041   2.604   2.638   2.722
107 A   108 A   109 A   110 A   111 A   112 A   113 A   114 A                  
  4.475   4.489   4.489   4.521   4.633   4.773   6.530   6.558
115 A   116 A   117 A   118 A   119 A   120 A   121 A   122 A                  
  6.574   7.178   7.414  10.359  14.722  14.749  14.767  14.774
123 A   124 A   125 A   126 A   127 A   128 A   129 A   130 A                  
 14.858  14.886  26.673  26.757  26.988  28.882  29.526  29.551
131 A   132 A   133 A   134 A   135 A   136 A   137 A   138 A                  
 29.561  29.869  29.874  29.875  29.889  29.955 130.585 130.607
139 A   140 A   141 A   142 A   143 A   144 A   145 A   146 A                  
130.614 154.277 165.785 166.042 219.2161912.195
147 A   148 A   149 A   150 A   151 A   152 A                                  

 Beta MOs, Restricted
 -- Occupied --                  
******* -180.88 -169.69 -169.69 -169.69 -104.86  -80.04  -80.02
  1 A     2 A     3 A     4 A     5 A     6 A     7 A     8 A                  
-37.937 -33.125 -33.121 -33.120 -24.309 -24.307 -24.307 -24.304
  9 A    10 A    11 A    12 A    13 A    14 A    15 A    16 A                  
-24.304 -10.588  -8.056  -8.053  -8.053  -7.579  -7.565  -7.253
 17 A    18 A    19 A    20 A    21 A    22 A    23 A    24 A                  
 -5.487  -5.476  -5.475  -5.471  -5.469  -5.469  -5.458  -5.456
 25 A    26 A    27 A    28 A    29 A    30 A    31 A    32 A                  
 -5.456  -2.410  -2.405  -2.404  -2.393  -2.392  -1.137  -0.942
 33 A    34 A    35 A    36 A    37 A    38 A    39 A    40 A                  
 -0.846  -0.690  -0.546  -0.526  -0.514  -0.425  -0.421  -0.417
 41 A    42 A    43 A    44 A    45 A    46 A    47 A    48 A                  
 -0.375  -0.350
 49 A    50 A                                                                  
 -- Virtual --                   
 -0.023   0.011   0.061   0.065   0.081   0.081   0.105   0.108
 51 A    52 A    53 A    54 A    55 A    56 A    57 A    58 A                  
  0.110   0.131   0.141   0.150   0.154   0.169   0.182   0.234
 59 A    60 A    61 A    62 A    63 A    64 A    65 A    66 A                  
  0.278   0.325   0.336   0.367   0.387   0.388   0.407   0.425
 67 A    68 A    69 A    70 A    71 A    72 A    73 A    74 A                  
  0.432   0.497   0.540   0.562   0.570   0.574   0.586   0.605
 75 A    76 A    77 A    78 A    79 A    80 A    81 A    82 A                  
  0.652   0.689   0.721   0.722   0.792   0.804   0.821   0.879
 83 A    84 A    85 A    86 A    87 A    88 A    89 A    90 A                  
  0.938   0.940   1.024   1.077   1.128   1.135   1.146   1.164
 91 A    92 A    93 A    94 A    95 A    96 A    97 A    98 A                  
  1.196   1.218   1.397   1.507   1.545   1.591   1.629   1.778
 99 A   100 A   101 A   102 A   103 A   104 A   105 A   106 A                  
  1.834   1.854   1.939   1.985   2.041   2.604   2.638   2.722
107 A   108 A   109 A   110 A   111 A   112 A   113 A   114 A                  
  4.475   4.489   4.489   4.521   4.633   4.773   6.530   6.558
115 A   116 A   117 A   118 A   119 A   120 A   121 A   122 A                  
  6.574   7.178   7.414  10.359  14.722  14.749  14.767  14.774
123 A   124 A   125 A   126 A   127 A   128 A   129 A   130 A                  
 14.858  14.886  26.673  26.757  26.988  28.882  29.526  29.551
131 A   132 A   133 A   134 A   135 A   136 A   137 A   138 A                  
 29.561  29.869  29.874  29.875  29.889  29.955 130.585 130.607
139 A   140 A   141 A   142 A   143 A   144 A   145 A   146 A                  
130.614 154.277 165.785 166.042 219.2161912.195
147 A   148 A   149 A   150 A   151 A   152 A                                  

 Occupation and symmetry of molecular orbitals

 Point group: C1 (1 irreducible representation).

                           A     All 
 -------------------------------------
 All molecular orbitals:
  - Alpha                  152   152 
  - Beta                   152   152 
 -------------------------------------
 Alpha orbitals:
  - Frozen occupied        33    33  
  - Active occupied        17    17  
  - Active virtual         102   102 
  - Frozen virtual         0     0   
 -------------------------------------
 Beta orbitals:
  - Frozen occupied        33    33  
  - Active occupied        17    17  
  - Active virtual         102   102 
  - Frozen virtual         0     0   
 -------------------------------------

 Import integrals:   CPU 0.00 s  wall 0.00 s

 Import integrals:   CPU 87.39 s  wall 22.70 s

 MP2 amplitudes:   CPU 0.16 s  wall 0.12 s

Running a double precision version
           CCSD T amplitudes will be solved using DIIS.

           Start     Size      MaxIter   EConv     TConv     
           3         7         100       1.00e-07  1.00e-05  
 ------------------------------------------------------------------------------
           Energy (a.u.)   Ediff      Tdiff       Comment
 ------------------------------------------------------------------------------
         -8058.38012834                           
     1   -8058.39135554   1.12e-02   8.18e-01     
     2   -8058.40740358   1.60e-02   1.01e-01     
     3   -8058.40869606   1.29e-03   4.23e-02     
     4   -8058.41050412   1.81e-03   1.37e-02     Switched to DIIS steps.
     5   -8058.41115317   6.49e-04   1.23e-02     
     6   -8058.41117998   2.68e-05   2.45e-03     
     7   -8058.41117448   5.50e-06   1.00e-03     
     8   -8058.41117630   1.82e-06   2.37e-04     
     9   -8058.41117765   1.35e-06   1.18e-04     
    10   -8058.41117794   2.89e-07   5.22e-05     
    11   -8058.41117801   7.21e-08   3.09e-05     
    12   -8058.41117799   1.97e-08   9.24e-06     
 ------------------------------------------------------------------------------
         -8058.41117799                           CCSD T converged.

End of double precision
 SCF energy                 = -8057.81339677
 MP2 energy                 = -8058.38012834
 CCSD correlation energy     =    -0.59778123
 CCSD total energy           = -8058.41117799

 CCSD  T1^2 = 0.0117  T2^2 = 0.2989  Leading amplitudes:

 Amplitude    Orbitals with energies
 -0.0208       43 (A) A                  ->    52 (A) A                   
              -0.5461                          0.0106                     
 -0.0208       43 (A) B                  ->    52 (A) B                   
              -0.5461                          0.0106                     
  0.0207       47 (A) A                  ->    51 (A) A                   
              -0.4212                         -0.0229                     
  0.0207       47 (A) B                  ->    51 (A) B                   
              -0.4212                         -0.0229                     

 Amplitude    Orbitals with energies
 -0.1200       50 (A) A      50 (A) B    ->    51 (A) A      51 (A) B     
              -0.3504       -0.3504           -0.0229       -0.0229       
  0.1200       50 (A) A      50 (A) B    ->    51 (A) B      51 (A) A     
              -0.3504       -0.3504           -0.0229       -0.0229       
  0.1200       50 (A) B      50 (A) A    ->    51 (A) A      51 (A) B     
              -0.3504       -0.3504           -0.0229       -0.0229       
 -0.1200       50 (A) B      50 (A) A    ->    51 (A) B      51 (A) A     
              -0.3504       -0.3504           -0.0229       -0.0229       

 Computing CCSD intemediates for later calculations in double precision
 Finished.

Running a double precision version
           CCSD Lambda amplitudes will be solved using DIIS.
           Start     Size      MaxIter   EConv     LConv     
           3         7         100       1.00e-07  1.00e-05  
 ------------------------------------------------------------------------------
            Enorm      Ldiff       Comment
 ------------------------------------------------------------------------------
     1     6.17e-02   4.93e-02     
     2     1.41e-02   5.29e-03     
     3     5.89e-03   2.45e-03     
     4     3.09e-03   1.23e-03     Switched to DIIS steps.
     5     9.90e-04   5.50e-04     
     6     4.60e-04   1.53e-04     
     7     1.48e-04   3.59e-05     
     8     6.65e-05   4.94e-06     
     9     2.38e-05   4.59e-06     
    10     1.01e-05   1.66e-06     
    11     3.68e-06   5.17e-07     
    12     1.85e-06   8.20e-08     
    13     8.26e-07   7.60e-08     
    14     3.70e-07   1.75e-08     
    15     1.88e-07   6.90e-09     
    16     7.47e-08   6.68e-09     
 ------------------------------------------------------------------------------
                                   CCSD Lambda converged.

 Computing density matrices in double precision...
           Orbital response amplitudes will be solved using DIIS.
           Start     Size      MaxIter   EConv     LConv     
           3         7         100       1.00e-06  1.00e-06  
 ------------------------------------------------------------------------------
            Enorm      Ldiff       Comment
 ------------------------------------------------------------------------------
     1     8.61e-02   8.53e-03     
     2     6.20e-02   1.77e-02     
     3     6.63e-02   2.06e-02     
     4     6.61e-03   2.74e-02     Switched to DIIS steps.
     5     2.72e-03   4.64e-04     
     6     9.33e-04   1.12e-04     
     7     1.62e-04   1.44e-04     
     8     8.96e-05   1.97e-05     
     9     2.33e-05   9.66e-06     
    10     8.23e-06   4.49e-07     
    11     3.57e-06   9.21e-08     
    12     1.12e-06   8.62e-08     
    13     4.62e-07   7.35e-08     
 ------------------------------------------------------------------------------
                                   Orbital response converged.

 Computing density matrices... Done.
 CCSD calculation:   CPU 1918.52 s  wall 490.80 s

 Transferring MO TPDM to AO TPDM
 Transferring g2_o1o1o1o1
 Transferring g2_o1o1o1v1
 Transferring g2_o1o1v1v1
 Transferring g2_o1v1o1v1
 Transferring g2_o1v1v1v1
 Transferring g2_v1v1v1v1
 Adding separable TPDM
 Computing TPDM gradient
 --------------------------------------------------------
 2e gradient
  Atom          X               Y               Z
 --------------------------------------------------------
    1        -59.083172       25.710982        0.015958  
    2          4.860694      -40.166625       -0.026737  
    3         34.678659      -13.107150        0.009478  
    4         19.543819       27.562792        0.001302  
 --------------------------------------------------------
 --------------------------------------------------------
 Final gradient
  Atom          X               Y               Z
 --------------------------------------------------------
    1        -59.083172       25.710982        0.015958  
    2          4.860694      -40.166625       -0.026737  
    3         34.678659      -13.107150        0.009478  
    4         19.543819       27.562792        0.001302  
 --------------------------------------------------------
 Analytic gradient from two-electron contribution:   CPU 445.83 s  wall 137.21 s

 Total ccman2 time:   CPU 2456.83 s  wall 652.44 s


 --------------------------------------------------------------

                    Orbital Energies (a.u.)
 --------------------------------------------------------------

 Alpha MOs
 -- Occupied --
*******-180.883-169.689-169.689-169.688-104.862 -80.039 -80.025
-37.937 -33.125 -33.121 -33.120 -24.309 -24.307 -24.307 -24.304
-24.304 -10.588  -8.056  -8.053  -8.053  -7.579  -7.565  -7.253
 -5.487  -5.476  -5.475  -5.471  -5.469  -5.469  -5.458  -5.456
 -5.456  -2.410  -2.405  -2.404  -2.393  -2.392  -1.137  -0.942
 -0.846  -0.690  -0.546  -0.526  -0.514  -0.425  -0.421  -0.417
 -0.375  -0.350
 -- Virtual --
 -0.023   0.011   0.061   0.065   0.081   0.081   0.105   0.108
  0.110   0.131   0.141   0.150   0.154   0.169   0.182   0.234
  0.278   0.325   0.336   0.367   0.387   0.388   0.407   0.425
  0.432   0.497   0.540   0.562   0.570   0.574   0.586   0.605
  0.652   0.689   0.721   0.722   0.792   0.804   0.821   0.879
  0.938   0.940   1.024   1.077   1.128   1.135   1.146   1.164
  1.196   1.218   1.397   1.507   1.545   1.591   1.629   1.778
  1.834   1.854   1.939   1.985   2.041   2.604   2.638   2.722
  4.475   4.489   4.489   4.521   4.633   4.773   6.530   6.558
  6.574   7.178   7.414  10.359  14.722  14.749  14.767  14.774
 14.858  14.886  26.673  26.757  26.988  28.882  29.526  29.551
 29.561  29.869  29.874  29.875  29.889  29.955 130.585 130.607
130.614 154.277 165.785 166.042 219.2161912.195
 --------------------------------------------------------------

          Ground-State Mulliken Net Atomic Charges

     Atom                 Charge (a.u.)
  ----------------------------------------
      1 I                    -0.126771
      2 P                     0.165917
      3 P                     0.004400
      4 Cl                   -0.043546
  ----------------------------------------
  Sum of atomic charges =    -0.000000

 -----------------------------------------------------------------
                    Cartesian Multipole Moments
 -----------------------------------------------------------------
    Charge (ESU x 10^10)
                -0.0000
    Dipole Moment (Debye)
         X      -0.1968      Y       0.7156      Z       0.0000
       Tot       0.7422
    Quadrupole Moments (Debye-Ang)
        XX     -68.6492     XY      -2.6173     YY     -68.8643
        XZ      -0.0005     YZ       0.0007     ZZ     -68.3099
    Octopole Moments (Debye-Ang^2)
       XXX      68.9352    XXY      -8.9555    XYY      23.5103
       YYY     -25.6665    XXZ      -0.0176    XYZ       0.0020
       YYZ      -0.0143    XZZ      19.3070    YZZ      -6.4934
       ZZZ      -0.0396
    Hexadecapole Moments (Debye-Ang^3)
      XXXX   -1193.9106   XXXY     -10.6665   XXYY    -276.7328
      XYYY      -0.0269   YYYY    -474.7465   XXXZ       0.0085
      XXYZ      -0.0163   XYYZ       0.0006   YYYZ      -0.0639
      XXZZ    -215.1891   XYZZ       0.7765   YYZZ     -97.8141
      XZZZ       0.0145   YZZZ      -0.0604   ZZZZ    -100.7030
 -----------------------------------------------------------------
 DrvMan completing analytic gradient of the correlated energy
 Correlated dipole moment
            1
    1  -0.0774390
    2   0.2815478
    3   0.0000035
 Energy read as -8058.411177993
 Full Analytical Gradient: (in a.u., or Hartree/Bohr)
             1             2             3             4
    1    0.00001296   -0.00008647    0.00006400    0.00000951
    2    0.00001542   -0.00008316    0.00009087   -0.00002314
    3   -0.00000958    0.00001806   -0.00002001    0.00001153
 Gradient time:  CPU 0.76 s  wall 0.79 s
 ----------------------------------------------------------------
             Standard Nuclear Orientation (Angstroms)
    I     Atom           X                Y                Z
 ----------------------------------------------------------------
    1      I       1.4046354309    -0.2191631013     0.0000000000
    2      P      -0.3309043783     1.5430153098    -0.0000000000
    3      P      -2.2045384761     0.7364507842    -0.0000000000
    4      Cl     -2.1411197073    -1.3280204141     0.0000000000
 ----------------------------------------------------------------
 Nuclear Repulsion Energy =   574.5698766630 hartrees
 There are       50 alpha and       50 beta electrons

                       Distance Matrix (Angstroms)
             I (  1)   P (  2)   P (  3)
   P (  2)  2.473332
   P (  3)  3.733542  2.039865
   Cl(  4)  3.715097  3.394072  2.065445

 Requested basis set is 6-311++G(d,p)
 There are 63 shells and 152 basis functions
 A cutoff of  1.0D-14 yielded   1633 shell pairs
 There are     10301 function pairs (     11482 Cartesian)
 Smallest overlap matrix eigenvalue = 6.45E-04
 Guess MOs from SCF MO coefficient file

 -----------------------------------------------------------------------
  General SCF calculation program by
  Eric Jon Sundstrom, Paul Horn, Yuezhi Mao, Dmitri Zuev, Alec White,
  David Stuck, Shaama M.S., Shane Yost, Joonho Lee, David Small,
  Daniel Levine, Susi Lehtola, Hugh Burton, Evgeny Epifanovsky
 -----------------------------------------------------------------------
 Hartree-Fock
 using 4 threads for integral computing
 -------------------------------------------------------
 OpenMP Integral computing Module                
 Release: version 2.0, May 2017, Q-Chem Inc. Pleasanton 
 -------------------------------------------------------
 A restricted SCF calculation will be
 performed using DIIS
 SCF converges when DIIS error is below 1.0e-08
 ---------------------------------------
  Cycle       Energy         DIIS error
 ---------------------------------------
    1   -8057.8134265269      8.84e-06  
    2   -8057.8134269291      2.56e-06  
    3   -8057.8134269813      1.16e-06  
    4   -8057.8134269916      4.53e-07  
    5   -8057.8134269938      1.87e-07  
    6   -8057.8134269944      9.30e-08  
    7   -8057.8134269946      4.57e-08  
    8   -8057.8134269947      2.33e-08  
    9   -8057.8134269947      8.00e-09  Convergence criterion met
 ---------------------------------------
 SCF time:   CPU 9.15s  wall 3.00s 
 SCF   energy in the final basis set =    -8057.8134269947
 Total energy in the final basis set =    -8057.8134269947


 ------------------------------------------------------------------------------

   CCMAN2: suite of methods based on coupled cluster
           and equation of motion theories.

   Components:
   * libvmm-1.3-trunk
     by Evgeny Epifanovsky, Ilya Kaliman.
   * libtensor-2.5-trunk
     by Evgeny Epifanovsky, Michael Wormit, Dmitry Zuev, Sam Manzer, 
        Ilya Kaliman.
   * libcc-2.5-trunk
     by Evgeny Epifanovsky, Arik Landau, Tomasz Kus, Kirill Khistyaev, 
        Dmitry Zuev, Prashant Manohar, Xintian Feng, Anna Krylov, 
        Matthew Goldey, Alec White, Thomas Jagau, Kaushik Nanda, 
        Anastasia Gunina, Alexander Kunitsa, Joonho Lee.

   CCMAN original authors:
   Anna I. Krylov, C. David Sherrill, Steven R. Gwaltney,
   Edward F. C. Byrd (2000)
   Sergey V. Levchenko, Lyudmila V. Slipchenko, Tao Wang,
   Ana-Maria C. Cristian (2003)
   Piotr A. Pieniazek, C. Melania Oana, Evgeny Epifanovsky (2007)
   Prashant Manohar (2009)

 ------------------------------------------------------------------------------


 Allocating and initializing 29808MB of RAM...
 Calculation will run on 4 cores.


 Alpha MOs, Restricted
 -- Occupied --                  
******* -180.88 -169.69 -169.69 -169.69 -104.86  -80.04  -80.02
  1 A     2 A     3 A     4 A     5 A     6 A     7 A     8 A                  
-37.937 -33.125 -33.121 -33.120 -24.309 -24.307 -24.307 -24.304
  9 A    10 A    11 A    12 A    13 A    14 A    15 A    16 A                  
-24.304 -10.588  -8.056  -8.053  -8.053  -7.579  -7.565  -7.253
 17 A    18 A    19 A    20 A    21 A    22 A    23 A    24 A                  
 -5.487  -5.476  -5.475  -5.471  -5.469  -5.469  -5.458  -5.456
 25 A    26 A    27 A    28 A    29 A    30 A    31 A    32 A                  
 -5.456  -2.410  -2.405  -2.404  -2.392  -2.392  -1.137  -0.942
 33 A    34 A    35 A    36 A    37 A    38 A    39 A    40 A                  
 -0.846  -0.690  -0.546  -0.526  -0.514  -0.425  -0.421  -0.417
 41 A    42 A    43 A    44 A    45 A    46 A    47 A    48 A                  
 -0.375  -0.350
 49 A    50 A                                                                  
 -- Virtual --                   
 -0.023   0.011   0.061   0.065   0.081   0.081   0.105   0.108
 51 A    52 A    53 A    54 A    55 A    56 A    57 A    58 A                  
  0.110   0.131   0.141   0.150   0.154   0.169   0.182   0.234
 59 A    60 A    61 A    62 A    63 A    64 A    65 A    66 A                  
  0.278   0.325   0.336   0.367   0.387   0.388   0.407   0.425
 67 A    68 A    69 A    70 A    71 A    72 A    73 A    74 A                  
  0.432   0.497   0.540   0.562   0.570   0.574   0.586   0.605
 75 A    76 A    77 A    78 A    79 A    80 A    81 A    82 A                  
  0.652   0.689   0.721   0.722   0.792   0.804   0.821   0.879
 83 A    84 A    85 A    86 A    87 A    88 A    89 A    90 A                  
  0.938   0.940   1.024   1.077   1.128   1.135   1.146   1.164
 91 A    92 A    93 A    94 A    95 A    96 A    97 A    98 A                  
  1.196   1.218   1.398   1.507   1.545   1.591   1.629   1.778
 99 A   100 A   101 A   102 A   103 A   104 A   105 A   106 A                  
  1.834   1.854   1.939   1.985   2.041   2.604   2.638   2.722
107 A   108 A   109 A   110 A   111 A   112 A   113 A   114 A                  
  4.475   4.489   4.489   4.521   4.633   4.773   6.530   6.558
115 A   116 A   117 A   118 A   119 A   120 A   121 A   122 A                  
  6.574   7.178   7.415  10.359  14.723  14.749  14.767  14.774
123 A   124 A   125 A   126 A   127 A   128 A   129 A   130 A                  
 14.859  14.886  26.673  26.757  26.988  28.882  29.526  29.551
131 A   132 A   133 A   134 A   135 A   136 A   137 A   138 A                  
 29.561  29.869  29.874  29.875  29.889  29.955 130.585 130.607
139 A   140 A   141 A   142 A   143 A   144 A   145 A   146 A                  
130.614 154.277 165.785 166.043 219.2161912.195
147 A   148 A   149 A   150 A   151 A   152 A                                  

 Beta MOs, Restricted
 -- Occupied --                  
******* -180.88 -169.69 -169.69 -169.69 -104.86  -80.04  -80.02
  1 A     2 A     3 A     4 A     5 A     6 A     7 A     8 A                  
-37.937 -33.125 -33.121 -33.120 -24.309 -24.307 -24.307 -24.304
  9 A    10 A    11 A    12 A    13 A    14 A    15 A    16 A                  
-24.304 -10.588  -8.056  -8.053  -8.053  -7.579  -7.565  -7.253
 17 A    18 A    19 A    20 A    21 A    22 A    23 A    24 A                  
 -5.487  -5.476  -5.475  -5.471  -5.469  -5.469  -5.458  -5.456
 25 A    26 A    27 A    28 A    29 A    30 A    31 A    32 A                  
 -5.456  -2.410  -2.405  -2.404  -2.392  -2.392  -1.137  -0.942
 33 A    34 A    35 A    36 A    37 A    38 A    39 A    40 A                  
 -0.846  -0.690  -0.546  -0.526  -0.514  -0.425  -0.421  -0.417
 41 A    42 A    43 A    44 A    45 A    46 A    47 A    48 A                  
 -0.375  -0.350
 49 A    50 A                                                                  
 -- Virtual --                   
 -0.023   0.011   0.061   0.065   0.081   0.081   0.105   0.108
 51 A    52 A    53 A    54 A    55 A    56 A    57 A    58 A                  
  0.110   0.131   0.141   0.150   0.154   0.169   0.182   0.234
 59 A    60 A    61 A    62 A    63 A    64 A    65 A    66 A                  
  0.278   0.325   0.336   0.367   0.387   0.388   0.407   0.425
 67 A    68 A    69 A    70 A    71 A    72 A    73 A    74 A                  
  0.432   0.497   0.540   0.562   0.570   0.574   0.586   0.605
 75 A    76 A    77 A    78 A    79 A    80 A    81 A    82 A                  
  0.652   0.689   0.721   0.722   0.792   0.804   0.821   0.879
 83 A    84 A    85 A    86 A    87 A    88 A    89 A    90 A                  
  0.938   0.940   1.024   1.077   1.128   1.135   1.146   1.164
 91 A    92 A    93 A    94 A    95 A    96 A    97 A    98 A                  
  1.196   1.218   1.398   1.507   1.545   1.591   1.629   1.778
 99 A   100 A   101 A   102 A   103 A   104 A   105 A   106 A                  
  1.834   1.854   1.939   1.985   2.041   2.604   2.638   2.722
107 A   108 A   109 A   110 A   111 A   112 A   113 A   114 A                  
  4.475   4.489   4.489   4.521   4.633   4.773   6.530   6.558
115 A   116 A   117 A   118 A   119 A   120 A   121 A   122 A                  
  6.574   7.178   7.415  10.359  14.723  14.749  14.767  14.774
123 A   124 A   125 A   126 A   127 A   128 A   129 A   130 A                  
 14.859  14.886  26.673  26.757  26.988  28.882  29.526  29.551
131 A   132 A   133 A   134 A   135 A   136 A   137 A   138 A                  
 29.561  29.869  29.874  29.875  29.889  29.955 130.585 130.607
139 A   140 A   141 A   142 A   143 A   144 A   145 A   146 A                  
130.614 154.277 165.785 166.043 219.2161912.195
147 A   148 A   149 A   150 A   151 A   152 A                                  

 Occupation and symmetry of molecular orbitals

 Point group: C1 (1 irreducible representation).

                           A     All 
 -------------------------------------
 All molecular orbitals:
  - Alpha                  152   152 
  - Beta                   152   152 
 -------------------------------------
 Alpha orbitals:
  - Frozen occupied        33    33  
  - Active occupied        17    17  
  - Active virtual         102   102 
  - Frozen virtual         0     0   
 -------------------------------------
 Beta orbitals:
  - Frozen occupied        33    33  
  - Active occupied        17    17  
  - Active virtual         102   102 
  - Frozen virtual         0     0   
 -------------------------------------

 Import integrals:   CPU 0.00 s  wall 0.00 s

 Import integrals:   CPU 87.81 s  wall 22.97 s

 MP2 amplitudes:   CPU 0.16 s  wall 0.12 s

Running a double precision version
           CCSD T amplitudes will be solved using DIIS.

           Start     Size      MaxIter   EConv     TConv     
           3         7         100       1.00e-07  1.00e-05  
 ------------------------------------------------------------------------------
           Energy (a.u.)   Ediff      Tdiff       Comment
 ------------------------------------------------------------------------------
         -8058.38012405                           
     1   -8058.39136407   1.12e-02   8.17e-01     
     2   -8058.40740392   1.60e-02   1.01e-01     
     3   -8058.40869758   1.29e-03   4.23e-02     
     4   -8058.41050432   1.81e-03   1.37e-02     Switched to DIIS steps.
     5   -8058.41115271   6.48e-04   1.23e-02     
     6   -8058.41117948   2.68e-05   2.45e-03     
     7   -8058.41117402   5.46e-06   9.98e-04     
     8   -8058.41117585   1.83e-06   2.38e-04     
     9   -8058.41117720   1.35e-06   1.19e-04     
    10   -8058.41117749   2.91e-07   5.24e-05     
    11   -8058.41117757   7.08e-08   3.10e-05     
    12   -8058.41117755   1.99e-08   9.23e-06     
 ------------------------------------------------------------------------------
         -8058.41117755                           CCSD T converged.

End of double precision
 SCF energy                 = -8057.81342699
 MP2 energy                 = -8058.38012405
 CCSD correlation energy     =    -0.59775055
 CCSD total energy           = -8058.41117755

 CCSD  T1^2 = 0.0117  T2^2 = 0.2988  Leading amplitudes:

 Amplitude    Orbitals with energies
 -0.0208       43 (A) A                  ->    52 (A) A                   
              -0.5462                          0.0106                     
 -0.0208       43 (A) B                  ->    52 (A) B                   
              -0.5462                          0.0106                     
  0.0207       47 (A) A                  ->    51 (A) A                   
              -0.4212                         -0.0228                     
  0.0207       47 (A) B                  ->    51 (A) B                   
              -0.4212                         -0.0228                     

 Amplitude    Orbitals with energies
 -0.1197       50 (A) A      50 (A) B    ->    51 (A) A      51 (A) B     
              -0.3505       -0.3505           -0.0228       -0.0228       
  0.1197       50 (A) A      50 (A) B    ->    51 (A) B      51 (A) A     
              -0.3505       -0.3505           -0.0228       -0.0228       
  0.1197       50 (A) B      50 (A) A    ->    51 (A) A      51 (A) B     
              -0.3505       -0.3505           -0.0228       -0.0228       
 -0.1197       50 (A) B      50 (A) A    ->    51 (A) B      51 (A) A     
              -0.3505       -0.3505           -0.0228       -0.0228       

 Computing CCSD intemediates for later calculations in double precision
 Finished.

Running a double precision version
           CCSD Lambda amplitudes will be solved using DIIS.
           Start     Size      MaxIter   EConv     LConv     
           3         7         100       1.00e-07  1.00e-05  
 ------------------------------------------------------------------------------
            Enorm      Ldiff       Comment
 ------------------------------------------------------------------------------
     1     6.17e-02   4.93e-02     
     2     1.41e-02   5.29e-03     
     3     5.88e-03   2.45e-03     
     4     3.09e-03   1.22e-03     Switched to DIIS steps.
     5     9.89e-04   5.49e-04     
     6     4.59e-04   1.53e-04     
     7     1.48e-04   3.58e-05     
     8     6.64e-05   4.93e-06     
     9     2.38e-05   4.57e-06     
    10     1.01e-05   1.65e-06     
    11     3.69e-06   5.12e-07     
    12     1.85e-06   8.02e-08     
    13     8.29e-07   7.51e-08     
    14     3.72e-07   1.79e-08     
    15     1.89e-07   6.76e-09     
    16     7.50e-08   6.70e-09     
 ------------------------------------------------------------------------------
                                   CCSD Lambda converged.

 Computing density matrices in double precision...
           Orbital response amplitudes will be solved using DIIS.
           Start     Size      MaxIter   EConv     LConv     
           3         7         100       1.00e-06  1.00e-06  
 ------------------------------------------------------------------------------
            Enorm      Ldiff       Comment
 ------------------------------------------------------------------------------
     1     8.60e-02   8.54e-03     
     2     6.19e-02   1.77e-02     
     3     6.63e-02   2.06e-02     
     4     6.59e-03   2.74e-02     Switched to DIIS steps.
     5     2.70e-03   4.68e-04     
     6     9.31e-04   1.13e-04     
     7     1.62e-04   1.44e-04     
     8     8.94e-05   1.98e-05     
     9     2.32e-05   9.63e-06     
    10     8.18e-06   4.50e-07     
    11     3.55e-06   9.11e-08     
    12     1.11e-06   8.60e-08     
    13     4.60e-07   7.35e-08     
 ------------------------------------------------------------------------------
                                   Orbital response converged.

 Computing density matrices... Done.
 CCSD calculation:   CPU 1919.67 s  wall 490.81 s

 Transferring MO TPDM to AO TPDM
 Transferring g2_o1o1o1o1
 Transferring g2_o1o1o1v1
 Transferring g2_o1o1v1v1
 Transferring g2_o1v1o1v1
 Transferring g2_o1v1v1v1
 Transferring g2_v1v1v1v1
 Adding separable TPDM
 Computing TPDM gradient
 --------------------------------------------------------
 2e gradient
  Atom          X               Y               Z
 --------------------------------------------------------
    1        -59.089304       25.714241        0.000003  
    2          4.850364      -40.178900       -0.000004  
    3         34.685754      -13.100070        0.000000  
    4         19.553186       27.564728        0.000000  
 --------------------------------------------------------
 --------------------------------------------------------
 Final gradient
  Atom          X               Y               Z
 --------------------------------------------------------
    1        -59.089304       25.714241        0.000003  
    2          4.850364      -40.178900       -0.000004  
    3         34.685754      -13.100070        0.000000  
    4         19.553186       27.564728        0.000000  
 --------------------------------------------------------
 Analytic gradient from two-electron contribution:   CPU 438.52 s  wall 135.03 s

 Total ccman2 time:   CPU 2450.96 s  wall 650.48 s


 --------------------------------------------------------------

                    Orbital Energies (a.u.)
 --------------------------------------------------------------

 Alpha MOs
 -- Occupied --
*******-180.883-169.689-169.689-169.688-104.862 -80.039 -80.025
-37.937 -33.125 -33.121 -33.120 -24.309 -24.307 -24.307 -24.304
-24.304 -10.588  -8.056  -8.053  -8.053  -7.579  -7.565  -7.253
 -5.487  -5.476  -5.475  -5.471  -5.469  -5.469  -5.458  -5.456
 -5.456  -2.410  -2.405  -2.404  -2.392  -2.392  -1.137  -0.942
 -0.846  -0.690  -0.546  -0.526  -0.514  -0.425  -0.421  -0.417
 -0.375  -0.350
 -- Virtual --
 -0.023   0.011   0.061   0.065   0.081   0.081   0.105   0.108
  0.110   0.131   0.141   0.150   0.154   0.169   0.182   0.234
  0.278   0.325   0.336   0.367   0.387   0.388   0.407   0.425
  0.432   0.497   0.540   0.562   0.570   0.574   0.586   0.605
  0.652   0.689   0.721   0.722   0.792   0.804   0.821   0.879
  0.938   0.940   1.024   1.077   1.128   1.135   1.146   1.164
  1.196   1.218   1.398   1.507   1.545   1.591   1.629   1.778
  1.834   1.854   1.939   1.985   2.041   2.604   2.638   2.722
  4.475   4.489   4.489   4.521   4.633   4.773   6.530   6.558
  6.574   7.178   7.415  10.359  14.723  14.749  14.767  14.774
 14.859  14.886  26.673  26.757  26.988  28.882  29.526  29.551
 29.561  29.869  29.874  29.875  29.889  29.955 130.585 130.607
130.614 154.277 165.785 166.043 219.2161912.195
 --------------------------------------------------------------

          Ground-State Mulliken Net Atomic Charges

     Atom                 Charge (a.u.)
  ----------------------------------------
      1 I                    -0.126859
      2 P                     0.166047
      3 P                     0.004310
      4 Cl                   -0.043498
  ----------------------------------------
  Sum of atomic charges =    -0.000000

 -----------------------------------------------------------------
                    Cartesian Multipole Moments
 -----------------------------------------------------------------
    Charge (ESU x 10^10)
                 0.0000
    Dipole Moment (Debye)
         X      -0.1956      Y       0.7152      Z      -0.0000
       Tot       0.7415
    Quadrupole Moments (Debye-Ang)
        XX     -68.6552     XY      -2.6128     YY     -68.8623
        XZ      -0.0000     YZ      -0.0000     ZZ     -68.3068
    Octopole Moments (Debye-Ang^2)
       XXX      68.9083    XXY      -8.9661    XYY      23.5004
       YYY     -25.6639    XXZ       0.0000    XYZ      -0.0000
       YYZ      -0.0000    XZZ      19.2898    YZZ      -6.4900
       ZZZ      -0.0000
    Hexadecapole Moments (Debye-Ang^3)
      XXXX   -1193.6265   XXXY     -10.6665   XXYY    -276.6740
      XYYY      -0.0337   YYYY    -474.7262   XXXZ      -0.0000
      XXYZ       0.0000   XYYZ       0.0000   YYYZ      -0.0000
      XXZZ    -215.1255   XYZZ       0.7645   YYZZ     -97.8063
      XZZZ      -0.0000   YZZZ      -0.0000   ZZZZ    -100.6902
 -----------------------------------------------------------------
 DrvMan completing analytic gradient of the correlated energy
 Correlated dipole moment
            1
    1  -0.0769682
    2   0.2813851
    3  -0.0000000
 Energy read as -8058.411177545
 Full Analytical Gradient: (in a.u., or Hartree/Bohr)
             1             2             3             4
    1   -0.00001645   -0.00039594    0.00043038   -0.00001798
    2    0.00001531   -0.00017122    0.00017086   -0.00001495
    3   -0.00000002   -0.00000002    0.00000005   -0.00000001
 Gradient time:  CPU 0.72 s  wall 0.76 s
 ----------------------------------------------------------------
             Standard Nuclear Orientation (Angstroms)
    I     Atom           X                Y                Z
 ----------------------------------------------------------------
    1      I       1.4046354309    -0.2191631013     0.0000000000
    2      P      -0.3309043783     1.5430153098    -0.0000000000
    3      P      -2.2065384761     0.7364507842    -0.0000000000
    4      Cl     -2.1411197073    -1.3280204141     0.0000000000
 ----------------------------------------------------------------
 Nuclear Repulsion Energy =   574.4570607944 hartrees
 There are       50 alpha and       50 beta electrons

                       Distance Matrix (Angstroms)
             I (  1)   P (  2)   P (  3)
   P (  2)  2.473332
   P (  3)  3.735475  2.041703
   Cl(  4)  3.715097  3.394072  2.065507

 Requested basis set is 6-311++G(d,p)
 There are 63 shells and 152 basis functions
 A cutoff of  1.0D-14 yielded   1633 shell pairs
 There are     10301 function pairs (     11482 Cartesian)
 Smallest overlap matrix eigenvalue = 6.48E-04
 Guess MOs from SCF MO coefficient file

 -----------------------------------------------------------------------
  General SCF calculation program by
  Eric Jon Sundstrom, Paul Horn, Yuezhi Mao, Dmitri Zuev, Alec White,
  David Stuck, Shaama M.S., Shane Yost, Joonho Lee, David Small,
  Daniel Levine, Susi Lehtola, Hugh Burton, Evgeny Epifanovsky
 -----------------------------------------------------------------------
 Hartree-Fock
 using 4 threads for integral computing
 -------------------------------------------------------
 OpenMP Integral computing Module                
 Release: version 2.0, May 2017, Q-Chem Inc. Pleasanton 
 -------------------------------------------------------
 A restricted SCF calculation will be
 performed using DIIS
 SCF converges when DIIS error is below 1.0e-08
 ---------------------------------------
  Cycle       Energy         DIIS error
 ---------------------------------------
    1   -8057.8133647056      1.47e-05  
    2   -8057.8133656942      4.25e-06  
    3   -8057.8133657988      1.90e-06  
    4   -8057.8133658202      6.59e-07  
    5   -8057.8133658236      2.48e-07  
    6   -8057.8133658242      1.03e-07  
    7   -8057.8133658244      3.79e-08  
    8   -8057.8133658247      2.05e-08  
    9   -8057.8133658243      6.28e-09  Convergence criterion met
 ---------------------------------------
 SCF time:   CPU 9.08s  wall 2.00s 
 SCF   energy in the final basis set =    -8057.8133658243
 Total energy in the final basis set =    -8057.8133658243


 ------------------------------------------------------------------------------

   CCMAN2: suite of methods based on coupled cluster
           and equation of motion theories.

   Components:
   * libvmm-1.3-trunk
     by Evgeny Epifanovsky, Ilya Kaliman.
   * libtensor-2.5-trunk
     by Evgeny Epifanovsky, Michael Wormit, Dmitry Zuev, Sam Manzer, 
        Ilya Kaliman.
   * libcc-2.5-trunk
     by Evgeny Epifanovsky, Arik Landau, Tomasz Kus, Kirill Khistyaev, 
        Dmitry Zuev, Prashant Manohar, Xintian Feng, Anna Krylov, 
        Matthew Goldey, Alec White, Thomas Jagau, Kaushik Nanda, 
        Anastasia Gunina, Alexander Kunitsa, Joonho Lee.

   CCMAN original authors:
   Anna I. Krylov, C. David Sherrill, Steven R. Gwaltney,
   Edward F. C. Byrd (2000)
   Sergey V. Levchenko, Lyudmila V. Slipchenko, Tao Wang,
   Ana-Maria C. Cristian (2003)
   Piotr A. Pieniazek, C. Melania Oana, Evgeny Epifanovsky (2007)
   Prashant Manohar (2009)

 ------------------------------------------------------------------------------


 Allocating and initializing 29808MB of RAM...
 Calculation will run on 4 cores.


 Alpha MOs, Restricted
 -- Occupied --                  
******* -180.88 -169.69 -169.69 -169.69 -104.86  -80.04  -80.02
  1 A     2 A     3 A     4 A     5 A     6 A     7 A     8 A                  
-37.937 -33.125 -33.121 -33.120 -24.309 -24.307 -24.307 -24.304
  9 A    10 A    11 A    12 A    13 A    14 A    15 A    16 A                  
-24.304 -10.588  -8.056  -8.053  -8.053  -7.579  -7.565  -7.253
 17 A    18 A    19 A    20 A    21 A    22 A    23 A    24 A                  
 -5.487  -5.476  -5.475  -5.471  -5.469  -5.469  -5.458  -5.456
 25 A    26 A    27 A    28 A    29 A    30 A    31 A    32 A                  
 -5.456  -2.410  -2.405  -2.404  -2.393  -2.392  -1.137  -0.942
 33 A    34 A    35 A    36 A    37 A    38 A    39 A    40 A                  
 -0.846  -0.690  -0.546  -0.526  -0.514  -0.425  -0.421  -0.417
 41 A    42 A    43 A    44 A    45 A    46 A    47 A    48 A                  
 -0.375  -0.350
 49 A    50 A                                                                  
 -- Virtual --                   
 -0.023   0.011   0.061   0.065   0.081   0.081   0.105   0.108
 51 A    52 A    53 A    54 A    55 A    56 A    57 A    58 A                  
  0.110   0.131   0.141   0.150   0.154   0.169   0.182   0.234
 59 A    60 A    61 A    62 A    63 A    64 A    65 A    66 A                  
  0.278   0.325   0.336   0.367   0.387   0.388   0.406   0.425
 67 A    68 A    69 A    70 A    71 A    72 A    73 A    74 A                  
  0.432   0.497   0.540   0.562   0.570   0.573   0.586   0.605
 75 A    76 A    77 A    78 A    79 A    80 A    81 A    82 A                  
  0.652   0.689   0.721   0.722   0.792   0.804   0.821   0.879
 83 A    84 A    85 A    86 A    87 A    88 A    89 A    90 A                  
  0.938   0.940   1.024   1.076   1.128   1.135   1.146   1.164
 91 A    92 A    93 A    94 A    95 A    96 A    97 A    98 A                  
  1.196   1.218   1.396   1.507   1.545   1.591   1.629   1.777
 99 A   100 A   101 A   102 A   103 A   104 A   105 A   106 A                  
  1.834   1.854   1.939   1.985   2.041   2.604   2.638   2.722
107 A   108 A   109 A   110 A   111 A   112 A   113 A   114 A                  
  4.475   4.489   4.489   4.521   4.633   4.773   6.530   6.558
115 A   116 A   117 A   118 A   119 A   120 A   121 A   122 A                  
  6.574   7.178   7.414  10.359  14.722  14.749  14.767  14.774
123 A   124 A   125 A   126 A   127 A   128 A   129 A   130 A                  
 14.858  14.886  26.673  26.757  26.988  28.882  29.526  29.551
131 A   132 A   133 A   134 A   135 A   136 A   137 A   138 A                  
 29.561  29.869  29.874  29.875  29.889  29.955 130.585 130.607
139 A   140 A   141 A   142 A   143 A   144 A   145 A   146 A                  
130.614 154.277 165.785 166.041 219.2161912.195
147 A   148 A   149 A   150 A   151 A   152 A                                  

 Beta MOs, Restricted
 -- Occupied --                  
******* -180.88 -169.69 -169.69 -169.69 -104.86  -80.04  -80.02
  1 A     2 A     3 A     4 A     5 A     6 A     7 A     8 A                  
-37.937 -33.125 -33.121 -33.120 -24.309 -24.307 -24.307 -24.304
  9 A    10 A    11 A    12 A    13 A    14 A    15 A    16 A                  
-24.304 -10.588  -8.056  -8.053  -8.053  -7.579  -7.565  -7.253
 17 A    18 A    19 A    20 A    21 A    22 A    23 A    24 A                  
 -5.487  -5.476  -5.475  -5.471  -5.469  -5.469  -5.458  -5.456
 25 A    26 A    27 A    28 A    29 A    30 A    31 A    32 A                  
 -5.456  -2.410  -2.405  -2.404  -2.393  -2.392  -1.137  -0.942
 33 A    34 A    35 A    36 A    37 A    38 A    39 A    40 A                  
 -0.846  -0.690  -0.546  -0.526  -0.514  -0.425  -0.421  -0.417
 41 A    42 A    43 A    44 A    45 A    46 A    47 A    48 A                  
 -0.375  -0.350
 49 A    50 A                                                                  
 -- Virtual --                   
 -0.023   0.011   0.061   0.065   0.081   0.081   0.105   0.108
 51 A    52 A    53 A    54 A    55 A    56 A    57 A    58 A                  
  0.110   0.131   0.141   0.150   0.154   0.169   0.182   0.234
 59 A    60 A    61 A    62 A    63 A    64 A    65 A    66 A                  
  0.278   0.325   0.336   0.367   0.387   0.388   0.406   0.425
 67 A    68 A    69 A    70 A    71 A    72 A    73 A    74 A                  
  0.432   0.497   0.540   0.562   0.570   0.573   0.586   0.605
 75 A    76 A    77 A    78 A    79 A    80 A    81 A    82 A                  
  0.652   0.689   0.721   0.722   0.792   0.804   0.821   0.879
 83 A    84 A    85 A    86 A    87 A    88 A    89 A    90 A                  
  0.938   0.940   1.024   1.076   1.128   1.135   1.146   1.164
 91 A    92 A    93 A    94 A    95 A    96 A    97 A    98 A                  
  1.196   1.218   1.396   1.507   1.545   1.591   1.629   1.777
 99 A   100 A   101 A   102 A   103 A   104 A   105 A   106 A                  
  1.834   1.854   1.939   1.985   2.041   2.604   2.638   2.722
107 A   108 A   109 A   110 A   111 A   112 A   113 A   114 A                  
  4.475   4.489   4.489   4.521   4.633   4.773   6.530   6.558
115 A   116 A   117 A   118 A   119 A   120 A   121 A   122 A                  
  6.574   7.178   7.414  10.359  14.722  14.749  14.767  14.774
123 A   124 A   125 A   126 A   127 A   128 A   129 A   130 A                  
 14.858  14.886  26.673  26.757  26.988  28.882  29.526  29.551
131 A   132 A   133 A   134 A   135 A   136 A   137 A   138 A                  
 29.561  29.869  29.874  29.875  29.889  29.955 130.585 130.607
139 A   140 A   141 A   142 A   143 A   144 A   145 A   146 A                  
130.614 154.277 165.785 166.041 219.2161912.195
147 A   148 A   149 A   150 A   151 A   152 A                                  

 Occupation and symmetry of molecular orbitals

 Point group: C1 (1 irreducible representation).

                           A     All 
 -------------------------------------
 All molecular orbitals:
  - Alpha                  152   152 
  - Beta                   152   152 
 -------------------------------------
 Alpha orbitals:
  - Frozen occupied        33    33  
  - Active occupied        17    17  
  - Active virtual         102   102 
  - Frozen virtual         0     0   
 -------------------------------------
 Beta orbitals:
  - Frozen occupied        33    33  
  - Active occupied        17    17  
  - Active virtual         102   102 
  - Frozen virtual         0     0   
 -------------------------------------

 Import integrals:   CPU 0.00 s  wall 0.00 s

 Import integrals:   CPU 87.92 s  wall 23.04 s

 MP2 amplitudes:   CPU 0.16 s  wall 0.12 s

Running a double precision version
           CCSD T amplitudes will be solved using DIIS.

           Start     Size      MaxIter   EConv     TConv     
           3         7         100       1.00e-07  1.00e-05  
 ------------------------------------------------------------------------------
           Energy (a.u.)   Ediff      Tdiff       Comment
 ------------------------------------------------------------------------------
         -8058.38013202                           
     1   -8058.39134634   1.12e-02   8.18e-01     
     2   -8058.40740259   1.61e-02   1.01e-01     
     3   -8058.40869388   1.29e-03   4.23e-02     
     4   -8058.41050326   1.81e-03   1.37e-02     Switched to DIIS steps.
     5   -8058.41115297   6.50e-04   1.23e-02     
     6   -8058.41117983   2.69e-05   2.45e-03     
     7   -8058.41117429   5.54e-06   1.00e-03     
     8   -8058.41117610   1.81e-06   2.37e-04     
     9   -8058.41117745   1.34e-06   1.18e-04     
    10   -8058.41117773   2.87e-07   5.20e-05     
    11   -8058.41117781   7.33e-08   3.09e-05     
    12   -8058.41117779   1.95e-08   9.25e-06     
 ------------------------------------------------------------------------------
         -8058.41117779                           CCSD T converged.

End of double precision
 SCF energy                 = -8057.81336582
 MP2 energy                 = -8058.38013202
 CCSD correlation energy     =    -0.59781196
 CCSD total energy           = -8058.41117779

 CCSD  T1^2 = 0.0117  T2^2 = 0.2990  Leading amplitudes:

 Amplitude    Orbitals with energies
 -0.0208       43 (A) A                  ->    52 (A) A                   
              -0.5461                          0.0106                     
 -0.0208       43 (A) B                  ->    52 (A) B                   
              -0.5461                          0.0106                     
  0.0207       47 (A) A                  ->    51 (A) A                   
              -0.4211                         -0.0230                     
  0.0207       47 (A) B                  ->    51 (A) B                   
              -0.4211                         -0.0230                     

 Amplitude    Orbitals with energies
 -0.1202       50 (A) A      50 (A) B    ->    51 (A) A      51 (A) B     
              -0.3503       -0.3503           -0.0230       -0.0230       
  0.1202       50 (A) A      50 (A) B    ->    51 (A) B      51 (A) A     
              -0.3503       -0.3503           -0.0230       -0.0230       
  0.1202       50 (A) B      50 (A) A    ->    51 (A) A      51 (A) B     
              -0.3503       -0.3503           -0.0230       -0.0230       
 -0.1202       50 (A) B      50 (A) A    ->    51 (A) B      51 (A) A     
              -0.3503       -0.3503           -0.0230       -0.0230       

 Computing CCSD intemediates for later calculations in double precision
 Finished.

Running a double precision version
           CCSD Lambda amplitudes will be solved using DIIS.
           Start     Size      MaxIter   EConv     LConv     
           3         7         100       1.00e-07  1.00e-05  
 ------------------------------------------------------------------------------
            Enorm      Ldiff       Comment
 ------------------------------------------------------------------------------
     1     6.18e-02   4.94e-02     
     2     1.41e-02   5.29e-03     
     3     5.89e-03   2.46e-03     
     4     3.10e-03   1.23e-03     Switched to DIIS steps.
     5     9.90e-04   5.51e-04     
     6     4.60e-04   1.53e-04     
     7     1.48e-04   3.60e-05     
     8     6.66e-05   4.95e-06     
     9     2.38e-05   4.60e-06     
    10     1.01e-05   1.67e-06     
    11     3.68e-06   5.22e-07     
    12     1.84e-06   8.39e-08     
    13     8.23e-07   7.69e-08     
    14     3.69e-07   1.70e-08     
    15     1.87e-07   7.04e-09     
    16     7.44e-08   6.65e-09     
 ------------------------------------------------------------------------------
                                   CCSD Lambda converged.

 Computing density matrices in double precision...
           Orbital response amplitudes will be solved using DIIS.
           Start     Size      MaxIter   EConv     LConv     
           3         7         100       1.00e-06  1.00e-06  
 ------------------------------------------------------------------------------
            Enorm      Ldiff       Comment
 ------------------------------------------------------------------------------
     1     8.61e-02   8.51e-03     
     2     6.20e-02   1.78e-02     
     3     6.64e-02   2.07e-02     
     4     6.63e-03   2.75e-02     Switched to DIIS steps.
     5     2.73e-03   4.60e-04     
     6     9.35e-04   1.11e-04     
     7     1.63e-04   1.45e-04     
     8     8.99e-05   1.97e-05     
     9     2.34e-05   9.70e-06     
    10     8.27e-06   4.48e-07     
    11     3.59e-06   9.31e-08     
    12     1.12e-06   8.64e-08     
    13     4.63e-07   7.35e-08     
 ------------------------------------------------------------------------------
                                   Orbital response converged.

 Computing density matrices... Done.
 CCSD calculation:   CPU 1920.67 s  wall 490.88 s

 Transferring MO TPDM to AO TPDM
 Transferring g2_o1o1o1o1
 Transferring g2_o1o1o1v1
 Transferring g2_o1o1v1v1
 Transferring g2_o1v1o1v1
 Transferring g2_o1v1v1v1
 Transferring g2_v1v1v1v1
 Adding separable TPDM
 Computing TPDM gradient
 --------------------------------------------------------
 2e gradient
  Atom          X               Y               Z
 --------------------------------------------------------
    1        -59.077050       25.707739        0.000000  
    2          4.871025      -40.154376       -0.000000  
    3         34.671566      -13.114208        0.000000  
    4         19.534459       27.560845       -0.000000  
 --------------------------------------------------------
 --------------------------------------------------------
 Final gradient
  Atom          X               Y               Z
 --------------------------------------------------------
    1        -59.077050       25.707739        0.000000  
    2          4.871025      -40.154376       -0.000000  
    3         34.671566      -13.114208        0.000000  
    4         19.534459       27.560845       -0.000000  
 --------------------------------------------------------
 Analytic gradient from two-electron contribution:   CPU 443.74 s  wall 136.41 s

 Total ccman2 time:   CPU 2457.31 s  wall 652.01 s


 --------------------------------------------------------------

                    Orbital Energies (a.u.)
 --------------------------------------------------------------

 Alpha MOs
 -- Occupied --
*******-180.883-169.689-169.689-169.688-104.862 -80.039 -80.025
-37.937 -33.125 -33.121 -33.120 -24.309 -24.307 -24.307 -24.304
-24.304 -10.588  -8.056  -8.053  -8.053  -7.579  -7.565  -7.253
 -5.487  -5.476  -5.475  -5.471  -5.469  -5.469  -5.458  -5.456
 -5.456  -2.410  -2.405  -2.404  -2.393  -2.392  -1.137  -0.942
 -0.846  -0.690  -0.546  -0.526  -0.514  -0.425  -0.421  -0.417
 -0.375  -0.350
 -- Virtual --
 -0.023   0.011   0.061   0.065   0.081   0.081   0.105   0.108
  0.110   0.131   0.141   0.150   0.154   0.169   0.182   0.234
  0.278   0.325   0.336   0.367   0.387   0.388   0.406   0.425
  0.432   0.497   0.540   0.562   0.570   0.573   0.586   0.605
  0.652   0.689   0.721   0.722   0.792   0.804   0.821   0.879
  0.938   0.940   1.024   1.076   1.128   1.135   1.146   1.164
  1.196   1.218   1.396   1.507   1.545   1.591   1.629   1.777
  1.834   1.854   1.939   1.985   2.041   2.604   2.638   2.722
  4.475   4.489   4.489   4.521   4.633   4.773   6.530   6.558
  6.574   7.178   7.414  10.359  14.722  14.749  14.767  14.774
 14.858  14.886  26.673  26.757  26.988  28.882  29.526  29.551
 29.561  29.869  29.874  29.875  29.889  29.955 130.585 130.607
130.614 154.277 165.785 166.041 219.2161912.195
 --------------------------------------------------------------

          Ground-State Mulliken Net Atomic Charges

     Atom                 Charge (a.u.)
  ----------------------------------------
      1 I                    -0.126683
      2 P                     0.165787
      3 P                     0.004490
      4 Cl                   -0.043594
  ----------------------------------------
  Sum of atomic charges =    -0.000000

 -----------------------------------------------------------------
                    Cartesian Multipole Moments
 -----------------------------------------------------------------
    Charge (ESU x 10^10)
                 0.0000
    Dipole Moment (Debye)
         X      -0.1980      Y       0.7160      Z       0.0000
       Tot       0.7429
    Quadrupole Moments (Debye-Ang)
        XX     -68.6432     XY      -2.6217     YY     -68.8663
        XZ      -0.0000     YZ      -0.0000     ZZ     -68.3129
    Octopole Moments (Debye-Ang^2)
       XXX      68.9621    XXY      -8.9450    XYY      23.5204
       YYY     -25.6691    XXZ       0.0000    XYZ      -0.0000
       YYZ      -0.0000    XZZ      19.3243    YZZ      -6.4969
       ZZZ       0.0000
    Hexadecapole Moments (Debye-Ang^3)
      XXXX   -1194.1948   XXXY     -10.6666   XXYY    -276.7917
      XYYY      -0.0201   YYYY    -474.7667   XXXZ      -0.0000
      XXYZ       0.0000   XYYZ      -0.0000   YYYZ      -0.0000
      XXZZ    -215.2527   XYZZ       0.7885   YYZZ     -97.8218
      XZZZ      -0.0000   YZZZ      -0.0000   ZZZZ    -100.7157
 -----------------------------------------------------------------
 DrvMan completing analytic gradient of the correlated energy
 Correlated dipole moment
            1
    1  -0.0779090
    2   0.2817116
    3   0.0000000
 Energy read as -8058.411177788
 Full Analytical Gradient: (in a.u., or Hartree/Bohr)
             1             2             3             4
    1    0.00004224    0.00022164   -0.00030088    0.00003701
    2    0.00001558    0.00000414    0.00001170   -0.00003142
    3    0.00000000   -0.00000000    0.00000000   -0.00000000
 Gradient time:  CPU 0.75 s  wall 0.79 s
 ----------------------------------------------------------------
             Standard Nuclear Orientation (Angstroms)
    I     Atom           X                Y                Z
 ----------------------------------------------------------------
    1      I       1.4046354309    -0.2191631013     0.0000000000
    2      P      -0.3309043783     1.5430153098    -0.0000000000
    3      P      -2.2055384761     0.7374507842    -0.0000000000
    4      Cl     -2.1411197073    -1.3280204141     0.0000000000
 ----------------------------------------------------------------
 Nuclear Repulsion Energy =   574.4854318945 hartrees
 There are       50 alpha and       50 beta electrons

                       Distance Matrix (Angstroms)
             I (  1)   P (  2)   P (  3)
   P (  2)  2.473332
   P (  3)  3.734764  2.040389
   Cl(  4)  3.715097  3.394072  2.066476

 Requested basis set is 6-311++G(d,p)
 There are 63 shells and 152 basis functions
 A cutoff of  1.0D-14 yielded   1633 shell pairs
 There are     10301 function pairs (     11482 Cartesian)
 Smallest overlap matrix eigenvalue = 6.47E-04
 Guess MOs from SCF MO coefficient file

 -----------------------------------------------------------------------
  General SCF calculation program by
  Eric Jon Sundstrom, Paul Horn, Yuezhi Mao, Dmitri Zuev, Alec White,
  David Stuck, Shaama M.S., Shane Yost, Joonho Lee, David Small,
  Daniel Levine, Susi Lehtola, Hugh Burton, Evgeny Epifanovsky
 -----------------------------------------------------------------------
 Hartree-Fock
 using 4 threads for integral computing
 -------------------------------------------------------
 OpenMP Integral computing Module                
 Release: version 2.0, May 2017, Q-Chem Inc. Pleasanton 
 -------------------------------------------------------
 A restricted SCF calculation will be
 performed using DIIS
 SCF converges when DIIS error is below 1.0e-08
 ---------------------------------------
  Cycle       Energy         DIIS error
 ---------------------------------------
    1   -8057.8133995753      1.24e-05  
    2   -8057.8134002342      3.41e-06  
    3   -8057.8134002919      1.52e-06  
    4   -8057.8134003028      4.66e-07  
    5   -8057.8134003041      1.63e-07  
    6   -8057.8134003042      6.28e-08  
    7   -8057.8134003044      3.44e-08  
    8   -8057.8134003045      1.37e-08  
    9   -8057.8134003044      5.62e-09  Convergence criterion met
 ---------------------------------------
 SCF time:   CPU 9.07s  wall 3.00s 
 SCF   energy in the final basis set =    -8057.8134003044
 Total energy in the final basis set =    -8057.8134003044


 ------------------------------------------------------------------------------

   CCMAN2: suite of methods based on coupled cluster
           and equation of motion theories.

   Components:
   * libvmm-1.3-trunk
     by Evgeny Epifanovsky, Ilya Kaliman.
   * libtensor-2.5-trunk
     by Evgeny Epifanovsky, Michael Wormit, Dmitry Zuev, Sam Manzer, 
        Ilya Kaliman.
   * libcc-2.5-trunk
     by Evgeny Epifanovsky, Arik Landau, Tomasz Kus, Kirill Khistyaev, 
        Dmitry Zuev, Prashant Manohar, Xintian Feng, Anna Krylov, 
        Matthew Goldey, Alec White, Thomas Jagau, Kaushik Nanda, 
        Anastasia Gunina, Alexander Kunitsa, Joonho Lee.

   CCMAN original authors:
   Anna I. Krylov, C. David Sherrill, Steven R. Gwaltney,
   Edward F. C. Byrd (2000)
   Sergey V. Levchenko, Lyudmila V. Slipchenko, Tao Wang,
   Ana-Maria C. Cristian (2003)
   Piotr A. Pieniazek, C. Melania Oana, Evgeny Epifanovsky (2007)
   Prashant Manohar (2009)

 ------------------------------------------------------------------------------


 Allocating and initializing 29808MB of RAM...
 Calculation will run on 4 cores.


 Alpha MOs, Restricted
 -- Occupied --                  
******* -180.88 -169.69 -169.69 -169.69 -104.86  -80.04  -80.02
  1 A     2 A     3 A     4 A     5 A     6 A     7 A     8 A                  
-37.937 -33.125 -33.121 -33.120 -24.309 -24.308 -24.307 -24.304
  9 A    10 A    11 A    12 A    13 A    14 A    15 A    16 A                  
-24.304 -10.588  -8.056  -8.053  -8.053  -7.579  -7.565  -7.253
 17 A    18 A    19 A    20 A    21 A    22 A    23 A    24 A                  
 -5.487  -5.476  -5.475  -5.471  -5.469  -5.469  -5.458  -5.456
 25 A    26 A    27 A    28 A    29 A    30 A    31 A    32 A                  
 -5.456  -2.410  -2.405  -2.404  -2.393  -2.393  -1.137  -0.942
 33 A    34 A    35 A    36 A    37 A    38 A    39 A    40 A                  
 -0.846  -0.690  -0.546  -0.526  -0.514  -0.425  -0.421  -0.417
 41 A    42 A    43 A    44 A    45 A    46 A    47 A    48 A                  
 -0.375  -0.350
 49 A    50 A                                                                  
 -- Virtual --                   
 -0.023   0.011   0.061   0.065   0.081   0.081   0.105   0.108
 51 A    52 A    53 A    54 A    55 A    56 A    57 A    58 A                  
  0.110   0.131   0.141   0.150   0.154   0.169   0.182   0.234
 59 A    60 A    61 A    62 A    63 A    64 A    65 A    66 A                  
  0.278   0.325   0.336   0.367   0.387   0.388   0.406   0.425
 67 A    68 A    69 A    70 A    71 A    72 A    73 A    74 A                  
  0.432   0.497   0.539   0.562   0.570   0.573   0.586   0.605
 75 A    76 A    77 A    78 A    79 A    80 A    81 A    82 A                  
  0.652   0.689   0.721   0.722   0.792   0.804   0.822   0.879
 83 A    84 A    85 A    86 A    87 A    88 A    89 A    90 A                  
  0.938   0.940   1.024   1.077   1.128   1.135   1.146   1.164
 91 A    92 A    93 A    94 A    95 A    96 A    97 A    98 A                  
  1.196   1.218   1.397   1.506   1.545   1.591   1.629   1.777
 99 A   100 A   101 A   102 A   103 A   104 A   105 A   106 A                  
  1.834   1.854   1.939   1.985   2.041   2.604   2.638   2.722
107 A   108 A   109 A   110 A   111 A   112 A   113 A   114 A                  
  4.475   4.489   4.489   4.521   4.633   4.773   6.530   6.558
115 A   116 A   117 A   118 A   119 A   120 A   121 A   122 A                  
  6.574   7.177   7.414  10.359  14.722  14.749  14.767  14.774
123 A   124 A   125 A   126 A   127 A   128 A   129 A   130 A                  
 14.858  14.886  26.673  26.757  26.987  28.882  29.526  29.551
131 A   132 A   133 A   134 A   135 A   136 A   137 A   138 A                  
 29.561  29.869  29.874  29.875  29.889  29.955 130.585 130.607
139 A   140 A   141 A   142 A   143 A   144 A   145 A   146 A                  
130.614 154.277 165.784 166.042 219.2161912.195
147 A   148 A   149 A   150 A   151 A   152 A                                  

 Beta MOs, Restricted
 -- Occupied --                  
******* -180.88 -169.69 -169.69 -169.69 -104.86  -80.04  -80.02
  1 A     2 A     3 A     4 A     5 A     6 A     7 A     8 A                  
-37.937 -33.125 -33.121 -33.120 -24.309 -24.308 -24.307 -24.304
  9 A    10 A    11 A    12 A    13 A    14 A    15 A    16 A                  
-24.304 -10.588  -8.056  -8.053  -8.053  -7.579  -7.565  -7.253
 17 A    18 A    19 A    20 A    21 A    22 A    23 A    24 A                  
 -5.487  -5.476  -5.475  -5.471  -5.469  -5.469  -5.458  -5.456
 25 A    26 A    27 A    28 A    29 A    30 A    31 A    32 A                  
 -5.456  -2.410  -2.405  -2.404  -2.393  -2.393  -1.137  -0.942
 33 A    34 A    35 A    36 A    37 A    38 A    39 A    40 A                  
 -0.846  -0.690  -0.546  -0.526  -0.514  -0.425  -0.421  -0.417
 41 A    42 A    43 A    44 A    45 A    46 A    47 A    48 A                  
 -0.375  -0.350
 49 A    50 A                                                                  
 -- Virtual --                   
 -0.023   0.011   0.061   0.065   0.081   0.081   0.105   0.108
 51 A    52 A    53 A    54 A    55 A    56 A    57 A    58 A                  
  0.110   0.131   0.141   0.150   0.154   0.169   0.182   0.234
 59 A    60 A    61 A    62 A    63 A    64 A    65 A    66 A                  
  0.278   0.325   0.336   0.367   0.387   0.388   0.406   0.425
 67 A    68 A    69 A    70 A    71 A    72 A    73 A    74 A                  
  0.432   0.497   0.539   0.562   0.570   0.573   0.586   0.605
 75 A    76 A    77 A    78 A    79 A    80 A    81 A    82 A                  
  0.652   0.689   0.721   0.722   0.792   0.804   0.822   0.879
 83 A    84 A    85 A    86 A    87 A    88 A    89 A    90 A                  
  0.938   0.940   1.024   1.077   1.128   1.135   1.146   1.164
 91 A    92 A    93 A    94 A    95 A    96 A    97 A    98 A                  
  1.196   1.218   1.397   1.506   1.545   1.591   1.629   1.777
 99 A   100 A   101 A   102 A   103 A   104 A   105 A   106 A                  
  1.834   1.854   1.939   1.985   2.041   2.604   2.638   2.722
107 A   108 A   109 A   110 A   111 A   112 A   113 A   114 A                  
  4.475   4.489   4.489   4.521   4.633   4.773   6.530   6.558
115 A   116 A   117 A   118 A   119 A   120 A   121 A   122 A                  
  6.574   7.177   7.414  10.359  14.722  14.749  14.767  14.774
123 A   124 A   125 A   126 A   127 A   128 A   129 A   130 A                  
 14.858  14.886  26.673  26.757  26.987  28.882  29.526  29.551
131 A   132 A   133 A   134 A   135 A   136 A   137 A   138 A                  
 29.561  29.869  29.874  29.875  29.889  29.955 130.585 130.607
139 A   140 A   141 A   142 A   143 A   144 A   145 A   146 A                  
130.614 154.277 165.784 166.042 219.2161912.195
147 A   148 A   149 A   150 A   151 A   152 A                                  

 Occupation and symmetry of molecular orbitals

 Point group: C1 (1 irreducible representation).

                           A     All 
 -------------------------------------
 All molecular orbitals:
  - Alpha                  152   152 
  - Beta                   152   152 
 -------------------------------------
 Alpha orbitals:
  - Frozen occupied        33    33  
  - Active occupied        17    17  
  - Active virtual         102   102 
  - Frozen virtual         0     0   
 -------------------------------------
 Beta orbitals:
  - Frozen occupied        33    33  
  - Active occupied        17    17  
  - Active virtual         102   102 
  - Frozen virtual         0     0   
 -------------------------------------

 Import integrals:   CPU 0.00 s  wall 0.00 s

 Import integrals:   CPU 87.83 s  wall 22.81 s

 MP2 amplitudes:   CPU 0.16 s  wall 0.12 s

Running a double precision version
           CCSD T amplitudes will be solved using DIIS.

           Start     Size      MaxIter   EConv     TConv     
           3         7         100       1.00e-07  1.00e-05  
 ------------------------------------------------------------------------------
           Energy (a.u.)   Ediff      Tdiff       Comment
 ------------------------------------------------------------------------------
         -8058.38011942                           
     1   -8058.39135449   1.12e-02   8.18e-01     
     2   -8058.40740222   1.60e-02   1.01e-01     
     3   -8058.40869533   1.29e-03   4.23e-02     
     4   -8058.41050336   1.81e-03   1.37e-02     Switched to DIIS steps.
     5   -8058.41115264   6.49e-04   1.23e-02     
     6   -8058.41117946   2.68e-05   2.45e-03     
     7   -8058.41117397   5.49e-06   9.99e-04     
     8   -8058.41117580   1.82e-06   2.37e-04     
     9   -8058.41117714   1.35e-06   1.18e-04     
    10   -8058.41117743   2.89e-07   5.22e-05     
    11   -8058.41117751   7.17e-08   3.09e-05     
    12   -8058.41117749   1.96e-08   9.23e-06     
 ------------------------------------------------------------------------------
         -8058.41117749                           CCSD T converged.

End of double precision
 SCF energy                 = -8057.81340030
 MP2 energy                 = -8058.38011942
 CCSD correlation energy     =    -0.59777718
 CCSD total energy           = -8058.41117749

 CCSD  T1^2 = 0.0117  T2^2 = 0.2989  Leading amplitudes:

 Amplitude    Orbitals with energies
 -0.0208       43 (A) A                  ->    52 (A) A                   
              -0.5461                          0.0105                     
 -0.0208       43 (A) B                  ->    52 (A) B                   
              -0.5461                          0.0105                     
 -0.0207       47 (A) A                  ->    51 (A) A                   
              -0.4212                         -0.0229                     
 -0.0207       47 (A) B                  ->    51 (A) B                   
              -0.4212                         -0.0229                     

 Amplitude    Orbitals with energies
 -0.1199       50 (A) A      50 (A) B    ->    51 (A) A      51 (A) B     
              -0.3505       -0.3505           -0.0229       -0.0229       
  0.1199       50 (A) A      50 (A) B    ->    51 (A) B      51 (A) A     
              -0.3505       -0.3505           -0.0229       -0.0229       
  0.1199       50 (A) B      50 (A) A    ->    51 (A) A      51 (A) B     
              -0.3505       -0.3505           -0.0229       -0.0229       
 -0.1199       50 (A) B      50 (A) A    ->    51 (A) B      51 (A) A     
              -0.3505       -0.3505           -0.0229       -0.0229       

 Computing CCSD intemediates for later calculations in double precision
 Finished.

Running a double precision version
           CCSD Lambda amplitudes will be solved using DIIS.
           Start     Size      MaxIter   EConv     LConv     
           3         7         100       1.00e-07  1.00e-05  
 ------------------------------------------------------------------------------
            Enorm      Ldiff       Comment
 ------------------------------------------------------------------------------
     1     6.17e-02   4.93e-02     
     2     1.41e-02   5.29e-03     
     3     5.89e-03   2.45e-03     
     4     3.10e-03   1.23e-03     Switched to DIIS steps.
     5     9.90e-04   5.50e-04     
     6     4.60e-04   1.53e-04     
     7     1.48e-04   3.59e-05     
     8     6.65e-05   4.97e-06     
     9     2.38e-05   4.59e-06     
    10     1.01e-05   1.66e-06     
    11     3.68e-06   5.17e-07     
    12     1.85e-06   8.18e-08     
    13     8.28e-07   7.61e-08     
    14     3.72e-07   1.76e-08     
    15     1.89e-07   6.89e-09     
    16     7.50e-08   6.70e-09     
 ------------------------------------------------------------------------------
                                   CCSD Lambda converged.

 Computing density matrices in double precision...
           Orbital response amplitudes will be solved using DIIS.
           Start     Size      MaxIter   EConv     LConv     
           3         7         100       1.00e-06  1.00e-06  
 ------------------------------------------------------------------------------
            Enorm      Ldiff       Comment
 ------------------------------------------------------------------------------
     1     8.61e-02   8.52e-03     
     2     6.20e-02   1.77e-02     
     3     6.63e-02   2.06e-02     
     4     6.60e-03   2.74e-02     Switched to DIIS steps.
     5     2.70e-03   4.68e-04     
     6     9.33e-04   1.13e-04     
     7     1.62e-04   1.44e-04     
     8     8.94e-05   1.98e-05     
     9     2.32e-05   9.65e-06     
    10     8.20e-06   4.50e-07     
    11     3.56e-06   9.26e-08     
    12     1.12e-06   8.60e-08     
    13     4.62e-07   7.38e-08     
 ------------------------------------------------------------------------------
                                   Orbital response converged.

 Computing density matrices... Done.
 CCSD calculation:   CPU 1920.19 s  wall 491.07 s

 Transferring MO TPDM to AO TPDM
 Transferring g2_o1o1o1o1
 Transferring g2_o1o1o1v1
 Transferring g2_o1o1v1v1
 Transferring g2_o1v1o1v1
 Transferring g2_o1v1v1v1
 Transferring g2_v1v1v1v1
 Adding separable TPDM
 Computing TPDM gradient
 --------------------------------------------------------
 2e gradient
  Atom          X               Y               Z
 --------------------------------------------------------
    1        -59.081278       25.715280        0.000000  
    2          4.851681      -40.159109       -0.000000  
    3         34.684952      -13.108566        0.000000  
    4         19.544645       27.552395       -0.000000  
 --------------------------------------------------------
 --------------------------------------------------------
 Final gradient
  Atom          X               Y               Z
 --------------------------------------------------------
    1        -59.081278       25.715280        0.000000  
    2          4.851681      -40.159109       -0.000000  
    3         34.684952      -13.108566        0.000000  
    4         19.544645       27.552395       -0.000000  
 --------------------------------------------------------
 Analytic gradient from two-electron contribution:   CPU 446.14 s  wall 136.63 s

 Total ccman2 time:   CPU 2458.81 s  wall 652.11 s


 --------------------------------------------------------------

                    Orbital Energies (a.u.)
 --------------------------------------------------------------

 Alpha MOs
 -- Occupied --
*******-180.883-169.689-169.689-169.688-104.862 -80.039 -80.025
-37.937 -33.125 -33.121 -33.120 -24.309 -24.308 -24.307 -24.304
-24.304 -10.588  -8.056  -8.053  -8.053  -7.579  -7.565  -7.253
 -5.487  -5.476  -5.475  -5.471  -5.469  -5.469  -5.458  -5.456
 -5.456  -2.410  -2.405  -2.404  -2.393  -2.393  -1.137  -0.942
 -0.846  -0.690  -0.546  -0.526  -0.514  -0.425  -0.421  -0.417
 -0.375  -0.350
 -- Virtual --
 -0.023   0.011   0.061   0.065   0.081   0.081   0.105   0.108
  0.110   0.131   0.141   0.150   0.154   0.169   0.182   0.234
  0.278   0.325   0.336   0.367   0.387   0.388   0.406   0.425
  0.432   0.497   0.539   0.562   0.570   0.573   0.586   0.605
  0.652   0.689   0.721   0.722   0.792   0.804   0.822   0.879
  0.938   0.940   1.024   1.077   1.128   1.135   1.146   1.164
  1.196   1.218   1.397   1.506   1.545   1.591   1.629   1.777
  1.834   1.854   1.939   1.985   2.041   2.604   2.638   2.722
  4.475   4.489   4.489   4.521   4.633   4.773   6.530   6.558
  6.574   7.177   7.414  10.359  14.722  14.749  14.767  14.774
 14.858  14.886  26.673  26.757  26.987  28.882  29.526  29.551
 29.561  29.869  29.874  29.875  29.889  29.955 130.585 130.607
130.614 154.277 165.784 166.042 219.2161912.195
 --------------------------------------------------------------

          Ground-State Mulliken Net Atomic Charges

     Atom                 Charge (a.u.)
  ----------------------------------------
      1 I                    -0.126563
      2 P                     0.165774
      3 P                     0.005056
      4 Cl                   -0.044267
  ----------------------------------------
  Sum of atomic charges =    -0.000000

 -----------------------------------------------------------------
                    Cartesian Multipole Moments
 -----------------------------------------------------------------
    Charge (ESU x 10^10)
                -0.0000
    Dipole Moment (Debye)
         X      -0.1944      Y       0.7201      Z       0.0000
       Tot       0.7459
    Quadrupole Moments (Debye-Ang)
        XX     -68.6491     XY      -2.6307     YY     -68.8664
        XZ      -0.0000     YZ      -0.0000     ZZ     -68.3095
    Octopole Moments (Debye-Ang^2)
       XXX      68.9474    XXY      -8.9373    XYY      23.5160
       YYY     -25.6947    XXZ       0.0000    XYZ      -0.0000
       YYZ      -0.0000    XZZ      19.3113    YZZ      -6.4996
       ZZZ       0.0000
    Hexadecapole Moments (Debye-Ang^3)
      XXXX   -1193.9016   XXXY     -10.6862   XXYY    -276.7662
      XYYY       0.0198   YYYY    -474.8776   XXXZ      -0.0000
      XXYZ       0.0000   XYYZ      -0.0000   YYYZ      -0.0000
      XXZZ    -215.1934   XYZZ       0.7909   YYZZ     -97.8320
      XZZZ      -0.0000   YZZZ      -0.0000   ZZZZ    -100.6983
 -----------------------------------------------------------------
 DrvMan completing analytic gradient of the correlated energy
 Correlated dipole moment
            1
    1  -0.0764984
    2   0.2833022
    3   0.0000000
 Energy read as -8058.411177487
 Full Analytical Gradient: (in a.u., or Hartree/Bohr)
             1             2             3             4
    1    0.00002706   -0.00021634    0.00014375    0.00004553
    2    0.00001462   -0.00017470    0.00046304   -0.00030296
    3    0.00000000   -0.00000000    0.00000000   -0.00000000
 Gradient time:  CPU 0.75 s  wall 0.77 s
 ----------------------------------------------------------------
             Standard Nuclear Orientation (Angstroms)
    I     Atom           X                Y                Z
 ----------------------------------------------------------------
    1      I       1.4046354309    -0.2191631013     0.0000000000
    2      P      -0.3309043783     1.5430153098    -0.0000000000
    3      P      -2.2055384761     0.7354507842    -0.0000000000
    4      Cl     -2.1411197073    -1.3280204141     0.0000000000
 ----------------------------------------------------------------
 Nuclear Repulsion Energy =   574.5415014594 hartrees
 There are       50 alpha and       50 beta electrons

                       Distance Matrix (Angstroms)
             I (  1)   P (  2)   P (  3)
   P (  2)  2.473332
   P (  3)  3.734253  2.041179
   Cl(  4)  3.715097  3.394072  2.064476

 Requested basis set is 6-311++G(d,p)
 There are 63 shells and 152 basis functions
 A cutoff of  1.0D-14 yielded   1633 shell pairs
 There are     10301 function pairs (     11482 Cartesian)
 Smallest overlap matrix eigenvalue = 6.47E-04
 Guess MOs from SCF MO coefficient file

 -----------------------------------------------------------------------
  General SCF calculation program by
  Eric Jon Sundstrom, Paul Horn, Yuezhi Mao, Dmitri Zuev, Alec White,
  David Stuck, Shaama M.S., Shane Yost, Joonho Lee, David Small,
  Daniel Levine, Susi Lehtola, Hugh Burton, Evgeny Epifanovsky
 -----------------------------------------------------------------------
 Hartree-Fock
 using 4 threads for integral computing
 -------------------------------------------------------
 OpenMP Integral computing Module                
 Release: version 2.0, May 2017, Q-Chem Inc. Pleasanton 
 -------------------------------------------------------
 A restricted SCF calculation will be
 performed using DIIS
 SCF converges when DIIS error is below 1.0e-08
 ---------------------------------------
  Cycle       Energy         DIIS error
 ---------------------------------------
    1   -8057.8133911582      1.72e-05  
    2   -8057.8133924064      4.31e-06  
    3   -8057.8133925134      1.86e-06  
    4   -8057.8133925297      6.12e-07  
    5   -8057.8133925327      2.82e-07  
    6   -8057.8133925335      1.14e-07  
    7   -8057.8133925338      5.44e-08  
    8   -8057.8133925338      1.94e-08  
    9   -8057.8133925338      7.46e-09  Convergence criterion met
 ---------------------------------------
 SCF time:   CPU 9.10s  wall 3.00s 
 SCF   energy in the final basis set =    -8057.8133925338
 Total energy in the final basis set =    -8057.8133925338


 ------------------------------------------------------------------------------

   CCMAN2: suite of methods based on coupled cluster
           and equation of motion theories.

   Components:
   * libvmm-1.3-trunk
     by Evgeny Epifanovsky, Ilya Kaliman.
   * libtensor-2.5-trunk
     by Evgeny Epifanovsky, Michael Wormit, Dmitry Zuev, Sam Manzer, 
        Ilya Kaliman.
   * libcc-2.5-trunk
     by Evgeny Epifanovsky, Arik Landau, Tomasz Kus, Kirill Khistyaev, 
        Dmitry Zuev, Prashant Manohar, Xintian Feng, Anna Krylov, 
        Matthew Goldey, Alec White, Thomas Jagau, Kaushik Nanda, 
        Anastasia Gunina, Alexander Kunitsa, Joonho Lee.

   CCMAN original authors:
   Anna I. Krylov, C. David Sherrill, Steven R. Gwaltney,
   Edward F. C. Byrd (2000)
   Sergey V. Levchenko, Lyudmila V. Slipchenko, Tao Wang,
   Ana-Maria C. Cristian (2003)
   Piotr A. Pieniazek, C. Melania Oana, Evgeny Epifanovsky (2007)
   Prashant Manohar (2009)

 ------------------------------------------------------------------------------


 Allocating and initializing 29808MB of RAM...
 Calculation will run on 4 cores.


 Alpha MOs, Restricted
 -- Occupied --                  
******* -180.88 -169.69 -169.69 -169.69 -104.86  -80.04  -80.02
  1 A     2 A     3 A     4 A     5 A     6 A     7 A     8 A                  
-37.937 -33.125 -33.121 -33.120 -24.309 -24.307 -24.307 -24.304
  9 A    10 A    11 A    12 A    13 A    14 A    15 A    16 A                  
-24.304 -10.588  -8.056  -8.053  -8.053  -7.579  -7.565  -7.253
 17 A    18 A    19 A    20 A    21 A    22 A    23 A    24 A                  
 -5.487  -5.476  -5.475  -5.471  -5.469  -5.469  -5.458  -5.456
 25 A    26 A    27 A    28 A    29 A    30 A    31 A    32 A                  
 -5.456  -2.410  -2.405  -2.404  -2.392  -2.392  -1.138  -0.942
 33 A    34 A    35 A    36 A    37 A    38 A    39 A    40 A                  
 -0.846  -0.690  -0.546  -0.526  -0.514  -0.425  -0.421  -0.417
 41 A    42 A    43 A    44 A    45 A    46 A    47 A    48 A                  
 -0.375  -0.350
 49 A    50 A                                                                  
 -- Virtual --                   
 -0.023   0.011   0.061   0.065   0.081   0.081   0.105   0.108
 51 A    52 A    53 A    54 A    55 A    56 A    57 A    58 A                  
  0.110   0.131   0.141   0.150   0.154   0.169   0.182   0.234
 59 A    60 A    61 A    62 A    63 A    64 A    65 A    66 A                  
  0.278   0.325   0.336   0.367   0.387   0.388   0.407   0.425
 67 A    68 A    69 A    70 A    71 A    72 A    73 A    74 A                  
  0.432   0.497   0.540   0.562   0.570   0.574   0.586   0.605
 75 A    76 A    77 A    78 A    79 A    80 A    81 A    82 A                  
  0.652   0.689   0.721   0.722   0.792   0.804   0.821   0.879
 83 A    84 A    85 A    86 A    87 A    88 A    89 A    90 A                  
  0.938   0.940   1.024   1.077   1.128   1.135   1.146   1.164
 91 A    92 A    93 A    94 A    95 A    96 A    97 A    98 A                  
  1.196   1.218   1.397   1.507   1.545   1.591   1.629   1.778
 99 A   100 A   101 A   102 A   103 A   104 A   105 A   106 A                  
  1.834   1.854   1.939   1.985   2.041   2.604   2.638   2.722
107 A   108 A   109 A   110 A   111 A   112 A   113 A   114 A                  
  4.475   4.489   4.489   4.521   4.633   4.773   6.530   6.558
115 A   116 A   117 A   118 A   119 A   120 A   121 A   122 A                  
  6.574   7.178   7.414  10.359  14.722  14.749  14.767  14.774
123 A   124 A   125 A   126 A   127 A   128 A   129 A   130 A                  
 14.858  14.886  26.673  26.757  26.988  28.882  29.526  29.551
131 A   132 A   133 A   134 A   135 A   136 A   137 A   138 A                  
 29.561  29.869  29.874  29.875  29.889  29.955 130.585 130.607
139 A   140 A   141 A   142 A   143 A   144 A   145 A   146 A                  
130.614 154.277 165.785 166.042 219.2161912.195
147 A   148 A   149 A   150 A   151 A   152 A                                  

 Beta MOs, Restricted
 -- Occupied --                  
******* -180.88 -169.69 -169.69 -169.69 -104.86  -80.04  -80.02
  1 A     2 A     3 A     4 A     5 A     6 A     7 A     8 A                  
-37.937 -33.125 -33.121 -33.120 -24.309 -24.307 -24.307 -24.304
  9 A    10 A    11 A    12 A    13 A    14 A    15 A    16 A                  
-24.304 -10.588  -8.056  -8.053  -8.053  -7.579  -7.565  -7.253
 17 A    18 A    19 A    20 A    21 A    22 A    23 A    24 A                  
 -5.487  -5.476  -5.475  -5.471  -5.469  -5.469  -5.458  -5.456
 25 A    26 A    27 A    28 A    29 A    30 A    31 A    32 A                  
 -5.456  -2.410  -2.405  -2.404  -2.392  -2.392  -1.138  -0.942
 33 A    34 A    35 A    36 A    37 A    38 A    39 A    40 A                  
 -0.846  -0.690  -0.546  -0.526  -0.514  -0.425  -0.421  -0.417
 41 A    42 A    43 A    44 A    45 A    46 A    47 A    48 A                  
 -0.375  -0.350
 49 A    50 A                                                                  
 -- Virtual --                   
 -0.023   0.011   0.061   0.065   0.081   0.081   0.105   0.108
 51 A    52 A    53 A    54 A    55 A    56 A    57 A    58 A                  
  0.110   0.131   0.141   0.150   0.154   0.169   0.182   0.234
 59 A    60 A    61 A    62 A    63 A    64 A    65 A    66 A                  
  0.278   0.325   0.336   0.367   0.387   0.388   0.407   0.425
 67 A    68 A    69 A    70 A    71 A    72 A    73 A    74 A                  
  0.432   0.497   0.540   0.562   0.570   0.574   0.586   0.605
 75 A    76 A    77 A    78 A    79 A    80 A    81 A    82 A                  
  0.652   0.689   0.721   0.722   0.792   0.804   0.821   0.879
 83 A    84 A    85 A    86 A    87 A    88 A    89 A    90 A                  
  0.938   0.940   1.024   1.077   1.128   1.135   1.146   1.164
 91 A    92 A    93 A    94 A    95 A    96 A    97 A    98 A                  
  1.196   1.218   1.397   1.507   1.545   1.591   1.629   1.778
 99 A   100 A   101 A   102 A   103 A   104 A   105 A   106 A                  
  1.834   1.854   1.939   1.985   2.041   2.604   2.638   2.722
107 A   108 A   109 A   110 A   111 A   112 A   113 A   114 A                  
  4.475   4.489   4.489   4.521   4.633   4.773   6.530   6.558
115 A   116 A   117 A   118 A   119 A   120 A   121 A   122 A                  
  6.574   7.178   7.414  10.359  14.722  14.749  14.767  14.774
123 A   124 A   125 A   126 A   127 A   128 A   129 A   130 A                  
 14.858  14.886  26.673  26.757  26.988  28.882  29.526  29.551
131 A   132 A   133 A   134 A   135 A   136 A   137 A   138 A                  
 29.561  29.869  29.874  29.875  29.889  29.955 130.585 130.607
139 A   140 A   141 A   142 A   143 A   144 A   145 A   146 A                  
130.614 154.277 165.785 166.042 219.2161912.195
147 A   148 A   149 A   150 A   151 A   152 A                                  

 Occupation and symmetry of molecular orbitals

 Point group: C1 (1 irreducible representation).

                           A     All 
 -------------------------------------
 All molecular orbitals:
  - Alpha                  152   152 
  - Beta                   152   152 
 -------------------------------------
 Alpha orbitals:
  - Frozen occupied        33    33  
  - Active occupied        17    17  
  - Active virtual         102   102 
  - Frozen virtual         0     0   
 -------------------------------------
 Beta orbitals:
  - Frozen occupied        33    33  
  - Active occupied        17    17  
  - Active virtual         102   102 
  - Frozen virtual         0     0   
 -------------------------------------

 Import integrals:   CPU 0.00 s  wall 0.00 s

 Import integrals:   CPU 87.01 s  wall 22.54 s

 MP2 amplitudes:   CPU 0.16 s  wall 0.12 s

Running a double precision version
           CCSD T amplitudes will be solved using DIIS.

           Start     Size      MaxIter   EConv     TConv     
           3         7         100       1.00e-07  1.00e-05  
 ------------------------------------------------------------------------------
           Energy (a.u.)   Ediff      Tdiff       Comment
 ------------------------------------------------------------------------------
         -8058.38013663                           
     1   -8058.39135592   1.12e-02   8.18e-01     
     2   -8058.40740427   1.60e-02   1.01e-01     
     3   -8058.40869612   1.29e-03   4.23e-02     
     4   -8058.41050420   1.81e-03   1.37e-02     Switched to DIIS steps.
     5   -8058.41115304   6.49e-04   1.23e-02     
     6   -8058.41117984   2.68e-05   2.45e-03     
     7   -8058.41117433   5.51e-06   1.00e-03     
     8   -8058.41117615   1.82e-06   2.37e-04     
     9   -8058.41117750   1.35e-06   1.18e-04     
    10   -8058.41117778   2.88e-07   5.22e-05     
    11   -8058.41117786   7.24e-08   3.09e-05     
    12   -8058.41117784   1.99e-08   9.25e-06     
 ------------------------------------------------------------------------------
         -8058.41117784                           CCSD T converged.

End of double precision
 SCF energy                 = -8057.81339253
 MP2 energy                 = -8058.38013663
 CCSD correlation energy     =    -0.59778530
 CCSD total energy           = -8058.41117784

 CCSD  T1^2 = 0.0117  T2^2 = 0.2989  Leading amplitudes:

 Amplitude    Orbitals with energies
 -0.0208       43 (A) A                  ->    52 (A) A                   
              -0.5462                          0.0107                     
 -0.0208       43 (A) B                  ->    52 (A) B                   
              -0.5462                          0.0107                     
  0.0206       47 (A) A                  ->    51 (A) A                   
              -0.4211                         -0.0229                     
  0.0206       47 (A) B                  ->    51 (A) B                   
              -0.4211                         -0.0229                     

 Amplitude    Orbitals with energies
 -0.1201       50 (A) A      50 (A) B    ->    51 (A) A      51 (A) B     
              -0.3503       -0.3503           -0.0229       -0.0229       
  0.1201       50 (A) A      50 (A) B    ->    51 (A) B      51 (A) A     
              -0.3503       -0.3503           -0.0229       -0.0229       
  0.1201       50 (A) B      50 (A) A    ->    51 (A) A      51 (A) B     
              -0.3503       -0.3503           -0.0229       -0.0229       
 -0.1201       50 (A) B      50 (A) A    ->    51 (A) B      51 (A) A     
              -0.3503       -0.3503           -0.0229       -0.0229       

 Computing CCSD intemediates for later calculations in double precision
 Finished.

Running a double precision version
           CCSD Lambda amplitudes will be solved using DIIS.
           Start     Size      MaxIter   EConv     LConv     
           3         7         100       1.00e-07  1.00e-05  
 ------------------------------------------------------------------------------
            Enorm      Ldiff       Comment
 ------------------------------------------------------------------------------
     1     6.17e-02   4.94e-02     
     2     1.41e-02   5.29e-03     
     3     5.89e-03   2.46e-03     
     4     3.09e-03   1.22e-03     Switched to DIIS steps.
     5     9.89e-04   5.50e-04     
     6     4.60e-04   1.53e-04     
     7     1.48e-04   3.59e-05     
     8     6.65e-05   4.92e-06     
     9     2.38e-05   4.58e-06     
    10     1.01e-05   1.66e-06     
    11     3.68e-06   5.17e-07     
    12     1.84e-06   8.22e-08     
    13     8.23e-07   7.60e-08     
    14     3.69e-07   1.74e-08     
    15     1.87e-07   6.91e-09     
    16     7.45e-08   6.66e-09     
 ------------------------------------------------------------------------------
                                   CCSD Lambda converged.

 Computing density matrices in double precision...
           Orbital response amplitudes will be solved using DIIS.
           Start     Size      MaxIter   EConv     LConv     
           3         7         100       1.00e-06  1.00e-06  
 ------------------------------------------------------------------------------
            Enorm      Ldiff       Comment
 ------------------------------------------------------------------------------
     1     8.61e-02   8.53e-03     
     2     6.20e-02   1.77e-02     
     3     6.63e-02   2.06e-02     
     4     6.63e-03   2.74e-02     Switched to DIIS steps.
     5     2.73e-03   4.60e-04     
     6     9.33e-04   1.11e-04     
     7     1.63e-04   1.45e-04     
     8     8.99e-05   1.97e-05     
     9     2.34e-05   9.68e-06     
    10     8.25e-06   4.48e-07     
    11     3.57e-06   9.16e-08     
    12     1.12e-06   8.64e-08     
    13     4.61e-07   7.33e-08     
 ------------------------------------------------------------------------------
                                   Orbital response converged.

 Computing density matrices... Done.
 CCSD calculation:   CPU 1919.53 s  wall 491.01 s

 Transferring MO TPDM to AO TPDM
 Transferring g2_o1o1o1o1
 Transferring g2_o1o1o1v1
 Transferring g2_o1o1v1v1
 Transferring g2_o1v1o1v1
 Transferring g2_o1v1v1v1
 Transferring g2_v1v1v1v1
 Adding separable TPDM
 Computing TPDM gradient
 --------------------------------------------------------
 2e gradient
  Atom          X               Y               Z
 --------------------------------------------------------
    1        -59.085070       25.706697        0.000000  
    2          4.869709      -40.174149       -0.000000  
    3         34.672372      -13.105737        0.000000  
    4         19.542988       27.573188       -0.000000  
 --------------------------------------------------------
 --------------------------------------------------------
 Final gradient
  Atom          X               Y               Z
 --------------------------------------------------------
    1        -59.085070       25.706697        0.000000  
    2          4.869709      -40.174149       -0.000000  
    3         34.672372      -13.105737        0.000000  
    4         19.542988       27.573188       -0.000000  
 --------------------------------------------------------
 Analytic gradient from two-electron contribution:   CPU 448.60 s  wall 137.47 s

 Total ccman2 time:   CPU 2459.76 s  wall 652.63 s


 --------------------------------------------------------------

                    Orbital Energies (a.u.)
 --------------------------------------------------------------

 Alpha MOs
 -- Occupied --
*******-180.883-169.689-169.688-169.688-104.862 -80.039 -80.025
-37.937 -33.125 -33.121 -33.120 -24.309 -24.307 -24.307 -24.304
-24.304 -10.588  -8.056  -8.053  -8.053  -7.579  -7.565  -7.253
 -5.487  -5.476  -5.475  -5.471  -5.469  -5.469  -5.458  -5.456
 -5.456  -2.410  -2.405  -2.404  -2.392  -2.392  -1.138  -0.942
 -0.846  -0.690  -0.546  -0.526  -0.514  -0.425  -0.421  -0.417
 -0.375  -0.350
 -- Virtual --
 -0.023   0.011   0.061   0.065   0.081   0.081   0.105   0.108
  0.110   0.131   0.141   0.150   0.154   0.169   0.182   0.234
  0.278   0.325   0.336   0.367   0.387   0.388   0.407   0.425
  0.432   0.497   0.540   0.562   0.570   0.574   0.586   0.605
  0.652   0.689   0.721   0.722   0.792   0.804   0.821   0.879
  0.938   0.940   1.024   1.077   1.128   1.135   1.146   1.164
  1.196   1.218   1.397   1.507   1.545   1.591   1.629   1.778
  1.834   1.854   1.939   1.985   2.041   2.604   2.638   2.722
  4.475   4.489   4.489   4.521   4.633   4.773   6.530   6.558
  6.574   7.178   7.414  10.359  14.722  14.749  14.767  14.774
 14.858  14.886  26.673  26.757  26.988  28.882  29.526  29.551
 29.561  29.869  29.874  29.875  29.889  29.955 130.585 130.607
130.614 154.277 165.785 166.042 219.2161912.195
 --------------------------------------------------------------

          Ground-State Mulliken Net Atomic Charges

     Atom                 Charge (a.u.)
  ----------------------------------------
      1 I                    -0.126978
      2 P                     0.166060
      3 P                     0.003743
      4 Cl                   -0.042824
  ----------------------------------------
  Sum of atomic charges =    -0.000000

 -----------------------------------------------------------------
                    Cartesian Multipole Moments
 -----------------------------------------------------------------
    Charge (ESU x 10^10)
                -0.0000
    Dipole Moment (Debye)
         X      -0.1992      Y       0.7112      Z       0.0000
       Tot       0.7385
    Quadrupole Moments (Debye-Ang)
        XX     -68.6492     XY      -2.6038     YY     -68.8622
        XZ      -0.0000     YZ      -0.0000     ZZ     -68.3102
    Octopole Moments (Debye-Ang^2)
       XXX      68.9230    XXY      -8.9738    XYY      23.5047
       YYY     -25.6383    XXZ       0.0000    XYZ      -0.0000
       YYZ       0.0000    XZZ      19.3027    YZZ      -6.4873
       ZZZ       0.0000
    Hexadecapole Moments (Debye-Ang^3)
      XXXX   -1193.9196   XXXY     -10.6468   XXYY    -276.6994
      XYYY      -0.0736   YYYY    -474.6155   XXXZ      -0.0000
      XXYZ       0.0000   XYYZ      -0.0000   YYYZ      -0.0000
      XXZZ    -215.1848   XYZZ       0.7620   YYZZ     -97.7961
      XZZZ      -0.0000   YZZZ       0.0000   ZZZZ    -100.7076
 -----------------------------------------------------------------
 DrvMan completing analytic gradient of the correlated energy
 Correlated dipole moment
            1
    1  -0.0783803
    2   0.2797910
    3   0.0000000
 Energy read as -8058.411177837
 Full Analytical Gradient: (in a.u., or Hartree/Bohr)
             1             2             3             4
    1   -0.00000124    0.00004319   -0.00001538   -0.00002657
    2    0.00001626    0.00000833   -0.00028265    0.00025807
    3   -0.00000000    0.00000000    0.00000000    0.00000000
 Gradient time:  CPU 0.74 s  wall 0.77 s
 ----------------------------------------------------------------
             Standard Nuclear Orientation (Angstroms)
    I     Atom           X                Y                Z
 ----------------------------------------------------------------
    1      I       1.4046354309    -0.2191631013     0.0000000000
    2      P      -0.3309043783     1.5430153098    -0.0000000000
    3      P      -2.2055384761     0.7364507842     0.0010000000
    4      Cl     -2.1411197073    -1.3280204141     0.0000000000
 ----------------------------------------------------------------
 Nuclear Repulsion Energy =   574.5134396531 hartrees
 There are       50 alpha and       50 beta electrons

                       Distance Matrix (Angstroms)
             I (  1)   P (  2)   P (  3)
   P (  2)  2.473332
   P (  3)  3.734509  2.040784
   Cl(  4)  3.715097  3.394072  2.065476

 Requested basis set is 6-311++G(d,p)
 There are 63 shells and 152 basis functions
 A cutoff of  1.0D-14 yielded   1633 shell pairs
 There are     10301 function pairs (     11482 Cartesian)
 Smallest overlap matrix eigenvalue = 6.47E-04
 Guess MOs from SCF MO coefficient file

 -----------------------------------------------------------------------
  General SCF calculation program by
  Eric Jon Sundstrom, Paul Horn, Yuezhi Mao, Dmitri Zuev, Alec White,
  David Stuck, Shaama M.S., Shane Yost, Joonho Lee, David Small,
  Daniel Levine, Susi Lehtola, Hugh Burton, Evgeny Epifanovsky
 -----------------------------------------------------------------------
 Hartree-Fock
 using 4 threads for integral computing
 -------------------------------------------------------
 OpenMP Integral computing Module                
 Release: version 2.0, May 2017, Q-Chem Inc. Pleasanton 
 -------------------------------------------------------
 A restricted SCF calculation will be
 performed using DIIS
 SCF converges when DIIS error is below 1.0e-08
 ---------------------------------------
  Cycle       Energy         DIIS error
 ---------------------------------------
    1   -8057.8133961747      1.03e-05  
    2   -8057.8133966903      2.72e-06  
    3   -8057.8133967500      1.14e-06  
    4   -8057.8133967588      4.55e-07  
    5   -8057.8133967610      2.15e-07  
    6   -8057.8133967617      9.44e-08  
    7   -8057.8133967620      4.70e-08  
    8   -8057.8133967620      1.74e-08  
    9   -8057.8133967621      5.66e-09  Convergence criterion met
 ---------------------------------------
 SCF time:   CPU 9.08s  wall 3.00s 
 SCF   energy in the final basis set =    -8057.8133967621
 Total energy in the final basis set =    -8057.8133967621


 ------------------------------------------------------------------------------

   CCMAN2: suite of methods based on coupled cluster
           and equation of motion theories.

   Components:
   * libvmm-1.3-trunk
     by Evgeny Epifanovsky, Ilya Kaliman.
   * libtensor-2.5-trunk
     by Evgeny Epifanovsky, Michael Wormit, Dmitry Zuev, Sam Manzer, 
        Ilya Kaliman.
   * libcc-2.5-trunk
     by Evgeny Epifanovsky, Arik Landau, Tomasz Kus, Kirill Khistyaev, 
        Dmitry Zuev, Prashant Manohar, Xintian Feng, Anna Krylov, 
        Matthew Goldey, Alec White, Thomas Jagau, Kaushik Nanda, 
        Anastasia Gunina, Alexander Kunitsa, Joonho Lee.

   CCMAN original authors:
   Anna I. Krylov, C. David Sherrill, Steven R. Gwaltney,
   Edward F. C. Byrd (2000)
   Sergey V. Levchenko, Lyudmila V. Slipchenko, Tao Wang,
   Ana-Maria C. Cristian (2003)
   Piotr A. Pieniazek, C. Melania Oana, Evgeny Epifanovsky (2007)
   Prashant Manohar (2009)

 ------------------------------------------------------------------------------


 Allocating and initializing 29808MB of RAM...
 Calculation will run on 4 cores.


 Alpha MOs, Restricted
 -- Occupied --                  
******* -180.88 -169.69 -169.69 -169.69 -104.86  -80.04  -80.02
  1 A     2 A     3 A     4 A     5 A     6 A     7 A     8 A                  
-37.937 -33.125 -33.121 -33.120 -24.309 -24.307 -24.307 -24.304
  9 A    10 A    11 A    12 A    13 A    14 A    15 A    16 A                  
-24.304 -10.588  -8.056  -8.053  -8.053  -7.579  -7.565  -7.253
 17 A    18 A    19 A    20 A    21 A    22 A    23 A    24 A                  
 -5.487  -5.476  -5.475  -5.471  -5.469  -5.469  -5.458  -5.456
 25 A    26 A    27 A    28 A    29 A    30 A    31 A    32 A                  
 -5.456  -2.410  -2.405  -2.404  -2.393  -2.392  -1.137  -0.942
 33 A    34 A    35 A    36 A    37 A    38 A    39 A    40 A                  
 -0.846  -0.690  -0.546  -0.526  -0.514  -0.425  -0.421  -0.417
 41 A    42 A    43 A    44 A    45 A    46 A    47 A    48 A                  
 -0.375  -0.350
 49 A    50 A                                                                  
 -- Virtual --                   
 -0.023   0.011   0.061   0.065   0.081   0.081   0.105   0.108
 51 A    52 A    53 A    54 A    55 A    56 A    57 A    58 A                  
  0.110   0.131   0.141   0.150   0.154   0.169   0.182   0.234
 59 A    60 A    61 A    62 A    63 A    64 A    65 A    66 A                  
  0.278   0.325   0.336   0.367   0.387   0.388   0.407   0.425
 67 A    68 A    69 A    70 A    71 A    72 A    73 A    74 A                  
  0.432   0.497   0.540   0.562   0.570   0.574   0.586   0.605
 75 A    76 A    77 A    78 A    79 A    80 A    81 A    82 A                  
  0.652   0.689   0.721   0.722   0.792   0.804   0.821   0.879
 83 A    84 A    85 A    86 A    87 A    88 A    89 A    90 A                  
  0.938   0.940   1.024   1.077   1.128   1.135   1.146   1.164
 91 A    92 A    93 A    94 A    95 A    96 A    97 A    98 A                  
  1.196   1.218   1.397   1.507   1.545   1.591   1.629   1.778
 99 A   100 A   101 A   102 A   103 A   104 A   105 A   106 A                  
  1.834   1.854   1.939   1.985   2.041   2.604   2.638   2.722
107 A   108 A   109 A   110 A   111 A   112 A   113 A   114 A                  
  4.475   4.489   4.489   4.521   4.633   4.773   6.530   6.558
115 A   116 A   117 A   118 A   119 A   120 A   121 A   122 A                  
  6.574   7.178   7.414  10.359  14.722  14.749  14.767  14.774
123 A   124 A   125 A   126 A   127 A   128 A   129 A   130 A                  
 14.858  14.886  26.673  26.757  26.988  28.882  29.526  29.551
131 A   132 A   133 A   134 A   135 A   136 A   137 A   138 A                  
 29.561  29.869  29.874  29.875  29.889  29.955 130.585 130.607
139 A   140 A   141 A   142 A   143 A   144 A   145 A   146 A                  
130.614 154.277 165.785 166.042 219.2161912.195
147 A   148 A   149 A   150 A   151 A   152 A                                  

 Beta MOs, Restricted
 -- Occupied --                  
******* -180.88 -169.69 -169.69 -169.69 -104.86  -80.04  -80.02
  1 A     2 A     3 A     4 A     5 A     6 A     7 A     8 A                  
-37.937 -33.125 -33.121 -33.120 -24.309 -24.307 -24.307 -24.304
  9 A    10 A    11 A    12 A    13 A    14 A    15 A    16 A                  
-24.304 -10.588  -8.056  -8.053  -8.053  -7.579  -7.565  -7.253
 17 A    18 A    19 A    20 A    21 A    22 A    23 A    24 A                  
 -5.487  -5.476  -5.475  -5.471  -5.469  -5.469  -5.458  -5.456
 25 A    26 A    27 A    28 A    29 A    30 A    31 A    32 A                  
 -5.456  -2.410  -2.405  -2.404  -2.393  -2.392  -1.137  -0.942
 33 A    34 A    35 A    36 A    37 A    38 A    39 A    40 A                  
 -0.846  -0.690  -0.546  -0.526  -0.514  -0.425  -0.421  -0.417
 41 A    42 A    43 A    44 A    45 A    46 A    47 A    48 A                  
 -0.375  -0.350
 49 A    50 A                                                                  
 -- Virtual --                   
 -0.023   0.011   0.061   0.065   0.081   0.081   0.105   0.108
 51 A    52 A    53 A    54 A    55 A    56 A    57 A    58 A                  
  0.110   0.131   0.141   0.150   0.154   0.169   0.182   0.234
 59 A    60 A    61 A    62 A    63 A    64 A    65 A    66 A                  
  0.278   0.325   0.336   0.367   0.387   0.388   0.407   0.425
 67 A    68 A    69 A    70 A    71 A    72 A    73 A    74 A                  
  0.432   0.497   0.540   0.562   0.570   0.574   0.586   0.605
 75 A    76 A    77 A    78 A    79 A    80 A    81 A    82 A                  
  0.652   0.689   0.721   0.722   0.792   0.804   0.821   0.879
 83 A    84 A    85 A    86 A    87 A    88 A    89 A    90 A                  
  0.938   0.940   1.024   1.077   1.128   1.135   1.146   1.164
 91 A    92 A    93 A    94 A    95 A    96 A    97 A    98 A                  
  1.196   1.218   1.397   1.507   1.545   1.591   1.629   1.778
 99 A   100 A   101 A   102 A   103 A   104 A   105 A   106 A                  
  1.834   1.854   1.939   1.985   2.041   2.604   2.638   2.722
107 A   108 A   109 A   110 A   111 A   112 A   113 A   114 A                  
  4.475   4.489   4.489   4.521   4.633   4.773   6.530   6.558
115 A   116 A   117 A   118 A   119 A   120 A   121 A   122 A                  
  6.574   7.178   7.414  10.359  14.722  14.749  14.767  14.774
123 A   124 A   125 A   126 A   127 A   128 A   129 A   130 A                  
 14.858  14.886  26.673  26.757  26.988  28.882  29.526  29.551
131 A   132 A   133 A   134 A   135 A   136 A   137 A   138 A                  
 29.561  29.869  29.874  29.875  29.889  29.955 130.585 130.607
139 A   140 A   141 A   142 A   143 A   144 A   145 A   146 A                  
130.614 154.277 165.785 166.042 219.2161912.195
147 A   148 A   149 A   150 A   151 A   152 A                                  

 Occupation and symmetry of molecular orbitals

 Point group: C1 (1 irreducible representation).

                           A     All 
 -------------------------------------
 All molecular orbitals:
  - Alpha                  152   152 
  - Beta                   152   152 
 -------------------------------------
 Alpha orbitals:
  - Frozen occupied        33    33  
  - Active occupied        17    17  
  - Active virtual         102   102 
  - Frozen virtual         0     0   
 -------------------------------------
 Beta orbitals:
  - Frozen occupied        33    33  
  - Active occupied        17    17  
  - Active virtual         102   102 
  - Frozen virtual         0     0   
 -------------------------------------

 Import integrals:   CPU 0.00 s  wall 0.00 s

 Import integrals:   CPU 87.17 s  wall 22.53 s

 MP2 amplitudes:   CPU 0.16 s  wall 0.12 s

Running a double precision version
           CCSD T amplitudes will be solved using DIIS.

           Start     Size      MaxIter   EConv     TConv     
           3         7         100       1.00e-07  1.00e-05  
 ------------------------------------------------------------------------------
           Energy (a.u.)   Ediff      Tdiff       Comment
 ------------------------------------------------------------------------------
         -8058.38012834                           
     1   -8058.39135553   1.12e-02   8.18e-01     
     2   -8058.40740357   1.60e-02   1.01e-01     
     3   -8058.40869605   1.29e-03   4.23e-02     
     4   -8058.41050411   1.81e-03   1.37e-02     Switched to DIIS steps.
     5   -8058.41115316   6.49e-04   1.23e-02     
     6   -8058.41117998   2.68e-05   2.45e-03     
     7   -8058.41117448   5.50e-06   1.00e-03     
     8   -8058.41117630   1.82e-06   2.37e-04     
     9   -8058.41117765   1.35e-06   1.18e-04     
    10   -8058.41117794   2.89e-07   5.22e-05     
    11   -8058.41117801   7.21e-08   3.09e-05     
    12   -8058.41117799   1.97e-08   9.24e-06     
 ------------------------------------------------------------------------------
         -8058.41117799                           CCSD T converged.

End of double precision
 SCF energy                 = -8057.81339676
 MP2 energy                 = -8058.38012834
 CCSD correlation energy     =    -0.59778123
 CCSD total energy           = -8058.41117799

 CCSD  T1^2 = 0.0117  T2^2 = 0.2989  Leading amplitudes:

 Amplitude    Orbitals with energies
 -0.0208       43 (A) A                  ->    52 (A) A                   
              -0.5461                          0.0106                     
 -0.0208       43 (A) B                  ->    52 (A) B                   
              -0.5461                          0.0106                     
  0.0207       47 (A) A                  ->    51 (A) A                   
              -0.4212                         -0.0229                     
  0.0207       47 (A) B                  ->    51 (A) B                   
              -0.4212                         -0.0229                     

 Amplitude    Orbitals with energies
 -0.1200       50 (A) A      50 (A) B    ->    51 (A) A      51 (A) B     
              -0.3504       -0.3504           -0.0229       -0.0229       
  0.1200       50 (A) A      50 (A) B    ->    51 (A) B      51 (A) A     
              -0.3504       -0.3504           -0.0229       -0.0229       
  0.1200       50 (A) B      50 (A) A    ->    51 (A) A      51 (A) B     
              -0.3504       -0.3504           -0.0229       -0.0229       
 -0.1200       50 (A) B      50 (A) A    ->    51 (A) B      51 (A) A     
              -0.3504       -0.3504           -0.0229       -0.0229       

 Computing CCSD intemediates for later calculations in double precision
 Finished.

Running a double precision version
           CCSD Lambda amplitudes will be solved using DIIS.
           Start     Size      MaxIter   EConv     LConv     
           3         7         100       1.00e-07  1.00e-05  
 ------------------------------------------------------------------------------
            Enorm      Ldiff       Comment
 ------------------------------------------------------------------------------
     1     6.17e-02   4.93e-02     
     2     1.41e-02   5.29e-03     
     3     5.89e-03   2.45e-03     
     4     3.09e-03   1.23e-03     Switched to DIIS steps.
     5     9.90e-04   5.50e-04     
     6     4.60e-04   1.53e-04     
     7     1.48e-04   3.59e-05     
     8     6.65e-05   4.94e-06     
     9     2.38e-05   4.59e-06     
    10     1.01e-05   1.66e-06     
    11     3.68e-06   5.17e-07     
    12     1.85e-06   8.20e-08     
    13     8.26e-07   7.60e-08     
    14     3.70e-07   1.75e-08     
    15     1.88e-07   6.90e-09     
    16     7.47e-08   6.68e-09     
 ------------------------------------------------------------------------------
                                   CCSD Lambda converged.

 Computing density matrices in double precision...
           Orbital response amplitudes will be solved using DIIS.
           Start     Size      MaxIter   EConv     LConv     
           3         7         100       1.00e-06  1.00e-06  
 ------------------------------------------------------------------------------
            Enorm      Ldiff       Comment
 ------------------------------------------------------------------------------
     1     8.61e-02   8.53e-03     
     2     6.20e-02   1.77e-02     
     3     6.63e-02   2.06e-02     
     4     6.61e-03   2.74e-02     Switched to DIIS steps.
     5     2.72e-03   4.64e-04     
     6     9.33e-04   1.12e-04     
     7     1.62e-04   1.44e-04     
     8     8.96e-05   1.97e-05     
     9     2.33e-05   9.66e-06     
    10     8.23e-06   4.49e-07     
    11     3.57e-06   9.21e-08     
    12     1.12e-06   8.62e-08     
    13     4.62e-07   7.35e-08     
 ------------------------------------------------------------------------------
                                   Orbital response converged.

 Computing density matrices... Done.
 CCSD calculation:   CPU 1918.30 s  wall 490.62 s

 Transferring MO TPDM to AO TPDM
 Transferring g2_o1o1o1o1
 Transferring g2_o1o1o1v1
 Transferring g2_o1o1v1v1
 Transferring g2_o1v1o1v1
 Transferring g2_o1v1v1v1
 Transferring g2_v1v1v1v1
 Adding separable TPDM
 Computing TPDM gradient
 --------------------------------------------------------
 2e gradient
  Atom          X               Y               Z
 --------------------------------------------------------
    1        -59.083172       25.710991        0.003550  
    2          4.860696      -40.166635        0.009567  
    3         34.678653      -13.107144       -0.021967  
    4         19.543823       27.562788        0.008849  
 --------------------------------------------------------
 --------------------------------------------------------
 Final gradient
  Atom          X               Y               Z
 --------------------------------------------------------
    1        -59.083172       25.710991        0.003550  
    2          4.860696      -40.166635        0.009567  
    3         34.678653      -13.107144       -0.021967  
    4         19.543823       27.562788        0.008849  
 --------------------------------------------------------
 Analytic gradient from two-electron contribution:   CPU 447.22 s  wall 136.49 s

 Total ccman2 time:   CPU 2457.66 s  wall 651.31 s


 --------------------------------------------------------------

                    Orbital Energies (a.u.)
 --------------------------------------------------------------

 Alpha MOs
 -- Occupied --
*******-180.883-169.689-169.689-169.688-104.862 -80.039 -80.025
-37.937 -33.125 -33.121 -33.120 -24.309 -24.307 -24.307 -24.304
-24.304 -10.588  -8.056  -8.053  -8.053  -7.579  -7.565  -7.253
 -5.487  -5.476  -5.475  -5.471  -5.469  -5.469  -5.458  -5.456
 -5.456  -2.410  -2.405  -2.404  -2.393  -2.392  -1.137  -0.942
 -0.846  -0.690  -0.546  -0.526  -0.514  -0.425  -0.421  -0.417
 -0.375  -0.350
 -- Virtual --
 -0.023   0.011   0.061   0.065   0.081   0.081   0.105   0.108
  0.110   0.131   0.141   0.150   0.154   0.169   0.182   0.234
  0.278   0.325   0.336   0.367   0.387   0.388   0.407   0.425
  0.432   0.497   0.540   0.562   0.570   0.574   0.586   0.605
  0.652   0.689   0.721   0.722   0.792   0.804   0.821   0.879
  0.938   0.940   1.024   1.077   1.128   1.135   1.146   1.164
  1.196   1.218   1.397   1.507   1.545   1.591   1.629   1.778
  1.834   1.854   1.939   1.985   2.041   2.604   2.638   2.722
  4.475   4.489   4.489   4.521   4.633   4.773   6.530   6.558
  6.574   7.178   7.414  10.359  14.722  14.749  14.767  14.774
 14.858  14.886  26.673  26.757  26.988  28.882  29.526  29.551
 29.561  29.869  29.874  29.875  29.889  29.955 130.585 130.607
130.614 154.277 165.785 166.042 219.2161912.195
 --------------------------------------------------------------

          Ground-State Mulliken Net Atomic Charges

     Atom                 Charge (a.u.)
  ----------------------------------------
      1 I                    -0.126771
      2 P                     0.165917
      3 P                     0.004400
      4 Cl                   -0.043546
  ----------------------------------------
  Sum of atomic charges =    -0.000000

 -----------------------------------------------------------------
                    Cartesian Multipole Moments
 -----------------------------------------------------------------
    Charge (ESU x 10^10)
                -0.0000
    Dipole Moment (Debye)
         X      -0.1968      Y       0.7156      Z       0.0004
       Tot       0.7422
    Quadrupole Moments (Debye-Ang)
        XX     -68.6492     XY      -2.6173     YY     -68.8643
        XZ      -0.0007     YZ      -0.0004     ZZ     -68.3099
    Octopole Moments (Debye-Ang^2)
       XXX      68.9352    XXY      -8.9555    XYY      23.5103
       YYY     -25.6665    XXZ      -0.0110    XYZ      -0.0007
       YYZ      -0.0156    XZZ      19.3070    YZZ      -6.4934
       ZZZ      -0.0390
    Hexadecapole Moments (Debye-Ang^3)
      XXXX   -1193.9106   XXXY     -10.6666   XXYY    -276.7328
      XYYY      -0.0269   YYYY    -474.7465   XXXZ       0.0895
      XXYZ      -0.0125   XYYZ       0.0328   YYYZ      -0.0244
      XXZZ    -215.1891   XYZZ       0.7765   YYZZ     -97.8141
      XZZZ       0.0851   YZZZ      -0.0322   ZZZZ    -100.7030
 -----------------------------------------------------------------
 DrvMan completing analytic gradient of the correlated energy
 Correlated dipole moment
            1
    1  -0.0774382
    2   0.2815479
    3   0.0001429
 Energy read as -8058.411177988
 Full Analytical Gradient: (in a.u., or Hartree/Bohr)
             1             2             3             4
    1    0.00001291   -0.00008642    0.00006401    0.00000950
    2    0.00001543   -0.00008317    0.00009094   -0.00002321
    3    0.00001062   -0.00002000    0.00002212   -0.00001274
 Gradient time:  CPU 0.71 s  wall 0.76 s
 ----------------------------------------------------------------
             Standard Nuclear Orientation (Angstroms)
    I     Atom           X                Y                Z
 ----------------------------------------------------------------
    1      I       1.4046354309    -0.2191631013     0.0000000000
    2      P      -0.3309043783     1.5430153098    -0.0000000000
    3      P      -2.2055384761     0.7364507842    -0.0000000000
    4      Cl     -2.1401197073    -1.3280204141     0.0000000000
 ----------------------------------------------------------------
 Nuclear Repulsion Energy =   574.5516899659 hartrees
 There are       50 alpha and       50 beta electrons

                       Distance Matrix (Angstroms)
             I (  1)   P (  2)   P (  3)
   P (  2)  2.473332
   P (  3)  3.734508  2.040784
   Cl(  4)  3.714142  3.393539  2.065507

 Requested basis set is 6-311++G(d,p)
 There are 63 shells and 152 basis functions
 A cutoff of  1.0D-14 yielded   1633 shell pairs
 There are     10301 function pairs (     11482 Cartesian)
 Smallest overlap matrix eigenvalue = 6.47E-04
 Guess MOs from SCF MO coefficient file

 -----------------------------------------------------------------------
  General SCF calculation program by
  Eric Jon Sundstrom, Paul Horn, Yuezhi Mao, Dmitri Zuev, Alec White,
  David Stuck, Shaama M.S., Shane Yost, Joonho Lee, David Small,
  Daniel Levine, Susi Lehtola, Hugh Burton, Evgeny Epifanovsky
 -----------------------------------------------------------------------
 Hartree-Fock
 using 4 threads for integral computing
 -------------------------------------------------------
 OpenMP Integral computing Module                
 Release: version 2.0, May 2017, Q-Chem Inc. Pleasanton 
 -------------------------------------------------------
 A restricted SCF calculation will be
 performed using DIIS
 SCF converges when DIIS error is below 1.0e-08
 ---------------------------------------
  Cycle       Energy         DIIS error
 ---------------------------------------
    1   -8057.8133954177      6.91e-06  
    2   -8057.8133957032      1.97e-06  
    3   -8057.8133957493      5.94e-07  
    4   -8057.8133957546      2.64e-07  
    5   -8057.8133957553      1.27e-07  
    6   -8057.8133957556      6.47e-08  
    7   -8057.8133957558      2.87e-08  
    8   -8057.8133957558      9.21e-09  Convergence criterion met
 ---------------------------------------
 SCF time:   CPU 8.08s  wall 3.00s 
 SCF   energy in the final basis set =    -8057.8133957558
 Total energy in the final basis set =    -8057.8133957558


 ------------------------------------------------------------------------------

   CCMAN2: suite of methods based on coupled cluster
           and equation of motion theories.

   Components:
   * libvmm-1.3-trunk
     by Evgeny Epifanovsky, Ilya Kaliman.
   * libtensor-2.5-trunk
     by Evgeny Epifanovsky, Michael Wormit, Dmitry Zuev, Sam Manzer, 
        Ilya Kaliman.
   * libcc-2.5-trunk
     by Evgeny Epifanovsky, Arik Landau, Tomasz Kus, Kirill Khistyaev, 
        Dmitry Zuev, Prashant Manohar, Xintian Feng, Anna Krylov, 
        Matthew Goldey, Alec White, Thomas Jagau, Kaushik Nanda, 
        Anastasia Gunina, Alexander Kunitsa, Joonho Lee.

   CCMAN original authors:
   Anna I. Krylov, C. David Sherrill, Steven R. Gwaltney,
   Edward F. C. Byrd (2000)
   Sergey V. Levchenko, Lyudmila V. Slipchenko, Tao Wang,
   Ana-Maria C. Cristian (2003)
   Piotr A. Pieniazek, C. Melania Oana, Evgeny Epifanovsky (2007)
   Prashant Manohar (2009)

 ------------------------------------------------------------------------------


 Allocating and initializing 29808MB of RAM...
 Calculation will run on 4 cores.


 Alpha MOs, Restricted
 -- Occupied --                  
******* -180.88 -169.69 -169.69 -169.69 -104.86  -80.04  -80.02
  1 A     2 A     3 A     4 A     5 A     6 A     7 A     8 A                  
-37.937 -33.125 -33.121 -33.120 -24.309 -24.307 -24.307 -24.304
  9 A    10 A    11 A    12 A    13 A    14 A    15 A    16 A                  
-24.304 -10.588  -8.056  -8.053  -8.053  -7.579  -7.565  -7.253
 17 A    18 A    19 A    20 A    21 A    22 A    23 A    24 A                  
 -5.487  -5.476  -5.475  -5.471  -5.469  -5.469  -5.458  -5.456
 25 A    26 A    27 A    28 A    29 A    30 A    31 A    32 A                  
 -5.456  -2.410  -2.405  -2.404  -2.393  -2.392  -1.137  -0.942
 33 A    34 A    35 A    36 A    37 A    38 A    39 A    40 A                  
 -0.846  -0.690  -0.546  -0.526  -0.514  -0.425  -0.421  -0.417
 41 A    42 A    43 A    44 A    45 A    46 A    47 A    48 A                  
 -0.375  -0.350
 49 A    50 A                                                                  
 -- Virtual --                   
 -0.023   0.011   0.061   0.065   0.081   0.081   0.105   0.108
 51 A    52 A    53 A    54 A    55 A    56 A    57 A    58 A                  
  0.110   0.131   0.141   0.150   0.154   0.169   0.182   0.234
 59 A    60 A    61 A    62 A    63 A    64 A    65 A    66 A                  
  0.278   0.325   0.336   0.367   0.387   0.388   0.406   0.425
 67 A    68 A    69 A    70 A    71 A    72 A    73 A    74 A                  
  0.432   0.497   0.540   0.562   0.570   0.574   0.586   0.605
 75 A    76 A    77 A    78 A    79 A    80 A    81 A    82 A                  
  0.652   0.689   0.721   0.723   0.792   0.804   0.821   0.879
 83 A    84 A    85 A    86 A    87 A    88 A    89 A    90 A                  
  0.938   0.940   1.024   1.077   1.128   1.135   1.146   1.164
 91 A    92 A    93 A    94 A    95 A    96 A    97 A    98 A                  
  1.196   1.218   1.397   1.507   1.545   1.591   1.629   1.778
 99 A   100 A   101 A   102 A   103 A   104 A   105 A   106 A                  
  1.834   1.854   1.939   1.985   2.041   2.604   2.638   2.722
107 A   108 A   109 A   110 A   111 A   112 A   113 A   114 A                  
  4.475   4.489   4.489   4.521   4.633   4.773   6.530   6.558
115 A   116 A   117 A   118 A   119 A   120 A   121 A   122 A                  
  6.574   7.178   7.414  10.359  14.722  14.749  14.767  14.774
123 A   124 A   125 A   126 A   127 A   128 A   129 A   130 A                  
 14.858  14.886  26.673  26.757  26.988  28.882  29.526  29.551
131 A   132 A   133 A   134 A   135 A   136 A   137 A   138 A                  
 29.561  29.869  29.874  29.875  29.889  29.955 130.585 130.607
139 A   140 A   141 A   142 A   143 A   144 A   145 A   146 A                  
130.614 154.277 165.785 166.042 219.2161912.195
147 A   148 A   149 A   150 A   151 A   152 A                                  

 Beta MOs, Restricted
 -- Occupied --                  
******* -180.88 -169.69 -169.69 -169.69 -104.86  -80.04  -80.02
  1 A     2 A     3 A     4 A     5 A     6 A     7 A     8 A                  
-37.937 -33.125 -33.121 -33.120 -24.309 -24.307 -24.307 -24.304
  9 A    10 A    11 A    12 A    13 A    14 A    15 A    16 A                  
-24.304 -10.588  -8.056  -8.053  -8.053  -7.579  -7.565  -7.253
 17 A    18 A    19 A    20 A    21 A    22 A    23 A    24 A                  
 -5.487  -5.476  -5.475  -5.471  -5.469  -5.469  -5.458  -5.456
 25 A    26 A    27 A    28 A    29 A    30 A    31 A    32 A                  
 -5.456  -2.410  -2.405  -2.404  -2.393  -2.392  -1.137  -0.942
 33 A    34 A    35 A    36 A    37 A    38 A    39 A    40 A                  
 -0.846  -0.690  -0.546  -0.526  -0.514  -0.425  -0.421  -0.417
 41 A    42 A    43 A    44 A    45 A    46 A    47 A    48 A                  
 -0.375  -0.350
 49 A    50 A                                                                  
 -- Virtual --                   
 -0.023   0.011   0.061   0.065   0.081   0.081   0.105   0.108
 51 A    52 A    53 A    54 A    55 A    56 A    57 A    58 A                  
  0.110   0.131   0.141   0.150   0.154   0.169   0.182   0.234
 59 A    60 A    61 A    62 A    63 A    64 A    65 A    66 A                  
  0.278   0.325   0.336   0.367   0.387   0.388   0.406   0.425
 67 A    68 A    69 A    70 A    71 A    72 A    73 A    74 A                  
  0.432   0.497   0.540   0.562   0.570   0.574   0.586   0.605
 75 A    76 A    77 A    78 A    79 A    80 A    81 A    82 A                  
  0.652   0.689   0.721   0.723   0.792   0.804   0.821   0.879
 83 A    84 A    85 A    86 A    87 A    88 A    89 A    90 A                  
  0.938   0.940   1.024   1.077   1.128   1.135   1.146   1.164
 91 A    92 A    93 A    94 A    95 A    96 A    97 A    98 A                  
  1.196   1.218   1.397   1.507   1.545   1.591   1.629   1.778
 99 A   100 A   101 A   102 A   103 A   104 A   105 A   106 A                  
  1.834   1.854   1.939   1.985   2.041   2.604   2.638   2.722
107 A   108 A   109 A   110 A   111 A   112 A   113 A   114 A                  
  4.475   4.489   4.489   4.521   4.633   4.773   6.530   6.558
115 A   116 A   117 A   118 A   119 A   120 A   121 A   122 A                  
  6.574   7.178   7.414  10.359  14.722  14.749  14.767  14.774
123 A   124 A   125 A   126 A   127 A   128 A   129 A   130 A                  
 14.858  14.886  26.673  26.757  26.988  28.882  29.526  29.551
131 A   132 A   133 A   134 A   135 A   136 A   137 A   138 A                  
 29.561  29.869  29.874  29.875  29.889  29.955 130.585 130.607
139 A   140 A   141 A   142 A   143 A   144 A   145 A   146 A                  
130.614 154.277 165.785 166.042 219.2161912.195
147 A   148 A   149 A   150 A   151 A   152 A                                  

 Occupation and symmetry of molecular orbitals

 Point group: C1 (1 irreducible representation).

                           A     All 
 -------------------------------------
 All molecular orbitals:
  - Alpha                  152   152 
  - Beta                   152   152 
 -------------------------------------
 Alpha orbitals:
  - Frozen occupied        33    33  
  - Active occupied        17    17  
  - Active virtual         102   102 
  - Frozen virtual         0     0   
 -------------------------------------
 Beta orbitals:
  - Frozen occupied        33    33  
  - Active occupied        17    17  
  - Active virtual         102   102 
  - Frozen virtual         0     0   
 -------------------------------------

 Import integrals:   CPU 0.00 s  wall 0.00 s

 Import integrals:   CPU 86.56 s  wall 22.57 s

 MP2 amplitudes:   CPU 0.16 s  wall 0.12 s

Running a double precision version
           CCSD T amplitudes will be solved using DIIS.

           Start     Size      MaxIter   EConv     TConv     
           3         7         100       1.00e-07  1.00e-05  
 ------------------------------------------------------------------------------
           Energy (a.u.)   Ediff      Tdiff       Comment
 ------------------------------------------------------------------------------
         -8058.38012786                           
     1   -8058.39135592   1.12e-02   8.18e-01     
     2   -8058.40740345   1.60e-02   1.01e-01     
     3   -8058.40869615   1.29e-03   4.23e-02     
     4   -8058.41050415   1.81e-03   1.37e-02     Switched to DIIS steps.
     5   -8058.41115315   6.49e-04   1.23e-02     
     6   -8058.41117995   2.68e-05   2.45e-03     
     7   -8058.41117445   5.50e-06   9.99e-04     
     8   -8058.41117627   1.82e-06   2.37e-04     
     9   -8058.41117762   1.35e-06   1.18e-04     
    10   -8058.41117791   2.88e-07   5.21e-05     
    11   -8058.41117798   7.22e-08   3.09e-05     
    12   -8058.41117796   1.97e-08   9.24e-06     
 ------------------------------------------------------------------------------
         -8058.41117796                           CCSD T converged.

End of double precision
 SCF energy                 = -8057.81339576
 MP2 energy                 = -8058.38012786
 CCSD correlation energy     =    -0.59778220
 CCSD total energy           = -8058.41117796

 CCSD  T1^2 = 0.0117  T2^2 = 0.2989  Leading amplitudes:

 Amplitude    Orbitals with energies
 -0.0208       43 (A) A                  ->    52 (A) A                   
              -0.5461                          0.0106                     
 -0.0208       43 (A) B                  ->    52 (A) B                   
              -0.5461                          0.0106                     
  0.0207       47 (A) A                  ->    51 (A) A                   
              -0.4211                         -0.0229                     
  0.0207       47 (A) B                  ->    51 (A) B                   
              -0.4211                         -0.0229                     

 Amplitude    Orbitals with energies
 -0.1200       50 (A) A      50 (A) B    ->    51 (A) A      51 (A) B     
              -0.3504       -0.3504           -0.0229       -0.0229       
  0.1200       50 (A) A      50 (A) B    ->    51 (A) B      51 (A) A     
              -0.3504       -0.3504           -0.0229       -0.0229       
  0.1200       50 (A) B      50 (A) A    ->    51 (A) A      51 (A) B     
              -0.3504       -0.3504           -0.0229       -0.0229       
 -0.1200       50 (A) B      50 (A) A    ->    51 (A) B      51 (A) A     
              -0.3504       -0.3504           -0.0229       -0.0229       

 Computing CCSD intemediates for later calculations in double precision
 Finished.

Running a double precision version
           CCSD Lambda amplitudes will be solved using DIIS.
           Start     Size      MaxIter   EConv     LConv     
           3         7         100       1.00e-07  1.00e-05  
 ------------------------------------------------------------------------------
            Enorm      Ldiff       Comment
 ------------------------------------------------------------------------------
     1     6.17e-02   4.93e-02     
     2     1.41e-02   5.29e-03     
     3     5.89e-03   2.45e-03     
     4     3.09e-03   1.23e-03     Switched to DIIS steps.
     5     9.90e-04   5.50e-04     
     6     4.60e-04   1.53e-04     
     7     1.48e-04   3.59e-05     
     8     6.65e-05   4.95e-06     
     9     2.38e-05   4.59e-06     
    10     1.01e-05   1.66e-06     
    11     3.68e-06   5.18e-07     
    12     1.84e-06   8.22e-08     
    13     8.25e-07   7.61e-08     
    14     3.70e-07   1.74e-08     
    15     1.88e-07   6.93e-09     
    16     7.46e-08   6.66e-09     
 ------------------------------------------------------------------------------
                                   CCSD Lambda converged.

 Computing density matrices in double precision...
           Orbital response amplitudes will be solved using DIIS.
           Start     Size      MaxIter   EConv     LConv     
           3         7         100       1.00e-06  1.00e-06  
 ------------------------------------------------------------------------------
            Enorm      Ldiff       Comment
 ------------------------------------------------------------------------------
     1     8.61e-02   8.52e-03     
     2     6.20e-02   1.77e-02     
     3     6.63e-02   2.06e-02     
     4     6.61e-03   2.74e-02     Switched to DIIS steps.
     5     2.71e-03   4.65e-04     
     6     9.33e-04   1.13e-04     
     7     1.62e-04   1.44e-04     
     8     8.96e-05   1.97e-05     
     9     2.33e-05   9.66e-06     
    10     8.22e-06   4.49e-07     
    11     3.56e-06   9.22e-08     
    12     1.11e-06   8.61e-08     
    13     4.61e-07   7.36e-08     
 ------------------------------------------------------------------------------
                                   Orbital response converged.

 Computing density matrices... Done.
 CCSD calculation:   CPU 1919.80 s  wall 490.97 s

 Transferring MO TPDM to AO TPDM
 Transferring g2_o1o1o1o1
 Transferring g2_o1o1o1v1
 Transferring g2_o1o1v1v1
 Transferring g2_o1v1o1v1
 Transferring g2_o1v1v1v1
 Transferring g2_v1v1v1v1
 Adding separable TPDM
 Computing TPDM gradient
 --------------------------------------------------------
 2e gradient
  Atom          X               Y               Z
 --------------------------------------------------------
    1        -59.090722       25.707790        0.000000  
    2          4.861612      -40.166960        0.000000  
    3         34.688067      -13.108537       -0.000003  
    4         19.541043       27.567706        0.000002  
 --------------------------------------------------------
 --------------------------------------------------------
 Final gradient
  Atom          X               Y               Z
 --------------------------------------------------------
    1        -59.090722       25.707790        0.000000  
    2          4.861612      -40.166960        0.000000  
    3         34.688067      -13.108537       -0.000003  
    4         19.541043       27.567706        0.000002  
 --------------------------------------------------------
 Analytic gradient from two-electron contribution:   CPU 443.69 s  wall 136.03 s

 Total ccman2 time:   CPU 2454.75 s  wall 651.19 s


 --------------------------------------------------------------

                    Orbital Energies (a.u.)
 --------------------------------------------------------------

 Alpha MOs
 -- Occupied --
*******-180.883-169.689-169.689-169.688-104.862 -80.039 -80.025
-37.937 -33.125 -33.121 -33.120 -24.309 -24.307 -24.307 -24.304
-24.304 -10.588  -8.056  -8.053  -8.053  -7.579  -7.565  -7.253
 -5.487  -5.476  -5.475  -5.471  -5.469  -5.469  -5.458  -5.456
 -5.456  -2.410  -2.405  -2.404  -2.393  -2.392  -1.137  -0.942
 -0.846  -0.690  -0.546  -0.526  -0.514  -0.425  -0.421  -0.417
 -0.375  -0.350
 -- Virtual --
 -0.023   0.011   0.061   0.065   0.081   0.081   0.105   0.108
  0.110   0.131   0.141   0.150   0.154   0.169   0.182   0.234
  0.278   0.325   0.336   0.367   0.387   0.388   0.406   0.425
  0.432   0.497   0.540   0.562   0.570   0.574   0.586   0.605
  0.652   0.689   0.721   0.723   0.792   0.804   0.821   0.879
  0.938   0.940   1.024   1.077   1.128   1.135   1.146   1.164
  1.196   1.218   1.397   1.507   1.545   1.591   1.629   1.778
  1.834   1.854   1.939   1.985   2.041   2.604   2.638   2.722
  4.475   4.489   4.489   4.521   4.633   4.773   6.530   6.558
  6.574   7.178   7.414  10.359  14.722  14.749  14.767  14.774
 14.858  14.886  26.673  26.757  26.988  28.882  29.526  29.551
 29.561  29.869  29.874  29.875  29.889  29.955 130.585 130.607
130.614 154.277 165.785 166.042 219.2161912.195
 --------------------------------------------------------------

          Ground-State Mulliken Net Atomic Charges

     Atom                 Charge (a.u.)
  ----------------------------------------
      1 I                    -0.126735
      2 P                     0.165890
      3 P                     0.004426
      4 Cl                   -0.043582
  ----------------------------------------
  Sum of atomic charges =    -0.000000

 -----------------------------------------------------------------
                    Cartesian Multipole Moments
 -----------------------------------------------------------------
    Charge (ESU x 10^10)
                 0.0000
    Dipole Moment (Debye)
         X      -0.1976      Y       0.7159      Z      -0.0000
       Tot       0.7427
    Quadrupole Moments (Debye-Ang)
        XX     -68.6462     XY      -2.6200     YY     -68.8647
        XZ       0.0000     YZ       0.0000     ZZ     -68.3099
    Octopole Moments (Debye-Ang^2)
       XXX      68.8866    XXY      -8.9496    XYY      23.4955
       YYY     -25.6667    XXZ      -0.0000    XYZ       0.0000
       YYZ      -0.0000    XZZ      19.2943    YZZ      -6.4931
       ZZZ      -0.0000
    Hexadecapole Moments (Debye-Ang^3)
      XXXX   -1193.5450   XXXY     -10.6345   XXYY    -276.6776
      XYYY       0.0021   YYYY    -474.7533   XXXZ       0.0000
      XXYZ      -0.0000   XYYZ       0.0000   YYYZ       0.0000
      XXZZ    -215.1340   XYZZ       0.7921   YYZZ     -97.8144
      XZZZ       0.0000   YZZZ      -0.0000   ZZZZ    -100.7033
 -----------------------------------------------------------------
 DrvMan completing analytic gradient of the correlated energy
 Correlated dipole moment
            1
    1  -0.0777449
    2   0.2816524
    3  -0.0000005
 Energy read as -8058.411177960
 Full Analytical Gradient: (in a.u., or Hartree/Bohr)
             1             2             3             4
    1    0.00001040   -0.00009366    0.00003662    0.00004665
    2    0.00000938   -0.00011431    0.00012700   -0.00002208
    3   -0.00000001    0.00000005   -0.00000002   -0.00000002
 Gradient time:  CPU 0.72 s  wall 0.76 s
 ----------------------------------------------------------------
             Standard Nuclear Orientation (Angstroms)
    I     Atom           X                Y                Z
 ----------------------------------------------------------------
    1      I       1.4046354309    -0.2191631013     0.0000000000
    2      P      -0.3309043783     1.5430153098    -0.0000000000
    3      P      -2.2055384761     0.7364507842    -0.0000000000
    4      Cl     -2.1421197073    -1.3280204141     0.0000000000
 ----------------------------------------------------------------
 Nuclear Repulsion Energy =   574.4752270768 hartrees
 There are       50 alpha and       50 beta electrons

                       Distance Matrix (Angstroms)
             I (  1)   P (  2)   P (  3)
   P (  2)  2.473332
   P (  3)  3.734508  2.040784
   Cl(  4)  3.716051  3.394606  2.065445

 Requested basis set is 6-311++G(d,p)
 There are 63 shells and 152 basis functions
 A cutoff of  1.0D-14 yielded   1631 shell pairs
 There are     10291 function pairs (     11470 Cartesian)
 Smallest overlap matrix eigenvalue = 6.47E-04
 Guess MOs from SCF MO coefficient file

 -----------------------------------------------------------------------
  General SCF calculation program by
  Eric Jon Sundstrom, Paul Horn, Yuezhi Mao, Dmitri Zuev, Alec White,
  David Stuck, Shaama M.S., Shane Yost, Joonho Lee, David Small,
  Daniel Levine, Susi Lehtola, Hugh Burton, Evgeny Epifanovsky
 -----------------------------------------------------------------------
 Hartree-Fock
 using 4 threads for integral computing
 -------------------------------------------------------
 OpenMP Integral computing Module                
 Release: version 2.0, May 2017, Q-Chem Inc. Pleasanton 
 -------------------------------------------------------
 A restricted SCF calculation will be
 performed using DIIS
 SCF converges when DIIS error is below 1.0e-08
 ---------------------------------------
  Cycle       Energy         DIIS error
 ---------------------------------------
    1   -8057.8133973741      7.69e-06  
    2   -8057.8133977032      2.16e-06  
    3   -8057.8133977491      6.56e-07  
    4   -8057.8133977534      3.39e-07  
    5   -8057.8133977541      8.49e-08  
    6   -8057.8133977542      3.25e-08  
    7   -8057.8133977541      1.44e-08  
    8   -8057.8133977542      5.98e-09  Convergence criterion met
 ---------------------------------------
 SCF time:   CPU 8.20s  wall 2.00s 
 SCF   energy in the final basis set =    -8057.8133977542
 Total energy in the final basis set =    -8057.8133977542


 ------------------------------------------------------------------------------

   CCMAN2: suite of methods based on coupled cluster
           and equation of motion theories.

   Components:
   * libvmm-1.3-trunk
     by Evgeny Epifanovsky, Ilya Kaliman.
   * libtensor-2.5-trunk
     by Evgeny Epifanovsky, Michael Wormit, Dmitry Zuev, Sam Manzer, 
        Ilya Kaliman.
   * libcc-2.5-trunk
     by Evgeny Epifanovsky, Arik Landau, Tomasz Kus, Kirill Khistyaev, 
        Dmitry Zuev, Prashant Manohar, Xintian Feng, Anna Krylov, 
        Matthew Goldey, Alec White, Thomas Jagau, Kaushik Nanda, 
        Anastasia Gunina, Alexander Kunitsa, Joonho Lee.

   CCMAN original authors:
   Anna I. Krylov, C. David Sherrill, Steven R. Gwaltney,
   Edward F. C. Byrd (2000)
   Sergey V. Levchenko, Lyudmila V. Slipchenko, Tao Wang,
   Ana-Maria C. Cristian (2003)
   Piotr A. Pieniazek, C. Melania Oana, Evgeny Epifanovsky (2007)
   Prashant Manohar (2009)

 ------------------------------------------------------------------------------


 Allocating and initializing 29808MB of RAM...
 Calculation will run on 4 cores.


 Alpha MOs, Restricted
 -- Occupied --                  
******* -180.88 -169.69 -169.69 -169.69 -104.86  -80.04  -80.02
  1 A     2 A     3 A     4 A     5 A     6 A     7 A     8 A                  
-37.937 -33.125 -33.121 -33.120 -24.309 -24.307 -24.307 -24.304
  9 A    10 A    11 A    12 A    13 A    14 A    15 A    16 A                  
-24.304 -10.588  -8.056  -8.053  -8.053  -7.579  -7.565  -7.253
 17 A    18 A    19 A    20 A    21 A    22 A    23 A    24 A                  
 -5.487  -5.476  -5.475  -5.471  -5.469  -5.469  -5.458  -5.456
 25 A    26 A    27 A    28 A    29 A    30 A    31 A    32 A                  
 -5.456  -2.410  -2.405  -2.404  -2.393  -2.392  -1.137  -0.942
 33 A    34 A    35 A    36 A    37 A    38 A    39 A    40 A                  
 -0.846  -0.690  -0.546  -0.526  -0.514  -0.425  -0.421  -0.417
 41 A    42 A    43 A    44 A    45 A    46 A    47 A    48 A                  
 -0.375  -0.350
 49 A    50 A                                                                  
 -- Virtual --                   
 -0.023   0.011   0.061   0.065   0.081   0.081   0.105   0.108
 51 A    52 A    53 A    54 A    55 A    56 A    57 A    58 A                  
  0.110   0.131   0.141   0.150   0.154   0.169   0.182   0.234
 59 A    60 A    61 A    62 A    63 A    64 A    65 A    66 A                  
  0.278   0.325   0.336   0.367   0.387   0.388   0.407   0.425
 67 A    68 A    69 A    70 A    71 A    72 A    73 A    74 A                  
  0.432   0.497   0.540   0.562   0.570   0.573   0.586   0.605
 75 A    76 A    77 A    78 A    79 A    80 A    81 A    82 A                  
  0.652   0.689   0.721   0.722   0.792   0.804   0.821   0.879
 83 A    84 A    85 A    86 A    87 A    88 A    89 A    90 A                  
  0.938   0.940   1.024   1.077   1.128   1.135   1.146   1.164
 91 A    92 A    93 A    94 A    95 A    96 A    97 A    98 A                  
  1.196   1.218   1.397   1.507   1.545   1.591   1.629   1.778
 99 A   100 A   101 A   102 A   103 A   104 A   105 A   106 A                  
  1.834   1.854   1.939   1.985   2.041   2.604   2.638   2.722
107 A   108 A   109 A   110 A   111 A   112 A   113 A   114 A                  
  4.475   4.489   4.489   4.521   4.633   4.773   6.530   6.558
115 A   116 A   117 A   118 A   119 A   120 A   121 A   122 A                  
  6.574   7.178   7.414  10.359  14.722  14.749  14.767  14.774
123 A   124 A   125 A   126 A   127 A   128 A   129 A   130 A                  
 14.858  14.886  26.673  26.756  26.988  28.882  29.526  29.551
131 A   132 A   133 A   134 A   135 A   136 A   137 A   138 A                  
 29.561  29.869  29.874  29.875  29.889  29.955 130.585 130.607
139 A   140 A   141 A   142 A   143 A   144 A   145 A   146 A                  
130.614 154.277 165.785 166.042 219.2161912.195
147 A   148 A   149 A   150 A   151 A   152 A                                  

 Beta MOs, Restricted
 -- Occupied --                  
******* -180.88 -169.69 -169.69 -169.69 -104.86  -80.04  -80.02
  1 A     2 A     3 A     4 A     5 A     6 A     7 A     8 A                  
-37.937 -33.125 -33.121 -33.120 -24.309 -24.307 -24.307 -24.304
  9 A    10 A    11 A    12 A    13 A    14 A    15 A    16 A                  
-24.304 -10.588  -8.056  -8.053  -8.053  -7.579  -7.565  -7.253
 17 A    18 A    19 A    20 A    21 A    22 A    23 A    24 A                  
 -5.487  -5.476  -5.475  -5.471  -5.469  -5.469  -5.458  -5.456
 25 A    26 A    27 A    28 A    29 A    30 A    31 A    32 A                  
 -5.456  -2.410  -2.405  -2.404  -2.393  -2.392  -1.137  -0.942
 33 A    34 A    35 A    36 A    37 A    38 A    39 A    40 A                  
 -0.846  -0.690  -0.546  -0.526  -0.514  -0.425  -0.421  -0.417
 41 A    42 A    43 A    44 A    45 A    46 A    47 A    48 A                  
 -0.375  -0.350
 49 A    50 A                                                                  
 -- Virtual --                   
 -0.023   0.011   0.061   0.065   0.081   0.081   0.105   0.108
 51 A    52 A    53 A    54 A    55 A    56 A    57 A    58 A                  
  0.110   0.131   0.141   0.150   0.154   0.169   0.182   0.234
 59 A    60 A    61 A    62 A    63 A    64 A    65 A    66 A                  
  0.278   0.325   0.336   0.367   0.387   0.388   0.407   0.425
 67 A    68 A    69 A    70 A    71 A    72 A    73 A    74 A                  
  0.432   0.497   0.540   0.562   0.570   0.573   0.586   0.605
 75 A    76 A    77 A    78 A    79 A    80 A    81 A    82 A                  
  0.652   0.689   0.721   0.722   0.792   0.804   0.821   0.879
 83 A    84 A    85 A    86 A    87 A    88 A    89 A    90 A                  
  0.938   0.940   1.024   1.077   1.128   1.135   1.146   1.164
 91 A    92 A    93 A    94 A    95 A    96 A    97 A    98 A                  
  1.196   1.218   1.397   1.507   1.545   1.591   1.629   1.778
 99 A   100 A   101 A   102 A   103 A   104 A   105 A   106 A                  
  1.834   1.854   1.939   1.985   2.041   2.604   2.638   2.722
107 A   108 A   109 A   110 A   111 A   112 A   113 A   114 A                  
  4.475   4.489   4.489   4.521   4.633   4.773   6.530   6.558
115 A   116 A   117 A   118 A   119 A   120 A   121 A   122 A                  
  6.574   7.178   7.414  10.359  14.722  14.749  14.767  14.774
123 A   124 A   125 A   126 A   127 A   128 A   129 A   130 A                  
 14.858  14.886  26.673  26.756  26.988  28.882  29.526  29.551
131 A   132 A   133 A   134 A   135 A   136 A   137 A   138 A                  
 29.561  29.869  29.874  29.875  29.889  29.955 130.585 130.607
139 A   140 A   141 A   142 A   143 A   144 A   145 A   146 A                  
130.614 154.277 165.785 166.042 219.2161912.195
147 A   148 A   149 A   150 A   151 A   152 A                                  

 Occupation and symmetry of molecular orbitals

 Point group: C1 (1 irreducible representation).

                           A     All 
 -------------------------------------
 All molecular orbitals:
  - Alpha                  152   152 
  - Beta                   152   152 
 -------------------------------------
 Alpha orbitals:
  - Frozen occupied        33    33  
  - Active occupied        17    17  
  - Active virtual         102   102 
  - Frozen virtual         0     0   
 -------------------------------------
 Beta orbitals:
  - Frozen occupied        33    33  
  - Active occupied        17    17  
  - Active virtual         102   102 
  - Frozen virtual         0     0   
 -------------------------------------

 Import integrals:   CPU 0.00 s  wall 0.00 s

 Import integrals:   CPU 87.23 s  wall 22.43 s

 MP2 amplitudes:   CPU 0.16 s  wall 0.12 s

Running a double precision version
           CCSD T amplitudes will be solved using DIIS.

           Start     Size      MaxIter   EConv     TConv     
           3         7         100       1.00e-07  1.00e-05  
 ------------------------------------------------------------------------------
           Energy (a.u.)   Ediff      Tdiff       Comment
 ------------------------------------------------------------------------------
         -8058.38012879                           
     1   -8058.39135514   1.12e-02   8.18e-01     
     2   -8058.40740368   1.60e-02   1.01e-01     
     3   -8058.40869594   1.29e-03   4.23e-02     
     4   -8058.41050405   1.81e-03   1.37e-02     Switched to DIIS steps.
     5   -8058.41115315   6.49e-04   1.23e-02     
     6   -8058.41117997   2.68e-05   2.45e-03     
     7   -8058.41117448   5.49e-06   1.00e-03     
     8   -8058.41117630   1.82e-06   2.37e-04     
     9   -8058.41117765   1.35e-06   1.18e-04     
    10   -8058.41117794   2.89e-07   5.23e-05     
    11   -8058.41117802   7.19e-08   3.09e-05     
    12   -8058.41117800   1.98e-08   9.25e-06     
 ------------------------------------------------------------------------------
         -8058.41117800                           CCSD T converged.

End of double precision
 SCF energy                 = -8057.81339775
 MP2 energy                 = -8058.38012879
 CCSD correlation energy     =    -0.59778024
 CCSD total energy           = -8058.41117800

 CCSD  T1^2 = 0.0117  T2^2 = 0.2989  Leading amplitudes:

 Amplitude    Orbitals with energies
 -0.0208       43 (A) A                  ->    52 (A) A                   
              -0.5461                          0.0106                     
 -0.0208       43 (A) B                  ->    52 (A) B                   
              -0.5461                          0.0106                     
  0.0207       47 (A) A                  ->    51 (A) A                   
              -0.4212                         -0.0229                     
  0.0207       47 (A) B                  ->    51 (A) B                   
              -0.4212                         -0.0229                     

 Amplitude    Orbitals with energies
 -0.1200       50 (A) A      50 (A) B    ->    51 (A) A      51 (A) B     
              -0.3504       -0.3504           -0.0229       -0.0229       
  0.1200       50 (A) A      50 (A) B    ->    51 (A) B      51 (A) A     
              -0.3504       -0.3504           -0.0229       -0.0229       
  0.1200       50 (A) B      50 (A) A    ->    51 (A) A      51 (A) B     
              -0.3504       -0.3504           -0.0229       -0.0229       
 -0.1200       50 (A) B      50 (A) A    ->    51 (A) B      51 (A) A     
              -0.3504       -0.3504           -0.0229       -0.0229       

 Computing CCSD intemediates for later calculations in double precision
 Finished.

Running a double precision version
           CCSD Lambda amplitudes will be solved using DIIS.
           Start     Size      MaxIter   EConv     LConv     
           3         7         100       1.00e-07  1.00e-05  
 ------------------------------------------------------------------------------
            Enorm      Ldiff       Comment
 ------------------------------------------------------------------------------
     1     6.17e-02   4.93e-02     
     2     1.41e-02   5.29e-03     
     3     5.89e-03   2.45e-03     
     4     3.09e-03   1.23e-03     Switched to DIIS steps.
     5     9.90e-04   5.50e-04     
     6     4.60e-04   1.53e-04     
     7     1.48e-04   3.59e-05     
     8     6.65e-05   4.94e-06     
     9     2.38e-05   4.58e-06     
    10     1.01e-05   1.66e-06     
    11     3.68e-06   5.17e-07     
    12     1.85e-06   8.18e-08     
    13     8.27e-07   7.59e-08     
    14     3.71e-07   1.76e-08     
    15     1.88e-07   6.87e-09     
    16     7.48e-08   6.69e-09     
 ------------------------------------------------------------------------------
                                   CCSD Lambda converged.

 Computing density matrices in double precision...
           Orbital response amplitudes will be solved using DIIS.
           Start     Size      MaxIter   EConv     LConv     
           3         7         100       1.00e-06  1.00e-06  
 ------------------------------------------------------------------------------
            Enorm      Ldiff       Comment
 ------------------------------------------------------------------------------
     1     8.61e-02   8.53e-03     
     2     6.20e-02   1.77e-02     
     3     6.63e-02   2.06e-02     
     4     6.62e-03   2.74e-02     Switched to DIIS steps.
     5     2.72e-03   4.63e-04     
     6     9.33e-04   1.12e-04     
     7     1.62e-04   1.45e-04     
     8     8.97e-05   1.98e-05     
     9     2.33e-05   9.66e-06     
    10     8.23e-06   4.49e-07     
    11     3.57e-06   9.20e-08     
    12     1.12e-06   8.63e-08     
    13     4.62e-07   7.35e-08     
 ------------------------------------------------------------------------------
                                   Orbital response converged.

 Computing density matrices... Done.
 CCSD calculation:   CPU 1920.78 s  wall 491.44 s

 Transferring MO TPDM to AO TPDM
 Transferring g2_o1o1o1o1
 Transferring g2_o1o1o1v1
 Transferring g2_o1o1v1v1
 Transferring g2_o1v1o1v1
 Transferring g2_o1v1v1v1
 Transferring g2_v1v1v1v1
 Adding separable TPDM
 Computing TPDM gradient
 --------------------------------------------------------
 2e gradient
  Atom          X               Y               Z
 --------------------------------------------------------
    1        -59.075626       25.714193       -0.000000  
    2          4.859773      -40.166324        0.000000  
    3         34.669249      -13.105740       -0.000000  
    4         19.546603       27.557871        0.000000  
 --------------------------------------------------------
 --------------------------------------------------------
 Final gradient
  Atom          X               Y               Z
 --------------------------------------------------------
    1        -59.075626       25.714193       -0.000000  
    2          4.859773      -40.166324        0.000000  
    3         34.669249      -13.105740       -0.000000  
    4         19.546603       27.557871        0.000000  
 --------------------------------------------------------
 Analytic gradient from two-electron contribution:   CPU 445.50 s  wall 136.15 s

 Total ccman2 time:   CPU 2458.45 s  wall 651.69 s


 --------------------------------------------------------------

                    Orbital Energies (a.u.)
 --------------------------------------------------------------

 Alpha MOs
 -- Occupied --
*******-180.883-169.689-169.689-169.688-104.862 -80.039 -80.025
-37.937 -33.125 -33.121 -33.120 -24.309 -24.307 -24.307 -24.304
-24.304 -10.588  -8.056  -8.053  -8.053  -7.579  -7.565  -7.253
 -5.487  -5.476  -5.475  -5.471  -5.469  -5.469  -5.458  -5.456
 -5.456  -2.410  -2.405  -2.404  -2.393  -2.392  -1.137  -0.942
 -0.846  -0.690  -0.546  -0.526  -0.514  -0.425  -0.421  -0.417
 -0.375  -0.350
 -- Virtual --
 -0.023   0.011   0.061   0.065   0.081   0.081   0.105   0.108
  0.110   0.131   0.141   0.150   0.154   0.169   0.182   0.234
  0.278   0.325   0.336   0.367   0.387   0.388   0.407   0.425
  0.432   0.497   0.540   0.562   0.570   0.573   0.586   0.605
  0.652   0.689   0.721   0.722   0.792   0.804   0.821   0.879
  0.938   0.940   1.024   1.077   1.128   1.135   1.146   1.164
  1.196   1.218   1.397   1.507   1.545   1.591   1.629   1.778
  1.834   1.854   1.939   1.985   2.041   2.604   2.638   2.722
  4.475   4.489   4.489   4.521   4.633   4.773   6.530   6.558
  6.574   7.178   7.414  10.359  14.722  14.749  14.767  14.774
 14.858  14.886  26.673  26.756  26.988  28.882  29.526  29.551
 29.561  29.869  29.874  29.875  29.889  29.955 130.585 130.607
130.614 154.277 165.785 166.042 219.2161912.195
 --------------------------------------------------------------

          Ground-State Mulliken Net Atomic Charges

     Atom                 Charge (a.u.)
  ----------------------------------------
      1 I                    -0.126807
      2 P                     0.165944
      3 P                     0.004373
      4 Cl                   -0.043510
  ----------------------------------------
  Sum of atomic charges =    -0.000000

 -----------------------------------------------------------------
                    Cartesian Multipole Moments
 -----------------------------------------------------------------
    Charge (ESU x 10^10)
                 0.0000
    Dipole Moment (Debye)
         X      -0.1960      Y       0.7154      Z      -0.0000
       Tot       0.7417
    Quadrupole Moments (Debye-Ang)
        XX     -68.6521     XY      -2.6145     YY     -68.8639
        XZ       0.0000     YZ       0.0000     ZZ     -68.3098
    Octopole Moments (Debye-Ang^2)
       XXX      68.9839    XXY      -8.9615    XYY      23.5252
       YYY     -25.6663    XXZ      -0.0000    XYZ       0.0000
       YYZ       0.0000    XZZ      19.3198    YZZ      -6.4937
       ZZZ      -0.0000
    Hexadecapole Moments (Debye-Ang^3)
      XXXX   -1194.2763   XXXY     -10.6985   XXYY    -276.7880
      XYYY      -0.0560   YYYY    -474.7396   XXXZ       0.0000
      XXYZ      -0.0000   XYYZ       0.0000   YYYZ       0.0000
      XXZZ    -215.2443   XYZZ       0.7609   YYZZ     -97.8137
      XZZZ       0.0000   YZZZ       0.0000   ZZZZ    -100.7027
 -----------------------------------------------------------------
 DrvMan completing analytic gradient of the correlated energy
 Correlated dipole moment
            1
    1  -0.0771319
    2   0.2814436
    3  -0.0000000
 Energy read as -8058.411177996
 Full Analytical Gradient: (in a.u., or Hartree/Bohr)
             1             2             3             4
    1    0.00001537   -0.00007934    0.00009159   -0.00002762
    2    0.00002144   -0.00005204    0.00005491   -0.00002431
    3   -0.00000000    0.00000000   -0.00000000   -0.00000000
 Gradient time:  CPU 0.76 s  wall 0.79 s
 ----------------------------------------------------------------
             Standard Nuclear Orientation (Angstroms)
    I     Atom           X                Y                Z
 ----------------------------------------------------------------
    1      I       1.4046354309    -0.2191631013     0.0000000000
    2      P      -0.3309043783     1.5430153098    -0.0000000000
    3      P      -2.2055384761     0.7364507842    -0.0000000000
    4      Cl     -2.1411197073    -1.3270204141     0.0000000000
 ----------------------------------------------------------------
 Nuclear Repulsion Energy =   574.5653064407 hartrees
 There are       50 alpha and       50 beta electrons

                       Distance Matrix (Angstroms)
             I (  1)   P (  2)   P (  3)
   P (  2)  2.473332
   P (  3)  3.734508  2.040784
   Cl(  4)  3.714798  3.393226  2.064476

 Requested basis set is 6-311++G(d,p)
 There are 63 shells and 152 basis functions
 A cutoff of  1.0D-14 yielded   1633 shell pairs
 There are     10301 function pairs (     11482 Cartesian)
 Smallest overlap matrix eigenvalue = 6.46E-04
 Guess MOs from SCF MO coefficient file

 -----------------------------------------------------------------------
  General SCF calculation program by
  Eric Jon Sundstrom, Paul Horn, Yuezhi Mao, Dmitri Zuev, Alec White,
  David Stuck, Shaama M.S., Shane Yost, Joonho Lee, David Small,
  Daniel Levine, Susi Lehtola, Hugh Burton, Evgeny Epifanovsky
 -----------------------------------------------------------------------
 Hartree-Fock
 using 4 threads for integral computing
 -------------------------------------------------------
 OpenMP Integral computing Module                
 Release: version 2.0, May 2017, Q-Chem Inc. Pleasanton 
 -------------------------------------------------------
 A restricted SCF calculation will be
 performed using DIIS
 SCF converges when DIIS error is below 1.0e-08
 ---------------------------------------
  Cycle       Energy         DIIS error
 ---------------------------------------
    1   -8057.8134053952      8.10e-06  
    2   -8057.8134056739      2.11e-06  
    3   -8057.8134056997      9.73e-07  
    4   -8057.8134057045      3.30e-07  
    5   -8057.8134057051      1.20e-07  
    6   -8057.8134057053      3.91e-08  
    7   -8057.8134057053      1.57e-08  
    8   -8057.8134057052      7.34e-09  Convergence criterion met
 ---------------------------------------
 SCF time:   CPU 8.08s  wall 2.00s 
 SCF   energy in the final basis set =    -8057.8134057052
 Total energy in the final basis set =    -8057.8134057052


 ------------------------------------------------------------------------------

   CCMAN2: suite of methods based on coupled cluster
           and equation of motion theories.

   Components:
   * libvmm-1.3-trunk
     by Evgeny Epifanovsky, Ilya Kaliman.
   * libtensor-2.5-trunk
     by Evgeny Epifanovsky, Michael Wormit, Dmitry Zuev, Sam Manzer, 
        Ilya Kaliman.
   * libcc-2.5-trunk
     by Evgeny Epifanovsky, Arik Landau, Tomasz Kus, Kirill Khistyaev, 
        Dmitry Zuev, Prashant Manohar, Xintian Feng, Anna Krylov, 
        Matthew Goldey, Alec White, Thomas Jagau, Kaushik Nanda, 
        Anastasia Gunina, Alexander Kunitsa, Joonho Lee.

   CCMAN original authors:
   Anna I. Krylov, C. David Sherrill, Steven R. Gwaltney,
   Edward F. C. Byrd (2000)
   Sergey V. Levchenko, Lyudmila V. Slipchenko, Tao Wang,
   Ana-Maria C. Cristian (2003)
   Piotr A. Pieniazek, C. Melania Oana, Evgeny Epifanovsky (2007)
   Prashant Manohar (2009)

 ------------------------------------------------------------------------------


 Allocating and initializing 29808MB of RAM...
 Calculation will run on 4 cores.


 Alpha MOs, Restricted
 -- Occupied --                  
******* -180.88 -169.69 -169.69 -169.69 -104.86  -80.04  -80.02
  1 A     2 A     3 A     4 A     5 A     6 A     7 A     8 A                  
-37.937 -33.125 -33.121 -33.120 -24.309 -24.307 -24.307 -24.304
  9 A    10 A    11 A    12 A    13 A    14 A    15 A    16 A                  
-24.304 -10.588  -8.056  -8.053  -8.053  -7.579  -7.565  -7.253
 17 A    18 A    19 A    20 A    21 A    22 A    23 A    24 A                  
 -5.487  -5.476  -5.475  -5.471  -5.469  -5.469  -5.457  -5.456
 25 A    26 A    27 A    28 A    29 A    30 A    31 A    32 A                  
 -5.456  -2.410  -2.405  -2.404  -2.392  -2.392  -1.138  -0.942
 33 A    34 A    35 A    36 A    37 A    38 A    39 A    40 A                  
 -0.846  -0.690  -0.546  -0.527  -0.514  -0.425  -0.421  -0.417
 41 A    42 A    43 A    44 A    45 A    46 A    47 A    48 A                  
 -0.375  -0.350
 49 A    50 A                                                                  
 -- Virtual --                   
 -0.023   0.011   0.061   0.065   0.081   0.081   0.105   0.108
 51 A    52 A    53 A    54 A    55 A    56 A    57 A    58 A                  
  0.110   0.131   0.142   0.150   0.154   0.169   0.182   0.234
 59 A    60 A    61 A    62 A    63 A    64 A    65 A    66 A                  
  0.278   0.325   0.336   0.367   0.387   0.388   0.407   0.425
 67 A    68 A    69 A    70 A    71 A    72 A    73 A    74 A                  
  0.432   0.497   0.540   0.562   0.570   0.574   0.586   0.605
 75 A    76 A    77 A    78 A    79 A    80 A    81 A    82 A                  
  0.652   0.689   0.721   0.722   0.792   0.804   0.821   0.879
 83 A    84 A    85 A    86 A    87 A    88 A    89 A    90 A                  
  0.938   0.940   1.024   1.077   1.128   1.135   1.146   1.164
 91 A    92 A    93 A    94 A    95 A    96 A    97 A    98 A                  
  1.196   1.219   1.397   1.507   1.545   1.591   1.629   1.778
 99 A   100 A   101 A   102 A   103 A   104 A   105 A   106 A                  
  1.834   1.854   1.939   1.985   2.041   2.604   2.638   2.722
107 A   108 A   109 A   110 A   111 A   112 A   113 A   114 A                  
  4.475   4.489   4.489   4.521   4.633   4.773   6.530   6.558
115 A   116 A   117 A   118 A   119 A   120 A   121 A   122 A                  
  6.574   7.178   7.414  10.359  14.723  14.749  14.767  14.774
123 A   124 A   125 A   126 A   127 A   128 A   129 A   130 A                  
 14.859  14.886  26.673  26.757  26.988  28.882  29.526  29.551
131 A   132 A   133 A   134 A   135 A   136 A   137 A   138 A                  
 29.561  29.869  29.874  29.875  29.889  29.955 130.585 130.607
139 A   140 A   141 A   142 A   143 A   144 A   145 A   146 A                  
130.614 154.277 165.785 166.042 219.2161912.195
147 A   148 A   149 A   150 A   151 A   152 A                                  

 Beta MOs, Restricted
 -- Occupied --                  
******* -180.88 -169.69 -169.69 -169.69 -104.86  -80.04  -80.02
  1 A     2 A     3 A     4 A     5 A     6 A     7 A     8 A                  
-37.937 -33.125 -33.121 -33.120 -24.309 -24.307 -24.307 -24.304
  9 A    10 A    11 A    12 A    13 A    14 A    15 A    16 A                  
-24.304 -10.588  -8.056  -8.053  -8.053  -7.579  -7.565  -7.253
 17 A    18 A    19 A    20 A    21 A    22 A    23 A    24 A                  
 -5.487  -5.476  -5.475  -5.471  -5.469  -5.469  -5.457  -5.456
 25 A    26 A    27 A    28 A    29 A    30 A    31 A    32 A                  
 -5.456  -2.410  -2.405  -2.404  -2.392  -2.392  -1.138  -0.942
 33 A    34 A    35 A    36 A    37 A    38 A    39 A    40 A                  
 -0.846  -0.690  -0.546  -0.527  -0.514  -0.425  -0.421  -0.417
 41 A    42 A    43 A    44 A    45 A    46 A    47 A    48 A                  
 -0.375  -0.350
 49 A    50 A                                                                  
 -- Virtual --                   
 -0.023   0.011   0.061   0.065   0.081   0.081   0.105   0.108
 51 A    52 A    53 A    54 A    55 A    56 A    57 A    58 A                  
  0.110   0.131   0.142   0.150   0.154   0.169   0.182   0.234
 59 A    60 A    61 A    62 A    63 A    64 A    65 A    66 A                  
  0.278   0.325   0.336   0.367   0.387   0.388   0.407   0.425
 67 A    68 A    69 A    70 A    71 A    72 A    73 A    74 A                  
  0.432   0.497   0.540   0.562   0.570   0.574   0.586   0.605
 75 A    76 A    77 A    78 A    79 A    80 A    81 A    82 A                  
  0.652   0.689   0.721   0.722   0.792   0.804   0.821   0.879
 83 A    84 A    85 A    86 A    87 A    88 A    89 A    90 A                  
  0.938   0.940   1.024   1.077   1.128   1.135   1.146   1.164
 91 A    92 A    93 A    94 A    95 A    96 A    97 A    98 A                  
  1.196   1.219   1.397   1.507   1.545   1.591   1.629   1.778
 99 A   100 A   101 A   102 A   103 A   104 A   105 A   106 A                  
  1.834   1.854   1.939   1.985   2.041   2.604   2.638   2.722
107 A   108 A   109 A   110 A   111 A   112 A   113 A   114 A                  
  4.475   4.489   4.489   4.521   4.633   4.773   6.530   6.558
115 A   116 A   117 A   118 A   119 A   120 A   121 A   122 A                  
  6.574   7.178   7.414  10.359  14.723  14.749  14.767  14.774
123 A   124 A   125 A   126 A   127 A   128 A   129 A   130 A                  
 14.859  14.886  26.673  26.757  26.988  28.882  29.526  29.551
131 A   132 A   133 A   134 A   135 A   136 A   137 A   138 A                  
 29.561  29.869  29.874  29.875  29.889  29.955 130.585 130.607
139 A   140 A   141 A   142 A   143 A   144 A   145 A   146 A                  
130.614 154.277 165.785 166.042 219.2161912.195
147 A   148 A   149 A   150 A   151 A   152 A                                  

 Occupation and symmetry of molecular orbitals

 Point group: C1 (1 irreducible representation).

                           A     All 
 -------------------------------------
 All molecular orbitals:
  - Alpha                  152   152 
  - Beta                   152   152 
 -------------------------------------
 Alpha orbitals:
  - Frozen occupied        33    33  
  - Active occupied        17    17  
  - Active virtual         102   102 
  - Frozen virtual         0     0   
 -------------------------------------
 Beta orbitals:
  - Frozen occupied        33    33  
  - Active occupied        17    17  
  - Active virtual         102   102 
  - Frozen virtual         0     0   
 -------------------------------------

 Import integrals:   CPU 0.00 s  wall 0.00 s

 Import integrals:   CPU 86.54 s  wall 22.28 s

 MP2 amplitudes:   CPU 0.16 s  wall 0.12 s

Running a double precision version
           CCSD T amplitudes will be solved using DIIS.

           Start     Size      MaxIter   EConv     TConv     
           3         7         100       1.00e-07  1.00e-05  
 ------------------------------------------------------------------------------
           Energy (a.u.)   Ediff      Tdiff       Comment
 ------------------------------------------------------------------------------
         -8058.38013367                           
     1   -8058.39136001   1.12e-02   8.18e-01     
     2   -8058.40740435   1.60e-02   1.01e-01     
     3   -8058.40869697   1.29e-03   4.23e-02     
     4   -8058.41050444   1.81e-03   1.37e-02     Switched to DIIS steps.
     5   -8058.41115298   6.49e-04   1.23e-02     
     6   -8058.41117975   2.68e-05   2.45e-03     
     7   -8058.41117426   5.50e-06   9.99e-04     
     8   -8058.41117608   1.82e-06   2.37e-04     
     9   -8058.41117743   1.35e-06   1.18e-04     
    10   -8058.41117772   2.89e-07   5.22e-05     
    11   -8058.41117779   7.21e-08   3.09e-05     
    12   -8058.41117777   2.00e-08   9.25e-06     
 ------------------------------------------------------------------------------
         -8058.41117777                           CCSD T converged.

End of double precision
 SCF energy                 = -8057.81340571
 MP2 energy                 = -8058.38013367
 CCSD correlation energy     =    -0.59777206
 CCSD total energy           = -8058.41117777

 CCSD  T1^2 = 0.0117  T2^2 = 0.2989  Leading amplitudes:

 Amplitude    Orbitals with energies
 -0.0208       43 (A) A                  ->    52 (A) A                   
              -0.5462                          0.0107                     
 -0.0208       43 (A) B                  ->    52 (A) B                   
              -0.5462                          0.0107                     
  0.0207       47 (A) A                  ->    51 (A) A                   
              -0.4211                         -0.0229                     
  0.0207       47 (A) B                  ->    51 (A) B                   
              -0.4211                         -0.0229                     

 Amplitude    Orbitals with energies
 -0.1200       50 (A) A      50 (A) B    ->    51 (A) A      51 (A) B     
              -0.3503       -0.3503           -0.0229       -0.0229       
  0.1200       50 (A) A      50 (A) B    ->    51 (A) B      51 (A) A     
              -0.3503       -0.3503           -0.0229       -0.0229       
  0.1200       50 (A) B      50 (A) A    ->    51 (A) A      51 (A) B     
              -0.3503       -0.3503           -0.0229       -0.0229       
 -0.1200       50 (A) B      50 (A) A    ->    51 (A) B      51 (A) A     
              -0.3503       -0.3503           -0.0229       -0.0229       

 Computing CCSD intemediates for later calculations in double precision
 Finished.

Running a double precision version
           CCSD Lambda amplitudes will be solved using DIIS.
           Start     Size      MaxIter   EConv     LConv     
           3         7         100       1.00e-07  1.00e-05  
 ------------------------------------------------------------------------------
            Enorm      Ldiff       Comment
 ------------------------------------------------------------------------------
     1     6.17e-02   4.93e-02     
     2     1.41e-02   5.29e-03     
     3     5.88e-03   2.45e-03     
     4     3.09e-03   1.22e-03     Switched to DIIS steps.
     5     9.89e-04   5.49e-04     
     6     4.60e-04   1.53e-04     
     7     1.48e-04   3.59e-05     
     8     6.65e-05   4.92e-06     
     9     2.38e-05   4.57e-06     
    10     1.01e-05   1.65e-06     
    11     3.68e-06   5.16e-07     
    12     1.84e-06   8.16e-08     
    13     8.24e-07   7.57e-08     
    14     3.69e-07   1.75e-08     
    15     1.88e-07   6.89e-09     
    16     7.45e-08   6.65e-09     
 ------------------------------------------------------------------------------
                                   CCSD Lambda converged.

 Computing density matrices in double precision...
           Orbital response amplitudes will be solved using DIIS.
           Start     Size      MaxIter   EConv     LConv     
           3         7         100       1.00e-06  1.00e-06  
 ------------------------------------------------------------------------------
            Enorm      Ldiff       Comment
 ------------------------------------------------------------------------------
     1     8.60e-02   8.54e-03     
     2     6.20e-02   1.77e-02     
     3     6.63e-02   2.06e-02     
     4     6.61e-03   2.74e-02     Switched to DIIS steps.
     5     2.71e-03   4.64e-04     
     6     9.33e-04   1.13e-04     
     7     1.62e-04   1.44e-04     
     8     8.97e-05   1.97e-05     
     9     2.33e-05   9.66e-06     
    10     8.23e-06   4.49e-07     
    11     3.56e-06   9.16e-08     
    12     1.11e-06   8.62e-08     
    13     4.60e-07   7.34e-08     
 ------------------------------------------------------------------------------
                                   Orbital response converged.

 Computing density matrices... Done.
 CCSD calculation:   CPU 1919.10 s  wall 490.76 s

 Transferring MO TPDM to AO TPDM
 Transferring g2_o1o1o1o1
 Transferring g2_o1o1o1v1
 Transferring g2_o1o1v1v1
 Transferring g2_o1v1o1v1
 Transferring g2_o1v1v1v1
 Transferring g2_v1v1v1v1
 Adding separable TPDM
 Computing TPDM gradient
 --------------------------------------------------------
 2e gradient
  Atom          X               Y               Z
 --------------------------------------------------------
    1        -59.087556       25.713771       -0.000000  
    2          4.859739      -40.166386        0.000000  
    3         34.679821      -13.117932       -0.000000  
    4         19.547996       27.570548        0.000000  
 --------------------------------------------------------
 --------------------------------------------------------
 Final gradient
  Atom          X               Y               Z
 --------------------------------------------------------
    1        -59.087556       25.713771       -0.000000  
    2          4.859739      -40.166386        0.000000  
    3         34.679821      -13.117932       -0.000000  
    4         19.547996       27.570548        0.000000  
 --------------------------------------------------------
 Analytic gradient from two-electron contribution:   CPU 441.91 s  wall 136.17 s

 Total ccman2 time:   CPU 2452.09 s  wall 650.77 s


 --------------------------------------------------------------

                    Orbital Energies (a.u.)
 --------------------------------------------------------------

 Alpha MOs
 -- Occupied --
*******-180.883-169.689-169.688-169.688-104.862 -80.039 -80.025
-37.937 -33.125 -33.121 -33.120 -24.309 -24.307 -24.307 -24.304
-24.304 -10.588  -8.056  -8.053  -8.053  -7.579  -7.565  -7.253
 -5.487  -5.476  -5.475  -5.471  -5.469  -5.469  -5.457  -5.456
 -5.456  -2.410  -2.405  -2.404  -2.392  -2.392  -1.138  -0.942
 -0.846  -0.690  -0.546  -0.527  -0.514  -0.425  -0.421  -0.417
 -0.375  -0.350
 -- Virtual --
 -0.023   0.011   0.061   0.065   0.081   0.081   0.105   0.108
  0.110   0.131   0.142   0.150   0.154   0.169   0.182   0.234
  0.278   0.325   0.336   0.367   0.387   0.388   0.407   0.425
  0.432   0.497   0.540   0.562   0.570   0.574   0.586   0.605
  0.652   0.689   0.721   0.722   0.792   0.804   0.821   0.879
  0.938   0.940   1.024   1.077   1.128   1.135   1.146   1.164
  1.196   1.219   1.397   1.507   1.545   1.591   1.629   1.778
[truncated: 57,039 more chars]
