# Supplementary material for: Geometric and energetic data from ab initio calculations of haloethene, haloimine, halomethylenephosphine, haloiminophosphine, halodiazene, halodiphosphene and halocyclopropane
Source: Data Brief. 2019 Nov 2;27:104738. doi: 10.1016/j.dib.2019.104738 (PMC6861602; doi:10.1016/j.dib.2019.104738)
Supplement: Multimedia component 8 [file mmc8.zip › PP/CCSD/freq/FEPPBrE.out]

Q-Chem Developer Version!
                  Welcome to Q-Chem
     A Quantum Leap Into The Future Of Chemistry


 Q-Chem 5.1, Q-Chem, Inc., Pleasanton, CA (2018)

 Yihan Shao,  Zhengting Gan,  E. Epifanovsky,  A. T. B. Gilbert,  M. Wormit,  
 J. Kussmann,  A. W. Lange,  A. Behn,  Jia Deng,  Xintian Feng,  D. Ghosh,  
 M. Goldey,  P. R. Horn,  L. D. Jacobson,  I. Kaliman,  T. Kus,  A. Landau,  
 Jie Liu,  E. I. Proynov,  R. M. Richard,  R. P. Steele,  E. J. Sundstrom,  
 H. L. Woodcock III,  P. M. Zimmerman,  D. Zuev,  B. Albrecht,  E. Alguire,  
 S. A. Baeppler,  D. Barton,  Z. Benda,  Y. A. Bernard,  E. J. Berquist,  
 K. B. Bravaya,  H. Burton,  D. Casanova,  Chun-Min Chang,  Yunqing Chen,  
 A. Chien,  K. D. Closser,  M. P. Coons,  S. Coriani,  S. Dasgupta,  
 A. L. Dempwolff,  M. Diedenhofen,  Hainam Do,  R. G. Edgar,  Po-Tung Fang,  
 S. Faraji,  S. Fatehi,  Qingguo Feng,  K. D. Fenk,  J. Fosso-Tande,  
 Qinghui Ge,  A. Ghysels,  G. Gidofalvi,  J. Gomes,  J. Gonthier,  A. Gunina,  
 D. Hait,  M. W. D. Hanson-Heine,  P. H. P. Harbach,  A. W. Hauser,  
 J. E. Herr,  E. G. Hohenstein,  Z. C. Holden,  Kerwin Hui,  B. C. Huynh,  
 T.-C. Jagau,  Hyunjun Ji,  B. Kaduk,  K. Khistyaev,  Jaehoon Kim,  
 P. Klunzinger,  K. Koh,  D. Kosenkov,  L. Koulias,  T. Kowalczyk,  
 C. M. Krauter,  A. Kunitsa,  Ka Un Lao,  A. Laurent,  K. V. Lawler,  
 Joonho Lee,  D. Lefrancois,  S. Lehtola,  D. S. Levine,  Yi-Pei Li,  
 You-Sheng Lin,  Fenglai Liu,  E. Livshits,  A. Luenser,  P. Manohar,  
 E. Mansoor,  S. F. Manzer,  Shan-Ping Mao,  Yuezhi Mao,  N. Mardirossian,  
 A. V. Marenich,  T. Markovich,  L. A. Martinez-Martinez,  S. A. Maurer,  
 N. J. Mayhall,  S. C. McKenzie,  J.-M. Mewes,  A. F. Morrison,  
 J. W. Mullinax,  K. Nanda,  T. S. Nguyen-Beck,  R. Olivares-Amaya,  
 J. A. Parkhill,  T. M. Perrine,  F. Plasser,  P. Pokhilko,  S. Prager,  
 A. Prociuk,  E. Ramos,  D. R. Rehn,  F. Rob,  M. Schneider,  N. Sergueev,  
 S. M. Sharada,  S. Sharma,  D. W. Small,  T. Stauch,  T. Stein,  
 Yu-Chuan Su,  A. J. W. Thom,  A. Tkatchenko,  T. Tsuchimochi,  N. M. Tubman,  
 L. Vogt,  M. L. Vidal,  O. Vydrov,  M. A. Watson,  J. Wenzel,  
 M. de Wergifosse,  T. A. Wesolowski,  A. White,  J. Witte,  A. Yamada,  
 Jun Yang,  K. Yao,  S. Yeganeh,  S. R. Yost,  Zhi-Qiang You,  A. Zech,  
 Igor Ying Zhang,  Xing Zhang,  Yan Zhao,  Ying Zhu,  B. R. Brooks,  
 G. K. L. Chan,  C. J. Cramer,  M. S. Gordon,  W. J. Hehre,  A. Klamt,  
 M. W. Schmidt,  C. D. Sherrill,  D. G. Truhlar,  A. Aspuru-Guzik,  R. Baer,  
 A. T. Bell,  N. A. Besley,  Jeng-Da Chai,  A. E. DePrince, III,  
 R. A. DiStasio Jr.,  A. Dreuw,  B. D. Dunietz,  T. R. Furlani,  
 Chao-Ping Hsu,  Yousung Jung,  Jing Kong,  D. S. Lambrecht,  WanZhen Liang,  
 C. Ochsenfeld,  V. A. Rassolov,  L. V. Slipchenko,  J. E. Subotnik,  
 T. Van Voorhis,  J. M. Herbert,  A. I. Krylov,  P. M. W. Gill,  M. Head-Gordon

 Contributors to earlier versions of Q-Chem not listed above: 
 R. D. Adamson,  B. Austin,  J. Baker,  G. J. O. Beran,  K. Brandhorst,  
 S. T. Brown,  E. F. C. Byrd,  A. K. Chakraborty,  C.-L. Cheng,  
 Siu Hung Chien,  D. M. Chipman,  D. L. Crittenden,  H. Dachsel,  
 R. J. Doerksen,  A. D. Dutoi,  L. Fusti-Molnar,  W. A. Goddard III,  
 A. Golubeva-Zadorozhnaya,  S. R. Gwaltney,  G. Hawkins,  A. Heyden,  
 S. Hirata,  G. Kedziora,  F. J. Keil,  C. Kelley,  Jihan Kim,  R. A. King,  
 R. Z. Khaliullin,  P. P. Korambath,  W. Kurlancheek,  A. M. Lee,  M. S. Lee,  
 S. V. Levchenko,  Ching Yeh Lin,  D. Liotard,  R. C. Lochan,  I. Lotan,  
 P. E. Maslen,  N. Nair,  D. P. O'Neill,  D. Neuhauser,  E. Neuscamman,  
 C. M. Oana,  R. Olson,  B. Peters,  R. Peverati,  P. A. Pieniazek,  
 Y. M. Rhee,  J. Ritchie,  M. A. Rohrdanz,  E. Rosta,  N. J. Russ,  
 H. F. Schaefer III,  N. E. Schultz,  N. Shenvi,  A. C. Simmonett,  A. Sodt,  
 D. Stuck,  K. S. Thanthiriwatte,  V. Vanovschi,  Tao Wang,  A. Warshel,  
 C. F. Williams,  Q. Wu,  X. Xu,  W. Zhang

 Please cite Q-Chem as follows:
 Y. Shao et al., Mol. Phys. 113, 184-215 (2015)
 DOI: 10.1080/00268976.2014.952696

 Q-Chem 5.1.2 for Intel X86 EM64T Linux

 Parts of Q-Chem use Armadillo 8.300.2 (Tropical Shenanigans).
 http://arma.sourceforge.net/

 Q-Chem begins on Tue May  7 01:07:09 2019  

Host: 
0

     Scratch files written to /scratch/taweetham/qchem3508//
Input Ideriv = 1
Curr. Ideriv = -1
Max.  Ideriv = 1


!!********************************************.
!!******************Warning*******************.
!!Desired Analytical derivatives not available.
!!Finite difference job might take a long time.
!!********************************************.
!!********************************************.


 2-order derivative to be evaluated numerically with 1-order analytical derivatives

Checking the input file for inconsistencies... 	...done.

--------------------------------------------------------------
User input:
--------------------------------------------------------------
F=Br_c.out
$molecule
0 1
Br
P  1 2.236706
P  2 2.045087 1 106.450843
F  3 1.621267 2 107.238188 1 -0.000000 0
$end

$rem
   JOB_TYPE 	FREQUENCY
   BASIS 		6-311++G**
   METHOD	ccsd
   MEM_TOTAL	30000
   N_FROZEN_CORE      FC
$end


--------------------------------------------------------------
 ----------------------------------------------------------------
             Standard Nuclear Orientation (Angstroms)
    I     Atom           X                Y                Z
 ----------------------------------------------------------------
    1      Br      1.3975316786    -0.2210037041    -0.0000000000
    2      P      -0.2961111886     1.2399643205     0.0000000000
    3      P      -2.0157713943     0.1330995526     0.0000000000
    4      F      -1.5817077787    -1.4289809392    -0.0000000000
 ----------------------------------------------------------------
 Molecular Point Group                 Cs    NOp =  2
 Largest Abelian Subgroup              Cs    NOp =  2
 Nuclear Repulsion Energy =   383.4160420967 hartrees
 There are       37 alpha and       37 beta electrons
 Requested basis set is 6-311++G(d,p)
 There are 51 shells and 130 basis functions
 Total memory of 30000MB is distributed as follows: 
   QALLOC including MEM_STATIC uses 192MB
   MEM_STATIC is set to 192MB
   CCMAN JOB total memory use is  29808MB
 Warning: actual memory use might exceed 30000MB

 Total QAlloc Memory Limit    192 MB
 Mega-Array Size       188 MB
 MEM_STATIC part       192 MB

                       Distance Matrix (Angstroms)
             Br(  1)   P (  2)   P (  3)
   P (  2)  2.236706
   P (  3)  3.431622  2.045087
   F (  4)  3.214821  2.962436  1.621267

 A cutoff of  1.0D-14 yielded   1140 shell pairs
 There are      7863 function pairs (      8627 Cartesian)

 -------------------------------------------------------
 OpenMP Integral Computing Module                       
 Release: version 1.0, May 2013, Q-Chem Inc. Pittsburgh 
 -------------------------------------------------------
 Integral Job Info:
 Integral job number is                      11
 Integral operator is                         1
 short-range coefficients                     0
 long-range coefficients              100000000
 Omega coefficients                           0
 if combine SR and LR in K                    0
 Integral screening is                        0
 Integral computing path is                   2
 max size of driver memory is            800000
 size of driver memory is                593474
 size of scratch memory is             29623520
 max col of scratch BK array               1296
 max len of scratch array in speh3          155
 max len of scratch index in speh4           18
 max int batch size is                      520
 min int batch size is                       52
 fixed nKL is                                45
 max L of basis functions is                  2
 order of int derivative is                   0
 number of shells is                         51
 number of basis is                         136
 number of cartesian basis is               136
 number of contracted shell pairs          1140
 number of primitive shell pairs           3082
 maxK2 (contraction) of shell pair           36
 max number of K2 of shell pair               1
 max number of CS2 of shell pair            142
 max number of PS2 of shell pair            252
 mem total for path MDJ                  520540
 -------------------------------------------------------
 Smallest overlap matrix eigenvalue = 7.80E-04
 Guess from superposition of atomic densities
 Warning:  Energy on first SCF cycle will be non-variational
 SAD guess density has 74.000000 electrons

 -----------------------------------------------------------------------
  General SCF calculation program by
  Eric Jon Sundstrom, Paul Horn, Yuezhi Mao, Dmitri Zuev, Alec White,
  David Stuck, Shaama M.S., Shane Yost, Joonho Lee, David Small,
  Daniel Levine, Susi Lehtola, Hugh Burton, Evgeny Epifanovsky
 -----------------------------------------------------------------------
 Hartree-Fock
 using 4 threads for integral computing
 -------------------------------------------------------
 OpenMP Integral computing Module                
 Release: version 2.0, May 2017, Q-Chem Inc. Pleasanton 
 -------------------------------------------------------
 A restricted SCF calculation will be
 performed using DIIS
 SCF converges when DIIS error is below 1.0e-08
 ---------------------------------------
  Cycle       Energy         DIIS error
 ---------------------------------------
    1   -3353.5792224081      4.07e-02  
    2   -3353.2640356700      5.00e-03  
    3   -3353.3075068487      3.14e-03  
    4   -3353.3228528823      5.56e-04  
    5   -3353.3237240452      1.88e-04  
    6   -3353.3238695388      4.30e-05  
    7   -3353.3238807104      1.33e-05  
    8   -3353.3238819670      6.47e-06  
    9   -3353.3238821857      2.36e-06  
   10   -3353.3238822385      5.79e-07  
   11   -3353.3238822419      2.38e-07  
   12   -3353.3238822421      1.10e-07  
   13   -3353.3238822423      3.51e-08  
   14   -3353.3238822423      8.50e-09  Convergence criterion met
 ---------------------------------------
 SCF time:   CPU 10.57s  wall 3.00s 
 SCF   energy in the final basis set =    -3353.3238822423
 Total energy in the final basis set =    -3353.3238822423


 ------------------------------------------------------------------------------

   CCMAN2: suite of methods based on coupled cluster
           and equation of motion theories.

   Components:
   * libvmm-1.3-trunk
     by Evgeny Epifanovsky, Ilya Kaliman.
   * libtensor-2.5-trunk
     by Evgeny Epifanovsky, Michael Wormit, Dmitry Zuev, Sam Manzer, 
        Ilya Kaliman.
   * libcc-2.5-trunk
     by Evgeny Epifanovsky, Arik Landau, Tomasz Kus, Kirill Khistyaev, 
        Dmitry Zuev, Prashant Manohar, Xintian Feng, Anna Krylov, 
        Matthew Goldey, Alec White, Thomas Jagau, Kaushik Nanda, 
        Anastasia Gunina, Alexander Kunitsa, Joonho Lee.

   CCMAN original authors:
   Anna I. Krylov, C. David Sherrill, Steven R. Gwaltney,
   Edward F. C. Byrd (2000)
   Sergey V. Levchenko, Lyudmila V. Slipchenko, Tao Wang,
   Ana-Maria C. Cristian (2003)
   Piotr A. Pieniazek, C. Melania Oana, Evgeny Epifanovsky (2007)
   Prashant Manohar (2009)

 ------------------------------------------------------------------------------


 Allocating and initializing 29808MB of RAM...
 Calculation will run on 4 cores.


 Alpha MOs, Restricted
 -- Occupied --                  
-490.05  -80.06  -80.03  -65.18  -58.54  -58.54  -58.54  -26.33
  1 A'    2 A'    3 A'    4 A'    5 A'    1 A"    6 A'    7 A'                 
 -9.859  -7.592  -7.566  -7.472  -7.464  -7.464  -5.486  -5.483
  8 A'    9 A'   10 A'   11 A'    2 A"   12 A'   13 A'    3 A"                 
 -5.483  -5.459  -5.457  -5.457  -3.211  -3.208  -3.207  -3.198
 14 A'   15 A'   16 A'    4 A"   17 A'    5 A"   18 A'    6 A"                 
 -3.198  -1.627  -1.051  -0.919  -0.775  -0.700  -0.697  -0.616
 19 A'   20 A'   21 A'   22 A'   23 A'   24 A'    7 A"   25 A'                 
 -0.471  -0.466  -0.462  -0.393  -0.359
 26 A'    8 A"   27 A'   28 A'    9 A"                                         
 -- Virtual --                   
 -0.016   0.020   0.062   0.066   0.079   0.088   0.097   0.107
 10 A"   29 A'   30 A'   31 A'   11 A"   32 A'   33 A'   34 A'                 
  0.109   0.114   0.127   0.137   0.157   0.181   0.185   0.194
 12 A"   35 A'   13 A"   36 A'   37 A'   38 A'   39 A'   40 A'                 
  0.332   0.341   0.351   0.371   0.385   0.397   0.411   0.422
 41 A'   14 A"   42 A'   43 A'   15 A"   44 A'   45 A'   16 A"                 
  0.430   0.498   0.530   0.570   0.595   0.659   0.664   0.712
 46 A'   47 A'   48 A'   17 A"   49 A'   18 A"   50 A'   51 A'                 
  0.724   0.775   0.790   0.815   0.820   0.874   0.888   0.889
 19 A"   20 A"   52 A'   53 A'   54 A'   55 A'   56 A'   21 A"                 
  0.911   1.015   1.079   1.097   1.154   1.311   1.395   1.580
 57 A'   22 A"   23 A"   58 A'   59 A'   60 A'   61 A'   24 A"                 
  1.640   1.647   1.773   1.832   1.843   1.940   1.972   2.004
 62 A'   63 A'   25 A"   26 A"   64 A'   65 A'   66 A'   67 A'                 
  2.235   2.298   2.339   2.405   4.186   4.191   4.221   4.233
 68 A'   27 A"   69 A'   70 A'   28 A"   71 A'   29 A"   72 A'                 
  4.517   4.533   4.547   4.549   4.594   4.752   6.897   6.938
 73 A'   30 A"   74 A'   31 A"   75 A'   76 A'   32 A"   77 A'                 
  6.944   7.180   7.271   7.459   8.203   8.227   8.280  14.712
 78 A'   79 A'   80 A'   81 A'   33 A"   82 A'   83 A'   34 A"                 
 14.751  14.760  14.781  14.856  14.881  49.462  68.732 165.861
 35 A"   84 A'   85 A'   86 A'   87 A'   88 A'   89 A'   90 A'                 
166.066 293.886 293.908 293.9771028.402
 91 A'   36 A"   92 A'   93 A'   94 A'                                         

 Beta MOs, Restricted
 -- Occupied --                  
-490.05  -80.06  -80.03  -65.18  -58.54  -58.54  -58.54  -26.33
  1 A'    2 A'    3 A'    4 A'    5 A'    1 A"    6 A'    7 A'                 
 -9.859  -7.592  -7.566  -7.472  -7.464  -7.464  -5.486  -5.483
  8 A'    9 A'   10 A'   11 A'    2 A"   12 A'   13 A'    3 A"                 
 -5.483  -5.459  -5.457  -5.457  -3.211  -3.208  -3.207  -3.198
 14 A'   15 A'   16 A'    4 A"   17 A'    5 A"   18 A'    6 A"                 
 -3.198  -1.627  -1.051  -0.919  -0.775  -0.700  -0.697  -0.616
 19 A'   20 A'   21 A'   22 A'   23 A'   24 A'    7 A"   25 A'                 
 -0.471  -0.466  -0.462  -0.393  -0.359
 26 A'    8 A"   27 A'   28 A'    9 A"                                         
 -- Virtual --                   
 -0.016   0.020   0.062   0.066   0.079   0.088   0.097   0.107
 10 A"   29 A'   30 A'   31 A'   11 A"   32 A'   33 A'   34 A'                 
  0.109   0.114   0.127   0.137   0.157   0.181   0.185   0.194
 12 A"   35 A'   13 A"   36 A'   37 A'   38 A'   39 A'   40 A'                 
  0.332   0.341   0.351   0.371   0.385   0.397   0.411   0.422
 41 A'   14 A"   42 A'   43 A'   15 A"   44 A'   45 A'   16 A"                 
  0.430   0.498   0.530   0.570   0.595   0.659   0.664   0.712
 46 A'   47 A'   48 A'   17 A"   49 A'   18 A"   50 A'   51 A'                 
  0.724   0.775   0.790   0.815   0.820   0.874   0.888   0.889
 19 A"   20 A"   52 A'   53 A'   54 A'   55 A'   56 A'   21 A"                 
  0.911   1.015   1.079   1.097   1.154   1.311   1.395   1.580
 57 A'   22 A"   23 A"   58 A'   59 A'   60 A'   61 A'   24 A"                 
  1.640   1.647   1.773   1.832   1.843   1.940   1.972   2.004
 62 A'   63 A'   25 A"   26 A"   64 A'   65 A'   66 A'   67 A'                 
  2.235   2.298   2.339   2.405   4.186   4.191   4.221   4.233
 68 A'   27 A"   69 A'   70 A'   28 A"   71 A'   29 A"   72 A'                 
  4.517   4.533   4.547   4.549   4.594   4.752   6.897   6.938
 73 A'   30 A"   74 A'   31 A"   75 A'   76 A'   32 A"   77 A'                 
  6.944   7.180   7.271   7.459   8.203   8.227   8.280  14.712
 78 A'   79 A'   80 A'   81 A'   33 A"   82 A'   83 A'   34 A"                 
 14.751  14.760  14.781  14.856  14.881  49.462  68.732 165.861
 35 A"   84 A'   85 A'   86 A'   87 A'   88 A'   89 A'   90 A'                 
166.066 293.886 293.908 293.9771028.402
 91 A'   36 A"   92 A'   93 A'   94 A'                                         

 Occupation and symmetry of molecular orbitals

 Point group: Cs (2 irreducible representations).

                           A'   A"    All 
 ------------------------------------------
 All molecular orbitals:
  - Alpha                  94   36    130 
  - Beta                   94   36    130 
 ------------------------------------------
 Alpha orbitals:
  - Frozen occupied        16   4     20  
  - Active occupied        12   5     17  
  - Active virtual         66   27    93  
  - Frozen virtual         0    0     0   
 ------------------------------------------
 Beta orbitals:
  - Frozen occupied        16   4     20  
  - Active occupied        12   5     17  
  - Active virtual         66   27    93  
  - Frozen virtual         0    0     0   
 ------------------------------------------

 Import integrals:   CPU 0.00 s  wall 0.00 s

 Import integrals:   CPU 36.68 s  wall 9.42 s

 MP2 amplitudes:   CPU 0.14 s  wall 0.11 s

Running a double precision version
           CCSD T amplitudes will be solved using DIIS.

           Start     Size      MaxIter   EConv     TConv     
           3         7         100       1.00e-07  1.00e-05  
 ------------------------------------------------------------------------------
           Energy (a.u.)   Ediff      Tdiff       Comment
 ------------------------------------------------------------------------------
         -3354.03276834                           
     1   -3354.02346179   9.31e-03   7.83e-01     
     2   -3354.04507747   2.16e-02   9.98e-02     
     3   -3354.04470160   3.76e-04   4.34e-02     
     4   -3354.04697544   2.27e-03   1.67e-02     Switched to DIIS steps.
     5   -3354.04779301   8.18e-04   1.36e-02     
     6   -3354.04781842   2.54e-05   2.69e-03     
     7   -3354.04781146   6.96e-06   1.28e-03     
     8   -3354.04781266   1.20e-06   2.58e-04     
     9   -3354.04781327   6.13e-07   1.22e-04     
    10   -3354.04781322   5.67e-08   4.67e-05     
    11   -3354.04781349   2.72e-07   2.69e-05     
    12   -3354.04781354   5.21e-08   1.52e-05     
    13   -3354.04781344   9.50e-08   3.75e-06     
 ------------------------------------------------------------------------------
         -3354.04781344                           CCSD T converged.

End of double precision
 SCF energy                 = -3353.32388224
 MP2 energy                 = -3354.03276834
 CCSD correlation energy     =    -0.72393120
 CCSD total energy           = -3354.04781344

 CCSD  T1^2 = 0.0124  T2^2 = 0.2762  Leading amplitudes:

 Amplitude    Orbitals with energies
 -0.0257       7 (A") A                  ->    10 (A") A                  
              -0.6967                         -0.0156                     
 -0.0257       7 (A") B                  ->    10 (A") B                  
              -0.6967                         -0.0156                     
  0.0211       9 (A") A                  ->    15 (A") A                  
              -0.3592                          0.3850                     
  0.0211       9 (A") B                  ->    15 (A") B                  
              -0.3592                          0.3850                     

 Amplitude    Orbitals with energies
 -0.1445       9 (A") A      9 (A") B    ->    10 (A") A     10 (A") B    
              -0.3592       -0.3592           -0.0156       -0.0156       
  0.1445       9 (A") A      9 (A") B    ->    10 (A") B     10 (A") A    
              -0.3592       -0.3592           -0.0156       -0.0156       
  0.1445       9 (A") B      9 (A") A    ->    10 (A") A     10 (A") B    
              -0.3592       -0.3592           -0.0156       -0.0156       
 -0.1445       9 (A") B      9 (A") A    ->    10 (A") B     10 (A") A    
              -0.3592       -0.3592           -0.0156       -0.0156       

 Computing CCSD intemediates for later calculations in double precision
 Finished.

Running a double precision version
           CCSD Lambda amplitudes will be solved using DIIS.
           Start     Size      MaxIter   EConv     LConv     
           3         7         100       1.00e-07  1.00e-05  
 ------------------------------------------------------------------------------
            Enorm      Ldiff       Comment
 ------------------------------------------------------------------------------
     1     6.25e-02   4.45e-02     
     2     1.75e-02   7.32e-03     
     3     7.35e-03   1.79e-03     
     4     3.98e-03   1.30e-03     Switched to DIIS steps.
     5     1.05e-03   7.33e-04     
     6     4.99e-04   1.56e-04     
     7     1.46e-04   4.00e-05     
     8     6.28e-05   2.33e-06     
     9     2.35e-05   3.66e-06     
    10     9.50e-06   1.69e-06     
    11     4.21e-06   4.72e-07     
    12     1.59e-06   2.22e-07     
    13     8.51e-07   3.01e-09     
    14     4.02e-07   2.07e-08     
    15     1.85e-07   1.70e-09     
    16     8.78e-08   1.95e-09     
 ------------------------------------------------------------------------------
                                   CCSD Lambda converged.

 Computing density matrices in double precision...
           Orbital response amplitudes will be solved using DIIS.
           Start     Size      MaxIter   EConv     LConv     
           3         7         100       1.00e-06  1.00e-06  
 ------------------------------------------------------------------------------
            Enorm      Ldiff       Comment
 ------------------------------------------------------------------------------
     1     1.16e-01   6.10e-03     
     2     1.18e-01   7.92e-03     
     3     1.46e-01   3.18e-02     
     4     1.24e-02   6.68e-02     Switched to DIIS steps.
     5     4.74e-03   1.74e-03     
     6     1.25e-03   8.98e-05     
     7     2.50e-04   1.66e-04     
     8     1.33e-04   6.97e-05     
     9     4.04e-05   2.06e-05     
    10     1.42e-05   3.29e-06     
    11     4.80e-06   2.66e-07     
    12     1.44e-06   3.24e-07     
    13     4.10e-07   2.00e-07     
 ------------------------------------------------------------------------------
                                   Orbital response converged.

 Computing density matrices... Done.
 CCSD calculation:   CPU 445.45 s  wall 116.94 s

 Transferring MO TPDM to AO TPDM
 Transferring g2_o1o1o1o1
 Transferring g2_o1o1o1v1
 Transferring g2_o1o1v1v1
 Transferring g2_o1v1o1v1
 Transferring g2_o1v1v1v1
 Transferring g2_v1v1v1v1
 Adding separable TPDM
 Computing TPDM gradient
 --------------------------------------------------------
 2e gradient
  Atom          X               Y               Z
 --------------------------------------------------------
    1        -43.430466       17.943803        0.000000  
    2          5.343727      -34.621099       -0.000000  
    3         31.895899       -2.971167        0.000000  
    4          6.190840       19.648463        0.000000  
 --------------------------------------------------------
 --------------------------------------------------------
 Final gradient
  Atom          X               Y               Z
 --------------------------------------------------------
    1        -43.430466       17.943803        0.000000  
    2          5.343727      -34.621099       -0.000000  
    3         31.895899       -2.971167        0.000000  
    4          6.190840       19.648463        0.000000  
 --------------------------------------------------------
 Analytic gradient from two-electron contribution:   CPU 236.68 s  wall 69.07 s

 Total ccman2 time:   CPU 723.48 s  wall 196.98 s


 --------------------------------------------------------------
             Orbital Energies (a.u.) and Symmetries
 --------------------------------------------------------------

 Alpha MOs, Restricted
 -- Occupied --                  
-490.05  -80.06  -80.03  -65.18  -58.54  -58.54  -26.33   -9.86
  1 A'    2 A'    3 A'    4 A'    5 A'    6 A'    7 A'    8 A'                 
 -7.592  -7.566  -7.472  -7.464  -5.486  -5.483  -5.459  -5.457
  9 A'   10 A'   11 A'   12 A'   13 A'   14 A'   15 A'   16 A'                 
-58.537  -7.464  -5.483  -5.457  -3.211  -3.207  -3.198  -1.627
  1 A"    2 A"    3 A"    4 A"   17 A'   18 A'   19 A'   20 A'                 
 -1.051  -0.919  -0.775  -0.700  -0.616  -0.471  -0.462  -0.393
 21 A'   22 A'   23 A'   24 A'   25 A'   26 A'   27 A'   28 A'                 
 -3.208  -3.198  -0.697  -0.466  -0.359
  5 A"    6 A"    7 A"    8 A"    9 A"                                         
 -- Virtual --                   
  0.020   0.062   0.066   0.088   0.097   0.107   0.114   0.137
 29 A'   30 A'   31 A'   32 A'   33 A'   34 A'   35 A'   36 A'                 
  0.157   0.181   0.185   0.194   0.332   0.351   0.371   0.397
 37 A'   38 A'   39 A'   40 A'   41 A'   42 A'   43 A'   44 A'                 
  0.411   0.430   0.498   0.530   0.595   0.664   0.712   0.790
 45 A'   46 A'   47 A'   48 A'   49 A'   50 A'   51 A'   52 A'                 
  0.815   0.820   0.874   0.888   0.911   1.097   1.154   1.311
 53 A'   54 A'   55 A'   56 A'   57 A'   58 A'   59 A'   60 A'                 
  1.395   1.640   1.647   1.843   1.940   1.972   2.004   2.235
 61 A'   62 A'   63 A'   64 A'   65 A'   66 A'   67 A'   68 A'                 
  2.339   2.405   4.191   4.233   4.517   4.547   4.594   4.752
 69 A'   70 A'   71 A'   72 A'   73 A'   74 A'   75 A'   76 A'                 
  6.938   6.944   7.180   7.271   7.459   8.227   8.280  14.760
 77 A'   78 A'   79 A'   80 A'   81 A'   82 A'   83 A'   84 A'                 
 14.781  14.856  14.881  49.462  68.732 165.861 166.066 293.908
 85 A'   86 A'   87 A'   88 A'   89 A'   90 A'   91 A'   92 A'                 
293.9771028.402  -0.016   0.079   0.109   0.127   0.341   0.385
 93 A'   94 A'   10 A"   11 A"   12 A"   13 A"   14 A"   15 A"                 
  0.422   0.570   0.659   0.724   0.775   0.889   1.015   1.079
 16 A"   17 A"   18 A"   19 A"   20 A"   21 A"   22 A"   23 A"                 
  1.580   1.773   1.832   2.298   4.186   4.221   4.533   4.549
 24 A"   25 A"   26 A"   27 A"   28 A"   29 A"   30 A"   31 A"                 
  6.897   8.203  14.712  14.751 293.886
 32 A"   33 A"   34 A"   35 A"   36 A"                                         

 Beta MOs, Restricted
 -- Occupied --                  
-490.05  -80.06  -80.03  -65.18  -58.54  -58.54  -26.33   -9.86
  1 A'    2 A'    3 A'    4 A'    5 A'    6 A'    7 A'    8 A'                 
 -7.592  -7.566  -7.472  -7.464  -5.486  -5.483  -5.459  -5.457
  9 A'   10 A'   11 A'   12 A'   13 A'   14 A'   15 A'   16 A'                 
-58.537  -7.464  -5.483  -5.457  -3.211  -3.207  -3.198  -1.627
  1 A"    2 A"    3 A"    4 A"   17 A'   18 A'   19 A'   20 A'                 
 -1.051  -0.919  -0.775  -0.700  -0.616  -0.471  -0.462  -0.393
 21 A'   22 A'   23 A'   24 A'   25 A'   26 A'   27 A'   28 A'                 
 -3.208  -3.198  -0.697  -0.466  -0.359
  5 A"    6 A"    7 A"    8 A"    9 A"                                         
 -- Virtual --                   
  0.020   0.062   0.066   0.088   0.097   0.107   0.114   0.137
 29 A'   30 A'   31 A'   32 A'   33 A'   34 A'   35 A'   36 A'                 
  0.157   0.181   0.185   0.194   0.332   0.351   0.371   0.397
 37 A'   38 A'   39 A'   40 A'   41 A'   42 A'   43 A'   44 A'                 
  0.411   0.430   0.498   0.530   0.595   0.664   0.712   0.790
 45 A'   46 A'   47 A'   48 A'   49 A'   50 A'   51 A'   52 A'                 
  0.815   0.820   0.874   0.888   0.911   1.097   1.154   1.311
 53 A'   54 A'   55 A'   56 A'   57 A'   58 A'   59 A'   60 A'                 
  1.395   1.640   1.647   1.843   1.940   1.972   2.004   2.235
 61 A'   62 A'   63 A'   64 A'   65 A'   66 A'   67 A'   68 A'                 
  2.339   2.405   4.191   4.233   4.517   4.547   4.594   4.752
 69 A'   70 A'   71 A'   72 A'   73 A'   74 A'   75 A'   76 A'                 
  6.938   6.944   7.180   7.271   7.459   8.227   8.280  14.760
 77 A'   78 A'   79 A'   80 A'   81 A'   82 A'   83 A'   84 A'                 
 14.781  14.856  14.881  49.462  68.732 165.861 166.066 293.908
 85 A'   86 A'   87 A'   88 A'   89 A'   90 A'   91 A'   92 A'                 
293.9771028.402  -0.016   0.079   0.109   0.127   0.341   0.385
 93 A'   94 A'   10 A"   11 A"   12 A"   13 A"   14 A"   15 A"                 
  0.422   0.570   0.659   0.724   0.775   0.889   1.015   1.079
 16 A"   17 A"   18 A"   19 A"   20 A"   21 A"   22 A"   23 A"                 
  1.580   1.773   1.832   2.298   4.186   4.221   4.533   4.549
 24 A"   25 A"   26 A"   27 A"   28 A"   29 A"   30 A"   31 A"                 
  6.897   8.203  14.712  14.751 293.886
 32 A"   33 A"   34 A"   35 A"   36 A"                                         
 --------------------------------------------------------------

          Ground-State Mulliken Net Atomic Charges

     Atom                 Charge (a.u.)
  ----------------------------------------
      1 Br                   -0.200510
      2 P                     0.269973
      3 P                     0.122823
      4 F                    -0.192287
  ----------------------------------------
  Sum of atomic charges =    -0.000000

 -----------------------------------------------------------------
                    Cartesian Multipole Moments
 -----------------------------------------------------------------
    Charge (ESU x 10^10)
                -0.0000
    Dipole Moment (Debye)
         X      -0.8167      Y       1.2780      Z      -0.0000
       Tot       1.5167
    Quadrupole Moments (Debye-Ang)
        XX     -49.0901     XY      -2.0904     YY     -51.9856
        XZ       0.0000     YZ       0.0000     ZZ     -49.5182
    Octopole Moments (Debye-Ang^2)
       XXX      38.0362    XXY      -8.0078    XYY      15.3026
       YYY     -18.8300    XXZ      -0.0000    XYZ      -0.0000
       YYZ      -0.0000    XZZ      11.1816    YZZ      -7.6974
       ZZZ      -0.0000
    Hexadecapole Moments (Debye-Ang^3)
      XXXX    -683.4888   XXXY       4.6375   XXYY    -153.9554
      XYYY      -0.7334   YYYY    -269.0892   XXXZ       0.0000
      XXYZ       0.0000   XYYZ       0.0000   YYYZ       0.0000
      XXZZ    -125.8704   XYZZ       5.1689   YYZZ     -54.8369
      XZZZ       0.0000   YZZZ      -0.0000   ZZZZ     -68.9460
 -----------------------------------------------------------------
 DrvMan completing analytic gradient of the correlated energy
 Correlated dipole moment
            1
    1  -0.3212974
    2   0.5028073
    3  -0.0000000
 Energy read as -3354.047813445
 Full Analytical Gradient: (in a.u., or Hartree/Bohr)
             1             2             3             4
    1   -0.00004540    0.00004383   -0.00001637    0.00001794
    2    0.00005340   -0.00007753    0.00005268   -0.00002854
    3   -0.00000000   -0.00000000    0.00000000   -0.00000000
 Gradient time:  CPU 0.69 s  wall 0.74 s
 ######################################################
 ######################################################
 # Starting finite difference calculation for IDERIV  #
 Finite diff step size:  1.88973e-03 a.u.
 ----------------------------------------------------------------
             Standard Nuclear Orientation (Angstroms)
    I     Atom           X                Y                Z
 ----------------------------------------------------------------
    1      Br      1.3985316786    -0.2210037041    -0.0000000000
    2      P      -0.2961111886     1.2399643205     0.0000000000
    3      P      -2.0157713943     0.1330995526     0.0000000000
    4      F      -1.5817077787    -1.4289809392    -0.0000000000
 ----------------------------------------------------------------
 Nuclear Repulsion Energy =   383.3356001272 hartrees
 There are       37 alpha and       37 beta electrons

                       Distance Matrix (Angstroms)
             Br(  1)   P (  2)   P (  3)
   P (  2)  2.237463
   P (  3)  3.432616  2.045087
   F (  4)  3.215748  2.962436  1.621267

 Requested basis set is 6-311++G(d,p)
 There are 51 shells and 130 basis functions
 A cutoff of  1.0D-14 yielded   1140 shell pairs
 There are      7863 function pairs (      8627 Cartesian)
 Smallest overlap matrix eigenvalue = 7.81E-04
 Guess MOs from SCF MO coefficient file

 -----------------------------------------------------------------------
  General SCF calculation program by
  Eric Jon Sundstrom, Paul Horn, Yuezhi Mao, Dmitri Zuev, Alec White,
  David Stuck, Shaama M.S., Shane Yost, Joonho Lee, David Small,
  Daniel Levine, Susi Lehtola, Hugh Burton, Evgeny Epifanovsky
 -----------------------------------------------------------------------
 Hartree-Fock
 using 4 threads for integral computing
 -------------------------------------------------------
 OpenMP Integral computing Module                
 Release: version 2.0, May 2017, Q-Chem Inc. Pleasanton 
 -------------------------------------------------------
 A restricted SCF calculation will be
 performed using DIIS
 SCF converges when DIIS error is below 1.0e-08
 ---------------------------------------
  Cycle       Energy         DIIS error
 ---------------------------------------
    1   -3353.3238760345      5.68e-06  
    2   -3353.3238761393      1.52e-06  
    3   -3353.3238761494      7.25e-07  
    4   -3353.3238761513      2.26e-07  
    5   -3353.3238761516      8.85e-08  
    6   -3353.3238761517      3.32e-08  
    7   -3353.3238761517      1.60e-08  
    8   -3353.3238761517      5.78e-09  Convergence criterion met
 ---------------------------------------
 SCF time:   CPU 6.07s  wall 2.00s 
 SCF   energy in the final basis set =    -3353.3238761517
 Total energy in the final basis set =    -3353.3238761517


 ------------------------------------------------------------------------------

   CCMAN2: suite of methods based on coupled cluster
           and equation of motion theories.

   Components:
   * libvmm-1.3-trunk
     by Evgeny Epifanovsky, Ilya Kaliman.
   * libtensor-2.5-trunk
     by Evgeny Epifanovsky, Michael Wormit, Dmitry Zuev, Sam Manzer, 
        Ilya Kaliman.
   * libcc-2.5-trunk
     by Evgeny Epifanovsky, Arik Landau, Tomasz Kus, Kirill Khistyaev, 
        Dmitry Zuev, Prashant Manohar, Xintian Feng, Anna Krylov, 
        Matthew Goldey, Alec White, Thomas Jagau, Kaushik Nanda, 
        Anastasia Gunina, Alexander Kunitsa, Joonho Lee.

   CCMAN original authors:
   Anna I. Krylov, C. David Sherrill, Steven R. Gwaltney,
   Edward F. C. Byrd (2000)
   Sergey V. Levchenko, Lyudmila V. Slipchenko, Tao Wang,
   Ana-Maria C. Cristian (2003)
   Piotr A. Pieniazek, C. Melania Oana, Evgeny Epifanovsky (2007)
   Prashant Manohar (2009)

 ------------------------------------------------------------------------------


 Allocating and initializing 29808MB of RAM...
 Calculation will run on 4 cores.


 Alpha MOs, Restricted
 -- Occupied --                  
-490.05  -80.06  -80.03  -65.18  -58.54  -58.54  -58.54  -26.33
  1 A     2 A     3 A     4 A     5 A     6 A     7 A     8 A                  
 -9.858  -7.592  -7.566  -7.472  -7.464  -7.464  -5.486  -5.483
  9 A    10 A    11 A    12 A    13 A    14 A    15 A    16 A                  
 -5.483  -5.459  -5.457  -5.457  -3.211  -3.208  -3.207  -3.198
 17 A    18 A    19 A    20 A    21 A    22 A    23 A    24 A                  
 -3.198  -1.627  -1.051  -0.920  -0.775  -0.701  -0.697  -0.616
 25 A    26 A    27 A    28 A    29 A    30 A    31 A    32 A                  
 -0.471  -0.466  -0.462  -0.393  -0.359
 33 A    34 A    35 A    36 A    37 A                                          
 -- Virtual --                   
 -0.016   0.020   0.062   0.066   0.079   0.088   0.097   0.107
 38 A    39 A    40 A    41 A    42 A    43 A    44 A    45 A                  
  0.109   0.114   0.127   0.137   0.157   0.181   0.185   0.194
 46 A    47 A    48 A    49 A    50 A    51 A    52 A    53 A                  
  0.332   0.341   0.351   0.371   0.385   0.397   0.411   0.422
 54 A    55 A    56 A    57 A    58 A    59 A    60 A    61 A                  
  0.430   0.498   0.530   0.570   0.595   0.659   0.664   0.712
 62 A    63 A    64 A    65 A    66 A    67 A    68 A    69 A                  
  0.724   0.775   0.790   0.815   0.820   0.874   0.888   0.889
 70 A    71 A    72 A    73 A    74 A    75 A    76 A    77 A                  
  0.911   1.015   1.079   1.097   1.154   1.311   1.395   1.580
 78 A    79 A    80 A    81 A    82 A    83 A    84 A    85 A                  
  1.640   1.647   1.773   1.832   1.843   1.940   1.972   2.004
 86 A    87 A    88 A    89 A    90 A    91 A    92 A    93 A                  
  2.235   2.298   2.339   2.405   4.186   4.191   4.221   4.233
 94 A    95 A    96 A    97 A    98 A    99 A   100 A   101 A                  
  4.517   4.533   4.547   4.549   4.594   4.752   6.897   6.938
102 A   103 A   104 A   105 A   106 A   107 A   108 A   109 A                  
  6.944   7.180   7.270   7.459   8.203   8.227   8.280  14.712
110 A   111 A   112 A   113 A   114 A   115 A   116 A   117 A                  
 14.751  14.760  14.781  14.856  14.881  49.462  68.731 165.861
118 A   119 A   120 A   121 A   122 A   123 A   124 A   125 A                  
166.066 293.886 293.908 293.9771028.402
126 A   127 A   128 A   129 A   130 A                                          

 Beta MOs, Restricted
 -- Occupied --                  
-490.05  -80.06  -80.03  -65.18  -58.54  -58.54  -58.54  -26.33
  1 A     2 A     3 A     4 A     5 A     6 A     7 A     8 A                  
 -9.858  -7.592  -7.566  -7.472  -7.464  -7.464  -5.486  -5.483
  9 A    10 A    11 A    12 A    13 A    14 A    15 A    16 A                  
 -5.483  -5.459  -5.457  -5.457  -3.211  -3.208  -3.207  -3.198
 17 A    18 A    19 A    20 A    21 A    22 A    23 A    24 A                  
 -3.198  -1.627  -1.051  -0.920  -0.775  -0.701  -0.697  -0.616
 25 A    26 A    27 A    28 A    29 A    30 A    31 A    32 A                  
 -0.471  -0.466  -0.462  -0.393  -0.359
 33 A    34 A    35 A    36 A    37 A                                          
 -- Virtual --                   
 -0.016   0.020   0.062   0.066   0.079   0.088   0.097   0.107
 38 A    39 A    40 A    41 A    42 A    43 A    44 A    45 A                  
  0.109   0.114   0.127   0.137   0.157   0.181   0.185   0.194
 46 A    47 A    48 A    49 A    50 A    51 A    52 A    53 A                  
  0.332   0.341   0.351   0.371   0.385   0.397   0.411   0.422
 54 A    55 A    56 A    57 A    58 A    59 A    60 A    61 A                  
  0.430   0.498   0.530   0.570   0.595   0.659   0.664   0.712
 62 A    63 A    64 A    65 A    66 A    67 A    68 A    69 A                  
  0.724   0.775   0.790   0.815   0.820   0.874   0.888   0.889
 70 A    71 A    72 A    73 A    74 A    75 A    76 A    77 A                  
  0.911   1.015   1.079   1.097   1.154   1.311   1.395   1.580
 78 A    79 A    80 A    81 A    82 A    83 A    84 A    85 A                  
  1.640   1.647   1.773   1.832   1.843   1.940   1.972   2.004
 86 A    87 A    88 A    89 A    90 A    91 A    92 A    93 A                  
  2.235   2.298   2.339   2.405   4.186   4.191   4.221   4.233
 94 A    95 A    96 A    97 A    98 A    99 A   100 A   101 A                  
  4.517   4.533   4.547   4.549   4.594   4.752   6.897   6.938
102 A   103 A   104 A   105 A   106 A   107 A   108 A   109 A                  
  6.944   7.180   7.270   7.459   8.203   8.227   8.280  14.712
110 A   111 A   112 A   113 A   114 A   115 A   116 A   117 A                  
 14.751  14.760  14.781  14.856  14.881  49.462  68.731 165.861
118 A   119 A   120 A   121 A   122 A   123 A   124 A   125 A                  
166.066 293.886 293.908 293.9771028.402
126 A   127 A   128 A   129 A   130 A                                          

 Occupation and symmetry of molecular orbitals

 Point group: C1 (1 irreducible representation).

                           A     All 
 -------------------------------------
 All molecular orbitals:
  - Alpha                  130   130 
  - Beta                   130   130 
 -------------------------------------
 Alpha orbitals:
  - Frozen occupied        20    20  
  - Active occupied        17    17  
  - Active virtual         93    93  
  - Frozen virtual         0     0   
 -------------------------------------
 Beta orbitals:
  - Frozen occupied        20    20  
  - Active occupied        17    17  
  - Active virtual         93    93  
  - Frozen virtual         0     0   
 -------------------------------------

 Import integrals:   CPU 0.00 s  wall 0.00 s

 Import integrals:   CPU 41.62 s  wall 10.94 s

 MP2 amplitudes:   CPU 0.12 s  wall 0.09 s

Running a double precision version
           CCSD T amplitudes will be solved using DIIS.

           Start     Size      MaxIter   EConv     TConv     
           3         7         100       1.00e-07  1.00e-05  
 ------------------------------------------------------------------------------
           Energy (a.u.)   Ediff      Tdiff       Comment
 ------------------------------------------------------------------------------
         -3354.03276244                           
     1   -3354.02345862   9.30e-03   7.83e-01     
     2   -3354.04507642   2.16e-02   9.98e-02     
     3   -3354.04470072   3.76e-04   4.34e-02     
     4   -3354.04697506   2.27e-03   1.67e-02     Switched to DIIS steps.
     5   -3354.04779291   8.18e-04   1.36e-02     
     6   -3354.04781834   2.54e-05   2.69e-03     
     7   -3354.04781138   6.96e-06   1.28e-03     
     8   -3354.04781258   1.20e-06   2.58e-04     
     9   -3354.04781320   6.15e-07   1.22e-04     
    10   -3354.04781314   5.60e-08   4.68e-05     
    11   -3354.04781341   2.72e-07   2.69e-05     
    12   -3354.04781347   5.21e-08   1.52e-05     
    13   -3354.04781337   9.53e-08   3.76e-06     
 ------------------------------------------------------------------------------
         -3354.04781337                           CCSD T converged.

End of double precision
 SCF energy                 = -3353.32387615
 MP2 energy                 = -3354.03276244
 CCSD correlation energy     =    -0.72393722
 CCSD total energy           = -3354.04781337

 CCSD  T1^2 = 0.0124  T2^2 = 0.2762  Leading amplitudes:

 Amplitude    Orbitals with energies
  0.0257       31 (A) A                  ->    38 (A) A                   
              -0.6968                         -0.0157                     
  0.0257       31 (A) B                  ->    38 (A) B                   
              -0.6968                         -0.0157                     
  0.0211       37 (A) A                  ->    58 (A) A                   
              -0.3593                          0.3850                     
  0.0211       37 (A) B                  ->    58 (A) B                   
              -0.3593                          0.3850                     

 Amplitude    Orbitals with energies
 -0.1445       37 (A) A      37 (A) B    ->    38 (A) A      38 (A) B     
              -0.3593       -0.3593           -0.0157       -0.0157       
  0.1445       37 (A) A      37 (A) B    ->    38 (A) B      38 (A) A     
              -0.3593       -0.3593           -0.0157       -0.0157       
  0.1445       37 (A) B      37 (A) A    ->    38 (A) A      38 (A) B     
              -0.3593       -0.3593           -0.0157       -0.0157       
 -0.1445       37 (A) B      37 (A) A    ->    38 (A) B      38 (A) A     
              -0.3593       -0.3593           -0.0157       -0.0157       

 Computing CCSD intemediates for later calculations in double precision
 Finished.

Running a double precision version
           CCSD Lambda amplitudes will be solved using DIIS.
           Start     Size      MaxIter   EConv     LConv     
           3         7         100       1.00e-07  1.00e-05  
 ------------------------------------------------------------------------------
            Enorm      Ldiff       Comment
 ------------------------------------------------------------------------------
     1     6.25e-02   4.45e-02     
     2     1.75e-02   7.32e-03     
     3     7.36e-03   1.79e-03     
     4     3.98e-03   1.30e-03     Switched to DIIS steps.
     5     1.05e-03   7.34e-04     
     6     4.99e-04   1.56e-04     
     7     1.46e-04   4.00e-05     
     8     6.28e-05   2.33e-06     
     9     2.35e-05   3.66e-06     
    10     9.51e-06   1.69e-06     
    11     4.22e-06   4.73e-07     
    12     1.60e-06   2.22e-07     
    13     8.53e-07   2.70e-09     
    14     4.03e-07   2.06e-08     
    15     1.86e-07   1.78e-09     
    16     8.80e-08   1.97e-09     
 ------------------------------------------------------------------------------
                                   CCSD Lambda converged.

 Computing density matrices in double precision...
           Orbital response amplitudes will be solved using DIIS.
           Start     Size      MaxIter   EConv     LConv     
           3         7         100       1.00e-06  1.00e-06  
 ------------------------------------------------------------------------------
            Enorm      Ldiff       Comment
 ------------------------------------------------------------------------------
     1     1.16e-01   6.12e-03     
     2     1.18e-01   7.90e-03     
     3     1.46e-01   3.18e-02     
     4     1.24e-02   6.68e-02     Switched to DIIS steps.
     5     4.72e-03   1.74e-03     
     6     1.25e-03   9.04e-05     
     7     2.50e-04   1.66e-04     
     8     1.33e-04   6.97e-05     
     9     4.05e-05   2.06e-05     
    10     1.42e-05   3.31e-06     
    11     4.80e-06   2.68e-07     
    12     1.44e-06   3.26e-07     
    13     4.10e-07   2.00e-07     
 ------------------------------------------------------------------------------
                                   Orbital response converged.

 Computing density matrices... Done.
 CCSD calculation:   CPU 1472.63 s  wall 376.09 s

 Transferring MO TPDM to AO TPDM
 Transferring g2_o1o1o1o1
 Transferring g2_o1o1o1v1
 Transferring g2_o1o1v1v1
 Transferring g2_o1v1o1v1
 Transferring g2_o1v1v1v1
 Transferring g2_v1v1v1v1
 Adding separable TPDM
 Computing TPDM gradient
 --------------------------------------------------------
 2e gradient
  Atom          X               Y               Z
 --------------------------------------------------------
    1        -43.415148       17.927743        0.000000  
    2          5.337167      -34.602548        0.000000  
    3         31.891576       -2.970866       -0.000000  
    4          6.186405       19.645670        0.000000  
 --------------------------------------------------------
 --------------------------------------------------------
 Final gradient
  Atom          X               Y               Z
 --------------------------------------------------------
    1        -43.415148       17.927743        0.000000  
    2          5.337167      -34.602548        0.000000  
    3         31.891576       -2.970866       -0.000000  
    4          6.186405       19.645670        0.000000  
 --------------------------------------------------------
 Analytic gradient from two-electron contribution:   CPU 249.39 s  wall 72.13 s

 Total ccman2 time:   CPU 1767.58 s  wall 460.49 s


 --------------------------------------------------------------

                    Orbital Energies (a.u.)
 --------------------------------------------------------------

 Alpha MOs
 -- Occupied --
******* -80.056 -80.026 -65.179 -58.539 -58.537 -58.537 -26.327
 -9.858  -7.592  -7.566  -7.472  -7.464  -7.464  -5.486  -5.483
 -5.483  -5.459  -5.457  -5.457  -3.211  -3.208  -3.207  -3.198
 -3.198  -1.627  -1.051  -0.920  -0.775  -0.701  -0.697  -0.616
 -0.471  -0.466  -0.462  -0.393  -0.359
 -- Virtual --
 -0.016   0.020   0.062   0.066   0.079   0.088   0.097   0.107
  0.109   0.114   0.127   0.137   0.157   0.181   0.185   0.194
  0.332   0.341   0.351   0.371   0.385   0.397   0.411   0.422
  0.430   0.498   0.530   0.570   0.595   0.659   0.664   0.712
  0.724   0.775   0.790   0.815   0.820   0.874   0.888   0.889
  0.911   1.015   1.079   1.097   1.154   1.311   1.395   1.580
  1.640   1.647   1.773   1.832   1.843   1.940   1.972   2.004
  2.235   2.298   2.339   2.405   4.186   4.191   4.221   4.233
  4.517   4.533   4.547   4.549   4.594   4.752   6.897   6.938
  6.944   7.180   7.270   7.459   8.203   8.227   8.280  14.712
 14.751  14.760  14.781  14.856  14.881  49.462  68.731 165.861
166.066 293.886 293.908 293.9771028.402
 --------------------------------------------------------------

          Ground-State Mulliken Net Atomic Charges

     Atom                 Charge (a.u.)
  ----------------------------------------
      1 Br                   -0.200635
      2 P                     0.270052
      3 P                     0.122866
      4 F                    -0.192283
  ----------------------------------------
  Sum of atomic charges =     0.000000

 -----------------------------------------------------------------
                    Cartesian Multipole Moments
 -----------------------------------------------------------------
    Charge (ESU x 10^10)
                 0.0000
    Dipole Moment (Debye)
         X      -0.8198      Y       1.2788      Z       0.0000
       Tot       1.5190
    Quadrupole Moments (Debye-Ang)
        XX     -49.0884     XY      -2.0907     YY     -51.9858
        XZ      -0.0000     YZ       0.0000     ZZ     -49.5194
    Octopole Moments (Debye-Ang^2)
       XXX      37.9655    XXY      -8.0105    XYY      15.2803
       YYY     -18.8267    XXZ      -0.0000    XYZ      -0.0000
       YYZ      -0.0000    XZZ      11.1587    YZZ      -7.6969
       ZZZ       0.0000
    Hexadecapole Moments (Debye-Ang^3)
      XXXX    -683.7510   XXXY       4.6406   XXYY    -154.0080
      XYYY      -0.7206   YYYY    -269.0859   XXXZ       0.0000
      XXYZ       0.0000   XYYZ       0.0000   YYYZ       0.0000
      XXZZ    -125.9223   XYZZ       5.1725   YYZZ     -54.8370
      XZZZ       0.0000   YZZZ       0.0000   ZZZZ     -68.9489
 -----------------------------------------------------------------
 DrvMan completing analytic gradient of the correlated energy
 Correlated dipole moment
            1
    1  -0.3225419
    2   0.5031033
    3   0.0000000
 Energy read as -3354.047813370
 Full Analytical Gradient: (in a.u., or Hartree/Bohr)
             1             2             3             4
    1    0.00012786   -0.00009668   -0.00005657    0.00002538
    2   -0.00006305    0.00002143    0.00007277   -0.00003115
    3    0.00000000   -0.00000000    0.00000000   -0.00000000
 Gradient time:  CPU 0.69 s  wall 0.73 s
 ----------------------------------------------------------------
             Standard Nuclear Orientation (Angstroms)
    I     Atom           X                Y                Z
 ----------------------------------------------------------------
    1      Br      1.3965316786    -0.2210037041    -0.0000000000
    2      P      -0.2961111886     1.2399643205     0.0000000000
    3      P      -2.0157713943     0.1330995526     0.0000000000
    4      F      -1.5817077787    -1.4289809392    -0.0000000000
 ----------------------------------------------------------------
 Nuclear Repulsion Energy =   383.4965233828 hartrees
 There are       37 alpha and       37 beta electrons

                       Distance Matrix (Angstroms)
             Br(  1)   P (  2)   P (  3)
   P (  2)  2.235949
   P (  3)  3.430627  2.045087
   F (  4)  3.213895  2.962436  1.621267

 Requested basis set is 6-311++G(d,p)
 There are 51 shells and 130 basis functions
 A cutoff of  1.0D-14 yielded   1140 shell pairs
 There are      7863 function pairs (      8627 Cartesian)
 Smallest overlap matrix eigenvalue = 7.80E-04
 Guess MOs from SCF MO coefficient file

 -----------------------------------------------------------------------
  General SCF calculation program by
  Eric Jon Sundstrom, Paul Horn, Yuezhi Mao, Dmitri Zuev, Alec White,
  David Stuck, Shaama M.S., Shane Yost, Joonho Lee, David Small,
  Daniel Levine, Susi Lehtola, Hugh Burton, Evgeny Epifanovsky
 -----------------------------------------------------------------------
 Hartree-Fock
 using 4 threads for integral computing
 -------------------------------------------------------
 OpenMP Integral computing Module                
 Release: version 2.0, May 2017, Q-Chem Inc. Pleasanton 
 -------------------------------------------------------
 A restricted SCF calculation will be
 performed using DIIS
 SCF converges when DIIS error is below 1.0e-08
 ---------------------------------------
  Cycle       Energy         DIIS error
 ---------------------------------------
    1   -3353.3238875122      1.14e-05  
    2   -3353.3238879314      3.03e-06  
    3   -3353.3238879717      1.45e-06  
    4   -3353.3238879794      4.51e-07  
    5   -3353.3238879807      1.76e-07  
    6   -3353.3238879811      6.60e-08  
    7   -3353.3238879810      3.18e-08  
    8   -3353.3238879811      1.15e-08  
    9   -3353.3238879811      4.86e-09  Convergence criterion met
 ---------------------------------------
 SCF time:   CPU 6.75s  wall 2.00s 
 SCF   energy in the final basis set =    -3353.3238879811
 Total energy in the final basis set =    -3353.3238879811


 ------------------------------------------------------------------------------

   CCMAN2: suite of methods based on coupled cluster
           and equation of motion theories.

   Components:
   * libvmm-1.3-trunk
     by Evgeny Epifanovsky, Ilya Kaliman.
   * libtensor-2.5-trunk
     by Evgeny Epifanovsky, Michael Wormit, Dmitry Zuev, Sam Manzer, 
        Ilya Kaliman.
   * libcc-2.5-trunk
     by Evgeny Epifanovsky, Arik Landau, Tomasz Kus, Kirill Khistyaev, 
        Dmitry Zuev, Prashant Manohar, Xintian Feng, Anna Krylov, 
        Matthew Goldey, Alec White, Thomas Jagau, Kaushik Nanda, 
        Anastasia Gunina, Alexander Kunitsa, Joonho Lee.

   CCMAN original authors:
   Anna I. Krylov, C. David Sherrill, Steven R. Gwaltney,
   Edward F. C. Byrd (2000)
   Sergey V. Levchenko, Lyudmila V. Slipchenko, Tao Wang,
   Ana-Maria C. Cristian (2003)
   Piotr A. Pieniazek, C. Melania Oana, Evgeny Epifanovsky (2007)
   Prashant Manohar (2009)

 ------------------------------------------------------------------------------


 Allocating and initializing 29808MB of RAM...
 Calculation will run on 4 cores.


 Alpha MOs, Restricted
 -- Occupied --                  
-490.05  -80.06  -80.03  -65.18  -58.54  -58.54  -58.54  -26.33
  1 A     2 A     3 A     4 A     5 A     6 A     7 A     8 A                  
 -9.859  -7.592  -7.566  -7.472  -7.464  -7.464  -5.486  -5.483
  9 A    10 A    11 A    12 A    13 A    14 A    15 A    16 A                  
 -5.483  -5.459  -5.457  -5.457  -3.211  -3.208  -3.207  -3.198
 17 A    18 A    19 A    20 A    21 A    22 A    23 A    24 A                  
 -3.198  -1.627  -1.051  -0.919  -0.775  -0.700  -0.697  -0.616
 25 A    26 A    27 A    28 A    29 A    30 A    31 A    32 A                  
 -0.471  -0.466  -0.462  -0.393  -0.359
 33 A    34 A    35 A    36 A    37 A                                          
 -- Virtual --                   
 -0.016   0.020   0.063   0.066   0.079   0.088   0.097   0.107
 38 A    39 A    40 A    41 A    42 A    43 A    44 A    45 A                  
  0.109   0.114   0.127   0.137   0.157   0.181   0.185   0.194
 46 A    47 A    48 A    49 A    50 A    51 A    52 A    53 A                  
  0.332   0.341   0.351   0.371   0.385   0.397   0.411   0.422
 54 A    55 A    56 A    57 A    58 A    59 A    60 A    61 A                  
  0.430   0.498   0.530   0.570   0.595   0.659   0.664   0.712
 62 A    63 A    64 A    65 A    66 A    67 A    68 A    69 A                  
  0.724   0.775   0.790   0.815   0.820   0.874   0.889   0.889
 70 A    71 A    72 A    73 A    74 A    75 A    76 A    77 A                  
  0.911   1.015   1.079   1.097   1.154   1.311   1.396   1.581
 78 A    79 A    80 A    81 A    82 A    83 A    84 A    85 A                  
  1.640   1.647   1.773   1.832   1.843   1.940   1.972   2.004
 86 A    87 A    88 A    89 A    90 A    91 A    92 A    93 A                  
  2.235   2.298   2.339   2.405   4.186   4.191   4.221   4.233
 94 A    95 A    96 A    97 A    98 A    99 A   100 A   101 A                  
  4.517   4.533   4.547   4.549   4.594   4.752   6.897   6.938
102 A   103 A   104 A   105 A   106 A   107 A   108 A   109 A                  
  6.944   7.180   7.271   7.459   8.203   8.227   8.280  14.712
110 A   111 A   112 A   113 A   114 A   115 A   116 A   117 A                  
 14.751  14.760  14.781  14.856  14.881  49.463  68.732 165.861
118 A   119 A   120 A   121 A   122 A   123 A   124 A   125 A                  
166.066 293.886 293.908 293.9771028.402
126 A   127 A   128 A   129 A   130 A                                          

 Beta MOs, Restricted
 -- Occupied --                  
-490.05  -80.06  -80.03  -65.18  -58.54  -58.54  -58.54  -26.33
  1 A     2 A     3 A     4 A     5 A     6 A     7 A     8 A                  
 -9.859  -7.592  -7.566  -7.472  -7.464  -7.464  -5.486  -5.483
  9 A    10 A    11 A    12 A    13 A    14 A    15 A    16 A                  
 -5.483  -5.459  -5.457  -5.457  -3.211  -3.208  -3.207  -3.198
 17 A    18 A    19 A    20 A    21 A    22 A    23 A    24 A                  
 -3.198  -1.627  -1.051  -0.919  -0.775  -0.700  -0.697  -0.616
 25 A    26 A    27 A    28 A    29 A    30 A    31 A    32 A                  
 -0.471  -0.466  -0.462  -0.393  -0.359
 33 A    34 A    35 A    36 A    37 A                                          
 -- Virtual --                   
 -0.016   0.020   0.063   0.066   0.079   0.088   0.097   0.107
 38 A    39 A    40 A    41 A    42 A    43 A    44 A    45 A                  
  0.109   0.114   0.127   0.137   0.157   0.181   0.185   0.194
 46 A    47 A    48 A    49 A    50 A    51 A    52 A    53 A                  
  0.332   0.341   0.351   0.371   0.385   0.397   0.411   0.422
 54 A    55 A    56 A    57 A    58 A    59 A    60 A    61 A                  
  0.430   0.498   0.530   0.570   0.595   0.659   0.664   0.712
 62 A    63 A    64 A    65 A    66 A    67 A    68 A    69 A                  
  0.724   0.775   0.790   0.815   0.820   0.874   0.889   0.889
 70 A    71 A    72 A    73 A    74 A    75 A    76 A    77 A                  
  0.911   1.015   1.079   1.097   1.154   1.311   1.396   1.581
 78 A    79 A    80 A    81 A    82 A    83 A    84 A    85 A                  
  1.640   1.647   1.773   1.832   1.843   1.940   1.972   2.004
 86 A    87 A    88 A    89 A    90 A    91 A    92 A    93 A                  
  2.235   2.298   2.339   2.405   4.186   4.191   4.221   4.233
 94 A    95 A    96 A    97 A    98 A    99 A   100 A   101 A                  
  4.517   4.533   4.547   4.549   4.594   4.752   6.897   6.938
102 A   103 A   104 A   105 A   106 A   107 A   108 A   109 A                  
  6.944   7.180   7.271   7.459   8.203   8.227   8.280  14.712
110 A   111 A   112 A   113 A   114 A   115 A   116 A   117 A                  
 14.751  14.760  14.781  14.856  14.881  49.463  68.732 165.861
118 A   119 A   120 A   121 A   122 A   123 A   124 A   125 A                  
166.066 293.886 293.908 293.9771028.402
126 A   127 A   128 A   129 A   130 A                                          

 Occupation and symmetry of molecular orbitals

 Point group: C1 (1 irreducible representation).

                           A     All 
 -------------------------------------
 All molecular orbitals:
  - Alpha                  130   130 
  - Beta                   130   130 
 -------------------------------------
 Alpha orbitals:
  - Frozen occupied        20    20  
  - Active occupied        17    17  
  - Active virtual         93    93  
  - Frozen virtual         0     0   
 -------------------------------------
 Beta orbitals:
  - Frozen occupied        20    20  
  - Active occupied        17    17  
  - Active virtual         93    93  
  - Frozen virtual         0     0   
 -------------------------------------

 Import integrals:   CPU 0.00 s  wall 0.00 s

 Import integrals:   CPU 41.27 s  wall 10.71 s

 MP2 amplitudes:   CPU 0.12 s  wall 0.09 s

Running a double precision version
           CCSD T amplitudes will be solved using DIIS.

           Start     Size      MaxIter   EConv     TConv     
           3         7         100       1.00e-07  1.00e-05  
 ------------------------------------------------------------------------------
           Energy (a.u.)   Ediff      Tdiff       Comment
 ------------------------------------------------------------------------------
         -3354.03277393                           
     1   -3354.02346463   9.31e-03   7.83e-01     
     2   -3354.04507819   2.16e-02   9.98e-02     
     3   -3354.04470216   3.76e-04   4.34e-02     
     4   -3354.04697548   2.27e-03   1.67e-02     Switched to DIIS steps.
     5   -3354.04779279   8.17e-04   1.35e-02     
     6   -3354.04781818   2.54e-05   2.69e-03     
     7   -3354.04781121   6.96e-06   1.28e-03     
     8   -3354.04781241   1.20e-06   2.58e-04     
     9   -3354.04781302   6.11e-07   1.21e-04     
    10   -3354.04781297   5.75e-08   4.66e-05     
    11   -3354.04781324   2.71e-07   2.68e-05     
    12   -3354.04781329   5.20e-08   1.52e-05     
    13   -3354.04781319   9.48e-08   3.75e-06     
 ------------------------------------------------------------------------------
         -3354.04781319                           CCSD T converged.

End of double precision
 SCF energy                 = -3353.32388798
 MP2 energy                 = -3354.03277393
 CCSD correlation energy     =    -0.72392521
 CCSD total energy           = -3354.04781319

 CCSD  T1^2 = 0.0124  T2^2 = 0.2762  Leading amplitudes:

 Amplitude    Orbitals with energies
 -0.0257       31 (A) A                  ->    38 (A) A                   
              -0.6967                         -0.0156                     
 -0.0257       31 (A) B                  ->    38 (A) B                   
              -0.6967                         -0.0156                     
  0.0211       37 (A) A                  ->    58 (A) A                   
              -0.3592                          0.3850                     
  0.0211       37 (A) B                  ->    58 (A) B                   
              -0.3592                          0.3850                     

 Amplitude    Orbitals with energies
 -0.1445       37 (A) A      37 (A) B    ->    38 (A) A      38 (A) B     
              -0.3592       -0.3592           -0.0156       -0.0156       
  0.1445       37 (A) A      37 (A) B    ->    38 (A) B      38 (A) A     
              -0.3592       -0.3592           -0.0156       -0.0156       
  0.1445       37 (A) B      37 (A) A    ->    38 (A) A      38 (A) B     
              -0.3592       -0.3592           -0.0156       -0.0156       
 -0.1445       37 (A) B      37 (A) A    ->    38 (A) B      38 (A) A     
              -0.3592       -0.3592           -0.0156       -0.0156       

 Computing CCSD intemediates for later calculations in double precision
 Finished.

Running a double precision version
           CCSD Lambda amplitudes will be solved using DIIS.
           Start     Size      MaxIter   EConv     LConv     
           3         7         100       1.00e-07  1.00e-05  
 ------------------------------------------------------------------------------
            Enorm      Ldiff       Comment
 ------------------------------------------------------------------------------
     1     6.25e-02   4.45e-02     
     2     1.75e-02   7.32e-03     
     3     7.35e-03   1.79e-03     
     4     3.98e-03   1.30e-03     Switched to DIIS steps.
     5     1.05e-03   7.33e-04     
     6     4.99e-04   1.56e-04     
     7     1.45e-04   4.00e-05     
     8     6.27e-05   2.33e-06     
     9     2.35e-05   3.65e-06     
    10     9.48e-06   1.69e-06     
    11     4.20e-06   4.72e-07     
    12     1.59e-06   2.22e-07     
    13     8.49e-07   3.31e-09     
    14     4.02e-07   2.09e-08     
    15     1.85e-07   1.62e-09     
    16     8.76e-08   1.94e-09     
 ------------------------------------------------------------------------------
                                   CCSD Lambda converged.

 Computing density matrices in double precision...
           Orbital response amplitudes will be solved using DIIS.
           Start     Size      MaxIter   EConv     LConv     
           3         7         100       1.00e-06  1.00e-06  
 ------------------------------------------------------------------------------
            Enorm      Ldiff       Comment
 ------------------------------------------------------------------------------
     1     1.16e-01   6.09e-03     
     2     1.18e-01   7.93e-03     
     3     1.46e-01   3.18e-02     
     4     1.24e-02   6.67e-02     Switched to DIIS steps.
     5     4.76e-03   1.75e-03     
     6     1.25e-03   8.93e-05     
     7     2.50e-04   1.67e-04     
     8     1.33e-04   6.96e-05     
     9     4.04e-05   2.05e-05     
    10     1.42e-05   3.28e-06     
    11     4.79e-06   2.64e-07     
    12     1.44e-06   3.23e-07     
    13     4.09e-07   1.99e-07     
 ------------------------------------------------------------------------------
                                   Orbital response converged.

 Computing density matrices... Done.
 CCSD calculation:   CPU 1474.08 s  wall 376.53 s

 Transferring MO TPDM to AO TPDM
 Transferring g2_o1o1o1o1
 Transferring g2_o1o1o1v1
 Transferring g2_o1o1v1v1
 Transferring g2_o1v1o1v1
 Transferring g2_o1v1v1v1
 Transferring g2_v1v1v1v1
 Adding separable TPDM
 Computing TPDM gradient
 --------------------------------------------------------
 2e gradient
  Atom          X               Y               Z
 --------------------------------------------------------
    1        -43.445772       17.959868        0.000000  
    2          5.350271      -34.639658       -0.000000  
    3         31.900225       -2.971472        0.000000  
    4          6.195276       19.651262       -0.000000  
 --------------------------------------------------------
 --------------------------------------------------------
 Final gradient
  Atom          X               Y               Z
 --------------------------------------------------------
    1        -43.445772       17.959868        0.000000  
    2          5.350271      -34.639658       -0.000000  
    3         31.900225       -2.971472        0.000000  
    4          6.195276       19.651262       -0.000000  
 --------------------------------------------------------
 Analytic gradient from two-electron contribution:   CPU 249.12 s  wall 71.29 s

 Total ccman2 time:   CPU 1768.29 s  wall 459.83 s


 --------------------------------------------------------------

                    Orbital Energies (a.u.)
 --------------------------------------------------------------

 Alpha MOs
 -- Occupied --
******* -80.056 -80.026 -65.179 -58.539 -58.537 -58.537 -26.327
 -9.859  -7.592  -7.566  -7.472  -7.464  -7.464  -5.486  -5.483
 -5.483  -5.459  -5.457  -5.457  -3.211  -3.208  -3.207  -3.198
 -3.198  -1.627  -1.051  -0.919  -0.775  -0.700  -0.697  -0.616
 -0.471  -0.466  -0.462  -0.393  -0.359
 -- Virtual --
 -0.016   0.020   0.063   0.066   0.079   0.088   0.097   0.107
  0.109   0.114   0.127   0.137   0.157   0.181   0.185   0.194
  0.332   0.341   0.351   0.371   0.385   0.397   0.411   0.422
  0.430   0.498   0.530   0.570   0.595   0.659   0.664   0.712
  0.724   0.775   0.790   0.815   0.820   0.874   0.889   0.889
  0.911   1.015   1.079   1.097   1.154   1.311   1.396   1.581
  1.640   1.647   1.773   1.832   1.843   1.940   1.972   2.004
  2.235   2.298   2.339   2.405   4.186   4.191   4.221   4.233
  4.517   4.533   4.547   4.549   4.594   4.752   6.897   6.938
  6.944   7.180   7.271   7.459   8.203   8.227   8.280  14.712
 14.751  14.760  14.781  14.856  14.881  49.463  68.732 165.861
166.066 293.886 293.908 293.9771028.402
 --------------------------------------------------------------

          Ground-State Mulliken Net Atomic Charges

     Atom                 Charge (a.u.)
  ----------------------------------------
      1 Br                   -0.200385
      2 P                     0.269895
      3 P                     0.122781
      4 F                    -0.192291
  ----------------------------------------
  Sum of atomic charges =    -0.000000

 -----------------------------------------------------------------
                    Cartesian Multipole Moments
 -----------------------------------------------------------------
    Charge (ESU x 10^10)
                -0.0000
    Dipole Moment (Debye)
         X      -0.8135      Y       1.2773      Z      -0.0000
       Tot       1.5143
    Quadrupole Moments (Debye-Ang)
        XX     -49.0919     XY      -2.0900     YY     -51.9854
        XZ       0.0000     YZ       0.0000     ZZ     -49.5171
    Octopole Moments (Debye-Ang^2)
       XXX      38.1069    XXY      -8.0052    XYY      15.3248
       YYY     -18.8334    XXZ      -0.0000    XYZ      -0.0000
       YYZ      -0.0000    XZZ      11.2044    YZZ      -7.6979
       ZZZ      -0.0000
    Hexadecapole Moments (Debye-Ang^3)
      XXXX    -683.2269   XXXY       4.6344   XXYY    -153.9029
      XYYY      -0.7462   YYYY    -269.0924   XXXZ       0.0000
      XXYZ       0.0000   XYYZ       0.0000   YYYZ       0.0000
      XXZZ    -125.8185   XYZZ       5.1653   YYZZ     -54.8368
      XZZZ       0.0000   YZZZ       0.0000   ZZZZ     -68.9431
 -----------------------------------------------------------------
 DrvMan completing analytic gradient of the correlated energy
 Correlated dipole moment
            1
    1  -0.3200533
    2   0.5025117
    3  -0.0000000
 Energy read as -3354.047813194
 Full Analytical Gradient: (in a.u., or Hartree/Bohr)
             1             2             3             4
    1   -0.00021914    0.00018471    0.00002392    0.00001051
    2    0.00017030   -0.00017692    0.00003256   -0.00002594
    3    0.00000000    0.00000000    0.00000000   -0.00000000
 Gradient time:  CPU 0.74 s  wall 0.77 s
 ----------------------------------------------------------------
             Standard Nuclear Orientation (Angstroms)
    I     Atom           X                Y                Z
 ----------------------------------------------------------------
    1      Br      1.3975316786    -0.2200037041    -0.0000000000
    2      P      -0.2961111886     1.2399643205     0.0000000000
    3      P      -2.0157713943     0.1330995526     0.0000000000
    4      F      -1.5817077787    -1.4289809392    -0.0000000000
 ----------------------------------------------------------------
 Nuclear Repulsion Energy =   383.4486870615 hartrees
 There are       37 alpha and       37 beta electrons

                       Distance Matrix (Angstroms)
             Br(  1)   P (  2)   P (  3)
   P (  2)  2.236053
   P (  3)  3.431519  2.045087
   F (  4)  3.215197  2.962436  1.621267

 Requested basis set is 6-311++G(d,p)
 There are 51 shells and 130 basis functions
 A cutoff of  1.0D-14 yielded   1140 shell pairs
 There are      7863 function pairs (      8627 Cartesian)
 Smallest overlap matrix eigenvalue = 7.80E-04
 Guess MOs from SCF MO coefficient file

 -----------------------------------------------------------------------
  General SCF calculation program by
  Eric Jon Sundstrom, Paul Horn, Yuezhi Mao, Dmitri Zuev, Alec White,
  David Stuck, Shaama M.S., Shane Yost, Joonho Lee, David Small,
  Daniel Levine, Susi Lehtola, Hugh Burton, Evgeny Epifanovsky
 -----------------------------------------------------------------------
 Hartree-Fock
 using 4 threads for integral computing
 -------------------------------------------------------
 OpenMP Integral computing Module                
 Release: version 2.0, May 2017, Q-Chem Inc. Pleasanton 
 -------------------------------------------------------
 A restricted SCF calculation will be
 performed using DIIS
 SCF converges when DIIS error is below 1.0e-08
 ---------------------------------------
  Cycle       Energy         DIIS error
 ---------------------------------------
    1   -3353.3238884713      5.05e-06  
    2   -3353.3238885836      1.46e-06  
    3   -3353.3238886008      5.40e-07  
    4   -3353.3238886029      2.53e-07  
    5   -3353.3238886033      7.78e-08  
    6   -3353.3238886033      2.16e-08  
    7   -3353.3238886033      8.07e-09  Convergence criterion met
 ---------------------------------------
 SCF time:   CPU 5.28s  wall 2.00s 
 SCF   energy in the final basis set =    -3353.3238886033
 Total energy in the final basis set =    -3353.3238886033


 ------------------------------------------------------------------------------

   CCMAN2: suite of methods based on coupled cluster
           and equation of motion theories.

   Components:
   * libvmm-1.3-trunk
     by Evgeny Epifanovsky, Ilya Kaliman.
   * libtensor-2.5-trunk
     by Evgeny Epifanovsky, Michael Wormit, Dmitry Zuev, Sam Manzer, 
        Ilya Kaliman.
   * libcc-2.5-trunk
     by Evgeny Epifanovsky, Arik Landau, Tomasz Kus, Kirill Khistyaev, 
        Dmitry Zuev, Prashant Manohar, Xintian Feng, Anna Krylov, 
        Matthew Goldey, Alec White, Thomas Jagau, Kaushik Nanda, 
        Anastasia Gunina, Alexander Kunitsa, Joonho Lee.

   CCMAN original authors:
   Anna I. Krylov, C. David Sherrill, Steven R. Gwaltney,
   Edward F. C. Byrd (2000)
   Sergey V. Levchenko, Lyudmila V. Slipchenko, Tao Wang,
   Ana-Maria C. Cristian (2003)
   Piotr A. Pieniazek, C. Melania Oana, Evgeny Epifanovsky (2007)
   Prashant Manohar (2009)

 ------------------------------------------------------------------------------


 Allocating and initializing 29808MB of RAM...
 Calculation will run on 4 cores.


 Alpha MOs, Restricted
 -- Occupied --                  
-490.05  -80.06  -80.03  -65.18  -58.54  -58.54  -58.54  -26.33
  1 A     2 A     3 A     4 A     5 A     6 A     7 A     8 A                  
 -9.859  -7.592  -7.566  -7.472  -7.464  -7.464  -5.486  -5.483
  9 A    10 A    11 A    12 A    13 A    14 A    15 A    16 A                  
 -5.483  -5.459  -5.457  -5.457  -3.211  -3.208  -3.207  -3.198
 17 A    18 A    19 A    20 A    21 A    22 A    23 A    24 A                  
 -3.198  -1.627  -1.051  -0.919  -0.775  -0.700  -0.697  -0.616
 25 A    26 A    27 A    28 A    29 A    30 A    31 A    32 A                  
 -0.471  -0.466  -0.462  -0.393  -0.359
 33 A    34 A    35 A    36 A    37 A                                          
 -- Virtual --                   
 -0.016   0.020   0.063   0.066   0.079   0.088   0.097   0.107
 38 A    39 A    40 A    41 A    42 A    43 A    44 A    45 A                  
  0.109   0.114   0.127   0.137   0.157   0.181   0.185   0.194
 46 A    47 A    48 A    49 A    50 A    51 A    52 A    53 A                  
  0.332   0.341   0.351   0.371   0.385   0.397   0.411   0.422
 54 A    55 A    56 A    57 A    58 A    59 A    60 A    61 A                  
  0.430   0.498   0.530   0.570   0.595   0.659   0.664   0.712
 62 A    63 A    64 A    65 A    66 A    67 A    68 A    69 A                  
  0.724   0.775   0.790   0.815   0.820   0.874   0.888   0.889
 70 A    71 A    72 A    73 A    74 A    75 A    76 A    77 A                  
  0.911   1.015   1.079   1.097   1.154   1.311   1.396   1.580
 78 A    79 A    80 A    81 A    82 A    83 A    84 A    85 A                  
  1.640   1.647   1.773   1.832   1.843   1.940   1.972   2.004
 86 A    87 A    88 A    89 A    90 A    91 A    92 A    93 A                  
  2.235   2.298   2.339   2.405   4.186   4.191   4.221   4.233
 94 A    95 A    96 A    97 A    98 A    99 A   100 A   101 A                  
  4.517   4.533   4.547   4.549   4.594   4.752   6.897   6.938
102 A   103 A   104 A   105 A   106 A   107 A   108 A   109 A                  
  6.944   7.180   7.271   7.459   8.203   8.227   8.280  14.712
110 A   111 A   112 A   113 A   114 A   115 A   116 A   117 A                  
 14.751  14.760  14.781  14.856  14.881  49.462  68.732 165.861
118 A   119 A   120 A   121 A   122 A   123 A   124 A   125 A                  
166.066 293.886 293.908 293.9771028.402
126 A   127 A   128 A   129 A   130 A                                          

 Beta MOs, Restricted
 -- Occupied --                  
-490.05  -80.06  -80.03  -65.18  -58.54  -58.54  -58.54  -26.33
  1 A     2 A     3 A     4 A     5 A     6 A     7 A     8 A                  
 -9.859  -7.592  -7.566  -7.472  -7.464  -7.464  -5.486  -5.483
  9 A    10 A    11 A    12 A    13 A    14 A    15 A    16 A                  
 -5.483  -5.459  -5.457  -5.457  -3.211  -3.208  -3.207  -3.198
 17 A    18 A    19 A    20 A    21 A    22 A    23 A    24 A                  
 -3.198  -1.627  -1.051  -0.919  -0.775  -0.700  -0.697  -0.616
 25 A    26 A    27 A    28 A    29 A    30 A    31 A    32 A                  
 -0.471  -0.466  -0.462  -0.393  -0.359
 33 A    34 A    35 A    36 A    37 A                                          
 -- Virtual --                   
 -0.016   0.020   0.063   0.066   0.079   0.088   0.097   0.107
 38 A    39 A    40 A    41 A    42 A    43 A    44 A    45 A                  
  0.109   0.114   0.127   0.137   0.157   0.181   0.185   0.194
 46 A    47 A    48 A    49 A    50 A    51 A    52 A    53 A                  
  0.332   0.341   0.351   0.371   0.385   0.397   0.411   0.422
 54 A    55 A    56 A    57 A    58 A    59 A    60 A    61 A                  
  0.430   0.498   0.530   0.570   0.595   0.659   0.664   0.712
 62 A    63 A    64 A    65 A    66 A    67 A    68 A    69 A                  
  0.724   0.775   0.790   0.815   0.820   0.874   0.888   0.889
 70 A    71 A    72 A    73 A    74 A    75 A    76 A    77 A                  
  0.911   1.015   1.079   1.097   1.154   1.311   1.396   1.580
 78 A    79 A    80 A    81 A    82 A    83 A    84 A    85 A                  
  1.640   1.647   1.773   1.832   1.843   1.940   1.972   2.004
 86 A    87 A    88 A    89 A    90 A    91 A    92 A    93 A                  
  2.235   2.298   2.339   2.405   4.186   4.191   4.221   4.233
 94 A    95 A    96 A    97 A    98 A    99 A   100 A   101 A                  
  4.517   4.533   4.547   4.549   4.594   4.752   6.897   6.938
102 A   103 A   104 A   105 A   106 A   107 A   108 A   109 A                  
  6.944   7.180   7.271   7.459   8.203   8.227   8.280  14.712
110 A   111 A   112 A   113 A   114 A   115 A   116 A   117 A                  
 14.751  14.760  14.781  14.856  14.881  49.462  68.732 165.861
118 A   119 A   120 A   121 A   122 A   123 A   124 A   125 A                  
166.066 293.886 293.908 293.9771028.402
126 A   127 A   128 A   129 A   130 A                                          

 Occupation and symmetry of molecular orbitals

 Point group: C1 (1 irreducible representation).

                           A     All 
 -------------------------------------
 All molecular orbitals:
  - Alpha                  130   130 
  - Beta                   130   130 
 -------------------------------------
 Alpha orbitals:
  - Frozen occupied        20    20  
  - Active occupied        17    17  
  - Active virtual         93    93  
  - Frozen virtual         0     0   
 -------------------------------------
 Beta orbitals:
  - Frozen occupied        20    20  
  - Active occupied        17    17  
  - Active virtual         93    93  
  - Frozen virtual         0     0   
 -------------------------------------

 Import integrals:   CPU 0.00 s  wall 0.00 s

 Import integrals:   CPU 41.69 s  wall 10.98 s

 MP2 amplitudes:   CPU 0.12 s  wall 0.09 s

Running a double precision version
           CCSD T amplitudes will be solved using DIIS.

           Start     Size      MaxIter   EConv     TConv     
           3         7         100       1.00e-07  1.00e-05  
 ------------------------------------------------------------------------------
           Energy (a.u.)   Ediff      Tdiff       Comment
 ------------------------------------------------------------------------------
         -3354.03277238                           
     1   -3354.02346405   9.31e-03   7.83e-01     
     2   -3354.04507792   2.16e-02   9.98e-02     
     3   -3354.04470204   3.76e-04   4.34e-02     
     4   -3354.04697546   2.27e-03   1.67e-02     Switched to DIIS steps.
     5   -3354.04779281   8.17e-04   1.35e-02     
     6   -3354.04781821   2.54e-05   2.69e-03     
     7   -3354.04781125   6.96e-06   1.28e-03     
     8   -3354.04781245   1.20e-06   2.58e-04     
     9   -3354.04781306   6.12e-07   1.22e-04     
    10   -3354.04781300   5.68e-08   4.66e-05     
    11   -3354.04781327   2.72e-07   2.69e-05     
    12   -3354.04781332   5.21e-08   1.52e-05     
    13   -3354.04781323   9.50e-08   3.75e-06     
 ------------------------------------------------------------------------------
         -3354.04781323                           CCSD T converged.

End of double precision
 SCF energy                 = -3353.32388860
 MP2 energy                 = -3354.03277238
 CCSD correlation energy     =    -0.72392463
 CCSD total energy           = -3354.04781323

 CCSD  T1^2 = 0.0124  T2^2 = 0.2762  Leading amplitudes:

 Amplitude    Orbitals with energies
  0.0257       31 (A) A                  ->    38 (A) A                   
              -0.6967                         -0.0156                     
  0.0257       31 (A) B                  ->    38 (A) B                   
              -0.6967                         -0.0156                     
 -0.0211       37 (A) A                  ->    58 (A) A                   
              -0.3592                          0.3850                     
 -0.0211       37 (A) B                  ->    58 (A) B                   
              -0.3592                          0.3850                     

 Amplitude    Orbitals with energies
 -0.1445       37 (A) A      37 (A) B    ->    38 (A) A      38 (A) B     
              -0.3592       -0.3592           -0.0156       -0.0156       
  0.1445       37 (A) A      37 (A) B    ->    38 (A) B      38 (A) A     
              -0.3592       -0.3592           -0.0156       -0.0156       
  0.1445       37 (A) B      37 (A) A    ->    38 (A) A      38 (A) B     
              -0.3592       -0.3592           -0.0156       -0.0156       
 -0.1445       37 (A) B      37 (A) A    ->    38 (A) B      38 (A) A     
              -0.3592       -0.3592           -0.0156       -0.0156       

 Computing CCSD intemediates for later calculations in double precision
 Finished.

Running a double precision version
           CCSD Lambda amplitudes will be solved using DIIS.
           Start     Size      MaxIter   EConv     LConv     
           3         7         100       1.00e-07  1.00e-05  
 ------------------------------------------------------------------------------
            Enorm      Ldiff       Comment
 ------------------------------------------------------------------------------
     1     6.25e-02   4.45e-02     
     2     1.75e-02   7.32e-03     
     3     7.35e-03   1.79e-03     
     4     3.98e-03   1.30e-03     Switched to DIIS steps.
     5     1.05e-03   7.33e-04     
     6     4.99e-04   1.56e-04     
     7     1.45e-04   4.00e-05     
     8     6.27e-05   2.33e-06     
     9     2.35e-05   3.65e-06     
    10     9.49e-06   1.69e-06     
    11     4.21e-06   4.72e-07     
    12     1.59e-06   2.22e-07     
    13     8.51e-07   3.05e-09     
    14     4.03e-07   2.07e-08     
    15     1.85e-07   1.70e-09     
    16     8.78e-08   1.96e-09     
 ------------------------------------------------------------------------------
                                   CCSD Lambda converged.

 Computing density matrices in double precision...
           Orbital response amplitudes will be solved using DIIS.
           Start     Size      MaxIter   EConv     LConv     
           3         7         100       1.00e-06  1.00e-06  
 ------------------------------------------------------------------------------
            Enorm      Ldiff       Comment
 ------------------------------------------------------------------------------
     1     1.16e-01   6.09e-03     
     2     1.18e-01   7.93e-03     
     3     1.46e-01   3.18e-02     
     4     1.24e-02   6.67e-02     Switched to DIIS steps.
     5     4.76e-03   1.75e-03     
     6     1.25e-03   8.92e-05     
     7     2.50e-04   1.67e-04     
     8     1.33e-04   6.96e-05     
     9     4.04e-05   2.05e-05     
    10     1.42e-05   3.28e-06     
    11     4.79e-06   2.63e-07     
    12     1.44e-06   3.23e-07     
    13     4.09e-07   1.99e-07     
 ------------------------------------------------------------------------------
                                   Orbital response converged.

 Computing density matrices... Done.
 CCSD calculation:   CPU 1473.66 s  wall 376.33 s

 Transferring MO TPDM to AO TPDM
 Transferring g2_o1o1o1o1
 Transferring g2_o1o1o1v1
 Transferring g2_o1o1v1v1
 Transferring g2_o1v1o1v1
 Transferring g2_o1v1v1v1
 Transferring g2_v1v1v1v1
 Adding separable TPDM
 Computing TPDM gradient
 --------------------------------------------------------
 2e gradient
  Atom          X               Y               Z
 --------------------------------------------------------
    1        -43.446460       17.939720        0.000000  
    2          5.361217      -34.621646       -0.000000  
    3         31.896633       -2.967641        0.000000  
    4          6.188611       19.649567       -0.000000  
 --------------------------------------------------------
 --------------------------------------------------------
 Final gradient
  Atom          X               Y               Z
 --------------------------------------------------------
    1        -43.446460       17.939720        0.000000  
    2          5.361217      -34.621646       -0.000000  
    3         31.896633       -2.967641        0.000000  
    4          6.188611       19.649567       -0.000000  
 --------------------------------------------------------
 Analytic gradient from two-electron contribution:   CPU 251.15 s  wall 72.02 s

 Total ccman2 time:   CPU 1770.47 s  wall 460.68 s


 --------------------------------------------------------------

                    Orbital Energies (a.u.)
 --------------------------------------------------------------

 Alpha MOs
 -- Occupied --
******* -80.056 -80.026 -65.179 -58.539 -58.537 -58.537 -26.327
 -9.859  -7.592  -7.566  -7.472  -7.464  -7.464  -5.486  -5.483
 -5.483  -5.459  -5.457  -5.457  -3.211  -3.208  -3.207  -3.198
 -3.198  -1.627  -1.051  -0.919  -0.775  -0.700  -0.697  -0.616
 -0.471  -0.466  -0.462  -0.393  -0.359
 -- Virtual --
 -0.016   0.020   0.063   0.066   0.079   0.088   0.097   0.107
  0.109   0.114   0.127   0.137   0.157   0.181   0.185   0.194
  0.332   0.341   0.351   0.371   0.385   0.397   0.411   0.422
  0.430   0.498   0.530   0.570   0.595   0.659   0.664   0.712
  0.724   0.775   0.790   0.815   0.820   0.874   0.888   0.889
  0.911   1.015   1.079   1.097   1.154   1.311   1.396   1.580
  1.640   1.647   1.773   1.832   1.843   1.940   1.972   2.004
  2.235   2.298   2.339   2.405   4.186   4.191   4.221   4.233
  4.517   4.533   4.547   4.549   4.594   4.752   6.897   6.938
  6.944   7.180   7.271   7.459   8.203   8.227   8.280  14.712
 14.751  14.760  14.781  14.856  14.881  49.462  68.732 165.861
166.066 293.886 293.908 293.9771028.402
 --------------------------------------------------------------

          Ground-State Mulliken Net Atomic Charges

     Atom                 Charge (a.u.)
  ----------------------------------------
      1 Br                   -0.200337
      2 P                     0.269836
      3 P                     0.122821
      4 F                    -0.192320
  ----------------------------------------
  Sum of atomic charges =     0.000000

 -----------------------------------------------------------------
                    Cartesian Multipole Moments
 -----------------------------------------------------------------
    Charge (ESU x 10^10)
                -0.0000
    Dipole Moment (Debye)
         X      -0.8140      Y       1.2763      Z      -0.0000
       Tot       1.5138
    Quadrupole Moments (Debye-Ang)
        XX     -49.0888     XY      -2.0893     YY     -51.9890
        XZ       0.0000     YZ       0.0000     ZZ     -49.5172
    Octopole Moments (Debye-Ang^2)
       XXX      38.0499    XXY      -8.0270    XYY      15.3053
       YYY     -18.8921    XXZ      -0.0000    XYZ       0.0000
       YYZ      -0.0000    XZZ      11.1855    YZZ      -7.7172
       ZZZ      -0.0000
    Hexadecapole Moments (Debye-Ang^3)
      XXXX    -683.4718   XXXY       4.5661   XXYY    -153.9568
      XYYY      -0.7993   YYYY    -269.0663   XXXZ       0.0000
      XXYZ       0.0000   XYYZ       0.0000   YYYZ       0.0000
      XXZZ    -125.8698   XYZZ       5.1436   YYZZ     -54.8295
      XZZZ       0.0000   YZZZ       0.0000   ZZZZ     -68.9432
 -----------------------------------------------------------------
 DrvMan completing analytic gradient of the correlated energy
 Correlated dipole moment
            1
    1  -0.3202422
    2   0.5021451
    3  -0.0000000
 Energy read as -3354.047813230
 Full Analytical Gradient: (in a.u., or Hartree/Bohr)
             1             2             3             4
    1   -0.00016225    0.00016998   -0.00001848    0.00001075
    2    0.00017066   -0.00020188    0.00004671   -0.00001549
    3    0.00000000   -0.00000000   -0.00000000    0.00000000
 Gradient time:  CPU 0.73 s  wall 0.76 s
 ----------------------------------------------------------------
             Standard Nuclear Orientation (Angstroms)
    I     Atom           X                Y                Z
 ----------------------------------------------------------------
    1      Br      1.3975316786    -0.2220037041    -0.0000000000
    2      P      -0.2961111886     1.2399643205     0.0000000000
    3      P      -2.0157713943     0.1330995526     0.0000000000
    4      F      -1.5817077787    -1.4289809392    -0.0000000000
 ----------------------------------------------------------------
 Nuclear Repulsion Energy =   383.3833945346 hartrees
 There are       37 alpha and       37 beta electrons

                       Distance Matrix (Angstroms)
             Br(  1)   P (  2)   P (  3)
   P (  2)  2.237359
   P (  3)  3.431725  2.045087
   F (  4)  3.214446  2.962436  1.621267

 Requested basis set is 6-311++G(d,p)
 There are 51 shells and 130 basis functions
 A cutoff of  1.0D-14 yielded   1140 shell pairs
 There are      7863 function pairs (      8627 Cartesian)
 Smallest overlap matrix eigenvalue = 7.81E-04
 Guess MOs from SCF MO coefficient file

 -----------------------------------------------------------------------
  General SCF calculation program by
  Eric Jon Sundstrom, Paul Horn, Yuezhi Mao, Dmitri Zuev, Alec White,
  David Stuck, Shaama M.S., Shane Yost, Joonho Lee, David Small,
  Daniel Levine, Susi Lehtola, Hugh Burton, Evgeny Epifanovsky
 -----------------------------------------------------------------------
 Hartree-Fock
 using 4 threads for integral computing
 -------------------------------------------------------
 OpenMP Integral computing Module                
 Release: version 2.0, May 2017, Q-Chem Inc. Pleasanton 
 -------------------------------------------------------
 A restricted SCF calculation will be
 performed using DIIS
 SCF converges when DIIS error is below 1.0e-08
 ---------------------------------------
  Cycle       Energy         DIIS error
 ---------------------------------------
    1   -3353.3238752083      1.05e-05  
    2   -3353.3238755947      2.78e-06  
    3   -3353.3238756382      1.30e-06  
    4   -3353.3238756450      4.42e-07  
    5   -3353.3238756464      1.76e-07  
    6   -3353.3238756466      5.82e-08  
    7   -3353.3238756467      3.03e-08  
    8   -3353.3238756467      1.27e-08  
    9   -3353.3238756467      4.90e-09  Convergence criterion met
 ---------------------------------------
 SCF time:   CPU 6.75s  wall 2.00s 
 SCF   energy in the final basis set =    -3353.3238756467
 Total energy in the final basis set =    -3353.3238756467


 ------------------------------------------------------------------------------

   CCMAN2: suite of methods based on coupled cluster
           and equation of motion theories.

   Components:
   * libvmm-1.3-trunk
     by Evgeny Epifanovsky, Ilya Kaliman.
   * libtensor-2.5-trunk
     by Evgeny Epifanovsky, Michael Wormit, Dmitry Zuev, Sam Manzer, 
        Ilya Kaliman.
   * libcc-2.5-trunk
     by Evgeny Epifanovsky, Arik Landau, Tomasz Kus, Kirill Khistyaev, 
        Dmitry Zuev, Prashant Manohar, Xintian Feng, Anna Krylov, 
        Matthew Goldey, Alec White, Thomas Jagau, Kaushik Nanda, 
        Anastasia Gunina, Alexander Kunitsa, Joonho Lee.

   CCMAN original authors:
   Anna I. Krylov, C. David Sherrill, Steven R. Gwaltney,
   Edward F. C. Byrd (2000)
   Sergey V. Levchenko, Lyudmila V. Slipchenko, Tao Wang,
   Ana-Maria C. Cristian (2003)
   Piotr A. Pieniazek, C. Melania Oana, Evgeny Epifanovsky (2007)
   Prashant Manohar (2009)

 ------------------------------------------------------------------------------


 Allocating and initializing 29808MB of RAM...
 Calculation will run on 4 cores.


 Alpha MOs, Restricted
 -- Occupied --                  
-490.05  -80.06  -80.03  -65.18  -58.54  -58.54  -58.54  -26.33
  1 A     2 A     3 A     4 A     5 A     6 A     7 A     8 A                  
 -9.858  -7.592  -7.566  -7.472  -7.464  -7.464  -5.486  -5.483
  9 A    10 A    11 A    12 A    13 A    14 A    15 A    16 A                  
 -5.483  -5.459  -5.457  -5.457  -3.211  -3.208  -3.207  -3.198
 17 A    18 A    19 A    20 A    21 A    22 A    23 A    24 A                  
 -3.198  -1.627  -1.051  -0.920  -0.775  -0.701  -0.697  -0.616
 25 A    26 A    27 A    28 A    29 A    30 A    31 A    32 A                  
 -0.471  -0.466  -0.462  -0.393  -0.359
 33 A    34 A    35 A    36 A    37 A                                          
 -- Virtual --                   
 -0.016   0.020   0.062   0.066   0.079   0.088   0.097   0.107
 38 A    39 A    40 A    41 A    42 A    43 A    44 A    45 A                  
  0.109   0.114   0.127   0.137   0.157   0.181   0.185   0.194
 46 A    47 A    48 A    49 A    50 A    51 A    52 A    53 A                  
  0.332   0.341   0.351   0.371   0.385   0.397   0.411   0.422
 54 A    55 A    56 A    57 A    58 A    59 A    60 A    61 A                  
  0.430   0.498   0.530   0.570   0.595   0.659   0.664   0.712
 62 A    63 A    64 A    65 A    66 A    67 A    68 A    69 A                  
  0.724   0.775   0.790   0.815   0.820   0.874   0.888   0.889
 70 A    71 A    72 A    73 A    74 A    75 A    76 A    77 A                  
  0.911   1.015   1.079   1.097   1.154   1.311   1.395   1.580
 78 A    79 A    80 A    81 A    82 A    83 A    84 A    85 A                  
  1.640   1.647   1.773   1.832   1.843   1.940   1.972   2.004
 86 A    87 A    88 A    89 A    90 A    91 A    92 A    93 A                  
  2.235   2.298   2.339   2.405   4.186   4.191   4.221   4.233
 94 A    95 A    96 A    97 A    98 A    99 A   100 A   101 A                  
  4.517   4.533   4.547   4.549   4.594   4.752   6.897   6.938
102 A   103 A   104 A   105 A   106 A   107 A   108 A   109 A                  
  6.944   7.180   7.270   7.459   8.203   8.227   8.280  14.712
110 A   111 A   112 A   113 A   114 A   115 A   116 A   117 A                  
 14.751  14.760  14.781  14.856  14.880  49.462  68.732 165.861
118 A   119 A   120 A   121 A   122 A   123 A   124 A   125 A                  
166.066 293.886 293.908 293.9771028.402
126 A   127 A   128 A   129 A   130 A                                          

 Beta MOs, Restricted
 -- Occupied --                  
-490.05  -80.06  -80.03  -65.18  -58.54  -58.54  -58.54  -26.33
  1 A     2 A     3 A     4 A     5 A     6 A     7 A     8 A                  
 -9.858  -7.592  -7.566  -7.472  -7.464  -7.464  -5.486  -5.483
  9 A    10 A    11 A    12 A    13 A    14 A    15 A    16 A                  
 -5.483  -5.459  -5.457  -5.457  -3.211  -3.208  -3.207  -3.198
 17 A    18 A    19 A    20 A    21 A    22 A    23 A    24 A                  
 -3.198  -1.627  -1.051  -0.920  -0.775  -0.701  -0.697  -0.616
 25 A    26 A    27 A    28 A    29 A    30 A    31 A    32 A                  
 -0.471  -0.466  -0.462  -0.393  -0.359
 33 A    34 A    35 A    36 A    37 A                                          
 -- Virtual --                   
 -0.016   0.020   0.062   0.066   0.079   0.088   0.097   0.107
 38 A    39 A    40 A    41 A    42 A    43 A    44 A    45 A                  
  0.109   0.114   0.127   0.137   0.157   0.181   0.185   0.194
 46 A    47 A    48 A    49 A    50 A    51 A    52 A    53 A                  
  0.332   0.341   0.351   0.371   0.385   0.397   0.411   0.422
 54 A    55 A    56 A    57 A    58 A    59 A    60 A    61 A                  
  0.430   0.498   0.530   0.570   0.595   0.659   0.664   0.712
 62 A    63 A    64 A    65 A    66 A    67 A    68 A    69 A                  
  0.724   0.775   0.790   0.815   0.820   0.874   0.888   0.889
 70 A    71 A    72 A    73 A    74 A    75 A    76 A    77 A                  
  0.911   1.015   1.079   1.097   1.154   1.311   1.395   1.580
 78 A    79 A    80 A    81 A    82 A    83 A    84 A    85 A                  
  1.640   1.647   1.773   1.832   1.843   1.940   1.972   2.004
 86 A    87 A    88 A    89 A    90 A    91 A    92 A    93 A                  
  2.235   2.298   2.339   2.405   4.186   4.191   4.221   4.233
 94 A    95 A    96 A    97 A    98 A    99 A   100 A   101 A                  
  4.517   4.533   4.547   4.549   4.594   4.752   6.897   6.938
102 A   103 A   104 A   105 A   106 A   107 A   108 A   109 A                  
  6.944   7.180   7.270   7.459   8.203   8.227   8.280  14.712
110 A   111 A   112 A   113 A   114 A   115 A   116 A   117 A                  
 14.751  14.760  14.781  14.856  14.880  49.462  68.732 165.861
118 A   119 A   120 A   121 A   122 A   123 A   124 A   125 A                  
166.066 293.886 293.908 293.9771028.402
126 A   127 A   128 A   129 A   130 A                                          

 Occupation and symmetry of molecular orbitals

 Point group: C1 (1 irreducible representation).

                           A     All 
 -------------------------------------
 All molecular orbitals:
  - Alpha                  130   130 
  - Beta                   130   130 
 -------------------------------------
 Alpha orbitals:
  - Frozen occupied        20    20  
  - Active occupied        17    17  
  - Active virtual         93    93  
  - Frozen virtual         0     0   
 -------------------------------------
 Beta orbitals:
  - Frozen occupied        20    20  
  - Active occupied        17    17  
  - Active virtual         93    93  
  - Frozen virtual         0     0   
 -------------------------------------

 Import integrals:   CPU 0.00 s  wall 0.00 s

 Import integrals:   CPU 41.27 s  wall 10.72 s

 MP2 amplitudes:   CPU 0.12 s  wall 0.09 s

Running a double precision version
           CCSD T amplitudes will be solved using DIIS.

           Start     Size      MaxIter   EConv     TConv     
           3         7         100       1.00e-07  1.00e-05  
 ------------------------------------------------------------------------------
           Energy (a.u.)   Ediff      Tdiff       Comment
 ------------------------------------------------------------------------------
         -3354.03276409                           
     1   -3354.02345930   9.30e-03   7.83e-01     
     2   -3354.04507679   2.16e-02   9.98e-02     
     3   -3354.04470093   3.76e-04   4.34e-02     
     4   -3354.04697519   2.27e-03   1.67e-02     Switched to DIIS steps.
     5   -3354.04779299   8.18e-04   1.36e-02     
     6   -3354.04781840   2.54e-05   2.69e-03     
     7   -3354.04781144   6.96e-06   1.28e-03     
     8   -3354.04781265   1.20e-06   2.58e-04     
     9   -3354.04781326   6.14e-07   1.22e-04     
    10   -3354.04781320   5.66e-08   4.67e-05     
    11   -3354.04781347   2.72e-07   2.69e-05     
    12   -3354.04781353   5.21e-08   1.52e-05     
    13   -3354.04781343   9.51e-08   3.76e-06     
 ------------------------------------------------------------------------------
         -3354.04781343                           CCSD T converged.

End of double precision
 SCF energy                 = -3353.32387565
 MP2 energy                 = -3354.03276409
 CCSD correlation energy     =    -0.72393778
 CCSD total energy           = -3354.04781343

 CCSD  T1^2 = 0.0124  T2^2 = 0.2762  Leading amplitudes:

 Amplitude    Orbitals with energies
  0.0257       31 (A) A                  ->    38 (A) A                   
              -0.6968                         -0.0157                     
  0.0257       31 (A) B                  ->    38 (A) B                   
              -0.6968                         -0.0157                     
  0.0211       37 (A) A                  ->    58 (A) A                   
              -0.3593                          0.3850                     
  0.0211       37 (A) B                  ->    58 (A) B                   
              -0.3593                          0.3850                     

 Amplitude    Orbitals with energies
 -0.1445       37 (A) A      37 (A) B    ->    38 (A) A      38 (A) B     
              -0.3593       -0.3593           -0.0157       -0.0157       
  0.1445       37 (A) A      37 (A) B    ->    38 (A) B      38 (A) A     
              -0.3593       -0.3593           -0.0157       -0.0157       
  0.1445       37 (A) B      37 (A) A    ->    38 (A) A      38 (A) B     
              -0.3593       -0.3593           -0.0157       -0.0157       
 -0.1445       37 (A) B      37 (A) A    ->    38 (A) B      38 (A) A     
              -0.3593       -0.3593           -0.0157       -0.0157       

 Computing CCSD intemediates for later calculations in double precision
 Finished.

Running a double precision version
           CCSD Lambda amplitudes will be solved using DIIS.
           Start     Size      MaxIter   EConv     LConv     
           3         7         100       1.00e-07  1.00e-05  
 ------------------------------------------------------------------------------
            Enorm      Ldiff       Comment
 ------------------------------------------------------------------------------
     1     6.25e-02   4.45e-02     
     2     1.75e-02   7.32e-03     
     3     7.36e-03   1.79e-03     
     4     3.98e-03   1.30e-03     Switched to DIIS steps.
     5     1.05e-03   7.34e-04     
     6     4.99e-04   1.56e-04     
     7     1.46e-04   4.00e-05     
     8     6.28e-05   2.33e-06     
     9     2.35e-05   3.66e-06     
    10     9.50e-06   1.69e-06     
    11     4.21e-06   4.73e-07     
    12     1.59e-06   2.22e-07     
    13     8.51e-07   2.96e-09     
    14     4.02e-07   2.07e-08     
    15     1.85e-07   1.70e-09     
    16     8.79e-08   1.95e-09     
 ------------------------------------------------------------------------------
                                   CCSD Lambda converged.

 Computing density matrices in double precision...
           Orbital response amplitudes will be solved using DIIS.
           Start     Size      MaxIter   EConv     LConv     
           3         7         100       1.00e-06  1.00e-06  
 ------------------------------------------------------------------------------
            Enorm      Ldiff       Comment
 ------------------------------------------------------------------------------
     1     1.16e-01   6.12e-03     
     2     1.18e-01   7.90e-03     
     3     1.46e-01   3.18e-02     
     4     1.24e-02   6.68e-02     Switched to DIIS steps.
     5     4.72e-03   1.74e-03     
     6     1.25e-03   9.05e-05     
     7     2.50e-04   1.66e-04     
     8     1.33e-04   6.97e-05     
     9     4.05e-05   2.06e-05     
    10     1.42e-05   3.30e-06     
    11     4.80e-06   2.68e-07     
    12     1.44e-06   3.26e-07     
    13     4.10e-07   2.00e-07     
 ------------------------------------------------------------------------------
                                   Orbital response converged.

 Computing density matrices... Done.
 CCSD calculation:   CPU 1473.57 s  wall 376.35 s

 Transferring MO TPDM to AO TPDM
 Transferring g2_o1o1o1o1
 Transferring g2_o1o1o1v1
 Transferring g2_o1o1v1v1
 Transferring g2_o1v1o1v1
 Transferring g2_o1v1v1v1
 Transferring g2_v1v1v1v1
 Adding separable TPDM
 Computing TPDM gradient
 --------------------------------------------------------
 2e gradient
  Atom          X               Y               Z
 --------------------------------------------------------
    1        -43.414474       17.947872        0.000000  
    2          5.326242      -34.620533       -0.000000  
    3         31.895165       -2.974697        0.000000  
    4          6.193067       19.647357       -0.000000  
 --------------------------------------------------------
 --------------------------------------------------------
 Final gradient
  Atom          X               Y               Z
 --------------------------------------------------------
    1        -43.414474       17.947872        0.000000  
    2          5.326242      -34.620533       -0.000000  
    3         31.895165       -2.974697        0.000000  
    4          6.193067       19.647357       -0.000000  
 --------------------------------------------------------
 Analytic gradient from two-electron contribution:   CPU 247.85 s  wall 69.59 s

 Total ccman2 time:   CPU 1766.21 s  wall 457.85 s


 --------------------------------------------------------------

                    Orbital Energies (a.u.)
 --------------------------------------------------------------

 Alpha MOs
 -- Occupied --
******* -80.056 -80.026 -65.179 -58.539 -58.537 -58.537 -26.327
 -9.858  -7.592  -7.566  -7.472  -7.464  -7.464  -5.486  -5.483
 -5.483  -5.459  -5.457  -5.457  -3.211  -3.208  -3.207  -3.198
 -3.198  -1.627  -1.051  -0.920  -0.775  -0.701  -0.697  -0.616
 -0.471  -0.466  -0.462  -0.393  -0.359
 -- Virtual --
 -0.016   0.020   0.062   0.066   0.079   0.088   0.097   0.107
  0.109   0.114   0.127   0.137   0.157   0.181   0.185   0.194
  0.332   0.341   0.351   0.371   0.385   0.397   0.411   0.422
  0.430   0.498   0.530   0.570   0.595   0.659   0.664   0.712
  0.724   0.775   0.790   0.815   0.820   0.874   0.888   0.889
  0.911   1.015   1.079   1.097   1.154   1.311   1.395   1.580
  1.640   1.647   1.773   1.832   1.843   1.940   1.972   2.004
  2.235   2.298   2.339   2.405   4.186   4.191   4.221   4.233
  4.517   4.533   4.547   4.549   4.594   4.752   6.897   6.938
  6.944   7.180   7.270   7.459   8.203   8.227   8.280  14.712
 14.751  14.760  14.781  14.856  14.880  49.462  68.732 165.861
166.066 293.886 293.908 293.9771028.402
 --------------------------------------------------------------

          Ground-State Mulliken Net Atomic Charges

     Atom                 Charge (a.u.)
  ----------------------------------------
      1 Br                   -0.200683
      2 P                     0.270110
      3 P                     0.122826
      4 F                    -0.192253
  ----------------------------------------
  Sum of atomic charges =    -0.000000

 -----------------------------------------------------------------
                    Cartesian Multipole Moments
 -----------------------------------------------------------------
    Charge (ESU x 10^10)
                -0.0000
    Dipole Moment (Debye)
         X      -0.8193      Y       1.2797      Z      -0.0000
       Tot       1.5195
    Quadrupole Moments (Debye-Ang)
        XX     -49.0915     XY      -2.0914     YY     -51.9822
        XZ      -0.0000     YZ      -0.0000     ZZ     -49.5193
    Octopole Moments (Debye-Ang^2)
       XXX      38.0225    XXY      -7.9886    XYY      15.2999
       YYY     -18.7679    XXZ       0.0000    XYZ       0.0000
       YYZ      -0.0000    XZZ      11.1776    YZZ      -7.6776
       ZZZ      -0.0000
    Hexadecapole Moments (Debye-Ang^3)
      XXXX    -683.5058   XXXY       4.7090   XXYY    -153.9541
      XYYY      -0.6675   YYYY    -269.1123   XXXZ      -0.0000
      XXYZ      -0.0000   XYYZ      -0.0000   YYYZ      -0.0000
      XXZZ    -125.8710   XYZZ       5.1942   YYZZ     -54.8443
      XZZZ       0.0000   YZZZ      -0.0000   ZZZZ     -68.9488
 -----------------------------------------------------------------
 DrvMan completing analytic gradient of the correlated energy
 Correlated dipole moment
            1
    1  -0.3223525
    2   0.5034701
    3  -0.0000000
 Energy read as -3354.047813431
 Full Analytical Gradient: (in a.u., or Hartree/Bohr)
             1             2             3             4
    1    0.00007108   -0.00008194   -0.00001430    0.00002517
    2   -0.00006368    0.00004661    0.00005862   -0.00004154
    3   -0.00000000   -0.00000000    0.00000000   -0.00000000
 Gradient time:  CPU 0.72 s  wall 0.74 s
 ----------------------------------------------------------------
             Standard Nuclear Orientation (Angstroms)
    I     Atom           X                Y                Z
 ----------------------------------------------------------------
    1      Br      1.3975316786    -0.2210037041     0.0010000000
    2      P      -0.2961111886     1.2399643205     0.0000000000
    3      P      -2.0157713943     0.1330995526     0.0000000000
    4      F      -1.5817077787    -1.4289809392    -0.0000000000
 ----------------------------------------------------------------
 Nuclear Repulsion Energy =   383.4160237370 hartrees
 There are       37 alpha and       37 beta electrons

                       Distance Matrix (Angstroms)
             Br(  1)   P (  2)   P (  3)
   P (  2)  2.236706
   P (  3)  3.431622  2.045087
   F (  4)  3.214822  2.962436  1.621267

 Requested basis set is 6-311++G(d,p)
 There are 51 shells and 130 basis functions
 A cutoff of  1.0D-14 yielded   1140 shell pairs
 There are      7863 function pairs (      8627 Cartesian)
 Smallest overlap matrix eigenvalue = 7.80E-04
 Guess MOs from SCF MO coefficient file

 -----------------------------------------------------------------------
  General SCF calculation program by
  Eric Jon Sundstrom, Paul Horn, Yuezhi Mao, Dmitri Zuev, Alec White,
  David Stuck, Shaama M.S., Shane Yost, Joonho Lee, David Small,
  Daniel Levine, Susi Lehtola, Hugh Burton, Evgeny Epifanovsky
 -----------------------------------------------------------------------
 Hartree-Fock
 using 4 threads for integral computing
 -------------------------------------------------------
 OpenMP Integral computing Module                
 Release: version 2.0, May 2017, Q-Chem Inc. Pleasanton 
 -------------------------------------------------------
 A restricted SCF calculation will be
 performed using DIIS
 SCF converges when DIIS error is below 1.0e-08
 ---------------------------------------
  Cycle       Energy         DIIS error
 ---------------------------------------
    1   -3353.3238820519      6.31e-06  
    2   -3353.3238822084      1.74e-06  
    3   -3353.3238822292      7.68e-07  
    4   -3353.3238822323      2.99e-07  
    5   -3353.3238822330      1.10e-07  
    6   -3353.3238822330      3.60e-08  
    7   -3353.3238822330      1.86e-08  
    8   -3353.3238822331      7.65e-09  Convergence criterion met
 ---------------------------------------
 SCF time:   CPU 6.00s  wall 2.00s 
 SCF   energy in the final basis set =    -3353.3238822331
 Total energy in the final basis set =    -3353.3238822331


 ------------------------------------------------------------------------------

   CCMAN2: suite of methods based on coupled cluster
           and equation of motion theories.

   Components:
   * libvmm-1.3-trunk
     by Evgeny Epifanovsky, Ilya Kaliman.
   * libtensor-2.5-trunk
     by Evgeny Epifanovsky, Michael Wormit, Dmitry Zuev, Sam Manzer, 
        Ilya Kaliman.
   * libcc-2.5-trunk
     by Evgeny Epifanovsky, Arik Landau, Tomasz Kus, Kirill Khistyaev, 
        Dmitry Zuev, Prashant Manohar, Xintian Feng, Anna Krylov, 
        Matthew Goldey, Alec White, Thomas Jagau, Kaushik Nanda, 
        Anastasia Gunina, Alexander Kunitsa, Joonho Lee.

   CCMAN original authors:
   Anna I. Krylov, C. David Sherrill, Steven R. Gwaltney,
   Edward F. C. Byrd (2000)
   Sergey V. Levchenko, Lyudmila V. Slipchenko, Tao Wang,
   Ana-Maria C. Cristian (2003)
   Piotr A. Pieniazek, C. Melania Oana, Evgeny Epifanovsky (2007)
   Prashant Manohar (2009)

 ------------------------------------------------------------------------------


 Allocating and initializing 29808MB of RAM...
 Calculation will run on 4 cores.


 Alpha MOs, Restricted
 -- Occupied --                  
-490.05  -80.06  -80.03  -65.18  -58.54  -58.54  -58.54  -26.33
  1 A     2 A     3 A     4 A     5 A     6 A     7 A     8 A                  
 -9.859  -7.592  -7.566  -7.472  -7.464  -7.464  -5.486  -5.483
  9 A    10 A    11 A    12 A    13 A    14 A    15 A    16 A                  
 -5.483  -5.459  -5.457  -5.457  -3.211  -3.208  -3.207  -3.198
 17 A    18 A    19 A    20 A    21 A    22 A    23 A    24 A                  
 -3.198  -1.627  -1.051  -0.919  -0.775  -0.700  -0.697  -0.616
 25 A    26 A    27 A    28 A    29 A    30 A    31 A    32 A                  
 -0.471  -0.466  -0.462  -0.393  -0.359
 33 A    34 A    35 A    36 A    37 A                                          
 -- Virtual --                   
 -0.016   0.020   0.062   0.066   0.079   0.088   0.097   0.107
 38 A    39 A    40 A    41 A    42 A    43 A    44 A    45 A                  
  0.109   0.114   0.127   0.137   0.157   0.181   0.185   0.194
 46 A    47 A    48 A    49 A    50 A    51 A    52 A    53 A                  
  0.332   0.341   0.351   0.371   0.385   0.397   0.411   0.422
 54 A    55 A    56 A    57 A    58 A    59 A    60 A    61 A                  
  0.430   0.498   0.530   0.570   0.595   0.659   0.664   0.712
 62 A    63 A    64 A    65 A    66 A    67 A    68 A    69 A                  
  0.724   0.775   0.790   0.815   0.820   0.874   0.888   0.889
 70 A    71 A    72 A    73 A    74 A    75 A    76 A    77 A                  
  0.911   1.015   1.079   1.097   1.154   1.311   1.395   1.580
 78 A    79 A    80 A    81 A    82 A    83 A    84 A    85 A                  
  1.640   1.647   1.773   1.832   1.843   1.940   1.972   2.004
 86 A    87 A    88 A    89 A    90 A    91 A    92 A    93 A                  
  2.235   2.298   2.339   2.405   4.186   4.191   4.221   4.233
 94 A    95 A    96 A    97 A    98 A    99 A   100 A   101 A                  
  4.517   4.533   4.547   4.549   4.594   4.752   6.897   6.938
102 A   103 A   104 A   105 A   106 A   107 A   108 A   109 A                  
  6.944   7.180   7.271   7.459   8.203   8.227   8.280  14.712
110 A   111 A   112 A   113 A   114 A   115 A   116 A   117 A                  
 14.751  14.760  14.781  14.856  14.881  49.462  68.732 165.861
118 A   119 A   120 A   121 A   122 A   123 A   124 A   125 A                  
166.066 293.886 293.908 293.9771028.402
126 A   127 A   128 A   129 A   130 A                                          

 Beta MOs, Restricted
 -- Occupied --                  
-490.05  -80.06  -80.03  -65.18  -58.54  -58.54  -58.54  -26.33
  1 A     2 A     3 A     4 A     5 A     6 A     7 A     8 A                  
 -9.859  -7.592  -7.566  -7.472  -7.464  -7.464  -5.486  -5.483
  9 A    10 A    11 A    12 A    13 A    14 A    15 A    16 A                  
 -5.483  -5.459  -5.457  -5.457  -3.211  -3.208  -3.207  -3.198
 17 A    18 A    19 A    20 A    21 A    22 A    23 A    24 A                  
 -3.198  -1.627  -1.051  -0.919  -0.775  -0.700  -0.697  -0.616
 25 A    26 A    27 A    28 A    29 A    30 A    31 A    32 A                  
 -0.471  -0.466  -0.462  -0.393  -0.359
 33 A    34 A    35 A    36 A    37 A                                          
 -- Virtual --                   
 -0.016   0.020   0.062   0.066   0.079   0.088   0.097   0.107
 38 A    39 A    40 A    41 A    42 A    43 A    44 A    45 A                  
  0.109   0.114   0.127   0.137   0.157   0.181   0.185   0.194
 46 A    47 A    48 A    49 A    50 A    51 A    52 A    53 A                  
  0.332   0.341   0.351   0.371   0.385   0.397   0.411   0.422
 54 A    55 A    56 A    57 A    58 A    59 A    60 A    61 A                  
  0.430   0.498   0.530   0.570   0.595   0.659   0.664   0.712
 62 A    63 A    64 A    65 A    66 A    67 A    68 A    69 A                  
  0.724   0.775   0.790   0.815   0.820   0.874   0.888   0.889
 70 A    71 A    72 A    73 A    74 A    75 A    76 A    77 A                  
  0.911   1.015   1.079   1.097   1.154   1.311   1.395   1.580
 78 A    79 A    80 A    81 A    82 A    83 A    84 A    85 A                  
  1.640   1.647   1.773   1.832   1.843   1.940   1.972   2.004
 86 A    87 A    88 A    89 A    90 A    91 A    92 A    93 A                  
  2.235   2.298   2.339   2.405   4.186   4.191   4.221   4.233
 94 A    95 A    96 A    97 A    98 A    99 A   100 A   101 A                  
  4.517   4.533   4.547   4.549   4.594   4.752   6.897   6.938
102 A   103 A   104 A   105 A   106 A   107 A   108 A   109 A                  
  6.944   7.180   7.271   7.459   8.203   8.227   8.280  14.712
110 A   111 A   112 A   113 A   114 A   115 A   116 A   117 A                  
 14.751  14.760  14.781  14.856  14.881  49.462  68.732 165.861
118 A   119 A   120 A   121 A   122 A   123 A   124 A   125 A                  
166.066 293.886 293.908 293.9771028.402
126 A   127 A   128 A   129 A   130 A                                          

 Occupation and symmetry of molecular orbitals

 Point group: C1 (1 irreducible representation).

                           A     All 
 -------------------------------------
 All molecular orbitals:
  - Alpha                  130   130 
  - Beta                   130   130 
 -------------------------------------
 Alpha orbitals:
  - Frozen occupied        20    20  
  - Active occupied        17    17  
  - Active virtual         93    93  
  - Frozen virtual         0     0   
 -------------------------------------
 Beta orbitals:
  - Frozen occupied        20    20  
  - Active occupied        17    17  
  - Active virtual         93    93  
  - Frozen virtual         0     0   
 -------------------------------------

 Import integrals:   CPU 0.00 s  wall 0.00 s

 Import integrals:   CPU 41.25 s  wall 10.68 s

 MP2 amplitudes:   CPU 0.12 s  wall 0.08 s

Running a double precision version
           CCSD T amplitudes will be solved using DIIS.

           Start     Size      MaxIter   EConv     TConv     
           3         7         100       1.00e-07  1.00e-05  
 ------------------------------------------------------------------------------
           Energy (a.u.)   Ediff      Tdiff       Comment
 ------------------------------------------------------------------------------
         -3354.03276833                           
     1   -3354.02346178   9.31e-03   7.83e-01     
     2   -3354.04507746   2.16e-02   9.98e-02     
     3   -3354.04470159   3.76e-04   4.34e-02     
     4   -3354.04697543   2.27e-03   1.67e-02     Switched to DIIS steps.
     5   -3354.04779300   8.18e-04   1.36e-02     
     6   -3354.04781841   2.54e-05   2.69e-03     
     7   -3354.04781145   6.96e-06   1.28e-03     
     8   -3354.04781265   1.20e-06   2.58e-04     
     9   -3354.04781326   6.13e-07   1.22e-04     
    10   -3354.04781321   5.67e-08   4.67e-05     
    11   -3354.04781348   2.72e-07   2.69e-05     
    12   -3354.04781353   5.21e-08   1.52e-05     
    13   -3354.04781344   9.50e-08   3.75e-06     
 ------------------------------------------------------------------------------
         -3354.04781344                           CCSD T converged.

End of double precision
 SCF energy                 = -3353.32388223
 MP2 energy                 = -3354.03276833
 CCSD correlation energy     =    -0.72393120
 CCSD total energy           = -3354.04781344

 CCSD  T1^2 = 0.0124  T2^2 = 0.2762  Leading amplitudes:

 Amplitude    Orbitals with energies
  0.0257       31 (A) A                  ->    38 (A) A                   
              -0.6967                         -0.0156                     
  0.0257       31 (A) B                  ->    38 (A) B                   
              -0.6967                         -0.0156                     
  0.0211       37 (A) A                  ->    58 (A) A                   
              -0.3592                          0.3850                     
  0.0211       37 (A) B                  ->    58 (A) B                   
              -0.3592                          0.3850                     

 Amplitude    Orbitals with energies
 -0.1445       37 (A) A      37 (A) B    ->    38 (A) A      38 (A) B     
              -0.3592       -0.3592           -0.0156       -0.0156       
  0.1445       37 (A) A      37 (A) B    ->    38 (A) B      38 (A) A     
              -0.3592       -0.3592           -0.0156       -0.0156       
  0.1445       37 (A) B      37 (A) A    ->    38 (A) A      38 (A) B     
              -0.3592       -0.3592           -0.0156       -0.0156       
 -0.1445       37 (A) B      37 (A) A    ->    38 (A) B      38 (A) A     
              -0.3592       -0.3592           -0.0156       -0.0156       

 Computing CCSD intemediates for later calculations in double precision
 Finished.

Running a double precision version
           CCSD Lambda amplitudes will be solved using DIIS.
           Start     Size      MaxIter   EConv     LConv     
           3         7         100       1.00e-07  1.00e-05  
 ------------------------------------------------------------------------------
            Enorm      Ldiff       Comment
 ------------------------------------------------------------------------------
     1     6.25e-02   4.45e-02     
     2     1.75e-02   7.32e-03     
     3     7.35e-03   1.79e-03     
     4     3.98e-03   1.30e-03     Switched to DIIS steps.
     5     1.05e-03   7.33e-04     
     6     4.99e-04   1.56e-04     
     7     1.46e-04   4.00e-05     
     8     6.28e-05   2.33e-06     
     9     2.35e-05   3.66e-06     
    10     9.50e-06   1.69e-06     
    11     4.21e-06   4.72e-07     
    12     1.59e-06   2.22e-07     
    13     8.51e-07   3.01e-09     
    14     4.02e-07   2.07e-08     
    15     1.85e-07   1.70e-09     
    16     8.78e-08   1.95e-09     
 ------------------------------------------------------------------------------
                                   CCSD Lambda converged.

 Computing density matrices in double precision...
           Orbital response amplitudes will be solved using DIIS.
           Start     Size      MaxIter   EConv     LConv     
           3         7         100       1.00e-06  1.00e-06  
 ------------------------------------------------------------------------------
            Enorm      Ldiff       Comment
 ------------------------------------------------------------------------------
     1     1.16e-01   6.10e-03     
     2     1.18e-01   7.92e-03     
     3     1.46e-01   3.18e-02     
     4     1.24e-02   6.68e-02     Switched to DIIS steps.
     5     4.74e-03   1.74e-03     
     6     1.25e-03   8.98e-05     
     7     2.50e-04   1.66e-04     
     8     1.33e-04   6.97e-05     
     9     4.04e-05   2.06e-05     
    10     1.42e-05   3.29e-06     
    11     4.80e-06   2.66e-07     
    12     1.44e-06   3.24e-07     
    13     4.10e-07   2.00e-07     
 ------------------------------------------------------------------------------
                                   Orbital response converged.

 Computing density matrices... Done.
 CCSD calculation:   CPU 1472.76 s  wall 376.07 s

 Transferring MO TPDM to AO TPDM
 Transferring g2_o1o1o1o1
 Transferring g2_o1o1o1v1
 Transferring g2_o1o1v1v1
 Transferring g2_o1v1o1v1
 Transferring g2_o1v1v1v1
 Transferring g2_v1v1v1v1
 Adding separable TPDM
 Computing TPDM gradient
 --------------------------------------------------------
 2e gradient
  Atom          X               Y               Z
 --------------------------------------------------------
    1        -43.430453       17.943796       -0.020213  
    2          5.343715      -34.621091        0.013765  
    3         31.895900       -2.971169        0.003297  
    4          6.190838       19.648465        0.003151  
 --------------------------------------------------------
 --------------------------------------------------------
 Final gradient
  Atom          X               Y               Z
 --------------------------------------------------------
    1        -43.430453       17.943796       -0.020213  
    2          5.343715      -34.621091        0.013765  
    3         31.895900       -2.971169        0.003297  
    4          6.190838       19.648465        0.003151  
 --------------------------------------------------------
 Analytic gradient from two-electron contribution:   CPU 246.79 s  wall 69.43 s

 Total ccman2 time:   CPU 1764.50 s  wall 457.40 s


 --------------------------------------------------------------

                    Orbital Energies (a.u.)
 --------------------------------------------------------------

 Alpha MOs
 -- Occupied --
******* -80.056 -80.026 -65.179 -58.539 -58.537 -58.537 -26.327
 -9.859  -7.592  -7.566  -7.472  -7.464  -7.464  -5.486  -5.483
 -5.483  -5.459  -5.457  -5.457  -3.211  -3.208  -3.207  -3.198
 -3.198  -1.627  -1.051  -0.919  -0.775  -0.700  -0.697  -0.616
 -0.471  -0.466  -0.462  -0.393  -0.359
 -- Virtual --
 -0.016   0.020   0.062   0.066   0.079   0.088   0.097   0.107
  0.109   0.114   0.127   0.137   0.157   0.181   0.185   0.194
  0.332   0.341   0.351   0.371   0.385   0.397   0.411   0.422
  0.430   0.498   0.530   0.570   0.595   0.659   0.664   0.712
  0.724   0.775   0.790   0.815   0.820   0.874   0.888   0.889
  0.911   1.015   1.079   1.097   1.154   1.311   1.395   1.580
  1.640   1.647   1.773   1.832   1.843   1.940   1.972   2.004
  2.235   2.298   2.339   2.405   4.186   4.191   4.221   4.233
  4.517   4.533   4.547   4.549   4.594   4.752   6.897   6.938
  6.944   7.180   7.271   7.459   8.203   8.227   8.280  14.712
 14.751  14.760  14.781  14.856  14.881  49.462  68.732 165.861
166.066 293.886 293.908 293.9771028.402
 --------------------------------------------------------------

          Ground-State Mulliken Net Atomic Charges

     Atom                 Charge (a.u.)
  ----------------------------------------
      1 Br                   -0.200510
      2 P                     0.269973
      3 P                     0.122824
      4 F                    -0.192287
  ----------------------------------------
  Sum of atomic charges =    -0.000000

 -----------------------------------------------------------------
                    Cartesian Multipole Moments
 -----------------------------------------------------------------
    Charge (ESU x 10^10)
                 0.0000
    Dipole Moment (Debye)
         X      -0.8167      Y       1.2780      Z      -0.0002
       Tot       1.5167
    Quadrupole Moments (Debye-Ang)
        XX     -49.0901     XY      -2.0904     YY     -51.9856
        XZ      -0.0005     YZ      -0.0007     ZZ     -49.5182
    Octopole Moments (Debye-Ang^2)
       XXX      38.0362    XXY      -8.0078    XYY      15.3026
       YYY     -18.8300    XXZ      -0.0153    XYZ      -0.0012
       YYZ      -0.0182    XZZ      11.1815    YZZ      -7.6974
       ZZZ      -0.0561
    Hexadecapole Moments (Debye-Ang^3)
      XXXX    -683.4888   XXXY       4.6375   XXYY    -153.9554
      XYYY      -0.7334   YYYY    -269.0891   XXXZ      -0.0744
      XXYZ      -0.0027   XYYZ      -0.0228   YYYZ       0.0107
      XXZZ    -125.8704   XYZZ       5.1689   YYZZ     -54.8369
      XZZZ      -0.0808   YZZZ       0.0122   ZZZZ     -68.9461
 -----------------------------------------------------------------
 DrvMan completing analytic gradient of the correlated energy
 Correlated dipole moment
            1
    1  -0.3212985
    2   0.5028078
    3  -0.0000728
 Energy read as -3354.047813435
 Full Analytical Gradient: (in a.u., or Hartree/Bohr)
             1             2             3             4
    1   -0.00004537    0.00004381   -0.00001639    0.00001795
    2    0.00005336   -0.00007749    0.00005267   -0.00002854
    3    0.00000669   -0.00001096    0.00001359   -0.00000931
 Gradient time:  CPU 0.72 s  wall 0.74 s
 ----------------------------------------------------------------
             Standard Nuclear Orientation (Angstroms)
    I     Atom           X                Y                Z
 ----------------------------------------------------------------
    1      Br      1.3975316786    -0.2210037041    -0.0000000000
    2      P      -0.2951111886     1.2399643205     0.0000000000
    3      P      -2.0157713943     0.1330995526     0.0000000000
    4      F      -1.5817077787    -1.4289809392    -0.0000000000
 ----------------------------------------------------------------
 Nuclear Repulsion Energy =   383.4306364753 hartrees
 There are       37 alpha and       37 beta electrons

                       Distance Matrix (Angstroms)
             Br(  1)   P (  2)   P (  3)
   P (  2)  2.235949
   P (  3)  3.431622  2.045928
   F (  4)  3.214821  2.962870  1.621267

 Requested basis set is 6-311++G(d,p)
 There are 51 shells and 130 basis functions
 A cutoff of  1.0D-14 yielded   1140 shell pairs
 There are      7863 function pairs (      8627 Cartesian)
 Smallest overlap matrix eigenvalue = 7.81E-04
 Guess MOs from SCF MO coefficient file

 -----------------------------------------------------------------------
  General SCF calculation program by
  Eric Jon Sundstrom, Paul Horn, Yuezhi Mao, Dmitri Zuev, Alec White,
  David Stuck, Shaama M.S., Shane Yost, Joonho Lee, David Small,
  Daniel Levine, Susi Lehtola, Hugh Burton, Evgeny Epifanovsky
 -----------------------------------------------------------------------
 Hartree-Fock
 using 4 threads for integral computing
 -------------------------------------------------------
 OpenMP Integral computing Module                
 Release: version 2.0, May 2017, Q-Chem Inc. Pleasanton 
 -------------------------------------------------------
 A restricted SCF calculation will be
 performed using DIIS
 SCF converges when DIIS error is below 1.0e-08
 ---------------------------------------
  Cycle       Energy         DIIS error
 ---------------------------------------
    1   -3353.3238579335      9.54e-06  
    2   -3353.3238582560      2.65e-06  
    3   -3353.3238582895      1.16e-06  
    4   -3353.3238582945      4.41e-07  
    5   -3353.3238582954      1.45e-07  
    6   -3353.3238582956      5.46e-08  
    7   -3353.3238582957      2.33e-08  
    8   -3353.3238582956      1.22e-08  
    9   -3353.3238582957      4.14e-09  Convergence criterion met
 ---------------------------------------
 SCF time:   CPU 6.75s  wall 2.00s 
 SCF   energy in the final basis set =    -3353.3238582957
 Total energy in the final basis set =    -3353.3238582957


 ------------------------------------------------------------------------------

   CCMAN2: suite of methods based on coupled cluster
           and equation of motion theories.

   Components:
   * libvmm-1.3-trunk
     by Evgeny Epifanovsky, Ilya Kaliman.
   * libtensor-2.5-trunk
     by Evgeny Epifanovsky, Michael Wormit, Dmitry Zuev, Sam Manzer, 
        Ilya Kaliman.
   * libcc-2.5-trunk
     by Evgeny Epifanovsky, Arik Landau, Tomasz Kus, Kirill Khistyaev, 
        Dmitry Zuev, Prashant Manohar, Xintian Feng, Anna Krylov, 
        Matthew Goldey, Alec White, Thomas Jagau, Kaushik Nanda, 
        Anastasia Gunina, Alexander Kunitsa, Joonho Lee.

   CCMAN original authors:
   Anna I. Krylov, C. David Sherrill, Steven R. Gwaltney,
   Edward F. C. Byrd (2000)
   Sergey V. Levchenko, Lyudmila V. Slipchenko, Tao Wang,
   Ana-Maria C. Cristian (2003)
   Piotr A. Pieniazek, C. Melania Oana, Evgeny Epifanovsky (2007)
   Prashant Manohar (2009)

 ------------------------------------------------------------------------------


 Allocating and initializing 29808MB of RAM...
 Calculation will run on 4 cores.


 Alpha MOs, Restricted
 -- Occupied --                  
-490.05  -80.06  -80.03  -65.18  -58.54  -58.54  -58.54  -26.33
  1 A     2 A     3 A     4 A     5 A     6 A     7 A     8 A                  
 -9.859  -7.592  -7.566  -7.472  -7.464  -7.464  -5.486  -5.483
  9 A    10 A    11 A    12 A    13 A    14 A    15 A    16 A                  
 -5.483  -5.459  -5.457  -5.457  -3.211  -3.208  -3.207  -3.198
 17 A    18 A    19 A    20 A    21 A    22 A    23 A    24 A                  
 -3.198  -1.627  -1.051  -0.919  -0.775  -0.700  -0.697  -0.616
 25 A    26 A    27 A    28 A    29 A    30 A    31 A    32 A                  
 -0.471  -0.466  -0.462  -0.393  -0.359
 33 A    34 A    35 A    36 A    37 A                                          
 -- Virtual --                   
 -0.016   0.020   0.063   0.066   0.079   0.088   0.097   0.107
 38 A    39 A    40 A    41 A    42 A    43 A    44 A    45 A                  
  0.109   0.114   0.127   0.137   0.157   0.181   0.185   0.194
 46 A    47 A    48 A    49 A    50 A    51 A    52 A    53 A                  
  0.332   0.341   0.351   0.371   0.385   0.397   0.411   0.422
 54 A    55 A    56 A    57 A    58 A    59 A    60 A    61 A                  
  0.430   0.498   0.530   0.570   0.595   0.659   0.664   0.712
 62 A    63 A    64 A    65 A    66 A    67 A    68 A    69 A                  
  0.724   0.775   0.790   0.815   0.820   0.874   0.888   0.889
 70 A    71 A    72 A    73 A    74 A    75 A    76 A    77 A                  
  0.911   1.015   1.079   1.097   1.154   1.311   1.395   1.580
 78 A    79 A    80 A    81 A    82 A    83 A    84 A    85 A                  
  1.640   1.647   1.773   1.832   1.843   1.940   1.972   2.004
 86 A    87 A    88 A    89 A    90 A    91 A    92 A    93 A                  
  2.235   2.298   2.339   2.405   4.186   4.191   4.221   4.233
 94 A    95 A    96 A    97 A    98 A    99 A   100 A   101 A                  
  4.517   4.533   4.547   4.549   4.594   4.752   6.897   6.938
102 A   103 A   104 A   105 A   106 A   107 A   108 A   109 A                  
  6.944   7.180   7.271   7.458   8.203   8.227   8.280  14.712
110 A   111 A   112 A   113 A   114 A   115 A   116 A   117 A                  
 14.751  14.760  14.781  14.856  14.881  49.462  68.732 165.861
118 A   119 A   120 A   121 A   122 A   123 A   124 A   125 A                  
166.066 293.886 293.908 293.9771028.402
126 A   127 A   128 A   129 A   130 A                                          

 Beta MOs, Restricted
 -- Occupied --                  
-490.05  -80.06  -80.03  -65.18  -58.54  -58.54  -58.54  -26.33
  1 A     2 A     3 A     4 A     5 A     6 A     7 A     8 A                  
 -9.859  -7.592  -7.566  -7.472  -7.464  -7.464  -5.486  -5.483
  9 A    10 A    11 A    12 A    13 A    14 A    15 A    16 A                  
 -5.483  -5.459  -5.457  -5.457  -3.211  -3.208  -3.207  -3.198
 17 A    18 A    19 A    20 A    21 A    22 A    23 A    24 A                  
 -3.198  -1.627  -1.051  -0.919  -0.775  -0.700  -0.697  -0.616
 25 A    26 A    27 A    28 A    29 A    30 A    31 A    32 A                  
 -0.471  -0.466  -0.462  -0.393  -0.359
 33 A    34 A    35 A    36 A    37 A                                          
 -- Virtual --                   
 -0.016   0.020   0.063   0.066   0.079   0.088   0.097   0.107
 38 A    39 A    40 A    41 A    42 A    43 A    44 A    45 A                  
  0.109   0.114   0.127   0.137   0.157   0.181   0.185   0.194
 46 A    47 A    48 A    49 A    50 A    51 A    52 A    53 A                  
  0.332   0.341   0.351   0.371   0.385   0.397   0.411   0.422
 54 A    55 A    56 A    57 A    58 A    59 A    60 A    61 A                  
  0.430   0.498   0.530   0.570   0.595   0.659   0.664   0.712
 62 A    63 A    64 A    65 A    66 A    67 A    68 A    69 A                  
  0.724   0.775   0.790   0.815   0.820   0.874   0.888   0.889
 70 A    71 A    72 A    73 A    74 A    75 A    76 A    77 A                  
  0.911   1.015   1.079   1.097   1.154   1.311   1.395   1.580
 78 A    79 A    80 A    81 A    82 A    83 A    84 A    85 A                  
  1.640   1.647   1.773   1.832   1.843   1.940   1.972   2.004
 86 A    87 A    88 A    89 A    90 A    91 A    92 A    93 A                  
  2.235   2.298   2.339   2.405   4.186   4.191   4.221   4.233
 94 A    95 A    96 A    97 A    98 A    99 A   100 A   101 A                  
  4.517   4.533   4.547   4.549   4.594   4.752   6.897   6.938
102 A   103 A   104 A   105 A   106 A   107 A   108 A   109 A                  
  6.944   7.180   7.271   7.458   8.203   8.227   8.280  14.712
110 A   111 A   112 A   113 A   114 A   115 A   116 A   117 A                  
 14.751  14.760  14.781  14.856  14.881  49.462  68.732 165.861
118 A   119 A   120 A   121 A   122 A   123 A   124 A   125 A                  
166.066 293.886 293.908 293.9771028.402
126 A   127 A   128 A   129 A   130 A                                          

 Occupation and symmetry of molecular orbitals

 Point group: C1 (1 irreducible representation).

                           A     All 
 -------------------------------------
 All molecular orbitals:
  - Alpha                  130   130 
  - Beta                   130   130 
 -------------------------------------
 Alpha orbitals:
  - Frozen occupied        20    20  
  - Active occupied        17    17  
  - Active virtual         93    93  
  - Frozen virtual         0     0   
 -------------------------------------
 Beta orbitals:
  - Frozen occupied        20    20  
  - Active occupied        17    17  
  - Active virtual         93    93  
  - Frozen virtual         0     0   
 -------------------------------------

 Import integrals:   CPU 0.00 s  wall 0.00 s

 Import integrals:   CPU 41.21 s  wall 10.82 s

 MP2 amplitudes:   CPU 0.12 s  wall 0.08 s

Running a double precision version
           CCSD T amplitudes will be solved using DIIS.

           Start     Size      MaxIter   EConv     TConv     
           3         7         100       1.00e-07  1.00e-05  
 ------------------------------------------------------------------------------
           Energy (a.u.)   Ediff      Tdiff       Comment
 ------------------------------------------------------------------------------
         -3354.03277749                           
     1   -3354.02345637   9.32e-03   7.83e-01     
     2   -3354.04507721   2.16e-02   9.98e-02     
     3   -3354.04469997   3.77e-04   4.34e-02     
     4   -3354.04697468   2.27e-03   1.67e-02     Switched to DIIS steps.
     5   -3354.04779255   8.18e-04   1.36e-02     
     6   -3354.04781800   2.55e-05   2.69e-03     
     7   -3354.04781100   7.00e-06   1.28e-03     
     8   -3354.04781219   1.19e-06   2.58e-04     
     9   -3354.04781280   6.09e-07   1.21e-04     
    10   -3354.04781274   5.98e-08   4.64e-05     
    11   -3354.04781301   2.71e-07   2.68e-05     
    12   -3354.04781307   5.24e-08   1.52e-05     
    13   -3354.04781297   9.44e-08   3.75e-06     
 ------------------------------------------------------------------------------
         -3354.04781297                           CCSD T converged.

End of double precision
 SCF energy                 = -3353.32385830
 MP2 energy                 = -3354.03277749
 CCSD correlation energy     =    -0.72395468
 CCSD total energy           = -3354.04781297

 CCSD  T1^2 = 0.0124  T2^2 = 0.2763  Leading amplitudes:

 Amplitude    Orbitals with energies
 -0.0257       31 (A) A                  ->    38 (A) A                   
              -0.6967                         -0.0157                     
 -0.0257       31 (A) B                  ->    38 (A) B                   
              -0.6967                         -0.0157                     
 -0.0212       37 (A) A                  ->    58 (A) A                   
              -0.3591                          0.3850                     
 -0.0212       37 (A) B                  ->    58 (A) B                   
              -0.3591                          0.3850                     

 Amplitude    Orbitals with energies
 -0.1447       37 (A) A      37 (A) B    ->    38 (A) A      38 (A) B     
              -0.3591       -0.3591           -0.0157       -0.0157       
  0.1447       37 (A) A      37 (A) B    ->    38 (A) B      38 (A) A     
              -0.3591       -0.3591           -0.0157       -0.0157       
  0.1447       37 (A) B      37 (A) A    ->    38 (A) A      38 (A) B     
              -0.3591       -0.3591           -0.0157       -0.0157       
 -0.1447       37 (A) B      37 (A) A    ->    38 (A) B      38 (A) A     
              -0.3591       -0.3591           -0.0157       -0.0157       

 Computing CCSD intemediates for later calculations in double precision
 Finished.

Running a double precision version
           CCSD Lambda amplitudes will be solved using DIIS.
           Start     Size      MaxIter   EConv     LConv     
           3         7         100       1.00e-07  1.00e-05  
 ------------------------------------------------------------------------------
            Enorm      Ldiff       Comment
 ------------------------------------------------------------------------------
     1     6.25e-02   4.46e-02     
     2     1.75e-02   7.32e-03     
     3     7.36e-03   1.79e-03     
     4     3.98e-03   1.30e-03     Switched to DIIS steps.
     5     1.05e-03   7.34e-04     
     6     4.99e-04   1.56e-04     
     7     1.45e-04   4.01e-05     
     8     6.27e-05   2.34e-06     
     9     2.35e-05   3.66e-06     
    10     9.47e-06   1.69e-06     
    11     4.19e-06   4.76e-07     
    12     1.58e-06   2.25e-07     
    13     8.43e-07   4.36e-09     
    14     3.99e-07   2.15e-08     
    15     1.84e-07   1.38e-09     
    16     8.72e-08   1.87e-09     
 ------------------------------------------------------------------------------
                                   CCSD Lambda converged.

 Computing density matrices in double precision...
           Orbital response amplitudes will be solved using DIIS.
           Start     Size      MaxIter   EConv     LConv     
           3         7         100       1.00e-06  1.00e-06  
 ------------------------------------------------------------------------------
            Enorm      Ldiff       Comment
 ------------------------------------------------------------------------------
     1     1.16e-01   6.10e-03     
     2     1.18e-01   7.94e-03     
     3     1.46e-01   3.18e-02     
     4     1.24e-02   6.67e-02     Switched to DIIS steps.
     5     4.79e-03   1.76e-03     
     6     1.25e-03   8.90e-05     
     7     2.51e-04   1.67e-04     
     8     1.33e-04   6.96e-05     
     9     4.06e-05   2.05e-05     
    10     1.43e-05   3.28e-06     
    11     4.82e-06   2.60e-07     
    12     1.44e-06   3.21e-07     
    13     4.13e-07   2.00e-07     
 ------------------------------------------------------------------------------
                                   Orbital response converged.

 Computing density matrices... Done.
 CCSD calculation:   CPU 1472.96 s  wall 376.21 s

 Transferring MO TPDM to AO TPDM
 Transferring g2_o1o1o1o1
 Transferring g2_o1o1o1v1
 Transferring g2_o1o1v1v1
 Transferring g2_o1v1o1v1
 Transferring g2_o1v1v1v1
 Transferring g2_v1v1v1v1
 Adding separable TPDM
 Computing TPDM gradient
 --------------------------------------------------------
 2e gradient
  Atom          X               Y               Z
 --------------------------------------------------------
    1        -43.436023       17.960798       -0.000001  
    2          5.355492      -34.625218        0.000001  
    3         31.888759       -2.981070       -0.000000  
    4          6.191772       19.645490        0.000000  
 --------------------------------------------------------
 --------------------------------------------------------
 Final gradient
  Atom          X               Y               Z
 --------------------------------------------------------
    1        -43.436023       17.960798       -0.000001  
    2          5.355492      -34.625218        0.000001  
    3         31.888759       -2.981070       -0.000000  
    4          6.191772       19.645490        0.000000  
 --------------------------------------------------------
 Analytic gradient from two-electron contribution:   CPU 248.60 s  wall 69.62 s

 Total ccman2 time:   CPU 1766.38 s  wall 457.84 s


 --------------------------------------------------------------

                    Orbital Energies (a.u.)
 --------------------------------------------------------------

 Alpha MOs
 -- Occupied --
******* -80.056 -80.026 -65.179 -58.539 -58.537 -58.537 -26.327
 -9.859  -7.592  -7.566  -7.472  -7.464  -7.464  -5.486  -5.483
 -5.483  -5.459  -5.457  -5.457  -3.211  -3.208  -3.207  -3.198
 -3.198  -1.627  -1.051  -0.919  -0.775  -0.700  -0.697  -0.616
 -0.471  -0.466  -0.462  -0.393  -0.359
 -- Virtual --
 -0.016   0.020   0.063   0.066   0.079   0.088   0.097   0.107
  0.109   0.114   0.127   0.137   0.157   0.181   0.185   0.194
  0.332   0.341   0.351   0.371   0.385   0.397   0.411   0.422
  0.430   0.498   0.530   0.570   0.595   0.659   0.664   0.712
  0.724   0.775   0.790   0.815   0.820   0.874   0.888   0.889
  0.911   1.015   1.079   1.097   1.154   1.311   1.395   1.580
  1.640   1.647   1.773   1.832   1.843   1.940   1.972   2.004
  2.235   2.298   2.339   2.405   4.186   4.191   4.221   4.233
  4.517   4.533   4.547   4.549   4.594   4.752   6.897   6.938
  6.944   7.180   7.271   7.458   8.203   8.227   8.280  14.712
 14.751  14.760  14.781  14.856  14.881  49.462  68.732 165.861
166.066 293.886 293.908 293.9771028.402
 --------------------------------------------------------------

          Ground-State Mulliken Net Atomic Charges

     Atom                 Charge (a.u.)
  ----------------------------------------
      1 Br                   -0.200344
      2 P                     0.269758
      3 P                     0.122858
      4 F                    -0.192272
  ----------------------------------------
  Sum of atomic charges =    -0.000000

 -----------------------------------------------------------------
                    Cartesian Multipole Moments
 -----------------------------------------------------------------
    Charge (ESU x 10^10)
                -0.0000
    Dipole Moment (Debye)
         X      -0.8144      Y       1.2772      Z       0.0000
       Tot       1.5147
    Quadrupole Moments (Debye-Ang)
        XX     -49.0896     XY      -2.0904     YY     -51.9872
        XZ      -0.0000     YZ       0.0000     ZZ     -49.5200
    Octopole Moments (Debye-Ang^2)
       XXX      38.0036    XXY      -8.0059    XYY      15.2915
       YYY     -18.8357    XXZ      -0.0000    XYZ       0.0000
       YYZ       0.0000    XZZ      11.1759    YZZ      -7.7000
       ZZZ       0.0000
    Hexadecapole Moments (Debye-Ang^3)
      XXXX    -683.4419   XXXY       4.5929   XXYY    -153.9454
      XYYY      -0.7879   YYYY    -269.1029   XXXZ      -0.0000
      XXYZ       0.0000   XYYZ      -0.0000   YYYZ       0.0000
      XXZZ    -125.8687   XYZZ       5.1545   YYZZ     -54.8413
      XZZZ      -0.0000   YZZZ       0.0000   ZZZZ     -68.9553
 -----------------------------------------------------------------
 DrvMan completing analytic gradient of the correlated energy
 Correlated dipole moment
            1
    1  -0.3203926
    2   0.5024908
    3   0.0000000
 Energy read as -3354.047812972
 Full Analytical Gradient: (in a.u., or Hartree/Bohr)
             1             2             3             4
    1   -0.00018628    0.00045435   -0.00028236    0.00001429
    2    0.00017956   -0.00003239   -0.00012265   -0.00002452
    3    0.00000001   -0.00000000   -0.00000000   -0.00000000
 Gradient time:  CPU 0.72 s  wall 0.73 s
 ----------------------------------------------------------------
             Standard Nuclear Orientation (Angstroms)
    I     Atom           X                Y                Z
 ----------------------------------------------------------------
    1      Br      1.3975316786    -0.2210037041    -0.0000000000
    2      P      -0.2971111886     1.2399643205     0.0000000000
    3      P      -2.0157713943     0.1330995526     0.0000000000
    4      F      -1.5817077787    -1.4289809392    -0.0000000000
 ----------------------------------------------------------------
 Nuclear Repulsion Energy =   383.4014800079 hartrees
 There are       37 alpha and       37 beta electrons

                       Distance Matrix (Angstroms)
             Br(  1)   P (  2)   P (  3)
   P (  2)  2.237463
   P (  3)  3.431622  2.044246
   F (  4)  3.214821  2.962002  1.621267

 Requested basis set is 6-311++G(d,p)
 There are 51 shells and 130 basis functions
 A cutoff of  1.0D-14 yielded   1140 shell pairs
 There are      7863 function pairs (      8627 Cartesian)
 Smallest overlap matrix eigenvalue = 7.79E-04
 Guess MOs from SCF MO coefficient file

 -----------------------------------------------------------------------
  General SCF calculation program by
  Eric Jon Sundstrom, Paul Horn, Yuezhi Mao, Dmitri Zuev, Alec White,
  David Stuck, Shaama M.S., Shane Yost, Joonho Lee, David Small,
  Daniel Levine, Susi Lehtola, Hugh Burton, Evgeny Epifanovsky
 -----------------------------------------------------------------------
 Hartree-Fock
 using 4 threads for integral computing
 -------------------------------------------------------
 OpenMP Integral computing Module                
 Release: version 2.0, May 2017, Q-Chem Inc. Pleasanton 
 -------------------------------------------------------
 A restricted SCF calculation will be
 performed using DIIS
 SCF converges when DIIS error is below 1.0e-08
 ---------------------------------------
  Cycle       Energy         DIIS error
 ---------------------------------------
    1   -3353.3239041784      1.77e-05  
    2   -3353.3239052278      4.87e-06  
    3   -3353.3239053231      2.11e-06  
    4   -3353.3239053371      7.49e-07  
    5   -3353.3239053392      2.20e-07  
    6   -3353.3239053396      9.37e-08  
    7   -3353.3239053397      4.21e-08  
    8   -3353.3239053396      2.16e-08  
    9   -3353.3239053397      6.78e-09  Convergence criterion met
 ---------------------------------------
 SCF time:   CPU 6.76s  wall 2.00s 
 SCF   energy in the final basis set =    -3353.3239053397
 Total energy in the final basis set =    -3353.3239053397


 ------------------------------------------------------------------------------

   CCMAN2: suite of methods based on coupled cluster
           and equation of motion theories.

   Components:
   * libvmm-1.3-trunk
     by Evgeny Epifanovsky, Ilya Kaliman.
   * libtensor-2.5-trunk
     by Evgeny Epifanovsky, Michael Wormit, Dmitry Zuev, Sam Manzer, 
        Ilya Kaliman.
   * libcc-2.5-trunk
     by Evgeny Epifanovsky, Arik Landau, Tomasz Kus, Kirill Khistyaev, 
        Dmitry Zuev, Prashant Manohar, Xintian Feng, Anna Krylov, 
        Matthew Goldey, Alec White, Thomas Jagau, Kaushik Nanda, 
        Anastasia Gunina, Alexander Kunitsa, Joonho Lee.

   CCMAN original authors:
   Anna I. Krylov, C. David Sherrill, Steven R. Gwaltney,
   Edward F. C. Byrd (2000)
   Sergey V. Levchenko, Lyudmila V. Slipchenko, Tao Wang,
   Ana-Maria C. Cristian (2003)
   Piotr A. Pieniazek, C. Melania Oana, Evgeny Epifanovsky (2007)
   Prashant Manohar (2009)

 ------------------------------------------------------------------------------


 Allocating and initializing 29808MB of RAM...
 Calculation will run on 4 cores.


 Alpha MOs, Restricted
 -- Occupied --                  
-490.05  -80.06  -80.03  -65.18  -58.54  -58.54  -58.54  -26.33
  1 A     2 A     3 A     4 A     5 A     6 A     7 A     8 A                  
 -9.858  -7.592  -7.566  -7.472  -7.464  -7.464  -5.486  -5.483
  9 A    10 A    11 A    12 A    13 A    14 A    15 A    16 A                  
 -5.483  -5.459  -5.457  -5.457  -3.211  -3.208  -3.207  -3.198
 17 A    18 A    19 A    20 A    21 A    22 A    23 A    24 A                  
 -3.198  -1.627  -1.051  -0.920  -0.775  -0.701  -0.697  -0.616
 25 A    26 A    27 A    28 A    29 A    30 A    31 A    32 A                  
 -0.471  -0.466  -0.462  -0.393  -0.359
 33 A    34 A    35 A    36 A    37 A                                          
 -- Virtual --                   
 -0.016   0.020   0.062   0.066   0.079   0.088   0.097   0.107
 38 A    39 A    40 A    41 A    42 A    43 A    44 A    45 A                  
  0.109   0.114   0.127   0.137   0.157   0.181   0.185   0.194
 46 A    47 A    48 A    49 A    50 A    51 A    52 A    53 A                  
  0.332   0.341   0.351   0.371   0.385   0.397   0.411   0.422
 54 A    55 A    56 A    57 A    58 A    59 A    60 A    61 A                  
  0.430   0.498   0.530   0.570   0.595   0.659   0.664   0.712
 62 A    63 A    64 A    65 A    66 A    67 A    68 A    69 A                  
  0.724   0.775   0.790   0.815   0.820   0.874   0.888   0.889
 70 A    71 A    72 A    73 A    74 A    75 A    76 A    77 A                  
  0.911   1.015   1.080   1.097   1.154   1.311   1.396   1.580
 78 A    79 A    80 A    81 A    82 A    83 A    84 A    85 A                  
  1.640   1.647   1.773   1.832   1.843   1.940   1.972   2.004
 86 A    87 A    88 A    89 A    90 A    91 A    92 A    93 A                  
  2.235   2.298   2.339   2.405   4.186   4.191   4.221   4.233
 94 A    95 A    96 A    97 A    98 A    99 A   100 A   101 A                  
  4.517   4.533   4.547   4.549   4.594   4.752   6.897   6.938
102 A   103 A   104 A   105 A   106 A   107 A   108 A   109 A                  
  6.944   7.180   7.270   7.459   8.203   8.227   8.280  14.712
110 A   111 A   112 A   113 A   114 A   115 A   116 A   117 A                  
 14.751  14.760  14.781  14.856  14.880  49.462  68.732 165.861
118 A   119 A   120 A   121 A   122 A   123 A   124 A   125 A                  
166.066 293.886 293.908 293.9771028.402
126 A   127 A   128 A   129 A   130 A                                          

 Beta MOs, Restricted
 -- Occupied --                  
-490.05  -80.06  -80.03  -65.18  -58.54  -58.54  -58.54  -26.33
  1 A     2 A     3 A     4 A     5 A     6 A     7 A     8 A                  
 -9.858  -7.592  -7.566  -7.472  -7.464  -7.464  -5.486  -5.483
  9 A    10 A    11 A    12 A    13 A    14 A    15 A    16 A                  
 -5.483  -5.459  -5.457  -5.457  -3.211  -3.208  -3.207  -3.198
 17 A    18 A    19 A    20 A    21 A    22 A    23 A    24 A                  
 -3.198  -1.627  -1.051  -0.920  -0.775  -0.701  -0.697  -0.616
 25 A    26 A    27 A    28 A    29 A    30 A    31 A    32 A                  
 -0.471  -0.466  -0.462  -0.393  -0.359
 33 A    34 A    35 A    36 A    37 A                                          
 -- Virtual --                   
 -0.016   0.020   0.062   0.066   0.079   0.088   0.097   0.107
 38 A    39 A    40 A    41 A    42 A    43 A    44 A    45 A                  
  0.109   0.114   0.127   0.137   0.157   0.181   0.185   0.194
 46 A    47 A    48 A    49 A    50 A    51 A    52 A    53 A                  
  0.332   0.341   0.351   0.371   0.385   0.397   0.411   0.422
 54 A    55 A    56 A    57 A    58 A    59 A    60 A    61 A                  
  0.430   0.498   0.530   0.570   0.595   0.659   0.664   0.712
 62 A    63 A    64 A    65 A    66 A    67 A    68 A    69 A                  
  0.724   0.775   0.790   0.815   0.820   0.874   0.888   0.889
 70 A    71 A    72 A    73 A    74 A    75 A    76 A    77 A                  
  0.911   1.015   1.080   1.097   1.154   1.311   1.396   1.580
 78 A    79 A    80 A    81 A    82 A    83 A    84 A    85 A                  
  1.640   1.647   1.773   1.832   1.843   1.940   1.972   2.004
 86 A    87 A    88 A    89 A    90 A    91 A    92 A    93 A                  
  2.235   2.298   2.339   2.405   4.186   4.191   4.221   4.233
 94 A    95 A    96 A    97 A    98 A    99 A   100 A   101 A                  
  4.517   4.533   4.547   4.549   4.594   4.752   6.897   6.938
102 A   103 A   104 A   105 A   106 A   107 A   108 A   109 A                  
  6.944   7.180   7.270   7.459   8.203   8.227   8.280  14.712
110 A   111 A   112 A   113 A   114 A   115 A   116 A   117 A                  
 14.751  14.760  14.781  14.856  14.880  49.462  68.732 165.861
118 A   119 A   120 A   121 A   122 A   123 A   124 A   125 A                  
166.066 293.886 293.908 293.9771028.402
126 A   127 A   128 A   129 A   130 A                                          

 Occupation and symmetry of molecular orbitals

 Point group: C1 (1 irreducible representation).

                           A     All 
 -------------------------------------
 All molecular orbitals:
  - Alpha                  130   130 
  - Beta                   130   130 
 -------------------------------------
 Alpha orbitals:
  - Frozen occupied        20    20  
  - Active occupied        17    17  
  - Active virtual         93    93  
  - Frozen virtual         0     0   
 -------------------------------------
 Beta orbitals:
  - Frozen occupied        20    20  
  - Active occupied        17    17  
  - Active virtual         93    93  
  - Frozen virtual         0     0   
 -------------------------------------

 Import integrals:   CPU 0.00 s  wall 0.00 s

 Import integrals:   CPU 40.50 s  wall 10.34 s

 MP2 amplitudes:   CPU 0.12 s  wall 0.08 s

Running a double precision version
           CCSD T amplitudes will be solved using DIIS.

           Start     Size      MaxIter   EConv     TConv     
           3         7         100       1.00e-07  1.00e-05  
 ------------------------------------------------------------------------------
           Energy (a.u.)   Ediff      Tdiff       Comment
 ------------------------------------------------------------------------------
         -3354.03275845                           
     1   -3354.02346641   9.29e-03   7.83e-01     
     2   -3354.04507695   2.16e-02   9.98e-02     
     3   -3354.04470245   3.74e-04   4.34e-02     
     4   -3354.04697541   2.27e-03   1.67e-02     Switched to DIIS steps.
     5   -3354.04779270   8.17e-04   1.35e-02     
     6   -3354.04781806   2.54e-05   2.68e-03     
     7   -3354.04781114   6.92e-06   1.28e-03     
     8   -3354.04781235   1.21e-06   2.57e-04     
     9   -3354.04781296   6.17e-07   1.22e-04     
    10   -3354.04781291   5.36e-08   4.70e-05     
    11   -3354.04781318   2.73e-07   2.70e-05     
    12   -3354.04781324   5.18e-08   1.52e-05     
    13   -3354.04781314   9.57e-08   3.76e-06     
 ------------------------------------------------------------------------------
         -3354.04781314                           CCSD T converged.

End of double precision
 SCF energy                 = -3353.32390534
 MP2 energy                 = -3354.03275845
 CCSD correlation energy     =    -0.72390780
 CCSD total energy           = -3354.04781314

 CCSD  T1^2 = 0.0124  T2^2 = 0.2761  Leading amplitudes:

 Amplitude    Orbitals with energies
 -0.0257       31 (A) A                  ->    38 (A) A                   
              -0.6968                         -0.0156                     
 -0.0257       31 (A) B                  ->    38 (A) B                   
              -0.6968                         -0.0156                     
 -0.0211       37 (A) A                  ->    58 (A) A                   
              -0.3594                          0.3849                     
 -0.0211       37 (A) B                  ->    58 (A) B                   
              -0.3594                          0.3849                     

 Amplitude    Orbitals with energies
 -0.1443       37 (A) A      37 (A) B    ->    38 (A) A      38 (A) B     
              -0.3594       -0.3594           -0.0156       -0.0156       
  0.1443       37 (A) A      37 (A) B    ->    38 (A) B      38 (A) A     
              -0.3594       -0.3594           -0.0156       -0.0156       
  0.1443       37 (A) B      37 (A) A    ->    38 (A) A      38 (A) B     
              -0.3594       -0.3594           -0.0156       -0.0156       
 -0.1443       37 (A) B      37 (A) A    ->    38 (A) B      38 (A) A     
              -0.3594       -0.3594           -0.0156       -0.0156       

 Computing CCSD intemediates for later calculations in double precision
 Finished.

Running a double precision version
           CCSD Lambda amplitudes will be solved using DIIS.
           Start     Size      MaxIter   EConv     LConv     
           3         7         100       1.00e-07  1.00e-05  
 ------------------------------------------------------------------------------
            Enorm      Ldiff       Comment
 ------------------------------------------------------------------------------
     1     6.24e-02   4.45e-02     
     2     1.75e-02   7.32e-03     
     3     7.35e-03   1.78e-03     
     4     3.98e-03   1.30e-03     Switched to DIIS steps.
     5     1.05e-03   7.33e-04     
     6     4.99e-04   1.55e-04     
     7     1.46e-04   3.99e-05     
     8     6.29e-05   2.32e-06     
     9     2.35e-05   3.66e-06     
    10     9.52e-06   1.69e-06     
    11     4.23e-06   4.69e-07     
    12     1.61e-06   2.19e-07     
    13     8.59e-07   1.64e-09     
    14     4.06e-07   1.99e-08     
    15     1.86e-07   2.02e-09     
    16     8.84e-08   2.03e-09     
 ------------------------------------------------------------------------------
                                   CCSD Lambda converged.

 Computing density matrices in double precision...
           Orbital response amplitudes will be solved using DIIS.
           Start     Size      MaxIter   EConv     LConv     
           3         7         100       1.00e-06  1.00e-06  
 ------------------------------------------------------------------------------
            Enorm      Ldiff       Comment
 ------------------------------------------------------------------------------
     1     1.16e-01   6.11e-03     
     2     1.18e-01   7.90e-03     
     3     1.46e-01   3.18e-02     
     4     1.23e-02   6.68e-02     Switched to DIIS steps.
     5     4.69e-03   1.73e-03     
     6     1.25e-03   9.07e-05     
     7     2.48e-04   1.65e-04     
     8     1.32e-04   6.97e-05     
     9     4.03e-05   2.06e-05     
    10     1.42e-05   3.31e-06     
    11     4.78e-06   2.71e-07     
    12     1.44e-06   3.27e-07     
    13     4.06e-07   1.99e-07     
 ------------------------------------------------------------------------------
                                   Orbital response converged.

 Computing density matrices... Done.
 CCSD calculation:   CPU 1472.62 s  wall 376.07 s

 Transferring MO TPDM to AO TPDM
 Transferring g2_o1o1o1o1
 Transferring g2_o1o1o1v1
 Transferring g2_o1o1v1v1
 Transferring g2_o1v1o1v1
 Transferring g2_o1v1v1v1
 Transferring g2_v1v1v1v1
 Adding separable TPDM
 Computing TPDM gradient
 --------------------------------------------------------
 2e gradient
  Atom          X               Y               Z
 --------------------------------------------------------
    1        -43.424890       17.926819        0.000000  
    2          5.331957      -34.617002        0.000000  
    3         31.903027       -2.961256       -0.000000  
    4          6.189906       19.651439        0.000000  
 --------------------------------------------------------
 --------------------------------------------------------
 Final gradient
  Atom          X               Y               Z
 --------------------------------------------------------
    1        -43.424890       17.926819        0.000000  
    2          5.331957      -34.617002        0.000000  
    3         31.903027       -2.961256       -0.000000  
    4          6.189906       19.651439        0.000000  
 --------------------------------------------------------
 Analytic gradient from two-electron contribution:   CPU 248.09 s  wall 69.59 s

 Total ccman2 time:   CPU 1764.97 s  wall 457.23 s


 --------------------------------------------------------------

                    Orbital Energies (a.u.)
 --------------------------------------------------------------

 Alpha MOs
 -- Occupied --
******* -80.056 -80.026 -65.179 -58.539 -58.537 -58.537 -26.327
 -9.858  -7.592  -7.566  -7.472  -7.464  -7.464  -5.486  -5.483
 -5.483  -5.459  -5.457  -5.457  -3.211  -3.208  -3.207  -3.198
 -3.198  -1.627  -1.051  -0.920  -0.775  -0.701  -0.697  -0.616
 -0.471  -0.466  -0.462  -0.393  -0.359
 -- Virtual --
 -0.016   0.020   0.062   0.066   0.079   0.088   0.097   0.107
  0.109   0.114   0.127   0.137   0.157   0.181   0.185   0.194
  0.332   0.341   0.351   0.371   0.385   0.397   0.411   0.422
  0.430   0.498   0.530   0.570   0.595   0.659   0.664   0.712
  0.724   0.775   0.790   0.815   0.820   0.874   0.888   0.889
  0.911   1.015   1.080   1.097   1.154   1.311   1.396   1.580
  1.640   1.647   1.773   1.832   1.843   1.940   1.972   2.004
  2.235   2.298   2.339   2.405   4.186   4.191   4.221   4.233
  4.517   4.533   4.547   4.549   4.594   4.752   6.897   6.938
  6.944   7.180   7.270   7.459   8.203   8.227   8.280  14.712
 14.751  14.760  14.781  14.856  14.880  49.462  68.732 165.861
166.066 293.886 293.908 293.9771028.402
 --------------------------------------------------------------

          Ground-State Mulliken Net Atomic Charges

     Atom                 Charge (a.u.)
  ----------------------------------------
      1 Br                   -0.200675
      2 P                     0.270188
      3 P                     0.122788
      4 F                    -0.192301
  ----------------------------------------
  Sum of atomic charges =    -0.000000

 -----------------------------------------------------------------
                    Cartesian Multipole Moments
 -----------------------------------------------------------------
    Charge (ESU x 10^10)
                -0.0000
    Dipole Moment (Debye)
         X      -0.8190      Y       1.2788      Z       0.0000
       Tot       1.5186
    Quadrupole Moments (Debye-Ang)
        XX     -49.0907     XY      -2.0903     YY     -51.9840
        XZ       0.0000     YZ       0.0000     ZZ     -49.5165
    Octopole Moments (Debye-Ang^2)
       XXX      38.0688    XXY      -8.0097    XYY      15.3137
       YYY     -18.8243    XXZ      -0.0000    XYZ       0.0000
       YYZ       0.0000    XZZ      11.1872    YZZ      -7.6947
       ZZZ      -0.0000
    Hexadecapole Moments (Debye-Ang^3)
      XXXX    -683.5359   XXXY       4.6821   XXYY    -153.9654
      XYYY      -0.6790   YYYY    -269.0754   XXXZ       0.0000
      XXYZ      -0.0000   XYYZ       0.0000   YYYZ       0.0000
      XXZZ    -125.8721   XYZZ       5.1833   YYZZ     -54.8324
      XZZZ       0.0000   YZZZ       0.0000   ZZZZ     -68.9367
 -----------------------------------------------------------------
 DrvMan completing analytic gradient of the correlated energy
 Correlated dipole moment
            1
    1  -0.3222012
    2   0.5031237
    3   0.0000000
 Energy read as -3354.047813140
 Full Analytical Gradient: (in a.u., or Hartree/Bohr)
             1             2             3             4
    1    0.00009507   -0.00036726    0.00025061    0.00002159
    2   -0.00007234   -0.00012388    0.00022875   -0.00003254
    3   -0.00000000    0.00000000   -0.00000000   -0.00000000
 Gradient time:  CPU 0.72 s  wall 0.73 s
 ----------------------------------------------------------------
             Standard Nuclear Orientation (Angstroms)
    I     Atom           X                Y                Z
 ----------------------------------------------------------------
    1      Br      1.3975316786    -0.2210037041    -0.0000000000
    2      P      -0.2961111886     1.2409643205     0.0000000000
    3      P      -2.0157713943     0.1330995526     0.0000000000
    4      F      -1.5817077787    -1.4289809392    -0.0000000000
 ----------------------------------------------------------------
 Nuclear Repulsion Energy =   383.3570328057 hartrees
 There are       37 alpha and       37 beta electrons

                       Distance Matrix (Angstroms)
             Br(  1)   P (  2)   P (  3)
   P (  2)  2.237359
   P (  3)  3.431622  2.045628
   F (  4)  3.214821  2.963337  1.621267

 Requested basis set is 6-311++G(d,p)
 There are 51 shells and 130 basis functions
 A cutoff of  1.0D-14 yielded   1140 shell pairs
 There are      7863 function pairs (      8627 Cartesian)
 Smallest overlap matrix eigenvalue = 7.82E-04
 Guess MOs from SCF MO coefficient file

 -----------------------------------------------------------------------
  General SCF calculation program by
  Eric Jon Sundstrom, Paul Horn, Yuezhi Mao, Dmitri Zuev, Alec White,
  David Stuck, Shaama M.S., Shane Yost, Joonho Lee, David Small,
  Daniel Levine, Susi Lehtola, Hugh Burton, Evgeny Epifanovsky
 -----------------------------------------------------------------------
 Hartree-Fock
 using 4 threads for integral computing
 -------------------------------------------------------
 OpenMP Integral computing Module                
 Release: version 2.0, May 2017, Q-Chem Inc. Pleasanton 
 -------------------------------------------------------
 A restricted SCF calculation will be
 performed using DIIS
 SCF converges when DIIS error is below 1.0e-08
 ---------------------------------------
  Cycle       Energy         DIIS error
 ---------------------------------------
    1   -3353.3238551395      1.17e-05  
    2   -3353.3238555982      3.42e-06  
    3   -3353.3238556457      1.56e-06  
    4   -3353.3238556545      5.85e-07  
    5   -3353.3238556560      2.00e-07  
    6   -3353.3238556562      6.56e-08  
    7   -3353.3238556563      2.43e-08  
    8   -3353.3238556563      1.02e-08  
    9   -3353.3238556563      3.37e-09  Convergence criterion met
 ---------------------------------------
 SCF time:   CPU 6.76s  wall 2.00s 
 SCF   energy in the final basis set =    -3353.3238556563
 Total energy in the final basis set =    -3353.3238556563


 ------------------------------------------------------------------------------

   CCMAN2: suite of methods based on coupled cluster
           and equation of motion theories.

   Components:
   * libvmm-1.3-trunk
     by Evgeny Epifanovsky, Ilya Kaliman.
   * libtensor-2.5-trunk
     by Evgeny Epifanovsky, Michael Wormit, Dmitry Zuev, Sam Manzer, 
        Ilya Kaliman.
   * libcc-2.5-trunk
     by Evgeny Epifanovsky, Arik Landau, Tomasz Kus, Kirill Khistyaev, 
        Dmitry Zuev, Prashant Manohar, Xintian Feng, Anna Krylov, 
        Matthew Goldey, Alec White, Thomas Jagau, Kaushik Nanda, 
        Anastasia Gunina, Alexander Kunitsa, Joonho Lee.

   CCMAN original authors:
   Anna I. Krylov, C. David Sherrill, Steven R. Gwaltney,
   Edward F. C. Byrd (2000)
   Sergey V. Levchenko, Lyudmila V. Slipchenko, Tao Wang,
   Ana-Maria C. Cristian (2003)
   Piotr A. Pieniazek, C. Melania Oana, Evgeny Epifanovsky (2007)
   Prashant Manohar (2009)

 ------------------------------------------------------------------------------


 Allocating and initializing 29808MB of RAM...
 Calculation will run on 4 cores.


 Alpha MOs, Restricted
 -- Occupied --                  
-490.05  -80.06  -80.03  -65.18  -58.54  -58.54  -58.54  -26.33
  1 A     2 A     3 A     4 A     5 A     6 A     7 A     8 A                  
 -9.858  -7.593  -7.566  -7.472  -7.464  -7.464  -5.486  -5.483
  9 A    10 A    11 A    12 A    13 A    14 A    15 A    16 A                  
 -5.483  -5.459  -5.457  -5.457  -3.211  -3.208  -3.207  -3.198
 17 A    18 A    19 A    20 A    21 A    22 A    23 A    24 A                  
 -3.198  -1.627  -1.051  -0.919  -0.775  -0.701  -0.697  -0.616
 25 A    26 A    27 A    28 A    29 A    30 A    31 A    32 A                  
 -0.471  -0.466  -0.462  -0.393  -0.359
 33 A    34 A    35 A    36 A    37 A                                          
 -- Virtual --                   
 -0.016   0.020   0.062   0.066   0.079   0.088   0.097   0.107
 38 A    39 A    40 A    41 A    42 A    43 A    44 A    45 A                  
  0.109   0.114   0.127   0.137   0.157   0.181   0.185   0.194
 46 A    47 A    48 A    49 A    50 A    51 A    52 A    53 A                  
  0.332   0.341   0.351   0.371   0.385   0.397   0.411   0.422
 54 A    55 A    56 A    57 A    58 A    59 A    60 A    61 A                  
  0.430   0.498   0.530   0.570   0.595   0.659   0.664   0.712
 62 A    63 A    64 A    65 A    66 A    67 A    68 A    69 A                  
  0.724   0.775   0.790   0.815   0.820   0.874   0.888   0.889
 70 A    71 A    72 A    73 A    74 A    75 A    76 A    77 A                  
  0.911   1.015   1.079   1.097   1.154   1.311   1.395   1.580
 78 A    79 A    80 A    81 A    82 A    83 A    84 A    85 A                  
  1.640   1.647   1.773   1.832   1.843   1.940   1.972   2.004
 86 A    87 A    88 A    89 A    90 A    91 A    92 A    93 A                  
  2.235   2.298   2.339   2.405   4.186   4.191   4.221   4.233
 94 A    95 A    96 A    97 A    98 A    99 A   100 A   101 A                  
  4.517   4.533   4.547   4.549   4.594   4.752   6.897   6.938
102 A   103 A   104 A   105 A   106 A   107 A   108 A   109 A                  
  6.944   7.180   7.270   7.458   8.203   8.227   8.280  14.712
110 A   111 A   112 A   113 A   114 A   115 A   116 A   117 A                  
 14.751  14.760  14.781  14.856  14.881  49.462  68.731 165.861
118 A   119 A   120 A   121 A   122 A   123 A   124 A   125 A                  
166.066 293.886 293.908 293.9771028.402
126 A   127 A   128 A   129 A   130 A                                          

 Beta MOs, Restricted
 -- Occupied --                  
-490.05  -80.06  -80.03  -65.18  -58.54  -58.54  -58.54  -26.33
  1 A     2 A     3 A     4 A     5 A     6 A     7 A     8 A                  
 -9.858  -7.593  -7.566  -7.472  -7.464  -7.464  -5.486  -5.483
  9 A    10 A    11 A    12 A    13 A    14 A    15 A    16 A                  
 -5.483  -5.459  -5.457  -5.457  -3.211  -3.208  -3.207  -3.198
 17 A    18 A    19 A    20 A    21 A    22 A    23 A    24 A                  
 -3.198  -1.627  -1.051  -0.919  -0.775  -0.701  -0.697  -0.616
 25 A    26 A    27 A    28 A    29 A    30 A    31 A    32 A                  
 -0.471  -0.466  -0.462  -0.393  -0.359
 33 A    34 A    35 A    36 A    37 A                                          
 -- Virtual --                   
 -0.016   0.020   0.062   0.066   0.079   0.088   0.097   0.107
 38 A    39 A    40 A    41 A    42 A    43 A    44 A    45 A                  
  0.109   0.114   0.127   0.137   0.157   0.181   0.185   0.194
 46 A    47 A    48 A    49 A    50 A    51 A    52 A    53 A                  
  0.332   0.341   0.351   0.371   0.385   0.397   0.411   0.422
 54 A    55 A    56 A    57 A    58 A    59 A    60 A    61 A                  
  0.430   0.498   0.530   0.570   0.595   0.659   0.664   0.712
 62 A    63 A    64 A    65 A    66 A    67 A    68 A    69 A                  
  0.724   0.775   0.790   0.815   0.820   0.874   0.888   0.889
 70 A    71 A    72 A    73 A    74 A    75 A    76 A    77 A                  
  0.911   1.015   1.079   1.097   1.154   1.311   1.395   1.580
 78 A    79 A    80 A    81 A    82 A    83 A    84 A    85 A                  
  1.640   1.647   1.773   1.832   1.843   1.940   1.972   2.004
 86 A    87 A    88 A    89 A    90 A    91 A    92 A    93 A                  
  2.235   2.298   2.339   2.405   4.186   4.191   4.221   4.233
 94 A    95 A    96 A    97 A    98 A    99 A   100 A   101 A                  
  4.517   4.533   4.547   4.549   4.594   4.752   6.897   6.938
102 A   103 A   104 A   105 A   106 A   107 A   108 A   109 A                  
  6.944   7.180   7.270   7.458   8.203   8.227   8.280  14.712
110 A   111 A   112 A   113 A   114 A   115 A   116 A   117 A                  
 14.751  14.760  14.781  14.856  14.881  49.462  68.731 165.861
118 A   119 A   120 A   121 A   122 A   123 A   124 A   125 A                  
166.066 293.886 293.908 293.9771028.402
126 A   127 A   128 A   129 A   130 A                                          

 Occupation and symmetry of molecular orbitals

 Point group: C1 (1 irreducible representation).

                           A     All 
 -------------------------------------
 All molecular orbitals:
  - Alpha                  130   130 
  - Beta                   130   130 
 -------------------------------------
 Alpha orbitals:
  - Frozen occupied        20    20  
  - Active occupied        17    17  
  - Active virtual         93    93  
  - Frozen virtual         0     0   
 -------------------------------------
 Beta orbitals:
  - Frozen occupied        20    20  
  - Active occupied        17    17  
  - Active virtual         93    93  
  - Frozen virtual         0     0   
 -------------------------------------

 Import integrals:   CPU 0.00 s  wall 0.00 s

 Import integrals:   CPU 41.11 s  wall 10.75 s

 MP2 amplitudes:   CPU 0.12 s  wall 0.08 s

Running a double precision version
           CCSD T amplitudes will be solved using DIIS.

           Start     Size      MaxIter   EConv     TConv     
           3         7         100       1.00e-07  1.00e-05  
 ------------------------------------------------------------------------------
           Energy (a.u.)   Ediff      Tdiff       Comment
 ------------------------------------------------------------------------------
         -3354.03276841                           
     1   -3354.02345346   9.31e-03   7.83e-01     
     2   -3354.04507655   2.16e-02   9.98e-02     
     3   -3354.04469934   3.77e-04   4.34e-02     
     4   -3354.04697463   2.28e-03   1.67e-02     Switched to DIIS steps.
     5   -3354.04779283   8.18e-04   1.36e-02     
     6   -3354.04781831   2.55e-05   2.69e-03     
     7   -3354.04781133   6.98e-06   1.28e-03     
     8   -3354.04781252   1.20e-06   2.58e-04     
     9   -3354.04781314   6.14e-07   1.22e-04     
    10   -3354.04781308   5.81e-08   4.66e-05     
    11   -3354.04781335   2.72e-07   2.68e-05     
    12   -3354.04781340   5.23e-08   1.52e-05     
    13   -3354.04781331   9.49e-08   3.75e-06     
 ------------------------------------------------------------------------------
         -3354.04781331                           CCSD T converged.

End of double precision
 SCF energy                 = -3353.32385566
 MP2 energy                 = -3354.03276841
 CCSD correlation energy     =    -0.72395765
 CCSD total energy           = -3354.04781331

 CCSD  T1^2 = 0.0125  T2^2 = 0.2763  Leading amplitudes:

 Amplitude    Orbitals with energies
 -0.0257       31 (A) A                  ->    38 (A) A                   
              -0.6968                         -0.0157                     
 -0.0257       31 (A) B                  ->    38 (A) B                   
              -0.6968                         -0.0157                     
 -0.0211       37 (A) A                  ->    58 (A) A                   
              -0.3592                          0.3850                     
 -0.0211       37 (A) B                  ->    58 (A) B                   
              -0.3592                          0.3850                     

 Amplitude    Orbitals with energies
 -0.1446       37 (A) A      37 (A) B    ->    38 (A) A      38 (A) B     
              -0.3592       -0.3592           -0.0157       -0.0157       
  0.1446       37 (A) A      37 (A) B    ->    38 (A) B      38 (A) A     
              -0.3592       -0.3592           -0.0157       -0.0157       
  0.1446       37 (A) B      37 (A) A    ->    38 (A) A      38 (A) B     
              -0.3592       -0.3592           -0.0157       -0.0157       
 -0.1446       37 (A) B      37 (A) A    ->    38 (A) B      38 (A) A     
              -0.3592       -0.3592           -0.0157       -0.0157       

 Computing CCSD intemediates for later calculations in double precision
 Finished.

Running a double precision version
           CCSD Lambda amplitudes will be solved using DIIS.
           Start     Size      MaxIter   EConv     LConv     
           3         7         100       1.00e-07  1.00e-05  
 ------------------------------------------------------------------------------
            Enorm      Ldiff       Comment
 ------------------------------------------------------------------------------
     1     6.25e-02   4.46e-02     
     2     1.75e-02   7.32e-03     
     3     7.36e-03   1.79e-03     
     4     3.98e-03   1.30e-03     Switched to DIIS steps.
     5     1.05e-03   7.34e-04     
     6     4.99e-04   1.56e-04     
     7     1.46e-04   4.01e-05     
     8     6.28e-05   2.34e-06     
     9     2.35e-05   3.66e-06     
    10     9.50e-06   1.70e-06     
    11     4.21e-06   4.75e-07     
    12     1.59e-06   2.24e-07     
    13     8.48e-07   3.59e-09     
    14     4.01e-07   2.11e-08     
    15     1.85e-07   1.58e-09     
    16     8.77e-08   1.92e-09     
 ------------------------------------------------------------------------------
                                   CCSD Lambda converged.

 Computing density matrices in double precision...
           Orbital response amplitudes will be solved using DIIS.
           Start     Size      MaxIter   EConv     LConv     
           3         7         100       1.00e-06  1.00e-06  
 ------------------------------------------------------------------------------
            Enorm      Ldiff       Comment
 ------------------------------------------------------------------------------
     1     1.16e-01   6.12e-03     
     2     1.18e-01   7.91e-03     
     3     1.46e-01   3.18e-02     
     4     1.24e-02   6.68e-02     Switched to DIIS steps.
     5     4.74e-03   1.74e-03     
     6     1.25e-03   9.05e-05     
     7     2.50e-04   1.66e-04     
     8     1.33e-04   6.98e-05     
     9     4.06e-05   2.06e-05     
    10     1.43e-05   3.30e-06     
    11     4.82e-06   2.67e-07     
    12     1.45e-06   3.25e-07     
    13     4.13e-07   2.01e-07     
 ------------------------------------------------------------------------------
                                   Orbital response converged.

 Computing density matrices... Done.
 CCSD calculation:   CPU 1473.57 s  wall 376.31 s

 Transferring MO TPDM to AO TPDM
 Transferring g2_o1o1o1o1
 Transferring g2_o1o1o1v1
 Transferring g2_o1o1v1v1
 Transferring g2_o1v1o1v1
 Transferring g2_o1v1v1v1
 Transferring g2_v1v1v1v1
 Adding separable TPDM
 Computing TPDM gradient
 --------------------------------------------------------
 2e gradient
  Atom          X               Y               Z
 --------------------------------------------------------
    1        -43.411145       17.942327        0.000000  
    2          5.338286      -34.623344        0.000000  
    3         31.883631       -2.967240       -0.000000  
    4          6.189227       19.648257        0.000000  
 --------------------------------------------------------
 --------------------------------------------------------
 Final gradient
  Atom          X               Y               Z
 --------------------------------------------------------
    1        -43.411145       17.942327        0.000000  
    2          5.338286      -34.623344        0.000000  
    3         31.883631       -2.967240       -0.000000  
    4          6.189227       19.648257        0.000000  
 --------------------------------------------------------
 Analytic gradient from two-electron contribution:   CPU 248.06 s  wall 69.94 s

 Total ccman2 time:   CPU 1765.95 s  wall 458.08 s


 --------------------------------------------------------------

                    Orbital Energies (a.u.)
 --------------------------------------------------------------

 Alpha MOs
 -- Occupied --
******* -80.056 -80.026 -65.179 -58.539 -58.537 -58.537 -26.327
 -9.858  -7.593  -7.566  -7.472  -7.464  -7.464  -5.486  -5.483
 -5.483  -5.459  -5.457  -5.457  -3.211  -3.208  -3.207  -3.198
 -3.198  -1.627  -1.051  -0.919  -0.775  -0.701  -0.697  -0.616
 -0.471  -0.466  -0.462  -0.393  -0.359
 -- Virtual --
 -0.016   0.020   0.062   0.066   0.079   0.088   0.097   0.107
  0.109   0.114   0.127   0.137   0.157   0.181   0.185   0.194
  0.332   0.341   0.351   0.371   0.385   0.397   0.411   0.422
  0.430   0.498   0.530   0.570   0.595   0.659   0.664   0.712
  0.724   0.775   0.790   0.815   0.820   0.874   0.888   0.889
  0.911   1.015   1.079   1.097   1.154   1.311   1.395   1.580
  1.640   1.647   1.773   1.832   1.843   1.940   1.972   2.004
  2.235   2.298   2.339   2.405   4.186   4.191   4.221   4.233
  4.517   4.533   4.547   4.549   4.594   4.752   6.897   6.938
  6.944   7.180   7.270   7.458   8.203   8.227   8.280  14.712
 14.751  14.760  14.781  14.856  14.881  49.462  68.731 165.861
166.066 293.886 293.908 293.9771028.402
 --------------------------------------------------------------

          Ground-State Mulliken Net Atomic Charges

     Atom                 Charge (a.u.)
  ----------------------------------------
      1 Br                   -0.200757
      2 P                     0.270138
      3 P                     0.122787
      4 F                    -0.192168
  ----------------------------------------
  Sum of atomic charges =     0.000000

 -----------------------------------------------------------------
                    Cartesian Multipole Moments
 -----------------------------------------------------------------
    Charge (ESU x 10^10)
                 0.0000
    Dipole Moment (Debye)
         X      -0.8190      Y       1.2804      Z      -0.0000
       Tot       1.5200
    Quadrupole Moments (Debye-Ang)
        XX     -49.0956     XY      -2.0915     YY     -51.9794
        XZ       0.0000     YZ       0.0000     ZZ     -49.5211
    Octopole Moments (Debye-Ang^2)
       XXX      38.0317    XXY      -8.0192    XYY      15.2987
       YYY     -18.8588    XXZ      -0.0000    XYZ       0.0000
       YYZ       0.0000    XZZ      11.1799    YZZ      -7.7103
       ZZZ      -0.0000
    Hexadecapole Moments (Debye-Ang^3)
      XXXX    -683.5582   XXXY       4.6421   XXYY    -153.9802
      XYYY      -0.7273   YYYY    -269.2513   XXXZ       0.0000
      XXYZ      -0.0000   XYYZ       0.0000   YYYZ       0.0000
      XXZZ    -125.8782   XYZZ       5.1731   YYZZ     -54.8696
      XZZZ       0.0000   YZZZ       0.0000   ZZZZ     -68.9565
 -----------------------------------------------------------------
 DrvMan completing analytic gradient of the correlated energy
 Correlated dipole moment
            1
    1  -0.3222230
    2   0.5037567
    3  -0.0000000
 Energy read as -3354.047813308
 Full Analytical Gradient: (in a.u., or Hartree/Bohr)
             1             2             3             4
    1    0.00005358    0.00008953   -0.00012771   -0.00001541
    2   -0.00007074    0.00022160   -0.00006942   -0.00008144
    3    0.00000000    0.00000000   -0.00000000    0.00000000
 Gradient time:  CPU 0.72 s  wall 0.74 s
 ----------------------------------------------------------------
             Standard Nuclear Orientation (Angstroms)
    I     Atom           X                Y                Z
 ----------------------------------------------------------------
    1      Br      1.3975316786    -0.2210037041    -0.0000000000
    2      P      -0.2961111886     1.2389643205     0.0000000000
    3      P      -2.0157713943     0.1330995526     0.0000000000
    4      F      -1.5817077787    -1.4289809392    -0.0000000000
 ----------------------------------------------------------------
 Nuclear Repulsion Energy =   383.4750605935 hartrees
 There are       37 alpha and       37 beta electrons

                       Distance Matrix (Angstroms)
             Br(  1)   P (  2)   P (  3)
   P (  2)  2.236053
   P (  3)  3.431622  2.044546
   F (  4)  3.214821  2.961535  1.621267

 Requested basis set is 6-311++G(d,p)
 There are 51 shells and 130 basis functions
 A cutoff of  1.0D-14 yielded   1140 shell pairs
 There are      7863 function pairs (      8627 Cartesian)
 Smallest overlap matrix eigenvalue = 7.79E-04
 Guess MOs from SCF MO coefficient file

 -----------------------------------------------------------------------
  General SCF calculation program by
  Eric Jon Sundstrom, Paul Horn, Yuezhi Mao, Dmitri Zuev, Alec White,
  David Stuck, Shaama M.S., Shane Yost, Joonho Lee, David Small,
  Daniel Levine, Susi Lehtola, Hugh Burton, Evgeny Epifanovsky
 -----------------------------------------------------------------------
 Hartree-Fock
 using 4 threads for integral computing
 -------------------------------------------------------
 OpenMP Integral computing Module                
 Release: version 2.0, May 2017, Q-Chem Inc. Pleasanton 
 -------------------------------------------------------
 A restricted SCF calculation will be
 performed using DIIS
 SCF converges when DIIS error is below 1.0e-08
 ---------------------------------------
  Cycle       Energy         DIIS error
 ---------------------------------------
    1   -3353.3239073692      1.45e-05  
    2   -3353.3239081045      4.13e-06  
    3   -3353.3239081869      2.00e-06  
    4   -3353.3239082022      7.03e-07  
    5   -3353.3239082056      3.17e-07  
    6   -3353.3239082064      1.14e-07  
    7   -3353.3239082066      4.07e-08  
    8   -3353.3239082066      1.80e-08  
    9   -3353.3239082066      7.77e-09  Convergence criterion met
 ---------------------------------------
 SCF time:   CPU 6.75s  wall 2.00s 
 SCF   energy in the final basis set =    -3353.3239082066
 Total energy in the final basis set =    -3353.3239082066


 ------------------------------------------------------------------------------

   CCMAN2: suite of methods based on coupled cluster
           and equation of motion theories.

   Components:
   * libvmm-1.3-trunk
     by Evgeny Epifanovsky, Ilya Kaliman.
   * libtensor-2.5-trunk
     by Evgeny Epifanovsky, Michael Wormit, Dmitry Zuev, Sam Manzer, 
        Ilya Kaliman.
   * libcc-2.5-trunk
     by Evgeny Epifanovsky, Arik Landau, Tomasz Kus, Kirill Khistyaev, 
        Dmitry Zuev, Prashant Manohar, Xintian Feng, Anna Krylov, 
        Matthew Goldey, Alec White, Thomas Jagau, Kaushik Nanda, 
        Anastasia Gunina, Alexander Kunitsa, Joonho Lee.

   CCMAN original authors:
   Anna I. Krylov, C. David Sherrill, Steven R. Gwaltney,
   Edward F. C. Byrd (2000)
   Sergey V. Levchenko, Lyudmila V. Slipchenko, Tao Wang,
   Ana-Maria C. Cristian (2003)
   Piotr A. Pieniazek, C. Melania Oana, Evgeny Epifanovsky (2007)
   Prashant Manohar (2009)

 ------------------------------------------------------------------------------


 Allocating and initializing 29808MB of RAM...
 Calculation will run on 4 cores.


 Alpha MOs, Restricted
 -- Occupied --                  
-490.05  -80.06  -80.03  -65.18  -58.54  -58.54  -58.54  -26.33
  1 A     2 A     3 A     4 A     5 A     6 A     7 A     8 A                  
 -9.859  -7.592  -7.566  -7.472  -7.464  -7.464  -5.486  -5.483
  9 A    10 A    11 A    12 A    13 A    14 A    15 A    16 A                  
 -5.483  -5.459  -5.457  -5.457  -3.211  -3.208  -3.207  -3.198
 17 A    18 A    19 A    20 A    21 A    22 A    23 A    24 A                  
 -3.198  -1.627  -1.051  -0.920  -0.775  -0.700  -0.697  -0.616
 25 A    26 A    27 A    28 A    29 A    30 A    31 A    32 A                  
 -0.471  -0.466  -0.462  -0.393  -0.359
 33 A    34 A    35 A    36 A    37 A                                          
 -- Virtual --                   
 -0.016   0.020   0.063   0.066   0.079   0.088   0.097   0.107
 38 A    39 A    40 A    41 A    42 A    43 A    44 A    45 A                  
  0.109   0.114   0.127   0.137   0.157   0.181   0.185   0.194
 46 A    47 A    48 A    49 A    50 A    51 A    52 A    53 A                  
  0.332   0.341   0.351   0.371   0.385   0.397   0.411   0.422
 54 A    55 A    56 A    57 A    58 A    59 A    60 A    61 A                  
  0.430   0.498   0.530   0.570   0.595   0.659   0.664   0.712
 62 A    63 A    64 A    65 A    66 A    67 A    68 A    69 A                  
  0.724   0.775   0.790   0.815   0.820   0.874   0.888   0.889
 70 A    71 A    72 A    73 A    74 A    75 A    76 A    77 A                  
  0.911   1.015   1.080   1.097   1.154   1.311   1.396   1.581
 78 A    79 A    80 A    81 A    82 A    83 A    84 A    85 A                  
  1.640   1.647   1.773   1.832   1.843   1.940   1.972   2.004
 86 A    87 A    88 A    89 A    90 A    91 A    92 A    93 A                  
  2.235   2.298   2.339   2.405   4.186   4.191   4.221   4.233
 94 A    95 A    96 A    97 A    98 A    99 A   100 A   101 A                  
  4.517   4.533   4.547   4.549   4.594   4.752   6.897   6.938
102 A   103 A   104 A   105 A   106 A   107 A   108 A   109 A                  
  6.944   7.180   7.271   7.459   8.203   8.227   8.280  14.712
110 A   111 A   112 A   113 A   114 A   115 A   116 A   117 A                  
 14.751  14.760  14.781  14.856  14.881  49.462  68.732 165.861
118 A   119 A   120 A   121 A   122 A   123 A   124 A   125 A                  
166.066 293.886 293.908 293.9771028.402
126 A   127 A   128 A   129 A   130 A                                          

 Beta MOs, Restricted
 -- Occupied --                  
-490.05  -80.06  -80.03  -65.18  -58.54  -58.54  -58.54  -26.33
  1 A     2 A     3 A     4 A     5 A     6 A     7 A     8 A                  
 -9.859  -7.592  -7.566  -7.472  -7.464  -7.464  -5.486  -5.483
  9 A    10 A    11 A    12 A    13 A    14 A    15 A    16 A                  
 -5.483  -5.459  -5.457  -5.457  -3.211  -3.208  -3.207  -3.198
 17 A    18 A    19 A    20 A    21 A    22 A    23 A    24 A                  
 -3.198  -1.627  -1.051  -0.920  -0.775  -0.700  -0.697  -0.616
 25 A    26 A    27 A    28 A    29 A    30 A    31 A    32 A                  
 -0.471  -0.466  -0.462  -0.393  -0.359
 33 A    34 A    35 A    36 A    37 A                                          
 -- Virtual --                   
 -0.016   0.020   0.063   0.066   0.079   0.088   0.097   0.107
 38 A    39 A    40 A    41 A    42 A    43 A    44 A    45 A                  
  0.109   0.114   0.127   0.137   0.157   0.181   0.185   0.194
 46 A    47 A    48 A    49 A    50 A    51 A    52 A    53 A                  
  0.332   0.341   0.351   0.371   0.385   0.397   0.411   0.422
 54 A    55 A    56 A    57 A    58 A    59 A    60 A    61 A                  
  0.430   0.498   0.530   0.570   0.595   0.659   0.664   0.712
 62 A    63 A    64 A    65 A    66 A    67 A    68 A    69 A                  
  0.724   0.775   0.790   0.815   0.820   0.874   0.888   0.889
 70 A    71 A    72 A    73 A    74 A    75 A    76 A    77 A                  
  0.911   1.015   1.080   1.097   1.154   1.311   1.396   1.581
 78 A    79 A    80 A    81 A    82 A    83 A    84 A    85 A                  
  1.640   1.647   1.773   1.832   1.843   1.940   1.972   2.004
 86 A    87 A    88 A    89 A    90 A    91 A    92 A    93 A                  
  2.235   2.298   2.339   2.405   4.186   4.191   4.221   4.233
 94 A    95 A    96 A    97 A    98 A    99 A   100 A   101 A                  
  4.517   4.533   4.547   4.549   4.594   4.752   6.897   6.938
102 A   103 A   104 A   105 A   106 A   107 A   108 A   109 A                  
  6.944   7.180   7.271   7.459   8.203   8.227   8.280  14.712
110 A   111 A   112 A   113 A   114 A   115 A   116 A   117 A                  
 14.751  14.760  14.781  14.856  14.881  49.462  68.732 165.861
118 A   119 A   120 A   121 A   122 A   123 A   124 A   125 A                  
166.066 293.886 293.908 293.9771028.402
126 A   127 A   128 A   129 A   130 A                                          

 Occupation and symmetry of molecular orbitals

 Point group: C1 (1 irreducible representation).

                           A     All 
 -------------------------------------
 All molecular orbitals:
  - Alpha                  130   130 
  - Beta                   130   130 
 -------------------------------------
 Alpha orbitals:
  - Frozen occupied        20    20  
  - Active occupied        17    17  
  - Active virtual         93    93  
  - Frozen virtual         0     0   
 -------------------------------------
 Beta orbitals:
  - Frozen occupied        20    20  
  - Active occupied        17    17  
  - Active virtual         93    93  
  - Frozen virtual         0     0   
 -------------------------------------

 Import integrals:   CPU 0.00 s  wall 0.00 s

 Import integrals:   CPU 40.75 s  wall 10.61 s

 MP2 amplitudes:   CPU 0.12 s  wall 0.08 s

Running a double precision version
           CCSD T amplitudes will be solved using DIIS.

           Start     Size      MaxIter   EConv     TConv     
           3         7         100       1.00e-07  1.00e-05  
 ------------------------------------------------------------------------------
           Energy (a.u.)   Ediff      Tdiff       Comment
 ------------------------------------------------------------------------------
         -3354.03276773                           
     1   -3354.02346953   9.30e-03   7.83e-01     
     2   -3354.04507782   2.16e-02   9.98e-02     
     3   -3354.04470329   3.75e-04   4.34e-02     
     4   -3354.04697568   2.27e-03   1.67e-02     Switched to DIIS steps.
     5   -3354.04779262   8.17e-04   1.35e-02     
     6   -3354.04781797   2.53e-05   2.68e-03     
     7   -3354.04781103   6.94e-06   1.28e-03     
     8   -3354.04781223   1.20e-06   2.57e-04     
     9   -3354.04781284   6.13e-07   1.22e-04     
    10   -3354.04781279   5.53e-08   4.67e-05     
    11   -3354.04781306   2.72e-07   2.69e-05     
    12   -3354.04781311   5.19e-08   1.52e-05     
    13   -3354.04781302   9.52e-08   3.75e-06     
 ------------------------------------------------------------------------------
         -3354.04781302                           CCSD T converged.

End of double precision
 SCF energy                 = -3353.32390821
 MP2 energy                 = -3354.03276773
 CCSD correlation energy     =    -0.72390481
 CCSD total energy           = -3354.04781302

 CCSD  T1^2 = 0.0124  T2^2 = 0.2761  Leading amplitudes:

 Amplitude    Orbitals with energies
 -0.0257       31 (A) A                  ->    38 (A) A                   
              -0.6967                         -0.0156                     
 -0.0257       31 (A) B                  ->    38 (A) B                   
              -0.6967                         -0.0156                     
 -0.0211       37 (A) A                  ->    58 (A) A                   
              -0.3593                          0.3850                     
 -0.0211       37 (A) B                  ->    58 (A) B                   
              -0.3593                          0.3850                     

 Amplitude    Orbitals with energies
 -0.1444       37 (A) A      37 (A) B    ->    38 (A) A      38 (A) B     
              -0.3593       -0.3593           -0.0156       -0.0156       
  0.1444       37 (A) A      37 (A) B    ->    38 (A) B      38 (A) A     
              -0.3593       -0.3593           -0.0156       -0.0156       
  0.1444       37 (A) B      37 (A) A    ->    38 (A) A      38 (A) B     
              -0.3593       -0.3593           -0.0156       -0.0156       
 -0.1444       37 (A) B      37 (A) A    ->    38 (A) B      38 (A) A     
              -0.3593       -0.3593           -0.0156       -0.0156       

 Computing CCSD intemediates for later calculations in double precision
 Finished.

Running a double precision version
           CCSD Lambda amplitudes will be solved using DIIS.
           Start     Size      MaxIter   EConv     LConv     
           3         7         100       1.00e-07  1.00e-05  
 ------------------------------------------------------------------------------
            Enorm      Ldiff       Comment
 ------------------------------------------------------------------------------
     1     6.24e-02   4.45e-02     
     2     1.75e-02   7.32e-03     
     3     7.35e-03   1.78e-03     
     4     3.98e-03   1.30e-03     Switched to DIIS steps.
     5     1.05e-03   7.33e-04     
     6     4.99e-04   1.55e-04     
     7     1.45e-04   3.99e-05     
     8     6.28e-05   2.32e-06     
     9     2.35e-05   3.66e-06     
    10     9.50e-06   1.69e-06     
    11     4.21e-06   4.70e-07     
    12     1.60e-06   2.20e-07     
    13     8.54e-07   2.42e-09     
    14     4.04e-07   2.03e-08     
    15     1.86e-07   1.83e-09     
    16     8.80e-08   1.99e-09     
 ------------------------------------------------------------------------------
                                   CCSD Lambda converged.

 Computing density matrices in double precision...
           Orbital response amplitudes will be solved using DIIS.
           Start     Size      MaxIter   EConv     LConv     
           3         7         100       1.00e-06  1.00e-06  
 ------------------------------------------------------------------------------
            Enorm      Ldiff       Comment
 ------------------------------------------------------------------------------
     1     1.16e-01   6.08e-03     
     2     1.18e-01   7.92e-03     
     3     1.46e-01   3.18e-02     
     4     1.24e-02   6.67e-02     Switched to DIIS steps.
     5     4.74e-03   1.74e-03     
     6     1.25e-03   8.92e-05     
     7     2.49e-04   1.66e-04     
     8     1.32e-04   6.95e-05     
     9     4.03e-05   2.05e-05     
    10     1.42e-05   3.28e-06     
    11     4.77e-06   2.65e-07     
    12     1.44e-06   3.23e-07     
    13     4.07e-07   1.98e-07     
 ------------------------------------------------------------------------------
                                   Orbital response converged.

 Computing density matrices... Done.
 CCSD calculation:   CPU 1474.62 s  wall 377.61 s

 Transferring MO TPDM to AO TPDM
 Transferring g2_o1o1o1o1
 Transferring g2_o1o1o1v1
 Transferring g2_o1o1v1v1
 Transferring g2_o1v1o1v1
 Transferring g2_o1v1v1v1
 Transferring g2_v1v1v1v1
 Adding separable TPDM
 Computing TPDM gradient
 --------------------------------------------------------
 2e gradient
  Atom          X               Y               Z
 --------------------------------------------------------
    1        -43.449791       17.945259        0.000000  
    2          5.349169      -34.618811        0.000000  
    3         31.908170       -2.975116       -0.000000  
    4          6.192451       19.648668       -0.000000  
 --------------------------------------------------------
 --------------------------------------------------------
 Final gradient
  Atom          X               Y               Z
 --------------------------------------------------------
    1        -43.449791       17.945259        0.000000  
    2          5.349169      -34.618811        0.000000  
    3         31.908170       -2.975116       -0.000000  
    4          6.192451       19.648668       -0.000000  
 --------------------------------------------------------
 Analytic gradient from two-electron contribution:   CPU 253.95 s  wall 72.94 s

 Total ccman2 time:   CPU 1772.98 s  wall 462.40 s


 --------------------------------------------------------------

                    Orbital Energies (a.u.)
 --------------------------------------------------------------

 Alpha MOs
 -- Occupied --
******* -80.056 -80.026 -65.179 -58.539 -58.537 -58.537 -26.327
 -9.859  -7.592  -7.566  -7.472  -7.464  -7.464  -5.486  -5.483
 -5.483  -5.459  -5.457  -5.457  -3.211  -3.208  -3.207  -3.198
 -3.198  -1.627  -1.051  -0.920  -0.775  -0.700  -0.697  -0.616
 -0.471  -0.466  -0.462  -0.393  -0.359
 -- Virtual --
 -0.016   0.020   0.063   0.066   0.079   0.088   0.097   0.107
  0.109   0.114   0.127   0.137   0.157   0.181   0.185   0.194
  0.332   0.341   0.351   0.371   0.385   0.397   0.411   0.422
  0.430   0.498   0.530   0.570   0.595   0.659   0.664   0.712
  0.724   0.775   0.790   0.815   0.820   0.874   0.888   0.889
  0.911   1.015   1.080   1.097   1.154   1.311   1.396   1.581
  1.640   1.647   1.773   1.832   1.843   1.940   1.972   2.004
  2.235   2.298   2.339   2.405   4.186   4.191   4.221   4.233
  4.517   4.533   4.547   4.549   4.594   4.752   6.897   6.938
  6.944   7.180   7.271   7.459   8.203   8.227   8.280  14.712
 14.751  14.760  14.781  14.856  14.881  49.462  68.732 165.861
166.066 293.886 293.908 293.9771028.402
 --------------------------------------------------------------

          Ground-State Mulliken Net Atomic Charges

     Atom                 Charge (a.u.)
  ----------------------------------------
      1 Br                   -0.200263
      2 P                     0.269808
      3 P                     0.122860
      4 F                    -0.192406
  ----------------------------------------
  Sum of atomic charges =     0.000000

 -----------------------------------------------------------------
                    Cartesian Multipole Moments
 -----------------------------------------------------------------
    Charge (ESU x 10^10)
                -0.0000
    Dipole Moment (Debye)
         X      -0.8143      Y       1.2756      Z       0.0000
       Tot       1.5134
    Quadrupole Moments (Debye-Ang)
        XX     -49.0847     XY      -2.0893     YY     -51.9918
        XZ       0.0000     YZ       0.0000     ZZ     -49.5153
    Octopole Moments (Debye-Ang^2)
       XXX      38.0406    XXY      -7.9964    XYY      15.3065
       YYY     -18.8013    XXZ      -0.0000    XYZ      -0.0000
       YYZ       0.0000    XZZ      11.1832    YZZ      -7.6844
       ZZZ       0.0000
    Hexadecapole Moments (Debye-Ang^3)
      XXXX    -683.4194   XXXY       4.6330   XXYY    -153.9306
      XYYY      -0.7396   YYYY    -268.9271   XXXZ       0.0000
      XXYZ       0.0000   XYYZ       0.0000   YYYZ       0.0000
      XXZZ    -125.8625   XYZZ       5.1647   YYZZ     -54.8042
      XZZZ      -0.0000   YZZZ       0.0000   ZZZZ     -68.9355
 -----------------------------------------------------------------
 DrvMan completing analytic gradient of the correlated energy
 Correlated dipole moment
            1
    1  -0.3203724
    2   0.5018585
    3   0.0000000
 Energy read as -3354.047813017
 Full Analytical Gradient: (in a.u., or Hartree/Bohr)
             1             2             3             4
    1   -0.00014473   -0.00000196    0.00009534    0.00005135
    2    0.00017774   -0.00037712    0.00017488    0.00002450
    3   -0.00000000    0.00000000    0.00000000   -0.00000000
 Gradient time:  CPU 0.75 s  wall 0.78 s
 ----------------------------------------------------------------
             Standard Nuclear Orientation (Angstroms)
    I     Atom           X                Y                Z
 ----------------------------------------------------------------
    1      Br      1.3975316786    -0.2210037041    -0.0000000000
    2      P      -0.2961111886     1.2399643205     0.0010000000
    3      P      -2.0157713943     0.1330995526     0.0000000000
    4      F      -1.5817077787    -1.4289809392    -0.0000000000
 ----------------------------------------------------------------
 Nuclear Repulsion Energy =   383.4160213489 hartrees
 There are       37 alpha and       37 beta electrons

                       Distance Matrix (Angstroms)
             Br(  1)   P (  2)   P (  3)
   P (  2)  2.236706
   P (  3)  3.431622  2.045087
   F (  4)  3.214821  2.962436  1.621267

 Requested basis set is 6-311++G(d,p)
 There are 51 shells and 130 basis functions
 A cutoff of  1.0D-14 yielded   1140 shell pairs
 There are      7863 function pairs (      8627 Cartesian)
 Smallest overlap matrix eigenvalue = 7.80E-04
 Guess MOs from SCF MO coefficient file

 -----------------------------------------------------------------------
  General SCF calculation program by
  Eric Jon Sundstrom, Paul Horn, Yuezhi Mao, Dmitri Zuev, Alec White,
  David Stuck, Shaama M.S., Shane Yost, Joonho Lee, David Small,
  Daniel Levine, Susi Lehtola, Hugh Burton, Evgeny Epifanovsky
 -----------------------------------------------------------------------
 Hartree-Fock
 using 4 threads for integral computing
 -------------------------------------------------------
 OpenMP Integral computing Module                
 Release: version 2.0, May 2017, Q-Chem Inc. Pleasanton 
 -------------------------------------------------------
 A restricted SCF calculation will be
 performed using DIIS
 SCF converges when DIIS error is below 1.0e-08
 ---------------------------------------
  Cycle       Energy         DIIS error
 ---------------------------------------
    1   -3353.3238817902      9.36e-06  
    2   -3353.3238821497      2.73e-06  
    3   -3353.3238822002      1.25e-06  
    4   -3353.3238822085      5.10e-07  
    5   -3353.3238822107      2.32e-07  
    6   -3353.3238822112      1.07e-07  
    7   -3353.3238822115      4.66e-08  
    8   -3353.3238822116      1.46e-08  
    9   -3353.3238822116      6.91e-09  Convergence criterion met
 ---------------------------------------
 SCF time:   CPU 6.79s  wall 2.00s 
 SCF   energy in the final basis set =    -3353.3238822116
 Total energy in the final basis set =    -3353.3238822116


 ------------------------------------------------------------------------------

   CCMAN2: suite of methods based on coupled cluster
           and equation of motion theories.

   Components:
   * libvmm-1.3-trunk
     by Evgeny Epifanovsky, Ilya Kaliman.
   * libtensor-2.5-trunk
     by Evgeny Epifanovsky, Michael Wormit, Dmitry Zuev, Sam Manzer, 
        Ilya Kaliman.
   * libcc-2.5-trunk
     by Evgeny Epifanovsky, Arik Landau, Tomasz Kus, Kirill Khistyaev, 
        Dmitry Zuev, Prashant Manohar, Xintian Feng, Anna Krylov, 
        Matthew Goldey, Alec White, Thomas Jagau, Kaushik Nanda, 
        Anastasia Gunina, Alexander Kunitsa, Joonho Lee.

   CCMAN original authors:
   Anna I. Krylov, C. David Sherrill, Steven R. Gwaltney,
   Edward F. C. Byrd (2000)
   Sergey V. Levchenko, Lyudmila V. Slipchenko, Tao Wang,
   Ana-Maria C. Cristian (2003)
   Piotr A. Pieniazek, C. Melania Oana, Evgeny Epifanovsky (2007)
   Prashant Manohar (2009)

 ------------------------------------------------------------------------------


 Allocating and initializing 29808MB of RAM...
 Calculation will run on 4 cores.


 Alpha MOs, Restricted
 -- Occupied --                  
-490.05  -80.06  -80.03  -65.18  -58.54  -58.54  -58.54  -26.33
  1 A     2 A     3 A     4 A     5 A     6 A     7 A     8 A                  
 -9.859  -7.592  -7.566  -7.472  -7.464  -7.464  -5.486  -5.483
  9 A    10 A    11 A    12 A    13 A    14 A    15 A    16 A                  
 -5.483  -5.459  -5.457  -5.457  -3.211  -3.208  -3.207  -3.198
 17 A    18 A    19 A    20 A    21 A    22 A    23 A    24 A                  
 -3.198  -1.627  -1.051  -0.919  -0.775  -0.700  -0.697  -0.616
 25 A    26 A    27 A    28 A    29 A    30 A    31 A    32 A                  
 -0.471  -0.466  -0.462  -0.393  -0.359
 33 A    34 A    35 A    36 A    37 A                                          
 -- Virtual --                   
 -0.016   0.020   0.062   0.066   0.079   0.088   0.097   0.107
 38 A    39 A    40 A    41 A    42 A    43 A    44 A    45 A                  
  0.109   0.114   0.127   0.137   0.157   0.181   0.185   0.194
 46 A    47 A    48 A    49 A    50 A    51 A    52 A    53 A                  
  0.332   0.341   0.351   0.371   0.385   0.397   0.411   0.422
 54 A    55 A    56 A    57 A    58 A    59 A    60 A    61 A                  
  0.430   0.498   0.530   0.570   0.595   0.659   0.664   0.712
 62 A    63 A    64 A    65 A    66 A    67 A    68 A    69 A                  
  0.724   0.775   0.790   0.815   0.820   0.874   0.888   0.889
 70 A    71 A    72 A    73 A    74 A    75 A    76 A    77 A                  
  0.911   1.015   1.079   1.097   1.154   1.311   1.395   1.580
 78 A    79 A    80 A    81 A    82 A    83 A    84 A    85 A                  
  1.640   1.647   1.773   1.832   1.843   1.940   1.972   2.004
 86 A    87 A    88 A    89 A    90 A    91 A    92 A    93 A                  
  2.235   2.298   2.339   2.405   4.186   4.191   4.221   4.233
 94 A    95 A    96 A    97 A    98 A    99 A   100 A   101 A                  
  4.517   4.533   4.547   4.549   4.594   4.752   6.897   6.938
102 A   103 A   104 A   105 A   106 A   107 A   108 A   109 A                  
  6.944   7.180   7.271   7.459   8.203   8.227   8.280  14.712
110 A   111 A   112 A   113 A   114 A   115 A   116 A   117 A                  
 14.751  14.760  14.781  14.856  14.881  49.462  68.732 165.861
118 A   119 A   120 A   121 A   122 A   123 A   124 A   125 A                  
166.066 293.886 293.908 293.9771028.402
126 A   127 A   128 A   129 A   130 A                                          

 Beta MOs, Restricted
 -- Occupied --                  
-490.05  -80.06  -80.03  -65.18  -58.54  -58.54  -58.54  -26.33
  1 A     2 A     3 A     4 A     5 A     6 A     7 A     8 A                  
 -9.859  -7.592  -7.566  -7.472  -7.464  -7.464  -5.486  -5.483
  9 A    10 A    11 A    12 A    13 A    14 A    15 A    16 A                  
 -5.483  -5.459  -5.457  -5.457  -3.211  -3.208  -3.207  -3.198
 17 A    18 A    19 A    20 A    21 A    22 A    23 A    24 A                  
 -3.198  -1.627  -1.051  -0.919  -0.775  -0.700  -0.697  -0.616
 25 A    26 A    27 A    28 A    29 A    30 A    31 A    32 A                  
 -0.471  -0.466  -0.462  -0.393  -0.359
 33 A    34 A    35 A    36 A    37 A                                          
 -- Virtual --                   
 -0.016   0.020   0.062   0.066   0.079   0.088   0.097   0.107
 38 A    39 A    40 A    41 A    42 A    43 A    44 A    45 A                  
  0.109   0.114   0.127   0.137   0.157   0.181   0.185   0.194
 46 A    47 A    48 A    49 A    50 A    51 A    52 A    53 A                  
  0.332   0.341   0.351   0.371   0.385   0.397   0.411   0.422
 54 A    55 A    56 A    57 A    58 A    59 A    60 A    61 A                  
  0.430   0.498   0.530   0.570   0.595   0.659   0.664   0.712
 62 A    63 A    64 A    65 A    66 A    67 A    68 A    69 A                  
  0.724   0.775   0.790   0.815   0.820   0.874   0.888   0.889
 70 A    71 A    72 A    73 A    74 A    75 A    76 A    77 A                  
  0.911   1.015   1.079   1.097   1.154   1.311   1.395   1.580
 78 A    79 A    80 A    81 A    82 A    83 A    84 A    85 A                  
  1.640   1.647   1.773   1.832   1.843   1.940   1.972   2.004
 86 A    87 A    88 A    89 A    90 A    91 A    92 A    93 A                  
  2.235   2.298   2.339   2.405   4.186   4.191   4.221   4.233
 94 A    95 A    96 A    97 A    98 A    99 A   100 A   101 A                  
  4.517   4.533   4.547   4.549   4.594   4.752   6.897   6.938
102 A   103 A   104 A   105 A   106 A   107 A   108 A   109 A                  
  6.944   7.180   7.271   7.459   8.203   8.227   8.280  14.712
110 A   111 A   112 A   113 A   114 A   115 A   116 A   117 A                  
 14.751  14.760  14.781  14.856  14.881  49.462  68.732 165.861
118 A   119 A   120 A   121 A   122 A   123 A   124 A   125 A                  
166.066 293.886 293.908 293.9771028.402
126 A   127 A   128 A   129 A   130 A                                          

 Occupation and symmetry of molecular orbitals

 Point group: C1 (1 irreducible representation).

                           A     All 
 -------------------------------------
 All molecular orbitals:
  - Alpha                  130   130 
  - Beta                   130   130 
 -------------------------------------
 Alpha orbitals:
  - Frozen occupied        20    20  
  - Active occupied        17    17  
  - Active virtual         93    93  
  - Frozen virtual         0     0   
 -------------------------------------
 Beta orbitals:
  - Frozen occupied        20    20  
  - Active occupied        17    17  
  - Active virtual         93    93  
  - Frozen virtual         0     0   
 -------------------------------------

 Import integrals:   CPU 0.00 s  wall 0.00 s

 Import integrals:   CPU 41.05 s  wall 10.65 s

 MP2 amplitudes:   CPU 0.12 s  wall 0.09 s

Running a double precision version
           CCSD T amplitudes will be solved using DIIS.

           Start     Size      MaxIter   EConv     TConv     
           3         7         100       1.00e-07  1.00e-05  
 ------------------------------------------------------------------------------
           Energy (a.u.)   Ediff      Tdiff       Comment
 ------------------------------------------------------------------------------
         -3354.03276832                           
     1   -3354.02346176   9.31e-03   7.83e-01     
     2   -3354.04507745   2.16e-02   9.98e-02     
     3   -3354.04470158   3.76e-04   4.34e-02     
     4   -3354.04697542   2.27e-03   1.67e-02     Switched to DIIS steps.
     5   -3354.04779299   8.18e-04   1.36e-02     
     6   -3354.04781840   2.54e-05   2.69e-03     
     7   -3354.04781144   6.96e-06   1.28e-03     
     8   -3354.04781264   1.20e-06   2.58e-04     
     9   -3354.04781325   6.13e-07   1.22e-04     
    10   -3354.04781319   5.67e-08   4.67e-05     
    11   -3354.04781347   2.72e-07   2.69e-05     
    12   -3354.04781352   5.21e-08   1.52e-05     
    13   -3354.04781342   9.50e-08   3.75e-06     
 ------------------------------------------------------------------------------
         -3354.04781342                           CCSD T converged.

End of double precision
 SCF energy                 = -3353.32388221
 MP2 energy                 = -3354.03276832
 CCSD correlation energy     =    -0.72393121
 CCSD total energy           = -3354.04781342

 CCSD  T1^2 = 0.0124  T2^2 = 0.2762  Leading amplitudes:

 Amplitude    Orbitals with energies
  0.0257       31 (A) A                  ->    38 (A) A                   
              -0.6967                         -0.0156                     
  0.0257       31 (A) B                  ->    38 (A) B                   
              -0.6967                         -0.0156                     
 -0.0211       37 (A) A                  ->    58 (A) A                   
              -0.3592                          0.3850                     
 -0.0211       37 (A) B                  ->    58 (A) B                   
              -0.3592                          0.3850                     

 Amplitude    Orbitals with energies
 -0.1445       37 (A) A      37 (A) B    ->    38 (A) A      38 (A) B     
              -0.3592       -0.3592           -0.0156       -0.0156       
  0.1445       37 (A) A      37 (A) B    ->    38 (A) B      38 (A) A     
              -0.3592       -0.3592           -0.0156       -0.0156       
  0.1445       37 (A) B      37 (A) A    ->    38 (A) A      38 (A) B     
              -0.3592       -0.3592           -0.0156       -0.0156       
 -0.1445       37 (A) B      37 (A) A    ->    38 (A) B      38 (A) A     
              -0.3592       -0.3592           -0.0156       -0.0156       

 Computing CCSD intemediates for later calculations in double precision
 Finished.

Running a double precision version
           CCSD Lambda amplitudes will be solved using DIIS.
           Start     Size      MaxIter   EConv     LConv     
           3         7         100       1.00e-07  1.00e-05  
 ------------------------------------------------------------------------------
            Enorm      Ldiff       Comment
 ------------------------------------------------------------------------------
     1     6.25e-02   4.45e-02     
     2     1.75e-02   7.32e-03     
     3     7.35e-03   1.79e-03     
     4     3.98e-03   1.30e-03     Switched to DIIS steps.
     5     1.05e-03   7.33e-04     
     6     4.99e-04   1.56e-04     
     7     1.46e-04   4.00e-05     
     8     6.28e-05   2.33e-06     
     9     2.35e-05   3.66e-06     
    10     9.50e-06   1.69e-06     
    11     4.21e-06   4.72e-07     
    12     1.59e-06   2.22e-07     
    13     8.51e-07   3.01e-09     
    14     4.02e-07   2.07e-08     
    15     1.85e-07   1.70e-09     
    16     8.78e-08   1.95e-09     
 ------------------------------------------------------------------------------
                                   CCSD Lambda converged.

 Computing density matrices in double precision...
           Orbital response amplitudes will be solved using DIIS.
           Start     Size      MaxIter   EConv     LConv     
           3         7         100       1.00e-06  1.00e-06  
 ------------------------------------------------------------------------------
            Enorm      Ldiff       Comment
 ------------------------------------------------------------------------------
     1     1.16e-01   6.10e-03     
     2     1.18e-01   7.92e-03     
     3     1.46e-01   3.18e-02     
     4     1.24e-02   6.68e-02     Switched to DIIS steps.
     5     4.74e-03   1.74e-03     
     6     1.25e-03   8.98e-05     
     7     2.50e-04   1.66e-04     
     8     1.33e-04   6.97e-05     
     9     4.04e-05   2.06e-05     
    10     1.42e-05   3.29e-06     
    11     4.80e-06   2.66e-07     
    12     1.44e-06   3.24e-07     
    13     4.10e-07   2.00e-07     
 ------------------------------------------------------------------------------
                                   Orbital response converged.

 Computing density matrices... Done.
 CCSD calculation:   CPU 1474.32 s  wall 376.67 s

 Transferring MO TPDM to AO TPDM
 Transferring g2_o1o1o1o1
 Transferring g2_o1o1o1v1
 Transferring g2_o1o1v1v1
 Transferring g2_o1v1o1v1
 Transferring g2_o1v1v1v1
 Transferring g2_v1v1v1v1
 Adding separable TPDM
 Computing TPDM gradient
 --------------------------------------------------------
 2e gradient
  Atom          X               Y               Z
 --------------------------------------------------------
    1        -43.430459       17.943794        0.014089  
    2          5.343724      -34.621086       -0.024621  
    3         31.895895       -2.971172        0.009939  
    4          6.190840       19.648464        0.000593  
 --------------------------------------------------------
 --------------------------------------------------------
 Final gradient
  Atom          X               Y               Z
 --------------------------------------------------------
    1        -43.430459       17.943794        0.014089  
    2          5.343724      -34.621086       -0.024621  
    3         31.895895       -2.971172        0.009939  
    4          6.190840       19.648464        0.000593  
 --------------------------------------------------------
 Analytic gradient from two-electron contribution:   CPU 247.87 s  wall 70.64 s

 Total ccman2 time:   CPU 1767.09 s  wall 459.29 s


 --------------------------------------------------------------

                    Orbital Energies (a.u.)
 --------------------------------------------------------------

 Alpha MOs
 -- Occupied --
******* -80.056 -80.026 -65.179 -58.539 -58.537 -58.537 -26.327
 -9.859  -7.592  -7.566  -7.472  -7.464  -7.464  -5.486  -5.483
 -5.483  -5.459  -5.457  -5.457  -3.211  -3.208  -3.207  -3.198
 -3.198  -1.627  -1.051  -0.919  -0.775  -0.700  -0.697  -0.616
 -0.471  -0.466  -0.462  -0.393  -0.359
 -- Virtual --
 -0.016   0.020   0.062   0.066   0.079   0.088   0.097   0.107
  0.109   0.114   0.127   0.137   0.157   0.181   0.185   0.194
  0.332   0.341   0.351   0.371   0.385   0.397   0.411   0.422
  0.430   0.498   0.530   0.570   0.595   0.659   0.664   0.712
  0.724   0.775   0.790   0.815   0.820   0.874   0.888   0.889
  0.911   1.015   1.079   1.097   1.154   1.311   1.395   1.580
  1.640   1.647   1.773   1.832   1.843   1.940   1.972   2.004
  2.235   2.298   2.339   2.405   4.186   4.191   4.221   4.233
  4.517   4.533   4.547   4.549   4.594   4.752   6.897   6.938
  6.944   7.180   7.271   7.459   8.203   8.227   8.280  14.712
 14.751  14.760  14.781  14.856  14.881  49.462  68.732 165.861
166.066 293.886 293.908 293.9771028.402
 --------------------------------------------------------------

          Ground-State Mulliken Net Atomic Charges

     Atom                 Charge (a.u.)
  ----------------------------------------
      1 Br                   -0.200510
      2 P                     0.269973
      3 P                     0.122824
      4 F                    -0.192287
  ----------------------------------------
  Sum of atomic charges =     0.000000

 -----------------------------------------------------------------
                    Cartesian Multipole Moments
 -----------------------------------------------------------------
    Charge (ESU x 10^10)
                 0.0000
    Dipole Moment (Debye)
         X      -0.8167      Y       1.2780      Z       0.0001
       Tot       1.5167
    Quadrupole Moments (Debye-Ang)
        XX     -49.0901     XY      -2.0904     YY     -51.9856
        XZ      -0.0001     YZ       0.0009     ZZ     -49.5182
    Octopole Moments (Debye-Ang^2)
       XXX      38.0362    XXY      -8.0078    XYY      15.3026
       YYY     -18.8300    XXZ      -0.0163    XYZ       0.0004
       YYZ      -0.0139    XZZ      11.1816    YZZ      -7.6974
       ZZZ      -0.0398
    Hexadecapole Moments (Debye-Ang^3)
      XXXX    -683.4888   XXXY       4.6375   XXYY    -153.9554
      XYYY      -0.7334   YYYY    -269.0891   XXXZ       0.0086
      XXYZ      -0.0101   XYYZ       0.0018   YYYZ      -0.0507
      XXZZ    -125.8704   XYZZ       5.1689   YYZZ     -54.8369
      XZZZ       0.0147   YZZZ      -0.0480   ZZZZ     -68.9461
 -----------------------------------------------------------------
 DrvMan completing analytic gradient of the correlated energy
 Correlated dipole moment
            1
    1  -0.3212984
    2   0.5028077
    3   0.0000293
 Energy read as -3354.047813423
 Full Analytical Gradient: (in a.u., or Hartree/Bohr)
             1             2             3             4
    1   -0.00004536    0.00004384   -0.00001642    0.00001793
    2    0.00005338   -0.00007747    0.00005264   -0.00002855
    3   -0.00001096    0.00001797   -0.00002227    0.00001526
 Gradient time:  CPU 0.74 s  wall 0.78 s
 ----------------------------------------------------------------
             Standard Nuclear Orientation (Angstroms)
    I     Atom           X                Y                Z
 ----------------------------------------------------------------
    1      Br      1.3975316786    -0.2210037041    -0.0000000000
    2      P      -0.2961111886     1.2399643205     0.0000000000
    3      P      -2.0147713943     0.1330995526     0.0000000000
    4      F      -1.5817077787    -1.4289809392    -0.0000000000
 ----------------------------------------------------------------
 Nuclear Repulsion Energy =   383.4707306841 hartrees
 There are       37 alpha and       37 beta electrons

                       Distance Matrix (Angstroms)
             Br(  1)   P (  2)   P (  3)
   P (  2)  2.236706
   P (  3)  3.430627  2.044246
   F (  4)  3.214821  2.962436  1.621000

 Requested basis set is 6-311++G(d,p)
 There are 51 shells and 130 basis functions
 A cutoff of  1.0D-14 yielded   1140 shell pairs
 There are      7863 function pairs (      8627 Cartesian)
 Smallest overlap matrix eigenvalue = 7.79E-04
 Guess MOs from SCF MO coefficient file

 -----------------------------------------------------------------------
  General SCF calculation program by
  Eric Jon Sundstrom, Paul Horn, Yuezhi Mao, Dmitri Zuev, Alec White,
  David Stuck, Shaama M.S., Shane Yost, Joonho Lee, David Small,
  Daniel Levine, Susi Lehtola, Hugh Burton, Evgeny Epifanovsky
 -----------------------------------------------------------------------
 Hartree-Fock
 using 4 threads for integral computing
 -------------------------------------------------------
 OpenMP Integral computing Module                
 Release: version 2.0, May 2017, Q-Chem Inc. Pleasanton 
 -------------------------------------------------------
 A restricted SCF calculation will be
 performed using DIIS
 SCF converges when DIIS error is below 1.0e-08
 ---------------------------------------
  Cycle       Energy         DIIS error
 ---------------------------------------
    1   -3353.3239212509      1.19e-05  
    2   -3353.3239217485      3.35e-06  
    3   -3353.3239218106      1.30e-06  
    4   -3353.3239218206      5.60e-07  
    5   -3353.3239218229      2.41e-07  
    6   -3353.3239218235      1.16e-07  
    7   -3353.3239218237      5.07e-08  
    8   -3353.3239218238      2.29e-08  
    9   -3353.3239218238      9.03e-09  Convergence criterion met
 ---------------------------------------
 SCF time:   CPU 6.80s  wall 2.00s 
 SCF   energy in the final basis set =    -3353.3239218238
 Total energy in the final basis set =    -3353.3239218238


 ------------------------------------------------------------------------------

   CCMAN2: suite of methods based on coupled cluster
           and equation of motion theories.

   Components:
   * libvmm-1.3-trunk
     by Evgeny Epifanovsky, Ilya Kaliman.
   * libtensor-2.5-trunk
     by Evgeny Epifanovsky, Michael Wormit, Dmitry Zuev, Sam Manzer, 
        Ilya Kaliman.
   * libcc-2.5-trunk
     by Evgeny Epifanovsky, Arik Landau, Tomasz Kus, Kirill Khistyaev, 
        Dmitry Zuev, Prashant Manohar, Xintian Feng, Anna Krylov, 
        Matthew Goldey, Alec White, Thomas Jagau, Kaushik Nanda, 
        Anastasia Gunina, Alexander Kunitsa, Joonho Lee.

   CCMAN original authors:
   Anna I. Krylov, C. David Sherrill, Steven R. Gwaltney,
   Edward F. C. Byrd (2000)
   Sergey V. Levchenko, Lyudmila V. Slipchenko, Tao Wang,
   Ana-Maria C. Cristian (2003)
   Piotr A. Pieniazek, C. Melania Oana, Evgeny Epifanovsky (2007)
   Prashant Manohar (2009)

 ------------------------------------------------------------------------------


 Allocating and initializing 29808MB of RAM...
 Calculation will run on 4 cores.


 Alpha MOs, Restricted
 -- Occupied --                  
-490.05  -80.06  -80.03  -65.18  -58.54  -58.54  -58.54  -26.33
  1 A     2 A     3 A     4 A     5 A     6 A     7 A     8 A                  
 -9.859  -7.592  -7.566  -7.472  -7.464  -7.464  -5.486  -5.483
  9 A    10 A    11 A    12 A    13 A    14 A    15 A    16 A                  
 -5.483  -5.459  -5.457  -5.457  -3.211  -3.208  -3.207  -3.198
 17 A    18 A    19 A    20 A    21 A    22 A    23 A    24 A                  
 -3.198  -1.628  -1.051  -0.920  -0.775  -0.701  -0.697  -0.616
 25 A    26 A    27 A    28 A    29 A    30 A    31 A    32 A                  
 -0.471  -0.466  -0.462  -0.393  -0.359
 33 A    34 A    35 A    36 A    37 A                                          
 -- Virtual --                   
 -0.016   0.020   0.063   0.066   0.079   0.088   0.097   0.107
 38 A    39 A    40 A    41 A    42 A    43 A    44 A    45 A                  
  0.109   0.114   0.127   0.137   0.157   0.181   0.185   0.194
 46 A    47 A    48 A    49 A    50 A    51 A    52 A    53 A                  
  0.332   0.341   0.351   0.371   0.385   0.397   0.411   0.422
 54 A    55 A    56 A    57 A    58 A    59 A    60 A    61 A                  
  0.430   0.498   0.530   0.570   0.595   0.659   0.664   0.712
 62 A    63 A    64 A    65 A    66 A    67 A    68 A    69 A                  
  0.724   0.775   0.790   0.815   0.820   0.874   0.888   0.889
 70 A    71 A    72 A    73 A    74 A    75 A    76 A    77 A                  
  0.911   1.015   1.080   1.097   1.154   1.311   1.396   1.580
 78 A    79 A    80 A    81 A    82 A    83 A    84 A    85 A                  
  1.640   1.647   1.773   1.832   1.843   1.940   1.972   2.004
 86 A    87 A    88 A    89 A    90 A    91 A    92 A    93 A                  
  2.235   2.298   2.339   2.405   4.186   4.191   4.221   4.233
 94 A    95 A    96 A    97 A    98 A    99 A   100 A   101 A                  
  4.517   4.533   4.547   4.549   4.594   4.752   6.897   6.938
102 A   103 A   104 A   105 A   106 A   107 A   108 A   109 A                  
  6.944   7.180   7.271   7.459   8.203   8.227   8.280  14.712
110 A   111 A   112 A   113 A   114 A   115 A   116 A   117 A                  
 14.751  14.760  14.781  14.856  14.880  49.462  68.731 165.861
118 A   119 A   120 A   121 A   122 A   123 A   124 A   125 A                  
166.067 293.886 293.908 293.9771028.402
126 A   127 A   128 A   129 A   130 A                                          

 Beta MOs, Restricted
 -- Occupied --                  
-490.05  -80.06  -80.03  -65.18  -58.54  -58.54  -58.54  -26.33
  1 A     2 A     3 A     4 A     5 A     6 A     7 A     8 A                  
 -9.859  -7.592  -7.566  -7.472  -7.464  -7.464  -5.486  -5.483
  9 A    10 A    11 A    12 A    13 A    14 A    15 A    16 A                  
 -5.483  -5.459  -5.457  -5.457  -3.211  -3.208  -3.207  -3.198
 17 A    18 A    19 A    20 A    21 A    22 A    23 A    24 A                  
 -3.198  -1.628  -1.051  -0.920  -0.775  -0.701  -0.697  -0.616
 25 A    26 A    27 A    28 A    29 A    30 A    31 A    32 A                  
 -0.471  -0.466  -0.462  -0.393  -0.359
 33 A    34 A    35 A    36 A    37 A                                          
 -- Virtual --                   
 -0.016   0.020   0.063   0.066   0.079   0.088   0.097   0.107
 38 A    39 A    40 A    41 A    42 A    43 A    44 A    45 A                  
  0.109   0.114   0.127   0.137   0.157   0.181   0.185   0.194
 46 A    47 A    48 A    49 A    50 A    51 A    52 A    53 A                  
  0.332   0.341   0.351   0.371   0.385   0.397   0.411   0.422
 54 A    55 A    56 A    57 A    58 A    59 A    60 A    61 A                  
  0.430   0.498   0.530   0.570   0.595   0.659   0.664   0.712
 62 A    63 A    64 A    65 A    66 A    67 A    68 A    69 A                  
  0.724   0.775   0.790   0.815   0.820   0.874   0.888   0.889
 70 A    71 A    72 A    73 A    74 A    75 A    76 A    77 A                  
  0.911   1.015   1.080   1.097   1.154   1.311   1.396   1.580
 78 A    79 A    80 A    81 A    82 A    83 A    84 A    85 A                  
  1.640   1.647   1.773   1.832   1.843   1.940   1.972   2.004
 86 A    87 A    88 A    89 A    90 A    91 A    92 A    93 A                  
  2.235   2.298   2.339   2.405   4.186   4.191   4.221   4.233
 94 A    95 A    96 A    97 A    98 A    99 A   100 A   101 A                  
  4.517   4.533   4.547   4.549   4.594   4.752   6.897   6.938
102 A   103 A   104 A   105 A   106 A   107 A   108 A   109 A                  
  6.944   7.180   7.271   7.459   8.203   8.227   8.280  14.712
110 A   111 A   112 A   113 A   114 A   115 A   116 A   117 A                  
 14.751  14.760  14.781  14.856  14.880  49.462  68.731 165.861
118 A   119 A   120 A   121 A   122 A   123 A   124 A   125 A                  
166.067 293.886 293.908 293.9771028.402
126 A   127 A   128 A   129 A   130 A                                          

 Occupation and symmetry of molecular orbitals

 Point group: C1 (1 irreducible representation).

                           A     All 
 -------------------------------------
 All molecular orbitals:
  - Alpha                  130   130 
  - Beta                   130   130 
 -------------------------------------
 Alpha orbitals:
  - Frozen occupied        20    20  
  - Active occupied        17    17  
  - Active virtual         93    93  
  - Frozen virtual         0     0   
 -------------------------------------
 Beta orbitals:
  - Frozen occupied        20    20  
  - Active occupied        17    17  
  - Active virtual         93    93  
  - Frozen virtual         0     0   
 -------------------------------------

 Import integrals:   CPU 0.00 s  wall 0.00 s

 Import integrals:   CPU 41.30 s  wall 10.72 s

 MP2 amplitudes:   CPU 0.12 s  wall 0.09 s

Running a double precision version
           CCSD T amplitudes will be solved using DIIS.

           Start     Size      MaxIter   EConv     TConv     
           3         7         100       1.00e-07  1.00e-05  
 ------------------------------------------------------------------------------
           Energy (a.u.)   Ediff      Tdiff       Comment
 ------------------------------------------------------------------------------
         -3354.03276429                           
     1   -3354.02347166   9.29e-03   7.82e-01     
     2   -3354.04507774   2.16e-02   9.98e-02     
     3   -3354.04470380   3.74e-04   4.34e-02     
     4   -3354.04697592   2.27e-03   1.67e-02     Switched to DIIS steps.
     5   -3354.04779269   8.17e-04   1.35e-02     
     6   -3354.04781802   2.53e-05   2.68e-03     
     7   -3354.04781110   6.92e-06   1.28e-03     
     8   -3354.04781232   1.21e-06   2.57e-04     
     9   -3354.04781293   6.16e-07   1.22e-04     
    10   -3354.04781288   5.35e-08   4.69e-05     
    11   -3354.04781315   2.73e-07   2.70e-05     
    12   -3354.04781320   5.15e-08   1.52e-05     
    13   -3354.04781311   9.56e-08   3.76e-06     
 ------------------------------------------------------------------------------
         -3354.04781311                           CCSD T converged.

End of double precision
 SCF energy                 = -3353.32392182
 MP2 energy                 = -3354.03276429
 CCSD correlation energy     =    -0.72389128
 CCSD total energy           = -3354.04781311

 CCSD  T1^2 = 0.0124  T2^2 = 0.2761  Leading amplitudes:

 Amplitude    Orbitals with energies
 -0.0257       31 (A) A                  ->    38 (A) A                   
              -0.6968                         -0.0155                     
 -0.0257       31 (A) B                  ->    38 (A) B                   
              -0.6968                         -0.0155                     
  0.0211       37 (A) A                  ->    58 (A) A                   
              -0.3593                          0.3849                     
  0.0211       37 (A) B                  ->    58 (A) B                   
              -0.3593                          0.3849                     

 Amplitude    Orbitals with energies
 -0.1443       37 (A) A      37 (A) B    ->    38 (A) A      38 (A) B     
              -0.3593       -0.3593           -0.0155       -0.0155       
  0.1443       37 (A) A      37 (A) B    ->    38 (A) B      38 (A) A     
              -0.3593       -0.3593           -0.0155       -0.0155       
  0.1443       37 (A) B      37 (A) A    ->    38 (A) A      38 (A) B     
              -0.3593       -0.3593           -0.0155       -0.0155       
 -0.1443       37 (A) B      37 (A) A    ->    38 (A) B      38 (A) A     
              -0.3593       -0.3593           -0.0155       -0.0155       

 Computing CCSD intemediates for later calculations in double precision
 Finished.

Running a double precision version
           CCSD Lambda amplitudes will be solved using DIIS.
           Start     Size      MaxIter   EConv     LConv     
           3         7         100       1.00e-07  1.00e-05  
 ------------------------------------------------------------------------------
            Enorm      Ldiff       Comment
 ------------------------------------------------------------------------------
     1     6.24e-02   4.45e-02     
     2     1.75e-02   7.31e-03     
     3     7.35e-03   1.78e-03     
     4     3.97e-03   1.30e-03     Switched to DIIS steps.
     5     1.05e-03   7.32e-04     
     6     4.98e-04   1.55e-04     
     7     1.45e-04   3.99e-05     
     8     6.27e-05   2.32e-06     
     9     2.35e-05   3.65e-06     
    10     9.51e-06   1.68e-06     
    11     4.22e-06   4.68e-07     
    12     1.61e-06   2.19e-07     
    13     8.59e-07   1.69e-09     
    14     4.06e-07   1.99e-08     
    15     1.86e-07   2.02e-09     
    16     8.83e-08   2.04e-09     
 ------------------------------------------------------------------------------
                                   CCSD Lambda converged.

 Computing density matrices in double precision...
           Orbital response amplitudes will be solved using DIIS.
           Start     Size      MaxIter   EConv     LConv     
           3         7         100       1.00e-06  1.00e-06  
 ------------------------------------------------------------------------------
            Enorm      Ldiff       Comment
 ------------------------------------------------------------------------------
     1     1.16e-01   6.09e-03     
     2     1.18e-01   7.91e-03     
     3     1.46e-01   3.18e-02     
     4     1.24e-02   6.67e-02     Switched to DIIS steps.
     5     4.71e-03   1.74e-03     
     6     1.25e-03   9.02e-05     
     7     2.49e-04   1.66e-04     
     8     1.32e-04   6.96e-05     
     9     4.02e-05   2.05e-05     
    10     1.42e-05   3.30e-06     
    11     4.77e-06   2.71e-07     
    12     1.44e-06   3.25e-07     
    13     4.06e-07   1.99e-07     
 ------------------------------------------------------------------------------
                                   Orbital response converged.

 Computing density matrices... Done.
 CCSD calculation:   CPU 1473.56 s  wall 376.47 s

 Transferring MO TPDM to AO TPDM
 Transferring g2_o1o1o1o1
 Transferring g2_o1o1o1v1
 Transferring g2_o1o1v1v1
 Transferring g2_o1v1o1v1
 Transferring g2_o1v1v1v1
 Transferring g2_v1v1v1v1
 Adding separable TPDM
 Computing TPDM gradient
 --------------------------------------------------------
 2e gradient
  Atom          X               Y               Z
 --------------------------------------------------------
    1        -43.435694       17.944637        0.000002  
    2          5.338220      -34.635488       -0.000002  
    3         31.899240       -2.965438       -0.000000  
    4          6.198234       19.656290        0.000000  
 --------------------------------------------------------
 --------------------------------------------------------
 Final gradient
  Atom          X               Y               Z
 --------------------------------------------------------
    1        -43.435694       17.944637        0.000002  
    2          5.338220      -34.635488       -0.000002  
    3         31.899240       -2.965438       -0.000000  
    4          6.198234       19.656290        0.000000  
 --------------------------------------------------------
 Analytic gradient from two-electron contribution:   CPU 250.34 s  wall 71.46 s

 Total ccman2 time:   CPU 1768.96 s  wall 459.94 s


 --------------------------------------------------------------

                    Orbital Energies (a.u.)
 --------------------------------------------------------------

 Alpha MOs
 -- Occupied --
******* -80.056 -80.026 -65.179 -58.539 -58.537 -58.537 -26.327
 -9.859  -7.592  -7.566  -7.472  -7.464  -7.464  -5.486  -5.483
 -5.483  -5.459  -5.457  -5.457  -3.211  -3.208  -3.207  -3.198
 -3.198  -1.628  -1.051  -0.920  -0.775  -0.701  -0.697  -0.616
 -0.471  -0.466  -0.462  -0.393  -0.359
 -- Virtual --
 -0.016   0.020   0.063   0.066   0.079   0.088   0.097   0.107
  0.109   0.114   0.127   0.137   0.157   0.181   0.185   0.194
  0.332   0.341   0.351   0.371   0.385   0.397   0.411   0.422
  0.430   0.498   0.530   0.570   0.595   0.659   0.664   0.712
  0.724   0.775   0.790   0.815   0.820   0.874   0.888   0.889
  0.911   1.015   1.080   1.097   1.154   1.311   1.396   1.580
  1.640   1.647   1.773   1.832   1.843   1.940   1.972   2.004
  2.235   2.298   2.339   2.405   4.186   4.191   4.221   4.233
  4.517   4.533   4.547   4.549   4.594   4.752   6.897   6.938
  6.944   7.180   7.271   7.459   8.203   8.227   8.280  14.712
 14.751  14.760  14.781  14.856  14.880  49.462  68.731 165.861
166.067 293.886 293.908 293.9771028.402
 --------------------------------------------------------------

          Ground-State Mulliken Net Atomic Charges

     Atom                 Charge (a.u.)
  ----------------------------------------
      1 Br                   -0.200622
      2 P                     0.270136
      3 P                     0.122540
      4 F                    -0.192054
  ----------------------------------------
  Sum of atomic charges =     0.000000

 -----------------------------------------------------------------
                    Cartesian Multipole Moments
 -----------------------------------------------------------------
    Charge (ESU x 10^10)
                 0.0000
    Dipole Moment (Debye)
         X      -0.8146      Y       1.2766      Z       0.0000
       Tot       1.5144
    Quadrupole Moments (Debye-Ang)
        XX     -49.0998     XY      -2.0858     YY     -51.9825
        XZ      -0.0000     YZ      -0.0000     ZZ     -49.5155
    Octopole Moments (Debye-Ang^2)
       XXX      38.0212    XXY      -8.0151    XYY      15.2921
       YYY     -18.8300    XXZ       0.0000    XYZ       0.0000
       YYZ      -0.0000    XZZ      11.1652    YZZ      -7.6968
       ZZZ      -0.0000
    Hexadecapole Moments (Debye-Ang^3)
      XXXX    -683.2626   XXXY       4.6511   XXYY    -153.9102
      XYYY      -0.7237   YYYY    -269.0680   XXXZ      -0.0000
      XXYZ      -0.0000   XYYZ       0.0000   YYYZ      -0.0000
      XXZZ    -125.8140   XYZZ       5.1683   YYZZ     -54.8320
      XZZZ      -0.0000   YZZZ      -0.0000   ZZZZ     -68.9348
 -----------------------------------------------------------------
 DrvMan completing analytic gradient of the correlated energy
 Correlated dipole moment
            1
    1  -0.3204936
    2   0.5022633
    3   0.0000000
 Energy read as -3354.047813108
 Full Analytical Gradient: (in a.u., or Hartree/Bohr)
             1             2             3             4
    1   -0.00008569   -0.00022312    0.00037307   -0.00006427
    2    0.00005135   -0.00018942    0.00005933    0.00007874
    3   -0.00000001   -0.00000003    0.00000006   -0.00000002
 Gradient time:  CPU 0.72 s  wall 0.76 s
 ----------------------------------------------------------------
             Standard Nuclear Orientation (Angstroms)
    I     Atom           X                Y                Z
 ----------------------------------------------------------------
    1      Br      1.3975316786    -0.2210037041    -0.0000000000
    2      P      -0.2961111886     1.2399643205     0.0000000000
    3      P      -2.0167713943     0.1330995526     0.0000000000
    4      F      -1.5817077787    -1.4289809392    -0.0000000000
 ----------------------------------------------------------------
 Nuclear Repulsion Energy =   383.3613694879 hartrees
 There are       37 alpha and       37 beta electrons

                       Distance Matrix (Angstroms)
             Br(  1)   P (  2)   P (  3)
   P (  2)  2.236706
   P (  3)  3.432616  2.045928
   F (  4)  3.214821  2.962436  1.621535

 Requested basis set is 6-311++G(d,p)
 There are 51 shells and 130 basis functions
 A cutoff of  1.0D-14 yielded   1140 shell pairs
 There are      7863 function pairs (      8627 Cartesian)
 Smallest overlap matrix eigenvalue = 7.82E-04
 Guess MOs from SCF MO coefficient file

 -----------------------------------------------------------------------
  General SCF calculation program by
  Eric Jon Sundstrom, Paul Horn, Yuezhi Mao, Dmitri Zuev, Alec White,
  David Stuck, Shaama M.S., Shane Yost, Joonho Lee, David Small,
  Daniel Levine, Susi Lehtola, Hugh Burton, Evgeny Epifanovsky
 -----------------------------------------------------------------------
 Hartree-Fock
 using 4 threads for integral computing
 -------------------------------------------------------
 OpenMP Integral computing Module                
 Release: version 2.0, May 2017, Q-Chem Inc. Pleasanton 
 -------------------------------------------------------
 A restricted SCF calculation will be
 performed using DIIS
 SCF converges when DIIS error is below 1.0e-08
 ---------------------------------------
  Cycle       Energy         DIIS error
 ---------------------------------------
    1   -3353.3238403827      2.07e-05  
    2   -3353.3238416714      5.66e-06  
    3   -3353.3238418018      2.17e-06  
    4   -3353.3238418223      8.73e-07  
    5   -3353.3238418262      3.32e-07  
    6   -3353.3238418272      1.42e-07  
    7   -3353.3238418274      5.06e-08  
    8   -3353.3238418274      2.71e-08  
    9   -3353.3238418274      8.17e-09  Convergence criterion met
 ---------------------------------------
 SCF time:   CPU 6.75s  wall 1.00s 
 SCF   energy in the final basis set =    -3353.3238418274
 Total energy in the final basis set =    -3353.3238418274


 ------------------------------------------------------------------------------

   CCMAN2: suite of methods based on coupled cluster
           and equation of motion theories.

   Components:
   * libvmm-1.3-trunk
     by Evgeny Epifanovsky, Ilya Kaliman.
   * libtensor-2.5-trunk
     by Evgeny Epifanovsky, Michael Wormit, Dmitry Zuev, Sam Manzer, 
        Ilya Kaliman.
   * libcc-2.5-trunk
     by Evgeny Epifanovsky, Arik Landau, Tomasz Kus, Kirill Khistyaev, 
        Dmitry Zuev, Prashant Manohar, Xintian Feng, Anna Krylov, 
        Matthew Goldey, Alec White, Thomas Jagau, Kaushik Nanda, 
        Anastasia Gunina, Alexander Kunitsa, Joonho Lee.

   CCMAN original authors:
   Anna I. Krylov, C. David Sherrill, Steven R. Gwaltney,
   Edward F. C. Byrd (2000)
   Sergey V. Levchenko, Lyudmila V. Slipchenko, Tao Wang,
   Ana-Maria C. Cristian (2003)
   Piotr A. Pieniazek, C. Melania Oana, Evgeny Epifanovsky (2007)
   Prashant Manohar (2009)

 ------------------------------------------------------------------------------


 Allocating and initializing 29808MB of RAM...
 Calculation will run on 4 cores.


 Alpha MOs, Restricted
 -- Occupied --                  
-490.05  -80.06  -80.03  -65.18  -58.54  -58.54  -58.54  -26.33
  1 A     2 A     3 A     4 A     5 A     6 A     7 A     8 A                  
 -9.859  -7.592  -7.566  -7.472  -7.464  -7.464  -5.486  -5.483
  9 A    10 A    11 A    12 A    13 A    14 A    15 A    16 A                  
 -5.483  -5.459  -5.457  -5.457  -3.211  -3.208  -3.207  -3.198
 17 A    18 A    19 A    20 A    21 A    22 A    23 A    24 A                  
 -3.198  -1.627  -1.051  -0.919  -0.775  -0.700  -0.697  -0.616
 25 A    26 A    27 A    28 A    29 A    30 A    31 A    32 A                  
 -0.471  -0.466  -0.462  -0.393  -0.359
 33 A    34 A    35 A    36 A    37 A                                          
 -- Virtual --                   
 -0.016   0.020   0.062   0.066   0.079   0.088   0.097   0.107
 38 A    39 A    40 A    41 A    42 A    43 A    44 A    45 A                  
  0.109   0.114   0.127   0.137   0.157   0.181   0.185   0.194
 46 A    47 A    48 A    49 A    50 A    51 A    52 A    53 A                  
  0.332   0.341   0.351   0.371   0.385   0.397   0.411   0.422
 54 A    55 A    56 A    57 A    58 A    59 A    60 A    61 A                  
  0.430   0.498   0.530   0.570   0.595   0.659   0.664   0.712
 62 A    63 A    64 A    65 A    66 A    67 A    68 A    69 A                  
  0.724   0.775   0.790   0.815   0.820   0.874   0.888   0.889
 70 A    71 A    72 A    73 A    74 A    75 A    76 A    77 A                  
  0.911   1.015   1.079   1.097   1.154   1.311   1.395   1.581
 78 A    79 A    80 A    81 A    82 A    83 A    84 A    85 A                  
  1.640   1.647   1.773   1.832   1.843   1.940   1.972   2.004
 86 A    87 A    88 A    89 A    90 A    91 A    92 A    93 A                  
  2.235   2.298   2.339   2.405   4.186   4.191   4.221   4.233
 94 A    95 A    96 A    97 A    98 A    99 A   100 A   101 A                  
  4.517   4.533   4.547   4.549   4.594   4.752   6.897   6.938
102 A   103 A   104 A   105 A   106 A   107 A   108 A   109 A                  
  6.944   7.180   7.270   7.458   8.203   8.227   8.280  14.712
110 A   111 A   112 A   113 A   114 A   115 A   116 A   117 A                  
 14.751  14.760  14.781  14.856  14.881  49.462  68.732 165.861
118 A   119 A   120 A   121 A   122 A   123 A   124 A   125 A                  
166.066 293.886 293.908 293.9771028.402
126 A   127 A   128 A   129 A   130 A                                          

 Beta MOs, Restricted
 -- Occupied --                  
-490.05  -80.06  -80.03  -65.18  -58.54  -58.54  -58.54  -26.33
  1 A     2 A     3 A     4 A     5 A     6 A     7 A     8 A                  
 -9.859  -7.592  -7.566  -7.472  -7.464  -7.464  -5.486  -5.483
  9 A    10 A    11 A    12 A    13 A    14 A    15 A    16 A                  
 -5.483  -5.459  -5.457  -5.457  -3.211  -3.208  -3.207  -3.198
 17 A    18 A    19 A    20 A    21 A    22 A    23 A    24 A                  
 -3.198  -1.627  -1.051  -0.919  -0.775  -0.700  -0.697  -0.616
 25 A    26 A    27 A    28 A    29 A    30 A    31 A    32 A                  
 -0.471  -0.466  -0.462  -0.393  -0.359
 33 A    34 A    35 A    36 A    37 A                                          
 -- Virtual --                   
 -0.016   0.020   0.062   0.066   0.079   0.088   0.097   0.107
 38 A    39 A    40 A    41 A    42 A    43 A    44 A    45 A                  
  0.109   0.114   0.127   0.137   0.157   0.181   0.185   0.194
 46 A    47 A    48 A    49 A    50 A    51 A    52 A    53 A                  
  0.332   0.341   0.351   0.371   0.385   0.397   0.411   0.422
 54 A    55 A    56 A    57 A    58 A    59 A    60 A    61 A                  
  0.430   0.498   0.530   0.570   0.595   0.659   0.664   0.712
 62 A    63 A    64 A    65 A    66 A    67 A    68 A    69 A                  
  0.724   0.775   0.790   0.815   0.820   0.874   0.888   0.889
 70 A    71 A    72 A    73 A    74 A    75 A    76 A    77 A                  
  0.911   1.015   1.079   1.097   1.154   1.311   1.395   1.581
 78 A    79 A    80 A    81 A    82 A    83 A    84 A    85 A                  
  1.640   1.647   1.773   1.832   1.843   1.940   1.972   2.004
 86 A    87 A    88 A    89 A    90 A    91 A    92 A    93 A                  
  2.235   2.298   2.339   2.405   4.186   4.191   4.221   4.233
 94 A    95 A    96 A    97 A    98 A    99 A   100 A   101 A                  
  4.517   4.533   4.547   4.549   4.594   4.752   6.897   6.938
102 A   103 A   104 A   105 A   106 A   107 A   108 A   109 A                  
  6.944   7.180   7.270   7.458   8.203   8.227   8.280  14.712
110 A   111 A   112 A   113 A   114 A   115 A   116 A   117 A                  
 14.751  14.760  14.781  14.856  14.881  49.462  68.732 165.861
118 A   119 A   120 A   121 A   122 A   123 A   124 A   125 A                  
166.066 293.886 293.908 293.9771028.402
126 A   127 A   128 A   129 A   130 A                                          

 Occupation and symmetry of molecular orbitals

 Point group: C1 (1 irreducible representation).

                           A     All 
 -------------------------------------
 All molecular orbitals:
  - Alpha                  130   130 
  - Beta                   130   130 
 -------------------------------------
 Alpha orbitals:
  - Frozen occupied        20    20  
  - Active occupied        17    17  
  - Active virtual         93    93  
  - Frozen virtual         0     0   
 -------------------------------------
 Beta orbitals:
  - Frozen occupied        20    20  
  - Active occupied        17    17  
  - Active virtual         93    93  
  - Frozen virtual         0     0   
 -------------------------------------

 Import integrals:   CPU 0.00 s  wall 0.00 s

 Import integrals:   CPU 41.18 s  wall 10.66 s

 MP2 amplitudes:   CPU 0.12 s  wall 0.09 s

Running a double precision version
           CCSD T amplitudes will be solved using DIIS.

           Start     Size      MaxIter   EConv     TConv     
           3         7         100       1.00e-07  1.00e-05  
 ------------------------------------------------------------------------------
           Energy (a.u.)   Ediff      Tdiff       Comment
 ------------------------------------------------------------------------------
         -3354.03277169                           
     1   -3354.02345115   9.32e-03   7.83e-01     
     2   -3354.04507645   2.16e-02   9.98e-02     
     3   -3354.04469865   3.78e-04   4.34e-02     
     4   -3354.04697421   2.28e-03   1.67e-02     Switched to DIIS steps.
     5   -3354.04779259   8.18e-04   1.36e-02     
     6   -3354.04781808   2.55e-05   2.69e-03     
     7   -3354.04781107   7.00e-06   1.28e-03     
     8   -3354.04781226   1.19e-06   2.58e-04     
     9   -3354.04781287   6.10e-07   1.21e-04     
    10   -3354.04781281   6.00e-08   4.64e-05     
    11   -3354.04781308   2.71e-07   2.68e-05     
    12   -3354.04781314   5.26e-08   1.52e-05     
    13   -3354.04781304   9.45e-08   3.75e-06     
 ------------------------------------------------------------------------------
         -3354.04781304                           CCSD T converged.

End of double precision
 SCF energy                 = -3353.32384183
 MP2 energy                 = -3354.03277169
 CCSD correlation energy     =    -0.72397121
 CCSD total energy           = -3354.04781304

 CCSD  T1^2 = 0.0125  T2^2 = 0.2763  Leading amplitudes:

 Amplitude    Orbitals with energies
  0.0257       31 (A) A                  ->    38 (A) A                   
              -0.6966                         -0.0158                     
  0.0257       31 (A) B                  ->    38 (A) B                   
              -0.6966                         -0.0158                     
  0.0212       37 (A) A                  ->    58 (A) A                   
              -0.3591                          0.3850                     
  0.0212       37 (A) B                  ->    58 (A) B                   
              -0.3591                          0.3850                     

 Amplitude    Orbitals with energies
 -0.1447       37 (A) A      37 (A) B    ->    38 (A) A      38 (A) B     
              -0.3591       -0.3591           -0.0158       -0.0158       
  0.1447       37 (A) A      37 (A) B    ->    38 (A) B      38 (A) A     
              -0.3591       -0.3591           -0.0158       -0.0158       
  0.1447       37 (A) B      37 (A) A    ->    38 (A) A      38 (A) B     
              -0.3591       -0.3591           -0.0158       -0.0158       
 -0.1447       37 (A) B      37 (A) A    ->    38 (A) B      38 (A) A     
              -0.3591       -0.3591           -0.0158       -0.0158       

 Computing CCSD intemediates for later calculations in double precision
 Finished.

Running a double precision version
           CCSD Lambda amplitudes will be solved using DIIS.
           Start     Size      MaxIter   EConv     LConv     
           3         7         100       1.00e-07  1.00e-05  
 ------------------------------------------------------------------------------
            Enorm      Ldiff       Comment
 ------------------------------------------------------------------------------
     1     6.25e-02   4.46e-02     
     2     1.76e-02   7.32e-03     
     3     7.36e-03   1.79e-03     
     4     3.98e-03   1.30e-03     Switched to DIIS steps.
     5     1.05e-03   7.34e-04     
     6     5.00e-04   1.56e-04     
     7     1.46e-04   4.01e-05     
     8     6.28e-05   2.34e-06     
     9     2.35e-05   3.67e-06     
    10     9.49e-06   1.70e-06     
    11     4.20e-06   4.77e-07     
    12     1.58e-06   2.25e-07     
    13     8.43e-07   4.31e-09     
    14     3.99e-07   2.16e-08     
    15     1.84e-07   1.38e-09     
    16     8.74e-08   1.86e-09     
 ------------------------------------------------------------------------------
                                   CCSD Lambda converged.

 Computing density matrices in double precision...
           Orbital response amplitudes will be solved using DIIS.
           Start     Size      MaxIter   EConv     LConv     
           3         7         100       1.00e-06  1.00e-06  
 ------------------------------------------------------------------------------
            Enorm      Ldiff       Comment
 ------------------------------------------------------------------------------
     1     1.16e-01   6.12e-03     
     2     1.18e-01   7.92e-03     
     3     1.46e-01   3.18e-02     
     4     1.24e-02   6.68e-02     Switched to DIIS steps.
     5     4.77e-03   1.75e-03     
     6     1.25e-03   8.95e-05     
     7     2.51e-04   1.67e-04     
     8     1.33e-04   6.98e-05     
     9     4.06e-05   2.06e-05     
    10     1.43e-05   3.29e-06     
    11     4.82e-06   2.61e-07     
    12     1.44e-06   3.23e-07     
    13     4.13e-07   2.01e-07     
 ------------------------------------------------------------------------------
                                   Orbital response converged.

 Computing density matrices... Done.
 CCSD calculation:   CPU 1475.15 s  wall 376.77 s

 Transferring MO TPDM to AO TPDM
 Transferring g2_o1o1o1o1
 Transferring g2_o1o1o1v1
 Transferring g2_o1o1v1v1
 Transferring g2_o1v1o1v1
 Transferring g2_o1v1v1v1
 Transferring g2_v1v1v1v1
 Adding separable TPDM
 Computing TPDM gradient
 --------------------------------------------------------
 2e gradient
  Atom          X               Y               Z
 --------------------------------------------------------
    1        -43.425236       17.942963        0.000000  
    2          5.349241      -34.606713       -0.000000  
    3         31.892540       -2.976880        0.000000  
    4          6.183455       19.640631       -0.000000  
 --------------------------------------------------------
 --------------------------------------------------------
 Final gradient
  Atom          X               Y               Z
 --------------------------------------------------------
    1        -43.425236       17.942963        0.000000  
    2          5.349241      -34.606713       -0.000000  
    3         31.892540       -2.976880        0.000000  
    4          6.183455       19.640631       -0.000000  
 --------------------------------------------------------
 Analytic gradient from two-electron contribution:   CPU 247.91 s  wall 70.48 s

 Total ccman2 time:   CPU 1768.00 s  wall 459.21 s


 --------------------------------------------------------------

                    Orbital Energies (a.u.)
 --------------------------------------------------------------

 Alpha MOs
 -- Occupied --
******* -80.056 -80.026 -65.179 -58.539 -58.537 -58.537 -26.327
 -9.859  -7.592  -7.566  -7.472  -7.464  -7.464  -5.486  -5.483
 -5.483  -5.459  -5.457  -5.457  -3.211  -3.208  -3.207  -3.198
 -3.198  -1.627  -1.051  -0.919  -0.775  -0.700  -0.697  -0.616
 -0.471  -0.466  -0.462  -0.393  -0.359
 -- Virtual --
 -0.016   0.020   0.062   0.066   0.079   0.088   0.097   0.107
  0.109   0.114   0.127   0.137   0.157   0.181   0.185   0.194
  0.332   0.341   0.351   0.371   0.385   0.397   0.411   0.422
  0.430   0.498   0.530   0.570   0.595   0.659   0.664   0.712
  0.724   0.775   0.790   0.815   0.820   0.874   0.888   0.889
  0.911   1.015   1.079   1.097   1.154   1.311   1.395   1.581
  1.640   1.647   1.773   1.832   1.843   1.940   1.972   2.004
  2.235   2.298   2.339   2.405   4.186   4.191   4.221   4.233
  4.517   4.533   4.547   4.549   4.594   4.752   6.897   6.938
  6.944   7.180   7.270   7.458   8.203   8.227   8.280  14.712
 14.751  14.760  14.781  14.856  14.881  49.462  68.732 165.861
166.066 293.886 293.908 293.9771028.402
 --------------------------------------------------------------

          Ground-State Mulliken Net Atomic Charges

     Atom                 Charge (a.u.)
  ----------------------------------------
      1 Br                   -0.200398
      2 P                     0.269811
      3 P                     0.123107
      4 F                    -0.192520
  ----------------------------------------
  Sum of atomic charges =     0.000000

 -----------------------------------------------------------------
                    Cartesian Multipole Moments
 -----------------------------------------------------------------
    Charge (ESU x 10^10)
                 0.0000
    Dipole Moment (Debye)
         X      -0.8187      Y       1.2794      Z       0.0000
       Tot       1.5189
    Quadrupole Moments (Debye-Ang)
        XX     -49.0805     XY      -2.0949     YY     -51.9887
        XZ      -0.0000     YZ      -0.0000     ZZ     -49.5210
    Octopole Moments (Debye-Ang^2)
       XXX      38.0511    XXY      -8.0005    XYY      15.3130
       YYY     -18.8301    XXZ       0.0000    XYZ      -0.0000
       YYZ      -0.0000    XZZ      11.1979    YZZ      -7.6980
       ZZZ       0.0000
    Hexadecapole Moments (Debye-Ang^3)
      XXXX    -683.7151   XXXY       4.6239   XXYY    -154.0007
      XYYY      -0.7431   YYYY    -269.1103   XXXZ      -0.0000
      XXYZ       0.0000   XYYZ      -0.0000   YYYZ      -0.0000
      XXZZ    -125.9268   XYZZ       5.1695   YYZZ     -54.8417
      XZZZ      -0.0000   YZZZ      -0.0000   ZZZZ     -68.9572
 -----------------------------------------------------------------
 DrvMan completing analytic gradient of the correlated energy
 Correlated dipole moment
            1
    1  -0.3221013
    2   0.5033534
    3   0.0000000
 Energy read as -3354.047813041
 Full Analytical Gradient: (in a.u., or Hartree/Bohr)
             1             2             3             4
    1   -0.00000519    0.00030981   -0.00040486    0.00010024
    2    0.00005546    0.00003363    0.00004671   -0.00013580
    3    0.00000000   -0.00000000    0.00000000   -0.00000000
 Gradient time:  CPU 0.73 s  wall 0.76 s
 ----------------------------------------------------------------
             Standard Nuclear Orientation (Angstroms)
    I     Atom           X                Y                Z
 ----------------------------------------------------------------
    1      Br      1.3975316786    -0.2210037041    -0.0000000000
    2      P      -0.2961111886     1.2399643205     0.0000000000
    3      P      -2.0157713943     0.1340995526     0.0000000000
    4      F      -1.5817077787    -1.4289809392    -0.0000000000
 ----------------------------------------------------------------
 Nuclear Repulsion Energy =   383.4028400208 hartrees
 There are       37 alpha and       37 beta electrons

                       Distance Matrix (Angstroms)
             Br(  1)   P (  2)   P (  3)
   P (  2)  2.236706
   P (  3)  3.431725  2.044546
   F (  4)  3.214821  2.962436  1.622231

 Requested basis set is 6-311++G(d,p)
 There are 51 shells and 130 basis functions
 A cutoff of  1.0D-14 yielded   1140 shell pairs
 There are      7863 function pairs (      8627 Cartesian)
 Smallest overlap matrix eigenvalue = 7.80E-04
 Guess MOs from SCF MO coefficient file

 -----------------------------------------------------------------------
  General SCF calculation program by
  Eric Jon Sundstrom, Paul Horn, Yuezhi Mao, Dmitri Zuev, Alec White,
  David Stuck, Shaama M.S., Shane Yost, Joonho Lee, David Small,
  Daniel Levine, Susi Lehtola, Hugh Burton, Evgeny Epifanovsky
 -----------------------------------------------------------------------
 Hartree-Fock
 using 4 threads for integral computing
 -------------------------------------------------------
 OpenMP Integral computing Module                
 Release: version 2.0, May 2017, Q-Chem Inc. Pleasanton 
 -------------------------------------------------------
 A restricted SCF calculation will be
 performed using DIIS
 SCF converges when DIIS error is below 1.0e-08
 ---------------------------------------
  Cycle       Energy         DIIS error
 ---------------------------------------
    1   -3353.3238645766      1.72e-05  
    2   -3353.3238653778      5.35e-06  
    3   -3353.3238654491      2.80e-06  
    4   -3353.3238654658      6.41e-07  
    5   -3353.3238654678      2.14e-07  
    6   -3353.3238654682      8.27e-08  
    7   -3353.3238654683      3.38e-08  
    8   -3353.3238654683      1.51e-08  
    9   -3353.3238654683      5.13e-09  Convergence criterion met
 ---------------------------------------
 SCF time:   CPU 6.75s  wall 2.00s 
 SCF   energy in the final basis set =    -3353.3238654683
 Total energy in the final basis set =    -3353.3238654683


 ------------------------------------------------------------------------------

   CCMAN2: suite of methods based on coupled cluster
           and equation of motion theories.

   Components:
   * libvmm-1.3-trunk
     by Evgeny Epifanovsky, Ilya Kaliman.
   * libtensor-2.5-trunk
     by Evgeny Epifanovsky, Michael Wormit, Dmitry Zuev, Sam Manzer, 
        Ilya Kaliman.
   * libcc-2.5-trunk
     by Evgeny Epifanovsky, Arik Landau, Tomasz Kus, Kirill Khistyaev, 
        Dmitry Zuev, Prashant Manohar, Xintian Feng, Anna Krylov, 
        Matthew Goldey, Alec White, Thomas Jagau, Kaushik Nanda, 
        Anastasia Gunina, Alexander Kunitsa, Joonho Lee.

   CCMAN original authors:
   Anna I. Krylov, C. David Sherrill, Steven R. Gwaltney,
   Edward F. C. Byrd (2000)
   Sergey V. Levchenko, Lyudmila V. Slipchenko, Tao Wang,
   Ana-Maria C. Cristian (2003)
   Piotr A. Pieniazek, C. Melania Oana, Evgeny Epifanovsky (2007)
   Prashant Manohar (2009)

 ------------------------------------------------------------------------------


 Allocating and initializing 29808MB of RAM...
 Calculation will run on 4 cores.


 Alpha MOs, Restricted
 -- Occupied --                  
-490.05  -80.06  -80.03  -65.18  -58.54  -58.54  -58.54  -26.33
  1 A     2 A     3 A     4 A     5 A     6 A     7 A     8 A                  
 -9.859  -7.592  -7.566  -7.472  -7.464  -7.464  -5.486  -5.483
  9 A    10 A    11 A    12 A    13 A    14 A    15 A    16 A                  
 -5.483  -5.459  -5.457  -5.457  -3.211  -3.208  -3.207  -3.198
 17 A    18 A    19 A    20 A    21 A    22 A    23 A    24 A                  
 -3.198  -1.627  -1.051  -0.920  -0.774  -0.700  -0.696  -0.616
 25 A    26 A    27 A    28 A    29 A    30 A    31 A    32 A                  
 -0.471  -0.466  -0.462  -0.393  -0.359
 33 A    34 A    35 A    36 A    37 A                                          
 -- Virtual --                   
 -0.016   0.020   0.062   0.066   0.079   0.088   0.097   0.107
 38 A    39 A    40 A    41 A    42 A    43 A    44 A    45 A                  
  0.109   0.114   0.127   0.137   0.157   0.181   0.185   0.194
 46 A    47 A    48 A    49 A    50 A    51 A    52 A    53 A                  
  0.332   0.341   0.351   0.371   0.385   0.397   0.411   0.422
 54 A    55 A    56 A    57 A    58 A    59 A    60 A    61 A                  
  0.430   0.498   0.530   0.570   0.595   0.659   0.664   0.712
 62 A    63 A    64 A    65 A    66 A    67 A    68 A    69 A                  
  0.724   0.775   0.790   0.815   0.820   0.874   0.888   0.889
 70 A    71 A    72 A    73 A    74 A    75 A    76 A    77 A                  
  0.911   1.015   1.080   1.097   1.154   1.311   1.396   1.581
 78 A    79 A    80 A    81 A    82 A    83 A    84 A    85 A                  
  1.640   1.647   1.773   1.832   1.843   1.940   1.972   2.004
 86 A    87 A    88 A    89 A    90 A    91 A    92 A    93 A                  
  2.235   2.298   2.339   2.405   4.187   4.191   4.221   4.233
 94 A    95 A    96 A    97 A    98 A    99 A   100 A   101 A                  
  4.516   4.533   4.547   4.549   4.594   4.752   6.897   6.938
102 A   103 A   104 A   105 A   106 A   107 A   108 A   109 A                  
  6.945   7.180   7.270   7.459   8.203   8.227   8.280  14.712
110 A   111 A   112 A   113 A   114 A   115 A   116 A   117 A                  
 14.751  14.760  14.781  14.856  14.880  49.462  68.732 165.861
118 A   119 A   120 A   121 A   122 A   123 A   124 A   125 A                  
166.066 293.886 293.908 293.9771028.402
126 A   127 A   128 A   129 A   130 A                                          

 Beta MOs, Restricted
 -- Occupied --                  
-490.05  -80.06  -80.03  -65.18  -58.54  -58.54  -58.54  -26.33
  1 A     2 A     3 A     4 A     5 A     6 A     7 A     8 A                  
 -9.859  -7.592  -7.566  -7.472  -7.464  -7.464  -5.486  -5.483
  9 A    10 A    11 A    12 A    13 A    14 A    15 A    16 A                  
 -5.483  -5.459  -5.457  -5.457  -3.211  -3.208  -3.207  -3.198
 17 A    18 A    19 A    20 A    21 A    22 A    23 A    24 A                  
 -3.198  -1.627  -1.051  -0.920  -0.774  -0.700  -0.696  -0.616
 25 A    26 A    27 A    28 A    29 A    30 A    31 A    32 A                  
 -0.471  -0.466  -0.462  -0.393  -0.359
 33 A    34 A    35 A    36 A    37 A                                          
 -- Virtual --                   
 -0.016   0.020   0.062   0.066   0.079   0.088   0.097   0.107
 38 A    39 A    40 A    41 A    42 A    43 A    44 A    45 A                  
  0.109   0.114   0.127   0.137   0.157   0.181   0.185   0.194
 46 A    47 A    48 A    49 A    50 A    51 A    52 A    53 A                  
  0.332   0.341   0.351   0.371   0.385   0.397   0.411   0.422
 54 A    55 A    56 A    57 A    58 A    59 A    60 A    61 A                  
  0.430   0.498   0.530   0.570   0.595   0.659   0.664   0.712
 62 A    63 A    64 A    65 A    66 A    67 A    68 A    69 A                  
  0.724   0.775   0.790   0.815   0.820   0.874   0.888   0.889
 70 A    71 A    72 A    73 A    74 A    75 A    76 A    77 A                  
  0.911   1.015   1.080   1.097   1.154   1.311   1.396   1.581
 78 A    79 A    80 A    81 A    82 A    83 A    84 A    85 A                  
  1.640   1.647   1.773   1.832   1.843   1.940   1.972   2.004
 86 A    87 A    88 A    89 A    90 A    91 A    92 A    93 A                  
  2.235   2.298   2.339   2.405   4.187   4.191   4.221   4.233
 94 A    95 A    96 A    97 A    98 A    99 A   100 A   101 A                  
  4.516   4.533   4.547   4.549   4.594   4.752   6.897   6.938
102 A   103 A   104 A   105 A   106 A   107 A   108 A   109 A                  
  6.945   7.180   7.270   7.459   8.203   8.227   8.280  14.712
110 A   111 A   112 A   113 A   114 A   115 A   116 A   117 A                  
 14.751  14.760  14.781  14.856  14.880  49.462  68.732 165.861
118 A   119 A   120 A   121 A   122 A   123 A   124 A   125 A                  
166.066 293.886 293.908 293.9771028.402
126 A   127 A   128 A   129 A   130 A                                          

 Occupation and symmetry of molecular orbitals

 Point group: C1 (1 irreducible representation).

                           A     All 
 -------------------------------------
 All molecular orbitals:
  - Alpha                  130   130 
  - Beta                   130   130 
 -------------------------------------
 Alpha orbitals:
  - Frozen occupied        20    20  
  - Active occupied        17    17  
  - Active virtual         93    93  
  - Frozen virtual         0     0   
 -------------------------------------
 Beta orbitals:
  - Frozen occupied        20    20  
  - Active occupied        17    17  
  - Active virtual         93    93  
  - Frozen virtual         0     0   
 -------------------------------------

 Import integrals:   CPU 0.00 s  wall 0.00 s

 Import integrals:   CPU 41.40 s  wall 10.86 s

 MP2 amplitudes:   CPU 0.12 s  wall 0.09 s

Running a double precision version
           CCSD T amplitudes will be solved using DIIS.

           Start     Size      MaxIter   EConv     TConv     
           3         7         100       1.00e-07  1.00e-05  
 ------------------------------------------------------------------------------
           Energy (a.u.)   Ediff      Tdiff       Comment
 ------------------------------------------------------------------------------
         -3354.03276804                           
     1   -3354.02345609   9.31e-03   7.83e-01     
     2   -3354.04507824   2.16e-02   9.98e-02     
     3   -3354.04469939   3.79e-04   4.34e-02     
     4   -3354.04697397   2.27e-03   1.67e-02     Switched to DIIS steps.
     5   -3354.04779226   8.18e-04   1.36e-02     
     6   -3354.04781773   2.55e-05   2.69e-03     
     7   -3354.04781079   6.95e-06   1.28e-03     
     8   -3354.04781199   1.20e-06   2.58e-04     
     9   -3354.04781260   6.15e-07   1.22e-04     
    10   -3354.04781255   5.66e-08   4.68e-05     
    11   -3354.04781282   2.73e-07   2.69e-05     
    12   -3354.04781287   5.24e-08   1.52e-05     
    13   -3354.04781278   9.55e-08   3.77e-06     
 ------------------------------------------------------------------------------
         -3354.04781278                           CCSD T converged.

End of double precision
 SCF energy                 = -3353.32386547
 MP2 energy                 = -3354.03276804
 CCSD correlation energy     =    -0.72394731
 CCSD total energy           = -3354.04781278

 CCSD  T1^2 = 0.0125  T2^2 = 0.2762  Leading amplitudes:

 Amplitude    Orbitals with energies
  0.0257       31 (A) A                  ->    38 (A) A                   
              -0.6964                         -0.0156                     
  0.0257       31 (A) B                  ->    38 (A) B                   
              -0.6964                         -0.0156                     
  0.0211       37 (A) A                  ->    58 (A) A                   
              -0.3593                          0.3850                     
  0.0211       37 (A) B                  ->    58 (A) B                   
              -0.3593                          0.3850                     

 Amplitude    Orbitals with energies
 -0.1444       37 (A) A      37 (A) B    ->    38 (A) A      38 (A) B     
              -0.3593       -0.3593           -0.0156       -0.0156       
  0.1444       37 (A) A      37 (A) B    ->    38 (A) B      38 (A) A     
              -0.3593       -0.3593           -0.0156       -0.0156       
  0.1444       37 (A) B      37 (A) A    ->    38 (A) A      38 (A) B     
              -0.3593       -0.3593           -0.0156       -0.0156       
 -0.1444       37 (A) B      37 (A) A    ->    38 (A) B      38 (A) A     
              -0.3593       -0.3593           -0.0156       -0.0156       

 Computing CCSD intemediates for later calculations in double precision
 Finished.

Running a double precision version
           CCSD Lambda amplitudes will be solved using DIIS.
           Start     Size      MaxIter   EConv     LConv     
           3         7         100       1.00e-07  1.00e-05  
 ------------------------------------------------------------------------------
            Enorm      Ldiff       Comment
 ------------------------------------------------------------------------------
     1     6.25e-02   4.45e-02     
     2     1.76e-02   7.33e-03     
     3     7.37e-03   1.78e-03     
     4     3.98e-03   1.30e-03     Switched to DIIS steps.
     5     1.05e-03   7.34e-04     
     6     5.00e-04   1.56e-04     
     7     1.46e-04   3.99e-05     
     8     6.30e-05   2.32e-06     
     9     2.36e-05   3.68e-06     
    10     9.53e-06   1.70e-06     
    11     4.23e-06   4.72e-07     
    12     1.61e-06   2.22e-07     
    13     8.59e-07   2.22e-09     
    14     4.06e-07   2.03e-08     
    15     1.87e-07   1.88e-09     
    16     8.85e-08   2.00e-09     
 ------------------------------------------------------------------------------
                                   CCSD Lambda converged.

 Computing density matrices in double precision...
           Orbital response amplitudes will be solved using DIIS.
           Start     Size      MaxIter   EConv     LConv     
           3         7         100       1.00e-06  1.00e-06  
 ------------------------------------------------------------------------------
            Enorm      Ldiff       Comment
 ------------------------------------------------------------------------------
     1     1.16e-01   6.12e-03     
     2     1.18e-01   7.92e-03     
     3     1.46e-01   3.18e-02     
     4     1.24e-02   6.68e-02     Switched to DIIS steps.
     5     4.72e-03   1.74e-03     
     6     1.25e-03   9.01e-05     
     7     2.49e-04   1.66e-04     
     8     1.33e-04   6.99e-05     
     9     4.03e-05   2.06e-05     
    10     1.42e-05   3.29e-06     
    11     4.79e-06   2.63e-07     
    12     1.45e-06   3.27e-07     
    13     4.08e-07   2.00e-07     
 ------------------------------------------------------------------------------
                                   Orbital response converged.

 Computing density matrices... Done.
 CCSD calculation:   CPU 1474.84 s  wall 376.77 s

 Transferring MO TPDM to AO TPDM
 Transferring g2_o1o1o1o1
 Transferring g2_o1o1o1v1
 Transferring g2_o1o1v1v1
 Transferring g2_o1v1o1v1
 Transferring g2_o1v1v1v1
 Transferring g2_v1v1v1v1
 Adding separable TPDM
 Computing TPDM gradient
 --------------------------------------------------------
 2e gradient
  Atom          X               Y               Z
 --------------------------------------------------------
    1        -43.431233       17.948753        0.000000  
    2          5.333592      -34.618526       -0.000000  
    3         31.901591       -2.969304        0.000000  
    4          6.196050       19.639077       -0.000000  
 --------------------------------------------------------
 --------------------------------------------------------
 Final gradient
  Atom          X               Y               Z
 --------------------------------------------------------
    1        -43.431233       17.948753        0.000000  
    2          5.333592      -34.618526       -0.000000  
    3         31.901591       -2.969304        0.000000  
    4          6.196050       19.639077       -0.000000  
 --------------------------------------------------------
 Analytic gradient from two-electron contribution:   CPU 249.92 s  wall 72.16 s

 Total ccman2 time:   CPU 1769.90 s  wall 461.11 s


 --------------------------------------------------------------

                    Orbital Energies (a.u.)
 --------------------------------------------------------------

 Alpha MOs
 -- Occupied --
******* -80.056 -80.026 -65.179 -58.539 -58.537 -58.537 -26.327
 -9.859  -7.592  -7.566  -7.472  -7.464  -7.464  -5.486  -5.483
 -5.483  -5.459  -5.457  -5.457  -3.211  -3.208  -3.207  -3.198
 -3.198  -1.627  -1.051  -0.920  -0.774  -0.700  -0.696  -0.616
 -0.471  -0.466  -0.462  -0.393  -0.359
 -- Virtual --
 -0.016   0.020   0.062   0.066   0.079   0.088   0.097   0.107
  0.109   0.114   0.127   0.137   0.157   0.181   0.185   0.194
  0.332   0.341   0.351   0.371   0.385   0.397   0.411   0.422
  0.430   0.498   0.530   0.570   0.595   0.659   0.664   0.712
  0.724   0.775   0.790   0.815   0.820   0.874   0.888   0.889
  0.911   1.015   1.080   1.097   1.154   1.311   1.396   1.581
  1.640   1.647   1.773   1.832   1.843   1.940   1.972   2.004
  2.235   2.298   2.339   2.405   4.187   4.191   4.221   4.233
  4.516   4.533   4.547   4.549   4.594   4.752   6.897   6.938
  6.945   7.180   7.270   7.459   8.203   8.227   8.280  14.712
 14.751  14.760  14.781  14.856  14.880  49.462  68.732 165.861
166.066 293.886 293.908 293.9771028.402
 --------------------------------------------------------------

          Ground-State Mulliken Net Atomic Charges

     Atom                 Charge (a.u.)
  ----------------------------------------
      1 Br                   -0.200325
      2 P                     0.270043
      3 P                     0.123384
      4 F                    -0.193102
  ----------------------------------------
  Sum of atomic charges =     0.000000

 -----------------------------------------------------------------
                    Cartesian Multipole Moments
 -----------------------------------------------------------------
    Charge (ESU x 10^10)
                 0.0000
    Dipole Moment (Debye)
         X      -0.8150      Y       1.2833      Z       0.0000
       Tot       1.5202
    Quadrupole Moments (Debye-Ang)
        XX     -49.0856     XY      -2.1009     YY     -51.9911
        XZ      -0.0000     YZ      -0.0000     ZZ     -49.5158
    Octopole Moments (Debye-Ang^2)
       XXX      38.0277    XXY      -8.0033    XYY      15.3151
       YYY     -18.8532    XXZ       0.0000    XYZ      -0.0000
       YYZ      -0.0000    XZZ      11.1806    YZZ      -7.7042
       ZZZ       0.0000
    Hexadecapole Moments (Debye-Ang^3)
      XXXX    -683.4081   XXXY       4.6704   XXYY    -153.9819
      XYYY      -0.6883   YYYY    -269.1308   XXXZ      -0.0000
      XXYZ       0.0000   XYYZ      -0.0000   YYYZ      -0.0000
      XXZZ    -125.8610   XYZZ       5.1861   YYZZ     -54.8405
      XZZZ      -0.0000   YZZZ      -0.0000   ZZZZ     -68.9325
 -----------------------------------------------------------------
 DrvMan completing analytic gradient of the correlated energy
 Correlated dipole moment
            1
    1  -0.3206287
    2   0.5048945
    3   0.0000000
 Energy read as -3354.047812777
 Full Analytical Gradient: (in a.u., or Hartree/Bohr)
             1             2             3             4
    1   -0.00002529   -0.00013208   -0.00000940    0.00016677
    2    0.00004745   -0.00019974    0.00065052   -0.00049823
    3    0.00000000   -0.00000000    0.00000000   -0.00000000
 Gradient time:  CPU 0.76 s  wall 0.79 s
 ----------------------------------------------------------------
             Standard Nuclear Orientation (Angstroms)
    I     Atom           X                Y                Z
 ----------------------------------------------------------------
    1      Br      1.3975316786    -0.2210037041    -0.0000000000
    2      P      -0.2961111886     1.2399643205     0.0000000000
    3      P      -2.0157713943     0.1320995526     0.0000000000
    4      F      -1.5817077787    -1.4289809392    -0.0000000000
 ----------------------------------------------------------------
 Nuclear Repulsion Energy =   383.4292657528 hartrees
 There are       37 alpha and       37 beta electrons

                       Distance Matrix (Angstroms)
             Br(  1)   P (  2)   P (  3)
   P (  2)  2.236706
   P (  3)  3.431519  2.045628
   F (  4)  3.214821  2.962436  1.620304

 Requested basis set is 6-311++G(d,p)
 There are 51 shells and 130 basis functions
 A cutoff of  1.0D-14 yielded   1140 shell pairs
 There are      7863 function pairs (      8627 Cartesian)
 Smallest overlap matrix eigenvalue = 7.81E-04
 Guess MOs from SCF MO coefficient file

 -----------------------------------------------------------------------
  General SCF calculation program by
  Eric Jon Sundstrom, Paul Horn, Yuezhi Mao, Dmitri Zuev, Alec White,
  David Stuck, Shaama M.S., Shane Yost, Joonho Lee, David Small,
  Daniel Levine, Susi Lehtola, Hugh Burton, Evgeny Epifanovsky
 -----------------------------------------------------------------------
 Hartree-Fock
 using 4 threads for integral computing
 -------------------------------------------------------
 OpenMP Integral computing Module                
 Release: version 2.0, May 2017, Q-Chem Inc. Pleasanton 
 -------------------------------------------------------
 A restricted SCF calculation will be
 performed using DIIS
 SCF converges when DIIS error is below 1.0e-08
 ---------------------------------------
  Cycle       Energy         DIIS error
 ---------------------------------------
    1   -3353.3238957821      2.98e-05  
    2   -3353.3238976823      9.39e-06  
    3   -3353.3238978362      4.94e-06  
    4   -3353.3238978775      8.51e-07  
    5   -3353.3238978814      3.02e-07  
    6   -3353.3238978822      1.33e-07  
    7   -3353.3238978824      7.31e-08  
    8   -3353.3238978825      2.29e-08  
    9   -3353.3238978825      1.07e-08  
   10   -3353.3238978825      2.47e-09  Convergence criterion met
 ---------------------------------------
 SCF time:   CPU 7.58s  wall 2.00s 
 SCF   energy in the final basis set =    -3353.3238978825
 Total energy in the final basis set =    -3353.3238978825


 ------------------------------------------------------------------------------

   CCMAN2: suite of methods based on coupled cluster
           and equation of motion theories.

   Components:
   * libvmm-1.3-trunk
     by Evgeny Epifanovsky, Ilya Kaliman.
   * libtensor-2.5-trunk
     by Evgeny Epifanovsky, Michael Wormit, Dmitry Zuev, Sam Manzer, 
        Ilya Kaliman.
   * libcc-2.5-trunk
     by Evgeny Epifanovsky, Arik Landau, Tomasz Kus, Kirill Khistyaev, 
        Dmitry Zuev, Prashant Manohar, Xintian Feng, Anna Krylov, 
        Matthew Goldey, Alec White, Thomas Jagau, Kaushik Nanda, 
        Anastasia Gunina, Alexander Kunitsa, Joonho Lee.

   CCMAN original authors:
   Anna I. Krylov, C. David Sherrill, Steven R. Gwaltney,
   Edward F. C. Byrd (2000)
   Sergey V. Levchenko, Lyudmila V. Slipchenko, Tao Wang,
   Ana-Maria C. Cristian (2003)
   Piotr A. Pieniazek, C. Melania Oana, Evgeny Epifanovsky (2007)
   Prashant Manohar (2009)

 ------------------------------------------------------------------------------


 Allocating and initializing 29808MB of RAM...
 Calculation will run on 4 cores.


 Alpha MOs, Restricted
 -- Occupied --                  
-490.05  -80.06  -80.03  -65.18  -58.54  -58.54  -58.54  -26.33
  1 A     2 A     3 A     4 A     5 A     6 A     7 A     8 A                  
 -9.858  -7.592  -7.566  -7.472  -7.464  -7.464  -5.486  -5.483
  9 A    10 A    11 A    12 A    13 A    14 A    15 A    16 A                  
 -5.483  -5.459  -5.457  -5.457  -3.211  -3.208  -3.207  -3.198
 17 A    18 A    19 A    20 A    21 A    22 A    23 A    24 A                  
 -3.198  -1.628  -1.051  -0.919  -0.775  -0.701  -0.697  -0.616
 25 A    26 A    27 A    28 A    29 A    30 A    31 A    32 A                  
 -0.471  -0.466  -0.462  -0.393  -0.359
 33 A    34 A    35 A    36 A    37 A                                          
 -- Virtual --                   
 -0.016   0.020   0.063   0.066   0.079   0.088   0.097   0.107
 38 A    39 A    40 A    41 A    42 A    43 A    44 A    45 A                  
  0.109   0.114   0.127   0.137   0.157   0.181   0.185   0.194
 46 A    47 A    48 A    49 A    50 A    51 A    52 A    53 A                  
  0.332   0.341   0.351   0.371   0.385   0.397   0.411   0.422
 54 A    55 A    56 A    57 A    58 A    59 A    60 A    61 A                  
  0.430   0.498   0.530   0.570   0.595   0.659   0.664   0.712
 62 A    63 A    64 A    65 A    66 A    67 A    68 A    69 A                  
  0.724   0.775   0.790   0.815   0.820   0.874   0.888   0.889
 70 A    71 A    72 A    73 A    74 A    75 A    76 A    77 A                  
  0.911   1.015   1.079   1.097   1.155   1.311   1.395   1.580
 78 A    79 A    80 A    81 A    82 A    83 A    84 A    85 A                  
  1.639   1.647   1.773   1.832   1.843   1.940   1.972   2.004
 86 A    87 A    88 A    89 A    90 A    91 A    92 A    93 A                  
  2.235   2.298   2.339   2.405   4.186   4.190   4.221   4.233
 94 A    95 A    96 A    97 A    98 A    99 A   100 A   101 A                  
  4.517   4.533   4.547   4.549   4.594   4.752   6.897   6.937
102 A   103 A   104 A   105 A   106 A   107 A   108 A   109 A                  
  6.944   7.180   7.271   7.459   8.203   8.227   8.280  14.712
110 A   111 A   112 A   113 A   114 A   115 A   116 A   117 A                  
 14.751  14.760  14.781  14.856  14.881  49.462  68.731 165.862
118 A   119 A   120 A   121 A   122 A   123 A   124 A   125 A                  
166.066 293.886 293.908 293.9771028.402
126 A   127 A   128 A   129 A   130 A                                          

 Beta MOs, Restricted
 -- Occupied --                  
-490.05  -80.06  -80.03  -65.18  -58.54  -58.54  -58.54  -26.33
  1 A     2 A     3 A     4 A     5 A     6 A     7 A     8 A                  
 -9.858  -7.592  -7.566  -7.472  -7.464  -7.464  -5.486  -5.483
  9 A    10 A    11 A    12 A    13 A    14 A    15 A    16 A                  
 -5.483  -5.459  -5.457  -5.457  -3.211  -3.208  -3.207  -3.198
 17 A    18 A    19 A    20 A    21 A    22 A    23 A    24 A                  
 -3.198  -1.628  -1.051  -0.919  -0.775  -0.701  -0.697  -0.616
 25 A    26 A    27 A    28 A    29 A    30 A    31 A    32 A                  
 -0.471  -0.466  -0.462  -0.393  -0.359
 33 A    34 A    35 A    36 A    37 A                                          
 -- Virtual --                   
 -0.016   0.020   0.063   0.066   0.079   0.088   0.097   0.107
 38 A    39 A    40 A    41 A    42 A    43 A    44 A    45 A                  
  0.109   0.114   0.127   0.137   0.157   0.181   0.185   0.194
 46 A    47 A    48 A    49 A    50 A    51 A    52 A    53 A                  
  0.332   0.341   0.351   0.371   0.385   0.397   0.411   0.422
 54 A    55 A    56 A    57 A    58 A    59 A    60 A    61 A                  
  0.430   0.498   0.530   0.570   0.595   0.659   0.664   0.712
 62 A    63 A    64 A    65 A    66 A    67 A    68 A    69 A                  
  0.724   0.775   0.790   0.815   0.820   0.874   0.888   0.889
 70 A    71 A    72 A    73 A    74 A    75 A    76 A    77 A                  
  0.911   1.015   1.079   1.097   1.155   1.311   1.395   1.580
 78 A    79 A    80 A    81 A    82 A    83 A    84 A    85 A                  
  1.639   1.647   1.773   1.832   1.843   1.940   1.972   2.004
 86 A    87 A    88 A    89 A    90 A    91 A    92 A    93 A                  
  2.235   2.298   2.339   2.405   4.186   4.190   4.221   4.233
 94 A    95 A    96 A    97 A    98 A    99 A   100 A   101 A                  
  4.517   4.533   4.547   4.549   4.594   4.752   6.897   6.937
102 A   103 A   104 A   105 A   106 A   107 A   108 A   109 A                  
  6.944   7.180   7.271   7.459   8.203   8.227   8.280  14.712
110 A   111 A   112 A   113 A   114 A   115 A   116 A   117 A                  
 14.751  14.760  14.781  14.856  14.881  49.462  68.731 165.862
118 A   119 A   120 A   121 A   122 A   123 A   124 A   125 A                  
166.066 293.886 293.908 293.9771028.402
126 A   127 A   128 A   129 A   130 A                                          

 Occupation and symmetry of molecular orbitals

 Point group: C1 (1 irreducible representation).

                           A     All 
 -------------------------------------
 All molecular orbitals:
  - Alpha                  130   130 
  - Beta                   130   130 
 -------------------------------------
 Alpha orbitals:
  - Frozen occupied        20    20  
  - Active occupied        17    17  
  - Active virtual         93    93  
  - Frozen virtual         0     0   
 -------------------------------------
 Beta orbitals:
  - Frozen occupied        20    20  
  - Active occupied        17    17  
  - Active virtual         93    93  
  - Frozen virtual         0     0   
 -------------------------------------

 Import integrals:   CPU 0.00 s  wall 0.00 s

 Import integrals:   CPU 41.34 s  wall 10.87 s

 MP2 amplitudes:   CPU 0.12 s  wall 0.08 s

Running a double precision version
           CCSD T amplitudes will be solved using DIIS.

           Start     Size      MaxIter   EConv     TConv     
           3         7         100       1.00e-07  1.00e-05  
 ------------------------------------------------------------------------------
           Energy (a.u.)   Ediff      Tdiff       Comment
 ------------------------------------------------------------------------------
         -3354.03276752                           
     1   -3354.02346633   9.30e-03   7.83e-01     
     2   -3354.04507556   2.16e-02   9.98e-02     
     3   -3354.04470267   3.73e-04   4.34e-02     
     4   -3354.04697577   2.27e-03   1.67e-02     Switched to DIIS steps.
     5   -3354.04779262   8.17e-04   1.36e-02     
     6   -3354.04781797   2.53e-05   2.69e-03     
     7   -3354.04781099   6.98e-06   1.28e-03     
     8   -3354.04781219   1.20e-06   2.57e-04     
     9   -3354.04781280   6.11e-07   1.22e-04     
    10   -3354.04781275   5.68e-08   4.66e-05     
    11   -3354.04781302   2.71e-07   2.68e-05     
    12   -3354.04781307   5.18e-08   1.52e-05     
    13   -3354.04781298   9.45e-08   3.74e-06     
 ------------------------------------------------------------------------------
         -3354.04781298                           CCSD T converged.

End of double precision
 SCF energy                 = -3353.32389788
 MP2 energy                 = -3354.03276752
 CCSD correlation energy     =    -0.72391509
 CCSD total energy           = -3354.04781298

 CCSD  T1^2 = 0.0124  T2^2 = 0.2762  Leading amplitudes:

 Amplitude    Orbitals with energies
  0.0257       31 (A) A                  ->    38 (A) A                   
              -0.6971                         -0.0156                     
  0.0257       31 (A) B                  ->    38 (A) B                   
              -0.6971                         -0.0156                     
 -0.0211       37 (A) A                  ->    58 (A) A                   
              -0.3591                          0.3850                     
 -0.0211       37 (A) B                  ->    58 (A) B                   
              -0.3591                          0.3850                     

 Amplitude    Orbitals with energies
 -0.1446       37 (A) A      37 (A) B    ->    38 (A) A      38 (A) B     
              -0.3591       -0.3591           -0.0156       -0.0156       
  0.1446       37 (A) A      37 (A) B    ->    38 (A) B      38 (A) A     
              -0.3591       -0.3591           -0.0156       -0.0156       
  0.1446       37 (A) B      37 (A) A    ->    38 (A) A      38 (A) B     
              -0.3591       -0.3591           -0.0156       -0.0156       
 -0.1446       37 (A) B      37 (A) A    ->    38 (A) B      38 (A) A     
              -0.3591       -0.3591           -0.0156       -0.0156       

 Computing CCSD intemediates for later calculations in double precision
 Finished.

Running a double precision version
           CCSD Lambda amplitudes will be solved using DIIS.
           Start     Size      MaxIter   EConv     LConv     
           3         7         100       1.00e-07  1.00e-05  
 ------------------------------------------------------------------------------
            Enorm      Ldiff       Comment
 ------------------------------------------------------------------------------
     1     6.25e-02   4.46e-02     
     2     1.75e-02   7.31e-03     
     3     7.34e-03   1.79e-03     
     4     3.97e-03   1.30e-03     Switched to DIIS steps.
     5     1.05e-03   7.33e-04     
     6     4.98e-04   1.56e-04     
     7     1.45e-04   4.00e-05     
     8     6.26e-05   2.34e-06     
     9     2.34e-05   3.64e-06     
    10     9.46e-06   1.68e-06     
    11     4.19e-06   4.72e-07     
    12     1.58e-06   2.22e-07     
    13     8.43e-07   3.78e-09     
    14     3.99e-07   2.11e-08     
    15     1.84e-07   1.52e-09     
    16     8.72e-08   1.91e-09     
 ------------------------------------------------------------------------------
                                   CCSD Lambda converged.

 Computing density matrices in double precision...
           Orbital response amplitudes will be solved using DIIS.
           Start     Size      MaxIter   EConv     LConv     
           3         7         100       1.00e-06  1.00e-06  
 ------------------------------------------------------------------------------
            Enorm      Ldiff       Comment
 ------------------------------------------------------------------------------
     1     1.16e-01   6.09e-03     
     2     1.18e-01   7.91e-03     
     3     1.46e-01   3.18e-02     
     4     1.24e-02   6.67e-02     Switched to DIIS steps.
     5     4.76e-03   1.75e-03     
     6     1.25e-03   8.96e-05     
     7     2.50e-04   1.66e-04     
     8     1.33e-04   6.94e-05     
     9     4.06e-05   2.05e-05     
    10     1.43e-05   3.30e-06     
    11     4.81e-06   2.69e-07     
    12     1.43e-06   3.22e-07     
    13     4.11e-07   2.00e-07     
 ------------------------------------------------------------------------------
                                   Orbital response converged.

 Computing density matrices... Done.
 CCSD calculation:   CPU 1473.88 s  wall 376.49 s

 Transferring MO TPDM to AO TPDM
 Transferring g2_o1o1o1o1
 Transferring g2_o1o1o1v1
 Transferring g2_o1o1v1v1
 Transferring g2_o1v1o1v1
 Transferring g2_o1v1v1v1
 Transferring g2_v1v1v1v1
 Adding separable TPDM
 Computing TPDM gradient
 --------------------------------------------------------
 2e gradient
  Atom          X               Y               Z
 --------------------------------------------------------
    1        -43.429690       17.938848       -0.000000  
    2          5.353853      -34.623651        0.000000  
    3         31.890219       -2.973059       -0.000000  
    4          6.185618       19.657862        0.000000  
 --------------------------------------------------------
 --------------------------------------------------------
 Final gradient
  Atom          X               Y               Z
 --------------------------------------------------------
    1        -43.429690       17.938848       -0.000000  
    2          5.353853      -34.623651        0.000000  
    3         31.890219       -2.973059       -0.000000  
    4          6.185618       19.657862        0.000000  
 --------------------------------------------------------
 Analytic gradient from two-electron contribution:   CPU 256.81 s  wall 73.75 s

 Total ccman2 time:   CPU 1775.77 s  wall 462.40 s


 --------------------------------------------------------------

                    Orbital Energies (a.u.)
 --------------------------------------------------------------

 Alpha MOs
 -- Occupied --
******* -80.056 -80.026 -65.179 -58.539 -58.537 -58.537 -26.328
 -9.858  -7.592  -7.566  -7.472  -7.464  -7.464  -5.486  -5.483
 -5.483  -5.459  -5.457  -5.457  -3.211  -3.208  -3.207  -3.198
 -3.198  -1.628  -1.051  -0.919  -0.775  -0.701  -0.697  -0.616
 -0.471  -0.466  -0.462  -0.393  -0.359
 -- Virtual --
 -0.016   0.020   0.063   0.066   0.079   0.088   0.097   0.107
  0.109   0.114   0.127   0.137   0.157   0.181   0.185   0.194
  0.332   0.341   0.351   0.371   0.385   0.397   0.411   0.422
  0.430   0.498   0.530   0.570   0.595   0.659   0.664   0.712
  0.724   0.775   0.790   0.815   0.820   0.874   0.888   0.889
  0.911   1.015   1.079   1.097   1.155   1.311   1.395   1.580
  1.639   1.647   1.773   1.832   1.843   1.940   1.972   2.004
  2.235   2.298   2.339   2.405   4.186   4.190   4.221   4.233
  4.517   4.533   4.547   4.549   4.594   4.752   6.897   6.937
  6.944   7.180   7.271   7.459   8.203   8.227   8.280  14.712
 14.751  14.760  14.781  14.856  14.881  49.462  68.731 165.862
166.066 293.886 293.908 293.9771028.402
 --------------------------------------------------------------

          Ground-State Mulliken Net Atomic Charges

     Atom                 Charge (a.u.)
  ----------------------------------------
      1 Br                   -0.200694
      2 P                     0.269902
      3 P                     0.122262
      4 F                    -0.191470
  ----------------------------------------
  Sum of atomic charges =    -0.000000

 -----------------------------------------------------------------
                    Cartesian Multipole Moments
 -----------------------------------------------------------------
    Charge (ESU x 10^10)
                -0.0000
    Dipole Moment (Debye)
         X      -0.8184      Y       1.2727      Z       0.0000
       Tot       1.5131
    Quadrupole Moments (Debye-Ang)
        XX     -49.0947     XY      -2.0799     YY     -51.9801
        XZ      -0.0000     YZ      -0.0000     ZZ     -49.5207
    Octopole Moments (Debye-Ang^2)
       XXX      38.0447    XXY      -8.0123    XYY      15.2900
       YYY     -18.8069    XXZ       0.0000    XYZ       0.0000
       YYZ      -0.0000    XZZ      11.1825    YZZ      -7.6906
       ZZZ      -0.0000
    Hexadecapole Moments (Debye-Ang^3)
      XXXX    -683.5696   XXXY       4.6046   XXYY    -153.9289
      XYYY      -0.7785   YYYY    -269.0476   XXXZ      -0.0000
      XXYZ      -0.0000   XYYZ       0.0000   YYYZ      -0.0000
      XXZZ    -125.8798   XYZZ       5.1517   YYZZ     -54.8333
      XZZZ      -0.0000   YZZZ      -0.0000   ZZZZ     -68.9596
 -----------------------------------------------------------------
 DrvMan completing analytic gradient of the correlated energy
 Correlated dipole moment
            1
    1  -0.3219674
    2   0.5007182
    3   0.0000000
 Energy read as -3354.047812976
 Full Analytical Gradient: (in a.u., or Hartree/Bohr)
             1             2             3             4
    1   -0.00006552    0.00021934   -0.00002202   -0.00013179
    2    0.00005935    0.00004454   -0.00054777    0.00044388
    3   -0.00000000   -0.00000000    0.00000000   -0.00000000
 Gradient time:  CPU 0.74 s  wall 0.76 s
 ----------------------------------------------------------------
             Standard Nuclear Orientation (Angstroms)
    I     Atom           X                Y                Z
 ----------------------------------------------------------------
    1      Br      1.3975316786    -0.2210037041    -0.0000000000
    2      P      -0.2961111886     1.2399643205     0.0000000000
    3      P      -2.0157713943     0.1330995526     0.0010000000
    4      F      -1.5817077787    -1.4289809392    -0.0000000000
 ----------------------------------------------------------------
 Nuclear Repulsion Energy =   383.4160233172 hartrees
 There are       37 alpha and       37 beta electrons

                       Distance Matrix (Angstroms)
             Br(  1)   P (  2)   P (  3)
   P (  2)  2.236706
   P (  3)  3.431622  2.045087
   F (  4)  3.214821  2.962436  1.621267

 Requested basis set is 6-311++G(d,p)
 There are 51 shells and 130 basis functions
 A cutoff of  1.0D-14 yielded   1140 shell pairs
 There are      7863 function pairs (      8627 Cartesian)
 Smallest overlap matrix eigenvalue = 7.80E-04
 Guess MOs from SCF MO coefficient file

 -----------------------------------------------------------------------
  General SCF calculation program by
  Eric Jon Sundstrom, Paul Horn, Yuezhi Mao, Dmitri Zuev, Alec White,
  David Stuck, Shaama M.S., Shane Yost, Joonho Lee, David Small,
  Daniel Levine, Susi Lehtola, Hugh Burton, Evgeny Epifanovsky
 -----------------------------------------------------------------------
 Hartree-Fock
 using 4 threads for integral computing
 -------------------------------------------------------
 OpenMP Integral computing Module                
 Release: version 2.0, May 2017, Q-Chem Inc. Pleasanton 
 -------------------------------------------------------
 A restricted SCF calculation will be
 performed using DIIS
 SCF converges when DIIS error is below 1.0e-08
 ---------------------------------------
  Cycle       Energy         DIIS error
 ---------------------------------------
    1   -3353.3238813244      1.72e-05  
    2   -3353.3238820916      5.31e-06  
    3   -3353.3238821683      2.92e-06  
    4   -3353.3238821873      6.46e-07  
    5   -3353.3238821908      2.51e-07  
    6   -3353.3238821916      1.23e-07  
    7   -3353.3238821919      6.65e-08  
    8   -3353.3238821920      2.12e-08  
    9   -3353.3238821920      7.91e-09  Convergence criterion met
 ---------------------------------------
 SCF time:   CPU 6.81s  wall 2.00s 
 SCF   energy in the final basis set =    -3353.3238821920
 Total energy in the final basis set =    -3353.3238821920


 ------------------------------------------------------------------------------

   CCMAN2: suite of methods based on coupled cluster
           and equation of motion theories.

   Components:
   * libvmm-1.3-trunk
     by Evgeny Epifanovsky, Ilya Kaliman.
   * libtensor-2.5-trunk
     by Evgeny Epifanovsky, Michael Wormit, Dmitry Zuev, Sam Manzer, 
        Ilya Kaliman.
   * libcc-2.5-trunk
     by Evgeny Epifanovsky, Arik Landau, Tomasz Kus, Kirill Khistyaev, 
        Dmitry Zuev, Prashant Manohar, Xintian Feng, Anna Krylov, 
        Matthew Goldey, Alec White, Thomas Jagau, Kaushik Nanda, 
        Anastasia Gunina, Alexander Kunitsa, Joonho Lee.

   CCMAN original authors:
   Anna I. Krylov, C. David Sherrill, Steven R. Gwaltney,
   Edward F. C. Byrd (2000)
   Sergey V. Levchenko, Lyudmila V. Slipchenko, Tao Wang,
   Ana-Maria C. Cristian (2003)
   Piotr A. Pieniazek, C. Melania Oana, Evgeny Epifanovsky (2007)
   Prashant Manohar (2009)

 ------------------------------------------------------------------------------


 Allocating and initializing 29808MB of RAM...
 Calculation will run on 4 cores.


 Alpha MOs, Restricted
 -- Occupied --                  
-490.05  -80.06  -80.03  -65.18  -58.54  -58.54  -58.54  -26.33
  1 A     2 A     3 A     4 A     5 A     6 A     7 A     8 A                  
 -9.859  -7.592  -7.566  -7.472  -7.464  -7.464  -5.486  -5.483
  9 A    10 A    11 A    12 A    13 A    14 A    15 A    16 A                  
 -5.483  -5.459  -5.457  -5.457  -3.211  -3.208  -3.207  -3.198
 17 A    18 A    19 A    20 A    21 A    22 A    23 A    24 A                  
 -3.198  -1.627  -1.051  -0.919  -0.775  -0.700  -0.697  -0.616
 25 A    26 A    27 A    28 A    29 A    30 A    31 A    32 A                  
 -0.471  -0.466  -0.462  -0.393  -0.359
 33 A    34 A    35 A    36 A    37 A                                          
 -- Virtual --                   
 -0.016   0.020   0.062   0.066   0.079   0.088   0.097   0.107
 38 A    39 A    40 A    41 A    42 A    43 A    44 A    45 A                  
  0.109   0.114   0.127   0.137   0.157   0.181   0.185   0.194
 46 A    47 A    48 A    49 A    50 A    51 A    52 A    53 A                  
  0.332   0.341   0.351   0.371   0.385   0.397   0.411   0.422
 54 A    55 A    56 A    57 A    58 A    59 A    60 A    61 A                  
  0.430   0.498   0.530   0.570   0.595   0.659   0.664   0.712
 62 A    63 A    64 A    65 A    66 A    67 A    68 A    69 A                  
  0.724   0.775   0.790   0.815   0.820   0.874   0.888   0.889
 70 A    71 A    72 A    73 A    74 A    75 A    76 A    77 A                  
  0.911   1.015   1.079   1.097   1.154   1.311   1.395   1.580
 78 A    79 A    80 A    81 A    82 A    83 A    84 A    85 A                  
  1.640   1.647   1.773   1.832   1.843   1.940   1.972   2.004
 86 A    87 A    88 A    89 A    90 A    91 A    92 A    93 A                  
  2.235   2.298   2.339   2.405   4.186   4.191   4.221   4.233
 94 A    95 A    96 A    97 A    98 A    99 A   100 A   101 A                  
  4.517   4.533   4.547   4.549   4.594   4.752   6.897   6.938
102 A   103 A   104 A   105 A   106 A   107 A   108 A   109 A                  
  6.944   7.180   7.271   7.459   8.203   8.227   8.280  14.712
110 A   111 A   112 A   113 A   114 A   115 A   116 A   117 A                  
 14.751  14.760  14.781  14.856  14.881  49.462  68.732 165.861
118 A   119 A   120 A   121 A   122 A   123 A   124 A   125 A                  
166.066 293.886 293.908 293.9771028.402
126 A   127 A   128 A   129 A   130 A                                          

 Beta MOs, Restricted
 -- Occupied --                  
-490.05  -80.06  -80.03  -65.18  -58.54  -58.54  -58.54  -26.33
  1 A     2 A     3 A     4 A     5 A     6 A     7 A     8 A                  
 -9.859  -7.592  -7.566  -7.472  -7.464  -7.464  -5.486  -5.483
  9 A    10 A    11 A    12 A    13 A    14 A    15 A    16 A                  
 -5.483  -5.459  -5.457  -5.457  -3.211  -3.208  -3.207  -3.198
 17 A    18 A    19 A    20 A    21 A    22 A    23 A    24 A                  
 -3.198  -1.627  -1.051  -0.919  -0.775  -0.700  -0.697  -0.616
 25 A    26 A    27 A    28 A    29 A    30 A    31 A    32 A                  
 -0.471  -0.466  -0.462  -0.393  -0.359
 33 A    34 A    35 A    36 A    37 A                                          
 -- Virtual --                   
 -0.016   0.020   0.062   0.066   0.079   0.088   0.097   0.107
 38 A    39 A    40 A    41 A    42 A    43 A    44 A    45 A                  
  0.109   0.114   0.127   0.137   0.157   0.181   0.185   0.194
 46 A    47 A    48 A    49 A    50 A    51 A    52 A    53 A                  
  0.332   0.341   0.351   0.371   0.385   0.397   0.411   0.422
 54 A    55 A    56 A    57 A    58 A    59 A    60 A    61 A                  
  0.430   0.498   0.530   0.570   0.595   0.659   0.664   0.712
 62 A    63 A    64 A    65 A    66 A    67 A    68 A    69 A                  
  0.724   0.775   0.790   0.815   0.820   0.874   0.888   0.889
 70 A    71 A    72 A    73 A    74 A    75 A    76 A    77 A                  
  0.911   1.015   1.079   1.097   1.154   1.311   1.395   1.580
 78 A    79 A    80 A    81 A    82 A    83 A    84 A    85 A                  
  1.640   1.647   1.773   1.832   1.843   1.940   1.972   2.004
 86 A    87 A    88 A    89 A    90 A    91 A    92 A    93 A                  
  2.235   2.298   2.339   2.405   4.186   4.191   4.221   4.233
 94 A    95 A    96 A    97 A    98 A    99 A   100 A   101 A                  
  4.517   4.533   4.547   4.549   4.594   4.752   6.897   6.938
102 A   103 A   104 A   105 A   106 A   107 A   108 A   109 A                  
  6.944   7.180   7.271   7.459   8.203   8.227   8.280  14.712
110 A   111 A   112 A   113 A   114 A   115 A   116 A   117 A                  
 14.751  14.760  14.781  14.856  14.881  49.462  68.732 165.861
118 A   119 A   120 A   121 A   122 A   123 A   124 A   125 A                  
166.066 293.886 293.908 293.9771028.402
126 A   127 A   128 A   129 A   130 A                                          

 Occupation and symmetry of molecular orbitals

 Point group: C1 (1 irreducible representation).

                           A     All 
 -------------------------------------
 All molecular orbitals:
  - Alpha                  130   130 
  - Beta                   130   130 
 -------------------------------------
 Alpha orbitals:
  - Frozen occupied        20    20  
  - Active occupied        17    17  
  - Active virtual         93    93  
  - Frozen virtual         0     0   
 -------------------------------------
 Beta orbitals:
  - Frozen occupied        20    20  
  - Active occupied        17    17  
  - Active virtual         93    93  
  - Frozen virtual         0     0   
 -------------------------------------

 Import integrals:   CPU 0.00 s  wall 0.00 s

 Import integrals:   CPU 41.29 s  wall 10.87 s

 MP2 amplitudes:   CPU 0.12 s  wall 0.09 s

Running a double precision version
           CCSD T amplitudes will be solved using DIIS.

           Start     Size      MaxIter   EConv     TConv     
           3         7         100       1.00e-07  1.00e-05  
 ------------------------------------------------------------------------------
           Energy (a.u.)   Ediff      Tdiff       Comment
 ------------------------------------------------------------------------------
         -3354.03276832                           
     1   -3354.02346176   9.31e-03   7.83e-01     
     2   -3354.04507744   2.16e-02   9.98e-02     
     3   -3354.04470157   3.76e-04   4.34e-02     
     4   -3354.04697541   2.27e-03   1.67e-02     Switched to DIIS steps.
     5   -3354.04779298   8.18e-04   1.36e-02     
     6   -3354.04781839   2.54e-05   2.69e-03     
     7   -3354.04781143   6.96e-06   1.28e-03     
     8   -3354.04781263   1.20e-06   2.58e-04     
     9   -3354.04781325   6.13e-07   1.22e-04     
    10   -3354.04781319   5.67e-08   4.67e-05     
    11   -3354.04781346   2.72e-07   2.69e-05     
    12   -3354.04781351   5.21e-08   1.52e-05     
    13   -3354.04781342   9.50e-08   3.75e-06     
 ------------------------------------------------------------------------------
         -3354.04781342                           CCSD T converged.

End of double precision
 SCF energy                 = -3353.32388219
 MP2 energy                 = -3354.03276832
 CCSD correlation energy     =    -0.72393123
 CCSD total energy           = -3354.04781342

 CCSD  T1^2 = 0.0124  T2^2 = 0.2762  Leading amplitudes:

 Amplitude    Orbitals with energies
 -0.0257       31 (A) A                  ->    38 (A) A                   
              -0.6967                         -0.0156                     
 -0.0257       31 (A) B                  ->    38 (A) B                   
              -0.6967                         -0.0156                     
  0.0211       37 (A) A                  ->    58 (A) A                   
              -0.3592                          0.3850                     
  0.0211       37 (A) B                  ->    58 (A) B                   
              -0.3592                          0.3850                     

 Amplitude    Orbitals with energies
 -0.1445       37 (A) A      37 (A) B    ->    38 (A) A      38 (A) B     
              -0.3592       -0.3592           -0.0156       -0.0156       
  0.1445       37 (A) A      37 (A) B    ->    38 (A) B      38 (A) A     
              -0.3592       -0.3592           -0.0156       -0.0156       
  0.1445       37 (A) B      37 (A) A    ->    38 (A) A      38 (A) B     
              -0.3592       -0.3592           -0.0156       -0.0156       
 -0.1445       37 (A) B      37 (A) A    ->    38 (A) B      38 (A) A     
              -0.3592       -0.3592           -0.0156       -0.0156       

 Computing CCSD intemediates for later calculations in double precision
 Finished.

Running a double precision version
           CCSD Lambda amplitudes will be solved using DIIS.
           Start     Size      MaxIter   EConv     LConv     
           3         7         100       1.00e-07  1.00e-05  
 ------------------------------------------------------------------------------
            Enorm      Ldiff       Comment
 ------------------------------------------------------------------------------
     1     6.25e-02   4.45e-02     
     2     1.75e-02   7.32e-03     
     3     7.35e-03   1.79e-03     
     4     3.98e-03   1.30e-03     Switched to DIIS steps.
     5     1.05e-03   7.33e-04     
     6     4.99e-04   1.56e-04     
     7     1.46e-04   4.00e-05     
     8     6.28e-05   2.33e-06     
     9     2.35e-05   3.66e-06     
    10     9.50e-06   1.69e-06     
    11     4.21e-06   4.72e-07     
    12     1.59e-06   2.22e-07     
    13     8.51e-07   3.01e-09     
    14     4.02e-07   2.07e-08     
    15     1.85e-07   1.70e-09     
    16     8.78e-08   1.95e-09     
 ------------------------------------------------------------------------------
                                   CCSD Lambda converged.

 Computing density matrices in double precision...
           Orbital response amplitudes will be solved using DIIS.
           Start     Size      MaxIter   EConv     LConv     
           3         7         100       1.00e-06  1.00e-06  
 ------------------------------------------------------------------------------
            Enorm      Ldiff       Comment
 ------------------------------------------------------------------------------
     1     1.16e-01   6.10e-03     
     2     1.18e-01   7.92e-03     
     3     1.46e-01   3.18e-02     
     4     1.24e-02   6.68e-02     Switched to DIIS steps.
     5     4.74e-03   1.74e-03     
     6     1.25e-03   8.98e-05     
     7     2.50e-04   1.66e-04     
     8     1.33e-04   6.97e-05     
     9     4.04e-05   2.06e-05     
    10     1.42e-05   3.29e-06     
    11     4.80e-06   2.66e-07     
    12     1.44e-06   3.24e-07     
    13     4.10e-07   2.00e-07     
 ------------------------------------------------------------------------------
                                   Orbital response converged.

 Computing density matrices... Done.
 CCSD calculation:   CPU 1475.22 s  wall 376.89 s

 Transferring MO TPDM to AO TPDM
 Transferring g2_o1o1o1o1
 Transferring g2_o1o1o1v1
 Transferring g2_o1o1v1v1
 Transferring g2_o1v1o1v1
 Transferring g2_o1v1v1v1
 Transferring g2_v1v1v1v1
 Adding separable TPDM
 Computing TPDM gradient
 --------------------------------------------------------
 2e gradient
  Atom          X               Y               Z
 --------------------------------------------------------
    1        -43.430462       17.943801        0.003044  
    2          5.343728      -34.621094        0.009258  
    3         31.895892       -2.971165       -0.021427  
    4          6.190842       19.648457        0.009125  
 --------------------------------------------------------
 --------------------------------------------------------
 Final gradient
  Atom          X               Y               Z
 --------------------------------------------------------
    1        -43.430462       17.943801        0.003044  
    2          5.343728      -34.621094        0.009258  
    3         31.895892       -2.971165       -0.021427  
    4          6.190842       19.648457        0.009125  
 --------------------------------------------------------
 Analytic gradient from two-electron contribution:   CPU 251.96 s  wall 71.55 s

 Total ccman2 time:   CPU 1772.49 s  wall 460.70 s


 --------------------------------------------------------------

                    Orbital Energies (a.u.)
 --------------------------------------------------------------

 Alpha MOs
 -- Occupied --
******* -80.056 -80.026 -65.179 -58.539 -58.537 -58.537 -26.327
 -9.859  -7.592  -7.566  -7.472  -7.464  -7.464  -5.486  -5.483
 -5.483  -5.459  -5.457  -5.457  -3.211  -3.208  -3.207  -3.198
 -3.198  -1.627  -1.051  -0.919  -0.775  -0.700  -0.697  -0.616
 -0.471  -0.466  -0.462  -0.393  -0.359
 -- Virtual --
 -0.016   0.020   0.062   0.066   0.079   0.088   0.097   0.107
  0.109   0.114   0.127   0.137   0.157   0.181   0.185   0.194
  0.332   0.341   0.351   0.371   0.385   0.397   0.411   0.422
  0.430   0.498   0.530   0.570   0.595   0.659   0.664   0.712
  0.724   0.775   0.790   0.815   0.820   0.874   0.888   0.889
  0.911   1.015   1.079   1.097   1.154   1.311   1.395   1.580
  1.640   1.647   1.773   1.832   1.843   1.940   1.972   2.004
  2.235   2.298   2.339   2.405   4.186   4.191   4.221   4.233
  4.517   4.533   4.547   4.549   4.594   4.752   6.897   6.938
  6.944   7.180   7.271   7.459   8.203   8.227   8.280  14.712
 14.751  14.760  14.781  14.856  14.881  49.462  68.732 165.861
166.066 293.886 293.908 293.9771028.402
 --------------------------------------------------------------

          Ground-State Mulliken Net Atomic Charges

     Atom                 Charge (a.u.)
  ----------------------------------------
      1 Br                   -0.200510
      2 P                     0.269973
      3 P                     0.122824
      4 F                    -0.192287
  ----------------------------------------
  Sum of atomic charges =    -0.000000

 -----------------------------------------------------------------
                    Cartesian Multipole Moments
 -----------------------------------------------------------------
    Charge (ESU x 10^10)
                -0.0000
    Dipole Moment (Debye)
         X      -0.8167      Y       1.2780      Z       0.0008
       Tot       1.5167
    Quadrupole Moments (Debye-Ang)
        XX     -49.0901     XY      -2.0904     YY     -51.9856
        XZ      -0.0016     YZ      -0.0015     ZZ     -49.5182
    Octopole Moments (Debye-Ang^2)
       XXX      38.0362    XXY      -8.0078    XYY      15.3026
       YYY     -18.8300    XXZ      -0.0104    XYZ       0.0010
       YYZ      -0.0119    XZZ      11.1816    YZZ      -7.6974
       ZZZ      -0.0392
    Hexadecapole Moments (Debye-Ang^3)
      XXXX    -683.4888   XXXY       4.6375   XXYY    -153.9554
      XYYY      -0.7334   YYYY    -269.0892   XXXZ       0.0807
      XXYZ      -0.0060   XYYZ       0.0215   YYYZ      -0.0059
      XXZZ    -125.8704   XYZZ       5.1689   YYZZ     -54.8369
      XZZZ       0.0780   YZZZ      -0.0097   ZZZZ     -68.9461
 -----------------------------------------------------------------
 DrvMan completing analytic gradient of the correlated energy
 Correlated dipole moment
            1
    1  -0.3212976
    2   0.5028080
    3   0.0003281
 Energy read as -3354.047813418
 Full Analytical Gradient: (in a.u., or Hartree/Bohr)
             1             2             3             4
    1   -0.00004540    0.00004389   -0.00001647    0.00001798
    2    0.00005340   -0.00007750    0.00005277   -0.00002866
    3    0.00001361   -0.00002227    0.00002751   -0.00001885
 Gradient time:  CPU 0.74 s  wall 0.78 s
 ----------------------------------------------------------------
             Standard Nuclear Orientation (Angstroms)
    I     Atom           X                Y                Z
 ----------------------------------------------------------------
    1      Br      1.3975316786    -0.2210037041    -0.0000000000
    2      P      -0.2961111886     1.2399643205     0.0000000000
    3      P      -2.0157713943     0.1330995526     0.0000000000
    4      F      -1.5807077787    -1.4289809392    -0.0000000000
 ----------------------------------------------------------------
 Nuclear Repulsion Energy =   383.4272416700 hartrees
 There are       37 alpha and       37 beta electrons

                       Distance Matrix (Angstroms)
             Br(  1)   P (  2)   P (  3)
   P (  2)  2.236706
   P (  3)  3.431622  2.045087
   F (  4)  3.213895  2.962002  1.621535

 Requested basis set is 6-311++G(d,p)
 There are 51 shells and 130 basis functions
 A cutoff of  1.0D-14 yielded   1140 shell pairs
 There are      7863 function pairs (      8627 Cartesian)
 Smallest overlap matrix eigenvalue = 7.80E-04
 Guess MOs from SCF MO coefficient file

 -----------------------------------------------------------------------
  General SCF calculation program by
  Eric Jon Sundstrom, Paul Horn, Yuezhi Mao, Dmitri Zuev, Alec White,
  David Stuck, Shaama M.S., Shane Yost, Joonho Lee, David Small,
  Daniel Levine, Susi Lehtola, Hugh Burton, Evgeny Epifanovsky
 -----------------------------------------------------------------------
 Hartree-Fock
 using 4 threads for integral computing
 -------------------------------------------------------
 OpenMP Integral computing Module                
 Release: version 2.0, May 2017, Q-Chem Inc. Pleasanton 
 -------------------------------------------------------
 A restricted SCF calculation will be
 performed using DIIS
 SCF converges when DIIS error is below 1.0e-08
 ---------------------------------------
  Cycle       Energy         DIIS error
 ---------------------------------------
    1   -3353.3238710523      1.17e-05  
    2   -3353.3238715206      3.28e-06  
    3   -3353.3238715835      1.29e-06  
    4   -3353.3238715903      5.35e-07  
    5   -3353.3238715925      1.90e-07  
    6   -3353.3238715930      9.61e-08  
    7   -3353.3238715932      4.29e-08  
    8   -3353.3238715932      1.54e-08  
    9   -3353.3238715933      6.13e-09  Convergence criterion met
 ---------------------------------------
 SCF time:   CPU 6.83s  wall 2.00s 
 SCF   energy in the final basis set =    -3353.3238715933
 Total energy in the final basis set =    -3353.3238715933


 ------------------------------------------------------------------------------

   CCMAN2: suite of methods based on coupled cluster
           and equation of motion theories.

   Components:
   * libvmm-1.3-trunk
     by Evgeny Epifanovsky, Ilya Kaliman.
   * libtensor-2.5-trunk
     by Evgeny Epifanovsky, Michael Wormit, Dmitry Zuev, Sam Manzer, 
        Ilya Kaliman.
   * libcc-2.5-trunk
     by Evgeny Epifanovsky, Arik Landau, Tomasz Kus, Kirill Khistyaev, 
        Dmitry Zuev, Prashant Manohar, Xintian Feng, Anna Krylov, 
        Matthew Goldey, Alec White, Thomas Jagau, Kaushik Nanda, 
        Anastasia Gunina, Alexander Kunitsa, Joonho Lee.

   CCMAN original authors:
   Anna I. Krylov, C. David Sherrill, Steven R. Gwaltney,
   Edward F. C. Byrd (2000)
   Sergey V. Levchenko, Lyudmila V. Slipchenko, Tao Wang,
   Ana-Maria C. Cristian (2003)
   Piotr A. Pieniazek, C. Melania Oana, Evgeny Epifanovsky (2007)
   Prashant Manohar (2009)

 ------------------------------------------------------------------------------


 Allocating and initializing 29808MB of RAM...
 Calculation will run on 4 cores.


 Alpha MOs, Restricted
 -- Occupied --                  
-490.05  -80.06  -80.03  -65.18  -58.54  -58.54  -58.54  -26.33
  1 A     2 A     3 A     4 A     5 A     6 A     7 A     8 A                  
 -9.859  -7.592  -7.566  -7.472  -7.464  -7.464  -5.486  -5.483
  9 A    10 A    11 A    12 A    13 A    14 A    15 A    16 A                  
 -5.483  -5.459  -5.457  -5.457  -3.211  -3.208  -3.207  -3.198
 17 A    18 A    19 A    20 A    21 A    22 A    23 A    24 A                  
 -3.198  -1.627  -1.051  -0.919  -0.775  -0.700  -0.697  -0.616
 25 A    26 A    27 A    28 A    29 A    30 A    31 A    32 A                  
 -0.471  -0.466  -0.462  -0.393  -0.359
 33 A    34 A    35 A    36 A    37 A                                          
 -- Virtual --                   
 -0.016   0.020   0.062   0.066   0.079   0.088   0.097   0.107
 38 A    39 A    40 A    41 A    42 A    43 A    44 A    45 A                  
  0.109   0.114   0.127   0.137   0.157   0.181   0.185   0.194
 46 A    47 A    48 A    49 A    50 A    51 A    52 A    53 A                  
  0.332   0.341   0.351   0.371   0.385   0.397   0.411   0.422
 54 A    55 A    56 A    57 A    58 A    59 A    60 A    61 A                  
  0.430   0.498   0.530   0.570   0.595   0.659   0.664   0.712
 62 A    63 A    64 A    65 A    66 A    67 A    68 A    69 A                  
  0.724   0.775   0.790   0.815   0.820   0.874   0.888   0.889
 70 A    71 A    72 A    73 A    74 A    75 A    76 A    77 A                  
  0.911   1.015   1.079   1.097   1.154   1.311   1.395   1.581
 78 A    79 A    80 A    81 A    82 A    83 A    84 A    85 A                  
  1.640   1.647   1.773   1.832   1.843   1.940   1.972   2.004
 86 A    87 A    88 A    89 A    90 A    91 A    92 A    93 A                  
  2.235   2.298   2.339   2.405   4.186   4.191   4.221   4.233
 94 A    95 A    96 A    97 A    98 A    99 A   100 A   101 A                  
  4.517   4.533   4.547   4.549   4.594   4.752   6.897   6.938
102 A   103 A   104 A   105 A   106 A   107 A   108 A   109 A                  
  6.944   7.180   7.270   7.459   8.203   8.227   8.280  14.712
110 A   111 A   112 A   113 A   114 A   115 A   116 A   117 A                  
 14.751  14.760  14.781  14.856  14.881  49.462  68.732 165.861
118 A   119 A   120 A   121 A   122 A   123 A   124 A   125 A                  
166.066 293.886 293.908 293.9771028.402
126 A   127 A   128 A   129 A   130 A                                          

 Beta MOs, Restricted
 -- Occupied --                  
-490.05  -80.06  -80.03  -65.18  -58.54  -58.54  -58.54  -26.33
  1 A     2 A     3 A     4 A     5 A     6 A     7 A     8 A                  
 -9.859  -7.592  -7.566  -7.472  -7.464  -7.464  -5.486  -5.483
  9 A    10 A    11 A    12 A    13 A    14 A    15 A    16 A                  
 -5.483  -5.459  -5.457  -5.457  -3.211  -3.208  -3.207  -3.198
 17 A    18 A    19 A    20 A    21 A    22 A    23 A    24 A                  
 -3.198  -1.627  -1.051  -0.919  -0.775  -0.700  -0.697  -0.616
 25 A    26 A    27 A    28 A    29 A    30 A    31 A    32 A                  
 -0.471  -0.466  -0.462  -0.393  -0.359
 33 A    34 A    35 A    36 A    37 A                                          
 -- Virtual --                   
 -0.016   0.020   0.062   0.066   0.079   0.088   0.097   0.107
 38 A    39 A    40 A    41 A    42 A    43 A    44 A    45 A                  
  0.109   0.114   0.127   0.137   0.157   0.181   0.185   0.194
 46 A    47 A    48 A    49 A    50 A    51 A    52 A    53 A                  
  0.332   0.341   0.351   0.371   0.385   0.397   0.411   0.422
 54 A    55 A    56 A    57 A    58 A    59 A    60 A    61 A                  
  0.430   0.498   0.530   0.570   0.595   0.659   0.664   0.712
 62 A    63 A    64 A    65 A    66 A    67 A    68 A    69 A                  
  0.724   0.775   0.790   0.815   0.820   0.874   0.888   0.889
 70 A    71 A    72 A    73 A    74 A    75 A    76 A    77 A                  
  0.911   1.015   1.079   1.097   1.154   1.311   1.395   1.581
 78 A    79 A    80 A    81 A    82 A    83 A    84 A    85 A                  
  1.640   1.647   1.773   1.832   1.843   1.940   1.972   2.004
 86 A    87 A    88 A    89 A    90 A    91 A    92 A    93 A                  
  2.235   2.298   2.339   2.405   4.186   4.191   4.221   4.233
 94 A    95 A    96 A    97 A    98 A    99 A   100 A   101 A                  
  4.517   4.533   4.547   4.549   4.594   4.752   6.897   6.938
102 A   103 A   104 A   105 A   106 A   107 A   108 A   109 A                  
  6.944   7.180   7.270   7.459   8.203   8.227   8.280  14.712
110 A   111 A   112 A   113 A   114 A   115 A   116 A   117 A                  
 14.751  14.760  14.781  14.856  14.881  49.462  68.732 165.861
118 A   119 A   120 A   121 A   122 A   123 A   124 A   125 A                  
166.066 293.886 293.908 293.9771028.402
126 A   127 A   128 A   129 A   130 A                                          

 Occupation and symmetry of molecular orbitals

 Point group: C1 (1 irreducible representation).

                           A     All 
 -------------------------------------
 All molecular orbitals:
  - Alpha                  130   130 
  - Beta                   130   130 
 -------------------------------------
 Alpha orbitals:
  - Frozen occupied        20    20  
  - Active occupied        17    17  
  - Active virtual         93    93  
  - Frozen virtual         0     0   
 -------------------------------------
 Beta orbitals:
  - Frozen occupied        20    20  
  - Active occupied        17    17  
  - Active virtual         93    93  
  - Frozen virtual         0     0   
 -------------------------------------

 Import integrals:   CPU 0.00 s  wall 0.00 s

 Import integrals:   CPU 42.00 s  wall 11.15 s

 MP2 amplitudes:   CPU 0.12 s  wall 0.09 s

Running a double precision version
           CCSD T amplitudes will be solved using DIIS.

           Start     Size      MaxIter   EConv     TConv     
           3         7         100       1.00e-07  1.00e-05  
 ------------------------------------------------------------------------------
           Energy (a.u.)   Ediff      Tdiff       Comment
 ------------------------------------------------------------------------------
         -3354.03276821                           
     1   -3354.02345949   9.31e-03   7.83e-01     
     2   -3354.04507750   2.16e-02   9.98e-02     
     3   -3354.04470092   3.77e-04   4.34e-02     
     4   -3354.04697508   2.27e-03   1.67e-02     Switched to DIIS steps.
     5   -3354.04779290   8.18e-04   1.36e-02     
     6   -3354.04781832   2.54e-05   2.69e-03     
     7   -3354.04781136   6.97e-06   1.28e-03     
     8   -3354.04781255   1.20e-06   2.58e-04     
     9   -3354.04781316   6.12e-07   1.22e-04     
    10   -3354.04781311   5.76e-08   4.66e-05     
    11   -3354.04781338   2.72e-07   2.68e-05     
    12   -3354.04781343   5.23e-08   1.52e-05     
    13   -3354.04781334   9.49e-08   3.75e-06     
 ------------------------------------------------------------------------------
         -3354.04781334                           CCSD T converged.

End of double precision
 SCF energy                 = -3353.32387159
 MP2 energy                 = -3354.03276821
 CCSD correlation energy     =    -0.72394174
 CCSD total energy           = -3354.04781334

 CCSD  T1^2 = 0.0124  T2^2 = 0.2762  Leading amplitudes:

 Amplitude    Orbitals with energies
 -0.0257       31 (A) A                  ->    38 (A) A                   
              -0.6966                         -0.0157                     
 -0.0257       31 (A) B                  ->    38 (A) B                   
              -0.6966                         -0.0157                     
 -0.0211       37 (A) A                  ->    58 (A) A                   
              -0.3592                          0.3850                     
 -0.0211       37 (A) B                  ->    58 (A) B                   
              -0.3592                          0.3850                     

 Amplitude    Orbitals with energies
 -0.1445       37 (A) A      37 (A) B    ->    38 (A) A      38 (A) B     
              -0.3592       -0.3592           -0.0157       -0.0157       
  0.1445       37 (A) A      37 (A) B    ->    38 (A) B      38 (A) A     
              -0.3592       -0.3592           -0.0157       -0.0157       
  0.1445       37 (A) B      37 (A) A    ->    38 (A) A      38 (A) B     
              -0.3592       -0.3592           -0.0157       -0.0157       
 -0.1445       37 (A) B      37 (A) A    ->    38 (A) B      38 (A) A     
              -0.3592       -0.3592           -0.0157       -0.0157       

 Computing CCSD intemediates for later calculations in double precision
 Finished.

Running a double precision version
           CCSD Lambda amplitudes will be solved using DIIS.
           Start     Size      MaxIter   EConv     LConv     
           3         7         100       1.00e-07  1.00e-05  
 ------------------------------------------------------------------------------
            Enorm      Ldiff       Comment
 ------------------------------------------------------------------------------
     1     6.25e-02   4.45e-02     
     2     1.75e-02   7.32e-03     
     3     7.36e-03   1.79e-03     
     4     3.98e-03   1.30e-03     Switched to DIIS steps.
     5     1.05e-03   7.34e-04     
     6     4.99e-04   1.56e-04     
     7     1.46e-04   4.00e-05     
     8     6.28e-05   2.33e-06     
     9     2.35e-05   3.67e-06     
    10     9.50e-06   1.70e-06     
    11     4.21e-06   4.74e-07     
    12     1.59e-06   2.23e-07     
    13     8.49e-07   3.26e-09     
    14     4.02e-07   2.09e-08     
    15     1.85e-07   1.62e-09     
    16     8.77e-08   1.93e-09     
 ------------------------------------------------------------------------------
                                   CCSD Lambda converged.

 Computing density matrices in double precision...
           Orbital response amplitudes will be solved using DIIS.
           Start     Size      MaxIter   EConv     LConv     
           3         7         100       1.00e-06  1.00e-06  
 ------------------------------------------------------------------------------
            Enorm      Ldiff       Comment
 ------------------------------------------------------------------------------
     1     1.16e-01   6.11e-03     
     2     1.18e-01   7.92e-03     
     3     1.46e-01   3.18e-02     
     4     1.24e-02   6.68e-02     Switched to DIIS steps.
     5     4.74e-03   1.74e-03     
     6     1.25e-03   8.98e-05     
     7     2.50e-04   1.66e-04     
     8     1.33e-04   6.97e-05     
     9     4.04e-05   2.06e-05     
    10     1.42e-05   3.29e-06     
    11     4.80e-06   2.64e-07     
    12     1.44e-06   3.25e-07     
    13     4.09e-07   2.00e-07     
 ------------------------------------------------------------------------------
                                   Orbital response converged.

 Computing density matrices... Done.
 CCSD calculation:   CPU 1474.64 s  wall 376.80 s

 Transferring MO TPDM to AO TPDM
 Transferring g2_o1o1o1o1
 Transferring g2_o1o1o1v1
 Transferring g2_o1o1v1v1
 Transferring g2_o1v1o1v1
 Transferring g2_o1v1v1v1
 Transferring g2_v1v1v1v1
 Adding separable TPDM
 Computing TPDM gradient
 --------------------------------------------------------
 2e gradient
  Atom          X               Y               Z
 --------------------------------------------------------
    1        -43.434981       17.942037        0.000001  
    2          5.344024      -34.621158       -0.000000  
    3         31.904001       -2.967280       -0.000002  
    4          6.186957       19.646401        0.000001  
 --------------------------------------------------------
 --------------------------------------------------------
 Final gradient
  Atom          X               Y               Z
 --------------------------------------------------------
    1        -43.434981       17.942037        0.000001  
    2          5.344024      -34.621158       -0.000000  
    3         31.904001       -2.967280       -0.000002  
    4          6.186957       19.646401        0.000001  
 --------------------------------------------------------
 Analytic gradient from two-electron contribution:   CPU 252.44 s  wall 71.49 s

 Total ccman2 time:   CPU 1772.72 s  wall 460.73 s


 --------------------------------------------------------------

                    Orbital Energies (a.u.)
 --------------------------------------------------------------

 Alpha MOs
 -- Occupied --
******* -80.056 -80.026 -65.179 -58.539 -58.537 -58.537 -26.327
 -9.859  -7.592  -7.566  -7.472  -7.464  -7.464  -5.486  -5.483
 -5.483  -5.459  -5.457  -5.457  -3.211  -3.208  -3.207  -3.198
 -3.198  -1.627  -1.051  -0.919  -0.775  -0.700  -0.697  -0.616
 -0.471  -0.466  -0.462  -0.393  -0.359
 -- Virtual --
 -0.016   0.020   0.062   0.066   0.079   0.088   0.097   0.107
  0.109   0.114   0.127   0.137   0.157   0.181   0.185   0.194
  0.332   0.341   0.351   0.371   0.385   0.397   0.411   0.422
  0.430   0.498   0.530   0.570   0.595   0.659   0.664   0.712
  0.724   0.775   0.790   0.815   0.820   0.874   0.888   0.889
  0.911   1.015   1.079   1.097   1.154   1.311   1.395   1.581
  1.640   1.647   1.773   1.832   1.843   1.940   1.972   2.004
  2.235   2.298   2.339   2.405   4.186   4.191   4.221   4.233
  4.517   4.533   4.547   4.549   4.594   4.752   6.897   6.938
  6.944   7.180   7.270   7.459   8.203   8.227   8.280  14.712
 14.751  14.760  14.781  14.856  14.881  49.462  68.732 165.861
166.066 293.886 293.908 293.9771028.402
 --------------------------------------------------------------

          Ground-State Mulliken Net Atomic Charges

     Atom                 Charge (a.u.)
  ----------------------------------------
      1 Br                   -0.200439
      2 P                     0.269948
      3 P                     0.123029
      4 F                    -0.192538
  ----------------------------------------
  Sum of atomic charges =    -0.000000

 -----------------------------------------------------------------
                    Cartesian Multipole Moments
 -----------------------------------------------------------------
    Charge (ESU x 10^10)
                -0.0000
    Dipole Moment (Debye)
         X      -0.8178      Y       1.2794      Z      -0.0000
       Tot       1.5185
    Quadrupole Moments (Debye-Ang)
        XX     -49.0844     XY      -2.0933     YY     -51.9870
        XZ       0.0000     YZ       0.0000     ZZ     -49.5181
    Octopole Moments (Debye-Ang^2)
       XXX      38.0071    XXY      -8.0040    XYY      15.2944
       YYY     -18.8277    XXZ      -0.0000    XYZ       0.0000
       YYZ       0.0000    XZZ      11.1770    YZZ      -7.6959
       ZZZ      -0.0000
    Hexadecapole Moments (Debye-Ang^3)
      XXXX    -683.3479   XXXY       4.6415   XXYY    -153.9275
      XYYY      -0.7203   YYYY    -269.0998   XXXZ       0.0000
      XXYZ      -0.0000   XYYZ       0.0000   YYYZ       0.0000
      XXZZ    -125.8542   XYZZ       5.1726   YYZZ     -54.8371
      XZZZ       0.0000   YZZZ       0.0000   ZZZZ     -68.9449
 -----------------------------------------------------------------
 DrvMan completing analytic gradient of the correlated energy
 Correlated dipole moment
            1
    1  -0.3217615
    2   0.5033736
    3  -0.0000000
 Energy read as -3354.047813335
 Full Analytical Gradient: (in a.u., or Hartree/Bohr)
             1             2             3             4
    1   -0.00003798    0.00004015   -0.00009866    0.00009648
    2    0.00004615   -0.00011089    0.00020194   -0.00013720
    3   -0.00000001    0.00000004   -0.00000002   -0.00000001
 Gradient time:  CPU 0.74 s  wall 0.78 s
 ----------------------------------------------------------------
             Standard Nuclear Orientation (Angstroms)
    I     Atom           X                Y                Z
 ----------------------------------------------------------------
    1      Br      1.3975316786    -0.2210037041    -0.0000000000
    2      P      -0.2961111886     1.2399643205     0.0000000000
    3      P      -2.0157713943     0.1330995526     0.0000000000
    4      F      -1.5827077787    -1.4289809392    -0.0000000000
 ----------------------------------------------------------------
 Nuclear Repulsion Energy =   383.4048360781 hartrees
 There are       37 alpha and       37 beta electrons

                       Distance Matrix (Angstroms)
             Br(  1)   P (  2)   P (  3)
   P (  2)  2.236706
   P (  3)  3.431622  2.045087
   F (  4)  3.215748  2.962870  1.621000

 Requested basis set is 6-311++G(d,p)
 There are 51 shells and 130 basis functions
 A cutoff of  1.0D-14 yielded   1140 shell pairs
 There are      7863 function pairs (      8627 Cartesian)
 Smallest overlap matrix eigenvalue = 7.80E-04
 Guess MOs from SCF MO coefficient file

 -----------------------------------------------------------------------
  General SCF calculation program by
  Eric Jon Sundstrom, Paul Horn, Yuezhi Mao, Dmitri Zuev, Alec White,
  David Stuck, Shaama M.S., Shane Yost, Joonho Lee, David Small,
  Daniel Levine, Susi Lehtola, Hugh Burton, Evgeny Epifanovsky
 -----------------------------------------------------------------------
 Hartree-Fock
 using 4 threads for integral computing
 -------------------------------------------------------
 OpenMP Integral computing Module                
 Release: version 2.0, May 2017, Q-Chem Inc. Pleasanton 
 -------------------------------------------------------
 A restricted SCF calculation will be
 performed using DIIS
 SCF converges when DIIS error is below 1.0e-08
 ---------------------------------------
  Cycle       Energy         DIIS error
 ---------------------------------------
    1   -3353.3238919172      1.58e-05  
    2   -3353.3238926267      4.35e-06  
    3   -3353.3238927038      2.03e-06  
    4   -3353.3238927139      6.15e-07  
    5   -3353.3238927159      1.67e-07  
    6   -3353.3238927163      6.70e-08  
    7   -3353.3238927162      3.76e-08  
    8   -3353.3238927163      1.24e-08  
    9   -3353.3238927163      5.47e-09  Convergence criterion met
 ---------------------------------------
 SCF time:   CPU 6.92s  wall 2.00s 
 SCF   energy in the final basis set =    -3353.3238927163
 Total energy in the final basis set =    -3353.3238927163


 ------------------------------------------------------------------------------

   CCMAN2: suite of methods based on coupled cluster
           and equation of motion theories.

   Components:
   * libvmm-1.3-trunk
     by Evgeny Epifanovsky, Ilya Kaliman.
   * libtensor-2.5-trunk
     by Evgeny Epifanovsky, Michael Wormit, Dmitry Zuev, Sam Manzer, 
        Ilya Kaliman.
   * libcc-2.5-trunk
     by Evgeny Epifanovsky, Arik Landau, Tomasz Kus, Kirill Khistyaev, 
        Dmitry Zuev, Prashant Manohar, Xintian Feng, Anna Krylov, 
        Matthew Goldey, Alec White, Thomas Jagau, Kaushik Nanda, 
        Anastasia Gunina, Alexander Kunitsa, Joonho Lee.

   CCMAN original authors:
   Anna I. Krylov, C. David Sherrill, Steven R. Gwaltney,
   Edward F. C. Byrd (2000)
   Sergey V. Levchenko, Lyudmila V. Slipchenko, Tao Wang,
   Ana-Maria C. Cristian (2003)
   Piotr A. Pieniazek, C. Melania Oana, Evgeny Epifanovsky (2007)
   Prashant Manohar (2009)

 ------------------------------------------------------------------------------


 Allocating and initializing 29808MB of RAM...
 Calculation will run on 4 cores.


 Alpha MOs, Restricted
 -- Occupied --                  
-490.05  -80.06  -80.03  -65.18  -58.54  -58.54  -58.54  -26.33
  1 A     2 A     3 A     4 A     5 A     6 A     7 A     8 A                  
 -9.859  -7.592  -7.566  -7.472  -7.464  -7.464  -5.486  -5.483
  9 A    10 A    11 A    12 A    13 A    14 A    15 A    16 A                  
 -5.483  -5.459  -5.457  -5.457  -3.211  -3.208  -3.207  -3.198
 17 A    18 A    19 A    20 A    21 A    22 A    23 A    24 A                  
 -3.198  -1.628  -1.051  -0.919  -0.775  -0.701  -0.697  -0.616
 25 A    26 A    27 A    28 A    29 A    30 A    31 A    32 A                  
 -0.471  -0.466  -0.462  -0.393  -0.359
 33 A    34 A    35 A    36 A    37 A                                          
 -- Virtual --                   
 -0.016   0.020   0.063   0.066   0.079   0.088   0.097   0.107
 38 A    39 A    40 A    41 A    42 A    43 A    44 A    45 A                  
  0.109   0.114   0.127   0.137   0.157   0.181   0.185   0.194
 46 A    47 A    48 A    49 A    50 A    51 A    52 A    53 A                  
  0.332   0.341   0.351   0.371   0.385   0.397   0.411   0.422
 54 A    55 A    56 A    57 A    58 A    59 A    60 A    61 A                  
  0.430   0.498   0.530   0.570   0.595   0.659   0.664   0.712
 62 A    63 A    64 A    65 A    66 A    67 A    68 A    69 A                  
  0.724   0.775   0.790   0.815   0.820   0.874   0.888   0.889
 70 A    71 A    72 A    73 A    74 A    75 A    76 A    77 A                  
  0.911   1.015   1.079   1.097   1.154   1.311   1.395   1.580
 78 A    79 A    80 A    81 A    82 A    83 A    84 A    85 A                  
  1.640   1.647   1.773   1.832   1.843   1.940   1.972   2.004
 86 A    87 A    88 A    89 A    90 A    91 A    92 A    93 A                  
  2.235   2.298   2.339   2.405   4.186   4.190   4.221   4.233
 94 A    95 A    96 A    97 A    98 A    99 A   100 A   101 A                  
  4.517   4.533   4.547   4.549   4.594   4.752   6.897   6.938
102 A   103 A   104 A   105 A   106 A   107 A   108 A   109 A                  
  6.944   7.180   7.271   7.459   8.203   8.227   8.280  14.712
110 A   111 A   112 A   113 A   114 A   115 A   116 A   117 A                  
 14.751  14.760  14.781  14.856  14.881  49.462  68.731 165.861
118 A   119 A   120 A   121 A   122 A   123 A   124 A   125 A                  
166.066 293.886 293.908 293.9771028.402
126 A   127 A   128 A   129 A   130 A                                          

 Beta MOs, Restricted
 -- Occupied --                  
-490.05  -80.06  -80.03  -65.18  -58.54  -58.54  -58.54  -26.33
  1 A     2 A     3 A     4 A     5 A     6 A     7 A     8 A                  
 -9.859  -7.592  -7.566  -7.472  -7.464  -7.464  -5.486  -5.483
  9 A    10 A    11 A    12 A    13 A    14 A    15 A    16 A                  
 -5.483  -5.459  -5.457  -5.457  -3.211  -3.208  -3.207  -3.198
 17 A    18 A    19 A    20 A    21 A    22 A    23 A    24 A                  
 -3.198  -1.628  -1.051  -0.919  -0.775  -0.701  -0.697  -0.616
 25 A    26 A    27 A    28 A    29 A    30 A    31 A    32 A                  
 -0.471  -0.466  -0.462  -0.393  -0.359
 33 A    34 A    35 A    36 A    37 A                                          
 -- Virtual --                   
 -0.016   0.020   0.063   0.066   0.079   0.088   0.097   0.107
 38 A    39 A    40 A    41 A    42 A    43 A    44 A    45 A                  
  0.109   0.114   0.127   0.137   0.157   0.181   0.185   0.194
 46 A    47 A    48 A    49 A    50 A    51 A    52 A    53 A                  
  0.332   0.341   0.351   0.371   0.385   0.397   0.411   0.422
 54 A    55 A    56 A    57 A    58 A    59 A    60 A    61 A                  
  0.430   0.498   0.530   0.570   0.595   0.659   0.664   0.712
 62 A    63 A    64 A    65 A    66 A    67 A    68 A    69 A                  
  0.724   0.775   0.790   0.815   0.820   0.874   0.888   0.889
 70 A    71 A    72 A    73 A    74 A    75 A    76 A    77 A                  
  0.911   1.015   1.079   1.097   1.154   1.311   1.395   1.580
 78 A    79 A    80 A    81 A    82 A    83 A    84 A    85 A                  
  1.640   1.647   1.773   1.832   1.843   1.940   1.972   2.004
 86 A    87 A    88 A    89 A    90 A    91 A    92 A    93 A                  
  2.235   2.298   2.339   2.405   4.186   4.190   4.221   4.233
 94 A    95 A    96 A    97 A    98 A    99 A   100 A   101 A                  
  4.517   4.533   4.547   4.549   4.594   4.752   6.897   6.938
102 A   103 A   104 A   105 A   106 A   107 A   108 A   109 A                  
  6.944   7.180   7.271   7.459   8.203   8.227   8.280  14.712
110 A   111 A   112 A   113 A   114 A   115 A   116 A   117 A                  
 14.751  14.760  14.781  14.856  14.881  49.462  68.731 165.861
118 A   119 A   120 A   121 A   122 A   123 A   124 A   125 A                  
166.066 293.886 293.908 293.9771028.402
126 A   127 A   128 A   129 A   130 A                                          

 Occupation and symmetry of molecular orbitals

 Point group: C1 (1 irreducible representation).

                           A     All 
 -------------------------------------
 All molecular orbitals:
  - Alpha                  130   130 
  - Beta                   130   130 
 -------------------------------------
 Alpha orbitals:
  - Frozen occupied        20    20  
  - Active occupied        17    17  
  - Active virtual         93    93  
  - Frozen virtual         0     0   
 -------------------------------------
 Beta orbitals:
  - Frozen occupied        20    20  
  - Active occupied        17    17  
  - Active virtual         93    93  
  - Frozen virtual         0     0   
 -------------------------------------

 Import integrals:   CPU 0.00 s  wall 0.00 s

 Import integrals:   CPU 41.96 s  wall 11.08 s

 MP2 amplitudes:   CPU 0.12 s  wall 0.09 s

Running a double precision version
           CCSD T amplitudes will be solved using DIIS.

           Start     Size      MaxIter   EConv     TConv     
           3         7         100       1.00e-07  1.00e-05  
 ------------------------------------------------------------------------------
           Energy (a.u.)   Ediff      Tdiff       Comment
 ------------------------------------------------------------------------------
         -3354.03276834                           
     1   -3354.02346393   9.30e-03   7.83e-01     
     2   -3354.04507728   2.16e-02   9.98e-02     
     3   -3354.04470213   3.75e-04   4.34e-02     
     4   -3354.04697564   2.27e-03   1.67e-02     Switched to DIIS steps.
     5   -3354.04779297   8.17e-04   1.35e-02     
     6   -3354.04781837   2.54e-05   2.69e-03     
     7   -3354.04781141   6.95e-06   1.28e-03     
     8   -3354.04781262   1.20e-06   2.58e-04     
     9   -3354.04781323   6.15e-07   1.22e-04     
    10   -3354.04781318   5.58e-08   4.68e-05     
    11   -3354.04781345   2.72e-07   2.69e-05     
    12   -3354.04781350   5.19e-08   1.52e-05     
    13   -3354.04781341   9.52e-08   3.75e-06     
 ------------------------------------------------------------------------------
         -3354.04781341                           CCSD T converged.

End of double precision
 SCF energy                 = -3353.32389272
 MP2 energy                 = -3354.03276834
 CCSD correlation energy     =    -0.72392069
 CCSD total energy           = -3354.04781341

 CCSD  T1^2 = 0.0124  T2^2 = 0.2762  Leading amplitudes:

 Amplitude    Orbitals with energies
  0.0257       31 (A) A                  ->    38 (A) A                   
              -0.6968                         -0.0156                     
  0.0257       31 (A) B                  ->    38 (A) B                   
              -0.6968                         -0.0156                     
 -0.0211       37 (A) A                  ->    58 (A) A                   
              -0.3592                          0.3850                     
 -0.0211       37 (A) B                  ->    58 (A) B                   
              -0.3592                          0.3850                     

 Amplitude    Orbitals with energies
 -0.1445       37 (A) A      37 (A) B    ->    38 (A) A      38 (A) B     
              -0.3592       -0.3592           -0.0156       -0.0156       
  0.1445       37 (A) A      37 (A) B    ->    38 (A) B      38 (A) A     
              -0.3592       -0.3592           -0.0156       -0.0156       
  0.1445       37 (A) B      37 (A) A    ->    38 (A) A      38 (A) B     
              -0.3592       -0.3592           -0.0156       -0.0156       
 -0.1445       37 (A) B      37 (A) A    ->    38 (A) B      38 (A) A     
              -0.3592       -0.3592           -0.0156       -0.0156       

 Computing CCSD intemediates for later calculations in double precision
 Finished.

Running a double precision version
           CCSD Lambda amplitudes will be solved using DIIS.
           Start     Size      MaxIter   EConv     LConv     
           3         7         100       1.00e-07  1.00e-05  
 ------------------------------------------------------------------------------
            Enorm      Ldiff       Comment
 ------------------------------------------------------------------------------
     1     6.25e-02   4.45e-02     
     2     1.75e-02   7.31e-03     
     3     7.35e-03   1.79e-03     
     4     3.98e-03   1.30e-03     Switched to DIIS steps.
     5     1.05e-03   7.33e-04     
     6     4.99e-04   1.56e-04     
     7     1.45e-04   4.00e-05     
     8     6.27e-05   2.34e-06     
     9     2.35e-05   3.65e-06     
    10     9.50e-06   1.69e-06     
    11     4.21e-06   4.71e-07     
    12     1.60e-06   2.21e-07     
    13     8.53e-07   2.75e-09     
    14     4.03e-07   2.06e-08     
    15     1.85e-07   1.79e-09     
    16     8.79e-08   1.98e-09     
 ------------------------------------------------------------------------------
                                   CCSD Lambda converged.

 Computing density matrices in double precision...
           Orbital response amplitudes will be solved using DIIS.
           Start     Size      MaxIter   EConv     LConv     
           3         7         100       1.00e-06  1.00e-06  
 ------------------------------------------------------------------------------
            Enorm      Ldiff       Comment
 ------------------------------------------------------------------------------
     1     1.16e-01   6.09e-03     
     2     1.18e-01   7.91e-03     
     3     1.46e-01   3.18e-02     
     4     1.24e-02   6.67e-02     Switched to DIIS steps.
     5     4.74e-03   1.74e-03     
     6     1.25e-03   8.99e-05     
     7     2.50e-04   1.66e-04     
     8     1.33e-04   6.96e-05     
     9     4.04e-05   2.05e-05     
    10     1.42e-05   3.30e-06     
    11     4.80e-06   2.67e-07     
    12     1.44e-06   3.24e-07     
    13     4.10e-07   2.00e-07     
 ------------------------------------------------------------------------------
                                   Orbital response converged.

 Computing density matrices... Done.
 CCSD calculation:   CPU 1472.80 s  wall 376.33 s

 Transferring MO TPDM to AO TPDM
 Transferring g2_o1o1o1o1
 Transferring g2_o1o1o1v1
 Transferring g2_o1o1v1v1
 Transferring g2_o1v1o1v1
 Transferring g2_o1v1v1v1
 Transferring g2_v1v1v1v1
 Adding separable TPDM
 Computing TPDM gradient
 --------------------------------------------------------
 2e gradient
  Atom          X               Y               Z
 --------------------------------------------------------
    1        -43.425947       17.945565       -0.000000  
    2          5.343430      -34.621039        0.000000  
    3         31.887784       -2.975047       -0.000000  
    4          6.194733       19.650521        0.000000  
 --------------------------------------------------------
 --------------------------------------------------------
 Final gradient
  Atom          X               Y               Z
 --------------------------------------------------------
    1        -43.425947       17.945565       -0.000000  
    2          5.343430      -34.621039        0.000000  
    3         31.887784       -2.975047       -0.000000  
    4          6.194733       19.650521        0.000000  
 --------------------------------------------------------
 Analytic gradient from two-electron contribution:   CPU 246.96 s  wall 69.70 s

 Total ccman2 time:   CPU 1765.71 s  wall 458.46 s


 --------------------------------------------------------------

                    Orbital Energies (a.u.)
 --------------------------------------------------------------

 Alpha MOs
 -- Occupied --
******* -80.056 -80.026 -65.179 -58.539 -58.537 -58.537 -26.327
 -9.859  -7.592  -7.566  -7.472  -7.464  -7.464  -5.486  -5.483
 -5.483  -5.459  -5.457  -5.457  -3.211  -3.208  -3.207  -3.198
 -3.198  -1.628  -1.051  -0.919  -0.775  -0.701  -0.697  -0.616
 -0.471  -0.466  -0.462  -0.393  -0.359
 -- Virtual --
 -0.016   0.020   0.063   0.066   0.079   0.088   0.097   0.107
  0.109   0.114   0.127   0.137   0.157   0.181   0.185   0.194
  0.332   0.341   0.351   0.371   0.385   0.397   0.411   0.422
  0.430   0.498   0.530   0.570   0.595   0.659   0.664   0.712
  0.724   0.775   0.790   0.815   0.820   0.874   0.888   0.889
  0.911   1.015   1.079   1.097   1.154   1.311   1.395   1.580
  1.640   1.647   1.773   1.832   1.843   1.940   1.972   2.004
  2.235   2.298   2.339   2.405   4.186   4.190   4.221   4.233
  4.517   4.533   4.547   4.549   4.594   4.752   6.897   6.938
  6.944   7.180   7.271   7.459   8.203   8.227   8.280  14.712
 14.751  14.760  14.781  14.856  14.881  49.462  68.731 165.861
166.066 293.886 293.908 293.9771028.402
 --------------------------------------------------------------

          Ground-State Mulliken Net Atomic Charges

     Atom                 Charge (a.u.)
  ----------------------------------------
      1 Br                   -0.200581
      2 P                     0.269999
      3 P                     0.122617
      4 F                    -0.192035
  ----------------------------------------
  Sum of atomic charges =    -0.000000

 -----------------------------------------------------------------
                    Cartesian Multipole Moments
 -----------------------------------------------------------------
    Charge (ESU x 10^10)
                -0.0000
    Dipole Moment (Debye)
         X      -0.8155      Y       1.2766      Z      -0.0000
       Tot       1.5148
    Quadrupole Moments (Debye-Ang)
        XX     -49.0959     XY      -2.0875     YY     -51.9842
        XZ       0.0000     YZ       0.0000     ZZ     -49.5184
    Octopole Moments (Debye-Ang^2)
       XXX      38.0652    XXY      -8.0117    XYY      15.3107
       YYY     -18.8323    XXZ      -0.0000    XYZ       0.0000
       YYZ       0.0000    XZZ      11.1861    YZZ      -7.6989
       ZZZ      -0.0000
    Hexadecapole Moments (Debye-Ang^3)
      XXXX    -683.6298   XXXY       4.6336   XXYY    -153.9833
      XYYY      -0.7465   YYYY    -269.0785   XXXZ       0.0000
      XXYZ      -0.0000   XYYZ       0.0000   YYYZ       0.0000
      XXZZ    -125.8866   XYZZ       5.1652   YYZZ     -54.8366
      XZZZ       0.0000   YZZZ       0.0000   ZZZZ     -68.9471
 -----------------------------------------------------------------
 DrvMan completing analytic gradient of the correlated energy
 Correlated dipole moment
            1
    1  -0.3208340
    2   0.5022422
    3  -0.0000000
 Energy read as -3354.047813405
 Full Analytical Gradient: (in a.u., or Hartree/Bohr)
             1             2             3             4
    1   -0.00005285    0.00004746    0.00006585   -0.00006046
    2    0.00006060   -0.00004413   -0.00009662    0.00008015
    3   -0.00000000    0.00000000   -0.00000000   -0.00000000
 Gradient time:  CPU 0.73 s  wall 0.74 s
 ----------------------------------------------------------------
             Standard Nuclear Orientation (Angstroms)
    I     Atom           X                Y                Z
 ----------------------------------------------------------------
    1      Br      1.3975316786    -0.2210037041    -0.0000000000
    2      P      -0.2961111886     1.2399643205     0.0000000000
    3      P      -2.0157713943     0.1330995526     0.0000000000
    4      F      -1.5817077787    -1.4279809392    -0.0000000000
 ----------------------------------------------------------------
 Nuclear Repulsion Energy =   383.4556380801 hartrees
 There are       37 alpha and       37 beta electrons

                       Distance Matrix (Angstroms)
             Br(  1)   P (  2)   P (  3)
   P (  2)  2.236706
   P (  3)  3.431622  2.045087
   F (  4)  3.214446  2.961535  1.620304

 Requested basis set is 6-311++G(d,p)
 There are 51 shells and 130 basis functions
 A cutoff of  1.0D-14 yielded   1140 shell pairs
 There are      7863 function pairs (      8627 Cartesian)
 Smallest overlap matrix eigenvalue = 7.80E-04
 Guess MOs from SCF MO coefficient file

 -----------------------------------------------------------------------
  General SCF calculation program by
  Eric Jon Sundstrom, Paul Horn, Yuezhi Mao, Dmitri Zuev, Alec White,
  David Stuck, Shaama M.S., Shane Yost, Joonho Lee, David Small,
  Daniel Levine, Susi Lehtola, Hugh Burton, Evgeny Epifanovsky
 -----------------------------------------------------------------------
 Hartree-Fock
 using 4 threads for integral computing
 -------------------------------------------------------
 OpenMP Integral computing Module                
 Release: version 2.0, May 2017, Q-Chem Inc. Pleasanton 
 -------------------------------------------------------
 A restricted SCF calculation will be
 performed using DIIS
 SCF converges when DIIS error is below 1.0e-08
 ---------------------------------------
  Cycle       Energy         DIIS error
 ---------------------------------------
    1   -3353.3239173373      1.29e-05  
    2   -3353.3239177294      3.62e-06  
    3   -3353.3239177636      1.92e-06  
    4   -3353.3239177707      4.60e-07  
    5   -3353.3239177717      1.19e-07  
    6   -3353.3239177719      4.28e-08  
    7   -3353.3239177719      2.20e-08  
    8   -3353.3239177719      7.41e-09  Convergence criterion met
 ---------------------------------------
 SCF time:   CPU 6.00s  wall 2.00s 
 SCF   energy in the final basis set =    -3353.3239177719
 Total energy in the final basis set =    -3353.3239177719


 ------------------------------------------------------------------------------

   CCMAN2: suite of methods based on coupled cluster
           and equation of motion theories.

   Components:
   * libvmm-1.3-trunk
     by Evgeny Epifanovsky, Ilya Kaliman.
   * libtensor-2.5-trunk
     by Evgeny Epifanovsky, Michael Wormit, Dmitry Zuev, Sam Manzer, 
        Ilya Kaliman.
   * libcc-2.5-trunk
     by Evgeny Epifanovsky, Arik Landau, Tomasz Kus, Kirill Khistyaev, 
        Dmitry Zuev, Prashant Manohar, Xintian Feng, Anna Krylov, 
        Matthew Goldey, Alec White, Thomas Jagau, Kaushik Nanda, 
        Anastasia Gunina, Alexander Kunitsa, Joonho Lee.

   CCMAN original authors:
   Anna I. Krylov, C. David Sherrill, Steven R. Gwaltney,
   Edward F. C. Byrd (2000)
   Sergey V. Levchenko, Lyudmila V. Slipchenko, Tao Wang,
   Ana-Maria C. Cristian (2003)
   Piotr A. Pieniazek, C. Melania Oana, Evgeny Epifanovsky (2007)
   Prashant Manohar (2009)

 ------------------------------------------------------------------------------


 Allocating and initializing 29808MB of RAM...
 Calculation will run on 4 cores.


 Alpha MOs, Restricted
 -- Occupied --                  
-490.05  -80.06  -80.03  -65.18  -58.54  -58.54  -58.54  -26.33
  1 A     2 A     3 A     4 A     5 A     6 A     7 A     8 A                  
 -9.859  -7.592  -7.566  -7.472  -7.464  -7.464  -5.486  -5.483
  9 A    10 A    11 A    12 A    13 A    14 A    15 A    16 A                  
 -5.483  -5.459  -5.457  -5.457  -3.211  -3.208  -3.207  -3.198
 17 A    18 A    19 A    20 A    21 A    22 A    23 A    24 A                  
 -3.198  -1.628  -1.051  -0.920  -0.775  -0.701  -0.697  -0.616
 25 A    26 A    27 A    28 A    29 A    30 A    31 A    32 A                  
 -0.471  -0.466  -0.462  -0.393  -0.359
 33 A    34 A    35 A    36 A    37 A                                          
 -- Virtual --                   
 -0.016   0.020   0.063   0.066   0.079   0.088   0.097   0.107
 38 A    39 A    40 A    41 A    42 A    43 A    44 A    45 A                  
  0.109   0.114   0.127   0.137   0.157   0.181   0.185   0.194
 46 A    47 A    48 A    49 A    50 A    51 A    52 A    53 A                  
  0.332   0.341   0.351   0.371   0.385   0.397   0.411   0.422
 54 A    55 A    56 A    57 A    58 A    59 A    60 A    61 A                  
  0.430   0.498   0.530   0.570   0.595   0.659   0.664   0.712
 62 A    63 A    64 A    65 A    66 A    67 A    68 A    69 A                  
  0.724   0.775   0.790   0.815   0.820   0.874   0.888   0.889
 70 A    71 A    72 A    73 A    74 A    75 A    76 A    77 A                  
  0.911   1.015   1.079   1.097   1.155   1.311   1.396   1.580
 78 A    79 A    80 A    81 A    82 A    83 A    84 A    85 A                  
  1.639   1.647   1.773   1.832   1.843   1.940   1.972   2.004
 86 A    87 A    88 A    89 A    90 A    91 A    92 A    93 A                  
  2.235   2.298   2.339   2.405   4.186   4.190   4.221   4.233
 94 A    95 A    96 A    97 A    98 A    99 A   100 A   101 A                  
  4.517   4.533   4.547   4.549   4.594   4.752   6.897   6.937
102 A   103 A   104 A   105 A   106 A   107 A   108 A   109 A                  
  6.944   7.180   7.271   7.459   8.203   8.227   8.280  14.712
110 A   111 A   112 A   113 A   114 A   115 A   116 A   117 A                  
 14.751  14.760  14.781  14.856  14.881  49.463  68.731 165.862
118 A   119 A   120 A   121 A   122 A   123 A   124 A   125 A                  
166.066 293.886 293.908 293.9771028.402
126 A   127 A   128 A   129 A   130 A                                          

 Beta MOs, Restricted
 -- Occupied --                  
-490.05  -80.06  -80.03  -65.18  -58.54  -58.54  -58.54  -26.33
  1 A     2 A     3 A     4 A     5 A     6 A     7 A     8 A                  
 -9.859  -7.592  -7.566  -7.472  -7.464  -7.464  -5.486  -5.483
  9 A    10 A    11 A    12 A    13 A    14 A    15 A    16 A                  
 -5.483  -5.459  -5.457  -5.457  -3.211  -3.208  -3.207  -3.198
 17 A    18 A    19 A    20 A    21 A    22 A    23 A    24 A                  
 -3.198  -1.628  -1.051  -0.920  -0.775  -0.701  -0.697  -0.616
 25 A    26 A    27 A    28 A    29 A    30 A    31 A    32 A                  
 -0.471  -0.466  -0.462  -0.393  -0.359
 33 A    34 A    35 A    36 A    37 A                                          
 -- Virtual --                   
 -0.016   0.020   0.063   0.066   0.079   0.088   0.097   0.107
 38 A    39 A    40 A    41 A    42 A    43 A    44 A    45 A                  
  0.109   0.114   0.127   0.137   0.157   0.181   0.185   0.194
 46 A    47 A    48 A    49 A    50 A    51 A    52 A    53 A                  
  0.332   0.341   0.351   0.371   0.385   0.397   0.411   0.422
 54 A    55 A    56 A    57 A    58 A    59 A    60 A    61 A                  
  0.430   0.498   0.530   0.570   0.595   0.659   0.664   0.712
 62 A    63 A    64 A    65 A    66 A    67 A    68 A    69 A                  
  0.724   0.775   0.790   0.815   0.820   0.874   0.888   0.889
 70 A    71 A    72 A    73 A    74 A    75 A    76 A    77 A                  
  0.911   1.015   1.079   1.097   1.155   1.311   1.396   1.580
 78 A    79 A    80 A    81 A    82 A    83 A    84 A    85 A                  
  1.639   1.647   1.773   1.832   1.843   1.940   1.972   2.004
 86 A    87 A    88 A    89 A    90 A    91 A    92 A    93 A                  
  2.235   2.298   2.339   2.405   4.186   4.190   4.221   4.233
 94 A    95 A    96 A    97 A    98 A    99 A   100 A   101 A                  
  4.517   4.533   4.547   4.549   4.594   4.752   6.897   6.937
102 A   103 A   104 A   105 A   106 A   107 A   108 A   109 A                  
  6.944   7.180   7.271   7.459   8.203   8.227   8.280  14.712
110 A   111 A   112 A   113 A   114 A   115 A   116 A   117 A                  
 14.751  14.760  14.781  14.856  14.881  49.463  68.731 165.862
118 A   119 A   120 A   121 A   122 A   123 A   124 A   125 A                  
166.066 293.886 293.908 293.9771028.402
126 A   127 A   128 A   129 A   130 A                                          

 Occupation and symmetry of molecular orbitals

 Point group: C1 (1 irreducible representation).

                           A     All 
 -------------------------------------
 All molecular orbitals:
  - Alpha                  130   130 
  - Beta                   130   130 
 -------------------------------------
 Alpha orbitals:
  - Frozen occupied        20    20  
  - Active occupied        17    17  
  - Active virtual         93    93  
  - Frozen virtual         0     0   
 -------------------------------------
 Beta orbitals:
  - Frozen occupied        20    20  
  - Active occupied        17    17  
  - Active virtual         93    93  
  - Frozen virtual         0     0   
 -------------------------------------

 Import integrals:   CPU 0.00 s  wall 0.00 s

 Import integrals:   CPU 41.69 s  wall 11.03 s

 MP2 amplitudes:   CPU 0.12 s  wall 0.08 s

Running a double precision version
           CCSD T amplitudes will be solved using DIIS.

           Start     Size      MaxIter   EConv     TConv     
           3         7         100       1.00e-07  1.00e-05  
 ------------------------------------------------------------------------------
           Energy (a.u.)   Ediff      Tdiff       Comment
 ------------------------------------------------------------------------------
         -3354.03276312                           
     1   -3354.02347207   9.29e-03   7.83e-01     
     2   -3354.04507571   2.16e-02   9.98e-02     
     3   -3354.04470417   3.72e-04   4.34e-02     
     4   -3354.04697625   2.27e-03   1.67e-02     Switched to DIIS steps.
     5   -3354.04779269   8.16e-04   1.35e-02     
     6   -3354.04781798   2.53e-05   2.68e-03     
     7   -3354.04781103   6.95e-06   1.28e-03     
     8   -3354.04781223   1.21e-06   2.57e-04     
     9   -3354.04781284   6.11e-07   1.22e-04     
    10   -3354.04781279   5.53e-08   4.67e-05     
    11   -3354.04781306   2.71e-07   2.69e-05     
    12   -3354.04781311   5.16e-08   1.52e-05     
    13   -3354.04781302   9.48e-08   3.74e-06     
 ------------------------------------------------------------------------------
         -3354.04781302                           CCSD T converged.

End of double precision
 SCF energy                 = -3353.32391777
 MP2 energy                 = -3354.03276312
 CCSD correlation energy     =    -0.72389524
 CCSD total energy           = -3354.04781302

 CCSD  T1^2 = 0.0124  T2^2 = 0.2761  Leading amplitudes:

 Amplitude    Orbitals with energies
  0.0257       31 (A) A                  ->    38 (A) A                   
              -0.6971                         -0.0156                     
  0.0257       31 (A) B                  ->    38 (A) B                   
              -0.6971                         -0.0156                     
 -0.0211       37 (A) A                  ->    58 (A) A                   
              -0.3592                          0.3850                     
 -0.0211       37 (A) B                  ->    58 (A) B                   
              -0.3592                          0.3850                     

 Amplitude    Orbitals with energies
 -0.1445       37 (A) A      37 (A) B    ->    38 (A) A      38 (A) B     
              -0.3592       -0.3592           -0.0156       -0.0156       
  0.1445       37 (A) A      37 (A) B    ->    38 (A) B      38 (A) A     
              -0.3592       -0.3592           -0.0156       -0.0156       
  0.1445       37 (A) B      37 (A) A    ->    38 (A) A      38 (A) B     
              -0.3592       -0.3592           -0.0156       -0.0156       
 -0.1445       37 (A) B      37 (A) A    ->    38 (A) B      38 (A) A     
              -0.3592       -0.3592           -0.0156       -0.0156       

 Computing CCSD intemediates for later calculations in double precision
 Finished.

Running a double precision version
           CCSD Lambda amplitudes will be solved using DIIS.
           Start     Size      MaxIter   EConv     LConv     
           3         7         100       1.00e-07  1.00e-05  
 ------------------------------------------------------------------------------
            Enorm      Ldiff       Comment
 ------------------------------------------------------------------------------
     1     6.24e-02   4.45e-02     
     2     1.75e-02   7.31e-03     
     3     7.34e-03   1.79e-03     
     4     3.97e-03   1.30e-03     Switched to DIIS steps.
     5     1.05e-03   7.32e-04     
     6     4.98e-04   1.55e-04     
     7     1.45e-04   3.99e-05     
     8     6.26e-05   2.33e-06     
     9     2.34e-05   3.64e-06     
    10     9.47e-06   1.68e-06     
    11     4.19e-06   4.71e-07     
    12     1.58e-06   2.21e-07     
    13     8.46e-07   3.16e-09     
    14     4.00e-07   2.07e-08     
    15     1.84e-07   1.65e-09     
    16     8.74e-08   1.94e-09     
 ------------------------------------------------------------------------------
                                   CCSD Lambda converged.

 Computing density matrices in double precision...
           Orbital response amplitudes will be solved using DIIS.
           Start     Size      MaxIter   EConv     LConv     
           3         7         100       1.00e-06  1.00e-06  
 ------------------------------------------------------------------------------
            Enorm      Ldiff       Comment
 ------------------------------------------------------------------------------
     1     1.16e-01   6.08e-03     
     2     1.18e-01   7.91e-03     
     3     1.46e-01   3.18e-02     
     4     1.24e-02   6.67e-02     Switched to DIIS steps.
     5     4.74e-03   1.75e-03     
     6     1.25e-03   8.96e-05     
     7     2.50e-04   1.66e-04     
     8     1.33e-04   6.94e-05     
     9     4.05e-05   2.05e-05     
    10     1.42e-05   3.30e-06     
    11     4.79e-06   2.70e-07     
    12     1.43e-06   3.22e-07     
    13     4.08e-07   1.99e-07     
 ------------------------------------------------------------------------------
                                   Orbital response converged.

 Computing density matrices... Done.
 CCSD calculation:   CPU 1475.14 s  wall 376.77 s

 Transferring MO TPDM to AO TPDM
 Transferring g2_o1o1o1o1
 Transferring g2_o1o1o1v1
 Transferring g2_o1o1v1v1
 Transferring g2_o1v1o1v1
 Transferring g2_o1v1v1v1
 Transferring g2_v1v1v1v1
 Adding separable TPDM
 Computing TPDM gradient
 --------------------------------------------------------
 2e gradient
  Atom          X               Y               Z
 --------------------------------------------------------
    1        -43.433024       17.944391       -0.000000  
    2          5.341809      -34.620834        0.000000  
    3         31.901758       -2.980515       -0.000000  
    4          6.189458       19.656958        0.000000  
 --------------------------------------------------------
 --------------------------------------------------------
 Final gradient
  Atom          X               Y               Z
 --------------------------------------------------------
    1        -43.433024       17.944391       -0.000000  
    2          5.341809      -34.620834        0.000000  
    3         31.901758       -2.980515       -0.000000  
    4          6.189458       19.656958        0.000000  
 --------------------------------------------------------
 Analytic gradient from two-electron contribution:   CPU 246.91 s  wall 70.29 s

 Total ccman2 time:   CPU 1767.27 s  wall 459.26 s


 --------------------------------------------------------------

                    Orbital Energies (a.u.)
 --------------------------------------------------------------

 Alpha MOs
 -- Occupied --
******* -80.056 -80.026 -65.179 -58.539 -58.537 -58.537 -26.328
 -9.859  -7.592  -7.566  -7.472  -7.464  -7.464  -5.486  -5.483
 -5.483  -5.459  -5.457  -5.457  -3.211  -3.208  -3.207  -3.198
 -3.198  -1.628  -1.051  -0.920  -0.775  -0.701  -0.697  -0.616
 -0.471  -0.466  -0.462  -0.393  -0.359
 -- Virtual --
 -0.016   0.020   0.063   0.066   0.079   0.088   0.097   0.107
  0.109   0.114   0.127   0.137   0.157   0.181   0.185   0.194
  0.332   0.341   0.351   0.371   0.385   0.397   0.411   0.422
  0.430   0.498   0.530   0.570   0.595   0.659   0.664   0.712
  0.724   0.775   0.790   0.815   0.820   0.874   0.888   0.889
  0.911   1.015   1.079   1.097   1.155   1.311   1.396   1.580
  1.639   1.647   1.773   1.832   1.843   1.940   1.972   2.004
  2.235   2.298   2.339   2.405   4.186   4.190   4.221   4.233
  4.517   4.533   4.547   4.549   4.594   4.752   6.897   6.937
  6.944   7.180   7.271   7.459   8.203   8.227   8.280  14.712
 14.751  14.760  14.781  14.856  14.881  49.463  68.731 165.862
166.066 293.886 293.908 293.9771028.402
 --------------------------------------------------------------

          Ground-State Mulliken Net Atomic Charges

     Atom                 Charge (a.u.)
  ----------------------------------------
      1 Br                   -0.200620
      2 P                     0.269874
      3 P                     0.122301
      4 F                    -0.191556
  ----------------------------------------
  Sum of atomic charges =    -0.000000

 -----------------------------------------------------------------
                    Cartesian Multipole Moments
 -----------------------------------------------------------------
    Charge (ESU x 10^10)
                -0.0000
    Dipole Moment (Debye)
         X      -0.8187      Y       1.2720      Z      -0.0000
       Tot       1.5127
    Quadrupole Moments (Debye-Ang)
        XX     -49.0905     XY      -2.0807     YY     -51.9804
        XZ       0.0000     YZ       0.0000     ZZ     -49.5188
    Octopole Moments (Debye-Ang^2)
       XXX      38.0354    XXY      -8.0308    XYY      15.2871
       YYY     -18.8720    XXZ      -0.0000    XYZ       0.0000
       YYZ       0.0000    XZZ      11.1802    YZZ      -7.7074
       ZZZ      -0.0000
    Hexadecapole Moments (Debye-Ang^3)
      XXXX    -683.5172   XXXY       4.7096   XXYY    -153.9188
      XYYY      -0.6729   YYYY    -268.9839   XXXZ       0.0000
      XXYZ      -0.0000   XYYZ       0.0000   YYYZ       0.0000
      XXZZ    -125.8725   XYZZ       5.1840   YYZZ     -54.8233
      XZZZ       0.0000   YZZZ       0.0000   ZZZZ     -68.9519
 -----------------------------------------------------------------
 DrvMan completing analytic gradient of the correlated energy
 Correlated dipole moment
            1
    1  -0.3220974
    2   0.5004320
    3  -0.0000000
 Energy read as -3354.047813015
 Full Analytical Gradient: (in a.u., or Hartree/Bohr)
             1             2             3             4
    1   -0.00004800    0.00004784    0.00009131   -0.00009115
    2    0.00006643   -0.00013057   -0.00041977    0.00048391
    3   -0.00000000    0.00000000   -0.00000000    0.00000000
 Gradient time:  CPU 0.72 s  wall 0.75 s
 ----------------------------------------------------------------
             Standard Nuclear Orientation (Angstroms)
    I     Atom           X                Y                Z
 ----------------------------------------------------------------
    1      Br      1.3975316786    -0.2210037041    -0.0000000000
    2      P      -0.2961111886     1.2399643205     0.0000000000
    3      P      -2.0157713943     0.1330995526     0.0000000000
    4      F      -1.5817077787    -1.4299809392    -0.0000000000
 ----------------------------------------------------------------
 Nuclear Repulsion Energy =   383.3764770872 hartrees
 There are       37 alpha and       37 beta electrons

                       Distance Matrix (Angstroms)
             Br(  1)   P (  2)   P (  3)
   P (  2)  2.236706
   P (  3)  3.431622  2.045087
   F (  4)  3.215197  2.963337  1.622231

 Requested basis set is 6-311++G(d,p)
 There are 51 shells and 130 basis functions
 A cutoff of  1.0D-14 yielded   1140 shell pairs
 There are      7863 function pairs (      8627 Cartesian)
 Smallest overlap matrix eigenvalue = 7.80E-04
 Guess MOs from SCF MO coefficient file

 -----------------------------------------------------------------------
  General SCF calculation program by
  Eric Jon Sundstrom, Paul Horn, Yuezhi Mao, Dmitri Zuev, Alec White,
  David Stuck, Shaama M.S., Shane Yost, Joonho Lee, David Small,
  Daniel Levine, Susi Lehtola, Hugh Burton, Evgeny Epifanovsky
 -----------------------------------------------------------------------
 Hartree-Fock
 using 4 threads for integral computing
 -------------------------------------------------------
 OpenMP Integral computing Module                
 Release: version 2.0, May 2017, Q-Chem Inc. Pleasanton 
 -------------------------------------------------------
 A restricted SCF calculation will be
 performed using DIIS
 SCF converges when DIIS error is below 1.0e-08
 ---------------------------------------
  Cycle       Energy         DIIS error
 ---------------------------------------
    1   -3353.3238442241      2.71e-05  
    2   -3353.3238456273      8.00e-06  
    3   -3353.3238457338      4.19e-06  
    4   -3353.3238457614      7.66e-07  
    5   -3353.3238457636      2.16e-07  
    6   -3353.3238457640      9.01e-08  
    7   -3353.3238457640      4.90e-08  
    8   -3353.3238457641      1.68e-08  
    9   -3353.3238457641      7.58e-09  Convergence criterion met
 ---------------------------------------
 SCF time:   CPU 6.76s  wall 2.00s 
 SCF   energy in the final basis set =    -3353.3238457641
 Total energy in the final basis set =    -3353.3238457641


 ------------------------------------------------------------------------------

   CCMAN2: suite of methods based on coupled cluster
           and equation of motion theories.

   Components:
   * libvmm-1.3-trunk
     by Evgeny Epifanovsky, Ilya Kaliman.
   * libtensor-2.5-trunk
     by Evgeny Epifanovsky, Michael Wormit, Dmitry Zuev, Sam Manzer, 
        Ilya Kaliman.
   * libcc-2.5-trunk
     by Evgeny Epifanovsky, Arik Landau, Tomasz Kus, Kirill Khistyaev, 
        Dmitry Zuev, Prashant Manohar, Xintian Feng, Anna Krylov, 
        Matthew Goldey, Alec White, Thomas Jagau, Kaushik Nanda, 
        Anastasia Gunina, Alexander Kunitsa, Joonho Lee.

   CCMAN original authors:
   Anna I. Krylov, C. David Sherrill, Steven R. Gwaltney,
   Edward F. C. Byrd (2000)
   Sergey V. Levchenko, Lyudmila V. Slipchenko, Tao Wang,
   Ana-Maria C. Cristian (2003)
   Piotr A. Pieniazek, C. Melania Oana, Evgeny Epifanovsky (2007)
   Prashant Manohar (2009)

 ------------------------------------------------------------------------------


 Allocating and initializing 29808MB of RAM...
 Calculation will run on 4 cores.


 Alpha MOs, Restricted
 -- Occupied --                  
-490.05  -80.06  -80.03  -65.18  -58.54  -58.54  -58.54  -26.33
  1 A     2 A     3 A     4 A     5 A     6 A     7 A     8 A                  
 -9.859  -7.592  -7.566  -7.472  -7.464  -7.464  -5.486  -5.483
  9 A    10 A    11 A    12 A    13 A    14 A    15 A    16 A                  
 -5.483  -5.459  -5.457  -5.457  -3.211  -3.208  -3.207  -3.198
 17 A    18 A    19 A    20 A    21 A    22 A    23 A    24 A                  
 -3.198  -1.627  -1.051  -0.919  -0.774  -0.700  -0.696  -0.616
 25 A    26 A    27 A    28 A    29 A    30 A    31 A    32 A                  
 -0.471  -0.466  -0.462  -0.393  -0.359
 33 A    34 A    35 A    36 A    37 A                                          
 -- Virtual --                   
 -0.016   0.020   0.062   0.066   0.079   0.088   0.097   0.107
 38 A    39 A    40 A    41 A    42 A    43 A    44 A    45 A                  
  0.109   0.114   0.127   0.137   0.157   0.181   0.185   0.194
 46 A    47 A    48 A    49 A    50 A    51 A    52 A    53 A                  
  0.332   0.341   0.351   0.371   0.385   0.397   0.411   0.422
 54 A    55 A    56 A    57 A    58 A    59 A    60 A    61 A                  
  0.430   0.498   0.530   0.570   0.595   0.659   0.664   0.712
 62 A    63 A    64 A    65 A    66 A    67 A    68 A    69 A                  
  0.724   0.775   0.790   0.815   0.820   0.874   0.888   0.889
 70 A    71 A    72 A    73 A    74 A    75 A    76 A    77 A                  
  0.911   1.015   1.079   1.097   1.154   1.311   1.395   1.581
 78 A    79 A    80 A    81 A    82 A    83 A    84 A    85 A                  
  1.640   1.647   1.773   1.832   1.843   1.940   1.972   2.004
 86 A    87 A    88 A    89 A    90 A    91 A    92 A    93 A                  
  2.235   2.298   2.339   2.405   4.187   4.191   4.221   4.233
 94 A    95 A    96 A    97 A    98 A    99 A   100 A   101 A                  
  4.516   4.533   4.547   4.549   4.594   4.752   6.897   6.938
102 A   103 A   104 A   105 A   106 A   107 A   108 A   109 A                  
  6.945   7.180   7.270   7.458   8.203   8.227   8.280  14.712
110 A   111 A   112 A   113 A   114 A   115 A   116 A   117 A                  
 14.751  14.760  14.781  14.856  14.880  49.462  68.732 165.861
118 A   119 A   120 A   121 A   122 A   123 A   124 A   125 A                  
166.066 293.886 293.908 293.9771028.402
126 A   127 A   128 A   129 A   130 A                                          

 Beta MOs, Restricted
 -- Occupied --                  
-490.05  -80.06  -80.03  -65.18  -58.54  -58.54  -58.54  -26.33
  1 A     2 A     3 A     4 A     5 A     6 A     7 A     8 A                  
 -9.859  -7.592  -7.566  -7.472  -7.464  -7.464  -5.486  -5.483
  9 A    10 A    11 A    12 A    13 A    14 A    15 A    16 A                  
 -5.483  -5.459  -5.457  -5.457  -3.211  -3.208  -3.207  -3.198
 17 A    18 A    19 A    20 A    21 A    22 A    23 A    24 A                  
 -3.198  -1.627  -1.051  -0.919  -0.774  -0.700  -0.696  -0.616
 25 A    26 A    27 A    28 A    29 A    30 A    31 A    32 A                  
 -0.471  -0.466  -0.462  -0.393  -0.359
 33 A    34 A    35 A    36 A    37 A                                          
 -- Virtual --                   
 -0.016   0.020   0.062   0.066   0.079   0.088   0.097   0.107
 38 A    39 A    40 A    41 A    42 A    43 A    44 A    45 A                  
  0.109   0.114   0.127   0.137   0.157   0.181   0.185   0.194
 46 A    47 A    48 A    49 A    50 A    51 A    52 A    53 A                  
  0.332   0.341   0.351   0.371   0.385   0.397   0.411   0.422
 54 A    55 A    56 A    57 A    58 A    59 A    60 A    61 A                  
  0.430   0.498   0.530   0.570   0.595   0.659   0.664   0.712
 62 A    63 A    64 A    65 A    66 A    67 A    68 A    69 A                  
  0.724   0.775   0.790   0.815   0.820   0.874   0.888   0.889
 70 A    71 A    72 A    73 A    74 A    75 A    76 A    77 A                  
  0.911   1.015   1.079   1.097   1.154   1.311   1.395   1.581
 78 A    79 A    80 A    81 A    82 A    83 A    84 A    85 A                  
  1.640   1.647   1.773   1.832   1.843   1.940   1.972   2.004
 86 A    87 A    88 A    89 A    90 A    91 A    92 A    93 A                  
  2.235   2.298   2.339   2.405   4.187   4.191   4.221   4.233
 94 A    95 A    96 A    97 A    98 A    99 A   100 A   101 A                  
  4.516   4.533   4.547   4.549   4.594   4.752   6.897   6.938
102 A   103 A   104 A   105 A   106 A   107 A   108 A   109 A                  
  6.945   7.180   7.270   7.458   8.203   8.227   8.280  14.712
110 A   111 A   112 A   113 A   114 A   115 A   116 A   117 A                  
 14.751  14.760  14.781  14.856  14.880  49.462  68.732 165.861
118 A   119 A   120 A   121 A   122 A   123 A   124 A   125 A                  
166.066 293.886 293.908 293.9771028.402
126 A   127 A   128 A   129 A   130 A                                          

 Occupation and symmetry of molecular orbitals

 Point group: C1 (1 irreducible representation).

                           A     All 
 -------------------------------------
 All molecular orbitals:
  - Alpha                  130   130 
  - Beta                   130   130 
 -------------------------------------
 Alpha orbitals:
  - Frozen occupied        20    20  
  - Active occupied        17    17  
  - Active virtual         93    93  
  - Frozen virtual         0     0   
 -------------------------------------
 Beta orbitals:
  - Frozen occupied        20    20  
  - Active occupied        17    17  
  - Active virtual         93    93  
  - Frozen virtual         0     0   
 -------------------------------------

 Import integrals:   CPU 0.00 s  wall 0.00 s

 Import integrals:   CPU 41.89 s  wall 11.08 s

 MP2 amplitudes:   CPU 0.12 s  wall 0.08 s

Running a double precision version
           CCSD T amplitudes will be solved using DIIS.

           Start     Size      MaxIter   EConv     TConv     
           3         7         100       1.00e-07  1.00e-05  
 ------------------------------------------------------------------------------
           Energy (a.u.)   Ediff      Tdiff       Comment
 ------------------------------------------------------------------------------
         -3354.03277260                           
     1   -3354.02345052   9.32e-03   7.83e-01     
     2   -3354.04507825   2.16e-02   9.98e-02     
     3   -3354.04469806   3.80e-04   4.34e-02     
     4   -3354.04697365   2.28e-03   1.67e-02     Switched to DIIS steps.
     5   -3354.04779235   8.19e-04   1.36e-02     
     6   -3354.04781789   2.55e-05   2.69e-03     
     7   -3354.04781092   6.97e-06   1.28e-03     
     8   -3354.04781211   1.20e-06   2.58e-04     
     9   -3354.04781273   6.15e-07   1.22e-04     
    10   -3354.04781267   5.81e-08   4.67e-05     
    11   -3354.04781294   2.73e-07   2.69e-05     
    12   -3354.04781300   5.26e-08   1.52e-05     
    13   -3354.04781290   9.53e-08   3.76e-06     
 ------------------------------------------------------------------------------
         -3354.04781290                           CCSD T converged.

End of double precision
 SCF energy                 = -3353.32384576
 MP2 energy                 = -3354.03277260
 CCSD correlation energy     =    -0.72396714
 CCSD total energy           = -3354.04781290

 CCSD  T1^2 = 0.0125  T2^2 = 0.2762  Leading amplitudes:

 Amplitude    Orbitals with energies
  0.0257       31 (A) A                  ->    38 (A) A                   
              -0.6964                         -0.0157                     
  0.0257       31 (A) B                  ->    38 (A) B                   
              -0.6964                         -0.0157                     
  0.0211       37 (A) A                  ->    58 (A) A                   
              -0.3593                          0.3850                     
  0.0211       37 (A) B                  ->    58 (A) B                   
              -0.3593                          0.3850                     

 Amplitude    Orbitals with energies
 -0.1445       37 (A) A      37 (A) B    ->    38 (A) A      38 (A) B     
              -0.3593       -0.3593           -0.0157       -0.0157       
  0.1445       37 (A) A      37 (A) B    ->    38 (A) B      38 (A) A     
              -0.3593       -0.3593           -0.0157       -0.0157       
  0.1445       37 (A) B      37 (A) A    ->    38 (A) A      38 (A) B     
              -0.3593       -0.3593           -0.0157       -0.0157       
 -0.1445       37 (A) B      37 (A) A    ->    38 (A) B      38 (A) A     
              -0.3593       -0.3593           -0.0157       -0.0157       

 Computing CCSD intemediates for later calculations in double precision
 Finished.

Running a double precision version
           CCSD Lambda amplitudes will be solved using DIIS.
           Start     Size      MaxIter   EConv     LConv     
           3         7         100       1.00e-07  1.00e-05  
 ------------------------------------------------------------------------------
            Enorm      Ldiff       Comment
 ------------------------------------------------------------------------------
     1     6.25e-02   4.45e-02     
     2     1.76e-02   7.33e-03     
     3     7.37e-03   1.79e-03     
     4     3.99e-03   1.30e-03     Switched to DIIS steps.
     5     1.05e-03   7.34e-04     
     6     5.00e-04   1.56e-04     
     7     1.46e-04   4.00e-05     
     8     6.30e-05   2.33e-06     
     9     2.36e-05   3.68e-06     
    10     9.53e-06   1.70e-06     
    11     4.22e-06   4.74e-07     
    12     1.60e-06   2.23e-07     
    13     8.56e-07   2.85e-09     
    14     4.05e-07   2.07e-08     
    15     1.86e-07   1.76e-09     
    16     8.83e-08   1.97e-09     
 ------------------------------------------------------------------------------
                                   CCSD Lambda converged.

 Computing density matrices in double precision...
           Orbital response amplitudes will be solved using DIIS.
           Start     Size      MaxIter   EConv     LConv     
           3         7         100       1.00e-06  1.00e-06  
 ------------------------------------------------------------------------------
            Enorm      Ldiff       Comment
 ------------------------------------------------------------------------------
     1     1.16e-01   6.12e-03     
     2     1.18e-01   7.92e-03     
     3     1.46e-01   3.18e-02     
     4     1.24e-02   6.68e-02     Switched to DIIS steps.
     5     4.74e-03   1.74e-03     
     6     1.25e-03   9.01e-05     
     7     2.50e-04   1.67e-04     
     8     1.33e-04   6.99e-05     
     9     4.04e-05   2.06e-05     
    10     1.42e-05   3.29e-06     
    11     4.81e-06   2.62e-07     
    12     1.45e-06   3.26e-07     
    13     4.11e-07   2.01e-07     
 ------------------------------------------------------------------------------
                                   Orbital response converged.

 Computing density matrices... Done.
 CCSD calculation:   CPU 1473.15 s  wall 376.35 s

 Transferring MO TPDM to AO TPDM
 Transferring g2_o1o1o1o1
 Transferring g2_o1o1o1v1
 Transferring g2_o1o1v1v1
 Transferring g2_o1v1o1v1
 Transferring g2_o1v1v1v1
 Transferring g2_v1v1v1v1
 Adding separable TPDM
 Computing TPDM gradient
 --------------------------------------------------------
 2e gradient
  Atom          X               Y               Z
 --------------------------------------------------------
    1        -43.427905       17.943209        0.000000  
    2          5.345638      -34.621353       -0.000000  
    3         31.890055       -2.961832        0.000000  
    4          6.192212       19.639976       -0.000000  
 --------------------------------------------------------
 --------------------------------------------------------
 Final gradient
  Atom          X               Y               Z
 --------------------------------------------------------
    1        -43.427905       17.943209        0.000000  
    2          5.345638      -34.621353       -0.000000  
    3         31.890055       -2.961832        0.000000  
    4          6.192212       19.639976       -0.000000  
 --------------------------------------------------------
[truncated: 36,594 more chars]
