# Supplementary material for: Geometric and energetic data from ab initio calculations of haloethene, haloimine, halomethylenephosphine, haloiminophosphine, halodiazene, halodiphosphene and halocyclopropane
Source: Data Brief. 2019 Nov 2;27:104738. doi: 10.1016/j.dib.2019.104738 (PMC6861602; doi:10.1016/j.dib.2019.104738)
Supplement: Multimedia component 8 [file mmc8.zip › PP/CCSD/freq/FEPPClE.out]

Q-Chem Developer Version!
                  Welcome to Q-Chem
     A Quantum Leap Into The Future Of Chemistry


 Q-Chem 5.1, Q-Chem, Inc., Pleasanton, CA (2018)

 Yihan Shao,  Zhengting Gan,  E. Epifanovsky,  A. T. B. Gilbert,  M. Wormit,  
 J. Kussmann,  A. W. Lange,  A. Behn,  Jia Deng,  Xintian Feng,  D. Ghosh,  
 M. Goldey,  P. R. Horn,  L. D. Jacobson,  I. Kaliman,  T. Kus,  A. Landau,  
 Jie Liu,  E. I. Proynov,  R. M. Richard,  R. P. Steele,  E. J. Sundstrom,  
 H. L. Woodcock III,  P. M. Zimmerman,  D. Zuev,  B. Albrecht,  E. Alguire,  
 S. A. Baeppler,  D. Barton,  Z. Benda,  Y. A. Bernard,  E. J. Berquist,  
 K. B. Bravaya,  H. Burton,  D. Casanova,  Chun-Min Chang,  Yunqing Chen,  
 A. Chien,  K. D. Closser,  M. P. Coons,  S. Coriani,  S. Dasgupta,  
 A. L. Dempwolff,  M. Diedenhofen,  Hainam Do,  R. G. Edgar,  Po-Tung Fang,  
 S. Faraji,  S. Fatehi,  Qingguo Feng,  K. D. Fenk,  J. Fosso-Tande,  
 Qinghui Ge,  A. Ghysels,  G. Gidofalvi,  J. Gomes,  J. Gonthier,  A. Gunina,  
 D. Hait,  M. W. D. Hanson-Heine,  P. H. P. Harbach,  A. W. Hauser,  
 J. E. Herr,  E. G. Hohenstein,  Z. C. Holden,  Kerwin Hui,  B. C. Huynh,  
 T.-C. Jagau,  Hyunjun Ji,  B. Kaduk,  K. Khistyaev,  Jaehoon Kim,  
 P. Klunzinger,  K. Koh,  D. Kosenkov,  L. Koulias,  T. Kowalczyk,  
 C. M. Krauter,  A. Kunitsa,  Ka Un Lao,  A. Laurent,  K. V. Lawler,  
 Joonho Lee,  D. Lefrancois,  S. Lehtola,  D. S. Levine,  Yi-Pei Li,  
 You-Sheng Lin,  Fenglai Liu,  E. Livshits,  A. Luenser,  P. Manohar,  
 E. Mansoor,  S. F. Manzer,  Shan-Ping Mao,  Yuezhi Mao,  N. Mardirossian,  
 A. V. Marenich,  T. Markovich,  L. A. Martinez-Martinez,  S. A. Maurer,  
 N. J. Mayhall,  S. C. McKenzie,  J.-M. Mewes,  A. F. Morrison,  
 J. W. Mullinax,  K. Nanda,  T. S. Nguyen-Beck,  R. Olivares-Amaya,  
 J. A. Parkhill,  T. M. Perrine,  F. Plasser,  P. Pokhilko,  S. Prager,  
 A. Prociuk,  E. Ramos,  D. R. Rehn,  F. Rob,  M. Schneider,  N. Sergueev,  
 S. M. Sharada,  S. Sharma,  D. W. Small,  T. Stauch,  T. Stein,  
 Yu-Chuan Su,  A. J. W. Thom,  A. Tkatchenko,  T. Tsuchimochi,  N. M. Tubman,  
 L. Vogt,  M. L. Vidal,  O. Vydrov,  M. A. Watson,  J. Wenzel,  
 M. de Wergifosse,  T. A. Wesolowski,  A. White,  J. Witte,  A. Yamada,  
 Jun Yang,  K. Yao,  S. Yeganeh,  S. R. Yost,  Zhi-Qiang You,  A. Zech,  
 Igor Ying Zhang,  Xing Zhang,  Yan Zhao,  Ying Zhu,  B. R. Brooks,  
 G. K. L. Chan,  C. J. Cramer,  M. S. Gordon,  W. J. Hehre,  A. Klamt,  
 M. W. Schmidt,  C. D. Sherrill,  D. G. Truhlar,  A. Aspuru-Guzik,  R. Baer,  
 A. T. Bell,  N. A. Besley,  Jeng-Da Chai,  A. E. DePrince, III,  
 R. A. DiStasio Jr.,  A. Dreuw,  B. D. Dunietz,  T. R. Furlani,  
 Chao-Ping Hsu,  Yousung Jung,  Jing Kong,  D. S. Lambrecht,  WanZhen Liang,  
 C. Ochsenfeld,  V. A. Rassolov,  L. V. Slipchenko,  J. E. Subotnik,  
 T. Van Voorhis,  J. M. Herbert,  A. I. Krylov,  P. M. W. Gill,  M. Head-Gordon

 Contributors to earlier versions of Q-Chem not listed above: 
 R. D. Adamson,  B. Austin,  J. Baker,  G. J. O. Beran,  K. Brandhorst,  
 S. T. Brown,  E. F. C. Byrd,  A. K. Chakraborty,  C.-L. Cheng,  
 Siu Hung Chien,  D. M. Chipman,  D. L. Crittenden,  H. Dachsel,  
 R. J. Doerksen,  A. D. Dutoi,  L. Fusti-Molnar,  W. A. Goddard III,  
 A. Golubeva-Zadorozhnaya,  S. R. Gwaltney,  G. Hawkins,  A. Heyden,  
 S. Hirata,  G. Kedziora,  F. J. Keil,  C. Kelley,  Jihan Kim,  R. A. King,  
 R. Z. Khaliullin,  P. P. Korambath,  W. Kurlancheek,  A. M. Lee,  M. S. Lee,  
 S. V. Levchenko,  Ching Yeh Lin,  D. Liotard,  R. C. Lochan,  I. Lotan,  
 P. E. Maslen,  N. Nair,  D. P. O'Neill,  D. Neuhauser,  E. Neuscamman,  
 C. M. Oana,  R. Olson,  B. Peters,  R. Peverati,  P. A. Pieniazek,  
 Y. M. Rhee,  J. Ritchie,  M. A. Rohrdanz,  E. Rosta,  N. J. Russ,  
 H. F. Schaefer III,  N. E. Schultz,  N. Shenvi,  A. C. Simmonett,  A. Sodt,  
 D. Stuck,  K. S. Thanthiriwatte,  V. Vanovschi,  Tao Wang,  A. Warshel,  
 C. F. Williams,  Q. Wu,  X. Xu,  W. Zhang

 Please cite Q-Chem as follows:
 Y. Shao et al., Mol. Phys. 113, 184-215 (2015)
 DOI: 10.1080/00268976.2014.952696

 Q-Chem 5.1.2 for Intel X86 EM64T Linux

 Parts of Q-Chem use Armadillo 8.300.2 (Tropical Shenanigans).
 http://arma.sourceforge.net/

 Q-Chem begins on Tue May  7 06:23:54 2019  

Host: 
0

     Scratch files written to /scratch/taweetham/qchem4497//
Input Ideriv = 1
Curr. Ideriv = -1
Max.  Ideriv = 1


!!********************************************.
!!******************Warning*******************.
!!Desired Analytical derivatives not available.
!!Finite difference job might take a long time.
!!********************************************.
!!********************************************.


 2-order derivative to be evaluated numerically with 1-order analytical derivatives

Checking the input file for inconsistencies... 	...done.

--------------------------------------------------------------
User input:
--------------------------------------------------------------
F=Cl_c.out
$molecule
0 1
P 
P  1 2.047475
F  2 1.621973 1 106.229204
Cl 1 2.066957 2 106.166216 3 -0.000000 0
$end

$rem
   JOB_TYPE 	FREQUENCY
   BASIS 		6-311++G**
   METHOD	ccsd
   MEM_TOTAL	30000
   N_FROZEN_CORE      FC
$end


--------------------------------------------------------------
 ----------------------------------------------------------------
             Standard Nuclear Orientation (Angstroms)
    I     Atom           X                Y                Z
 ----------------------------------------------------------------
    1      P       0.3913429845    -1.0844269495    -0.0000000000
    2      P      -1.5011091562    -0.3029035841    -0.0000000000
    3      F      -1.3256589041     1.3095521895     0.0000000000
    4      Cl      1.6810248655     0.5308228410     0.0000000000
 ----------------------------------------------------------------
 Molecular Point Group                 Cs    NOp =  2
 Largest Abelian Subgroup              Cs    NOp =  2
 Nuclear Repulsion Energy =   258.8188953551 hartrees
 There are       28 alpha and       28 beta electrons
 Requested basis set is 6-311++G(d,p)
 There are 45 shells and 112 basis functions
 Total memory of 30000MB is distributed as follows: 
   QALLOC including MEM_STATIC uses 192MB
   MEM_STATIC is set to 192MB
   CCMAN JOB total memory use is  29808MB
 Warning: actual memory use might exceed 30000MB

 Total QAlloc Memory Limit    192 MB
 Mega-Array Size       188 MB
 MEM_STATIC part       192 MB

                       Distance Matrix (Angstroms)
             P (  1)   P (  2)   F (  3)
   P (  2)  2.047475
   F (  3)  2.946054  1.621973
   Cl(  4)  2.066957  3.289540  3.105892

 A cutoff of  1.0D-14 yielded    919 shell pairs
 There are      6058 function pairs (      6520 Cartesian)

 -------------------------------------------------------
 OpenMP Integral Computing Module                       
 Release: version 1.0, May 2013, Q-Chem Inc. Pittsburgh 
 -------------------------------------------------------
 Integral Job Info:
 Integral job number is                      11
 Integral operator is                         1
 short-range coefficients                     0
 long-range coefficients              100000000
 Omega coefficients                           0
 if combine SR and LR in K                    0
 Integral screening is                        0
 Integral computing path is                   2
 max size of driver memory is            800000
 size of driver memory is                593474
 size of scratch memory is              8114252
 max col of scratch BK array               1296
 max len of scratch array in speh3          155
 max len of scratch index in speh4           18
 max int batch size is                      520
 min int batch size is                       52
 fixed nKL is                                52
 max L of basis functions is                  2
 order of int derivative is                   0
 number of shells is                         45
 number of basis is                         116
 number of cartesian basis is               116
 number of contracted shell pairs           919
 number of primitive shell pairs           2542
 maxK2 (contraction) of shell pair           36
 max number of K2 of shell pair               1
 max number of CS2 of shell pair            112
 max number of PS2 of shell pair            240
 mem total for path MDJ                  513370
 -------------------------------------------------------
 Smallest overlap matrix eigenvalue = 7.31E-04
 Guess from superposition of atomic densities
 Warning:  Energy on first SCF cycle will be non-variational
 SAD guess density has 56.000000 electrons

 -----------------------------------------------------------------------
  General SCF calculation program by
  Eric Jon Sundstrom, Paul Horn, Yuezhi Mao, Dmitri Zuev, Alec White,
  David Stuck, Shaama M.S., Shane Yost, Joonho Lee, David Small,
  Daniel Levine, Susi Lehtola, Hugh Burton, Evgeny Epifanovsky
 -----------------------------------------------------------------------
 Hartree-Fock
 using 4 threads for integral computing
 -------------------------------------------------------
 OpenMP Integral computing Module                
 Release: version 2.0, May 2017, Q-Chem Inc. Pleasanton 
 -------------------------------------------------------
 A restricted SCF calculation will be
 performed using DIIS
 SCF converges when DIIS error is below 1.0e-08
 ---------------------------------------
  Cycle       Energy         DIIS error
 ---------------------------------------
    1   -1240.7520214844      4.43e-02  
    2   -1240.3951025457      5.89e-03  
    3   -1240.4409889199      3.64e-03  
    4   -1240.4559241579      6.30e-04  
    5   -1240.4567686474      2.04e-04  
    6   -1240.4569001594      5.01e-05  
    7   -1240.4569085032      1.49e-05  
    8   -1240.4569096431      5.27e-06  
    9   -1240.4569098057      2.08e-06  
   10   -1240.4569098318      8.47e-07  
   11   -1240.4569098352      2.61e-07  
   12   -1240.4569098357      8.19e-08  
   13   -1240.4569098357      1.53e-08  
   14   -1240.4569098358      3.00e-09  Convergence criterion met
 ---------------------------------------
 SCF time:   CPU 6.20s  wall 1.00s 
 SCF   energy in the final basis set =    -1240.4569098358
 Total energy in the final basis set =    -1240.4569098358


 ------------------------------------------------------------------------------

   CCMAN2: suite of methods based on coupled cluster
           and equation of motion theories.

   Components:
   * libvmm-1.3-trunk
     by Evgeny Epifanovsky, Ilya Kaliman.
   * libtensor-2.5-trunk
     by Evgeny Epifanovsky, Michael Wormit, Dmitry Zuev, Sam Manzer, 
        Ilya Kaliman.
   * libcc-2.5-trunk
     by Evgeny Epifanovsky, Arik Landau, Tomasz Kus, Kirill Khistyaev, 
        Dmitry Zuev, Prashant Manohar, Xintian Feng, Anna Krylov, 
        Matthew Goldey, Alec White, Thomas Jagau, Kaushik Nanda, 
        Anastasia Gunina, Alexander Kunitsa, Joonho Lee.

   CCMAN original authors:
   Anna I. Krylov, C. David Sherrill, Steven R. Gwaltney,
   Edward F. C. Byrd (2000)
   Sergey V. Levchenko, Lyudmila V. Slipchenko, Tao Wang,
   Ana-Maria C. Cristian (2003)
   Piotr A. Pieniazek, C. Melania Oana, Evgeny Epifanovsky (2007)
   Prashant Manohar (2009)

 ------------------------------------------------------------------------------


 Allocating and initializing 29808MB of RAM...
 Calculation will run on 4 cores.


 Alpha MOs, Restricted
 -- Occupied --                  
-104.86  -80.06  -80.03  -26.33  -10.59   -8.05   -8.05   -8.05
  1 A'    2 A'    3 A'    4 A'    5 A'    6 A'    1 A"    7 A'                 
 -7.592  -7.571  -5.485  -5.483  -5.483  -5.464  -5.462  -5.462
  8 A'    9 A'   10 A'   11 A'    2 A"   12 A'   13 A'    3 A"                 
 -1.627  -1.133  -0.925  -0.778  -0.701  -0.697  -0.632  -0.511
 14 A'   15 A'   16 A'   17 A'   18 A'    4 A"   19 A'   20 A'                 
 -0.509  -0.484  -0.402  -0.363
  5 A"   21 A'   22 A'    6 A"                                                 
 -- Virtual --                   
 -0.015   0.026   0.061   0.066   0.078   0.094   0.099   0.107
  7 A"   23 A'   24 A'   25 A'    8 A"   26 A'   27 A'   28 A'                 
  0.109   0.129   0.149   0.151   0.168   0.187   0.191   0.241
  9 A"   29 A'   10 A"   30 A'   31 A'   32 A'   33 A'   34 A'                 
  0.332   0.344   0.358   0.372   0.383   0.411   0.413   0.418
 35 A'   11 A"   36 A'   37 A'   12 A"   38 A'   39 A'   13 A"                 
  0.437   0.521   0.555   0.602   0.636   0.665   0.709   0.770
 40 A'   41 A'   42 A'   14 A"   43 A'   44 A'   15 A"   45 A'                 
  0.798   0.825   0.883   0.898   0.947   1.005   1.071   1.132
 46 A'   16 A"   47 A'   17 A"   48 A'   49 A'   18 A"   19 A"                 
  1.142   1.152   1.160   1.198   1.227   1.379   1.513   1.581
 50 A'   51 A'   52 A'   20 A"   53 A'   54 A'   55 A'   21 A"                 
  1.636   1.651   1.772   1.833   1.845   1.946   1.973   2.032
 56 A'   57 A'   22 A"   23 A"   58 A'   59 A'   60 A'   61 A'                 
  2.252   2.605   2.642   2.727   4.186   4.192   4.221   4.234
 62 A'   24 A"   63 A'   64 A'   25 A"   65 A'   26 A"   66 A'                 
  4.519   6.897   6.935   6.948   7.257   7.459  10.359  14.711
 67 A'   27 A"   68 A'   69 A'   70 A'   71 A'   72 A'   28 A"                 
 14.745  14.755  14.781  14.847  14.874  26.672  26.759  26.996
 29 A"   73 A'   74 A'   75 A'   76 A'   30 A"   77 A'   78 A'                 
 68.733 165.855 166.065 219.215
 79 A'   80 A'   81 A'   82 A'                                                 

 Beta MOs, Restricted
 -- Occupied --                  
-104.86  -80.06  -80.03  -26.33  -10.59   -8.05   -8.05   -8.05
  1 A'    2 A'    3 A'    4 A'    5 A'    6 A'    1 A"    7 A'                 
 -7.592  -7.571  -5.485  -5.483  -5.483  -5.464  -5.462  -5.462
  8 A'    9 A'   10 A'   11 A'    2 A"   12 A'   13 A'    3 A"                 
 -1.627  -1.133  -0.925  -0.778  -0.701  -0.697  -0.632  -0.511
 14 A'   15 A'   16 A'   17 A'   18 A'    4 A"   19 A'   20 A'                 
 -0.509  -0.484  -0.402  -0.363
  5 A"   21 A'   22 A'    6 A"                                                 
 -- Virtual --                   
 -0.015   0.026   0.061   0.066   0.078   0.094   0.099   0.107
  7 A"   23 A'   24 A'   25 A'    8 A"   26 A'   27 A'   28 A'                 
  0.109   0.129   0.149   0.151   0.168   0.187   0.191   0.241
  9 A"   29 A'   10 A"   30 A'   31 A'   32 A'   33 A'   34 A'                 
  0.332   0.344   0.358   0.372   0.383   0.411   0.413   0.418
 35 A'   11 A"   36 A'   37 A'   12 A"   38 A'   39 A'   13 A"                 
  0.437   0.521   0.555   0.602   0.636   0.665   0.709   0.770
 40 A'   41 A'   42 A'   14 A"   43 A'   44 A'   15 A"   45 A'                 
  0.798   0.825   0.883   0.898   0.947   1.005   1.071   1.132
 46 A'   16 A"   47 A'   17 A"   48 A'   49 A'   18 A"   19 A"                 
  1.142   1.152   1.160   1.198   1.227   1.379   1.513   1.581
 50 A'   51 A'   52 A'   20 A"   53 A'   54 A'   55 A'   21 A"                 
  1.636   1.651   1.772   1.833   1.845   1.946   1.973   2.032
 56 A'   57 A'   22 A"   23 A"   58 A'   59 A'   60 A'   61 A'                 
  2.252   2.605   2.642   2.727   4.186   4.192   4.221   4.234
 62 A'   24 A"   63 A'   64 A'   25 A"   65 A'   26 A"   66 A'                 
  4.519   6.897   6.935   6.948   7.257   7.459  10.359  14.711
 67 A'   27 A"   68 A'   69 A'   70 A'   71 A'   72 A'   28 A"                 
 14.745  14.755  14.781  14.847  14.874  26.672  26.759  26.996
 29 A"   73 A'   74 A'   75 A'   76 A'   30 A"   77 A'   78 A'                 
 68.733 165.855 166.065 219.215
 79 A'   80 A'   81 A'   82 A'                                                 

 Occupation and symmetry of molecular orbitals

 Point group: Cs (2 irreducible representations).

                           A'   A"    All 
 ------------------------------------------
 All molecular orbitals:
  - Alpha                  82   30    112 
  - Beta                   82   30    112 
 ------------------------------------------
 Alpha orbitals:
  - Frozen occupied        13   3     16  
  - Active occupied        9    3     12  
  - Active virtual         60   24    84  
  - Frozen virtual         0    0     0   
 ------------------------------------------
 Beta orbitals:
  - Frozen occupied        13   3     16  
  - Active occupied        9    3     12  
  - Active virtual         60   24    84  
  - Frozen virtual         0    0     0   
 ------------------------------------------

 Import integrals:   CPU 0.00 s  wall 0.00 s

 Import integrals:   CPU 18.13 s  wall 4.65 s

 MP2 amplitudes:   CPU 0.09 s  wall 0.07 s

Running a double precision version
           CCSD T amplitudes will be solved using DIIS.

           Start     Size      MaxIter   EConv     TConv     
           3         7         100       1.00e-07  1.00e-05  
 ------------------------------------------------------------------------------
           Energy (a.u.)   Ediff      Tdiff       Comment
 ------------------------------------------------------------------------------
         -1241.02364327                           
     1   -1241.03279286   9.15e-03   7.45e-01     
     2   -1241.05132190   1.85e-02   9.61e-02     
     3   -1241.05164281   3.21e-04   4.25e-02     
     4   -1241.05382631   2.18e-03   1.64e-02     Switched to DIIS steps.
     5   -1241.05464853   8.22e-04   1.36e-02     
     6   -1241.05468457   3.60e-05   2.59e-03     
     7   -1241.05467675   7.81e-06   1.29e-03     
     8   -1241.05467524   1.52e-06   2.41e-04     
     9   -1241.05467569   4.53e-07   1.13e-04     
    10   -1241.05467588   1.92e-07   4.14e-05     
    11   -1241.05467597   8.82e-08   2.55e-05     
    12   -1241.05467609   1.15e-07   1.44e-05     
    13   -1241.05467600   8.57e-08   3.69e-06     
 ------------------------------------------------------------------------------
         -1241.05467600                           CCSD T converged.

End of double precision
 SCF energy                 = -1240.45690984
 MP2 energy                 = -1241.02364327
 CCSD correlation energy     =    -0.59776617
 CCSD total energy           = -1241.05467600

 CCSD  T1^2 = 0.0121  T2^2 = 0.2609  Leading amplitudes:

 Amplitude    Orbitals with energies
 -0.0250       4 (A") A                  ->    7 (A") A                   
              -0.6968                         -0.0151                     
 -0.0250       4 (A") B                  ->    7 (A") B                   
              -0.6968                         -0.0151                     
 -0.0216       6 (A") A                  ->    12 (A") A                  
              -0.3633                          0.3832                     
 -0.0216       6 (A") B                  ->    12 (A") B                  
              -0.3633                          0.3832                     

 Amplitude    Orbitals with energies
 -0.1549       6 (A") A      6 (A") B    ->    7 (A") A      7 (A") B     
              -0.3633       -0.3633           -0.0151       -0.0151       
  0.1549       6 (A") A      6 (A") B    ->    7 (A") B      7 (A") A     
              -0.3633       -0.3633           -0.0151       -0.0151       
  0.1549       6 (A") B      6 (A") A    ->    7 (A") A      7 (A") B     
              -0.3633       -0.3633           -0.0151       -0.0151       
 -0.1549       6 (A") B      6 (A") A    ->    7 (A") B      7 (A") A     
              -0.3633       -0.3633           -0.0151       -0.0151       

 Computing CCSD intemediates for later calculations in double precision
 Finished.

Running a double precision version
           CCSD Lambda amplitudes will be solved using DIIS.
           Start     Size      MaxIter   EConv     LConv     
           3         7         100       1.00e-07  1.00e-05  
 ------------------------------------------------------------------------------
            Enorm      Ldiff       Comment
 ------------------------------------------------------------------------------
     1     6.10e-02   4.42e-02     
     2     1.72e-02   7.60e-03     
     3     7.25e-03   1.90e-03     
     4     3.95e-03   1.32e-03     Switched to DIIS steps.
     5     1.01e-03   7.60e-04     
     6     4.78e-04   1.48e-04     
     7     1.31e-04   3.97e-05     
     8     5.63e-05   2.55e-06     
     9     2.04e-05   3.23e-06     
    10     8.40e-06   1.55e-06     
    11     3.66e-06   4.64e-07     
    12     1.41e-06   2.31e-07     
    13     7.61e-07   1.30e-08     
    14     3.59e-07   2.49e-08     
    15     1.63e-07   2.00e-10     
    16     7.53e-08   1.67e-09     
 ------------------------------------------------------------------------------
                                   CCSD Lambda converged.

 Computing density matrices in double precision...
           Orbital response amplitudes will be solved using DIIS.
           Start     Size      MaxIter   EConv     LConv     
           3         7         100       1.00e-06  1.00e-06  
 ------------------------------------------------------------------------------
            Enorm      Ldiff       Comment
 ------------------------------------------------------------------------------
     1     8.26e-02   8.12e-04     
     2     4.85e-02   2.66e-02     
     3     4.78e-02   2.43e-02     
     4     1.38e-02   1.95e-02     Switched to DIIS steps.
     5     2.88e-03   1.09e-03     
     6     3.48e-04   3.84e-04     
     7     1.75e-04   5.06e-05     
     8     4.48e-05   1.24e-05     
     9     1.57e-05   7.76e-08     
    10     5.99e-06   6.37e-07     
    11     1.99e-06   1.77e-07     
    12     6.34e-07   3.31e-07     
 ------------------------------------------------------------------------------
                                   Orbital response converged.

 Computing density matrices... Done.
 CCSD calculation:   CPU 161.25 s  wall 43.27 s

 Transferring MO TPDM to AO TPDM
 Transferring g2_o1o1o1o1
 Transferring g2_o1o1o1v1
 Transferring g2_o1o1v1v1
 Transferring g2_o1v1o1v1
 Transferring g2_o1v1v1v1
 Transferring g2_v1v1v1v1
 Adding separable TPDM
 Computing TPDM gradient
 --------------------------------------------------------
 2e gradient
  Atom          X               Y               Z
 --------------------------------------------------------
    1         -8.598638       24.324963       -0.000000  
    2         24.474358        7.503727       -0.000000  
    3          5.385914      -17.855522        0.000000  
    4        -21.261634      -13.973168        0.000000  
 --------------------------------------------------------
 --------------------------------------------------------
 Final gradient
  Atom          X               Y               Z
 --------------------------------------------------------
    1         -8.598638       24.324963       -0.000000  
    2         24.474358        7.503727       -0.000000  
    3          5.385914      -17.855522        0.000000  
    4        -21.261634      -13.973168        0.000000  
 --------------------------------------------------------
 Analytic gradient from two-electron contribution:   CPU 121.31 s  wall 34.60 s

 Total ccman2 time:   CPU 303.56 s  wall 83.46 s


 --------------------------------------------------------------
             Orbital Energies (a.u.) and Symmetries
 --------------------------------------------------------------

 Alpha MOs, Restricted
 -- Occupied --                  
-104.86  -80.06  -80.03  -26.33  -10.59   -8.05   -8.05   -7.59
  1 A'    2 A'    3 A'    4 A'    5 A'    6 A'    7 A'    8 A'                 
 -7.571  -5.485  -5.483  -5.464  -5.462  -8.050  -5.483  -5.462
  9 A'   10 A'   11 A'   12 A'   13 A'    1 A"    2 A"    3 A"                 
 -1.627  -1.133  -0.925  -0.778  -0.701  -0.632  -0.511  -0.484
 14 A'   15 A'   16 A'   17 A'   18 A'   19 A'   20 A'   21 A'                 
 -0.402  -0.697  -0.509  -0.363
 22 A'    4 A"    5 A"    6 A"                                                 
 -- Virtual --                   
  0.026   0.061   0.066   0.094   0.099   0.107   0.129   0.151
 23 A'   24 A'   25 A'   26 A'   27 A'   28 A'   29 A'   30 A'                 
  0.168   0.187   0.191   0.241   0.332   0.358   0.372   0.411
 31 A'   32 A'   33 A'   34 A'   35 A'   36 A'   37 A'   38 A'                 
  0.413   0.437   0.521   0.555   0.636   0.665   0.770   0.798
 39 A'   40 A'   41 A'   42 A'   43 A'   44 A'   45 A'   46 A'                 
  0.883   0.947   1.005   1.142   1.152   1.160   1.227   1.379
 47 A'   48 A'   49 A'   50 A'   51 A'   52 A'   53 A'   54 A'                 
  1.513   1.636   1.651   1.845   1.946   1.973   2.032   2.252
 55 A'   56 A'   57 A'   58 A'   59 A'   60 A'   61 A'   62 A'                 
  2.642   2.727   4.192   4.234   4.519   6.935   6.948   7.257
 63 A'   64 A'   65 A'   66 A'   67 A'   68 A'   69 A'   70 A'                 
  7.459  10.359  14.755  14.781  14.847  14.874  26.759  26.996
 71 A'   72 A'   73 A'   74 A'   75 A'   76 A'   77 A'   78 A'                 
 68.733 165.855 166.065 219.215  -0.015   0.078   0.109   0.149
 79 A'   80 A'   81 A'   82 A'    7 A"    8 A"    9 A"   10 A"                 
  0.344   0.383   0.418   0.602   0.709   0.825   0.898   1.071
 11 A"   12 A"   13 A"   14 A"   15 A"   16 A"   17 A"   18 A"                 
  1.132   1.198   1.581   1.772   1.833   2.605   4.186   4.221
 19 A"   20 A"   21 A"   22 A"   23 A"   24 A"   25 A"   26 A"                 
  6.897  14.711  14.745  26.672
 27 A"   28 A"   29 A"   30 A"                                                 

 Beta MOs, Restricted
 -- Occupied --                  
-104.86  -80.06  -80.03  -26.33  -10.59   -8.05   -8.05   -7.59
  1 A'    2 A'    3 A'    4 A'    5 A'    6 A'    7 A'    8 A'                 
 -7.571  -5.485  -5.483  -5.464  -5.462  -8.050  -5.483  -5.462
  9 A'   10 A'   11 A'   12 A'   13 A'    1 A"    2 A"    3 A"                 
 -1.627  -1.133  -0.925  -0.778  -0.701  -0.632  -0.511  -0.484
 14 A'   15 A'   16 A'   17 A'   18 A'   19 A'   20 A'   21 A'                 
 -0.402  -0.697  -0.509  -0.363
 22 A'    4 A"    5 A"    6 A"                                                 
 -- Virtual --                   
  0.026   0.061   0.066   0.094   0.099   0.107   0.129   0.151
 23 A'   24 A'   25 A'   26 A'   27 A'   28 A'   29 A'   30 A'                 
  0.168   0.187   0.191   0.241   0.332   0.358   0.372   0.411
 31 A'   32 A'   33 A'   34 A'   35 A'   36 A'   37 A'   38 A'                 
  0.413   0.437   0.521   0.555   0.636   0.665   0.770   0.798
 39 A'   40 A'   41 A'   42 A'   43 A'   44 A'   45 A'   46 A'                 
  0.883   0.947   1.005   1.142   1.152   1.160   1.227   1.379
 47 A'   48 A'   49 A'   50 A'   51 A'   52 A'   53 A'   54 A'                 
  1.513   1.636   1.651   1.845   1.946   1.973   2.032   2.252
 55 A'   56 A'   57 A'   58 A'   59 A'   60 A'   61 A'   62 A'                 
  2.642   2.727   4.192   4.234   4.519   6.935   6.948   7.257
 63 A'   64 A'   65 A'   66 A'   67 A'   68 A'   69 A'   70 A'                 
  7.459  10.359  14.755  14.781  14.847  14.874  26.759  26.996
 71 A'   72 A'   73 A'   74 A'   75 A'   76 A'   77 A'   78 A'                 
 68.733 165.855 166.065 219.215  -0.015   0.078   0.109   0.149
 79 A'   80 A'   81 A'   82 A'    7 A"    8 A"    9 A"   10 A"                 
  0.344   0.383   0.418   0.602   0.709   0.825   0.898   1.071
 11 A"   12 A"   13 A"   14 A"   15 A"   16 A"   17 A"   18 A"                 
  1.132   1.198   1.581   1.772   1.833   2.605   4.186   4.221
 19 A"   20 A"   21 A"   22 A"   23 A"   24 A"   25 A"   26 A"                 
  6.897  14.711  14.745  26.672
 27 A"   28 A"   29 A"   30 A"                                                 
 --------------------------------------------------------------

          Ground-State Mulliken Net Atomic Charges

     Atom                 Charge (a.u.)
  ----------------------------------------
      1 P                     0.138950
      2 P                     0.148371
      3 F                    -0.199897
      4 Cl                   -0.087424
  ----------------------------------------
  Sum of atomic charges =    -0.000000

 -----------------------------------------------------------------
                    Cartesian Multipole Moments
 -----------------------------------------------------------------
    Charge (ESU x 10^10)
                -0.0000
    Dipole Moment (Debye)
         X      -0.6678      Y      -1.5673      Z       0.0000
       Tot       1.7036
    Quadrupole Moments (Debye-Ang)
        XX     -44.9873     XY       1.1119     YY     -46.2267
        XZ       0.0000     YZ       0.0000     ZZ     -43.5562
    Octopole Moments (Debye-Ang^2)
       XXX      -2.0459    XXY       5.0685    XYY       1.6775
       YYY      13.2063    XXZ       0.0000    XYZ       0.0000
       YYZ       0.0000    XZZ      -1.0277    YZZ       5.7628
       ZZZ      -0.0000
    Hexadecapole Moments (Debye-Ang^3)
      XXXX    -521.4720   XXXY     -11.3457   XXYY    -124.6862
      XYYY       1.7487   YYYY    -239.7674   XXXZ       0.0000
      XXYZ       0.0000   XYYZ       0.0000   YYYZ       0.0000
      XXZZ     -96.2799   XYZZ      -5.1547   YYZZ     -50.1380
      XZZZ       0.0000   YZZZ       0.0000   ZZZZ     -60.6662
 -----------------------------------------------------------------
 DrvMan completing analytic gradient of the correlated energy
 Correlated dipole moment
            1
    1  -0.2627211
    2  -0.6166048
    3   0.0000000
 Energy read as -1241.054676001
 Full Analytical Gradient: (in a.u., or Hartree/Bohr)
             1             2             3             4
    1   -0.00003518    0.00002441    0.00000281    0.00000795
    2    0.00000272    0.00002211   -0.00003743    0.00001260
    3    0.00000000   -0.00000000    0.00000000   -0.00000000
 Gradient time:  CPU 0.67 s  wall 0.64 s
 ######################################################
 ######################################################
 # Starting finite difference calculation for IDERIV  #
 Finite diff step size:  1.88973e-03 a.u.
 ----------------------------------------------------------------
             Standard Nuclear Orientation (Angstroms)
    I     Atom           X                Y                Z
 ----------------------------------------------------------------
    1      P       0.3923429845    -1.0844269495    -0.0000000000
    2      P      -1.5011091562    -0.3029035841    -0.0000000000
    3      F      -1.3256589041     1.3095521895     0.0000000000
    4      Cl      1.6810248655     0.5308228410     0.0000000000
 ----------------------------------------------------------------
 Nuclear Repulsion Energy =   258.8075663395 hartrees
 There are       28 alpha and       28 beta electrons

                       Distance Matrix (Angstroms)
             P (  1)   P (  2)   F (  3)
   P (  2)  2.048399
   F (  3)  2.946636  1.621973
   Cl(  4)  2.066333  3.289540  3.105892

 Requested basis set is 6-311++G(d,p)
 There are 45 shells and 112 basis functions
 A cutoff of  1.0D-14 yielded    919 shell pairs
 There are      6058 function pairs (      6520 Cartesian)
 Smallest overlap matrix eigenvalue = 7.32E-04
 Guess MOs from SCF MO coefficient file

 -----------------------------------------------------------------------
  General SCF calculation program by
  Eric Jon Sundstrom, Paul Horn, Yuezhi Mao, Dmitri Zuev, Alec White,
  David Stuck, Shaama M.S., Shane Yost, Joonho Lee, David Small,
  Daniel Levine, Susi Lehtola, Hugh Burton, Evgeny Epifanovsky
 -----------------------------------------------------------------------
 Hartree-Fock
 using 4 threads for integral computing
 -------------------------------------------------------
 OpenMP Integral computing Module                
 Release: version 2.0, May 2017, Q-Chem Inc. Pleasanton 
 -------------------------------------------------------
 A restricted SCF calculation will be
 performed using DIIS
 SCF converges when DIIS error is below 1.0e-08
 ---------------------------------------
  Cycle       Energy         DIIS error
 ---------------------------------------
    1   -1240.4568807115      1.13e-05  
    2   -1240.4568810160      3.05e-06  
    3   -1240.4568810430      1.24e-06  
    4   -1240.4568810468      4.07e-07  
    5   -1240.4568810474      1.38e-07  
    6   -1240.4568810475      5.66e-08  
    7   -1240.4568810475      2.20e-08  
    8   -1240.4568810475      9.95e-09  Convergence criterion met
 ---------------------------------------
 SCF time:   CPU 3.51s  wall 1.00s 
 SCF   energy in the final basis set =    -1240.4568810475
 Total energy in the final basis set =    -1240.4568810475


 ------------------------------------------------------------------------------

   CCMAN2: suite of methods based on coupled cluster
           and equation of motion theories.

   Components:
   * libvmm-1.3-trunk
     by Evgeny Epifanovsky, Ilya Kaliman.
   * libtensor-2.5-trunk
     by Evgeny Epifanovsky, Michael Wormit, Dmitry Zuev, Sam Manzer, 
        Ilya Kaliman.
   * libcc-2.5-trunk
     by Evgeny Epifanovsky, Arik Landau, Tomasz Kus, Kirill Khistyaev, 
        Dmitry Zuev, Prashant Manohar, Xintian Feng, Anna Krylov, 
        Matthew Goldey, Alec White, Thomas Jagau, Kaushik Nanda, 
        Anastasia Gunina, Alexander Kunitsa, Joonho Lee.

   CCMAN original authors:
   Anna I. Krylov, C. David Sherrill, Steven R. Gwaltney,
   Edward F. C. Byrd (2000)
   Sergey V. Levchenko, Lyudmila V. Slipchenko, Tao Wang,
   Ana-Maria C. Cristian (2003)
   Piotr A. Pieniazek, C. Melania Oana, Evgeny Epifanovsky (2007)
   Prashant Manohar (2009)

 ------------------------------------------------------------------------------


 Allocating and initializing 29808MB of RAM...
 Calculation will run on 4 cores.


 Alpha MOs, Restricted
 -- Occupied --                  
-104.86  -80.06  -80.03  -26.33  -10.59   -8.05   -8.05   -8.05
  1 A     2 A     3 A     4 A     5 A     6 A     7 A     8 A                  
 -7.592  -7.571  -5.485  -5.483  -5.483  -5.464  -5.462  -5.462
  9 A    10 A    11 A    12 A    13 A    14 A    15 A    16 A                  
 -1.627  -1.133  -0.925  -0.778  -0.701  -0.697  -0.632  -0.511
 17 A    18 A    19 A    20 A    21 A    22 A    23 A    24 A                  
 -0.509  -0.484  -0.402  -0.363
 25 A    26 A    27 A    28 A                                                  
 -- Virtual --                   
 -0.015   0.026   0.061   0.066   0.078   0.094   0.099   0.107
 29 A    30 A    31 A    32 A    33 A    34 A    35 A    36 A                  
  0.109   0.129   0.149   0.151   0.168   0.186   0.191   0.241
 37 A    38 A    39 A    40 A    41 A    42 A    43 A    44 A                  
  0.332   0.344   0.358   0.372   0.383   0.411   0.413   0.418
 45 A    46 A    47 A    48 A    49 A    50 A    51 A    52 A                  
  0.437   0.521   0.555   0.602   0.636   0.665   0.709   0.770
 53 A    54 A    55 A    56 A    57 A    58 A    59 A    60 A                  
  0.798   0.825   0.883   0.898   0.947   1.004   1.071   1.132
 61 A    62 A    63 A    64 A    65 A    66 A    67 A    68 A                  
  1.142   1.152   1.159   1.198   1.227   1.379   1.513   1.581
 69 A    70 A    71 A    72 A    73 A    74 A    75 A    76 A                  
  1.636   1.651   1.772   1.833   1.845   1.946   1.973   2.032
 77 A    78 A    79 A    80 A    81 A    82 A    83 A    84 A                  
  2.252   2.605   2.642   2.728   4.186   4.192   4.221   4.234
 85 A    86 A    87 A    88 A    89 A    90 A    91 A    92 A                  
  4.519   6.897   6.935   6.948   7.257   7.459  10.359  14.711
 93 A    94 A    95 A    96 A    97 A    98 A    99 A   100 A                  
 14.745  14.755  14.781  14.847  14.875  26.672  26.759  26.996
101 A   102 A   103 A   104 A   105 A   106 A   107 A   108 A                  
 68.733 165.855 166.065 219.215
109 A   110 A   111 A   112 A                                                  

 Beta MOs, Restricted
 -- Occupied --                  
-104.86  -80.06  -80.03  -26.33  -10.59   -8.05   -8.05   -8.05
  1 A     2 A     3 A     4 A     5 A     6 A     7 A     8 A                  
 -7.592  -7.571  -5.485  -5.483  -5.483  -5.464  -5.462  -5.462
  9 A    10 A    11 A    12 A    13 A    14 A    15 A    16 A                  
 -1.627  -1.133  -0.925  -0.778  -0.701  -0.697  -0.632  -0.511
 17 A    18 A    19 A    20 A    21 A    22 A    23 A    24 A                  
 -0.509  -0.484  -0.402  -0.363
 25 A    26 A    27 A    28 A                                                  
 -- Virtual --                   
 -0.015   0.026   0.061   0.066   0.078   0.094   0.099   0.107
 29 A    30 A    31 A    32 A    33 A    34 A    35 A    36 A                  
  0.109   0.129   0.149   0.151   0.168   0.186   0.191   0.241
 37 A    38 A    39 A    40 A    41 A    42 A    43 A    44 A                  
  0.332   0.344   0.358   0.372   0.383   0.411   0.413   0.418
 45 A    46 A    47 A    48 A    49 A    50 A    51 A    52 A                  
  0.437   0.521   0.555   0.602   0.636   0.665   0.709   0.770
 53 A    54 A    55 A    56 A    57 A    58 A    59 A    60 A                  
  0.798   0.825   0.883   0.898   0.947   1.004   1.071   1.132
 61 A    62 A    63 A    64 A    65 A    66 A    67 A    68 A                  
  1.142   1.152   1.159   1.198   1.227   1.379   1.513   1.581
 69 A    70 A    71 A    72 A    73 A    74 A    75 A    76 A                  
  1.636   1.651   1.772   1.833   1.845   1.946   1.973   2.032
 77 A    78 A    79 A    80 A    81 A    82 A    83 A    84 A                  
  2.252   2.605   2.642   2.728   4.186   4.192   4.221   4.234
 85 A    86 A    87 A    88 A    89 A    90 A    91 A    92 A                  
  4.519   6.897   6.935   6.948   7.257   7.459  10.359  14.711
 93 A    94 A    95 A    96 A    97 A    98 A    99 A   100 A                  
 14.745  14.755  14.781  14.847  14.875  26.672  26.759  26.996
101 A   102 A   103 A   104 A   105 A   106 A   107 A   108 A                  
 68.733 165.855 166.065 219.215
109 A   110 A   111 A   112 A                                                  

 Occupation and symmetry of molecular orbitals

 Point group: C1 (1 irreducible representation).

                           A     All 
 -------------------------------------
 All molecular orbitals:
  - Alpha                  112   112 
  - Beta                   112   112 
 -------------------------------------
 Alpha orbitals:
  - Frozen occupied        16    16  
  - Active occupied        12    12  
  - Active virtual         84    84  
  - Frozen virtual         0     0   
 -------------------------------------
 Beta orbitals:
  - Frozen occupied        16    16  
  - Active occupied        12    12  
  - Active virtual         84    84  
  - Frozen virtual         0     0   
 -------------------------------------

 Import integrals:   CPU 0.00 s  wall 0.00 s

 Import integrals:   CPU 19.43 s  wall 4.95 s

 MP2 amplitudes:   CPU 0.03 s  wall 0.02 s

Running a double precision version
           CCSD T amplitudes will be solved using DIIS.

           Start     Size      MaxIter   EConv     TConv     
           3         7         100       1.00e-07  1.00e-05  
 ------------------------------------------------------------------------------
           Energy (a.u.)   Ediff      Tdiff       Comment
 ------------------------------------------------------------------------------
         -1241.02365136                           
     1   -1241.03278706   9.14e-03   7.45e-01     
     2   -1241.05132151   1.85e-02   9.61e-02     
     3   -1241.05164108   3.20e-04   4.26e-02     
     4   -1241.05382559   2.18e-03   1.64e-02     Switched to DIIS steps.
     5   -1241.05464818   8.23e-04   1.36e-02     
     6   -1241.05468428   3.61e-05   2.59e-03     
     7   -1241.05467642   7.85e-06   1.29e-03     
     8   -1241.05467490   1.53e-06   2.41e-04     
     9   -1241.05467534   4.48e-07   1.13e-04     
    10   -1241.05467553   1.89e-07   4.12e-05     
    11   -1241.05467562   8.75e-08   2.53e-05     
    12   -1241.05467574   1.15e-07   1.43e-05     
    13   -1241.05467565   8.50e-08   3.68e-06     
 ------------------------------------------------------------------------------
         -1241.05467565                           CCSD T converged.

End of double precision
 SCF energy                 = -1240.45688105
 MP2 energy                 = -1241.02365136
 CCSD correlation energy     =    -0.59779460
 CCSD total energy           = -1241.05467565

 CCSD  T1^2 = 0.0121  T2^2 = 0.2609  Leading amplitudes:

 Amplitude    Orbitals with energies
  0.0250       22 (A) A                  ->    29 (A) A                   
              -0.6968                         -0.0151                     
  0.0250       22 (A) B                  ->    29 (A) B                   
              -0.6968                         -0.0151                     
  0.0217       28 (A) A                  ->    49 (A) A                   
              -0.3631                          0.3833                     
  0.0217       28 (A) B                  ->    49 (A) B                   
              -0.3631                          0.3833                     

 Amplitude    Orbitals with energies
 -0.1551       28 (A) A      28 (A) B    ->    29 (A) A      29 (A) B     
              -0.3631       -0.3631           -0.0151       -0.0151       
  0.1551       28 (A) A      28 (A) B    ->    29 (A) B      29 (A) A     
              -0.3631       -0.3631           -0.0151       -0.0151       
  0.1551       28 (A) B      28 (A) A    ->    29 (A) A      29 (A) B     
              -0.3631       -0.3631           -0.0151       -0.0151       
 -0.1551       28 (A) B      28 (A) A    ->    29 (A) B      29 (A) A     
              -0.3631       -0.3631           -0.0151       -0.0151       

 Computing CCSD intemediates for later calculations in double precision
 Finished.

Running a double precision version
           CCSD Lambda amplitudes will be solved using DIIS.
           Start     Size      MaxIter   EConv     LConv     
           3         7         100       1.00e-07  1.00e-05  
 ------------------------------------------------------------------------------
            Enorm      Ldiff       Comment
 ------------------------------------------------------------------------------
     1     6.11e-02   4.42e-02     
     2     1.72e-02   7.60e-03     
     3     7.25e-03   1.90e-03     
     4     3.96e-03   1.32e-03     Switched to DIIS steps.
     5     1.01e-03   7.60e-04     
     6     4.79e-04   1.49e-04     
     7     1.31e-04   3.98e-05     
     8     5.62e-05   2.57e-06     
     9     2.03e-05   3.23e-06     
    10     8.38e-06   1.55e-06     
    11     3.65e-06   4.67e-07     
    12     1.40e-06   2.33e-07     
    13     7.52e-07   1.44e-08     
    14     3.56e-07   2.58e-08     
    15     1.62e-07   5.77e-10     
    16     7.48e-08   1.55e-09     
 ------------------------------------------------------------------------------
                                   CCSD Lambda converged.

 Computing density matrices in double precision...
           Orbital response amplitudes will be solved using DIIS.
           Start     Size      MaxIter   EConv     LConv     
           3         7         100       1.00e-06  1.00e-06  
 ------------------------------------------------------------------------------
            Enorm      Ldiff       Comment
 ------------------------------------------------------------------------------
     1     8.26e-02   8.08e-04     
     2     4.85e-02   2.66e-02     
     3     4.78e-02   2.43e-02     
     4     1.39e-02   1.95e-02     Switched to DIIS steps.
     5     2.89e-03   1.11e-03     
     6     3.48e-04   3.85e-04     
     7     1.75e-04   5.05e-05     
     8     4.50e-05   1.23e-05     
     9     1.58e-05   8.74e-08     
    10     6.03e-06   6.40e-07     
    11     2.00e-06   1.79e-07     
    12     6.37e-07   3.33e-07     
 ------------------------------------------------------------------------------
                                   Orbital response converged.

 Computing density matrices... Done.
 CCSD calculation:   CPU 501.85 s  wall 133.82 s

 Transferring MO TPDM to AO TPDM
 Transferring g2_o1o1o1o1
 Transferring g2_o1o1o1v1
 Transferring g2_o1o1v1v1
 Transferring g2_o1v1o1v1
 Transferring g2_o1v1v1v1
 Transferring g2_v1v1v1v1
 Adding separable TPDM
 Computing TPDM gradient
 --------------------------------------------------------
 2e gradient
  Atom          X               Y               Z
 --------------------------------------------------------
    1         -8.590414       24.324152        0.000000  
    2         24.463784        7.510965       -0.000000  
    3          5.386105      -17.852708        0.000000  
    4        -21.259475      -13.982408       -0.000000  
 --------------------------------------------------------
 --------------------------------------------------------
 Final gradient
  Atom          X               Y               Z
 --------------------------------------------------------
    1         -8.590414       24.324152        0.000000  
    2         24.463784        7.510965       -0.000000  
    3          5.386105      -17.852708        0.000000  
    4        -21.259475      -13.982408       -0.000000  
 --------------------------------------------------------
 Analytic gradient from two-electron contribution:   CPU 127.98 s  wall 35.65 s

 Total ccman2 time:   CPU 653.52 s  wall 175.67 s


 --------------------------------------------------------------

                    Orbital Energies (a.u.)
 --------------------------------------------------------------

 Alpha MOs
 -- Occupied --
******* -80.055 -80.031 -26.327 -10.585  -8.053  -8.050  -8.050
 -7.592  -7.571  -5.485  -5.483  -5.483  -5.464  -5.462  -5.462
 -1.627  -1.133  -0.925  -0.778  -0.701  -0.697  -0.632  -0.511
 -0.509  -0.484  -0.402  -0.363
 -- Virtual --
 -0.015   0.026   0.061   0.066   0.078   0.094   0.099   0.107
  0.109   0.129   0.149   0.151   0.168   0.186   0.191   0.241
  0.332   0.344   0.358   0.372   0.383   0.411   0.413   0.418
  0.437   0.521   0.555   0.602   0.636   0.665   0.709   0.770
  0.798   0.825   0.883   0.898   0.947   1.004   1.071   1.132
  1.142   1.152   1.159   1.198   1.227   1.379   1.513   1.581
  1.636   1.651   1.772   1.833   1.845   1.946   1.973   2.032
  2.252   2.605   2.642   2.728   4.186   4.192   4.221   4.234
  4.519   6.897   6.935   6.948   7.257   7.459  10.359  14.711
 14.745  14.755  14.781  14.847  14.875  26.672  26.759  26.996
 68.733 165.855 166.065 219.215
 --------------------------------------------------------------

          Ground-State Mulliken Net Atomic Charges

     Atom                 Charge (a.u.)
  ----------------------------------------
      1 P                     0.138517
      2 P                     0.148417
      3 F                    -0.199870
      4 Cl                   -0.087063
  ----------------------------------------
  Sum of atomic charges =     0.000000

 -----------------------------------------------------------------
                    Cartesian Multipole Moments
 -----------------------------------------------------------------
    Charge (ESU x 10^10)
                -0.0000
    Dipole Moment (Debye)
         X      -0.6654      Y      -1.5664      Z       0.0000
       Tot       1.7019
    Quadrupole Moments (Debye-Ang)
        XX     -44.9858     XY       1.1130     YY     -46.2272
        XZ       0.0000     YZ      -0.0000     ZZ     -43.5587
    Octopole Moments (Debye-Ang^2)
       XXX      -2.0738    XXY       5.0686    XYY       1.6641
       YYY      13.2096    XXZ       0.0000    XYZ       0.0000
       YYZ       0.0000    XZZ      -1.0352    YZZ       5.7663
       ZZZ       0.0000
    Hexadecapole Moments (Debye-Ang^3)
      XXXX    -521.5245   XXXY     -11.3066   XXYY    -124.6988
      XYYY       1.8014   YYYY    -239.7686   XXXZ       0.0000
      XXYZ      -0.0000   XYYZ      -0.0000   YYYZ      -0.0000
      XXZZ     -96.2919   XYZZ      -5.1401   YYZZ     -50.1427
      XZZZ      -0.0000   YZZZ      -0.0000   ZZZZ     -60.6787
 -----------------------------------------------------------------
 DrvMan completing analytic gradient of the correlated energy
 Correlated dipole moment
            1
    1  -0.2617913
    2  -0.6162885
    3   0.0000000
 Energy read as -1241.054675650
 Full Analytical Gradient: (in a.u., or Hartree/Bohr)
             1             2             3             4
    1    0.00040479   -0.00028285   -0.00000943   -0.00011252
    2   -0.00000105    0.00016739   -0.00003524   -0.00013111
    3   -0.00000000    0.00000000    0.00000000    0.00000000
 Gradient time:  CPU 0.67 s  wall 0.64 s
 ----------------------------------------------------------------
             Standard Nuclear Orientation (Angstroms)
    I     Atom           X                Y                Z
 ----------------------------------------------------------------
    1      P       0.3903429845    -1.0844269495    -0.0000000000
    2      P      -1.5011091562    -0.3029035841    -0.0000000000
    3      F      -1.3256589041     1.3095521895     0.0000000000
    4      Cl      1.6810248655     0.5308228410     0.0000000000
 ----------------------------------------------------------------
 Nuclear Repulsion Energy =   258.8302486705 hartrees
 There are       28 alpha and       28 beta electrons

                       Distance Matrix (Angstroms)
             P (  1)   P (  2)   F (  3)
   P (  2)  2.046551
   F (  3)  2.945471  1.621973
   Cl(  4)  2.067581  3.289540  3.105892

 Requested basis set is 6-311++G(d,p)
 There are 45 shells and 112 basis functions
 A cutoff of  1.0D-14 yielded    919 shell pairs
 There are      6058 function pairs (      6520 Cartesian)
 Smallest overlap matrix eigenvalue = 7.30E-04
 Guess MOs from SCF MO coefficient file

 -----------------------------------------------------------------------
  General SCF calculation program by
  Eric Jon Sundstrom, Paul Horn, Yuezhi Mao, Dmitri Zuev, Alec White,
  David Stuck, Shaama M.S., Shane Yost, Joonho Lee, David Small,
  Daniel Levine, Susi Lehtola, Hugh Burton, Evgeny Epifanovsky
 -----------------------------------------------------------------------
 Hartree-Fock
 using 4 threads for integral computing
 -------------------------------------------------------
 OpenMP Integral computing Module                
 Release: version 2.0, May 2017, Q-Chem Inc. Pleasanton 
 -------------------------------------------------------
 A restricted SCF calculation will be
 performed using DIIS
 SCF converges when DIIS error is below 1.0e-08
 ---------------------------------------
  Cycle       Energy         DIIS error
 ---------------------------------------
    1   -1240.4569363639      2.25e-05  
    2   -1240.4569375821      6.11e-06  
    3   -1240.4569376900      2.47e-06  
    4   -1240.4569377055      8.14e-07  
    5   -1240.4569377075      2.77e-07  
    6   -1240.4569377079      1.13e-07  
    7   -1240.4569377080      4.37e-08  
    8   -1240.4569377080      1.98e-08  
    9   -1240.4569377081      7.16e-09  Convergence criterion met
 ---------------------------------------
 SCF time:   CPU 3.93s  wall 1.00s 
 SCF   energy in the final basis set =    -1240.4569377081
 Total energy in the final basis set =    -1240.4569377081


 ------------------------------------------------------------------------------

   CCMAN2: suite of methods based on coupled cluster
           and equation of motion theories.

   Components:
   * libvmm-1.3-trunk
     by Evgeny Epifanovsky, Ilya Kaliman.
   * libtensor-2.5-trunk
     by Evgeny Epifanovsky, Michael Wormit, Dmitry Zuev, Sam Manzer, 
        Ilya Kaliman.
   * libcc-2.5-trunk
     by Evgeny Epifanovsky, Arik Landau, Tomasz Kus, Kirill Khistyaev, 
        Dmitry Zuev, Prashant Manohar, Xintian Feng, Anna Krylov, 
        Matthew Goldey, Alec White, Thomas Jagau, Kaushik Nanda, 
        Anastasia Gunina, Alexander Kunitsa, Joonho Lee.

   CCMAN original authors:
   Anna I. Krylov, C. David Sherrill, Steven R. Gwaltney,
   Edward F. C. Byrd (2000)
   Sergey V. Levchenko, Lyudmila V. Slipchenko, Tao Wang,
   Ana-Maria C. Cristian (2003)
   Piotr A. Pieniazek, C. Melania Oana, Evgeny Epifanovsky (2007)
   Prashant Manohar (2009)

 ------------------------------------------------------------------------------


 Allocating and initializing 29808MB of RAM...
 Calculation will run on 4 cores.


 Alpha MOs, Restricted
 -- Occupied --                  
-104.86  -80.06  -80.03  -26.33  -10.59   -8.05   -8.05   -8.05
  1 A     2 A     3 A     4 A     5 A     6 A     7 A     8 A                  
 -7.592  -7.571  -5.485  -5.483  -5.483  -5.464  -5.462  -5.462
  9 A    10 A    11 A    12 A    13 A    14 A    15 A    16 A                  
 -1.627  -1.133  -0.926  -0.778  -0.701  -0.697  -0.632  -0.511
 17 A    18 A    19 A    20 A    21 A    22 A    23 A    24 A                  
 -0.509  -0.484  -0.402  -0.363
 25 A    26 A    27 A    28 A                                                  
 -- Virtual --                   
 -0.015   0.026   0.061   0.066   0.078   0.094   0.099   0.107
 29 A    30 A    31 A    32 A    33 A    34 A    35 A    36 A                  
  0.109   0.129   0.149   0.151   0.168   0.187   0.191   0.241
 37 A    38 A    39 A    40 A    41 A    42 A    43 A    44 A                  
  0.332   0.344   0.357   0.372   0.383   0.411   0.413   0.418
 45 A    46 A    47 A    48 A    49 A    50 A    51 A    52 A                  
  0.437   0.521   0.555   0.602   0.636   0.665   0.709   0.770
 53 A    54 A    55 A    56 A    57 A    58 A    59 A    60 A                  
  0.798   0.825   0.883   0.898   0.947   1.005   1.072   1.132
 61 A    62 A    63 A    64 A    65 A    66 A    67 A    68 A                  
  1.142   1.152   1.160   1.198   1.227   1.380   1.512   1.581
 69 A    70 A    71 A    72 A    73 A    74 A    75 A    76 A                  
  1.636   1.651   1.772   1.833   1.845   1.946   1.973   2.032
 77 A    78 A    79 A    80 A    81 A    82 A    83 A    84 A                  
  2.252   2.605   2.642   2.727   4.186   4.192   4.221   4.234
 85 A    86 A    87 A    88 A    89 A    90 A    91 A    92 A                  
  4.519   6.897   6.935   6.948   7.257   7.460  10.359  14.711
 93 A    94 A    95 A    96 A    97 A    98 A    99 A   100 A                  
 14.745  14.755  14.781  14.847  14.874  26.672  26.759  26.995
101 A   102 A   103 A   104 A   105 A   106 A   107 A   108 A                  
 68.733 165.854 166.066 219.215
109 A   110 A   111 A   112 A                                                  

 Beta MOs, Restricted
 -- Occupied --                  
-104.86  -80.06  -80.03  -26.33  -10.59   -8.05   -8.05   -8.05
  1 A     2 A     3 A     4 A     5 A     6 A     7 A     8 A                  
 -7.592  -7.571  -5.485  -5.483  -5.483  -5.464  -5.462  -5.462
  9 A    10 A    11 A    12 A    13 A    14 A    15 A    16 A                  
 -1.627  -1.133  -0.926  -0.778  -0.701  -0.697  -0.632  -0.511
 17 A    18 A    19 A    20 A    21 A    22 A    23 A    24 A                  
 -0.509  -0.484  -0.402  -0.363
 25 A    26 A    27 A    28 A                                                  
 -- Virtual --                   
 -0.015   0.026   0.061   0.066   0.078   0.094   0.099   0.107
 29 A    30 A    31 A    32 A    33 A    34 A    35 A    36 A                  
  0.109   0.129   0.149   0.151   0.168   0.187   0.191   0.241
 37 A    38 A    39 A    40 A    41 A    42 A    43 A    44 A                  
  0.332   0.344   0.357   0.372   0.383   0.411   0.413   0.418
 45 A    46 A    47 A    48 A    49 A    50 A    51 A    52 A                  
  0.437   0.521   0.555   0.602   0.636   0.665   0.709   0.770
 53 A    54 A    55 A    56 A    57 A    58 A    59 A    60 A                  
  0.798   0.825   0.883   0.898   0.947   1.005   1.072   1.132
 61 A    62 A    63 A    64 A    65 A    66 A    67 A    68 A                  
  1.142   1.152   1.160   1.198   1.227   1.380   1.512   1.581
 69 A    70 A    71 A    72 A    73 A    74 A    75 A    76 A                  
  1.636   1.651   1.772   1.833   1.845   1.946   1.973   2.032
 77 A    78 A    79 A    80 A    81 A    82 A    83 A    84 A                  
  2.252   2.605   2.642   2.727   4.186   4.192   4.221   4.234
 85 A    86 A    87 A    88 A    89 A    90 A    91 A    92 A                  
  4.519   6.897   6.935   6.948   7.257   7.460  10.359  14.711
 93 A    94 A    95 A    96 A    97 A    98 A    99 A   100 A                  
 14.745  14.755  14.781  14.847  14.874  26.672  26.759  26.995
101 A   102 A   103 A   104 A   105 A   106 A   107 A   108 A                  
 68.733 165.854 166.066 219.215
109 A   110 A   111 A   112 A                                                  

 Occupation and symmetry of molecular orbitals

 Point group: C1 (1 irreducible representation).

                           A     All 
 -------------------------------------
 All molecular orbitals:
  - Alpha                  112   112 
  - Beta                   112   112 
 -------------------------------------
 Alpha orbitals:
  - Frozen occupied        16    16  
  - Active occupied        12    12  
  - Active virtual         84    84  
  - Frozen virtual         0     0   
 -------------------------------------
 Beta orbitals:
  - Frozen occupied        16    16  
  - Active occupied        12    12  
  - Active virtual         84    84  
  - Frozen virtual         0     0   
 -------------------------------------

 Import integrals:   CPU 0.00 s  wall 0.00 s

 Import integrals:   CPU 19.44 s  wall 4.95 s

 MP2 amplitudes:   CPU 0.03 s  wall 0.02 s

Running a double precision version
           CCSD T amplitudes will be solved using DIIS.

           Start     Size      MaxIter   EConv     TConv     
           3         7         100       1.00e-07  1.00e-05  
 ------------------------------------------------------------------------------
           Energy (a.u.)   Ediff      Tdiff       Comment
 ------------------------------------------------------------------------------
         -1241.02363438                           
     1   -1241.03279780   9.16e-03   7.44e-01     
     2   -1241.05132146   1.85e-02   9.61e-02     
     3   -1241.05164371   3.22e-04   4.25e-02     
     4   -1241.05382619   2.18e-03   1.64e-02     Switched to DIIS steps.
     5   -1241.05464803   8.22e-04   1.36e-02     
     6   -1241.05468402   3.60e-05   2.58e-03     
     7   -1241.05467625   7.77e-06   1.29e-03     
     8   -1241.05467475   1.50e-06   2.40e-04     
     9   -1241.05467521   4.57e-07   1.14e-04     
    10   -1241.05467540   1.96e-07   4.17e-05     
    11   -1241.05467549   8.89e-08   2.56e-05     
    12   -1241.05467561   1.15e-07   1.44e-05     
    13   -1241.05467552   8.64e-08   3.69e-06     
 ------------------------------------------------------------------------------
         -1241.05467552                           CCSD T converged.

End of double precision
 SCF energy                 = -1240.45693771
 MP2 energy                 = -1241.02363438
 CCSD correlation energy     =    -0.59773781
 CCSD total energy           = -1241.05467552

 CCSD  T1^2 = 0.0121  T2^2 = 0.2608  Leading amplitudes:

 Amplitude    Orbitals with energies
  0.0250       22 (A) A                  ->    29 (A) A                   
              -0.6968                         -0.0150                     
  0.0250       22 (A) B                  ->    29 (A) B                   
              -0.6968                         -0.0150                     
 -0.0216       28 (A) A                  ->    49 (A) A                   
              -0.3634                          0.3831                     
 -0.0216       28 (A) B                  ->    49 (A) B                   
              -0.3634                          0.3831                     

 Amplitude    Orbitals with energies
 -0.1547       28 (A) A      28 (A) B    ->    29 (A) A      29 (A) B     
              -0.3634       -0.3634           -0.0150       -0.0150       
  0.1547       28 (A) A      28 (A) B    ->    29 (A) B      29 (A) A     
              -0.3634       -0.3634           -0.0150       -0.0150       
  0.1547       28 (A) B      28 (A) A    ->    29 (A) A      29 (A) B     
              -0.3634       -0.3634           -0.0150       -0.0150       
 -0.1547       28 (A) B      28 (A) A    ->    29 (A) B      29 (A) A     
              -0.3634       -0.3634           -0.0150       -0.0150       

 Computing CCSD intemediates for later calculations in double precision
 Finished.

Running a double precision version
           CCSD Lambda amplitudes will be solved using DIIS.
           Start     Size      MaxIter   EConv     LConv     
           3         7         100       1.00e-07  1.00e-05  
 ------------------------------------------------------------------------------
            Enorm      Ldiff       Comment
 ------------------------------------------------------------------------------
     1     6.10e-02   4.41e-02     
     2     1.72e-02   7.61e-03     
     3     7.25e-03   1.90e-03     
     4     3.95e-03   1.32e-03     Switched to DIIS steps.
     5     1.01e-03   7.59e-04     
     6     4.78e-04   1.48e-04     
     7     1.31e-04   3.95e-05     
     8     5.63e-05   2.53e-06     
     9     2.04e-05   3.24e-06     
    10     8.43e-06   1.55e-06     
    11     3.68e-06   4.61e-07     
    12     1.43e-06   2.28e-07     
    13     7.69e-07   1.16e-08     
    14     3.62e-07   2.41e-08     
    15     1.65e-07   1.73e-10     
    16     7.57e-08   1.79e-09     
 ------------------------------------------------------------------------------
                                   CCSD Lambda converged.

 Computing density matrices in double precision...
           Orbital response amplitudes will be solved using DIIS.
           Start     Size      MaxIter   EConv     LConv     
           3         7         100       1.00e-06  1.00e-06  
 ------------------------------------------------------------------------------
            Enorm      Ldiff       Comment
 ------------------------------------------------------------------------------
     1     8.25e-02   8.16e-04     
     2     4.85e-02   2.66e-02     
     3     4.78e-02   2.43e-02     
     4     1.38e-02   1.95e-02     Switched to DIIS steps.
     5     2.87e-03   1.08e-03     
     6     3.48e-04   3.83e-04     
     7     1.74e-04   5.06e-05     
     8     4.46e-05   1.24e-05     
     9     1.56e-05   6.78e-08     
    10     5.95e-06   6.34e-07     
    11     1.98e-06   1.75e-07     
    12     6.31e-07   3.30e-07     
 ------------------------------------------------------------------------------
                                   Orbital response converged.

 Computing density matrices... Done.
 CCSD calculation:   CPU 501.96 s  wall 133.80 s

 Transferring MO TPDM to AO TPDM
 Transferring g2_o1o1o1o1
 Transferring g2_o1o1o1v1
 Transferring g2_o1o1v1v1
 Transferring g2_o1v1o1v1
 Transferring g2_o1v1v1v1
 Transferring g2_v1v1v1v1
 Adding separable TPDM
 Computing TPDM gradient
 --------------------------------------------------------
 2e gradient
  Atom          X               Y               Z
 --------------------------------------------------------
    1         -8.606869       24.325787       -0.000000  
    2         24.484925        7.496479       -0.000000  
    3          5.385722      -17.858338        0.000000  
    4        -21.263778      -13.963928        0.000000  
 --------------------------------------------------------
 --------------------------------------------------------
 Final gradient
  Atom          X               Y               Z
 --------------------------------------------------------
    1         -8.606869       24.325787       -0.000000  
    2         24.484925        7.496479       -0.000000  
    3          5.385722      -17.858338        0.000000  
    4        -21.263778      -13.963928        0.000000  
 --------------------------------------------------------
 Analytic gradient from two-electron contribution:   CPU 130.19 s  wall 36.07 s

 Total ccman2 time:   CPU 655.90 s  wall 176.09 s


 --------------------------------------------------------------

                    Orbital Energies (a.u.)
 --------------------------------------------------------------

 Alpha MOs
 -- Occupied --
******* -80.055 -80.031 -26.327 -10.585  -8.053  -8.050  -8.050
 -7.592  -7.571  -5.485  -5.483  -5.483  -5.464  -5.462  -5.462
 -1.627  -1.133  -0.926  -0.778  -0.701  -0.697  -0.632  -0.511
 -0.509  -0.484  -0.402  -0.363
 -- Virtual --
 -0.015   0.026   0.061   0.066   0.078   0.094   0.099   0.107
  0.109   0.129   0.149   0.151   0.168   0.187   0.191   0.241
  0.332   0.344   0.357   0.372   0.383   0.411   0.413   0.418
  0.437   0.521   0.555   0.602   0.636   0.665   0.709   0.770
  0.798   0.825   0.883   0.898   0.947   1.005   1.072   1.132
  1.142   1.152   1.160   1.198   1.227   1.380   1.512   1.581
  1.636   1.651   1.772   1.833   1.845   1.946   1.973   2.032
  2.252   2.605   2.642   2.727   4.186   4.192   4.221   4.234
  4.519   6.897   6.935   6.948   7.257   7.460  10.359  14.711
 14.745  14.755  14.781  14.847  14.874  26.672  26.759  26.995
 68.733 165.854 166.066 219.215
 --------------------------------------------------------------

          Ground-State Mulliken Net Atomic Charges

     Atom                 Charge (a.u.)
  ----------------------------------------
      1 P                     0.139383
      2 P                     0.148325
      3 F                    -0.199925
      4 Cl                   -0.087783
  ----------------------------------------
  Sum of atomic charges =     0.000000

 -----------------------------------------------------------------
                    Cartesian Multipole Moments
 -----------------------------------------------------------------
    Charge (ESU x 10^10)
                -0.0000
    Dipole Moment (Debye)
         X      -0.6701      Y      -1.5681      Z       0.0000
       Tot       1.7052
    Quadrupole Moments (Debye-Ang)
        XX     -44.9889     XY       1.1109     YY     -46.2262
        XZ       0.0000     YZ      -0.0000     ZZ     -43.5538
    Octopole Moments (Debye-Ang^2)
       XXX      -2.0181    XXY       5.0685    XYY       1.6908
       YYY      13.2029    XXZ       0.0000    XYZ      -0.0000
       YYZ       0.0000    XZZ      -1.0203    YZZ       5.7594
       ZZZ       0.0000
    Hexadecapole Moments (Debye-Ang^3)
      XXXX    -521.4198   XXXY     -11.3848   XXYY    -124.6736
      XYYY       1.6960   YYYY    -239.7661   XXXZ       0.0000
      XXYZ      -0.0000   XYYZ       0.0000   YYYZ      -0.0000
      XXZZ     -96.2678   XYZZ      -5.1693   YYZZ     -50.1334
      XZZZ       0.0000   YZZZ      -0.0000   ZZZZ     -60.6537
 -----------------------------------------------------------------
 DrvMan completing analytic gradient of the correlated energy
 Correlated dipole moment
            1
    1  -0.2636508
    2  -0.6169202
    3   0.0000000
 Energy read as -1241.054675520
 Full Analytical Gradient: (in a.u., or Hartree/Bohr)
             1             2             3             4
    1   -0.00047629    0.00033306    0.00001505    0.00012818
    2    0.00000760   -0.00012384   -0.00003963    0.00015586
    3    0.00000000   -0.00000000   -0.00000000    0.00000000
 Gradient time:  CPU 0.67 s  wall 0.64 s
 ----------------------------------------------------------------
             Standard Nuclear Orientation (Angstroms)
    I     Atom           X                Y                Z
 ----------------------------------------------------------------
    1      P       0.3913429845    -1.0834269495    -0.0000000000
    2      P      -1.5011091562    -0.3029035841    -0.0000000000
    3      F      -1.3256589041     1.3095521895     0.0000000000
    4      Cl      1.6810248655     0.5308228410     0.0000000000
 ----------------------------------------------------------------
 Nuclear Repulsion Energy =   258.8611111181 hartrees
 There are       28 alpha and       28 beta electrons

                       Distance Matrix (Angstroms)
             P (  1)   P (  2)   F (  3)
   P (  2)  2.047094
   F (  3)  2.945241  1.621973
   Cl(  4)  2.066176  3.289540  3.105892

 Requested basis set is 6-311++G(d,p)
 There are 45 shells and 112 basis functions
 A cutoff of  1.0D-14 yielded    919 shell pairs
 There are      6058 function pairs (      6520 Cartesian)
 Smallest overlap matrix eigenvalue = 7.30E-04
 Guess MOs from SCF MO coefficient file

 -----------------------------------------------------------------------
  General SCF calculation program by
  Eric Jon Sundstrom, Paul Horn, Yuezhi Mao, Dmitri Zuev, Alec White,
  David Stuck, Shaama M.S., Shane Yost, Joonho Lee, David Small,
  Daniel Levine, Susi Lehtola, Hugh Burton, Evgeny Epifanovsky
 -----------------------------------------------------------------------
 Hartree-Fock
 using 4 threads for integral computing
 -------------------------------------------------------
 OpenMP Integral computing Module                
 Release: version 2.0, May 2017, Q-Chem Inc. Pleasanton 
 -------------------------------------------------------
 A restricted SCF calculation will be
 performed using DIIS
 SCF converges when DIIS error is below 1.0e-08
 ---------------------------------------
  Cycle       Energy         DIIS error
 ---------------------------------------
    1   -1240.4569302901      1.59e-05  
    2   -1240.4569308854      4.02e-06  
    3   -1240.4569309361      1.54e-06  
    4   -1240.4569309426      4.54e-07  
    5   -1240.4569309437      2.37e-07  
    6   -1240.4569309440      1.01e-07  
    7   -1240.4569309441      4.35e-08  
    8   -1240.4569309441      1.20e-08  
    9   -1240.4569309441      4.83e-09  Convergence criterion met
 ---------------------------------------
 SCF time:   CPU 3.94s  wall 2.00s 
 SCF   energy in the final basis set =    -1240.4569309441
 Total energy in the final basis set =    -1240.4569309441


 ------------------------------------------------------------------------------

   CCMAN2: suite of methods based on coupled cluster
           and equation of motion theories.

   Components:
   * libvmm-1.3-trunk
     by Evgeny Epifanovsky, Ilya Kaliman.
   * libtensor-2.5-trunk
     by Evgeny Epifanovsky, Michael Wormit, Dmitry Zuev, Sam Manzer, 
        Ilya Kaliman.
   * libcc-2.5-trunk
     by Evgeny Epifanovsky, Arik Landau, Tomasz Kus, Kirill Khistyaev, 
        Dmitry Zuev, Prashant Manohar, Xintian Feng, Anna Krylov, 
        Matthew Goldey, Alec White, Thomas Jagau, Kaushik Nanda, 
        Anastasia Gunina, Alexander Kunitsa, Joonho Lee.

   CCMAN original authors:
   Anna I. Krylov, C. David Sherrill, Steven R. Gwaltney,
   Edward F. C. Byrd (2000)
   Sergey V. Levchenko, Lyudmila V. Slipchenko, Tao Wang,
   Ana-Maria C. Cristian (2003)
   Piotr A. Pieniazek, C. Melania Oana, Evgeny Epifanovsky (2007)
   Prashant Manohar (2009)

 ------------------------------------------------------------------------------


 Allocating and initializing 29808MB of RAM...
 Calculation will run on 4 cores.


 Alpha MOs, Restricted
 -- Occupied --                  
-104.86  -80.05  -80.03  -26.33  -10.59   -8.05   -8.05   -8.05
  1 A     2 A     3 A     4 A     5 A     6 A     7 A     8 A                  
 -7.592  -7.571  -5.485  -5.483  -5.483  -5.464  -5.462  -5.462
  9 A    10 A    11 A    12 A    13 A    14 A    15 A    16 A                  
 -1.627  -1.134  -0.925  -0.778  -0.701  -0.697  -0.632  -0.511
 17 A    18 A    19 A    20 A    21 A    22 A    23 A    24 A                  
 -0.509  -0.484  -0.402  -0.363
 25 A    26 A    27 A    28 A                                                  
 -- Virtual --                   
 -0.015   0.026   0.061   0.066   0.078   0.094   0.099   0.107
 29 A    30 A    31 A    32 A    33 A    34 A    35 A    36 A                  
  0.109   0.129   0.149   0.151   0.168   0.187   0.191   0.241
 37 A    38 A    39 A    40 A    41 A    42 A    43 A    44 A                  
  0.332   0.344   0.358   0.372   0.383   0.411   0.413   0.418
 45 A    46 A    47 A    48 A    49 A    50 A    51 A    52 A                  
  0.437   0.521   0.555   0.602   0.636   0.665   0.709   0.770
 53 A    54 A    55 A    56 A    57 A    58 A    59 A    60 A                  
  0.798   0.825   0.883   0.898   0.947   1.005   1.071   1.132
 61 A    62 A    63 A    64 A    65 A    66 A    67 A    68 A                  
  1.142   1.152   1.160   1.199   1.227   1.380   1.513   1.581
 69 A    70 A    71 A    72 A    73 A    74 A    75 A    76 A                  
  1.636   1.651   1.772   1.833   1.845   1.946   1.973   2.032
 77 A    78 A    79 A    80 A    81 A    82 A    83 A    84 A                  
  2.252   2.605   2.642   2.728   4.186   4.192   4.221   4.234
 85 A    86 A    87 A    88 A    89 A    90 A    91 A    92 A                  
  4.519   6.897   6.935   6.948   7.257   7.460  10.359  14.711
 93 A    94 A    95 A    96 A    97 A    98 A    99 A   100 A                  
 14.745  14.755  14.781  14.847  14.874  26.672  26.759  26.996
101 A   102 A   103 A   104 A   105 A   106 A   107 A   108 A                  
 68.733 165.855 166.065 219.215
109 A   110 A   111 A   112 A                                                  

 Beta MOs, Restricted
 -- Occupied --                  
-104.86  -80.05  -80.03  -26.33  -10.59   -8.05   -8.05   -8.05
  1 A     2 A     3 A     4 A     5 A     6 A     7 A     8 A                  
 -7.592  -7.571  -5.485  -5.483  -5.483  -5.464  -5.462  -5.462
  9 A    10 A    11 A    12 A    13 A    14 A    15 A    16 A                  
 -1.627  -1.134  -0.925  -0.778  -0.701  -0.697  -0.632  -0.511
 17 A    18 A    19 A    20 A    21 A    22 A    23 A    24 A                  
 -0.509  -0.484  -0.402  -0.363
 25 A    26 A    27 A    28 A                                                  
 -- Virtual --                   
 -0.015   0.026   0.061   0.066   0.078   0.094   0.099   0.107
 29 A    30 A    31 A    32 A    33 A    34 A    35 A    36 A                  
  0.109   0.129   0.149   0.151   0.168   0.187   0.191   0.241
 37 A    38 A    39 A    40 A    41 A    42 A    43 A    44 A                  
  0.332   0.344   0.358   0.372   0.383   0.411   0.413   0.418
 45 A    46 A    47 A    48 A    49 A    50 A    51 A    52 A                  
  0.437   0.521   0.555   0.602   0.636   0.665   0.709   0.770
 53 A    54 A    55 A    56 A    57 A    58 A    59 A    60 A                  
  0.798   0.825   0.883   0.898   0.947   1.005   1.071   1.132
 61 A    62 A    63 A    64 A    65 A    66 A    67 A    68 A                  
  1.142   1.152   1.160   1.199   1.227   1.380   1.513   1.581
 69 A    70 A    71 A    72 A    73 A    74 A    75 A    76 A                  
  1.636   1.651   1.772   1.833   1.845   1.946   1.973   2.032
 77 A    78 A    79 A    80 A    81 A    82 A    83 A    84 A                  
  2.252   2.605   2.642   2.728   4.186   4.192   4.221   4.234
 85 A    86 A    87 A    88 A    89 A    90 A    91 A    92 A                  
  4.519   6.897   6.935   6.948   7.257   7.460  10.359  14.711
 93 A    94 A    95 A    96 A    97 A    98 A    99 A   100 A                  
 14.745  14.755  14.781  14.847  14.874  26.672  26.759  26.996
101 A   102 A   103 A   104 A   105 A   106 A   107 A   108 A                  
 68.733 165.855 166.065 219.215
109 A   110 A   111 A   112 A                                                  

 Occupation and symmetry of molecular orbitals

 Point group: C1 (1 irreducible representation).

                           A     All 
 -------------------------------------
 All molecular orbitals:
  - Alpha                  112   112 
  - Beta                   112   112 
 -------------------------------------
 Alpha orbitals:
  - Frozen occupied        16    16  
  - Active occupied        12    12  
  - Active virtual         84    84  
  - Frozen virtual         0     0   
 -------------------------------------
 Beta orbitals:
  - Frozen occupied        16    16  
  - Active occupied        12    12  
  - Active virtual         84    84  
  - Frozen virtual         0     0   
 -------------------------------------

 Import integrals:   CPU 0.00 s  wall 0.00 s

 Import integrals:   CPU 19.44 s  wall 4.95 s

 MP2 amplitudes:   CPU 0.03 s  wall 0.02 s

Running a double precision version
           CCSD T amplitudes will be solved using DIIS.

           Start     Size      MaxIter   EConv     TConv     
           3         7         100       1.00e-07  1.00e-05  
 ------------------------------------------------------------------------------
           Energy (a.u.)   Ediff      Tdiff       Comment
 ------------------------------------------------------------------------------
         -1241.02364448                           
     1   -1241.03280015   9.16e-03   7.44e-01     
     2   -1241.05132255   1.85e-02   9.61e-02     
     3   -1241.05164447   3.22e-04   4.25e-02     
     4   -1241.05382667   2.18e-03   1.64e-02     Switched to DIIS steps.
     5   -1241.05464826   8.22e-04   1.36e-02     
     6   -1241.05468424   3.60e-05   2.58e-03     
     7   -1241.05467645   7.80e-06   1.29e-03     
     8   -1241.05467493   1.51e-06   2.40e-04     
     9   -1241.05467539   4.53e-07   1.13e-04     
    10   -1241.05467558   1.93e-07   4.15e-05     
    11   -1241.05467567   8.85e-08   2.55e-05     
    12   -1241.05467578   1.15e-07   1.44e-05     
    13   -1241.05467570   8.58e-08   3.68e-06     
 ------------------------------------------------------------------------------
         -1241.05467570                           CCSD T converged.

End of double precision
 SCF energy                 = -1240.45693094
 MP2 energy                 = -1241.02364448
 CCSD correlation energy     =    -0.59774475
 CCSD total energy           = -1241.05467570

 CCSD  T1^2 = 0.0120  T2^2 = 0.2608  Leading amplitudes:

 Amplitude    Orbitals with energies
  0.0250       22 (A) A                  ->    29 (A) A                   
              -0.6968                         -0.0150                     
  0.0250       22 (A) B                  ->    29 (A) B                   
              -0.6968                         -0.0150                     
  0.0216       28 (A) A                  ->    49 (A) A                   
              -0.3633                          0.3832                     
  0.0216       28 (A) B                  ->    49 (A) B                   
              -0.3633                          0.3832                     

 Amplitude    Orbitals with energies
 -0.1548       28 (A) A      28 (A) B    ->    29 (A) A      29 (A) B     
              -0.3633       -0.3633           -0.0150       -0.0150       
  0.1548       28 (A) A      28 (A) B    ->    29 (A) B      29 (A) A     
              -0.3633       -0.3633           -0.0150       -0.0150       
  0.1548       28 (A) B      28 (A) A    ->    29 (A) A      29 (A) B     
              -0.3633       -0.3633           -0.0150       -0.0150       
 -0.1548       28 (A) B      28 (A) A    ->    29 (A) B      29 (A) A     
              -0.3633       -0.3633           -0.0150       -0.0150       

 Computing CCSD intemediates for later calculations in double precision
 Finished.

Running a double precision version
           CCSD Lambda amplitudes will be solved using DIIS.
           Start     Size      MaxIter   EConv     LConv     
           3         7         100       1.00e-07  1.00e-05  
 ------------------------------------------------------------------------------
            Enorm      Ldiff       Comment
 ------------------------------------------------------------------------------
     1     6.10e-02   4.42e-02     
     2     1.72e-02   7.60e-03     
     3     7.25e-03   1.90e-03     
     4     3.95e-03   1.32e-03     Switched to DIIS steps.
     5     1.01e-03   7.59e-04     
     6     4.78e-04   1.48e-04     
     7     1.31e-04   3.96e-05     
     8     5.62e-05   2.55e-06     
     9     2.04e-05   3.23e-06     
    10     8.40e-06   1.54e-06     
    11     3.67e-06   4.62e-07     
    12     1.42e-06   2.29e-07     
    13     7.63e-07   1.25e-08     
    14     3.60e-07   2.46e-08     
    15     1.64e-07   8.46e-11     
    16     7.53e-08   1.70e-09     
 ------------------------------------------------------------------------------
                                   CCSD Lambda converged.

 Computing density matrices in double precision...
           Orbital response amplitudes will be solved using DIIS.
           Start     Size      MaxIter   EConv     LConv     
           3         7         100       1.00e-06  1.00e-06  
 ------------------------------------------------------------------------------
            Enorm      Ldiff       Comment
 ------------------------------------------------------------------------------
     1     8.25e-02   8.23e-04     
     2     4.85e-02   2.65e-02     
     3     4.78e-02   2.43e-02     
     4     1.39e-02   1.95e-02     Switched to DIIS steps.
     5     2.87e-03   1.10e-03     
     6     3.48e-04   3.84e-04     
     7     1.74e-04   5.07e-05     
     8     4.45e-05   1.23e-05     
     9     1.56e-05   7.97e-08     
    10     5.96e-06   6.31e-07     
    11     1.98e-06   1.78e-07     
    12     6.30e-07   3.31e-07     
 ------------------------------------------------------------------------------
                                   Orbital response converged.

 Computing density matrices... Done.
 CCSD calculation:   CPU 500.91 s  wall 133.59 s

 Transferring MO TPDM to AO TPDM
 Transferring g2_o1o1o1o1
 Transferring g2_o1o1o1v1
 Transferring g2_o1o1v1v1
 Transferring g2_o1v1o1v1
 Transferring g2_o1v1v1v1
 Transferring g2_v1v1v1v1
 Adding separable TPDM
 Computing TPDM gradient
 --------------------------------------------------------
 2e gradient
  Atom          X               Y               Z
 --------------------------------------------------------
    1         -8.598732       24.322667        0.000000  
    2         24.483350        7.510652       -0.000000  
    3          5.387815      -17.855345        0.000000  
    4        -21.272433      -13.977974       -0.000000  
 --------------------------------------------------------
 --------------------------------------------------------
 Final gradient
  Atom          X               Y               Z
 --------------------------------------------------------
    1         -8.598732       24.322667        0.000000  
    2         24.483350        7.510652       -0.000000  
    3          5.387815      -17.855345        0.000000  
    4        -21.272433      -13.977974       -0.000000  
 --------------------------------------------------------
 Analytic gradient from two-electron contribution:   CPU 128.22 s  wall 35.76 s

 Total ccman2 time:   CPU 652.25 s  wall 175.40 s


 --------------------------------------------------------------

                    Orbital Energies (a.u.)
 --------------------------------------------------------------

 Alpha MOs
 -- Occupied --
******* -80.055 -80.031 -26.327 -10.585  -8.053  -8.050  -8.050
 -7.592  -7.571  -5.485  -5.483  -5.483  -5.464  -5.462  -5.462
 -1.627  -1.134  -0.925  -0.778  -0.701  -0.697  -0.632  -0.511
 -0.509  -0.484  -0.402  -0.363
 -- Virtual --
 -0.015   0.026   0.061   0.066   0.078   0.094   0.099   0.107
  0.109   0.129   0.149   0.151   0.168   0.187   0.191   0.241
  0.332   0.344   0.358   0.372   0.383   0.411   0.413   0.418
  0.437   0.521   0.555   0.602   0.636   0.665   0.709   0.770
  0.798   0.825   0.883   0.898   0.947   1.005   1.071   1.132
  1.142   1.152   1.160   1.199   1.227   1.380   1.513   1.581
  1.636   1.651   1.772   1.833   1.845   1.946   1.973   2.032
  2.252   2.605   2.642   2.728   4.186   4.192   4.221   4.234
  4.519   6.897   6.935   6.948   7.257   7.460  10.359  14.711
 14.745  14.755  14.781  14.847  14.874  26.672  26.759  26.996
 68.733 165.855 166.065 219.215
 --------------------------------------------------------------

          Ground-State Mulliken Net Atomic Charges

     Atom                 Charge (a.u.)
  ----------------------------------------
      1 P                     0.138600
      2 P                     0.148419
      3 F                    -0.200030
      4 Cl                   -0.086989
  ----------------------------------------
  Sum of atomic charges =     0.000000

 -----------------------------------------------------------------
                    Cartesian Multipole Moments
 -----------------------------------------------------------------
    Charge (ESU x 10^10)
                 0.0000
    Dipole Moment (Debye)
         X      -0.6652      Y      -1.5639      Z       0.0000
       Tot       1.6995
    Quadrupole Moments (Debye-Ang)
        XX     -44.9803     XY       1.1149     YY     -46.2324
        XZ      -0.0000     YZ       0.0000     ZZ     -43.5539
    Octopole Moments (Debye-Ang^2)
       XXX      -2.0341    XXY       5.0595    XYY       1.6783
       YYY      13.1788    XXZ      -0.0000    XYZ       0.0000
       YYZ       0.0000    XZZ      -1.0239    YZZ       5.7515
       ZZZ       0.0000
    Hexadecapole Moments (Debye-Ang^3)
      XXXX    -521.4006   XXXY     -11.3504   XXYY    -124.6626
      XYYY       1.7388   YYYY    -239.6282   XXXZ      -0.0000
      XXYZ      -0.0000   XYYZ      -0.0000   YYYZ      -0.0000
      XXZZ     -96.2721   XYZZ      -5.1578   YYZZ     -50.1103
      XZZZ      -0.0000   YZZZ      -0.0000   ZZZZ     -60.6592
 -----------------------------------------------------------------
 DrvMan completing analytic gradient of the correlated energy
 Correlated dipole moment
            1
    1  -0.2617269
    2  -0.6152796
    3   0.0000000
 Energy read as -1241.054675696
 Full Analytical Gradient: (in a.u., or Hartree/Bohr)
             1             2             3             4
    1   -0.00003935    0.00009850    0.00004315   -0.00010230
    2    0.00032300   -0.00005150   -0.00008903   -0.00018246
    3   -0.00000000    0.00000000   -0.00000000    0.00000000
 Gradient time:  CPU 0.67 s  wall 0.64 s
 ----------------------------------------------------------------
             Standard Nuclear Orientation (Angstroms)
    I     Atom           X                Y                Z
 ----------------------------------------------------------------
    1      P       0.3913429845    -1.0854269495    -0.0000000000
    2      P      -1.5011091562    -0.3029035841    -0.0000000000
    3      F      -1.3256589041     1.3095521895     0.0000000000
    4      Cl      1.6810248655     0.5308228410     0.0000000000
 ----------------------------------------------------------------
 Nuclear Repulsion Energy =   258.7766872389 hartrees
 There are       28 alpha and       28 beta electrons

                       Distance Matrix (Angstroms)
             P (  1)   P (  2)   F (  3)
   P (  2)  2.047857
   F (  3)  2.946866  1.621973
   Cl(  4)  2.067739  3.289540  3.105892

 Requested basis set is 6-311++G(d,p)
 There are 45 shells and 112 basis functions
 A cutoff of  1.0D-14 yielded    919 shell pairs
 There are      6058 function pairs (      6520 Cartesian)
 Smallest overlap matrix eigenvalue = 7.32E-04
 Guess MOs from SCF MO coefficient file

 -----------------------------------------------------------------------
  General SCF calculation program by
  Eric Jon Sundstrom, Paul Horn, Yuezhi Mao, Dmitri Zuev, Alec White,
  David Stuck, Shaama M.S., Shane Yost, Joonho Lee, David Small,
  Daniel Levine, Susi Lehtola, Hugh Burton, Evgeny Epifanovsky
 -----------------------------------------------------------------------
 Hartree-Fock
 using 4 threads for integral computing
 -------------------------------------------------------
 OpenMP Integral computing Module                
 Release: version 2.0, May 2017, Q-Chem Inc. Pleasanton 
 -------------------------------------------------------
 A restricted SCF calculation will be
 performed using DIIS
 SCF converges when DIIS error is below 1.0e-08
 ---------------------------------------
  Cycle       Energy         DIIS error
 ---------------------------------------
    1   -1240.4568870195      1.95e-05  
    2   -1240.4568879540      5.20e-06  
    3   -1240.4568880480      2.34e-06  
    4   -1240.4568880628      8.17e-07  
    5   -1240.4568880659      3.73e-07  
    6   -1240.4568880668      1.41e-07  
    7   -1240.4568880670      5.53e-08  
    8   -1240.4568880671      2.99e-08  
    9   -1240.4568880671      8.25e-09  Convergence criterion met
 ---------------------------------------
 SCF time:   CPU 3.93s  wall 1.00s 
 SCF   energy in the final basis set =    -1240.4568880671
 Total energy in the final basis set =    -1240.4568880671


 ------------------------------------------------------------------------------

   CCMAN2: suite of methods based on coupled cluster
           and equation of motion theories.

   Components:
   * libvmm-1.3-trunk
     by Evgeny Epifanovsky, Ilya Kaliman.
   * libtensor-2.5-trunk
     by Evgeny Epifanovsky, Michael Wormit, Dmitry Zuev, Sam Manzer, 
        Ilya Kaliman.
   * libcc-2.5-trunk
     by Evgeny Epifanovsky, Arik Landau, Tomasz Kus, Kirill Khistyaev, 
        Dmitry Zuev, Prashant Manohar, Xintian Feng, Anna Krylov, 
        Matthew Goldey, Alec White, Thomas Jagau, Kaushik Nanda, 
        Anastasia Gunina, Alexander Kunitsa, Joonho Lee.

   CCMAN original authors:
   Anna I. Krylov, C. David Sherrill, Steven R. Gwaltney,
   Edward F. C. Byrd (2000)
   Sergey V. Levchenko, Lyudmila V. Slipchenko, Tao Wang,
   Ana-Maria C. Cristian (2003)
   Piotr A. Pieniazek, C. Melania Oana, Evgeny Epifanovsky (2007)
   Prashant Manohar (2009)

 ------------------------------------------------------------------------------


 Allocating and initializing 29808MB of RAM...
 Calculation will run on 4 cores.


 Alpha MOs, Restricted
 -- Occupied --                  
-104.86  -80.06  -80.03  -26.33  -10.59   -8.05   -8.05   -8.05
  1 A     2 A     3 A     4 A     5 A     6 A     7 A     8 A                  
 -7.592  -7.571  -5.485  -5.483  -5.483  -5.464  -5.462  -5.462
  9 A    10 A    11 A    12 A    13 A    14 A    15 A    16 A                  
 -1.627  -1.133  -0.925  -0.778  -0.701  -0.697  -0.632  -0.511
 17 A    18 A    19 A    20 A    21 A    22 A    23 A    24 A                  
 -0.509  -0.484  -0.402  -0.363
 25 A    26 A    27 A    28 A                                                  
 -- Virtual --                   
 -0.015   0.026   0.061   0.066   0.078   0.094   0.099   0.107
 29 A    30 A    31 A    32 A    33 A    34 A    35 A    36 A                  
  0.109   0.129   0.149   0.151   0.168   0.186   0.191   0.241
 37 A    38 A    39 A    40 A    41 A    42 A    43 A    44 A                  
  0.332   0.344   0.358   0.372   0.383   0.411   0.413   0.418
 45 A    46 A    47 A    48 A    49 A    50 A    51 A    52 A                  
  0.437   0.521   0.555   0.602   0.636   0.665   0.709   0.770
 53 A    54 A    55 A    56 A    57 A    58 A    59 A    60 A                  
  0.798   0.825   0.883   0.898   0.947   1.005   1.071   1.132
 61 A    62 A    63 A    64 A    65 A    66 A    67 A    68 A                  
  1.142   1.152   1.160   1.198   1.227   1.379   1.512   1.581
 69 A    70 A    71 A    72 A    73 A    74 A    75 A    76 A                  
  1.636   1.651   1.772   1.833   1.845   1.946   1.973   2.032
 77 A    78 A    79 A    80 A    81 A    82 A    83 A    84 A                  
  2.252   2.605   2.642   2.727   4.186   4.192   4.221   4.234
 85 A    86 A    87 A    88 A    89 A    90 A    91 A    92 A                  
  4.519   6.897   6.935   6.948   7.257   7.459  10.359  14.711
 93 A    94 A    95 A    96 A    97 A    98 A    99 A   100 A                  
 14.745  14.755  14.780  14.847  14.874  26.672  26.759  26.995
101 A   102 A   103 A   104 A   105 A   106 A   107 A   108 A                  
 68.733 165.855 166.065 219.215
109 A   110 A   111 A   112 A                                                  

 Beta MOs, Restricted
 -- Occupied --                  
-104.86  -80.06  -80.03  -26.33  -10.59   -8.05   -8.05   -8.05
  1 A     2 A     3 A     4 A     5 A     6 A     7 A     8 A                  
 -7.592  -7.571  -5.485  -5.483  -5.483  -5.464  -5.462  -5.462
  9 A    10 A    11 A    12 A    13 A    14 A    15 A    16 A                  
 -1.627  -1.133  -0.925  -0.778  -0.701  -0.697  -0.632  -0.511
 17 A    18 A    19 A    20 A    21 A    22 A    23 A    24 A                  
 -0.509  -0.484  -0.402  -0.363
 25 A    26 A    27 A    28 A                                                  
 -- Virtual --                   
 -0.015   0.026   0.061   0.066   0.078   0.094   0.099   0.107
 29 A    30 A    31 A    32 A    33 A    34 A    35 A    36 A                  
  0.109   0.129   0.149   0.151   0.168   0.186   0.191   0.241
 37 A    38 A    39 A    40 A    41 A    42 A    43 A    44 A                  
  0.332   0.344   0.358   0.372   0.383   0.411   0.413   0.418
 45 A    46 A    47 A    48 A    49 A    50 A    51 A    52 A                  
  0.437   0.521   0.555   0.602   0.636   0.665   0.709   0.770
 53 A    54 A    55 A    56 A    57 A    58 A    59 A    60 A                  
  0.798   0.825   0.883   0.898   0.947   1.005   1.071   1.132
 61 A    62 A    63 A    64 A    65 A    66 A    67 A    68 A                  
  1.142   1.152   1.160   1.198   1.227   1.379   1.512   1.581
 69 A    70 A    71 A    72 A    73 A    74 A    75 A    76 A                  
  1.636   1.651   1.772   1.833   1.845   1.946   1.973   2.032
 77 A    78 A    79 A    80 A    81 A    82 A    83 A    84 A                  
  2.252   2.605   2.642   2.727   4.186   4.192   4.221   4.234
 85 A    86 A    87 A    88 A    89 A    90 A    91 A    92 A                  
  4.519   6.897   6.935   6.948   7.257   7.459  10.359  14.711
 93 A    94 A    95 A    96 A    97 A    98 A    99 A   100 A                  
 14.745  14.755  14.780  14.847  14.874  26.672  26.759  26.995
101 A   102 A   103 A   104 A   105 A   106 A   107 A   108 A                  
 68.733 165.855 166.065 219.215
109 A   110 A   111 A   112 A                                                  

 Occupation and symmetry of molecular orbitals

 Point group: C1 (1 irreducible representation).

                           A     All 
 -------------------------------------
 All molecular orbitals:
  - Alpha                  112   112 
  - Beta                   112   112 
 -------------------------------------
 Alpha orbitals:
  - Frozen occupied        16    16  
  - Active occupied        12    12  
  - Active virtual         84    84  
  - Frozen virtual         0     0   
 -------------------------------------
 Beta orbitals:
  - Frozen occupied        16    16  
  - Active occupied        12    12  
  - Active virtual         84    84  
  - Frozen virtual         0     0   
 -------------------------------------

 Import integrals:   CPU 0.00 s  wall 0.00 s

 Import integrals:   CPU 19.44 s  wall 4.98 s

 MP2 amplitudes:   CPU 0.03 s  wall 0.02 s

Running a double precision version
           CCSD T amplitudes will be solved using DIIS.

           Start     Size      MaxIter   EConv     TConv     
           3         7         100       1.00e-07  1.00e-05  
 ------------------------------------------------------------------------------
           Energy (a.u.)   Ediff      Tdiff       Comment
 ------------------------------------------------------------------------------
         -1241.02364146                           
     1   -1241.03278494   9.14e-03   7.45e-01     
     2   -1241.05132064   1.85e-02   9.61e-02     
     3   -1241.05164054   3.20e-04   4.26e-02     
     4   -1241.05382534   2.18e-03   1.64e-02     Switched to DIIS steps.
     5   -1241.05464819   8.23e-04   1.36e-02     
     6   -1241.05468428   3.61e-05   2.59e-03     
     7   -1241.05467646   7.82e-06   1.29e-03     
     8   -1241.05467494   1.52e-06   2.41e-04     
     9   -1241.05467539   4.52e-07   1.13e-04     
    10   -1241.05467558   1.92e-07   4.14e-05     
    11   -1241.05467567   8.79e-08   2.54e-05     
    12   -1241.05467579   1.15e-07   1.44e-05     
    13   -1241.05467570   8.56e-08   3.69e-06     
 ------------------------------------------------------------------------------
         -1241.05467570                           CCSD T converged.

End of double precision
 SCF energy                 = -1240.45688807
 MP2 energy                 = -1241.02364146
 CCSD correlation energy     =    -0.59778763
 CCSD total energy           = -1241.05467570

 CCSD  T1^2 = 0.0121  T2^2 = 0.2609  Leading amplitudes:

 Amplitude    Orbitals with energies
 -0.0250       22 (A) A                  ->    29 (A) A                   
              -0.6968                         -0.0151                     
 -0.0250       22 (A) B                  ->    29 (A) B                   
              -0.6968                         -0.0151                     
  0.0217       28 (A) A                  ->    49 (A) A                   
              -0.3633                          0.3832                     
  0.0217       28 (A) B                  ->    49 (A) B                   
              -0.3633                          0.3832                     

 Amplitude    Orbitals with energies
 -0.1550       28 (A) A      28 (A) B    ->    29 (A) A      29 (A) B     
              -0.3633       -0.3633           -0.0151       -0.0151       
  0.1550       28 (A) A      28 (A) B    ->    29 (A) B      29 (A) A     
              -0.3633       -0.3633           -0.0151       -0.0151       
  0.1550       28 (A) B      28 (A) A    ->    29 (A) A      29 (A) B     
              -0.3633       -0.3633           -0.0151       -0.0151       
 -0.1550       28 (A) B      28 (A) A    ->    29 (A) B      29 (A) A     
              -0.3633       -0.3633           -0.0151       -0.0151       

 Computing CCSD intemediates for later calculations in double precision
 Finished.

Running a double precision version
           CCSD Lambda amplitudes will be solved using DIIS.
           Start     Size      MaxIter   EConv     LConv     
           3         7         100       1.00e-07  1.00e-05  
 ------------------------------------------------------------------------------
            Enorm      Ldiff       Comment
 ------------------------------------------------------------------------------
     1     6.10e-02   4.42e-02     
     2     1.72e-02   7.61e-03     
     3     7.25e-03   1.90e-03     
     4     3.96e-03   1.32e-03     Switched to DIIS steps.
     5     1.01e-03   7.60e-04     
     6     4.79e-04   1.49e-04     
     7     1.31e-04   3.97e-05     
     8     5.63e-05   2.56e-06     
     9     2.04e-05   3.24e-06     
    10     8.40e-06   1.55e-06     
    11     3.66e-06   4.66e-07     
    12     1.41e-06   2.32e-07     
    13     7.59e-07   1.35e-08     
    14     3.58e-07   2.53e-08     
    15     1.63e-07   3.16e-10     
    16     7.53e-08   1.64e-09     
 ------------------------------------------------------------------------------
                                   CCSD Lambda converged.

 Computing density matrices in double precision...
           Orbital response amplitudes will be solved using DIIS.
           Start     Size      MaxIter   EConv     LConv     
           3         7         100       1.00e-06  1.00e-06  
 ------------------------------------------------------------------------------
            Enorm      Ldiff       Comment
 ------------------------------------------------------------------------------
     1     8.26e-02   8.02e-04     
     2     4.85e-02   2.66e-02     
     3     4.78e-02   2.43e-02     
     4     1.38e-02   1.95e-02     Switched to DIIS steps.
     5     2.89e-03   1.09e-03     
     6     3.48e-04   3.84e-04     
     7     1.76e-04   5.05e-05     
     8     4.51e-05   1.24e-05     
     9     1.58e-05   7.52e-08     
    10     6.03e-06   6.43e-07     
    11     2.00e-06   1.76e-07     
    12     6.38e-07   3.32e-07     
 ------------------------------------------------------------------------------
                                   Orbital response converged.

 Computing density matrices... Done.
 CCSD calculation:   CPU 500.99 s  wall 133.60 s

 Transferring MO TPDM to AO TPDM
 Transferring g2_o1o1o1o1
 Transferring g2_o1o1o1v1
 Transferring g2_o1o1v1v1
 Transferring g2_o1v1o1v1
 Transferring g2_o1v1v1v1
 Transferring g2_v1v1v1v1
 Adding separable TPDM
 Computing TPDM gradient
 --------------------------------------------------------
 2e gradient
  Atom          X               Y               Z
 --------------------------------------------------------
    1         -8.598531       24.327233        0.000000  
    2         24.465362        7.496817        0.000000  
    3          5.384012      -17.855695       -0.000000  
    4        -21.250844      -13.968355       -0.000000  
 --------------------------------------------------------
 --------------------------------------------------------
 Final gradient
  Atom          X               Y               Z
 --------------------------------------------------------
    1         -8.598531       24.327233        0.000000  
    2         24.465362        7.496817        0.000000  
    3          5.384012      -17.855695       -0.000000  
    4        -21.250844      -13.968355       -0.000000  
 --------------------------------------------------------
 Analytic gradient from two-electron contribution:   CPU 128.54 s  wall 35.97 s

 Total ccman2 time:   CPU 653.05 s  wall 175.75 s


 --------------------------------------------------------------

                    Orbital Energies (a.u.)
 --------------------------------------------------------------

 Alpha MOs
 -- Occupied --
******* -80.055 -80.031 -26.327 -10.585  -8.053  -8.050  -8.050
 -7.592  -7.571  -5.485  -5.483  -5.483  -5.464  -5.462  -5.462
 -1.627  -1.133  -0.925  -0.778  -0.701  -0.697  -0.632  -0.511
 -0.509  -0.484  -0.402  -0.363
 -- Virtual --
 -0.015   0.026   0.061   0.066   0.078   0.094   0.099   0.107
  0.109   0.129   0.149   0.151   0.168   0.186   0.191   0.241
  0.332   0.344   0.358   0.372   0.383   0.411   0.413   0.418
  0.437   0.521   0.555   0.602   0.636   0.665   0.709   0.770
  0.798   0.825   0.883   0.898   0.947   1.005   1.071   1.132
  1.142   1.152   1.160   1.198   1.227   1.379   1.512   1.581
  1.636   1.651   1.772   1.833   1.845   1.946   1.973   2.032
  2.252   2.605   2.642   2.727   4.186   4.192   4.221   4.234
  4.519   6.897   6.935   6.948   7.257   7.459  10.359  14.711
 14.745  14.755  14.780  14.847  14.874  26.672  26.759  26.995
 68.733 165.855 166.065 219.215
 --------------------------------------------------------------

          Ground-State Mulliken Net Atomic Charges

     Atom                 Charge (a.u.)
  ----------------------------------------
      1 P                     0.139299
      2 P                     0.148323
      3 F                    -0.199764
      4 Cl                   -0.087858
  ----------------------------------------
  Sum of atomic charges =    -0.000000

 -----------------------------------------------------------------
                    Cartesian Multipole Moments
 -----------------------------------------------------------------
    Charge (ESU x 10^10)
                -0.0000
    Dipole Moment (Debye)
         X      -0.6703      Y      -1.5706      Z      -0.0000
       Tot       1.7077
    Quadrupole Moments (Debye-Ang)
        XX     -44.9944     XY       1.1090     YY     -46.2210
        XZ      -0.0000     YZ       0.0000     ZZ     -43.5586
    Octopole Moments (Debye-Ang^2)
       XXX      -2.0578    XXY       5.0776    XYY       1.6766
       YYY      13.2337    XXZ      -0.0000    XYZ      -0.0000
       YYZ      -0.0000    XZZ      -1.0316    YZZ       5.7742
       ZZZ      -0.0000
    Hexadecapole Moments (Debye-Ang^3)
      XXXX    -521.5434   XXXY     -11.3409   XXYY    -124.7099
      XYYY       1.7587   YYYY    -239.9066   XXXZ      -0.0000
      XXYZ      -0.0000   XYYZ      -0.0000   YYYZ       0.0000
      XXZZ     -96.2876   XYZZ      -5.1516   YYZZ     -50.1658
      XZZZ      -0.0000   YZZZ       0.0000   ZZZZ     -60.6732
 -----------------------------------------------------------------
 DrvMan completing analytic gradient of the correlated energy
 Correlated dipole moment
            1
    1  -0.2637150
    2  -0.6179295
    3  -0.0000000
 Energy read as -1241.054675701
 Full Analytical Gradient: (in a.u., or Hartree/Bohr)
             1             2             3             4
    1   -0.00003065   -0.00004955   -0.00003748    0.00011767
    2   -0.00031689    0.00009575    0.00001408    0.00020706
    3   -0.00000000    0.00000000   -0.00000000    0.00000000
 Gradient time:  CPU 0.67 s  wall 0.64 s
 ----------------------------------------------------------------
             Standard Nuclear Orientation (Angstroms)
    I     Atom           X                Y                Z
 ----------------------------------------------------------------
    1      P       0.3913429845    -1.0844269495     0.0010000000
    2      P      -1.5011091562    -0.3029035841    -0.0000000000
    3      F      -1.3256589041     1.3095521895     0.0000000000
    4      Cl      1.6810248655     0.5308228410     0.0000000000
 ----------------------------------------------------------------
 Nuclear Repulsion Energy =   258.8188793819 hartrees
 There are       28 alpha and       28 beta electrons

                       Distance Matrix (Angstroms)
             P (  1)   P (  2)   F (  3)
   P (  2)  2.047475
   F (  3)  2.946054  1.621973
   Cl(  4)  2.066957  3.289540  3.105892

 Requested basis set is 6-311++G(d,p)
 There are 45 shells and 112 basis functions
 A cutoff of  1.0D-14 yielded    919 shell pairs
 There are      6058 function pairs (      6520 Cartesian)
 Smallest overlap matrix eigenvalue = 7.31E-04
 Guess MOs from SCF MO coefficient file

 -----------------------------------------------------------------------
  General SCF calculation program by
  Eric Jon Sundstrom, Paul Horn, Yuezhi Mao, Dmitri Zuev, Alec White,
  David Stuck, Shaama M.S., Shane Yost, Joonho Lee, David Small,
  Daniel Levine, Susi Lehtola, Hugh Burton, Evgeny Epifanovsky
 -----------------------------------------------------------------------
 Hartree-Fock
 using 4 threads for integral computing
 -------------------------------------------------------
 OpenMP Integral computing Module                
 Release: version 2.0, May 2017, Q-Chem Inc. Pleasanton 
 -------------------------------------------------------
 A restricted SCF calculation will be
 performed using DIIS
 SCF converges when DIIS error is below 1.0e-08
 ---------------------------------------
  Cycle       Energy         DIIS error
 ---------------------------------------
    1   -1240.4569092990      1.23e-05  
    2   -1240.4569097343      3.44e-06  
    3   -1240.4569097911      1.46e-06  
    4   -1240.4569097994      5.96e-07  
    5   -1240.4569098016      2.77e-07  
    6   -1240.4569098022      1.26e-07  
    7   -1240.4569098024      5.36e-08  
    8   -1240.4569098025      2.36e-08  
    9   -1240.4569098025      7.58e-09  Convergence criterion met
 ---------------------------------------
 SCF time:   CPU 3.94s  wall 1.00s 
 SCF   energy in the final basis set =    -1240.4569098025
 Total energy in the final basis set =    -1240.4569098025


 ------------------------------------------------------------------------------

   CCMAN2: suite of methods based on coupled cluster
           and equation of motion theories.

   Components:
   * libvmm-1.3-trunk
     by Evgeny Epifanovsky, Ilya Kaliman.
   * libtensor-2.5-trunk
     by Evgeny Epifanovsky, Michael Wormit, Dmitry Zuev, Sam Manzer, 
        Ilya Kaliman.
   * libcc-2.5-trunk
     by Evgeny Epifanovsky, Arik Landau, Tomasz Kus, Kirill Khistyaev, 
        Dmitry Zuev, Prashant Manohar, Xintian Feng, Anna Krylov, 
        Matthew Goldey, Alec White, Thomas Jagau, Kaushik Nanda, 
        Anastasia Gunina, Alexander Kunitsa, Joonho Lee.

   CCMAN original authors:
   Anna I. Krylov, C. David Sherrill, Steven R. Gwaltney,
   Edward F. C. Byrd (2000)
   Sergey V. Levchenko, Lyudmila V. Slipchenko, Tao Wang,
   Ana-Maria C. Cristian (2003)
   Piotr A. Pieniazek, C. Melania Oana, Evgeny Epifanovsky (2007)
   Prashant Manohar (2009)

 ------------------------------------------------------------------------------


 Allocating and initializing 29808MB of RAM...
 Calculation will run on 4 cores.


 Alpha MOs, Restricted
 -- Occupied --                  
-104.86  -80.06  -80.03  -26.33  -10.59   -8.05   -8.05   -8.05
  1 A     2 A     3 A     4 A     5 A     6 A     7 A     8 A                  
 -7.592  -7.571  -5.485  -5.483  -5.483  -5.464  -5.462  -5.462
  9 A    10 A    11 A    12 A    13 A    14 A    15 A    16 A                  
 -1.627  -1.133  -0.925  -0.778  -0.701  -0.697  -0.632  -0.511
 17 A    18 A    19 A    20 A    21 A    22 A    23 A    24 A                  
 -0.509  -0.484  -0.402  -0.363
 25 A    26 A    27 A    28 A                                                  
 -- Virtual --                   
 -0.015   0.026   0.061   0.066   0.078   0.094   0.099   0.107
 29 A    30 A    31 A    32 A    33 A    34 A    35 A    36 A                  
  0.109   0.129   0.149   0.151   0.168   0.187   0.191   0.241
 37 A    38 A    39 A    40 A    41 A    42 A    43 A    44 A                  
  0.332   0.344   0.358   0.372   0.383   0.411   0.413   0.418
 45 A    46 A    47 A    48 A    49 A    50 A    51 A    52 A                  
  0.437   0.521   0.555   0.602   0.636   0.665   0.709   0.770
 53 A    54 A    55 A    56 A    57 A    58 A    59 A    60 A                  
  0.798   0.825   0.883   0.898   0.947   1.005   1.071   1.132
 61 A    62 A    63 A    64 A    65 A    66 A    67 A    68 A                  
  1.142   1.152   1.160   1.198   1.227   1.379   1.513   1.581
 69 A    70 A    71 A    72 A    73 A    74 A    75 A    76 A                  
  1.636   1.651   1.772   1.833   1.845   1.946   1.973   2.032
 77 A    78 A    79 A    80 A    81 A    82 A    83 A    84 A                  
  2.252   2.605   2.642   2.727   4.186   4.192   4.221   4.234
 85 A    86 A    87 A    88 A    89 A    90 A    91 A    92 A                  
  4.519   6.897   6.935   6.948   7.257   7.459  10.359  14.711
 93 A    94 A    95 A    96 A    97 A    98 A    99 A   100 A                  
 14.745  14.755  14.781  14.847  14.874  26.672  26.759  26.996
101 A   102 A   103 A   104 A   105 A   106 A   107 A   108 A                  
 68.733 165.855 166.065 219.215
109 A   110 A   111 A   112 A                                                  

 Beta MOs, Restricted
 -- Occupied --                  
-104.86  -80.06  -80.03  -26.33  -10.59   -8.05   -8.05   -8.05
  1 A     2 A     3 A     4 A     5 A     6 A     7 A     8 A                  
 -7.592  -7.571  -5.485  -5.483  -5.483  -5.464  -5.462  -5.462
  9 A    10 A    11 A    12 A    13 A    14 A    15 A    16 A                  
 -1.627  -1.133  -0.925  -0.778  -0.701  -0.697  -0.632  -0.511
 17 A    18 A    19 A    20 A    21 A    22 A    23 A    24 A                  
 -0.509  -0.484  -0.402  -0.363
 25 A    26 A    27 A    28 A                                                  
 -- Virtual --                   
 -0.015   0.026   0.061   0.066   0.078   0.094   0.099   0.107
 29 A    30 A    31 A    32 A    33 A    34 A    35 A    36 A                  
  0.109   0.129   0.149   0.151   0.168   0.187   0.191   0.241
 37 A    38 A    39 A    40 A    41 A    42 A    43 A    44 A                  
  0.332   0.344   0.358   0.372   0.383   0.411   0.413   0.418
 45 A    46 A    47 A    48 A    49 A    50 A    51 A    52 A                  
  0.437   0.521   0.555   0.602   0.636   0.665   0.709   0.770
 53 A    54 A    55 A    56 A    57 A    58 A    59 A    60 A                  
  0.798   0.825   0.883   0.898   0.947   1.005   1.071   1.132
 61 A    62 A    63 A    64 A    65 A    66 A    67 A    68 A                  
  1.142   1.152   1.160   1.198   1.227   1.379   1.513   1.581
 69 A    70 A    71 A    72 A    73 A    74 A    75 A    76 A                  
  1.636   1.651   1.772   1.833   1.845   1.946   1.973   2.032
 77 A    78 A    79 A    80 A    81 A    82 A    83 A    84 A                  
  2.252   2.605   2.642   2.727   4.186   4.192   4.221   4.234
 85 A    86 A    87 A    88 A    89 A    90 A    91 A    92 A                  
  4.519   6.897   6.935   6.948   7.257   7.459  10.359  14.711
 93 A    94 A    95 A    96 A    97 A    98 A    99 A   100 A                  
 14.745  14.755  14.781  14.847  14.874  26.672  26.759  26.996
101 A   102 A   103 A   104 A   105 A   106 A   107 A   108 A                  
 68.733 165.855 166.065 219.215
109 A   110 A   111 A   112 A                                                  

 Occupation and symmetry of molecular orbitals

 Point group: C1 (1 irreducible representation).

                           A     All 
 -------------------------------------
 All molecular orbitals:
  - Alpha                  112   112 
  - Beta                   112   112 
 -------------------------------------
 Alpha orbitals:
  - Frozen occupied        16    16  
  - Active occupied        12    12  
  - Active virtual         84    84  
  - Frozen virtual         0     0   
 -------------------------------------
 Beta orbitals:
  - Frozen occupied        16    16  
  - Active occupied        12    12  
  - Active virtual         84    84  
  - Frozen virtual         0     0   
 -------------------------------------

 Import integrals:   CPU 0.00 s  wall 0.00 s

 Import integrals:   CPU 19.46 s  wall 4.98 s

 MP2 amplitudes:   CPU 0.04 s  wall 0.02 s

Running a double precision version
           CCSD T amplitudes will be solved using DIIS.

           Start     Size      MaxIter   EConv     TConv     
           3         7         100       1.00e-07  1.00e-05  
 ------------------------------------------------------------------------------
           Energy (a.u.)   Ediff      Tdiff       Comment
 ------------------------------------------------------------------------------
         -1241.02364325                           
     1   -1241.03279284   9.15e-03   7.45e-01     
     2   -1241.05132188   1.85e-02   9.61e-02     
     3   -1241.05164280   3.21e-04   4.25e-02     
     4   -1241.05382629   2.18e-03   1.64e-02     Switched to DIIS steps.
     5   -1241.05464851   8.22e-04   1.36e-02     
     6   -1241.05468455   3.60e-05   2.59e-03     
     7   -1241.05467674   7.81e-06   1.29e-03     
     8   -1241.05467522   1.52e-06   2.41e-04     
     9   -1241.05467568   4.53e-07   1.13e-04     
    10   -1241.05467587   1.92e-07   4.14e-05     
    11   -1241.05467596   8.82e-08   2.55e-05     
    12   -1241.05467607   1.15e-07   1.44e-05     
    13   -1241.05467598   8.57e-08   3.69e-06     
 ------------------------------------------------------------------------------
         -1241.05467598                           CCSD T converged.

End of double precision
 SCF energy                 = -1240.45690980
 MP2 energy                 = -1241.02364325
 CCSD correlation energy     =    -0.59776618
 CCSD total energy           = -1241.05467598

 CCSD  T1^2 = 0.0121  T2^2 = 0.2609  Leading amplitudes:

 Amplitude    Orbitals with energies
 -0.0250       22 (A) A                  ->    29 (A) A                   
              -0.6968                         -0.0151                     
 -0.0250       22 (A) B                  ->    29 (A) B                   
              -0.6968                         -0.0151                     
  0.0216       28 (A) A                  ->    49 (A) A                   
              -0.3633                          0.3832                     
  0.0216       28 (A) B                  ->    49 (A) B                   
              -0.3633                          0.3832                     

 Amplitude    Orbitals with energies
 -0.1549       28 (A) A      28 (A) B    ->    29 (A) A      29 (A) B     
              -0.3633       -0.3633           -0.0151       -0.0151       
  0.1549       28 (A) A      28 (A) B    ->    29 (A) B      29 (A) A     
              -0.3633       -0.3633           -0.0151       -0.0151       
  0.1549       28 (A) B      28 (A) A    ->    29 (A) A      29 (A) B     
              -0.3633       -0.3633           -0.0151       -0.0151       
 -0.1549       28 (A) B      28 (A) A    ->    29 (A) B      29 (A) A     
              -0.3633       -0.3633           -0.0151       -0.0151       

 Computing CCSD intemediates for later calculations in double precision
 Finished.

Running a double precision version
           CCSD Lambda amplitudes will be solved using DIIS.
           Start     Size      MaxIter   EConv     LConv     
           3         7         100       1.00e-07  1.00e-05  
 ------------------------------------------------------------------------------
            Enorm      Ldiff       Comment
 ------------------------------------------------------------------------------
     1     6.10e-02   4.42e-02     
     2     1.72e-02   7.60e-03     
     3     7.25e-03   1.90e-03     
     4     3.95e-03   1.32e-03     Switched to DIIS steps.
     5     1.01e-03   7.60e-04     
     6     4.78e-04   1.48e-04     
     7     1.31e-04   3.97e-05     
     8     5.63e-05   2.55e-06     
     9     2.04e-05   3.23e-06     
    10     8.40e-06   1.55e-06     
    11     3.66e-06   4.64e-07     
    12     1.41e-06   2.31e-07     
    13     7.61e-07   1.30e-08     
    14     3.59e-07   2.49e-08     
    15     1.63e-07   2.00e-10     
    16     7.53e-08   1.67e-09     
 ------------------------------------------------------------------------------
                                   CCSD Lambda converged.

 Computing density matrices in double precision...
           Orbital response amplitudes will be solved using DIIS.
           Start     Size      MaxIter   EConv     LConv     
           3         7         100       1.00e-06  1.00e-06  
 ------------------------------------------------------------------------------
            Enorm      Ldiff       Comment
 ------------------------------------------------------------------------------
     1     8.26e-02   8.12e-04     
     2     4.85e-02   2.66e-02     
     3     4.78e-02   2.43e-02     
     4     1.38e-02   1.95e-02     Switched to DIIS steps.
     5     2.88e-03   1.09e-03     
     6     3.48e-04   3.84e-04     
     7     1.75e-04   5.06e-05     
     8     4.48e-05   1.24e-05     
     9     1.57e-05   7.76e-08     
    10     5.99e-06   6.37e-07     
    11     1.99e-06   1.77e-07     
    12     6.34e-07   3.31e-07     
 ------------------------------------------------------------------------------
                                   Orbital response converged.

 Computing density matrices... Done.
 CCSD calculation:   CPU 501.63 s  wall 133.75 s

 Transferring MO TPDM to AO TPDM
 Transferring g2_o1o1o1o1
 Transferring g2_o1o1o1v1
 Transferring g2_o1o1v1v1
 Transferring g2_o1v1o1v1
 Transferring g2_o1v1v1v1
 Transferring g2_v1v1v1v1
 Adding separable TPDM
 Computing TPDM gradient
 --------------------------------------------------------
 2e gradient
  Atom          X               Y               Z
 --------------------------------------------------------
    1         -8.598636       24.324957       -0.018746  
    2         24.474352        7.503728        0.009167  
    3          5.385914      -17.855522        0.000835  
    4        -21.261629      -13.973163        0.008745  
 --------------------------------------------------------
 --------------------------------------------------------
 Final gradient
  Atom          X               Y               Z
 --------------------------------------------------------
    1         -8.598636       24.324957       -0.018746  
    2         24.474352        7.503728        0.009167  
    3          5.385914      -17.855522        0.000835  
    4        -21.261629      -13.973163        0.008745  
 --------------------------------------------------------
 Analytic gradient from two-electron contribution:   CPU 127.68 s  wall 35.77 s

 Total ccman2 time:   CPU 653.55 s  wall 175.89 s


 --------------------------------------------------------------

                    Orbital Energies (a.u.)
 --------------------------------------------------------------

 Alpha MOs
 -- Occupied --
******* -80.055 -80.031 -26.327 -10.585  -8.053  -8.050  -8.050
 -7.592  -7.571  -5.485  -5.483  -5.483  -5.464  -5.462  -5.462
 -1.627  -1.133  -0.925  -0.778  -0.701  -0.697  -0.632  -0.511
 -0.509  -0.484  -0.402  -0.363
 -- Virtual --
 -0.015   0.026   0.061   0.066   0.078   0.094   0.099   0.107
  0.109   0.129   0.149   0.151   0.168   0.187   0.191   0.241
  0.332   0.344   0.358   0.372   0.383   0.411   0.413   0.418
  0.437   0.521   0.555   0.602   0.636   0.665   0.709   0.770
  0.798   0.825   0.883   0.898   0.947   1.005   1.071   1.132
  1.142   1.152   1.160   1.198   1.227   1.379   1.513   1.581
  1.636   1.651   1.772   1.833   1.845   1.946   1.973   2.032
  2.252   2.605   2.642   2.727   4.186   4.192   4.221   4.234
  4.519   6.897   6.935   6.948   7.257   7.459  10.359  14.711
 14.745  14.755  14.781  14.847  14.874  26.672  26.759  26.996
 68.733 165.855 166.065 219.215
 --------------------------------------------------------------

          Ground-State Mulliken Net Atomic Charges

     Atom                 Charge (a.u.)
  ----------------------------------------
      1 P                     0.138950
      2 P                     0.148371
      3 F                    -0.199897
      4 Cl                   -0.087424
  ----------------------------------------
  Sum of atomic charges =    -0.000000

 -----------------------------------------------------------------
                    Cartesian Multipole Moments
 -----------------------------------------------------------------
    Charge (ESU x 10^10)
                 0.0000
    Dipole Moment (Debye)
         X      -0.6678      Y      -1.5673      Z       0.0002
       Tot       1.7036
    Quadrupole Moments (Debye-Ang)
        XX     -44.9874     XY       1.1119     YY     -46.2267
        XZ       0.0006     YZ      -0.0006     ZZ     -43.5562
    Octopole Moments (Debye-Ang^2)
       XXX      -2.0460    XXY       5.0685    XYY       1.6775
       YYY      13.2063    XXZ      -0.0148    XYZ      -0.0003
       YYZ      -0.0141    XZZ      -1.0277    YZZ       5.7628
       ZZZ      -0.0398
    Hexadecapole Moments (Debye-Ang^3)
      XXXX    -521.4721   XXXY     -11.3457   XXYY    -124.6862
      XYYY       1.7487   YYYY    -239.7673   XXXZ      -0.0150
      XXYZ       0.0096   XYYZ      -0.0096   YYYZ       0.0432
      XXZZ     -96.2799   XYZZ      -5.1547   YYZZ     -50.1381
      XZZZ      -0.0117   YZZZ       0.0431   ZZZZ     -60.6663
 -----------------------------------------------------------------
 DrvMan completing analytic gradient of the correlated energy
 Correlated dipole moment
            1
    1  -0.2627213
    2  -0.6166053
    3   0.0000781
 Energy read as -1241.054675985
 Full Analytical Gradient: (in a.u., or Hartree/Bohr)
             1             2             3             4
    1   -0.00003515    0.00002437    0.00000279    0.00000799
    2    0.00000260    0.00002216   -0.00003742    0.00001267
    3    0.00002019   -0.00002375    0.00001647   -0.00001290
 Gradient time:  CPU 0.67 s  wall 0.64 s
 ----------------------------------------------------------------
             Standard Nuclear Orientation (Angstroms)
    I     Atom           X                Y                Z
 ----------------------------------------------------------------
    1      P       0.3913429845    -1.0844269495    -0.0000000000
    2      P      -1.5001091562    -0.3029035841    -0.0000000000
    3      F      -1.3256589041     1.3095521895     0.0000000000
    4      Cl      1.6810248655     0.5308228410     0.0000000000
 ----------------------------------------------------------------
 Nuclear Repulsion Energy =   258.8601532937 hartrees
 There are       28 alpha and       28 beta electrons

                       Distance Matrix (Angstroms)
             P (  1)   P (  2)   F (  3)
   P (  2)  2.046551
   F (  3)  2.946054  1.621865
   Cl(  4)  2.066957  3.288573  3.105892

 Requested basis set is 6-311++G(d,p)
 There are 45 shells and 112 basis functions
 A cutoff of  1.0D-14 yielded    919 shell pairs
 There are      6058 function pairs (      6520 Cartesian)
 Smallest overlap matrix eigenvalue = 7.30E-04
 Guess MOs from SCF MO coefficient file

 -----------------------------------------------------------------------
  General SCF calculation program by
  Eric Jon Sundstrom, Paul Horn, Yuezhi Mao, Dmitri Zuev, Alec White,
  David Stuck, Shaama M.S., Shane Yost, Joonho Lee, David Small,
  Daniel Levine, Susi Lehtola, Hugh Burton, Evgeny Epifanovsky
 -----------------------------------------------------------------------
 Hartree-Fock
 using 4 threads for integral computing
 -------------------------------------------------------
 OpenMP Integral computing Module                
 Release: version 2.0, May 2017, Q-Chem Inc. Pleasanton 
 -------------------------------------------------------
 A restricted SCF calculation will be
 performed using DIIS
 SCF converges when DIIS error is below 1.0e-08
 ---------------------------------------
  Cycle       Energy         DIIS error
 ---------------------------------------
    1   -1240.4569471078      1.40e-05  
    2   -1240.4569476350      3.98e-06  
    3   -1240.4569477006      1.49e-06  
    4   -1240.4569477104      6.28e-07  
    5   -1240.4569477127      2.71e-07  
    6   -1240.4569477133      1.39e-07  
    7   -1240.4569477135      6.40e-08  
    8   -1240.4569477135      2.26e-08  
    9   -1240.4569477136      9.32e-09  Convergence criterion met
 ---------------------------------------
 SCF time:   CPU 3.93s  wall 2.00s 
 SCF   energy in the final basis set =    -1240.4569477136
 Total energy in the final basis set =    -1240.4569477136


 ------------------------------------------------------------------------------

   CCMAN2: suite of methods based on coupled cluster
           and equation of motion theories.

   Components:
   * libvmm-1.3-trunk
     by Evgeny Epifanovsky, Ilya Kaliman.
   * libtensor-2.5-trunk
     by Evgeny Epifanovsky, Michael Wormit, Dmitry Zuev, Sam Manzer, 
        Ilya Kaliman.
   * libcc-2.5-trunk
     by Evgeny Epifanovsky, Arik Landau, Tomasz Kus, Kirill Khistyaev, 
        Dmitry Zuev, Prashant Manohar, Xintian Feng, Anna Krylov, 
        Matthew Goldey, Alec White, Thomas Jagau, Kaushik Nanda, 
        Anastasia Gunina, Alexander Kunitsa, Joonho Lee.

   CCMAN original authors:
   Anna I. Krylov, C. David Sherrill, Steven R. Gwaltney,
   Edward F. C. Byrd (2000)
   Sergey V. Levchenko, Lyudmila V. Slipchenko, Tao Wang,
   Ana-Maria C. Cristian (2003)
   Piotr A. Pieniazek, C. Melania Oana, Evgeny Epifanovsky (2007)
   Prashant Manohar (2009)

 ------------------------------------------------------------------------------


 Allocating and initializing 29808MB of RAM...
 Calculation will run on 4 cores.


 Alpha MOs, Restricted
 -- Occupied --                  
-104.86  -80.05  -80.03  -26.33  -10.59   -8.05   -8.05   -8.05
  1 A     2 A     3 A     4 A     5 A     6 A     7 A     8 A                  
 -7.592  -7.571  -5.485  -5.483  -5.483  -5.464  -5.462  -5.462
  9 A    10 A    11 A    12 A    13 A    14 A    15 A    16 A                  
 -1.627  -1.133  -0.925  -0.778  -0.701  -0.697  -0.632  -0.511
 17 A    18 A    19 A    20 A    21 A    22 A    23 A    24 A                  
 -0.509  -0.484  -0.402  -0.363
 25 A    26 A    27 A    28 A                                                  
 -- Virtual --                   
 -0.015   0.026   0.061   0.066   0.078   0.094   0.099   0.107
 29 A    30 A    31 A    32 A    33 A    34 A    35 A    36 A                  
  0.109   0.129   0.149   0.151   0.168   0.187   0.191   0.241
 37 A    38 A    39 A    40 A    41 A    42 A    43 A    44 A                  
  0.332   0.344   0.358   0.372   0.383   0.411   0.413   0.418
 45 A    46 A    47 A    48 A    49 A    50 A    51 A    52 A                  
  0.437   0.521   0.555   0.602   0.636   0.665   0.709   0.770
 53 A    54 A    55 A    56 A    57 A    58 A    59 A    60 A                  
  0.798   0.825   0.883   0.898   0.947   1.005   1.072   1.132
 61 A    62 A    63 A    64 A    65 A    66 A    67 A    68 A                  
  1.142   1.152   1.160   1.198   1.227   1.380   1.513   1.581
 69 A    70 A    71 A    72 A    73 A    74 A    75 A    76 A                  
  1.636   1.651   1.772   1.833   1.845   1.946   1.973   2.032
 77 A    78 A    79 A    80 A    81 A    82 A    83 A    84 A                  
  2.252   2.605   2.642   2.728   4.186   4.192   4.221   4.234
 85 A    86 A    87 A    88 A    89 A    90 A    91 A    92 A                  
  4.519   6.897   6.935   6.948   7.257   7.460  10.359  14.711
 93 A    94 A    95 A    96 A    97 A    98 A    99 A   100 A                  
 14.745  14.756  14.781  14.847  14.874  26.672  26.759  26.996
101 A   102 A   103 A   104 A   105 A   106 A   107 A   108 A                  
 68.733 165.855 166.066 219.215
109 A   110 A   111 A   112 A                                                  

 Beta MOs, Restricted
 -- Occupied --                  
-104.86  -80.05  -80.03  -26.33  -10.59   -8.05   -8.05   -8.05
  1 A     2 A     3 A     4 A     5 A     6 A     7 A     8 A                  
 -7.592  -7.571  -5.485  -5.483  -5.483  -5.464  -5.462  -5.462
  9 A    10 A    11 A    12 A    13 A    14 A    15 A    16 A                  
 -1.627  -1.133  -0.925  -0.778  -0.701  -0.697  -0.632  -0.511
 17 A    18 A    19 A    20 A    21 A    22 A    23 A    24 A                  
 -0.509  -0.484  -0.402  -0.363
 25 A    26 A    27 A    28 A                                                  
 -- Virtual --                   
 -0.015   0.026   0.061   0.066   0.078   0.094   0.099   0.107
 29 A    30 A    31 A    32 A    33 A    34 A    35 A    36 A                  
  0.109   0.129   0.149   0.151   0.168   0.187   0.191   0.241
 37 A    38 A    39 A    40 A    41 A    42 A    43 A    44 A                  
  0.332   0.344   0.358   0.372   0.383   0.411   0.413   0.418
 45 A    46 A    47 A    48 A    49 A    50 A    51 A    52 A                  
  0.437   0.521   0.555   0.602   0.636   0.665   0.709   0.770
 53 A    54 A    55 A    56 A    57 A    58 A    59 A    60 A                  
  0.798   0.825   0.883   0.898   0.947   1.005   1.072   1.132
 61 A    62 A    63 A    64 A    65 A    66 A    67 A    68 A                  
  1.142   1.152   1.160   1.198   1.227   1.380   1.513   1.581
 69 A    70 A    71 A    72 A    73 A    74 A    75 A    76 A                  
  1.636   1.651   1.772   1.833   1.845   1.946   1.973   2.032
 77 A    78 A    79 A    80 A    81 A    82 A    83 A    84 A                  
  2.252   2.605   2.642   2.728   4.186   4.192   4.221   4.234
 85 A    86 A    87 A    88 A    89 A    90 A    91 A    92 A                  
  4.519   6.897   6.935   6.948   7.257   7.460  10.359  14.711
 93 A    94 A    95 A    96 A    97 A    98 A    99 A   100 A                  
 14.745  14.756  14.781  14.847  14.874  26.672  26.759  26.996
101 A   102 A   103 A   104 A   105 A   106 A   107 A   108 A                  
 68.733 165.855 166.066 219.215
109 A   110 A   111 A   112 A                                                  

 Occupation and symmetry of molecular orbitals

 Point group: C1 (1 irreducible representation).

                           A     All 
 -------------------------------------
 All molecular orbitals:
  - Alpha                  112   112 
  - Beta                   112   112 
 -------------------------------------
 Alpha orbitals:
  - Frozen occupied        16    16  
  - Active occupied        12    12  
  - Active virtual         84    84  
  - Frozen virtual         0     0   
 -------------------------------------
 Beta orbitals:
  - Frozen occupied        16    16  
  - Active occupied        12    12  
  - Active virtual         84    84  
  - Frozen virtual         0     0   
 -------------------------------------

 Import integrals:   CPU 0.00 s  wall 0.00 s

 Import integrals:   CPU 19.42 s  wall 4.95 s

 MP2 amplitudes:   CPU 0.03 s  wall 0.02 s

Running a double precision version
           CCSD T amplitudes will be solved using DIIS.

           Start     Size      MaxIter   EConv     TConv     
           3         7         100       1.00e-07  1.00e-05  
 ------------------------------------------------------------------------------
           Energy (a.u.)   Ediff      Tdiff       Comment
 ------------------------------------------------------------------------------
         -1241.02363899                           
     1   -1241.03280143   9.16e-03   7.44e-01     
     2   -1241.05132237   1.85e-02   9.61e-02     
     3   -1241.05164460   3.22e-04   4.25e-02     
     4   -1241.05382656   2.18e-03   1.64e-02     Switched to DIIS steps.
     5   -1241.05464810   8.22e-04   1.36e-02     
     6   -1241.05468407   3.60e-05   2.58e-03     
     7   -1241.05467631   7.77e-06   1.29e-03     
     8   -1241.05467480   1.50e-06   2.40e-04     
     9   -1241.05467526   4.57e-07   1.14e-04     
    10   -1241.05467546   1.95e-07   4.17e-05     
    11   -1241.05467555   8.90e-08   2.56e-05     
    12   -1241.05467566   1.15e-07   1.44e-05     
    13   -1241.05467557   8.63e-08   3.69e-06     
 ------------------------------------------------------------------------------
         -1241.05467557                           CCSD T converged.

End of double precision
 SCF energy                 = -1240.45694771
 MP2 energy                 = -1241.02363899
 CCSD correlation energy     =    -0.59772786
 CCSD total energy           = -1241.05467557

 CCSD  T1^2 = 0.0121  T2^2 = 0.2608  Leading amplitudes:

 Amplitude    Orbitals with energies
 -0.0250       22 (A) A                  ->    29 (A) A                   
              -0.6969                         -0.0149                     
 -0.0250       22 (A) B                  ->    29 (A) B                   
              -0.6969                         -0.0149                     
  0.0216       28 (A) A                  ->    49 (A) A                   
              -0.3634                          0.3831                     
  0.0216       28 (A) B                  ->    49 (A) B                   
              -0.3634                          0.3831                     

 Amplitude    Orbitals with energies
 -0.1546       28 (A) A      28 (A) B    ->    29 (A) A      29 (A) B     
              -0.3634       -0.3634           -0.0149       -0.0149       
  0.1546       28 (A) A      28 (A) B    ->    29 (A) B      29 (A) A     
              -0.3634       -0.3634           -0.0149       -0.0149       
  0.1546       28 (A) B      28 (A) A    ->    29 (A) A      29 (A) B     
              -0.3634       -0.3634           -0.0149       -0.0149       
 -0.1546       28 (A) B      28 (A) A    ->    29 (A) B      29 (A) A     
              -0.3634       -0.3634           -0.0149       -0.0149       

 Computing CCSD intemediates for later calculations in double precision
 Finished.

Running a double precision version
           CCSD Lambda amplitudes will be solved using DIIS.
           Start     Size      MaxIter   EConv     LConv     
           3         7         100       1.00e-07  1.00e-05  
 ------------------------------------------------------------------------------
            Enorm      Ldiff       Comment
 ------------------------------------------------------------------------------
     1     6.09e-02   4.41e-02     
     2     1.72e-02   7.60e-03     
     3     7.25e-03   1.90e-03     
     4     3.95e-03   1.32e-03     Switched to DIIS steps.
     5     1.01e-03   7.59e-04     
     6     4.78e-04   1.48e-04     
     7     1.31e-04   3.95e-05     
     8     5.62e-05   2.54e-06     
     9     2.04e-05   3.22e-06     
    10     8.42e-06   1.54e-06     
    11     3.68e-06   4.60e-07     
    12     1.43e-06   2.28e-07     
    13     7.70e-07   1.16e-08     
    14     3.62e-07   2.40e-08     
    15     1.64e-07   2.09e-10     
    16     7.57e-08   1.80e-09     
 ------------------------------------------------------------------------------
                                   CCSD Lambda converged.

 Computing density matrices in double precision...
           Orbital response amplitudes will be solved using DIIS.
           Start     Size      MaxIter   EConv     LConv     
           3         7         100       1.00e-06  1.00e-06  
 ------------------------------------------------------------------------------
            Enorm      Ldiff       Comment
 ------------------------------------------------------------------------------
     1     8.25e-02   8.23e-04     
     2     4.85e-02   2.65e-02     
     3     4.78e-02   2.43e-02     
     4     1.38e-02   1.95e-02     Switched to DIIS steps.
     5     2.87e-03   1.07e-03     
     6     3.48e-04   3.83e-04     
     7     1.74e-04   5.06e-05     
     8     4.47e-05   1.24e-05     
     9     1.56e-05   6.80e-08     
    10     5.95e-06   6.35e-07     
    11     1.98e-06   1.74e-07     
    12     6.31e-07   3.29e-07     
 ------------------------------------------------------------------------------
                                   Orbital response converged.

 Computing density matrices... Done.
 CCSD calculation:   CPU 501.79 s  wall 133.79 s

 Transferring MO TPDM to AO TPDM
 Transferring g2_o1o1o1o1
 Transferring g2_o1o1o1v1
 Transferring g2_o1o1v1v1
 Transferring g2_o1v1o1v1
 Transferring g2_o1v1v1v1
 Transferring g2_v1v1v1v1
 Adding separable TPDM
 Computing TPDM gradient
 --------------------------------------------------------
 2e gradient
  Atom          X               Y               Z
 --------------------------------------------------------
    1         -8.607485       24.336213       -0.000002  
    2         24.476872        7.498217       -0.000000  
    3          5.395044      -17.859991        0.000001  
    4        -21.264430      -13.974440        0.000001  
 --------------------------------------------------------
 --------------------------------------------------------
 Final gradient
  Atom          X               Y               Z
 --------------------------------------------------------
    1         -8.607485       24.336213       -0.000002  
    2         24.476872        7.498217       -0.000000  
    3          5.395044      -17.859991        0.000001  
    4        -21.264430      -13.974440        0.000001  
 --------------------------------------------------------
 Analytic gradient from two-electron contribution:   CPU 127.53 s  wall 35.49 s

 Total ccman2 time:   CPU 652.00 s  wall 175.22 s


 --------------------------------------------------------------

                    Orbital Energies (a.u.)
 --------------------------------------------------------------

 Alpha MOs
 -- Occupied --
******* -80.055 -80.031 -26.327 -10.585  -8.053  -8.050  -8.050
 -7.592  -7.571  -5.485  -5.483  -5.483  -5.464  -5.462  -5.462
 -1.627  -1.133  -0.925  -0.778  -0.701  -0.697  -0.632  -0.511
 -0.509  -0.484  -0.402  -0.363
 -- Virtual --
 -0.015   0.026   0.061   0.066   0.078   0.094   0.099   0.107
  0.109   0.129   0.149   0.151   0.168   0.187   0.191   0.241
  0.332   0.344   0.358   0.372   0.383   0.411   0.413   0.418
  0.437   0.521   0.555   0.602   0.636   0.665   0.709   0.770
  0.798   0.825   0.883   0.898   0.947   1.005   1.072   1.132
  1.142   1.152   1.160   1.198   1.227   1.380   1.513   1.581
  1.636   1.651   1.772   1.833   1.845   1.946   1.973   2.032
  2.252   2.605   2.642   2.728   4.186   4.192   4.221   4.234
  4.519   6.897   6.935   6.948   7.257   7.460  10.359  14.711
 14.745  14.756  14.781  14.847  14.874  26.672  26.759  26.996
 68.733 165.855 166.066 219.215
 --------------------------------------------------------------

          Ground-State Mulliken Net Atomic Charges

     Atom                 Charge (a.u.)
  ----------------------------------------
      1 P                     0.139186
      2 P                     0.148166
      3 F                    -0.199800
      4 Cl                   -0.087553
  ----------------------------------------
  Sum of atomic charges =    -0.000000

 -----------------------------------------------------------------
                    Cartesian Multipole Moments
 -----------------------------------------------------------------
    Charge (ESU x 10^10)
                 0.0000
    Dipole Moment (Debye)
         X      -0.6656      Y      -1.5663      Z       0.0000
       Tot       1.7019
    Quadrupole Moments (Debye-Ang)
        XX     -44.9927     XY       1.1082     YY     -46.2257
        XZ      -0.0000     YZ       0.0000     ZZ     -43.5530
    Octopole Moments (Debye-Ang^2)
       XXX      -2.0738    XXY       5.0698    XYY       1.6700
       YYY      13.2075    XXZ       0.0000    XYZ       0.0000
       YYZ      -0.0000    XZZ      -1.0424    YZZ       5.7612
       ZZZ       0.0000
    Hexadecapole Moments (Debye-Ang^3)
      XXXX    -521.2707   XXXY     -11.3436   XXYY    -124.6520
      XYYY       1.7462   YYYY    -239.7611   XXXZ      -0.0000
      XXYZ      -0.0000   XYYZ      -0.0000   YYYZ       0.0000
      XXZZ     -96.2373   XYZZ      -5.1516   YYZZ     -50.1339
      XZZZ      -0.0000   YZZZ       0.0000   ZZZZ     -60.6527
 -----------------------------------------------------------------
 DrvMan completing analytic gradient of the correlated energy
 Correlated dipole moment
            1
    1  -0.2618751
    2  -0.6162383
    3   0.0000001
 Energy read as -1241.054675575
 Full Analytical Gradient: (in a.u., or Hartree/Bohr)
             1             2             3             4
    1   -0.00034379    0.00042820   -0.00004860   -0.00003581
    2    0.00007704   -0.00001190   -0.00007383    0.00000869
    3   -0.00000003    0.00000006   -0.00000002   -0.00000001
 Gradient time:  CPU 0.67 s  wall 0.64 s
 ----------------------------------------------------------------
             Standard Nuclear Orientation (Angstroms)
    I     Atom           X                Y                Z
 ----------------------------------------------------------------
    1      P       0.3913429845    -1.0844269495    -0.0000000000
    2      P      -1.5021091562    -0.3029035841    -0.0000000000
    3      F      -1.3256589041     1.3095521895     0.0000000000
    4      Cl      1.6810248655     0.5308228410     0.0000000000
 ----------------------------------------------------------------
 Nuclear Repulsion Energy =   258.7776497937 hartrees
 There are       28 alpha and       28 beta electrons

                       Distance Matrix (Angstroms)
             P (  1)   P (  2)   F (  3)
   P (  2)  2.048399
   F (  3)  2.946054  1.622081
   Cl(  4)  2.066957  3.290508  3.105892

 Requested basis set is 6-311++G(d,p)
 There are 45 shells and 112 basis functions
 A cutoff of  1.0D-14 yielded    919 shell pairs
 There are      6058 function pairs (      6520 Cartesian)
 Smallest overlap matrix eigenvalue = 7.33E-04
 Guess MOs from SCF MO coefficient file

 -----------------------------------------------------------------------
  General SCF calculation program by
  Eric Jon Sundstrom, Paul Horn, Yuezhi Mao, Dmitri Zuev, Alec White,
  David Stuck, Shaama M.S., Shane Yost, Joonho Lee, David Small,
  Daniel Levine, Susi Lehtola, Hugh Burton, Evgeny Epifanovsky
 -----------------------------------------------------------------------
 Hartree-Fock
 using 4 threads for integral computing
 -------------------------------------------------------
 OpenMP Integral computing Module                
 Release: version 2.0, May 2017, Q-Chem Inc. Pleasanton 
 -------------------------------------------------------
 A restricted SCF calculation will be
 performed using DIIS
 SCF converges when DIIS error is below 1.0e-08
 ---------------------------------------
  Cycle       Energy         DIIS error
 ---------------------------------------
    1   -1240.4568696357      2.37e-05  
    2   -1240.4568709358      6.55e-06  
    3   -1240.4568710664      2.41e-06  
    4   -1240.4568710860      9.49e-07  
    5   -1240.4568710895      3.57e-07  
    6   -1240.4568710903      1.61e-07  
    7   -1240.4568710905      5.99e-08  
    8   -1240.4568710905      2.15e-08  
    9   -1240.4568710906      9.65e-09  Convergence criterion met
 ---------------------------------------
 SCF time:   CPU 3.94s  wall 1.00s 
 SCF   energy in the final basis set =    -1240.4568710906
 Total energy in the final basis set =    -1240.4568710906


 ------------------------------------------------------------------------------

   CCMAN2: suite of methods based on coupled cluster
           and equation of motion theories.

   Components:
   * libvmm-1.3-trunk
     by Evgeny Epifanovsky, Ilya Kaliman.
   * libtensor-2.5-trunk
     by Evgeny Epifanovsky, Michael Wormit, Dmitry Zuev, Sam Manzer, 
        Ilya Kaliman.
   * libcc-2.5-trunk
     by Evgeny Epifanovsky, Arik Landau, Tomasz Kus, Kirill Khistyaev, 
        Dmitry Zuev, Prashant Manohar, Xintian Feng, Anna Krylov, 
        Matthew Goldey, Alec White, Thomas Jagau, Kaushik Nanda, 
        Anastasia Gunina, Alexander Kunitsa, Joonho Lee.

   CCMAN original authors:
   Anna I. Krylov, C. David Sherrill, Steven R. Gwaltney,
   Edward F. C. Byrd (2000)
   Sergey V. Levchenko, Lyudmila V. Slipchenko, Tao Wang,
   Ana-Maria C. Cristian (2003)
   Piotr A. Pieniazek, C. Melania Oana, Evgeny Epifanovsky (2007)
   Prashant Manohar (2009)

 ------------------------------------------------------------------------------


 Allocating and initializing 29808MB of RAM...
 Calculation will run on 4 cores.


 Alpha MOs, Restricted
 -- Occupied --                  
-104.86  -80.06  -80.03  -26.33  -10.59   -8.05   -8.05   -8.05
  1 A     2 A     3 A     4 A     5 A     6 A     7 A     8 A                  
 -7.592  -7.571  -5.485  -5.483  -5.483  -5.464  -5.462  -5.462
  9 A    10 A    11 A    12 A    13 A    14 A    15 A    16 A                  
 -1.627  -1.133  -0.925  -0.778  -0.701  -0.697  -0.632  -0.511
 17 A    18 A    19 A    20 A    21 A    22 A    23 A    24 A                  
 -0.509  -0.484  -0.402  -0.363
 25 A    26 A    27 A    28 A                                                  
 -- Virtual --                   
 -0.015   0.026   0.061   0.066   0.078   0.094   0.099   0.107
 29 A    30 A    31 A    32 A    33 A    34 A    35 A    36 A                  
  0.109   0.129   0.149   0.151   0.168   0.186   0.191   0.241
 37 A    38 A    39 A    40 A    41 A    42 A    43 A    44 A                  
  0.332   0.344   0.358   0.372   0.383   0.411   0.413   0.418
 45 A    46 A    47 A    48 A    49 A    50 A    51 A    52 A                  
  0.437   0.521   0.555   0.602   0.636   0.665   0.709   0.770
 53 A    54 A    55 A    56 A    57 A    58 A    59 A    60 A                  
  0.798   0.825   0.883   0.898   0.947   1.004   1.071   1.132
 61 A    62 A    63 A    64 A    65 A    66 A    67 A    68 A                  
  1.142   1.152   1.159   1.198   1.227   1.379   1.513   1.581
 69 A    70 A    71 A    72 A    73 A    74 A    75 A    76 A                  
  1.636   1.651   1.772   1.833   1.845   1.946   1.973   2.032
 77 A    78 A    79 A    80 A    81 A    82 A    83 A    84 A                  
  2.252   2.605   2.642   2.727   4.186   4.192   4.221   4.234
 85 A    86 A    87 A    88 A    89 A    90 A    91 A    92 A                  
  4.519   6.897   6.935   6.948   7.257   7.459  10.359  14.711
 93 A    94 A    95 A    96 A    97 A    98 A    99 A   100 A                  
 14.745  14.755  14.781  14.847  14.875  26.672  26.759  26.995
101 A   102 A   103 A   104 A   105 A   106 A   107 A   108 A                  
 68.733 165.855 166.065 219.215
109 A   110 A   111 A   112 A                                                  

 Beta MOs, Restricted
 -- Occupied --                  
-104.86  -80.06  -80.03  -26.33  -10.59   -8.05   -8.05   -8.05
  1 A     2 A     3 A     4 A     5 A     6 A     7 A     8 A                  
 -7.592  -7.571  -5.485  -5.483  -5.483  -5.464  -5.462  -5.462
  9 A    10 A    11 A    12 A    13 A    14 A    15 A    16 A                  
 -1.627  -1.133  -0.925  -0.778  -0.701  -0.697  -0.632  -0.511
 17 A    18 A    19 A    20 A    21 A    22 A    23 A    24 A                  
 -0.509  -0.484  -0.402  -0.363
 25 A    26 A    27 A    28 A                                                  
 -- Virtual --                   
 -0.015   0.026   0.061   0.066   0.078   0.094   0.099   0.107
 29 A    30 A    31 A    32 A    33 A    34 A    35 A    36 A                  
  0.109   0.129   0.149   0.151   0.168   0.186   0.191   0.241
 37 A    38 A    39 A    40 A    41 A    42 A    43 A    44 A                  
  0.332   0.344   0.358   0.372   0.383   0.411   0.413   0.418
 45 A    46 A    47 A    48 A    49 A    50 A    51 A    52 A                  
  0.437   0.521   0.555   0.602   0.636   0.665   0.709   0.770
 53 A    54 A    55 A    56 A    57 A    58 A    59 A    60 A                  
  0.798   0.825   0.883   0.898   0.947   1.004   1.071   1.132
 61 A    62 A    63 A    64 A    65 A    66 A    67 A    68 A                  
  1.142   1.152   1.159   1.198   1.227   1.379   1.513   1.581
 69 A    70 A    71 A    72 A    73 A    74 A    75 A    76 A                  
  1.636   1.651   1.772   1.833   1.845   1.946   1.973   2.032
 77 A    78 A    79 A    80 A    81 A    82 A    83 A    84 A                  
  2.252   2.605   2.642   2.727   4.186   4.192   4.221   4.234
 85 A    86 A    87 A    88 A    89 A    90 A    91 A    92 A                  
  4.519   6.897   6.935   6.948   7.257   7.459  10.359  14.711
 93 A    94 A    95 A    96 A    97 A    98 A    99 A   100 A                  
 14.745  14.755  14.781  14.847  14.875  26.672  26.759  26.995
101 A   102 A   103 A   104 A   105 A   106 A   107 A   108 A                  
 68.733 165.855 166.065 219.215
109 A   110 A   111 A   112 A                                                  

 Occupation and symmetry of molecular orbitals

 Point group: C1 (1 irreducible representation).

                           A     All 
 -------------------------------------
 All molecular orbitals:
  - Alpha                  112   112 
  - Beta                   112   112 
 -------------------------------------
 Alpha orbitals:
  - Frozen occupied        16    16  
  - Active occupied        12    12  
  - Active virtual         84    84  
  - Frozen virtual         0     0   
 -------------------------------------
 Beta orbitals:
  - Frozen occupied        16    16  
  - Active occupied        12    12  
  - Active virtual         84    84  
  - Frozen virtual         0     0   
 -------------------------------------

 Import integrals:   CPU 0.00 s  wall 0.00 s

 Import integrals:   CPU 19.46 s  wall 4.96 s

 MP2 amplitudes:   CPU 0.03 s  wall 0.02 s

Running a double precision version
           CCSD T amplitudes will be solved using DIIS.

           Start     Size      MaxIter   EConv     TConv     
           3         7         100       1.00e-07  1.00e-05  
 ------------------------------------------------------------------------------
           Energy (a.u.)   Ediff      Tdiff       Comment
 ------------------------------------------------------------------------------
         -1241.02364681                           
     1   -1241.03278349   9.14e-03   7.45e-01     
     2   -1241.05132067   1.85e-02   9.61e-02     
     3   -1241.05164025   3.20e-04   4.26e-02     
     4   -1241.05382529   2.19e-03   1.64e-02     Switched to DIIS steps.
     5   -1241.05464819   8.23e-04   1.36e-02     
     6   -1241.05468429   3.61e-05   2.59e-03     
     7   -1241.05467644   7.86e-06   1.29e-03     
     8   -1241.05467491   1.53e-06   2.41e-04     
     9   -1241.05467536   4.48e-07   1.13e-04     
    10   -1241.05467555   1.89e-07   4.12e-05     
    11   -1241.05467563   8.75e-08   2.53e-05     
    12   -1241.05467575   1.15e-07   1.43e-05     
    13   -1241.05467566   8.51e-08   3.69e-06     
 ------------------------------------------------------------------------------
         -1241.05467566                           CCSD T converged.

End of double precision
 SCF energy                 = -1240.45687109
 MP2 energy                 = -1241.02364681
 CCSD correlation energy     =    -0.59780457
 CCSD total energy           = -1241.05467566

 CCSD  T1^2 = 0.0121  T2^2 = 0.2610  Leading amplitudes:

 Amplitude    Orbitals with energies
 -0.0250       22 (A) A                  ->    29 (A) A                   
              -0.6968                         -0.0152                     
 -0.0250       22 (A) B                  ->    29 (A) B                   
              -0.6968                         -0.0152                     
  0.0217       28 (A) A                  ->    49 (A) A                   
              -0.3631                          0.3832                     
  0.0217       28 (A) B                  ->    49 (A) B                   
              -0.3631                          0.3832                     

 Amplitude    Orbitals with energies
 -0.1551       28 (A) A      28 (A) B    ->    29 (A) A      29 (A) B     
              -0.3631       -0.3631           -0.0152       -0.0152       
  0.1551       28 (A) A      28 (A) B    ->    29 (A) B      29 (A) A     
              -0.3631       -0.3631           -0.0152       -0.0152       
  0.1551       28 (A) B      28 (A) A    ->    29 (A) A      29 (A) B     
              -0.3631       -0.3631           -0.0152       -0.0152       
 -0.1551       28 (A) B      28 (A) A    ->    29 (A) B      29 (A) A     
              -0.3631       -0.3631           -0.0152       -0.0152       

 Computing CCSD intemediates for later calculations in double precision
 Finished.

Running a double precision version
           CCSD Lambda amplitudes will be solved using DIIS.
           Start     Size      MaxIter   EConv     LConv     
           3         7         100       1.00e-07  1.00e-05  
 ------------------------------------------------------------------------------
            Enorm      Ldiff       Comment
 ------------------------------------------------------------------------------
     1     6.11e-02   4.42e-02     
     2     1.72e-02   7.61e-03     
     3     7.26e-03   1.91e-03     
     4     3.96e-03   1.32e-03     Switched to DIIS steps.
     5     1.01e-03   7.60e-04     
     6     4.79e-04   1.49e-04     
     7     1.31e-04   3.98e-05     
     8     5.63e-05   2.57e-06     
     9     2.03e-05   3.24e-06     
    10     8.38e-06   1.55e-06     
    11     3.65e-06   4.68e-07     
    12     1.40e-06   2.34e-07     
    13     7.51e-07   1.44e-08     
    14     3.55e-07   2.58e-08     
    15     1.62e-07   6.15e-10     
    16     7.49e-08   1.54e-09     
 ------------------------------------------------------------------------------
                                   CCSD Lambda converged.

 Computing density matrices in double precision...
           Orbital response amplitudes will be solved using DIIS.
           Start     Size      MaxIter   EConv     LConv     
           3         7         100       1.00e-06  1.00e-06  
 ------------------------------------------------------------------------------
            Enorm      Ldiff       Comment
 ------------------------------------------------------------------------------
     1     8.26e-02   8.01e-04     
     2     4.86e-02   2.66e-02     
     3     4.79e-02   2.44e-02     
     4     1.39e-02   1.95e-02     Switched to DIIS steps.
     5     2.89e-03   1.11e-03     
     6     3.48e-04   3.85e-04     
     7     1.75e-04   5.05e-05     
     8     4.50e-05   1.24e-05     
     9     1.58e-05   8.72e-08     
    10     6.03e-06   6.39e-07     
    11     2.01e-06   1.79e-07     
    12     6.38e-07   3.34e-07     
 ------------------------------------------------------------------------------
                                   Orbital response converged.

 Computing density matrices... Done.
 CCSD calculation:   CPU 503.33 s  wall 134.26 s

 Transferring MO TPDM to AO TPDM
 Transferring g2_o1o1o1o1
 Transferring g2_o1o1o1v1
 Transferring g2_o1o1v1v1
 Transferring g2_o1v1o1v1
 Transferring g2_o1v1v1v1
 Transferring g2_v1v1v1v1
 Adding separable TPDM
 Computing TPDM gradient
 --------------------------------------------------------
 2e gradient
  Atom          X               Y               Z
 --------------------------------------------------------
    1         -8.589785       24.313721       -0.000000  
    2         24.471835        7.509215        0.000000  
    3          5.376788      -17.851041       -0.000000  
    4        -21.258838      -13.971895        0.000000  
 --------------------------------------------------------
 --------------------------------------------------------
 Final gradient
  Atom          X               Y               Z
 --------------------------------------------------------
    1         -8.589785       24.313721       -0.000000  
    2         24.471835        7.509215        0.000000  
    3          5.376788      -17.851041       -0.000000  
    4        -21.258838      -13.971895        0.000000  
 --------------------------------------------------------
 Analytic gradient from two-electron contribution:   CPU 128.77 s  wall 35.76 s

 Total ccman2 time:   CPU 655.46 s  wall 176.14 s


 --------------------------------------------------------------

                    Orbital Energies (a.u.)
 --------------------------------------------------------------

 Alpha MOs
 -- Occupied --
******* -80.055 -80.031 -26.327 -10.585  -8.053  -8.050  -8.050
 -7.592  -7.571  -5.485  -5.483  -5.483  -5.464  -5.462  -5.462
 -1.627  -1.133  -0.925  -0.778  -0.701  -0.697  -0.632  -0.511
 -0.509  -0.484  -0.402  -0.363
 -- Virtual --
 -0.015   0.026   0.061   0.066   0.078   0.094   0.099   0.107
  0.109   0.129   0.149   0.151   0.168   0.186   0.191   0.241
  0.332   0.344   0.358   0.372   0.383   0.411   0.413   0.418
  0.437   0.521   0.555   0.602   0.636   0.665   0.709   0.770
  0.798   0.825   0.883   0.898   0.947   1.004   1.071   1.132
  1.142   1.152   1.159   1.198   1.227   1.379   1.513   1.581
  1.636   1.651   1.772   1.833   1.845   1.946   1.973   2.032
  2.252   2.605   2.642   2.727   4.186   4.192   4.221   4.234
  4.519   6.897   6.935   6.948   7.257   7.459  10.359  14.711
 14.745  14.755  14.781  14.847  14.875  26.672  26.759  26.995
 68.733 165.855 166.065 219.215
 --------------------------------------------------------------

          Ground-State Mulliken Net Atomic Charges

     Atom                 Charge (a.u.)
  ----------------------------------------
      1 P                     0.138714
      2 P                     0.148576
      3 F                    -0.199995
      4 Cl                   -0.087295
  ----------------------------------------
  Sum of atomic charges =    -0.000000

 -----------------------------------------------------------------
                    Cartesian Multipole Moments
 -----------------------------------------------------------------
    Charge (ESU x 10^10)
                 0.0000
    Dipole Moment (Debye)
         X      -0.6699      Y      -1.5682      Z       0.0000
       Tot       1.7053
    Quadrupole Moments (Debye-Ang)
        XX     -44.9820     XY       1.1156     YY     -46.2278
        XZ      -0.0000     YZ       0.0000     ZZ     -43.5594
    Octopole Moments (Debye-Ang^2)
       XXX      -2.0181    XXY       5.0672    XYY       1.6850
       YYY      13.2050    XXZ       0.0000    XYZ       0.0000
       YYZ      -0.0000    XZZ      -1.0130    YZZ       5.7644
       ZZZ       0.0000
    Hexadecapole Moments (Debye-Ang^3)
      XXXX    -521.6735   XXXY     -11.3477   XXYY    -124.7204
      XYYY       1.7512   YYYY    -239.7736   XXXZ      -0.0000
      XXYZ      -0.0000   XYYZ      -0.0000   YYYZ       0.0000
      XXZZ     -96.3224   XYZZ      -5.1578   YYZZ     -50.1422
      XZZZ      -0.0000   YZZZ       0.0000   ZZZZ     -60.6796
 -----------------------------------------------------------------
 DrvMan completing analytic gradient of the correlated energy
 Correlated dipole moment
            1
    1  -0.2635660
    2  -0.6169730
    3   0.0000000
 Energy read as -1241.054675663
 Full Analytical Gradient: (in a.u., or Hartree/Bohr)
             1             2             3             4
    1    0.00027210   -0.00037800    0.00005427    0.00005163
    2   -0.00007099    0.00005533   -0.00000084    0.00001649
    3   -0.00000000    0.00000000   -0.00000000    0.00000000
 Gradient time:  CPU 0.67 s  wall 0.64 s
 ----------------------------------------------------------------
             Standard Nuclear Orientation (Angstroms)
    I     Atom           X                Y                Z
 ----------------------------------------------------------------
    1      P       0.3913429845    -1.0844269495    -0.0000000000
    2      P      -1.5011091562    -0.3019035841    -0.0000000000
    3      F      -1.3256589041     1.3095521895     0.0000000000
    4      Cl      1.6810248655     0.5308228410     0.0000000000
 ----------------------------------------------------------------
 Nuclear Repulsion Energy =   258.8382214241 hartrees
 There are       28 alpha and       28 beta electrons

                       Distance Matrix (Angstroms)
             P (  1)   P (  2)   F (  3)
   P (  2)  2.047857
   F (  3)  2.946054  1.620979
   Cl(  4)  2.066957  3.289287  3.105892

 Requested basis set is 6-311++G(d,p)
 There are 45 shells and 112 basis functions
 A cutoff of  1.0D-14 yielded    919 shell pairs
 There are      6058 function pairs (      6520 Cartesian)
 Smallest overlap matrix eigenvalue = 7.32E-04
 Guess MOs from SCF MO coefficient file

 -----------------------------------------------------------------------
  General SCF calculation program by
  Eric Jon Sundstrom, Paul Horn, Yuezhi Mao, Dmitri Zuev, Alec White,
  David Stuck, Shaama M.S., Shane Yost, Joonho Lee, David Small,
  Daniel Levine, Susi Lehtola, Hugh Burton, Evgeny Epifanovsky
 -----------------------------------------------------------------------
 Hartree-Fock
 using 4 threads for integral computing
 -------------------------------------------------------
 OpenMP Integral computing Module                
 Release: version 2.0, May 2017, Q-Chem Inc. Pleasanton 
 -------------------------------------------------------
 A restricted SCF calculation will be
 performed using DIIS
 SCF converges when DIIS error is below 1.0e-08
 ---------------------------------------
  Cycle       Energy         DIIS error
 ---------------------------------------
    1   -1240.4569318626      2.09e-05  
    2   -1240.4569326018      6.05e-06  
    3   -1240.4569326673      3.04e-06  
    4   -1240.4569326818      7.70e-07  
    5   -1240.4569326843      2.86e-07  
    6   -1240.4569326849      1.23e-07  
    7   -1240.4569326851      5.74e-08  
    8   -1240.4569326851      1.90e-08  
    9   -1240.4569326851      9.91e-09  Convergence criterion met
 ---------------------------------------
 SCF time:   CPU 3.94s  wall 1.00s 
 SCF   energy in the final basis set =    -1240.4569326851
 Total energy in the final basis set =    -1240.4569326851


 ------------------------------------------------------------------------------

   CCMAN2: suite of methods based on coupled cluster
           and equation of motion theories.

   Components:
   * libvmm-1.3-trunk
     by Evgeny Epifanovsky, Ilya Kaliman.
   * libtensor-2.5-trunk
     by Evgeny Epifanovsky, Michael Wormit, Dmitry Zuev, Sam Manzer, 
        Ilya Kaliman.
   * libcc-2.5-trunk
     by Evgeny Epifanovsky, Arik Landau, Tomasz Kus, Kirill Khistyaev, 
        Dmitry Zuev, Prashant Manohar, Xintian Feng, Anna Krylov, 
        Matthew Goldey, Alec White, Thomas Jagau, Kaushik Nanda, 
        Anastasia Gunina, Alexander Kunitsa, Joonho Lee.

   CCMAN original authors:
   Anna I. Krylov, C. David Sherrill, Steven R. Gwaltney,
   Edward F. C. Byrd (2000)
   Sergey V. Levchenko, Lyudmila V. Slipchenko, Tao Wang,
   Ana-Maria C. Cristian (2003)
   Piotr A. Pieniazek, C. Melania Oana, Evgeny Epifanovsky (2007)
   Prashant Manohar (2009)

 ------------------------------------------------------------------------------


 Allocating and initializing 29808MB of RAM...
 Calculation will run on 4 cores.


 Alpha MOs, Restricted
 -- Occupied --                  
-104.86  -80.06  -80.03  -26.33  -10.59   -8.05   -8.05   -8.05
  1 A     2 A     3 A     4 A     5 A     6 A     7 A     8 A                  
 -7.592  -7.571  -5.485  -5.483  -5.483  -5.464  -5.462  -5.462
  9 A    10 A    11 A    12 A    13 A    14 A    15 A    16 A                  
 -1.628  -1.133  -0.925  -0.779  -0.702  -0.697  -0.632  -0.511
 17 A    18 A    19 A    20 A    21 A    22 A    23 A    24 A                  
 -0.509  -0.484  -0.402  -0.363
 25 A    26 A    27 A    28 A                                                  
 -- Virtual --                   
 -0.015   0.026   0.061   0.066   0.078   0.094   0.099   0.107
 29 A    30 A    31 A    32 A    33 A    34 A    35 A    36 A                  
  0.109   0.129   0.149   0.151   0.168   0.187   0.191   0.241
 37 A    38 A    39 A    40 A    41 A    42 A    43 A    44 A                  
  0.332   0.344   0.358   0.372   0.383   0.411   0.413   0.418
 45 A    46 A    47 A    48 A    49 A    50 A    51 A    52 A                  
  0.437   0.521   0.555   0.602   0.636   0.665   0.709   0.770
 53 A    54 A    55 A    56 A    57 A    58 A    59 A    60 A                  
  0.798   0.825   0.883   0.898   0.947   1.005   1.071   1.132
 61 A    62 A    63 A    64 A    65 A    66 A    67 A    68 A                  
  1.142   1.152   1.160   1.198   1.227   1.379   1.513   1.581
 69 A    70 A    71 A    72 A    73 A    74 A    75 A    76 A                  
  1.635   1.651   1.772   1.833   1.845   1.946   1.973   2.032
 77 A    78 A    79 A    80 A    81 A    82 A    83 A    84 A                  
  2.252   2.605   2.642   2.728   4.186   4.192   4.221   4.234
 85 A    86 A    87 A    88 A    89 A    90 A    91 A    92 A                  
  4.520   6.897   6.935   6.947   7.257   7.460  10.359  14.711
 93 A    94 A    95 A    96 A    97 A    98 A    99 A   100 A                  
 14.745  14.755  14.781  14.848  14.875  26.672  26.759  26.996
101 A   102 A   103 A   104 A   105 A   106 A   107 A   108 A                  
 68.733 165.855 166.065 219.215
109 A   110 A   111 A   112 A                                                  

 Beta MOs, Restricted
 -- Occupied --                  
-104.86  -80.06  -80.03  -26.33  -10.59   -8.05   -8.05   -8.05
  1 A     2 A     3 A     4 A     5 A     6 A     7 A     8 A                  
 -7.592  -7.571  -5.485  -5.483  -5.483  -5.464  -5.462  -5.462
  9 A    10 A    11 A    12 A    13 A    14 A    15 A    16 A                  
 -1.628  -1.133  -0.925  -0.779  -0.702  -0.697  -0.632  -0.511
 17 A    18 A    19 A    20 A    21 A    22 A    23 A    24 A                  
 -0.509  -0.484  -0.402  -0.363
 25 A    26 A    27 A    28 A                                                  
 -- Virtual --                   
 -0.015   0.026   0.061   0.066   0.078   0.094   0.099   0.107
 29 A    30 A    31 A    32 A    33 A    34 A    35 A    36 A                  
  0.109   0.129   0.149   0.151   0.168   0.187   0.191   0.241
 37 A    38 A    39 A    40 A    41 A    42 A    43 A    44 A                  
  0.332   0.344   0.358   0.372   0.383   0.411   0.413   0.418
 45 A    46 A    47 A    48 A    49 A    50 A    51 A    52 A                  
  0.437   0.521   0.555   0.602   0.636   0.665   0.709   0.770
 53 A    54 A    55 A    56 A    57 A    58 A    59 A    60 A                  
  0.798   0.825   0.883   0.898   0.947   1.005   1.071   1.132
 61 A    62 A    63 A    64 A    65 A    66 A    67 A    68 A                  
  1.142   1.152   1.160   1.198   1.227   1.379   1.513   1.581
 69 A    70 A    71 A    72 A    73 A    74 A    75 A    76 A                  
  1.635   1.651   1.772   1.833   1.845   1.946   1.973   2.032
 77 A    78 A    79 A    80 A    81 A    82 A    83 A    84 A                  
  2.252   2.605   2.642   2.728   4.186   4.192   4.221   4.234
 85 A    86 A    87 A    88 A    89 A    90 A    91 A    92 A                  
  4.520   6.897   6.935   6.947   7.257   7.460  10.359  14.711
 93 A    94 A    95 A    96 A    97 A    98 A    99 A   100 A                  
 14.745  14.755  14.781  14.848  14.875  26.672  26.759  26.996
101 A   102 A   103 A   104 A   105 A   106 A   107 A   108 A                  
 68.733 165.855 166.065 219.215
109 A   110 A   111 A   112 A                                                  

 Occupation and symmetry of molecular orbitals

 Point group: C1 (1 irreducible representation).

                           A     All 
 -------------------------------------
 All molecular orbitals:
  - Alpha                  112   112 
  - Beta                   112   112 
 -------------------------------------
 Alpha orbitals:
  - Frozen occupied        16    16  
  - Active occupied        12    12  
  - Active virtual         84    84  
  - Frozen virtual         0     0   
 -------------------------------------
 Beta orbitals:
  - Frozen occupied        16    16  
  - Active occupied        12    12  
  - Active virtual         84    84  
  - Frozen virtual         0     0   
 -------------------------------------

 Import integrals:   CPU 0.00 s  wall 0.00 s

 Import integrals:   CPU 19.49 s  wall 4.97 s

 MP2 amplitudes:   CPU 0.03 s  wall 0.02 s

Running a double precision version
           CCSD T amplitudes will be solved using DIIS.

           Start     Size      MaxIter   EConv     TConv     
           3         7         100       1.00e-07  1.00e-05  
 ------------------------------------------------------------------------------
           Energy (a.u.)   Ediff      Tdiff       Comment
 ------------------------------------------------------------------------------
         -1241.02364109                           
     1   -1241.03279911   9.16e-03   7.45e-01     
     2   -1241.05131994   1.85e-02   9.61e-02     
     3   -1241.05164415   3.24e-04   4.25e-02     
     4   -1241.05382662   2.18e-03   1.64e-02     Switched to DIIS steps.
     5   -1241.05464802   8.21e-04   1.36e-02     
     6   -1241.05468399   3.60e-05   2.58e-03     
     7   -1241.05467615   7.83e-06   1.29e-03     
     8   -1241.05467464   1.51e-06   2.40e-04     
     9   -1241.05467509   4.52e-07   1.13e-04     
    10   -1241.05467529   1.92e-07   4.14e-05     
    11   -1241.05467537   8.75e-08   2.54e-05     
    12   -1241.05467549   1.14e-07   1.43e-05     
    13   -1241.05467540   8.53e-08   3.68e-06     
 ------------------------------------------------------------------------------
         -1241.05467540                           CCSD T converged.

End of double precision
 SCF energy                 = -1240.45693269
 MP2 energy                 = -1241.02364109
 CCSD correlation energy     =    -0.59774272
 CCSD total energy           = -1241.05467540

 CCSD  T1^2 = 0.0120  T2^2 = 0.2609  Leading amplitudes:

 Amplitude    Orbitals with energies
 -0.0250       22 (A) A                  ->    29 (A) A                   
              -0.6972                         -0.0150                     
 -0.0250       22 (A) B                  ->    29 (A) B                   
              -0.6972                         -0.0150                     
 -0.0217       28 (A) A                  ->    49 (A) A                   
              -0.3632                          0.3832                     
 -0.0217       28 (A) B                  ->    49 (A) B                   
              -0.3632                          0.3832                     

 Amplitude    Orbitals with energies
 -0.1549       28 (A) A      28 (A) B    ->    29 (A) A      29 (A) B     
              -0.3632       -0.3632           -0.0150       -0.0150       
  0.1549       28 (A) A      28 (A) B    ->    29 (A) B      29 (A) A     
              -0.3632       -0.3632           -0.0150       -0.0150       
  0.1549       28 (A) B      28 (A) A    ->    29 (A) A      29 (A) B     
              -0.3632       -0.3632           -0.0150       -0.0150       
 -0.1549       28 (A) B      28 (A) A    ->    29 (A) B      29 (A) A     
              -0.3632       -0.3632           -0.0150       -0.0150       

 Computing CCSD intemediates for later calculations in double precision
 Finished.

Running a double precision version
           CCSD Lambda amplitudes will be solved using DIIS.
           Start     Size      MaxIter   EConv     LConv     
           3         7         100       1.00e-07  1.00e-05  
 ------------------------------------------------------------------------------
            Enorm      Ldiff       Comment
 ------------------------------------------------------------------------------
     1     6.10e-02   4.42e-02     
     2     1.72e-02   7.60e-03     
     3     7.24e-03   1.90e-03     
     4     3.95e-03   1.32e-03     Switched to DIIS steps.
     5     1.01e-03   7.59e-04     
     6     4.77e-04   1.48e-04     
     7     1.31e-04   3.97e-05     
     8     5.60e-05   2.56e-06     
     9     2.03e-05   3.21e-06     
    10     8.36e-06   1.54e-06     
    11     3.64e-06   4.63e-07     
    12     1.40e-06   2.31e-07     
    13     7.54e-07   1.37e-08     
    14     3.56e-07   2.52e-08     
    15     1.62e-07   3.74e-10     
    16     7.48e-08   1.63e-09     
 ------------------------------------------------------------------------------
                                   CCSD Lambda converged.

 Computing density matrices in double precision...
           Orbital response amplitudes will be solved using DIIS.
           Start     Size      MaxIter   EConv     LConv     
           3         7         100       1.00e-06  1.00e-06  
 ------------------------------------------------------------------------------
            Enorm      Ldiff       Comment
 ------------------------------------------------------------------------------
     1     8.25e-02   8.41e-04     
     2     4.85e-02   2.65e-02     
     3     4.77e-02   2.43e-02     
     4     1.39e-02   1.94e-02     Switched to DIIS steps.
     5     2.88e-03   1.10e-03     
     6     3.48e-04   3.83e-04     
     7     1.75e-04   5.07e-05     
     8     4.50e-05   1.23e-05     
     9     1.57e-05   7.58e-08     
    10     6.01e-06   6.36e-07     
    11     2.00e-06   1.78e-07     
    12     6.34e-07   3.32e-07     
 ------------------------------------------------------------------------------
                                   Orbital response converged.

 Computing density matrices... Done.
 CCSD calculation:   CPU 500.96 s  wall 133.59 s

 Transferring MO TPDM to AO TPDM
 Transferring g2_o1o1o1o1
 Transferring g2_o1o1o1v1
 Transferring g2_o1o1v1v1
 Transferring g2_o1v1o1v1
 Transferring g2_o1v1v1v1
 Transferring g2_v1v1v1v1
 Adding separable TPDM
 Computing TPDM gradient
 --------------------------------------------------------
 2e gradient
  Atom          X               Y               Z
 --------------------------------------------------------
    1         -8.590849       24.330890       -0.000000  
    2         24.468710        7.506062        0.000000  
    3          5.383783      -17.866991       -0.000000  
    4        -21.261644      -13.969961        0.000000  
 --------------------------------------------------------
 --------------------------------------------------------
 Final gradient
  Atom          X               Y               Z
 --------------------------------------------------------
    1         -8.590849       24.330890       -0.000000  
    2         24.468710        7.506062        0.000000  
    3          5.383783      -17.866991       -0.000000  
    4        -21.261644      -13.969961        0.000000  
 --------------------------------------------------------
 Analytic gradient from two-electron contribution:   CPU 128.00 s  wall 35.59 s

 Total ccman2 time:   CPU 652.74 s  wall 175.41 s


 --------------------------------------------------------------

                    Orbital Energies (a.u.)
 --------------------------------------------------------------

 Alpha MOs
 -- Occupied --
******* -80.055 -80.031 -26.327 -10.585  -8.053  -8.050  -8.050
 -7.592  -7.571  -5.485  -5.483  -5.483  -5.464  -5.462  -5.462
 -1.628  -1.133  -0.925  -0.779  -0.702  -0.697  -0.632  -0.511
 -0.509  -0.484  -0.402  -0.363
 -- Virtual --
 -0.015   0.026   0.061   0.066   0.078   0.094   0.099   0.107
  0.109   0.129   0.149   0.151   0.168   0.187   0.191   0.241
  0.332   0.344   0.358   0.372   0.383   0.411   0.413   0.418
  0.437   0.521   0.555   0.602   0.636   0.665   0.709   0.770
  0.798   0.825   0.883   0.898   0.947   1.005   1.071   1.132
  1.142   1.152   1.160   1.198   1.227   1.379   1.513   1.581
  1.635   1.651   1.772   1.833   1.845   1.946   1.973   2.032
  2.252   2.605   2.642   2.728   4.186   4.192   4.221   4.234
  4.520   6.897   6.935   6.947   7.257   7.460  10.359  14.711
 14.745  14.755  14.781  14.848  14.875  26.672  26.759  26.996
 68.733 165.855 166.065 219.215
 --------------------------------------------------------------

          Ground-State Mulliken Net Atomic Charges

     Atom                 Charge (a.u.)
  ----------------------------------------
      1 P                     0.138880
      2 P                     0.147749
      3 F                    -0.199054
      4 Cl                   -0.087575
  ----------------------------------------
  Sum of atomic charges =    -0.000000

 -----------------------------------------------------------------
                    Cartesian Multipole Moments
 -----------------------------------------------------------------
    Charge (ESU x 10^10)
                -0.0000
    Dipole Moment (Debye)
         X      -0.6697      Y      -1.5619      Z       0.0000
       Tot       1.6994
    Quadrupole Moments (Debye-Ang)
        XX     -44.9912     XY       1.1021     YY     -46.2228
        XZ      -0.0000     YZ       0.0000     ZZ     -43.5581
    Octopole Moments (Debye-Ang^2)
       XXX      -2.0454    XXY       5.0684    XYY       1.6689
       YYY      13.1805    XXZ       0.0000    XYZ       0.0000
       YYZ      -0.0000    XZZ      -1.0289    YZZ       5.7557
       ZZZ       0.0000
    Hexadecapole Moments (Debye-Ang^3)
      XXXX    -521.5209   XXXY     -11.3287   XXYY    -124.6664
      XYYY       1.7816   YYYY    -239.7092   XXXZ      -0.0000
      XXYZ      -0.0000   XYYZ      -0.0000   YYYZ       0.0000
      XXZZ     -96.2854   XYZZ      -5.1421   YYZZ     -50.1301
      XZZZ      -0.0000   YZZZ       0.0000   ZZZZ     -60.6771
 -----------------------------------------------------------------
 DrvMan completing analytic gradient of the correlated energy
 Correlated dipole moment
            1
    1  -0.2634628
    2  -0.6144832
    3   0.0000000
 Energy read as -1241.054675403
 Full Analytical Gradient: (in a.u., or Hartree/Bohr)
             1             2             3             4
    1    0.00011038   -0.00000893   -0.00007831   -0.00002314
    2   -0.00007094    0.00061331   -0.00054156   -0.00000081
    3   -0.00000000    0.00000000   -0.00000000    0.00000000
 Gradient time:  CPU 0.68 s  wall 0.64 s
 ----------------------------------------------------------------
             Standard Nuclear Orientation (Angstroms)
    I     Atom           X                Y                Z
 ----------------------------------------------------------------
    1      P       0.3913429845    -1.0844269495    -0.0000000000
    2      P      -1.5011091562    -0.3039035841    -0.0000000000
    3      F      -1.3256589041     1.3095521895     0.0000000000
    4      Cl      1.6810248655     0.5308228410     0.0000000000
 ----------------------------------------------------------------
 Nuclear Repulsion Energy =   258.7995913134 hartrees
 There are       28 alpha and       28 beta electrons

                       Distance Matrix (Angstroms)
             P (  1)   P (  2)   F (  3)
   P (  2)  2.047094
   F (  3)  2.946054  1.622967
   Cl(  4)  2.066957  3.289794  3.105892

 Requested basis set is 6-311++G(d,p)
 There are 45 shells and 112 basis functions
 A cutoff of  1.0D-14 yielded    919 shell pairs
 There are      6058 function pairs (      6520 Cartesian)
 Smallest overlap matrix eigenvalue = 7.30E-04
 Guess MOs from SCF MO coefficient file

 -----------------------------------------------------------------------
  General SCF calculation program by
  Eric Jon Sundstrom, Paul Horn, Yuezhi Mao, Dmitri Zuev, Alec White,
  David Stuck, Shaama M.S., Shane Yost, Joonho Lee, David Small,
  Daniel Levine, Susi Lehtola, Hugh Burton, Evgeny Epifanovsky
 -----------------------------------------------------------------------
 Hartree-Fock
 using 4 threads for integral computing
 -------------------------------------------------------
 OpenMP Integral computing Module                
 Release: version 2.0, May 2017, Q-Chem Inc. Pleasanton 
 -------------------------------------------------------
 A restricted SCF calculation will be
 performed using DIIS
 SCF converges when DIIS error is below 1.0e-08
 ---------------------------------------
  Cycle       Energy         DIIS error
 ---------------------------------------
    1   -1240.4568838250      3.47e-05  
    2   -1240.4568856832      1.09e-05  
    3   -1240.4568858335      5.67e-06  
    4   -1240.4568858737      9.88e-07  
    5   -1240.4568858776      3.45e-07  
    6   -1240.4568858786      1.37e-07  
    7   -1240.4568858788      8.32e-08  
    8   -1240.4568858788      2.24e-08  
    9   -1240.4568858789      8.13e-09  Convergence criterion met
 ---------------------------------------
 SCF time:   CPU 3.93s  wall 1.00s 
 SCF   energy in the final basis set =    -1240.4568858789
 Total energy in the final basis set =    -1240.4568858789


 ------------------------------------------------------------------------------

   CCMAN2: suite of methods based on coupled cluster
           and equation of motion theories.

   Components:
   * libvmm-1.3-trunk
     by Evgeny Epifanovsky, Ilya Kaliman.
   * libtensor-2.5-trunk
     by Evgeny Epifanovsky, Michael Wormit, Dmitry Zuev, Sam Manzer, 
        Ilya Kaliman.
   * libcc-2.5-trunk
     by Evgeny Epifanovsky, Arik Landau, Tomasz Kus, Kirill Khistyaev, 
        Dmitry Zuev, Prashant Manohar, Xintian Feng, Anna Krylov, 
        Matthew Goldey, Alec White, Thomas Jagau, Kaushik Nanda, 
        Anastasia Gunina, Alexander Kunitsa, Joonho Lee.

   CCMAN original authors:
   Anna I. Krylov, C. David Sherrill, Steven R. Gwaltney,
   Edward F. C. Byrd (2000)
   Sergey V. Levchenko, Lyudmila V. Slipchenko, Tao Wang,
   Ana-Maria C. Cristian (2003)
   Piotr A. Pieniazek, C. Melania Oana, Evgeny Epifanovsky (2007)
   Prashant Manohar (2009)

 ------------------------------------------------------------------------------


 Allocating and initializing 29808MB of RAM...
 Calculation will run on 4 cores.


 Alpha MOs, Restricted
 -- Occupied --                  
-104.86  -80.06  -80.03  -26.33  -10.59   -8.05   -8.05   -8.05
  1 A     2 A     3 A     4 A     5 A     6 A     7 A     8 A                  
 -7.592  -7.571  -5.485  -5.483  -5.483  -5.464  -5.462  -5.462
  9 A    10 A    11 A    12 A    13 A    14 A    15 A    16 A                  
 -1.627  -1.133  -0.925  -0.778  -0.701  -0.696  -0.632  -0.511
 17 A    18 A    19 A    20 A    21 A    22 A    23 A    24 A                  
 -0.509  -0.484  -0.402  -0.363
 25 A    26 A    27 A    28 A                                                  
 -- Virtual --                   
 -0.015   0.026   0.061   0.066   0.078   0.094   0.099   0.107
 29 A    30 A    31 A    32 A    33 A    34 A    35 A    36 A                  
  0.109   0.129   0.149   0.151   0.168   0.187   0.191   0.241
 37 A    38 A    39 A    40 A    41 A    42 A    43 A    44 A                  
  0.332   0.344   0.358   0.372   0.383   0.411   0.413   0.418
 45 A    46 A    47 A    48 A    49 A    50 A    51 A    52 A                  
  0.437   0.521   0.555   0.602   0.636   0.665   0.709   0.770
 53 A    54 A    55 A    56 A    57 A    58 A    59 A    60 A                  
  0.798   0.825   0.883   0.898   0.947   1.005   1.071   1.132
 61 A    62 A    63 A    64 A    65 A    66 A    67 A    68 A                  
  1.141   1.152   1.159   1.198   1.227   1.380   1.513   1.581
 69 A    70 A    71 A    72 A    73 A    74 A    75 A    76 A                  
  1.636   1.651   1.772   1.833   1.845   1.946   1.973   2.032
 77 A    78 A    79 A    80 A    81 A    82 A    83 A    84 A                  
  2.252   2.605   2.642   2.727   4.187   4.192   4.221   4.234
 85 A    86 A    87 A    88 A    89 A    90 A    91 A    92 A                  
  4.518   6.897   6.936   6.948   7.257   7.459  10.359  14.711
 93 A    94 A    95 A    96 A    97 A    98 A    99 A   100 A                  
 14.745  14.755  14.780  14.847  14.874  26.672  26.759  26.995
101 A   102 A   103 A   104 A   105 A   106 A   107 A   108 A                  
 68.733 165.854 166.065 219.215
109 A   110 A   111 A   112 A                                                  

 Beta MOs, Restricted
 -- Occupied --                  
-104.86  -80.06  -80.03  -26.33  -10.59   -8.05   -8.05   -8.05
  1 A     2 A     3 A     4 A     5 A     6 A     7 A     8 A                  
 -7.592  -7.571  -5.485  -5.483  -5.483  -5.464  -5.462  -5.462
  9 A    10 A    11 A    12 A    13 A    14 A    15 A    16 A                  
 -1.627  -1.133  -0.925  -0.778  -0.701  -0.696  -0.632  -0.511
 17 A    18 A    19 A    20 A    21 A    22 A    23 A    24 A                  
 -0.509  -0.484  -0.402  -0.363
 25 A    26 A    27 A    28 A                                                  
 -- Virtual --                   
 -0.015   0.026   0.061   0.066   0.078   0.094   0.099   0.107
 29 A    30 A    31 A    32 A    33 A    34 A    35 A    36 A                  
  0.109   0.129   0.149   0.151   0.168   0.187   0.191   0.241
 37 A    38 A    39 A    40 A    41 A    42 A    43 A    44 A                  
  0.332   0.344   0.358   0.372   0.383   0.411   0.413   0.418
 45 A    46 A    47 A    48 A    49 A    50 A    51 A    52 A                  
  0.437   0.521   0.555   0.602   0.636   0.665   0.709   0.770
 53 A    54 A    55 A    56 A    57 A    58 A    59 A    60 A                  
  0.798   0.825   0.883   0.898   0.947   1.005   1.071   1.132
 61 A    62 A    63 A    64 A    65 A    66 A    67 A    68 A                  
  1.141   1.152   1.159   1.198   1.227   1.380   1.513   1.581
 69 A    70 A    71 A    72 A    73 A    74 A    75 A    76 A                  
  1.636   1.651   1.772   1.833   1.845   1.946   1.973   2.032
 77 A    78 A    79 A    80 A    81 A    82 A    83 A    84 A                  
  2.252   2.605   2.642   2.727   4.187   4.192   4.221   4.234
 85 A    86 A    87 A    88 A    89 A    90 A    91 A    92 A                  
  4.518   6.897   6.936   6.948   7.257   7.459  10.359  14.711
 93 A    94 A    95 A    96 A    97 A    98 A    99 A   100 A                  
 14.745  14.755  14.780  14.847  14.874  26.672  26.759  26.995
101 A   102 A   103 A   104 A   105 A   106 A   107 A   108 A                  
 68.733 165.854 166.065 219.215
109 A   110 A   111 A   112 A                                                  

 Occupation and symmetry of molecular orbitals

 Point group: C1 (1 irreducible representation).

                           A     All 
 -------------------------------------
 All molecular orbitals:
  - Alpha                  112   112 
  - Beta                   112   112 
 -------------------------------------
 Alpha orbitals:
  - Frozen occupied        16    16  
  - Active occupied        12    12  
  - Active virtual         84    84  
  - Frozen virtual         0     0   
 -------------------------------------
 Beta orbitals:
  - Frozen occupied        16    16  
  - Active occupied        12    12  
  - Active virtual         84    84  
  - Frozen virtual         0     0   
 -------------------------------------

 Import integrals:   CPU 0.00 s  wall 0.00 s

 Import integrals:   CPU 19.47 s  wall 4.98 s

 MP2 amplitudes:   CPU 0.03 s  wall 0.02 s

Running a double precision version
           CCSD T amplitudes will be solved using DIIS.

           Start     Size      MaxIter   EConv     TConv     
           3         7         100       1.00e-07  1.00e-05  
 ------------------------------------------------------------------------------
           Energy (a.u.)   Ediff      Tdiff       Comment
 ------------------------------------------------------------------------------
         -1241.02364433                           
     1   -1241.03278548   9.14e-03   7.45e-01     
     2   -1241.05132274   1.85e-02   9.61e-02     
     3   -1241.05164036   3.18e-04   4.25e-02     
     4   -1241.05382488   2.18e-03   1.64e-02     Switched to DIIS steps.
     5   -1241.05464792   8.23e-04   1.36e-02     
     6   -1241.05468403   3.61e-05   2.59e-03     
     7   -1241.05467624   7.79e-06   1.29e-03     
     8   -1241.05467472   1.52e-06   2.41e-04     
     9   -1241.05467518   4.53e-07   1.13e-04     
    10   -1241.05467537   1.93e-07   4.15e-05     
    11   -1241.05467546   8.89e-08   2.55e-05     
    12   -1241.05467557   1.15e-07   1.44e-05     
    13   -1241.05467549   8.61e-08   3.70e-06     
 ------------------------------------------------------------------------------
         -1241.05467549                           CCSD T converged.

End of double precision
 SCF energy                 = -1240.45688588
 MP2 energy                 = -1241.02364433
 CCSD correlation energy     =    -0.59778961
 CCSD total energy           = -1241.05467549

 CCSD  T1^2 = 0.0121  T2^2 = 0.2609  Leading amplitudes:

 Amplitude    Orbitals with energies
  0.0250       22 (A) A                  ->    29 (A) A                   
              -0.6964                         -0.0151                     
  0.0250       22 (A) B                  ->    29 (A) B                   
              -0.6964                         -0.0151                     
 -0.0216       28 (A) A                  ->    49 (A) A                   
              -0.3634                          0.3832                     
 -0.0216       28 (A) B                  ->    49 (A) B                   
              -0.3634                          0.3832                     

 Amplitude    Orbitals with energies
 -0.1548       28 (A) A      28 (A) B    ->    29 (A) A      29 (A) B     
              -0.3634       -0.3634           -0.0151       -0.0151       
  0.1548       28 (A) A      28 (A) B    ->    29 (A) B      29 (A) A     
              -0.3634       -0.3634           -0.0151       -0.0151       
  0.1548       28 (A) B      28 (A) A    ->    29 (A) A      29 (A) B     
              -0.3634       -0.3634           -0.0151       -0.0151       
 -0.1548       28 (A) B      28 (A) A    ->    29 (A) B      29 (A) A     
              -0.3634       -0.3634           -0.0151       -0.0151       

 Computing CCSD intemediates for later calculations in double precision
 Finished.

Running a double precision version
           CCSD Lambda amplitudes will be solved using DIIS.
           Start     Size      MaxIter   EConv     LConv     
           3         7         100       1.00e-07  1.00e-05  
 ------------------------------------------------------------------------------
            Enorm      Ldiff       Comment
 ------------------------------------------------------------------------------
     1     6.10e-02   4.42e-02     
     2     1.72e-02   7.61e-03     
     3     7.26e-03   1.90e-03     
     4     3.96e-03   1.32e-03     Switched to DIIS steps.
     5     1.01e-03   7.60e-04     
     6     4.79e-04   1.49e-04     
     7     1.32e-04   3.96e-05     
     8     5.65e-05   2.55e-06     
     9     2.04e-05   3.25e-06     
    10     8.44e-06   1.56e-06     
    11     3.68e-06   4.65e-07     
    12     1.43e-06   2.31e-07     
    13     7.67e-07   1.23e-08     
    14     3.62e-07   2.46e-08     
    15     1.64e-07   2.46e-11     
    16     7.58e-08   1.71e-09     
 ------------------------------------------------------------------------------
                                   CCSD Lambda converged.

 Computing density matrices in double precision...
           Orbital response amplitudes will be solved using DIIS.
           Start     Size      MaxIter   EConv     LConv     
           3         7         100       1.00e-06  1.00e-06  
 ------------------------------------------------------------------------------
            Enorm      Ldiff       Comment
 ------------------------------------------------------------------------------
     1     8.26e-02   7.84e-04     
     2     4.86e-02   2.66e-02     
     3     4.79e-02   2.44e-02     
     4     1.38e-02   1.96e-02     Switched to DIIS steps.
     5     2.88e-03   1.09e-03     
     6     3.48e-04   3.84e-04     
     7     1.75e-04   5.04e-05     
     8     4.46e-05   1.24e-05     
     9     1.56e-05   7.96e-08     
    10     5.97e-06   6.38e-07     
    11     1.99e-06   1.76e-07     
    12     6.34e-07   3.31e-07     
 ------------------------------------------------------------------------------
                                   Orbital response converged.

 Computing density matrices... Done.
 CCSD calculation:   CPU 502.11 s  wall 133.90 s

 Transferring MO TPDM to AO TPDM
 Transferring g2_o1o1o1o1
 Transferring g2_o1o1o1v1
 Transferring g2_o1o1v1v1
 Transferring g2_o1v1o1v1
 Transferring g2_o1v1v1v1
 Transferring g2_v1v1v1v1
 Adding separable TPDM
 Computing TPDM gradient
 --------------------------------------------------------
 2e gradient
  Atom          X               Y               Z
 --------------------------------------------------------
    1         -8.606426       24.319022       -0.000000  
    2         24.480005        7.501419        0.000000  
    3          5.388038      -17.844069       -0.000000  
    4        -21.261618      -13.976373        0.000000  
 --------------------------------------------------------
 --------------------------------------------------------
 Final gradient
  Atom          X               Y               Z
 --------------------------------------------------------
    1         -8.606426       24.319022       -0.000000  
    2         24.480005        7.501419        0.000000  
    3          5.388038      -17.844069       -0.000000  
    4        -21.261618      -13.976373        0.000000  
 --------------------------------------------------------
 Analytic gradient from two-electron contribution:   CPU 127.53 s  wall 35.59 s

 Total ccman2 time:   CPU 653.59 s  wall 175.76 s


 --------------------------------------------------------------

                    Orbital Energies (a.u.)
 --------------------------------------------------------------

 Alpha MOs
 -- Occupied --
******* -80.055 -80.031 -26.327 -10.585  -8.053  -8.050  -8.050
 -7.592  -7.571  -5.485  -5.483  -5.483  -5.464  -5.462  -5.462
 -1.627  -1.133  -0.925  -0.778  -0.701  -0.696  -0.632  -0.511
 -0.509  -0.484  -0.402  -0.363
 -- Virtual --
 -0.015   0.026   0.061   0.066   0.078   0.094   0.099   0.107
  0.109   0.129   0.149   0.151   0.168   0.187   0.191   0.241
  0.332   0.344   0.358   0.372   0.383   0.411   0.413   0.418
  0.437   0.521   0.555   0.602   0.636   0.665   0.709   0.770
  0.798   0.825   0.883   0.898   0.947   1.005   1.071   1.132
  1.141   1.152   1.159   1.198   1.227   1.380   1.513   1.581
  1.636   1.651   1.772   1.833   1.845   1.946   1.973   2.032
  2.252   2.605   2.642   2.727   4.187   4.192   4.221   4.234
  4.518   6.897   6.936   6.948   7.257   7.459  10.359  14.711
 14.745  14.755  14.780  14.847  14.874  26.672  26.759  26.995
 68.733 165.854 166.065 219.215
 --------------------------------------------------------------

          Ground-State Mulliken Net Atomic Charges

     Atom                 Charge (a.u.)
  ----------------------------------------
      1 P                     0.139019
      2 P                     0.148992
      3 F                    -0.200739
      4 Cl                   -0.087272
  ----------------------------------------
  Sum of atomic charges =    -0.000000

 -----------------------------------------------------------------
                    Cartesian Multipole Moments
 -----------------------------------------------------------------
    Charge (ESU x 10^10)
                -0.0000
    Dipole Moment (Debye)
         X      -0.6659      Y      -1.5726      Z      -0.0000
       Tot       1.7078
    Quadrupole Moments (Debye-Ang)
        XX     -44.9835     XY       1.1218     YY     -46.2306
        XZ      -0.0000     YZ       0.0000     ZZ     -43.5544
    Octopole Moments (Debye-Ang^2)
       XXX      -2.0465    XXY       5.0686    XYY       1.6860
       YYY      13.2321    XXZ       0.0000    XYZ      -0.0000
       YYZ      -0.0000    XZZ      -1.0266    YZZ       5.7699
       ZZZ      -0.0000
    Hexadecapole Moments (Debye-Ang^3)
      XXXX    -521.4233   XXXY     -11.3626   XXYY    -124.7060
      XYYY       1.7158   YYYY    -239.8257   XXXZ      -0.0000
      XXYZ       0.0000   XYYZ      -0.0000   YYYZ       0.0000
      XXZZ     -96.2743   XYZZ      -5.1673   YYZZ     -50.1460
      XZZZ       0.0000   YZZZ       0.0000   ZZZZ     -60.6553
 -----------------------------------------------------------------
 DrvMan completing analytic gradient of the correlated energy
 Correlated dipole moment
            1
    1  -0.2619801
    2  -0.6187236
    3  -0.0000000
 Energy read as -1241.054675486
 Full Analytical Gradient: (in a.u., or Hartree/Bohr)
             1             2             3             4
    1   -0.00018089    0.00005834    0.00008350    0.00003905
    2    0.00007632   -0.00056601    0.00046368    0.00002601
    3    0.00000000   -0.00000000   -0.00000000   -0.00000000
 Gradient time:  CPU 0.67 s  wall 0.64 s
 ----------------------------------------------------------------
             Standard Nuclear Orientation (Angstroms)
    I     Atom           X                Y                Z
 ----------------------------------------------------------------
    1      P       0.3913429845    -1.0844269495    -0.0000000000
    2      P      -1.5011091562    -0.3029035841     0.0010000000
    3      F      -1.3256589041     1.3095521895     0.0000000000
    4      Cl      1.6810248655     0.5308228410     0.0000000000
 ----------------------------------------------------------------
 Nuclear Repulsion Energy =   258.8188781530 hartrees
 There are       28 alpha and       28 beta electrons

                       Distance Matrix (Angstroms)
             P (  1)   P (  2)   F (  3)
   P (  2)  2.047475
   F (  3)  2.946054  1.621973
   Cl(  4)  2.066957  3.289541  3.105892

 Requested basis set is 6-311++G(d,p)
 There are 45 shells and 112 basis functions
 A cutoff of  1.0D-14 yielded    919 shell pairs
 There are      6058 function pairs (      6520 Cartesian)
 Smallest overlap matrix eigenvalue = 7.31E-04
 Guess MOs from SCF MO coefficient file

 -----------------------------------------------------------------------
  General SCF calculation program by
  Eric Jon Sundstrom, Paul Horn, Yuezhi Mao, Dmitri Zuev, Alec White,
  David Stuck, Shaama M.S., Shane Yost, Joonho Lee, David Small,
  Daniel Levine, Susi Lehtola, Hugh Burton, Evgeny Epifanovsky
 -----------------------------------------------------------------------
 Hartree-Fock
 using 4 threads for integral computing
 -------------------------------------------------------
 OpenMP Integral computing Module                
 Release: version 2.0, May 2017, Q-Chem Inc. Pleasanton 
 -------------------------------------------------------
 A restricted SCF calculation will be
 performed using DIIS
 SCF converges when DIIS error is below 1.0e-08
 ---------------------------------------
  Cycle       Energy         DIIS error
 ---------------------------------------
    1   -1240.4569089335      2.00e-05  
    2   -1240.4569096862      6.12e-06  
    3   -1240.4569097617      3.34e-06  
    4   -1240.4569097801      7.44e-07  
    5   -1240.4569097835      2.82e-07  
    6   -1240.4569097844      1.28e-07  
    7   -1240.4569097847      6.91e-08  
    8   -1240.4569097847      2.04e-08  
    9   -1240.4569097847      6.93e-09  Convergence criterion met
 ---------------------------------------
 SCF time:   CPU 3.94s  wall 1.00s 
 SCF   energy in the final basis set =    -1240.4569097847
 Total energy in the final basis set =    -1240.4569097847


 ------------------------------------------------------------------------------

   CCMAN2: suite of methods based on coupled cluster
           and equation of motion theories.

   Components:
   * libvmm-1.3-trunk
     by Evgeny Epifanovsky, Ilya Kaliman.
   * libtensor-2.5-trunk
     by Evgeny Epifanovsky, Michael Wormit, Dmitry Zuev, Sam Manzer, 
        Ilya Kaliman.
   * libcc-2.5-trunk
     by Evgeny Epifanovsky, Arik Landau, Tomasz Kus, Kirill Khistyaev, 
        Dmitry Zuev, Prashant Manohar, Xintian Feng, Anna Krylov, 
        Matthew Goldey, Alec White, Thomas Jagau, Kaushik Nanda, 
        Anastasia Gunina, Alexander Kunitsa, Joonho Lee.

   CCMAN original authors:
   Anna I. Krylov, C. David Sherrill, Steven R. Gwaltney,
   Edward F. C. Byrd (2000)
   Sergey V. Levchenko, Lyudmila V. Slipchenko, Tao Wang,
   Ana-Maria C. Cristian (2003)
   Piotr A. Pieniazek, C. Melania Oana, Evgeny Epifanovsky (2007)
   Prashant Manohar (2009)

 ------------------------------------------------------------------------------


 Allocating and initializing 29808MB of RAM...
 Calculation will run on 4 cores.


 Alpha MOs, Restricted
 -- Occupied --                  
-104.86  -80.06  -80.03  -26.33  -10.59   -8.05   -8.05   -8.05
  1 A     2 A     3 A     4 A     5 A     6 A     7 A     8 A                  
 -7.592  -7.571  -5.485  -5.483  -5.483  -5.464  -5.462  -5.462
  9 A    10 A    11 A    12 A    13 A    14 A    15 A    16 A                  
 -1.627  -1.133  -0.925  -0.778  -0.701  -0.697  -0.632  -0.511
 17 A    18 A    19 A    20 A    21 A    22 A    23 A    24 A                  
 -0.509  -0.484  -0.402  -0.363
 25 A    26 A    27 A    28 A                                                  
 -- Virtual --                   
 -0.015   0.026   0.061   0.066   0.078   0.094   0.099   0.107
 29 A    30 A    31 A    32 A    33 A    34 A    35 A    36 A                  
  0.109   0.129   0.149   0.151   0.168   0.187   0.191   0.241
 37 A    38 A    39 A    40 A    41 A    42 A    43 A    44 A                  
  0.332   0.344   0.358   0.372   0.383   0.411   0.413   0.418
 45 A    46 A    47 A    48 A    49 A    50 A    51 A    52 A                  
  0.437   0.521   0.555   0.602   0.636   0.665   0.709   0.770
 53 A    54 A    55 A    56 A    57 A    58 A    59 A    60 A                  
  0.798   0.825   0.883   0.898   0.947   1.005   1.071   1.132
 61 A    62 A    63 A    64 A    65 A    66 A    67 A    68 A                  
  1.142   1.152   1.160   1.198   1.227   1.379   1.513   1.581
 69 A    70 A    71 A    72 A    73 A    74 A    75 A    76 A                  
  1.636   1.651   1.772   1.833   1.845   1.946   1.973   2.032
 77 A    78 A    79 A    80 A    81 A    82 A    83 A    84 A                  
  2.252   2.605   2.642   2.727   4.186   4.192   4.221   4.234
 85 A    86 A    87 A    88 A    89 A    90 A    91 A    92 A                  
  4.519   6.897   6.935   6.948   7.257   7.459  10.359  14.711
 93 A    94 A    95 A    96 A    97 A    98 A    99 A   100 A                  
 14.745  14.755  14.781  14.847  14.874  26.672  26.759  26.996
101 A   102 A   103 A   104 A   105 A   106 A   107 A   108 A                  
 68.733 165.855 166.065 219.215
109 A   110 A   111 A   112 A                                                  

 Beta MOs, Restricted
 -- Occupied --                  
-104.86  -80.06  -80.03  -26.33  -10.59   -8.05   -8.05   -8.05
  1 A     2 A     3 A     4 A     5 A     6 A     7 A     8 A                  
 -7.592  -7.571  -5.485  -5.483  -5.483  -5.464  -5.462  -5.462
  9 A    10 A    11 A    12 A    13 A    14 A    15 A    16 A                  
 -1.627  -1.133  -0.925  -0.778  -0.701  -0.697  -0.632  -0.511
 17 A    18 A    19 A    20 A    21 A    22 A    23 A    24 A                  
 -0.509  -0.484  -0.402  -0.363
 25 A    26 A    27 A    28 A                                                  
 -- Virtual --                   
 -0.015   0.026   0.061   0.066   0.078   0.094   0.099   0.107
 29 A    30 A    31 A    32 A    33 A    34 A    35 A    36 A                  
  0.109   0.129   0.149   0.151   0.168   0.187   0.191   0.241
 37 A    38 A    39 A    40 A    41 A    42 A    43 A    44 A                  
  0.332   0.344   0.358   0.372   0.383   0.411   0.413   0.418
 45 A    46 A    47 A    48 A    49 A    50 A    51 A    52 A                  
  0.437   0.521   0.555   0.602   0.636   0.665   0.709   0.770
 53 A    54 A    55 A    56 A    57 A    58 A    59 A    60 A                  
  0.798   0.825   0.883   0.898   0.947   1.005   1.071   1.132
 61 A    62 A    63 A    64 A    65 A    66 A    67 A    68 A                  
  1.142   1.152   1.160   1.198   1.227   1.379   1.513   1.581
 69 A    70 A    71 A    72 A    73 A    74 A    75 A    76 A                  
  1.636   1.651   1.772   1.833   1.845   1.946   1.973   2.032
 77 A    78 A    79 A    80 A    81 A    82 A    83 A    84 A                  
  2.252   2.605   2.642   2.727   4.186   4.192   4.221   4.234
 85 A    86 A    87 A    88 A    89 A    90 A    91 A    92 A                  
  4.519   6.897   6.935   6.948   7.257   7.459  10.359  14.711
 93 A    94 A    95 A    96 A    97 A    98 A    99 A   100 A                  
 14.745  14.755  14.781  14.847  14.874  26.672  26.759  26.996
101 A   102 A   103 A   104 A   105 A   106 A   107 A   108 A                  
 68.733 165.855 166.065 219.215
109 A   110 A   111 A   112 A                                                  

 Occupation and symmetry of molecular orbitals

 Point group: C1 (1 irreducible representation).

                           A     All 
 -------------------------------------
 All molecular orbitals:
  - Alpha                  112   112 
  - Beta                   112   112 
 -------------------------------------
 Alpha orbitals:
  - Frozen occupied        16    16  
  - Active occupied        12    12  
  - Active virtual         84    84  
  - Frozen virtual         0     0   
 -------------------------------------
 Beta orbitals:
  - Frozen occupied        16    16  
  - Active occupied        12    12  
  - Active virtual         84    84  
  - Frozen virtual         0     0   
 -------------------------------------

 Import integrals:   CPU 0.00 s  wall 0.00 s

 Import integrals:   CPU 19.46 s  wall 4.96 s

 MP2 amplitudes:   CPU 0.03 s  wall 0.02 s

Running a double precision version
           CCSD T amplitudes will be solved using DIIS.

           Start     Size      MaxIter   EConv     TConv     
           3         7         100       1.00e-07  1.00e-05  
 ------------------------------------------------------------------------------
           Energy (a.u.)   Ediff      Tdiff       Comment
 ------------------------------------------------------------------------------
         -1241.02364324                           
     1   -1241.03279282   9.15e-03   7.45e-01     
     2   -1241.05132187   1.85e-02   9.61e-02     
     3   -1241.05164278   3.21e-04   4.25e-02     
     4   -1241.05382628   2.18e-03   1.64e-02     Switched to DIIS steps.
     5   -1241.05464850   8.22e-04   1.36e-02     
     6   -1241.05468454   3.60e-05   2.59e-03     
     7   -1241.05467673   7.81e-06   1.29e-03     
     8   -1241.05467521   1.52e-06   2.41e-04     
     9   -1241.05467566   4.53e-07   1.13e-04     
    10   -1241.05467586   1.92e-07   4.14e-05     
    11   -1241.05467594   8.82e-08   2.55e-05     
    12   -1241.05467606   1.15e-07   1.44e-05     
    13   -1241.05467597   8.57e-08   3.69e-06     
 ------------------------------------------------------------------------------
         -1241.05467597                           CCSD T converged.

End of double precision
 SCF energy                 = -1240.45690978
 MP2 energy                 = -1241.02364324
 CCSD correlation energy     =    -0.59776619
 CCSD total energy           = -1241.05467597

 CCSD  T1^2 = 0.0121  T2^2 = 0.2609  Leading amplitudes:

 Amplitude    Orbitals with energies
 -0.0250       22 (A) A                  ->    29 (A) A                   
              -0.6968                         -0.0151                     
 -0.0250       22 (A) B                  ->    29 (A) B                   
              -0.6968                         -0.0151                     
  0.0216       28 (A) A                  ->    49 (A) A                   
              -0.3633                          0.3832                     
  0.0216       28 (A) B                  ->    49 (A) B                   
              -0.3633                          0.3832                     

 Amplitude    Orbitals with energies
 -0.1549       28 (A) A      28 (A) B    ->    29 (A) A      29 (A) B     
              -0.3633       -0.3633           -0.0151       -0.0151       
  0.1549       28 (A) A      28 (A) B    ->    29 (A) B      29 (A) A     
              -0.3633       -0.3633           -0.0151       -0.0151       
  0.1549       28 (A) B      28 (A) A    ->    29 (A) A      29 (A) B     
              -0.3633       -0.3633           -0.0151       -0.0151       
 -0.1549       28 (A) B      28 (A) A    ->    29 (A) B      29 (A) A     
              -0.3633       -0.3633           -0.0151       -0.0151       

 Computing CCSD intemediates for later calculations in double precision
 Finished.

Running a double precision version
           CCSD Lambda amplitudes will be solved using DIIS.
           Start     Size      MaxIter   EConv     LConv     
           3         7         100       1.00e-07  1.00e-05  
 ------------------------------------------------------------------------------
            Enorm      Ldiff       Comment
 ------------------------------------------------------------------------------
     1     6.10e-02   4.42e-02     
     2     1.72e-02   7.60e-03     
     3     7.25e-03   1.90e-03     
     4     3.95e-03   1.32e-03     Switched to DIIS steps.
     5     1.01e-03   7.60e-04     
     6     4.78e-04   1.48e-04     
     7     1.31e-04   3.97e-05     
     8     5.63e-05   2.55e-06     
     9     2.04e-05   3.23e-06     
    10     8.40e-06   1.55e-06     
    11     3.66e-06   4.64e-07     
    12     1.41e-06   2.31e-07     
    13     7.61e-07   1.30e-08     
    14     3.59e-07   2.49e-08     
    15     1.63e-07   2.00e-10     
    16     7.53e-08   1.67e-09     
 ------------------------------------------------------------------------------
                                   CCSD Lambda converged.

 Computing density matrices in double precision...
           Orbital response amplitudes will be solved using DIIS.
           Start     Size      MaxIter   EConv     LConv     
           3         7         100       1.00e-06  1.00e-06  
 ------------------------------------------------------------------------------
            Enorm      Ldiff       Comment
 ------------------------------------------------------------------------------
     1     8.26e-02   8.12e-04     
     2     4.85e-02   2.66e-02     
     3     4.78e-02   2.43e-02     
     4     1.38e-02   1.95e-02     Switched to DIIS steps.
     5     2.88e-03   1.09e-03     
     6     3.48e-04   3.84e-04     
     7     1.75e-04   5.06e-05     
     8     4.48e-05   1.24e-05     
     9     1.57e-05   7.76e-08     
    10     5.99e-06   6.37e-07     
    11     1.99e-06   1.77e-07     
    12     6.34e-07   3.31e-07     
 ------------------------------------------------------------------------------
                                   Orbital response converged.

 Computing density matrices... Done.
 CCSD calculation:   CPU 502.86 s  wall 134.10 s

 Transferring MO TPDM to AO TPDM
 Transferring g2_o1o1o1o1
 Transferring g2_o1o1o1v1
 Transferring g2_o1o1v1v1
 Transferring g2_o1v1o1v1
 Transferring g2_o1v1v1v1
 Transferring g2_v1v1v1v1
 Adding separable TPDM
 Computing TPDM gradient
 --------------------------------------------------------
 2e gradient
  Atom          X               Y               Z
 --------------------------------------------------------
    1         -8.598634       24.324958        0.008714  
    2         24.474352        7.503724       -0.019125  
    3          5.385915      -17.855515        0.008945  
    4        -21.261633      -13.973167        0.001466  
 --------------------------------------------------------
 --------------------------------------------------------
 Final gradient
  Atom          X               Y               Z
 --------------------------------------------------------
    1         -8.598634       24.324958        0.008714  
    2         24.474352        7.503724       -0.019125  
    3          5.385915      -17.855515        0.008945  
    4        -21.261633      -13.973167        0.001466  
 --------------------------------------------------------
 Analytic gradient from two-electron contribution:   CPU 130.32 s  wall 36.18 s

 Total ccman2 time:   CPU 656.76 s  wall 176.45 s


 --------------------------------------------------------------

                    Orbital Energies (a.u.)
 --------------------------------------------------------------

 Alpha MOs
 -- Occupied --
******* -80.055 -80.031 -26.327 -10.585  -8.053  -8.050  -8.050
 -7.592  -7.571  -5.485  -5.483  -5.483  -5.464  -5.462  -5.462
 -1.627  -1.133  -0.925  -0.778  -0.701  -0.697  -0.632  -0.511
 -0.509  -0.484  -0.402  -0.363
 -- Virtual --
 -0.015   0.026   0.061   0.066   0.078   0.094   0.099   0.107
  0.109   0.129   0.149   0.151   0.168   0.187   0.191   0.241
  0.332   0.344   0.358   0.372   0.383   0.411   0.413   0.418
  0.437   0.521   0.555   0.602   0.636   0.665   0.709   0.770
  0.798   0.825   0.883   0.898   0.947   1.005   1.071   1.132
  1.142   1.152   1.160   1.198   1.227   1.379   1.513   1.581
  1.636   1.651   1.772   1.833   1.845   1.946   1.973   2.032
  2.252   2.605   2.642   2.727   4.186   4.192   4.221   4.234
  4.519   6.897   6.935   6.948   7.257   7.459  10.359  14.711
 14.745  14.755  14.781  14.847  14.874  26.672  26.759  26.996
 68.733 165.855 166.065 219.215
 --------------------------------------------------------------

          Ground-State Mulliken Net Atomic Charges

     Atom                 Charge (a.u.)
  ----------------------------------------
      1 P                     0.138950
      2 P                     0.148371
      3 F                    -0.199898
      4 Cl                   -0.087423
  ----------------------------------------
  Sum of atomic charges =    -0.000000

 -----------------------------------------------------------------
                    Cartesian Multipole Moments
 -----------------------------------------------------------------
    Charge (ESU x 10^10)
                 0.0000
    Dipole Moment (Debye)
         X      -0.6678      Y      -1.5673      Z       0.0008
       Tot       1.7036
    Quadrupole Moments (Debye-Ang)
        XX     -44.9873     XY       1.1119     YY     -46.2267
        XZ      -0.0016     YZ       0.0012     ZZ     -43.5562
    Octopole Moments (Debye-Ang^2)
       XXX      -2.0459    XXY       5.0685    XYY       1.6775
       YYY      13.2063    XXZ      -0.0119    XYZ      -0.0005
       YYZ      -0.0117    XZZ      -1.0277    YZZ       5.7628
       ZZZ      -0.0394
    Hexadecapole Moments (Debye-Ang^3)
      XXXX    -521.4721   XXXY     -11.3457   XXYY    -124.6862
      XYYY       1.7487   YYYY    -239.7674   XXXZ       0.0596
      XXYZ       0.0089   XYYZ       0.0166   YYYZ       0.0105
      XXZZ     -96.2799   XYZZ      -5.1547   YYZZ     -50.1381
      XZZZ       0.0570   YZZZ       0.0160   ZZZZ     -60.6663
 -----------------------------------------------------------------
 DrvMan completing analytic gradient of the correlated energy
 Correlated dipole moment
            1
    1  -0.2627213
    2  -0.6166056
    3   0.0003210
 Energy read as -1241.054675974
 Full Analytical Gradient: (in a.u., or Hartree/Bohr)
             1             2             3             4
    1   -0.00003511    0.00002431    0.00000283    0.00000797
    2    0.00000272    0.00002197   -0.00003729    0.00001260
    3   -0.00002375    0.00002787   -0.00001931    0.00001518
 Gradient time:  CPU 0.67 s  wall 0.64 s
 ----------------------------------------------------------------
             Standard Nuclear Orientation (Angstroms)
    I     Atom           X                Y                Z
 ----------------------------------------------------------------
    1      P       0.3913429845    -1.0844269495    -0.0000000000
    2      P      -1.5011091562    -0.3029035841    -0.0000000000
    3      F      -1.3246589041     1.3095521895     0.0000000000
    4      Cl      1.6810248655     0.5308228410     0.0000000000
 ----------------------------------------------------------------
 Nuclear Repulsion Energy =   258.8288745020 hartrees
 There are       28 alpha and       28 beta electrons

                       Distance Matrix (Angstroms)
             P (  1)   P (  2)   F (  3)
   P (  2)  2.047475
   F (  3)  2.945471  1.622081
   Cl(  4)  2.066957  3.289540  3.104924

 Requested basis set is 6-311++G(d,p)
 There are 45 shells and 112 basis functions
 A cutoff of  1.0D-14 yielded    919 shell pairs
 There are      6058 function pairs (      6520 Cartesian)
 Smallest overlap matrix eigenvalue = 7.31E-04
 Guess MOs from SCF MO coefficient file

 -----------------------------------------------------------------------
  General SCF calculation program by
  Eric Jon Sundstrom, Paul Horn, Yuezhi Mao, Dmitri Zuev, Alec White,
  David Stuck, Shaama M.S., Shane Yost, Joonho Lee, David Small,
  Daniel Levine, Susi Lehtola, Hugh Burton, Evgeny Epifanovsky
 -----------------------------------------------------------------------
 Hartree-Fock
 using 4 threads for integral computing
 -------------------------------------------------------
 OpenMP Integral computing Module                
 Release: version 2.0, May 2017, Q-Chem Inc. Pleasanton 
 -------------------------------------------------------
 A restricted SCF calculation will be
 performed using DIIS
 SCF converges when DIIS error is below 1.0e-08
 ---------------------------------------
  Cycle       Energy         DIIS error
 ---------------------------------------
    1   -1240.4569038407      1.30e-05  
    2   -1240.4569042894      3.63e-06  
    3   -1240.4569043515      1.08e-06  
    4   -1240.4569043573      5.48e-07  
    5   -1240.4569043588      2.08e-07  
    6   -1240.4569043593      1.03e-07  
    7   -1240.4569043594      4.06e-08  
    8   -1240.4569043595      1.62e-08  
    9   -1240.4569043595      6.27e-09  Convergence criterion met
 ---------------------------------------
 SCF time:   CPU 3.93s  wall 2.00s 
 SCF   energy in the final basis set =    -1240.4569043595
 Total energy in the final basis set =    -1240.4569043595


 ------------------------------------------------------------------------------

   CCMAN2: suite of methods based on coupled cluster
           and equation of motion theories.

   Components:
   * libvmm-1.3-trunk
     by Evgeny Epifanovsky, Ilya Kaliman.
   * libtensor-2.5-trunk
     by Evgeny Epifanovsky, Michael Wormit, Dmitry Zuev, Sam Manzer, 
        Ilya Kaliman.
   * libcc-2.5-trunk
     by Evgeny Epifanovsky, Arik Landau, Tomasz Kus, Kirill Khistyaev, 
        Dmitry Zuev, Prashant Manohar, Xintian Feng, Anna Krylov, 
        Matthew Goldey, Alec White, Thomas Jagau, Kaushik Nanda, 
        Anastasia Gunina, Alexander Kunitsa, Joonho Lee.

   CCMAN original authors:
   Anna I. Krylov, C. David Sherrill, Steven R. Gwaltney,
   Edward F. C. Byrd (2000)
   Sergey V. Levchenko, Lyudmila V. Slipchenko, Tao Wang,
   Ana-Maria C. Cristian (2003)
   Piotr A. Pieniazek, C. Melania Oana, Evgeny Epifanovsky (2007)
   Prashant Manohar (2009)

 ------------------------------------------------------------------------------


 Allocating and initializing 29808MB of RAM...
 Calculation will run on 4 cores.


 Alpha MOs, Restricted
 -- Occupied --                  
-104.86  -80.06  -80.03  -26.33  -10.59   -8.05   -8.05   -8.05
  1 A     2 A     3 A     4 A     5 A     6 A     7 A     8 A                  
 -7.592  -7.571  -5.485  -5.483  -5.483  -5.464  -5.462  -5.462
  9 A    10 A    11 A    12 A    13 A    14 A    15 A    16 A                  
 -1.627  -1.133  -0.925  -0.778  -0.701  -0.697  -0.632  -0.511
 17 A    18 A    19 A    20 A    21 A    22 A    23 A    24 A                  
 -0.509  -0.484  -0.402  -0.363
 25 A    26 A    27 A    28 A                                                  
 -- Virtual --                   
 -0.015   0.026   0.061   0.066   0.078   0.094   0.099   0.107
 29 A    30 A    31 A    32 A    33 A    34 A    35 A    36 A                  
  0.109   0.129   0.149   0.151   0.168   0.187   0.191   0.241
 37 A    38 A    39 A    40 A    41 A    42 A    43 A    44 A                  
  0.332   0.344   0.358   0.372   0.383   0.411   0.413   0.418
 45 A    46 A    47 A    48 A    49 A    50 A    51 A    52 A                  
  0.437   0.521   0.555   0.602   0.636   0.665   0.709   0.770
 53 A    54 A    55 A    56 A    57 A    58 A    59 A    60 A                  
  0.798   0.825   0.883   0.898   0.947   1.005   1.071   1.132
 61 A    62 A    63 A    64 A    65 A    66 A    67 A    68 A                  
  1.142   1.152   1.159   1.198   1.227   1.379   1.513   1.581
 69 A    70 A    71 A    72 A    73 A    74 A    75 A    76 A                  
  1.636   1.651   1.772   1.833   1.845   1.946   1.973   2.032
 77 A    78 A    79 A    80 A    81 A    82 A    83 A    84 A                  
  2.252   2.605   2.642   2.728   4.186   4.192   4.221   4.234
 85 A    86 A    87 A    88 A    89 A    90 A    91 A    92 A                  
  4.519   6.897   6.935   6.948   7.257   7.459  10.359  14.711
 93 A    94 A    95 A    96 A    97 A    98 A    99 A   100 A                  
 14.745  14.755  14.781  14.847  14.874  26.672  26.759  26.996
101 A   102 A   103 A   104 A   105 A   106 A   107 A   108 A                  
 68.733 165.855 166.065 219.215
109 A   110 A   111 A   112 A                                                  

 Beta MOs, Restricted
 -- Occupied --                  
-104.86  -80.06  -80.03  -26.33  -10.59   -8.05   -8.05   -8.05
  1 A     2 A     3 A     4 A     5 A     6 A     7 A     8 A                  
 -7.592  -7.571  -5.485  -5.483  -5.483  -5.464  -5.462  -5.462
  9 A    10 A    11 A    12 A    13 A    14 A    15 A    16 A                  
 -1.627  -1.133  -0.925  -0.778  -0.701  -0.697  -0.632  -0.511
 17 A    18 A    19 A    20 A    21 A    22 A    23 A    24 A                  
 -0.509  -0.484  -0.402  -0.363
 25 A    26 A    27 A    28 A                                                  
 -- Virtual --                   
 -0.015   0.026   0.061   0.066   0.078   0.094   0.099   0.107
 29 A    30 A    31 A    32 A    33 A    34 A    35 A    36 A                  
  0.109   0.129   0.149   0.151   0.168   0.187   0.191   0.241
 37 A    38 A    39 A    40 A    41 A    42 A    43 A    44 A                  
  0.332   0.344   0.358   0.372   0.383   0.411   0.413   0.418
 45 A    46 A    47 A    48 A    49 A    50 A    51 A    52 A                  
  0.437   0.521   0.555   0.602   0.636   0.665   0.709   0.770
 53 A    54 A    55 A    56 A    57 A    58 A    59 A    60 A                  
  0.798   0.825   0.883   0.898   0.947   1.005   1.071   1.132
 61 A    62 A    63 A    64 A    65 A    66 A    67 A    68 A                  
  1.142   1.152   1.159   1.198   1.227   1.379   1.513   1.581
 69 A    70 A    71 A    72 A    73 A    74 A    75 A    76 A                  
  1.636   1.651   1.772   1.833   1.845   1.946   1.973   2.032
 77 A    78 A    79 A    80 A    81 A    82 A    83 A    84 A                  
  2.252   2.605   2.642   2.728   4.186   4.192   4.221   4.234
 85 A    86 A    87 A    88 A    89 A    90 A    91 A    92 A                  
  4.519   6.897   6.935   6.948   7.257   7.459  10.359  14.711
 93 A    94 A    95 A    96 A    97 A    98 A    99 A   100 A                  
 14.745  14.755  14.781  14.847  14.874  26.672  26.759  26.996
101 A   102 A   103 A   104 A   105 A   106 A   107 A   108 A                  
 68.733 165.855 166.065 219.215
109 A   110 A   111 A   112 A                                                  

 Occupation and symmetry of molecular orbitals

 Point group: C1 (1 irreducible representation).

                           A     All 
 -------------------------------------
 All molecular orbitals:
  - Alpha                  112   112 
  - Beta                   112   112 
 -------------------------------------
 Alpha orbitals:
  - Frozen occupied        16    16  
  - Active occupied        12    12  
  - Active virtual         84    84  
  - Frozen virtual         0     0   
 -------------------------------------
 Beta orbitals:
  - Frozen occupied        16    16  
  - Active occupied        12    12  
  - Active virtual         84    84  
  - Frozen virtual         0     0   
 -------------------------------------

 Import integrals:   CPU 0.00 s  wall 0.00 s

 Import integrals:   CPU 19.49 s  wall 4.97 s

 MP2 amplitudes:   CPU 0.04 s  wall 0.02 s

Running a double precision version
           CCSD T amplitudes will be solved using DIIS.

           Start     Size      MaxIter   EConv     TConv     
           3         7         100       1.00e-07  1.00e-05  
 ------------------------------------------------------------------------------
           Energy (a.u.)   Ediff      Tdiff       Comment
 ------------------------------------------------------------------------------
         -1241.02364262                           
     1   -1241.03279237   9.15e-03   7.45e-01     
     2   -1241.05132180   1.85e-02   9.61e-02     
     3   -1241.05164267   3.21e-04   4.25e-02     
     4   -1241.05382621   2.18e-03   1.64e-02     Switched to DIIS steps.
     5   -1241.05464849   8.22e-04   1.36e-02     
     6   -1241.05468452   3.60e-05   2.59e-03     
     7   -1241.05467670   7.82e-06   1.29e-03     
     8   -1241.05467518   1.52e-06   2.41e-04     
     9   -1241.05467564   4.51e-07   1.13e-04     
    10   -1241.05467583   1.91e-07   4.14e-05     
    11   -1241.05467591   8.80e-08   2.54e-05     
    12   -1241.05467603   1.15e-07   1.43e-05     
    13   -1241.05467594   8.56e-08   3.69e-06     
 ------------------------------------------------------------------------------
         -1241.05467594                           CCSD T converged.

End of double precision
 SCF energy                 = -1240.45690436
 MP2 energy                 = -1241.02364262
 CCSD correlation energy     =    -0.59777158
 CCSD total energy           = -1241.05467594

 CCSD  T1^2 = 0.0121  T2^2 = 0.2609  Leading amplitudes:

 Amplitude    Orbitals with energies
 -0.0250       22 (A) A                  ->    29 (A) A                   
              -0.6968                         -0.0151                     
 -0.0250       22 (A) B                  ->    29 (A) B                   
              -0.6968                         -0.0151                     
  0.0216       28 (A) A                  ->    49 (A) A                   
              -0.3633                          0.3832                     
  0.0216       28 (A) B                  ->    49 (A) B                   
              -0.3633                          0.3832                     

 Amplitude    Orbitals with energies
 -0.1549       28 (A) A      28 (A) B    ->    29 (A) A      29 (A) B     
              -0.3633       -0.3633           -0.0151       -0.0151       
  0.1549       28 (A) A      28 (A) B    ->    29 (A) B      29 (A) A     
              -0.3633       -0.3633           -0.0151       -0.0151       
  0.1549       28 (A) B      28 (A) A    ->    29 (A) A      29 (A) B     
              -0.3633       -0.3633           -0.0151       -0.0151       
 -0.1549       28 (A) B      28 (A) A    ->    29 (A) B      29 (A) A     
              -0.3633       -0.3633           -0.0151       -0.0151       

 Computing CCSD intemediates for later calculations in double precision
 Finished.

Running a double precision version
           CCSD Lambda amplitudes will be solved using DIIS.
           Start     Size      MaxIter   EConv     LConv     
           3         7         100       1.00e-07  1.00e-05  
 ------------------------------------------------------------------------------
            Enorm      Ldiff       Comment
 ------------------------------------------------------------------------------
     1     6.10e-02   4.42e-02     
     2     1.72e-02   7.61e-03     
     3     7.25e-03   1.90e-03     
     4     3.96e-03   1.32e-03     Switched to DIIS steps.
     5     1.01e-03   7.60e-04     
     6     4.79e-04   1.48e-04     
     7     1.31e-04   3.96e-05     
     8     5.63e-05   2.55e-06     
     9     2.04e-05   3.24e-06     
    10     8.40e-06   1.55e-06     
    11     3.66e-06   4.65e-07     
    12     1.41e-06   2.31e-07     
    13     7.58e-07   1.33e-08     
    14     3.58e-07   2.51e-08     
    15     1.63e-07   3.08e-10     
    16     7.52e-08   1.63e-09     
 ------------------------------------------------------------------------------
                                   CCSD Lambda converged.

 Computing density matrices in double precision...
           Orbital response amplitudes will be solved using DIIS.
           Start     Size      MaxIter   EConv     LConv     
           3         7         100       1.00e-06  1.00e-06  
 ------------------------------------------------------------------------------
            Enorm      Ldiff       Comment
 ------------------------------------------------------------------------------
     1     8.26e-02   8.08e-04     
     2     4.85e-02   2.66e-02     
     3     4.78e-02   2.43e-02     
     4     1.39e-02   1.95e-02     Switched to DIIS steps.
     5     2.88e-03   1.09e-03     
     6     3.48e-04   3.84e-04     
     7     1.75e-04   5.06e-05     
     8     4.48e-05   1.24e-05     
     9     1.57e-05   7.88e-08     
    10     5.99e-06   6.36e-07     
    11     1.99e-06   1.77e-07     
    12     6.34e-07   3.32e-07     
 ------------------------------------------------------------------------------
                                   Orbital response converged.

 Computing density matrices... Done.
 CCSD calculation:   CPU 502.28 s  wall 133.92 s

 Transferring MO TPDM to AO TPDM
 Transferring g2_o1o1o1o1
 Transferring g2_o1o1o1v1
 Transferring g2_o1o1v1v1
 Transferring g2_o1v1o1v1
 Transferring g2_o1v1v1v1
 Transferring g2_v1v1v1v1
 Adding separable TPDM
 Computing TPDM gradient
 --------------------------------------------------------
 2e gradient
  Atom          X               Y               Z
 --------------------------------------------------------
    1         -8.598992       24.325632       -0.000001  
    2         24.483564        7.502484       -0.000001  
    3          5.379614      -17.855170        0.000001  
    4        -21.264185      -13.972946        0.000001  
 --------------------------------------------------------
 --------------------------------------------------------
 Final gradient
  Atom          X               Y               Z
 --------------------------------------------------------
    1         -8.598992       24.325632       -0.000001  
    2         24.483564        7.502484       -0.000001  
    3          5.379614      -17.855170        0.000001  
    4        -21.264185      -13.972946        0.000001  
 --------------------------------------------------------
 Analytic gradient from two-electron contribution:   CPU 128.27 s  wall 35.76 s

 Total ccman2 time:   CPU 654.00 s  wall 175.82 s


 --------------------------------------------------------------

                    Orbital Energies (a.u.)
 --------------------------------------------------------------

 Alpha MOs
 -- Occupied --
******* -80.055 -80.031 -26.327 -10.585  -8.053  -8.050  -8.050
 -7.592  -7.571  -5.485  -5.483  -5.483  -5.464  -5.462  -5.462
 -1.627  -1.133  -0.925  -0.778  -0.701  -0.697  -0.632  -0.511
 -0.509  -0.484  -0.402  -0.363
 -- Virtual --
 -0.015   0.026   0.061   0.066   0.078   0.094   0.099   0.107
  0.109   0.129   0.149   0.151   0.168   0.187   0.191   0.241
  0.332   0.344   0.358   0.372   0.383   0.411   0.413   0.418
  0.437   0.521   0.555   0.602   0.636   0.665   0.709   0.770
  0.798   0.825   0.883   0.898   0.947   1.005   1.071   1.132
  1.142   1.152   1.159   1.198   1.227   1.379   1.513   1.581
  1.636   1.651   1.772   1.833   1.845   1.946   1.973   2.032
  2.252   2.605   2.642   2.728   4.186   4.192   4.221   4.234
  4.519   6.897   6.935   6.948   7.257   7.459  10.359  14.711
 14.745  14.755  14.781  14.847  14.874  26.672  26.759  26.996
 68.733 165.855 166.065 219.215
 --------------------------------------------------------------

          Ground-State Mulliken Net Atomic Charges

     Atom                 Charge (a.u.)
  ----------------------------------------
      1 P                     0.138927
      2 P                     0.148496
      3 F                    -0.200039
      4 Cl                   -0.087384
  ----------------------------------------
  Sum of atomic charges =    -0.000000

 -----------------------------------------------------------------
                    Cartesian Multipole Moments
 -----------------------------------------------------------------
    Charge (ESU x 10^10)
                -0.0000
    Dipole Moment (Debye)
         X      -0.6692      Y      -1.5680      Z       0.0000
       Tot       1.7049
    Quadrupole Moments (Debye-Ang)
        XX     -44.9836     XY       1.1135     YY     -46.2268
        XZ       0.0000     YZ      -0.0000     ZZ     -43.5562
    Octopole Moments (Debye-Ang^2)
       XXX      -2.0683    XXY       5.0696    XYY       1.6669
       YYY      13.2049    XXZ      -0.0000    XYZ      -0.0000
       YYZ      -0.0000    XZZ      -1.0324    YZZ       5.7621
       ZZZ       0.0000
    Hexadecapole Moments (Debye-Ang^3)
      XXXX    -521.3769   XXXY     -11.3597   XXYY    -124.6622
      XYYY       1.7370   YYYY    -239.7701   XXXZ       0.0000
      XXYZ       0.0000   XYYZ       0.0000   YYYZ      -0.0000
      XXZZ     -96.2671   XYZZ      -5.1594   YYZZ     -50.1378
      XZZZ       0.0000   YZZZ      -0.0000   ZZZZ     -60.6659
 -----------------------------------------------------------------
 DrvMan completing analytic gradient of the correlated energy
 Correlated dipole moment
            1
    1  -0.2632768
    2  -0.6169149
    3   0.0000001
 Energy read as -1241.054675944
 Full Analytical Gradient: (in a.u., or Hartree/Bohr)
             1             2             3             4
    1   -0.00004744   -0.00002704    0.00005730    0.00001717
    2    0.00004301   -0.00005890   -0.00000394    0.00001983
    3    0.00000004   -0.00000002   -0.00000001   -0.00000001
 Gradient time:  CPU 0.67 s  wall 0.64 s
 ----------------------------------------------------------------
             Standard Nuclear Orientation (Angstroms)
    I     Atom           X                Y                Z
 ----------------------------------------------------------------
    1      P       0.3913429845    -1.0844269495    -0.0000000000
    2      P      -1.5011091562    -0.3029035841    -0.0000000000
    3      F      -1.3266589041     1.3095521895     0.0000000000
    4      Cl      1.6810248655     0.5308228410     0.0000000000
 ----------------------------------------------------------------
 Nuclear Repulsion Energy =   258.8089050022 hartrees
 There are       28 alpha and       28 beta electrons

                       Distance Matrix (Angstroms)
             P (  1)   P (  2)   F (  3)
   P (  2)  2.047475
   F (  3)  2.946636  1.621865
   Cl(  4)  2.066957  3.289540  3.106860

 Requested basis set is 6-311++G(d,p)
 There are 45 shells and 112 basis functions
 A cutoff of  1.0D-14 yielded    919 shell pairs
 There are      6058 function pairs (      6520 Cartesian)
 Smallest overlap matrix eigenvalue = 7.31E-04
 Guess MOs from SCF MO coefficient file

 -----------------------------------------------------------------------
  General SCF calculation program by
  Eric Jon Sundstrom, Paul Horn, Yuezhi Mao, Dmitri Zuev, Alec White,
  David Stuck, Shaama M.S., Shane Yost, Joonho Lee, David Small,
  Daniel Levine, Susi Lehtola, Hugh Burton, Evgeny Epifanovsky
 -----------------------------------------------------------------------
 Hartree-Fock
 using 4 threads for integral computing
 -------------------------------------------------------
 OpenMP Integral computing Module                
 Release: version 2.0, May 2017, Q-Chem Inc. Pleasanton 
 -------------------------------------------------------
 A restricted SCF calculation will be
 performed using DIIS
 SCF converges when DIIS error is below 1.0e-08
 ---------------------------------------
  Cycle       Energy         DIIS error
 ---------------------------------------
    1   -1240.4569144573      1.68e-05  
    2   -1240.4569150950      4.52e-06  
    3   -1240.4569151683      1.52e-06  
    4   -1240.4569151746      6.61e-07  
    5   -1240.4569151761      1.66e-07  
    6   -1240.4569151764      6.44e-08  
    7   -1240.4569151764      3.46e-08  
    8   -1240.4569151764      1.19e-08  
    9   -1240.4569151764      4.41e-09  Convergence criterion met
 ---------------------------------------
 SCF time:   CPU 3.94s  wall 1.00s 
 SCF   energy in the final basis set =    -1240.4569151764
 Total energy in the final basis set =    -1240.4569151764


 ------------------------------------------------------------------------------

   CCMAN2: suite of methods based on coupled cluster
           and equation of motion theories.

   Components:
   * libvmm-1.3-trunk
     by Evgeny Epifanovsky, Ilya Kaliman.
   * libtensor-2.5-trunk
     by Evgeny Epifanovsky, Michael Wormit, Dmitry Zuev, Sam Manzer, 
        Ilya Kaliman.
   * libcc-2.5-trunk
     by Evgeny Epifanovsky, Arik Landau, Tomasz Kus, Kirill Khistyaev, 
        Dmitry Zuev, Prashant Manohar, Xintian Feng, Anna Krylov, 
        Matthew Goldey, Alec White, Thomas Jagau, Kaushik Nanda, 
        Anastasia Gunina, Alexander Kunitsa, Joonho Lee.

   CCMAN original authors:
   Anna I. Krylov, C. David Sherrill, Steven R. Gwaltney,
   Edward F. C. Byrd (2000)
   Sergey V. Levchenko, Lyudmila V. Slipchenko, Tao Wang,
   Ana-Maria C. Cristian (2003)
   Piotr A. Pieniazek, C. Melania Oana, Evgeny Epifanovsky (2007)
   Prashant Manohar (2009)

 ------------------------------------------------------------------------------


 Allocating and initializing 29808MB of RAM...
 Calculation will run on 4 cores.


 Alpha MOs, Restricted
 -- Occupied --                  
-104.86  -80.06  -80.03  -26.33  -10.59   -8.05   -8.05   -8.05
  1 A     2 A     3 A     4 A     5 A     6 A     7 A     8 A                  
 -7.592  -7.571  -5.485  -5.483  -5.483  -5.464  -5.462  -5.462
  9 A    10 A    11 A    12 A    13 A    14 A    15 A    16 A                  
 -1.627  -1.133  -0.925  -0.778  -0.701  -0.697  -0.632  -0.511
 17 A    18 A    19 A    20 A    21 A    22 A    23 A    24 A                  
 -0.509  -0.484  -0.402  -0.363
 25 A    26 A    27 A    28 A                                                  
 -- Virtual --                   
 -0.015   0.026   0.061   0.066   0.078   0.094   0.099   0.107
 29 A    30 A    31 A    32 A    33 A    34 A    35 A    36 A                  
  0.109   0.129   0.149   0.151   0.168   0.187   0.191   0.241
 37 A    38 A    39 A    40 A    41 A    42 A    43 A    44 A                  
  0.332   0.344   0.358   0.372   0.383   0.411   0.413   0.418
 45 A    46 A    47 A    48 A    49 A    50 A    51 A    52 A                  
  0.437   0.521   0.555   0.602   0.636   0.665   0.709   0.770
 53 A    54 A    55 A    56 A    57 A    58 A    59 A    60 A                  
  0.798   0.825   0.883   0.898   0.947   1.005   1.071   1.132
 61 A    62 A    63 A    64 A    65 A    66 A    67 A    68 A                  
  1.142   1.152   1.160   1.198   1.227   1.379   1.513   1.581
 69 A    70 A    71 A    72 A    73 A    74 A    75 A    76 A                  
  1.636   1.651   1.772   1.833   1.845   1.946   1.973   2.032
 77 A    78 A    79 A    80 A    81 A    82 A    83 A    84 A                  
  2.252   2.605   2.642   2.727   4.186   4.192   4.221   4.234
 85 A    86 A    87 A    88 A    89 A    90 A    91 A    92 A                  
  4.519   6.897   6.935   6.947   7.257   7.459  10.359  14.711
 93 A    94 A    95 A    96 A    97 A    98 A    99 A   100 A                  
 14.745  14.755  14.781  14.847  14.874  26.672  26.759  26.996
101 A   102 A   103 A   104 A   105 A   106 A   107 A   108 A                  
 68.733 165.855 166.065 219.215
109 A   110 A   111 A   112 A                                                  

 Beta MOs, Restricted
 -- Occupied --                  
-104.86  -80.06  -80.03  -26.33  -10.59   -8.05   -8.05   -8.05
  1 A     2 A     3 A     4 A     5 A     6 A     7 A     8 A                  
 -7.592  -7.571  -5.485  -5.483  -5.483  -5.464  -5.462  -5.462
  9 A    10 A    11 A    12 A    13 A    14 A    15 A    16 A                  
 -1.627  -1.133  -0.925  -0.778  -0.701  -0.697  -0.632  -0.511
 17 A    18 A    19 A    20 A    21 A    22 A    23 A    24 A                  
 -0.509  -0.484  -0.402  -0.363
 25 A    26 A    27 A    28 A                                                  
 -- Virtual --                   
 -0.015   0.026   0.061   0.066   0.078   0.094   0.099   0.107
 29 A    30 A    31 A    32 A    33 A    34 A    35 A    36 A                  
  0.109   0.129   0.149   0.151   0.168   0.187   0.191   0.241
 37 A    38 A    39 A    40 A    41 A    42 A    43 A    44 A                  
  0.332   0.344   0.358   0.372   0.383   0.411   0.413   0.418
 45 A    46 A    47 A    48 A    49 A    50 A    51 A    52 A                  
  0.437   0.521   0.555   0.602   0.636   0.665   0.709   0.770
 53 A    54 A    55 A    56 A    57 A    58 A    59 A    60 A                  
  0.798   0.825   0.883   0.898   0.947   1.005   1.071   1.132
 61 A    62 A    63 A    64 A    65 A    66 A    67 A    68 A                  
  1.142   1.152   1.160   1.198   1.227   1.379   1.513   1.581
 69 A    70 A    71 A    72 A    73 A    74 A    75 A    76 A                  
  1.636   1.651   1.772   1.833   1.845   1.946   1.973   2.032
 77 A    78 A    79 A    80 A    81 A    82 A    83 A    84 A                  
  2.252   2.605   2.642   2.727   4.186   4.192   4.221   4.234
 85 A    86 A    87 A    88 A    89 A    90 A    91 A    92 A                  
  4.519   6.897   6.935   6.947   7.257   7.459  10.359  14.711
 93 A    94 A    95 A    96 A    97 A    98 A    99 A   100 A                  
 14.745  14.755  14.781  14.847  14.874  26.672  26.759  26.996
101 A   102 A   103 A   104 A   105 A   106 A   107 A   108 A                  
 68.733 165.855 166.065 219.215
109 A   110 A   111 A   112 A                                                  

 Occupation and symmetry of molecular orbitals

 Point group: C1 (1 irreducible representation).

                           A     All 
 -------------------------------------
 All molecular orbitals:
  - Alpha                  112   112 
  - Beta                   112   112 
 -------------------------------------
 Alpha orbitals:
  - Frozen occupied        16    16  
  - Active occupied        12    12  
  - Active virtual         84    84  
  - Frozen virtual         0     0   
 -------------------------------------
 Beta orbitals:
  - Frozen occupied        16    16  
  - Active occupied        12    12  
  - Active virtual         84    84  
  - Frozen virtual         0     0   
 -------------------------------------

 Import integrals:   CPU 0.00 s  wall 0.00 s

 Import integrals:   CPU 19.45 s  wall 4.96 s

 MP2 amplitudes:   CPU 0.03 s  wall 0.02 s

Running a double precision version
           CCSD T amplitudes will be solved using DIIS.

           Start     Size      MaxIter   EConv     TConv     
           3         7         100       1.00e-07  1.00e-05  
 ------------------------------------------------------------------------------
           Energy (a.u.)   Ediff      Tdiff       Comment
 ------------------------------------------------------------------------------
         -1241.02364382                           
     1   -1241.03279324   9.15e-03   7.45e-01     
     2   -1241.05132190   1.85e-02   9.61e-02     
     3   -1241.05164285   3.21e-04   4.25e-02     
     4   -1241.05382630   2.18e-03   1.64e-02     Switched to DIIS steps.
     5   -1241.05464846   8.22e-04   1.36e-02     
     6   -1241.05468451   3.61e-05   2.59e-03     
     7   -1241.05467670   7.81e-06   1.29e-03     
     8   -1241.05467519   1.51e-06   2.41e-04     
     9   -1241.05467565   4.54e-07   1.13e-04     
    10   -1241.05467584   1.93e-07   4.15e-05     
    11   -1241.05467593   8.84e-08   2.55e-05     
    12   -1241.05467604   1.15e-07   1.44e-05     
    13   -1241.05467596   8.58e-08   3.69e-06     
 ------------------------------------------------------------------------------
         -1241.05467596                           CCSD T converged.

End of double precision
 SCF energy                 = -1240.45691518
 MP2 energy                 = -1241.02364382
 CCSD correlation energy     =    -0.59776078
 CCSD total energy           = -1241.05467596

 CCSD  T1^2 = 0.0121  T2^2 = 0.2609  Leading amplitudes:

 Amplitude    Orbitals with energies
 -0.0250       22 (A) A                  ->    29 (A) A                   
              -0.6969                         -0.0150                     
 -0.0250       22 (A) B                  ->    29 (A) B                   
              -0.6969                         -0.0150                     
  0.0217       28 (A) A                  ->    49 (A) A                   
              -0.3633                          0.3832                     
  0.0217       28 (A) B                  ->    49 (A) B                   
              -0.3633                          0.3832                     

 Amplitude    Orbitals with energies
 -0.1549       28 (A) A      28 (A) B    ->    29 (A) A      29 (A) B     
              -0.3633       -0.3633           -0.0150       -0.0150       
  0.1549       28 (A) A      28 (A) B    ->    29 (A) B      29 (A) A     
              -0.3633       -0.3633           -0.0150       -0.0150       
  0.1549       28 (A) B      28 (A) A    ->    29 (A) A      29 (A) B     
              -0.3633       -0.3633           -0.0150       -0.0150       
 -0.1549       28 (A) B      28 (A) A    ->    29 (A) B      29 (A) A     
              -0.3633       -0.3633           -0.0150       -0.0150       

 Computing CCSD intemediates for later calculations in double precision
 Finished.

Running a double precision version
           CCSD Lambda amplitudes will be solved using DIIS.
           Start     Size      MaxIter   EConv     LConv     
           3         7         100       1.00e-07  1.00e-05  
 ------------------------------------------------------------------------------
            Enorm      Ldiff       Comment
 ------------------------------------------------------------------------------
     1     6.10e-02   4.42e-02     
     2     1.72e-02   7.60e-03     
     3     7.25e-03   1.90e-03     
     4     3.95e-03   1.32e-03     Switched to DIIS steps.
     5     1.01e-03   7.59e-04     
     6     4.78e-04   1.48e-04     
     7     1.31e-04   3.97e-05     
     8     5.62e-05   2.56e-06     
     9     2.04e-05   3.22e-06     
    10     8.41e-06   1.54e-06     
    11     3.67e-06   4.63e-07     
    12     1.42e-06   2.30e-07     
    13     7.63e-07   1.27e-08     
    14     3.60e-07   2.47e-08     
    15     1.64e-07   9.21e-11     
    16     7.54e-08   1.71e-09     
 ------------------------------------------------------------------------------
                                   CCSD Lambda converged.

 Computing density matrices in double precision...
           Orbital response amplitudes will be solved using DIIS.
           Start     Size      MaxIter   EConv     LConv     
           3         7         100       1.00e-06  1.00e-06  
 ------------------------------------------------------------------------------
            Enorm      Ldiff       Comment
 ------------------------------------------------------------------------------
     1     8.26e-02   8.16e-04     
     2     4.85e-02   2.66e-02     
     3     4.78e-02   2.43e-02     
     4     1.38e-02   1.95e-02     Switched to DIIS steps.
     5     2.88e-03   1.09e-03     
     6     3.48e-04   3.84e-04     
     7     1.75e-04   5.06e-05     
     8     4.49e-05   1.24e-05     
     9     1.57e-05   7.65e-08     
    10     5.99e-06   6.38e-07     
    11     1.99e-06   1.77e-07     
    12     6.34e-07   3.31e-07     
 ------------------------------------------------------------------------------
                                   Orbital response converged.

 Computing density matrices... Done.
 CCSD calculation:   CPU 501.37 s  wall 133.73 s

 Transferring MO TPDM to AO TPDM
 Transferring g2_o1o1o1o1
 Transferring g2_o1o1o1v1
 Transferring g2_o1o1v1v1
 Transferring g2_o1v1o1v1
 Transferring g2_o1v1v1v1
 Transferring g2_v1v1v1v1
 Adding separable TPDM
 Computing TPDM gradient
 --------------------------------------------------------
 2e gradient
  Atom          X               Y               Z
 --------------------------------------------------------
    1         -8.598281       24.324296        0.000000  
    2         24.465144        7.504956       -0.000000  
    3          5.392218      -17.855862        0.000000  
    4        -21.259082      -13.973389       -0.000000  
 --------------------------------------------------------
 --------------------------------------------------------
 Final gradient
  Atom          X               Y               Z
 --------------------------------------------------------
    1         -8.598281       24.324296        0.000000  
    2         24.465144        7.504956       -0.000000  
    3          5.392218      -17.855862        0.000000  
    4        -21.259082      -13.973389       -0.000000  
 --------------------------------------------------------
 Analytic gradient from two-electron contribution:   CPU 128.26 s  wall 35.94 s

 Total ccman2 time:   CPU 653.46 s  wall 175.91 s


 --------------------------------------------------------------

                    Orbital Energies (a.u.)
 --------------------------------------------------------------

 Alpha MOs
 -- Occupied --
******* -80.055 -80.031 -26.327 -10.585  -8.053  -8.050  -8.050
 -7.592  -7.571  -5.485  -5.483  -5.483  -5.464  -5.462  -5.462
 -1.627  -1.133  -0.925  -0.778  -0.701  -0.697  -0.632  -0.511
 -0.509  -0.484  -0.402  -0.363
 -- Virtual --
 -0.015   0.026   0.061   0.066   0.078   0.094   0.099   0.107
  0.109   0.129   0.149   0.151   0.168   0.187   0.191   0.241
  0.332   0.344   0.358   0.372   0.383   0.411   0.413   0.418
  0.437   0.521   0.555   0.602   0.636   0.665   0.709   0.770
  0.798   0.825   0.883   0.898   0.947   1.005   1.071   1.132
  1.142   1.152   1.160   1.198   1.227   1.379   1.513   1.581
  1.636   1.651   1.772   1.833   1.845   1.946   1.973   2.032
  2.252   2.605   2.642   2.727   4.186   4.192   4.221   4.234
  4.519   6.897   6.935   6.947   7.257   7.459  10.359  14.711
 14.745  14.755  14.781  14.847  14.874  26.672  26.759  26.996
 68.733 165.855 166.065 219.215
 --------------------------------------------------------------

          Ground-State Mulliken Net Atomic Charges

     Atom                 Charge (a.u.)
  ----------------------------------------
      1 P                     0.138973
      2 P                     0.148246
      3 F                    -0.199756
      4 Cl                   -0.087463
  ----------------------------------------
  Sum of atomic charges =    -0.000000

 -----------------------------------------------------------------
                    Cartesian Multipole Moments
 -----------------------------------------------------------------
    Charge (ESU x 10^10)
                -0.0000
    Dipole Moment (Debye)
         X      -0.6664      Y      -1.5665      Z      -0.0000
       Tot       1.7023
    Quadrupole Moments (Debye-Ang)
        XX     -44.9911     XY       1.1103     YY     -46.2266
        XZ       0.0000     YZ      -0.0000     ZZ     -43.5563
    Octopole Moments (Debye-Ang^2)
       XXX      -2.0236    XXY       5.0674    XYY       1.6880
       YYY      13.2077    XXZ      -0.0000    XYZ      -0.0000
       YYZ       0.0000    XZZ      -1.0230    YZZ       5.7636
       ZZZ      -0.0000
    Hexadecapole Moments (Debye-Ang^3)
      XXXX    -521.5673   XXXY     -11.3317   XXYY    -124.7103
      XYYY       1.7605   YYYY    -239.7646   XXXZ       0.0000
      XXYZ       0.0000   XYYZ       0.0000   YYYZ      -0.0000
      XXZZ     -96.2926   XYZZ      -5.1500   YYZZ     -50.1382
      XZZZ       0.0000   YZZZ      -0.0000   ZZZZ     -60.6664
 -----------------------------------------------------------------
 DrvMan completing analytic gradient of the correlated energy
 Correlated dipole moment
            1
    1  -0.2621652
    2  -0.6162957
    3  -0.0000000
 Energy read as -1241.054675956
 Full Analytical Gradient: (in a.u., or Hartree/Bohr)
             1             2             3             4
    1   -0.00002295    0.00007585   -0.00005160   -0.00000130
    2   -0.00003761    0.00010293   -0.00007072    0.00000540
    3    0.00000000   -0.00000000   -0.00000000   -0.00000000
 Gradient time:  CPU 0.67 s  wall 0.64 s
 ----------------------------------------------------------------
             Standard Nuclear Orientation (Angstroms)
    I     Atom           X                Y                Z
 ----------------------------------------------------------------
    1      P       0.3913429845    -1.0844269495    -0.0000000000
    2      P      -1.5011091562    -0.3029035841    -0.0000000000
    3      F      -1.3256589041     1.3105521895     0.0000000000
    4      Cl      1.6810248655     0.5308228410     0.0000000000
 ----------------------------------------------------------------
 Nuclear Repulsion Energy =   258.7831236072 hartrees
 There are       28 alpha and       28 beta electrons

                       Distance Matrix (Angstroms)
             P (  1)   P (  2)   F (  3)
   P (  2)  2.047475
   F (  3)  2.946866  1.622967
   Cl(  4)  2.066957  3.289540  3.106143

 Requested basis set is 6-311++G(d,p)
 There are 45 shells and 112 basis functions
 A cutoff of  1.0D-14 yielded    919 shell pairs
 There are      6058 function pairs (      6520 Cartesian)
 Smallest overlap matrix eigenvalue = 7.31E-04
 Guess MOs from SCF MO coefficient file

 -----------------------------------------------------------------------
  General SCF calculation program by
  Eric Jon Sundstrom, Paul Horn, Yuezhi Mao, Dmitri Zuev, Alec White,
  David Stuck, Shaama M.S., Shane Yost, Joonho Lee, David Small,
  Daniel Levine, Susi Lehtola, Hugh Burton, Evgeny Epifanovsky
 -----------------------------------------------------------------------
 Hartree-Fock
 using 4 threads for integral computing
 -------------------------------------------------------
 OpenMP Integral computing Module                
 Release: version 2.0, May 2017, Q-Chem Inc. Pleasanton 
 -------------------------------------------------------
 A restricted SCF calculation will be
 performed using DIIS
 SCF converges when DIIS error is below 1.0e-08
 ---------------------------------------
  Cycle       Energy         DIIS error
 ---------------------------------------
    1   -1240.4568715180      1.95e-05  
    2   -1240.4568721146      5.71e-06  
    3   -1240.4568721657      3.05e-06  
    4   -1240.4568721779      6.24e-07  
    5   -1240.4568721793      1.87e-07  
    6   -1240.4568721796      7.14e-08  
    7   -1240.4568721796      4.14e-08  
    8   -1240.4568721796      1.33e-08  
    9   -1240.4568721796      6.23e-09  Convergence criterion met
 ---------------------------------------
 SCF time:   CPU 3.94s  wall 1.00s 
 SCF   energy in the final basis set =    -1240.4568721796
 Total energy in the final basis set =    -1240.4568721796


 ------------------------------------------------------------------------------

   CCMAN2: suite of methods based on coupled cluster
           and equation of motion theories.

   Components:
   * libvmm-1.3-trunk
     by Evgeny Epifanovsky, Ilya Kaliman.
   * libtensor-2.5-trunk
     by Evgeny Epifanovsky, Michael Wormit, Dmitry Zuev, Sam Manzer, 
        Ilya Kaliman.
   * libcc-2.5-trunk
     by Evgeny Epifanovsky, Arik Landau, Tomasz Kus, Kirill Khistyaev, 
        Dmitry Zuev, Prashant Manohar, Xintian Feng, Anna Krylov, 
        Matthew Goldey, Alec White, Thomas Jagau, Kaushik Nanda, 
        Anastasia Gunina, Alexander Kunitsa, Joonho Lee.

   CCMAN original authors:
   Anna I. Krylov, C. David Sherrill, Steven R. Gwaltney,
   Edward F. C. Byrd (2000)
   Sergey V. Levchenko, Lyudmila V. Slipchenko, Tao Wang,
   Ana-Maria C. Cristian (2003)
   Piotr A. Pieniazek, C. Melania Oana, Evgeny Epifanovsky (2007)
   Prashant Manohar (2009)

 ------------------------------------------------------------------------------


 Allocating and initializing 29808MB of RAM...
 Calculation will run on 4 cores.


 Alpha MOs, Restricted
 -- Occupied --                  
-104.86  -80.06  -80.03  -26.33  -10.59   -8.05   -8.05   -8.05
  1 A     2 A     3 A     4 A     5 A     6 A     7 A     8 A                  
 -7.592  -7.571  -5.485  -5.483  -5.483  -5.464  -5.462  -5.462
  9 A    10 A    11 A    12 A    13 A    14 A    15 A    16 A                  
 -1.627  -1.133  -0.925  -0.778  -0.701  -0.696  -0.632  -0.511
 17 A    18 A    19 A    20 A    21 A    22 A    23 A    24 A                  
 -0.509  -0.484  -0.402  -0.363
 25 A    26 A    27 A    28 A                                                  
 -- Virtual --                   
 -0.015   0.026   0.061   0.066   0.078   0.094   0.099   0.107
 29 A    30 A    31 A    32 A    33 A    34 A    35 A    36 A                  
  0.109   0.129   0.149   0.151   0.168   0.187   0.191   0.241
 37 A    38 A    39 A    40 A    41 A    42 A    43 A    44 A                  
  0.332   0.344   0.358   0.372   0.383   0.411   0.413   0.418
 45 A    46 A    47 A    48 A    49 A    50 A    51 A    52 A                  
  0.437   0.521   0.555   0.602   0.636   0.665   0.709   0.770
 53 A    54 A    55 A    56 A    57 A    58 A    59 A    60 A                  
  0.798   0.825   0.883   0.898   0.947   1.005   1.071   1.132
 61 A    62 A    63 A    64 A    65 A    66 A    67 A    68 A                  
  1.141   1.152   1.159   1.198   1.227   1.379   1.513   1.581
 69 A    70 A    71 A    72 A    73 A    74 A    75 A    76 A                  
  1.636   1.651   1.772   1.833   1.845   1.946   1.973   2.032
 77 A    78 A    79 A    80 A    81 A    82 A    83 A    84 A                  
  2.252   2.605   2.642   2.727   4.187   4.192   4.221   4.234
 85 A    86 A    87 A    88 A    89 A    90 A    91 A    92 A                  
  4.518   6.897   6.936   6.948   7.257   7.459  10.359  14.711
 93 A    94 A    95 A    96 A    97 A    98 A    99 A   100 A                  
 14.745  14.755  14.780  14.847  14.874  26.672  26.759  26.995
101 A   102 A   103 A   104 A   105 A   106 A   107 A   108 A                  
 68.733 165.854 166.065 219.215
109 A   110 A   111 A   112 A                                                  

 Beta MOs, Restricted
 -- Occupied --                  
-104.86  -80.06  -80.03  -26.33  -10.59   -8.05   -8.05   -8.05
  1 A     2 A     3 A     4 A     5 A     6 A     7 A     8 A                  
 -7.592  -7.571  -5.485  -5.483  -5.483  -5.464  -5.462  -5.462
  9 A    10 A    11 A    12 A    13 A    14 A    15 A    16 A                  
 -1.627  -1.133  -0.925  -0.778  -0.701  -0.696  -0.632  -0.511
 17 A    18 A    19 A    20 A    21 A    22 A    23 A    24 A                  
 -0.509  -0.484  -0.402  -0.363
 25 A    26 A    27 A    28 A                                                  
 -- Virtual --                   
 -0.015   0.026   0.061   0.066   0.078   0.094   0.099   0.107
 29 A    30 A    31 A    32 A    33 A    34 A    35 A    36 A                  
  0.109   0.129   0.149   0.151   0.168   0.187   0.191   0.241
 37 A    38 A    39 A    40 A    41 A    42 A    43 A    44 A                  
  0.332   0.344   0.358   0.372   0.383   0.411   0.413   0.418
 45 A    46 A    47 A    48 A    49 A    50 A    51 A    52 A                  
  0.437   0.521   0.555   0.602   0.636   0.665   0.709   0.770
 53 A    54 A    55 A    56 A    57 A    58 A    59 A    60 A                  
  0.798   0.825   0.883   0.898   0.947   1.005   1.071   1.132
 61 A    62 A    63 A    64 A    65 A    66 A    67 A    68 A                  
  1.141   1.152   1.159   1.198   1.227   1.379   1.513   1.581
 69 A    70 A    71 A    72 A    73 A    74 A    75 A    76 A                  
  1.636   1.651   1.772   1.833   1.845   1.946   1.973   2.032
 77 A    78 A    79 A    80 A    81 A    82 A    83 A    84 A                  
  2.252   2.605   2.642   2.727   4.187   4.192   4.221   4.234
 85 A    86 A    87 A    88 A    89 A    90 A    91 A    92 A                  
  4.518   6.897   6.936   6.948   7.257   7.459  10.359  14.711
 93 A    94 A    95 A    96 A    97 A    98 A    99 A   100 A                  
 14.745  14.755  14.780  14.847  14.874  26.672  26.759  26.995
101 A   102 A   103 A   104 A   105 A   106 A   107 A   108 A                  
 68.733 165.854 166.065 219.215
109 A   110 A   111 A   112 A                                                  

 Occupation and symmetry of molecular orbitals

 Point group: C1 (1 irreducible representation).

                           A     All 
 -------------------------------------
 All molecular orbitals:
  - Alpha                  112   112 
  - Beta                   112   112 
 -------------------------------------
 Alpha orbitals:
  - Frozen occupied        16    16  
  - Active occupied        12    12  
  - Active virtual         84    84  
  - Frozen virtual         0     0   
 -------------------------------------
 Beta orbitals:
  - Frozen occupied        16    16  
  - Active occupied        12    12  
  - Active virtual         84    84  
  - Frozen virtual         0     0   
 -------------------------------------

 Import integrals:   CPU 0.00 s  wall 0.00 s

 Import integrals:   CPU 19.43 s  wall 4.95 s

 MP2 amplitudes:   CPU 0.04 s  wall 0.02 s

Running a double precision version
           CCSD T amplitudes will be solved using DIIS.

           Start     Size      MaxIter   EConv     TConv     
           3         7         100       1.00e-07  1.00e-05  
 ------------------------------------------------------------------------------
           Energy (a.u.)   Ediff      Tdiff       Comment
 ------------------------------------------------------------------------------
         -1241.02364746                           
     1   -1241.03278159   9.13e-03   7.45e-01     
     2   -1241.05132273   1.85e-02   9.61e-02     
     3   -1241.05163938   3.17e-04   4.26e-02     
     4   -1241.05382462   2.19e-03   1.64e-02     Switched to DIIS steps.
     5   -1241.05464797   8.23e-04   1.36e-02     
     6   -1241.05468413   3.62e-05   2.59e-03     
     7   -1241.05467632   7.80e-06   1.29e-03     
     8   -1241.05467480   1.52e-06   2.41e-04     
     9   -1241.05467525   4.53e-07   1.13e-04     
    10   -1241.05467545   1.92e-07   4.14e-05     
    11   -1241.05467553   8.87e-08   2.55e-05     
    12   -1241.05467565   1.15e-07   1.44e-05     
    13   -1241.05467556   8.59e-08   3.70e-06     
 ------------------------------------------------------------------------------
         -1241.05467556                           CCSD T converged.

End of double precision
 SCF energy                 = -1240.45687218
 MP2 energy                 = -1241.02364746
 CCSD correlation energy     =    -0.59780338
 CCSD total energy           = -1241.05467556

 CCSD  T1^2 = 0.0121  T2^2 = 0.2609  Leading amplitudes:

 Amplitude    Orbitals with energies
 -0.0250       22 (A) A                  ->    29 (A) A                   
              -0.6965                         -0.0151                     
 -0.0250       22 (A) B                  ->    29 (A) B                   
              -0.6965                         -0.0151                     
 -0.0216       28 (A) A                  ->    49 (A) A                   
              -0.3633                          0.3832                     
 -0.0216       28 (A) B                  ->    49 (A) B                   
              -0.3633                          0.3832                     

 Amplitude    Orbitals with energies
 -0.1549       28 (A) A      28 (A) B    ->    29 (A) A      29 (A) B     
              -0.3633       -0.3633           -0.0151       -0.0151       
  0.1549       28 (A) A      28 (A) B    ->    29 (A) B      29 (A) A     
              -0.3633       -0.3633           -0.0151       -0.0151       
  0.1549       28 (A) B      28 (A) A    ->    29 (A) A      29 (A) B     
              -0.3633       -0.3633           -0.0151       -0.0151       
 -0.1549       28 (A) B      28 (A) A    ->    29 (A) B      29 (A) A     
              -0.3633       -0.3633           -0.0151       -0.0151       

 Computing CCSD intemediates for later calculations in double precision
 Finished.

Running a double precision version
           CCSD Lambda amplitudes will be solved using DIIS.
           Start     Size      MaxIter   EConv     LConv     
           3         7         100       1.00e-07  1.00e-05  
 ------------------------------------------------------------------------------
            Enorm      Ldiff       Comment
 ------------------------------------------------------------------------------
     1     6.10e-02   4.42e-02     
     2     1.72e-02   7.61e-03     
     3     7.26e-03   1.90e-03     
     4     3.96e-03   1.32e-03     Switched to DIIS steps.
     5     1.02e-03   7.61e-04     
     6     4.80e-04   1.49e-04     
     7     1.32e-04   3.97e-05     
     8     5.64e-05   2.56e-06     
     9     2.04e-05   3.25e-06     
    10     8.44e-06   1.56e-06     
    11     3.68e-06   4.66e-07     
    12     1.42e-06   2.32e-07     
    13     7.65e-07   1.28e-08     
    14     3.61e-07   2.49e-08     
    15     1.64e-07   1.23e-10     
    16     7.57e-08   1.69e-09     
 ------------------------------------------------------------------------------
                                   CCSD Lambda converged.

 Computing density matrices in double precision...
           Orbital response amplitudes will be solved using DIIS.
           Start     Size      MaxIter   EConv     LConv     
           3         7         100       1.00e-06  1.00e-06  
 ------------------------------------------------------------------------------
            Enorm      Ldiff       Comment
 ------------------------------------------------------------------------------
     1     8.26e-02   7.80e-04     
     2     4.86e-02   2.66e-02     
     3     4.79e-02   2.44e-02     
     4     1.39e-02   1.96e-02     Switched to DIIS steps.
     5     2.89e-03   1.09e-03     
     6     3.48e-04   3.84e-04     
     7     1.75e-04   5.04e-05     
     8     4.48e-05   1.24e-05     
     9     1.57e-05   8.08e-08     
    10     5.99e-06   6.41e-07     
    11     1.99e-06   1.76e-07     
    12     6.36e-07   3.32e-07     
 ------------------------------------------------------------------------------
                                   Orbital response converged.

 Computing density matrices... Done.
 CCSD calculation:   CPU 501.77 s  wall 133.81 s

 Transferring MO TPDM to AO TPDM
 Transferring g2_o1o1o1o1
 Transferring g2_o1o1o1v1
 Transferring g2_o1o1v1v1
 Transferring g2_o1v1o1v1
 Transferring g2_o1v1v1v1
 Transferring g2_v1v1v1v1
 Adding separable TPDM
 Computing TPDM gradient
 --------------------------------------------------------
 2e gradient
  Atom          X               Y               Z
 --------------------------------------------------------
    1         -8.596690       24.325027        0.000000  
    2         24.471609        7.492856       -0.000000  
    3          5.385675      -17.845083        0.000000  
    4        -21.260594      -13.972800       -0.000000  
 --------------------------------------------------------
 --------------------------------------------------------
 Final gradient
  Atom          X               Y               Z
 --------------------------------------------------------
    1         -8.596690       24.325027        0.000000  
    2         24.471609        7.492856       -0.000000  
    3          5.385675      -17.845083        0.000000  
    4        -21.260594      -13.972800       -0.000000  
 --------------------------------------------------------
 Analytic gradient from two-electron contribution:   CPU 127.91 s  wall 35.83 s

 Total ccman2 time:   CPU 653.27 s  wall 175.81 s


 --------------------------------------------------------------

                    Orbital Energies (a.u.)
 --------------------------------------------------------------

 Alpha MOs
 -- Occupied --
******* -80.055 -80.031 -26.327 -10.585  -8.053  -8.050  -8.050
 -7.592  -7.571  -5.485  -5.483  -5.483  -5.464  -5.462  -5.462
 -1.627  -1.133  -0.925  -0.778  -0.701  -0.696  -0.632  -0.511
 -0.509  -0.484  -0.402  -0.363
 -- Virtual --
 -0.015   0.026   0.061   0.066   0.078   0.094   0.099   0.107
  0.109   0.129   0.149   0.151   0.168   0.187   0.191   0.241
  0.332   0.344   0.358   0.372   0.383   0.411   0.413   0.418
  0.437   0.521   0.555   0.602   0.636   0.665   0.709   0.770
  0.798   0.825   0.883   0.898   0.947   1.005   1.071   1.132
  1.141   1.152   1.159   1.198   1.227   1.379   1.513   1.581
  1.636   1.651   1.772   1.833   1.845   1.946   1.973   2.032
  2.252   2.605   2.642   2.727   4.187   4.192   4.221   4.234
  4.518   6.897   6.936   6.948   7.257   7.459  10.359  14.711
 14.745  14.755  14.780  14.847  14.874  26.672  26.759  26.995
 68.733 165.854 166.065 219.215
 --------------------------------------------------------------

          Ground-State Mulliken Net Atomic Charges

     Atom                 Charge (a.u.)
  ----------------------------------------
      1 P                     0.139012
      2 P                     0.148943
      3 F                    -0.200653
      4 Cl                   -0.087302
  ----------------------------------------
  Sum of atomic charges =    -0.000000

 -----------------------------------------------------------------
                    Cartesian Multipole Moments
 -----------------------------------------------------------------
    Charge (ESU x 10^10)
                -0.0000
    Dipole Moment (Debye)
         X      -0.6652      Y      -1.5733      Z      -0.0000
       Tot       1.7081
    Quadrupole Moments (Debye-Ang)
        XX     -44.9870     XY       1.1197     YY     -46.2308
        XZ       0.0000     YZ      -0.0000     ZZ     -43.5557
    Octopole Moments (Debye-Ang^2)
       XXX      -2.0396    XXY       5.0489    XYY       1.6901
       YYY      13.1687    XXZ      -0.0000    XYZ      -0.0000
       YYZ       0.0000    XZZ      -1.0255    YZZ       5.7528
       ZZZ      -0.0000
    Hexadecapole Moments (Debye-Ang^3)
      XXXX    -521.4616   XXXY     -11.2912   XXYY    -124.7070
      XYYY       1.7940   YYYY    -239.8598   XXXZ       0.0000
      XXYZ       0.0000   XYYZ       0.0000   YYYZ      -0.0000
      XXZZ     -96.2784   XYZZ      -5.1430   YYZZ     -50.1499
      XZZZ       0.0000   YZZZ      -0.0000   ZZZZ     -60.6607
 -----------------------------------------------------------------
 DrvMan completing analytic gradient of the correlated energy
 Correlated dipole moment
            1
    1  -0.2616908
    2  -0.6189775
    3  -0.0000000
 Energy read as -1241.054675564
 Full Analytical Gradient: (in a.u., or Hartree/Bohr)
             1             2             3             4
    1   -0.00003300   -0.00001191    0.00003604    0.00000887
    2   -0.00004877   -0.00047899    0.00049748    0.00003029
    3    0.00000000   -0.00000000    0.00000000   -0.00000000
 Gradient time:  CPU 0.67 s  wall 0.64 s
 ----------------------------------------------------------------
             Standard Nuclear Orientation (Angstroms)
    I     Atom           X                Y                Z
 ----------------------------------------------------------------
    1      P       0.3913429845    -1.0844269495    -0.0000000000
    2      P      -1.5011091562    -0.3029035841    -0.0000000000
    3      F      -1.3256589041     1.3085521895     0.0000000000
    4      Cl      1.6810248655     0.5308228410     0.0000000000
 ----------------------------------------------------------------
 Nuclear Repulsion Energy =   258.8547005472 hartrees
 There are       28 alpha and       28 beta electrons

                       Distance Matrix (Angstroms)
             P (  1)   P (  2)   F (  3)
   P (  2)  2.047475
   F (  3)  2.945241  1.620979
   Cl(  4)  2.066957  3.289540  3.105642

 Requested basis set is 6-311++G(d,p)
 There are 45 shells and 112 basis functions
 A cutoff of  1.0D-14 yielded    919 shell pairs
 There are      6058 function pairs (      6520 Cartesian)
 Smallest overlap matrix eigenvalue = 7.31E-04
 Guess MOs from SCF MO coefficient file

 -----------------------------------------------------------------------
  General SCF calculation program by
  Eric Jon Sundstrom, Paul Horn, Yuezhi Mao, Dmitri Zuev, Alec White,
  David Stuck, Shaama M.S., Shane Yost, Joonho Lee, David Small,
  Daniel Levine, Susi Lehtola, Hugh Burton, Evgeny Epifanovsky
 -----------------------------------------------------------------------
 Hartree-Fock
 using 4 threads for integral computing
 -------------------------------------------------------
 OpenMP Integral computing Module                
 Release: version 2.0, May 2017, Q-Chem Inc. Pleasanton 
 -------------------------------------------------------
 A restricted SCF calculation will be
 performed using DIIS
 SCF converges when DIIS error is below 1.0e-08
 ---------------------------------------
  Cycle       Energy         DIIS error
 ---------------------------------------
    1   -1240.4569448964      3.22e-05  
    2   -1240.4569463580      9.51e-06  
    3   -1240.4569464689      4.93e-06  
    4   -1240.4569464972      9.05e-07  
    5   -1240.4569464995      2.50e-07  
    6   -1240.4569464999      9.43e-08  
    7   -1240.4569465000      5.16e-08  
    8   -1240.4569465000      1.76e-08  
    9   -1240.4569465000      9.39e-09  Convergence criterion met
 ---------------------------------------
 SCF time:   CPU 3.94s  wall 1.00s 
 SCF   energy in the final basis set =    -1240.4569465000
 Total energy in the final basis set =    -1240.4569465000


 ------------------------------------------------------------------------------

   CCMAN2: suite of methods based on coupled cluster
           and equation of motion theories.

   Components:
   * libvmm-1.3-trunk
     by Evgeny Epifanovsky, Ilya Kaliman.
   * libtensor-2.5-trunk
     by Evgeny Epifanovsky, Michael Wormit, Dmitry Zuev, Sam Manzer, 
        Ilya Kaliman.
   * libcc-2.5-trunk
     by Evgeny Epifanovsky, Arik Landau, Tomasz Kus, Kirill Khistyaev, 
        Dmitry Zuev, Prashant Manohar, Xintian Feng, Anna Krylov, 
        Matthew Goldey, Alec White, Thomas Jagau, Kaushik Nanda, 
        Anastasia Gunina, Alexander Kunitsa, Joonho Lee.

   CCMAN original authors:
   Anna I. Krylov, C. David Sherrill, Steven R. Gwaltney,
   Edward F. C. Byrd (2000)
   Sergey V. Levchenko, Lyudmila V. Slipchenko, Tao Wang,
   Ana-Maria C. Cristian (2003)
   Piotr A. Pieniazek, C. Melania Oana, Evgeny Epifanovsky (2007)
   Prashant Manohar (2009)

 ------------------------------------------------------------------------------


 Allocating and initializing 29808MB of RAM...
 Calculation will run on 4 cores.


 Alpha MOs, Restricted
 -- Occupied --                  
-104.86  -80.06  -80.03  -26.33  -10.59   -8.05   -8.05   -8.05
  1 A     2 A     3 A     4 A     5 A     6 A     7 A     8 A                  
 -7.592  -7.571  -5.485  -5.483  -5.483  -5.464  -5.462  -5.462
  9 A    10 A    11 A    12 A    13 A    14 A    15 A    16 A                  
 -1.628  -1.133  -0.925  -0.779  -0.702  -0.697  -0.632  -0.511
 17 A    18 A    19 A    20 A    21 A    22 A    23 A    24 A                  
 -0.509  -0.484  -0.402  -0.363
 25 A    26 A    27 A    28 A                                                  
 -- Virtual --                   
 -0.015   0.026   0.061   0.066   0.078   0.094   0.099   0.107
 29 A    30 A    31 A    32 A    33 A    34 A    35 A    36 A                  
  0.109   0.130   0.149   0.151   0.168   0.187   0.191   0.241
 37 A    38 A    39 A    40 A    41 A    42 A    43 A    44 A                  
  0.332   0.344   0.358   0.372   0.383   0.411   0.413   0.418
 45 A    46 A    47 A    48 A    49 A    50 A    51 A    52 A                  
  0.437   0.521   0.555   0.602   0.636   0.665   0.709   0.770
 53 A    54 A    55 A    56 A    57 A    58 A    59 A    60 A                  
  0.798   0.825   0.883   0.898   0.947   1.005   1.071   1.132
 61 A    62 A    63 A    64 A    65 A    66 A    67 A    68 A                  
  1.142   1.152   1.160   1.198   1.227   1.380   1.513   1.581
 69 A    70 A    71 A    72 A    73 A    74 A    75 A    76 A                  
  1.635   1.651   1.772   1.833   1.845   1.946   1.973   2.032
 77 A    78 A    79 A    80 A    81 A    82 A    83 A    84 A                  
  2.252   2.605   2.642   2.728   4.186   4.192   4.221   4.234
 85 A    86 A    87 A    88 A    89 A    90 A    91 A    92 A                  
  4.520   6.897   6.935   6.947   7.257   7.460  10.359  14.711
 93 A    94 A    95 A    96 A    97 A    98 A    99 A   100 A                  
 14.745  14.755  14.781  14.848  14.874  26.672  26.759  26.996
101 A   102 A   103 A   104 A   105 A   106 A   107 A   108 A                  
 68.733 165.855 166.065 219.215
109 A   110 A   111 A   112 A                                                  

 Beta MOs, Restricted
 -- Occupied --                  
-104.86  -80.06  -80.03  -26.33  -10.59   -8.05   -8.05   -8.05
  1 A     2 A     3 A     4 A     5 A     6 A     7 A     8 A                  
 -7.592  -7.571  -5.485  -5.483  -5.483  -5.464  -5.462  -5.462
  9 A    10 A    11 A    12 A    13 A    14 A    15 A    16 A                  
 -1.628  -1.133  -0.925  -0.779  -0.702  -0.697  -0.632  -0.511
 17 A    18 A    19 A    20 A    21 A    22 A    23 A    24 A                  
 -0.509  -0.484  -0.402  -0.363
 25 A    26 A    27 A    28 A                                                  
 -- Virtual --                   
 -0.015   0.026   0.061   0.066   0.078   0.094   0.099   0.107
 29 A    30 A    31 A    32 A    33 A    34 A    35 A    36 A                  
  0.109   0.130   0.149   0.151   0.168   0.187   0.191   0.241
 37 A    38 A    39 A    40 A    41 A    42 A    43 A    44 A                  
  0.332   0.344   0.358   0.372   0.383   0.411   0.413   0.418
 45 A    46 A    47 A    48 A    49 A    50 A    51 A    52 A                  
  0.437   0.521   0.555   0.602   0.636   0.665   0.709   0.770
 53 A    54 A    55 A    56 A    57 A    58 A    59 A    60 A                  
  0.798   0.825   0.883   0.898   0.947   1.005   1.071   1.132
 61 A    62 A    63 A    64 A    65 A    66 A    67 A    68 A                  
  1.142   1.152   1.160   1.198   1.227   1.380   1.513   1.581
 69 A    70 A    71 A    72 A    73 A    74 A    75 A    76 A                  
  1.635   1.651   1.772   1.833   1.845   1.946   1.973   2.032
 77 A    78 A    79 A    80 A    81 A    82 A    83 A    84 A                  
  2.252   2.605   2.642   2.728   4.186   4.192   4.221   4.234
 85 A    86 A    87 A    88 A    89 A    90 A    91 A    92 A                  
  4.520   6.897   6.935   6.947   7.257   7.460  10.359  14.711
 93 A    94 A    95 A    96 A    97 A    98 A    99 A   100 A                  
 14.745  14.755  14.781  14.848  14.874  26.672  26.759  26.996
101 A   102 A   103 A   104 A   105 A   106 A   107 A   108 A                  
 68.733 165.855 166.065 219.215
109 A   110 A   111 A   112 A                                                  

 Occupation and symmetry of molecular orbitals

 Point group: C1 (1 irreducible representation).

                           A     All 
 -------------------------------------
 All molecular orbitals:
  - Alpha                  112   112 
  - Beta                   112   112 
 -------------------------------------
 Alpha orbitals:
  - Frozen occupied        16    16  
  - Active occupied        12    12  
  - Active virtual         84    84  
  - Frozen virtual         0     0   
 -------------------------------------
 Beta orbitals:
  - Frozen occupied        16    16  
  - Active occupied        12    12  
  - Active virtual         84    84  
  - Frozen virtual         0     0   
 -------------------------------------

 Import integrals:   CPU 0.00 s  wall 0.00 s

 Import integrals:   CPU 19.47 s  wall 4.96 s

 MP2 amplitudes:   CPU 0.04 s  wall 0.02 s

Running a double precision version
           CCSD T amplitudes will be solved using DIIS.

           Start     Size      MaxIter   EConv     TConv     
           3         7         100       1.00e-07  1.00e-05  
 ------------------------------------------------------------------------------
           Energy (a.u.)   Ediff      Tdiff       Comment
 ------------------------------------------------------------------------------
         -1241.02363806                           
     1   -1241.03280311   9.17e-03   7.45e-01     
     2   -1241.05132006   1.85e-02   9.61e-02     
     3   -1241.05164523   3.25e-04   4.25e-02     
     4   -1241.05382698   2.18e-03   1.64e-02     Switched to DIIS steps.
     5   -1241.05464807   8.21e-04   1.36e-02     
     6   -1241.05468399   3.59e-05   2.58e-03     
     7   -1241.05467617   7.82e-06   1.29e-03     
     8   -1241.05467466   1.51e-06   2.40e-04     
     9   -1241.05467512   4.52e-07   1.13e-04     
    10   -1241.05467531   1.93e-07   4.14e-05     
    11   -1241.05467540   8.78e-08   2.55e-05     
    12   -1241.05467551   1.14e-07   1.43e-05     
    13   -1241.05467543   8.55e-08   3.68e-06     
 ------------------------------------------------------------------------------
         -1241.05467543                           CCSD T converged.

End of double precision
 SCF energy                 = -1240.45694650
 MP2 energy                 = -1241.02363806
 CCSD correlation energy     =    -0.59772893
 CCSD total energy           = -1241.05467543

 CCSD  T1^2 = 0.0120  T2^2 = 0.2608  Leading amplitudes:

 Amplitude    Orbitals with energies
  0.0250       22 (A) A                  ->    29 (A) A                   
              -0.6972                         -0.0150                     
  0.0250       22 (A) B                  ->    29 (A) B                   
              -0.6972                         -0.0150                     
 -0.0217       28 (A) A                  ->    49 (A) A                   
              -0.3632                          0.3832                     
 -0.0217       28 (A) B                  ->    49 (A) B                   
              -0.3632                          0.3832                     

 Amplitude    Orbitals with energies
 -0.1549       28 (A) A      28 (A) B    ->    29 (A) A      29 (A) B     
              -0.3632       -0.3632           -0.0150       -0.0150       
  0.1549       28 (A) A      28 (A) B    ->    29 (A) B      29 (A) A     
              -0.3632       -0.3632           -0.0150       -0.0150       
  0.1549       28 (A) B      28 (A) A    ->    29 (A) A      29 (A) B     
              -0.3632       -0.3632           -0.0150       -0.0150       
 -0.1549       28 (A) B      28 (A) A    ->    29 (A) B      29 (A) A     
              -0.3632       -0.3632           -0.0150       -0.0150       

 Computing CCSD intemediates for later calculations in double precision
 Finished.

Running a double precision version
           CCSD Lambda amplitudes will be solved using DIIS.
           Start     Size      MaxIter   EConv     LConv     
           3         7         100       1.00e-07  1.00e-05  
 ------------------------------------------------------------------------------
            Enorm      Ldiff       Comment
 ------------------------------------------------------------------------------
     1     6.10e-02   4.42e-02     
     2     1.72e-02   7.60e-03     
     3     7.24e-03   1.90e-03     
     4     3.95e-03   1.32e-03     Switched to DIIS steps.
     5     1.01e-03   7.58e-04     
     6     4.77e-04   1.48e-04     
     7     1.31e-04   3.96e-05     
     8     5.61e-05   2.55e-06     
     9     2.03e-05   3.21e-06     
    10     8.37e-06   1.54e-06     
    11     3.65e-06   4.62e-07     
    12     1.41e-06   2.30e-07     
    13     7.56e-07   1.32e-08     
    14     3.57e-07   2.50e-08     
    15     1.63e-07   2.75e-10     
    16     7.49e-08   1.66e-09     
 ------------------------------------------------------------------------------
                                   CCSD Lambda converged.

 Computing density matrices in double precision...
           Orbital response amplitudes will be solved using DIIS.
           Start     Size      MaxIter   EConv     LConv     
           3         7         100       1.00e-06  1.00e-06  
 ------------------------------------------------------------------------------
            Enorm      Ldiff       Comment
 ------------------------------------------------------------------------------
     1     8.25e-02   8.45e-04     
     2     4.85e-02   2.65e-02     
     3     4.77e-02   2.43e-02     
     4     1.38e-02   1.94e-02     Switched to DIIS steps.
     5     2.87e-03   1.10e-03     
     6     3.48e-04   3.84e-04     
     7     1.75e-04   5.08e-05     
     8     4.49e-05   1.23e-05     
     9     1.57e-05   7.42e-08     
    10     5.99e-06   6.32e-07     
    11     1.99e-06   1.78e-07     
    12     6.32e-07   3.31e-07     
 ------------------------------------------------------------------------------
                                   Orbital response converged.

 Computing density matrices... Done.
 CCSD calculation:   CPU 502.28 s  wall 134.00 s

 Transferring MO TPDM to AO TPDM
 Transferring g2_o1o1o1o1
 Transferring g2_o1o1o1v1
 Transferring g2_o1o1v1v1
 Transferring g2_o1v1o1v1
 Transferring g2_o1v1v1v1
 Transferring g2_v1v1v1v1
 Adding separable TPDM
 Computing TPDM gradient
 --------------------------------------------------------
 2e gradient
  Atom          X               Y               Z
 --------------------------------------------------------
    1         -8.600588       24.324895        0.000000  
    2         24.477111        7.514613       -0.000000  
    3          5.386148      -17.865974       -0.000000  
    4        -21.262671      -13.973534        0.000000  
 --------------------------------------------------------
 --------------------------------------------------------
 Final gradient
  Atom          X               Y               Z
 --------------------------------------------------------
    1         -8.600588       24.324895        0.000000  
    2         24.477111        7.514613       -0.000000  
    3          5.386148      -17.865974       -0.000000  
    4        -21.262671      -13.973534        0.000000  
 --------------------------------------------------------
 Analytic gradient from two-electron contribution:   CPU 127.51 s  wall 35.47 s

 Total ccman2 time:   CPU 653.98 s  wall 175.81 s


 --------------------------------------------------------------

                    Orbital Energies (a.u.)
 --------------------------------------------------------------

 Alpha MOs
 -- Occupied --
******* -80.055 -80.031 -26.327 -10.585  -8.053  -8.050  -8.050
 -7.592  -7.571  -5.485  -5.483  -5.483  -5.464  -5.462  -5.462
 -1.628  -1.133  -0.925  -0.779  -0.702  -0.697  -0.632  -0.511
 -0.509  -0.484  -0.402  -0.363
 -- Virtual --
 -0.015   0.026   0.061   0.066   0.078   0.094   0.099   0.107
  0.109   0.130   0.149   0.151   0.168   0.187   0.191   0.241
  0.332   0.344   0.358   0.372   0.383   0.411   0.413   0.418
  0.437   0.521   0.555   0.602   0.636   0.665   0.709   0.770
  0.798   0.825   0.883   0.898   0.947   1.005   1.071   1.132
  1.142   1.152   1.160   1.198   1.227   1.380   1.513   1.581
  1.635   1.651   1.772   1.833   1.845   1.946   1.973   2.032
  2.252   2.605   2.642   2.728   4.186   4.192   4.221   4.234
  4.520   6.897   6.935   6.947   7.257   7.460  10.359  14.711
 14.745  14.755  14.781  14.848  14.874  26.672  26.759  26.996
 68.733 165.855 166.065 219.215
 --------------------------------------------------------------

          Ground-State Mulliken Net Atomic Charges

     Atom                 Charge (a.u.)
  ----------------------------------------
      1 P                     0.138887
      2 P                     0.147799
      3 F                    -0.199140
      4 Cl                   -0.087545
  ----------------------------------------
  Sum of atomic charges =     0.000000

 -----------------------------------------------------------------
                    Cartesian Multipole Moments
 -----------------------------------------------------------------
    Charge (ESU x 10^10)
                 0.0000
    Dipole Moment (Debye)
         X      -0.6704      Y      -1.5612      Z       0.0000
       Tot       1.6991
    Quadrupole Moments (Debye-Ang)
        XX     -44.9877     XY       1.1042     YY     -46.2226
        XZ       0.0000     YZ      -0.0000     ZZ     -43.5568
    Octopole Moments (Debye-Ang^2)
       XXX      -2.0523    XXY       5.0882    XYY       1.6649
       YYY      13.2438    XXZ       0.0000    XYZ      -0.0000
       YYZ       0.0000    XZZ      -1.0300    YZZ       5.7729
       ZZZ       0.0000
    Hexadecapole Moments (Debye-Ang^3)
      XXXX    -521.4825   XXXY     -11.4002   XXYY    -124.6654
      XYYY       1.7035   YYYY    -239.6751   XXXZ       0.0000
      XXYZ       0.0000   XYYZ       0.0000   YYYZ      -0.0000
      XXZZ     -96.2814   XYZZ      -5.1664   YYZZ     -50.1262
      XZZZ       0.0000   YZZZ      -0.0000   ZZZZ     -60.6717
 -----------------------------------------------------------------
 DrvMan completing analytic gradient of the correlated energy
 Correlated dipole moment
            1
    1  -0.2637527
    2  -0.6142311
    3   0.0000000
 Energy read as -1241.054675427
 Full Analytical Gradient: (in a.u., or Hartree/Bohr)
             1             2             3             4
    1   -0.00003739    0.00006109   -0.00003074    0.00000705
    2    0.00005431    0.00052625   -0.00057546   -0.00000510
    3    0.00000000   -0.00000000    0.00000000    0.00000000
 Gradient time:  CPU 0.67 s  wall 0.64 s
 ----------------------------------------------------------------
             Standard Nuclear Orientation (Angstroms)
    I     Atom           X                Y                Z
 ----------------------------------------------------------------
    1      P       0.3913429845    -1.0844269495    -0.0000000000
    2      P      -1.5011091562    -0.3029035841    -0.0000000000
    3      F      -1.3256589041     1.3095521895     0.0010000000
    4      Cl      1.6810248655     0.5308228410     0.0000000000
 ----------------------------------------------------------------
 Nuclear Repulsion Energy =   258.8188842361 hartrees
 There are       28 alpha and       28 beta electrons

                       Distance Matrix (Angstroms)
             P (  1)   P (  2)   F (  3)
   P (  2)  2.047475
   F (  3)  2.946054  1.621973
   Cl(  4)  2.066957  3.289540  3.105892

 Requested basis set is 6-311++G(d,p)
 There are 45 shells and 112 basis functions
 A cutoff of  1.0D-14 yielded    919 shell pairs
 There are      6058 function pairs (      6520 Cartesian)
 Smallest overlap matrix eigenvalue = 7.31E-04
 Guess MOs from SCF MO coefficient file

 -----------------------------------------------------------------------
  General SCF calculation program by
  Eric Jon Sundstrom, Paul Horn, Yuezhi Mao, Dmitri Zuev, Alec White,
  David Stuck, Shaama M.S., Shane Yost, Joonho Lee, David Small,
  Daniel Levine, Susi Lehtola, Hugh Burton, Evgeny Epifanovsky
 -----------------------------------------------------------------------
 Hartree-Fock
 using 4 threads for integral computing
 -------------------------------------------------------
 OpenMP Integral computing Module                
 Release: version 2.0, May 2017, Q-Chem Inc. Pleasanton 
 -------------------------------------------------------
 A restricted SCF calculation will be
 performed using DIIS
 SCF converges when DIIS error is below 1.0e-08
 ---------------------------------------
  Cycle       Energy         DIIS error
 ---------------------------------------
    1   -1240.4569092186      1.81e-05  
    2   -1240.4569097513      5.26e-06  
    3   -1240.4569097972      2.80e-06  
    4   -1240.4569098079      5.95e-07  
    5   -1240.4569098094      1.81e-07  
    6   -1240.4569098097      7.32e-08  
    7   -1240.4569098097      3.86e-08  
    8   -1240.4569098097      1.20e-08  
    9   -1240.4569098097      4.91e-09  Convergence criterion met
 ---------------------------------------
 SCF time:   CPU 3.94s  wall 1.00s 
 SCF   energy in the final basis set =    -1240.4569098097
 Total energy in the final basis set =    -1240.4569098097


 ------------------------------------------------------------------------------

   CCMAN2: suite of methods based on coupled cluster
           and equation of motion theories.

   Components:
   * libvmm-1.3-trunk
     by Evgeny Epifanovsky, Ilya Kaliman.
   * libtensor-2.5-trunk
     by Evgeny Epifanovsky, Michael Wormit, Dmitry Zuev, Sam Manzer, 
        Ilya Kaliman.
   * libcc-2.5-trunk
     by Evgeny Epifanovsky, Arik Landau, Tomasz Kus, Kirill Khistyaev, 
        Dmitry Zuev, Prashant Manohar, Xintian Feng, Anna Krylov, 
        Matthew Goldey, Alec White, Thomas Jagau, Kaushik Nanda, 
        Anastasia Gunina, Alexander Kunitsa, Joonho Lee.

   CCMAN original authors:
   Anna I. Krylov, C. David Sherrill, Steven R. Gwaltney,
   Edward F. C. Byrd (2000)
   Sergey V. Levchenko, Lyudmila V. Slipchenko, Tao Wang,
   Ana-Maria C. Cristian (2003)
   Piotr A. Pieniazek, C. Melania Oana, Evgeny Epifanovsky (2007)
   Prashant Manohar (2009)

 ------------------------------------------------------------------------------


 Allocating and initializing 29808MB of RAM...
 Calculation will run on 4 cores.


 Alpha MOs, Restricted
 -- Occupied --                  
-104.86  -80.06  -80.03  -26.33  -10.59   -8.05   -8.05   -8.05
  1 A     2 A     3 A     4 A     5 A     6 A     7 A     8 A                  
 -7.592  -7.571  -5.485  -5.483  -5.483  -5.464  -5.462  -5.462
  9 A    10 A    11 A    12 A    13 A    14 A    15 A    16 A                  
 -1.627  -1.133  -0.925  -0.778  -0.701  -0.697  -0.632  -0.511
 17 A    18 A    19 A    20 A    21 A    22 A    23 A    24 A                  
 -0.509  -0.484  -0.402  -0.363
 25 A    26 A    27 A    28 A                                                  
 -- Virtual --                   
 -0.015   0.026   0.061   0.066   0.078   0.094   0.099   0.107
 29 A    30 A    31 A    32 A    33 A    34 A    35 A    36 A                  
  0.109   0.129   0.149   0.151   0.168   0.187   0.191   0.241
 37 A    38 A    39 A    40 A    41 A    42 A    43 A    44 A                  
  0.332   0.344   0.358   0.372   0.383   0.411   0.413   0.418
 45 A    46 A    47 A    48 A    49 A    50 A    51 A    52 A                  
  0.437   0.521   0.555   0.602   0.636   0.665   0.709   0.770
 53 A    54 A    55 A    56 A    57 A    58 A    59 A    60 A                  
  0.798   0.825   0.883   0.898   0.947   1.005   1.071   1.132
 61 A    62 A    63 A    64 A    65 A    66 A    67 A    68 A                  
  1.142   1.152   1.160   1.198   1.227   1.379   1.513   1.581
 69 A    70 A    71 A    72 A    73 A    74 A    75 A    76 A                  
  1.636   1.651   1.772   1.833   1.845   1.946   1.973   2.032
 77 A    78 A    79 A    80 A    81 A    82 A    83 A    84 A                  
  2.252   2.605   2.642   2.727   4.186   4.192   4.221   4.234
 85 A    86 A    87 A    88 A    89 A    90 A    91 A    92 A                  
  4.519   6.897   6.935   6.948   7.257   7.459  10.359  14.711
 93 A    94 A    95 A    96 A    97 A    98 A    99 A   100 A                  
 14.745  14.755  14.781  14.847  14.874  26.672  26.759  26.996
101 A   102 A   103 A   104 A   105 A   106 A   107 A   108 A                  
 68.733 165.855 166.065 219.215
109 A   110 A   111 A   112 A                                                  

 Beta MOs, Restricted
 -- Occupied --                  
-104.86  -80.06  -80.03  -26.33  -10.59   -8.05   -8.05   -8.05
  1 A     2 A     3 A     4 A     5 A     6 A     7 A     8 A                  
 -7.592  -7.571  -5.485  -5.483  -5.483  -5.464  -5.462  -5.462
  9 A    10 A    11 A    12 A    13 A    14 A    15 A    16 A                  
 -1.627  -1.133  -0.925  -0.778  -0.701  -0.697  -0.632  -0.511
 17 A    18 A    19 A    20 A    21 A    22 A    23 A    24 A                  
 -0.509  -0.484  -0.402  -0.363
 25 A    26 A    27 A    28 A                                                  
 -- Virtual --                   
 -0.015   0.026   0.061   0.066   0.078   0.094   0.099   0.107
 29 A    30 A    31 A    32 A    33 A    34 A    35 A    36 A                  
  0.109   0.129   0.149   0.151   0.168   0.187   0.191   0.241
 37 A    38 A    39 A    40 A    41 A    42 A    43 A    44 A                  
  0.332   0.344   0.358   0.372   0.383   0.411   0.413   0.418
 45 A    46 A    47 A    48 A    49 A    50 A    51 A    52 A                  
  0.437   0.521   0.555   0.602   0.636   0.665   0.709   0.770
 53 A    54 A    55 A    56 A    57 A    58 A    59 A    60 A                  
  0.798   0.825   0.883   0.898   0.947   1.005   1.071   1.132
 61 A    62 A    63 A    64 A    65 A    66 A    67 A    68 A                  
  1.142   1.152   1.160   1.198   1.227   1.379   1.513   1.581
 69 A    70 A    71 A    72 A    73 A    74 A    75 A    76 A                  
  1.636   1.651   1.772   1.833   1.845   1.946   1.973   2.032
 77 A    78 A    79 A    80 A    81 A    82 A    83 A    84 A                  
  2.252   2.605   2.642   2.727   4.186   4.192   4.221   4.234
 85 A    86 A    87 A    88 A    89 A    90 A    91 A    92 A                  
  4.519   6.897   6.935   6.948   7.257   7.459  10.359  14.711
 93 A    94 A    95 A    96 A    97 A    98 A    99 A   100 A                  
 14.745  14.755  14.781  14.847  14.874  26.672  26.759  26.996
101 A   102 A   103 A   104 A   105 A   106 A   107 A   108 A                  
 68.733 165.855 166.065 219.215
109 A   110 A   111 A   112 A                                                  

 Occupation and symmetry of molecular orbitals

 Point group: C1 (1 irreducible representation).

                           A     All 
 -------------------------------------
 All molecular orbitals:
  - Alpha                  112   112 
  - Beta                   112   112 
 -------------------------------------
 Alpha orbitals:
  - Frozen occupied        16    16  
  - Active occupied        12    12  
  - Active virtual         84    84  
  - Frozen virtual         0     0   
 -------------------------------------
 Beta orbitals:
  - Frozen occupied        16    16  
  - Active occupied        12    12  
  - Active virtual         84    84  
  - Frozen virtual         0     0   
 -------------------------------------

 Import integrals:   CPU 0.00 s  wall 0.00 s

 Import integrals:   CPU 19.46 s  wall 4.96 s

 MP2 amplitudes:   CPU 0.03 s  wall 0.02 s

Running a double precision version
           CCSD T amplitudes will be solved using DIIS.

           Start     Size      MaxIter   EConv     TConv     
           3         7         100       1.00e-07  1.00e-05  
 ------------------------------------------------------------------------------
           Energy (a.u.)   Ediff      Tdiff       Comment
 ------------------------------------------------------------------------------
         -1241.02364325                           
     1   -1241.03279284   9.15e-03   7.45e-01     
     2   -1241.05132188   1.85e-02   9.61e-02     
     3   -1241.05164280   3.21e-04   4.25e-02     
     4   -1241.05382629   2.18e-03   1.64e-02     Switched to DIIS steps.
     5   -1241.05464851   8.22e-04   1.36e-02     
     6   -1241.05468455   3.60e-05   2.59e-03     
     7   -1241.05467674   7.81e-06   1.29e-03     
     8   -1241.05467522   1.52e-06   2.41e-04     
     9   -1241.05467568   4.53e-07   1.13e-04     
    10   -1241.05467587   1.92e-07   4.14e-05     
    11   -1241.05467596   8.82e-08   2.55e-05     
    12   -1241.05467607   1.15e-07   1.44e-05     
    13   -1241.05467599   8.57e-08   3.69e-06     
 ------------------------------------------------------------------------------
         -1241.05467599                           CCSD T converged.

End of double precision
 SCF energy                 = -1240.45690981
 MP2 energy                 = -1241.02364325
 CCSD correlation energy     =    -0.59776618
 CCSD total energy           = -1241.05467599

 CCSD  T1^2 = 0.0121  T2^2 = 0.2609  Leading amplitudes:

 Amplitude    Orbitals with energies
  0.0250       22 (A) A                  ->    29 (A) A                   
              -0.6968                         -0.0151                     
  0.0250       22 (A) B                  ->    29 (A) B                   
              -0.6968                         -0.0151                     
 -0.0216       28 (A) A                  ->    49 (A) A                   
              -0.3633                          0.3832                     
 -0.0216       28 (A) B                  ->    49 (A) B                   
              -0.3633                          0.3832                     

 Amplitude    Orbitals with energies
 -0.1549       28 (A) A      28 (A) B    ->    29 (A) A      29 (A) B     
              -0.3633       -0.3633           -0.0151       -0.0151       
  0.1549       28 (A) A      28 (A) B    ->    29 (A) B      29 (A) A     
              -0.3633       -0.3633           -0.0151       -0.0151       
  0.1549       28 (A) B      28 (A) A    ->    29 (A) A      29 (A) B     
              -0.3633       -0.3633           -0.0151       -0.0151       
 -0.1549       28 (A) B      28 (A) A    ->    29 (A) B      29 (A) A     
              -0.3633       -0.3633           -0.0151       -0.0151       

 Computing CCSD intemediates for later calculations in double precision
 Finished.

Running a double precision version
           CCSD Lambda amplitudes will be solved using DIIS.
           Start     Size      MaxIter   EConv     LConv     
           3         7         100       1.00e-07  1.00e-05  
 ------------------------------------------------------------------------------
            Enorm      Ldiff       Comment
 ------------------------------------------------------------------------------
     1     6.10e-02   4.42e-02     
     2     1.72e-02   7.60e-03     
     3     7.25e-03   1.90e-03     
     4     3.95e-03   1.32e-03     Switched to DIIS steps.
     5     1.01e-03   7.60e-04     
     6     4.78e-04   1.48e-04     
     7     1.31e-04   3.97e-05     
     8     5.63e-05   2.55e-06     
     9     2.04e-05   3.23e-06     
    10     8.40e-06   1.55e-06     
    11     3.66e-06   4.64e-07     
    12     1.41e-06   2.31e-07     
    13     7.61e-07   1.30e-08     
    14     3.59e-07   2.49e-08     
    15     1.63e-07   2.00e-10     
    16     7.53e-08   1.67e-09     
 ------------------------------------------------------------------------------
                                   CCSD Lambda converged.

 Computing density matrices in double precision...
           Orbital response amplitudes will be solved using DIIS.
           Start     Size      MaxIter   EConv     LConv     
           3         7         100       1.00e-06  1.00e-06  
 ------------------------------------------------------------------------------
            Enorm      Ldiff       Comment
 ------------------------------------------------------------------------------
     1     8.26e-02   8.12e-04     
     2     4.85e-02   2.66e-02     
     3     4.78e-02   2.43e-02     
     4     1.38e-02   1.95e-02     Switched to DIIS steps.
     5     2.88e-03   1.09e-03     
     6     3.48e-04   3.84e-04     
     7     1.75e-04   5.06e-05     
     8     4.48e-05   1.24e-05     
     9     1.57e-05   7.76e-08     
    10     5.99e-06   6.37e-07     
    11     1.99e-06   1.77e-07     
    12     6.34e-07   3.31e-07     
 ------------------------------------------------------------------------------
                                   Orbital response converged.

 Computing density matrices... Done.
 CCSD calculation:   CPU 501.39 s  wall 133.72 s

 Transferring MO TPDM to AO TPDM
 Transferring g2_o1o1o1o1
 Transferring g2_o1o1o1v1
 Transferring g2_o1o1v1v1
 Transferring g2_o1v1o1v1
 Transferring g2_o1v1v1v1
 Transferring g2_v1v1v1v1
 Adding separable TPDM
 Computing TPDM gradient
 --------------------------------------------------------
 2e gradient
  Atom          X               Y               Z
 --------------------------------------------------------
    1         -8.598639       24.324961        0.001679  
    2         24.474357        7.503722        0.008171  
    3          5.385914      -17.855516       -0.011618  
    4        -21.261633      -13.973168        0.001768  
 --------------------------------------------------------
 --------------------------------------------------------
 Final gradient
  Atom          X               Y               Z
 --------------------------------------------------------
    1         -8.598639       24.324961        0.001679  
    2         24.474357        7.503722        0.008171  
    3          5.385914      -17.855516       -0.011618  
    4        -21.261633      -13.973168        0.001768  
 --------------------------------------------------------
 Analytic gradient from two-electron contribution:   CPU 127.20 s  wall 35.51 s

 Total ccman2 time:   CPU 651.96 s  wall 175.35 s


 --------------------------------------------------------------

                    Orbital Energies (a.u.)
 --------------------------------------------------------------

 Alpha MOs
 -- Occupied --
******* -80.055 -80.031 -26.327 -10.585  -8.053  -8.050  -8.050
 -7.592  -7.571  -5.485  -5.483  -5.483  -5.464  -5.462  -5.462
 -1.627  -1.133  -0.925  -0.778  -0.701  -0.697  -0.632  -0.511
 -0.509  -0.484  -0.402  -0.363
 -- Virtual --
 -0.015   0.026   0.061   0.066   0.078   0.094   0.099   0.107
  0.109   0.129   0.149   0.151   0.168   0.187   0.191   0.241
  0.332   0.344   0.358   0.372   0.383   0.411   0.413   0.418
  0.437   0.521   0.555   0.602   0.636   0.665   0.709   0.770
  0.798   0.825   0.883   0.898   0.947   1.005   1.071   1.132
  1.142   1.152   1.160   1.198   1.227   1.379   1.513   1.581
  1.636   1.651   1.772   1.833   1.845   1.946   1.973   2.032
  2.252   2.605   2.642   2.727   4.186   4.192   4.221   4.234
  4.519   6.897   6.935   6.948   7.257   7.459  10.359  14.711
 14.745  14.755  14.781  14.847  14.874  26.672  26.759  26.996
 68.733 165.855 166.065 219.215
 --------------------------------------------------------------

          Ground-State Mulliken Net Atomic Charges

     Atom                 Charge (a.u.)
  ----------------------------------------
      1 P                     0.138950
      2 P                     0.148371
      3 F                    -0.199898
      4 Cl                   -0.087424
  ----------------------------------------
  Sum of atomic charges =    -0.000000

 -----------------------------------------------------------------
                    Cartesian Multipole Moments
 -----------------------------------------------------------------
    Charge (ESU x 10^10)
                -0.0000
    Dipole Moment (Debye)
         X      -0.6678      Y      -1.5673      Z      -0.0007
       Tot       1.7036
    Quadrupole Moments (Debye-Ang)
        XX     -44.9873     XY       1.1119     YY     -46.2267
        XZ       0.0015     YZ      -0.0023     ZZ     -43.5562
    Octopole Moments (Debye-Ang^2)
       XXX      -2.0459    XXY       5.0685    XYY       1.6775
       YYY      13.2063    XXZ      -0.0063    XYZ       0.0015
       YYZ      -0.0080    XZZ      -1.0277    YZZ       5.7628
       ZZZ      -0.0133
    Hexadecapole Moments (Debye-Ang^3)
      XXXX    -521.4721   XXXY     -11.3457   XXYY    -124.6862
      XYYY       1.7487   YYYY    -239.7674   XXXZ       0.0196
      XXYZ      -0.0104   XYYZ       0.0123   YYYZ      -0.0229
      XXZZ     -96.2799   XYZZ      -5.1547   YYZZ     -50.1381
      XZZZ       0.0189   YZZZ      -0.0206   ZZZZ     -60.6662
 -----------------------------------------------------------------
 DrvMan completing analytic gradient of the correlated energy
 Correlated dipole moment
            1
    1  -0.2627210
    2  -0.6166054
    3  -0.0002860
 Energy read as -1241.054675986
 Full Analytical Gradient: (in a.u., or Hartree/Bohr)
             1             2             3             4
    1   -0.00003518    0.00002440    0.00000282    0.00000796
    2    0.00000272    0.00002196   -0.00003728    0.00001260
    3    0.00001645   -0.00001932    0.00001339   -0.00001052
 Gradient time:  CPU 0.68 s  wall 0.64 s
 ----------------------------------------------------------------
             Standard Nuclear Orientation (Angstroms)
    I     Atom           X                Y                Z
 ----------------------------------------------------------------
    1      P       0.3913429845    -1.0844269495    -0.0000000000
    2      P      -1.5011091562    -0.3029035841    -0.0000000000
    3      F      -1.3256589041     1.3095521895     0.0000000000
    4      Cl      1.6820248655     0.5308228410     0.0000000000
 ----------------------------------------------------------------
 Nuclear Repulsion Energy =   258.7790071769 hartrees
 There are       28 alpha and       28 beta electrons

                       Distance Matrix (Angstroms)
             P (  1)   P (  2)   F (  3)
   P (  2)  2.047475
   F (  3)  2.946054  1.621973
   Cl(  4)  2.067581  3.290508  3.106860

 Requested basis set is 6-311++G(d,p)
 There are 45 shells and 112 basis functions
 A cutoff of  1.0D-14 yielded    919 shell pairs
 There are      6058 function pairs (      6520 Cartesian)
 Smallest overlap matrix eigenvalue = 7.31E-04
 Guess MOs from SCF MO coefficient file

 -----------------------------------------------------------------------
  General SCF calculation program by
  Eric Jon Sundstrom, Paul Horn, Yuezhi Mao, Dmitri Zuev, Alec White,
  David Stuck, Shaama M.S., Shane Yost, Joonho Lee, David Small,
  Daniel Levine, Susi Lehtola, Hugh Burton, Evgeny Epifanovsky
 -----------------------------------------------------------------------
 Hartree-Fock
 using 4 threads for integral computing
 -------------------------------------------------------
 OpenMP Integral computing Module                
 Release: version 2.0, May 2017, Q-Chem Inc. Pleasanton 
 -------------------------------------------------------
 A restricted SCF calculation will be
 performed using DIIS
 SCF converges when DIIS error is below 1.0e-08
 ---------------------------------------
  Cycle       Energy         DIIS error
 ---------------------------------------
    1   -1240.4569047738      1.11e-05  
    2   -1240.4569050669      2.92e-06  
    3   -1240.4569050991      1.04e-06  
    4   -1240.4569051028      4.07e-07  
    5   -1240.4569051036      1.55e-07  
    6   -1240.4569051038      6.29e-08  
    7   -1240.4569051039      2.49e-08  
    8   -1240.4569051038      1.13e-08  
    9   -1240.4569051038      3.53e-09  Convergence criterion met
 ---------------------------------------
 SCF time:   CPU 3.94s  wall 1.00s 
 SCF   energy in the final basis set =    -1240.4569051038
 Total energy in the final basis set =    -1240.4569051038


 ------------------------------------------------------------------------------

   CCMAN2: suite of methods based on coupled cluster
           and equation of motion theories.

   Components:
   * libvmm-1.3-trunk
     by Evgeny Epifanovsky, Ilya Kaliman.
   * libtensor-2.5-trunk
     by Evgeny Epifanovsky, Michael Wormit, Dmitry Zuev, Sam Manzer, 
        Ilya Kaliman.
   * libcc-2.5-trunk
     by Evgeny Epifanovsky, Arik Landau, Tomasz Kus, Kirill Khistyaev, 
        Dmitry Zuev, Prashant Manohar, Xintian Feng, Anna Krylov, 
        Matthew Goldey, Alec White, Thomas Jagau, Kaushik Nanda, 
        Anastasia Gunina, Alexander Kunitsa, Joonho Lee.

   CCMAN original authors:
   Anna I. Krylov, C. David Sherrill, Steven R. Gwaltney,
   Edward F. C. Byrd (2000)
   Sergey V. Levchenko, Lyudmila V. Slipchenko, Tao Wang,
   Ana-Maria C. Cristian (2003)
   Piotr A. Pieniazek, C. Melania Oana, Evgeny Epifanovsky (2007)
   Prashant Manohar (2009)

 ------------------------------------------------------------------------------


 Allocating and initializing 29808MB of RAM...
 Calculation will run on 4 cores.


 Alpha MOs, Restricted
 -- Occupied --                  
-104.86  -80.06  -80.03  -26.33  -10.59   -8.05   -8.05   -8.05
  1 A     2 A     3 A     4 A     5 A     6 A     7 A     8 A                  
 -7.592  -7.571  -5.485  -5.483  -5.483  -5.464  -5.462  -5.462
  9 A    10 A    11 A    12 A    13 A    14 A    15 A    16 A                  
 -1.627  -1.133  -0.925  -0.778  -0.701  -0.697  -0.632  -0.511
 17 A    18 A    19 A    20 A    21 A    22 A    23 A    24 A                  
 -0.509  -0.484  -0.402  -0.363
 25 A    26 A    27 A    28 A                                                  
 -- Virtual --                   
 -0.015   0.026   0.061   0.066   0.078   0.094   0.099   0.107
 29 A    30 A    31 A    32 A    33 A    34 A    35 A    36 A                  
  0.109   0.129   0.149   0.151   0.168   0.187   0.191   0.241
 37 A    38 A    39 A    40 A    41 A    42 A    43 A    44 A                  
  0.332   0.344   0.358   0.372   0.383   0.411   0.413   0.418
 45 A    46 A    47 A    48 A    49 A    50 A    51 A    52 A                  
  0.437   0.521   0.555   0.602   0.636   0.665   0.709   0.770
 53 A    54 A    55 A    56 A    57 A    58 A    59 A    60 A                  
  0.798   0.825   0.883   0.898   0.947   1.005   1.071   1.132
 61 A    62 A    63 A    64 A    65 A    66 A    67 A    68 A                  
  1.142   1.152   1.160   1.198   1.227   1.379   1.512   1.581
 69 A    70 A    71 A    72 A    73 A    74 A    75 A    76 A                  
  1.636   1.651   1.772   1.833   1.845   1.946   1.973   2.032
 77 A    78 A    79 A    80 A    81 A    82 A    83 A    84 A                  
  2.252   2.605   2.642   2.727   4.186   4.192   4.221   4.234
 85 A    86 A    87 A    88 A    89 A    90 A    91 A    92 A                  
  4.519   6.897   6.935   6.948   7.257   7.459  10.359  14.711
 93 A    94 A    95 A    96 A    97 A    98 A    99 A   100 A                  
 14.745  14.755  14.781  14.847  14.874  26.672  26.759  26.995
101 A   102 A   103 A   104 A   105 A   106 A   107 A   108 A                  
 68.733 165.854 166.065 219.215
109 A   110 A   111 A   112 A                                                  

 Beta MOs, Restricted
 -- Occupied --                  
-104.86  -80.06  -80.03  -26.33  -10.59   -8.05   -8.05   -8.05
  1 A     2 A     3 A     4 A     5 A     6 A     7 A     8 A                  
 -7.592  -7.571  -5.485  -5.483  -5.483  -5.464  -5.462  -5.462
  9 A    10 A    11 A    12 A    13 A    14 A    15 A    16 A                  
 -1.627  -1.133  -0.925  -0.778  -0.701  -0.697  -0.632  -0.511
 17 A    18 A    19 A    20 A    21 A    22 A    23 A    24 A                  
 -0.509  -0.484  -0.402  -0.363
 25 A    26 A    27 A    28 A                                                  
 -- Virtual --                   
 -0.015   0.026   0.061   0.066   0.078   0.094   0.099   0.107
 29 A    30 A    31 A    32 A    33 A    34 A    35 A    36 A                  
  0.109   0.129   0.149   0.151   0.168   0.187   0.191   0.241
 37 A    38 A    39 A    40 A    41 A    42 A    43 A    44 A                  
  0.332   0.344   0.358   0.372   0.383   0.411   0.413   0.418
 45 A    46 A    47 A    48 A    49 A    50 A    51 A    52 A                  
  0.437   0.521   0.555   0.602   0.636   0.665   0.709   0.770
 53 A    54 A    55 A    56 A    57 A    58 A    59 A    60 A                  
  0.798   0.825   0.883   0.898   0.947   1.005   1.071   1.132
 61 A    62 A    63 A    64 A    65 A    66 A    67 A    68 A                  
  1.142   1.152   1.160   1.198   1.227   1.379   1.512   1.581
 69 A    70 A    71 A    72 A    73 A    74 A    75 A    76 A                  
  1.636   1.651   1.772   1.833   1.845   1.946   1.973   2.032
 77 A    78 A    79 A    80 A    81 A    82 A    83 A    84 A                  
  2.252   2.605   2.642   2.727   4.186   4.192   4.221   4.234
 85 A    86 A    87 A    88 A    89 A    90 A    91 A    92 A                  
  4.519   6.897   6.935   6.948   7.257   7.459  10.359  14.711
 93 A    94 A    95 A    96 A    97 A    98 A    99 A   100 A                  
 14.745  14.755  14.781  14.847  14.874  26.672  26.759  26.995
101 A   102 A   103 A   104 A   105 A   106 A   107 A   108 A                  
 68.733 165.854 166.065 219.215
109 A   110 A   111 A   112 A                                                  

 Occupation and symmetry of molecular orbitals

 Point group: C1 (1 irreducible representation).

                           A     All 
 -------------------------------------
 All molecular orbitals:
  - Alpha                  112   112 
  - Beta                   112   112 
 -------------------------------------
 Alpha orbitals:
  - Frozen occupied        16    16  
  - Active occupied        12    12  
  - Active virtual         84    84  
  - Frozen virtual         0     0   
 -------------------------------------
 Beta orbitals:
  - Frozen occupied        16    16  
  - Active occupied        12    12  
  - Active virtual         84    84  
  - Frozen virtual         0     0   
 -------------------------------------

 Import integrals:   CPU 0.00 s  wall 0.00 s

 Import integrals:   CPU 19.44 s  wall 4.95 s

 MP2 amplitudes:   CPU 0.04 s  wall 0.02 s

Running a double precision version
           CCSD T amplitudes will be solved using DIIS.

           Start     Size      MaxIter   EConv     TConv     
           3         7         100       1.00e-07  1.00e-05  
 ------------------------------------------------------------------------------
           Energy (a.u.)   Ediff      Tdiff       Comment
 ------------------------------------------------------------------------------
         -1241.02363914                           
     1   -1241.03278954   9.15e-03   7.45e-01     
     2   -1241.05132092   1.85e-02   9.61e-02     
     3   -1241.05164189   3.21e-04   4.26e-02     
     4   -1241.05382586   2.18e-03   1.64e-02     Switched to DIIS steps.
     5   -1241.05464834   8.22e-04   1.36e-02     
     6   -1241.05468440   3.61e-05   2.59e-03     
     7   -1241.05467659   7.81e-06   1.29e-03     
     8   -1241.05467507   1.51e-06   2.41e-04     
     9   -1241.05467553   4.54e-07   1.14e-04     
    10   -1241.05467572   1.93e-07   4.15e-05     
    11   -1241.05467581   8.84e-08   2.55e-05     
    12   -1241.05467593   1.15e-07   1.44e-05     
    13   -1241.05467584   8.59e-08   3.69e-06     
 ------------------------------------------------------------------------------
         -1241.05467584                           CCSD T converged.

End of double precision
 SCF energy                 = -1240.45690510
 MP2 energy                 = -1241.02363914
 CCSD correlation energy     =    -0.59777074
 CCSD total energy           = -1241.05467584

 CCSD  T1^2 = 0.0121  T2^2 = 0.2609  Leading amplitudes:

 Amplitude    Orbitals with energies
 -0.0250       22 (A) A                  ->    29 (A) A                   
              -0.6968                         -0.0151                     
 -0.0250       22 (A) B                  ->    29 (A) B                   
              -0.6968                         -0.0151                     
 -0.0216       28 (A) A                  ->    49 (A) A                   
              -0.3633                          0.3832                     
 -0.0216       28 (A) B                  ->    49 (A) B                   
              -0.3633                          0.3832                     

 Amplitude    Orbitals with energies
 -0.1549       28 (A) A      28 (A) B    ->    29 (A) A      29 (A) B     
              -0.3633       -0.3633           -0.0151       -0.0151       
  0.1549       28 (A) A      28 (A) B    ->    29 (A) B      29 (A) A     
              -0.3633       -0.3633           -0.0151       -0.0151       
  0.1549       28 (A) B      28 (A) A    ->    29 (A) A      29 (A) B     
              -0.3633       -0.3633           -0.0151       -0.0151       
 -0.1549       28 (A) B      28 (A) A    ->    29 (A) B      29 (A) A     
              -0.3633       -0.3633           -0.0151       -0.0151       

 Computing CCSD intemediates for later calculations in double precision
 Finished.

Running a double precision version
           CCSD Lambda amplitudes will be solved using DIIS.
           Start     Size      MaxIter   EConv     LConv     
           3         7         100       1.00e-07  1.00e-05  
 ------------------------------------------------------------------------------
            Enorm      Ldiff       Comment
 ------------------------------------------------------------------------------
     1     6.10e-02   4.42e-02     
     2     1.72e-02   7.61e-03     
     3     7.25e-03   1.90e-03     
     4     3.96e-03   1.32e-03     Switched to DIIS steps.
     5     1.01e-03   7.60e-04     
     6     4.79e-04   1.48e-04     
     7     1.31e-04   3.97e-05     
     8     5.63e-05   2.55e-06     
     9     2.04e-05   3.24e-06     
    10     8.41e-06   1.55e-06     
    11     3.67e-06   4.64e-07     
    12     1.42e-06   2.31e-07     
    13     7.62e-07   1.28e-08     
    14     3.60e-07   2.48e-08     
    15     1.64e-07   1.28e-10     
    16     7.55e-08   1.69e-09     
 ------------------------------------------------------------------------------
                                   CCSD Lambda converged.

 Computing density matrices in double precision...
           Orbital response amplitudes will be solved using DIIS.
           Start     Size      MaxIter   EConv     LConv     
           3         7         100       1.00e-06  1.00e-06  
 ------------------------------------------------------------------------------
            Enorm      Ldiff       Comment
 ------------------------------------------------------------------------------
     1     8.26e-02   8.09e-04     
     2     4.85e-02   2.66e-02     
     3     4.78e-02   2.43e-02     
     4     1.38e-02   1.95e-02     Switched to DIIS steps.
     5     2.88e-03   1.09e-03     
     6     3.48e-04   3.84e-04     
     7     1.75e-04   5.06e-05     
     8     4.49e-05   1.24e-05     
     9     1.57e-05   7.63e-08     
    10     6.00e-06   6.36e-07     
    11     1.99e-06   1.77e-07     
    12     6.35e-07   3.32e-07     
 ------------------------------------------------------------------------------
                                   Orbital response converged.

 Computing density matrices... Done.
 CCSD calculation:   CPU 502.77 s  wall 134.10 s

 Transferring MO TPDM to AO TPDM
 Transferring g2_o1o1o1o1
 Transferring g2_o1o1o1v1
 Transferring g2_o1o1v1v1
 Transferring g2_o1v1o1v1
 Transferring g2_o1v1v1v1
 Transferring g2_v1v1v1v1
 Adding separable TPDM
 Computing TPDM gradient
 --------------------------------------------------------
 2e gradient
  Atom          X               Y               Z
 --------------------------------------------------------
    1         -8.597667       24.313864       -0.000000  
    2         24.473201        7.503221       -0.000000  
    3          5.382897      -17.854209        0.000000  
    4        -21.258431      -13.962876       -0.000000  
 --------------------------------------------------------
 --------------------------------------------------------
 Final gradient
  Atom          X               Y               Z
 --------------------------------------------------------
    1         -8.597667       24.313864       -0.000000  
    2         24.473201        7.503221       -0.000000  
    3          5.382897      -17.854209        0.000000  
    4        -21.258431      -13.962876       -0.000000  
 --------------------------------------------------------
 Analytic gradient from two-electron contribution:   CPU 130.64 s  wall 36.23 s

 Total ccman2 time:   CPU 656.98 s  wall 176.51 s


 --------------------------------------------------------------

                    Orbital Energies (a.u.)
 --------------------------------------------------------------

 Alpha MOs
 -- Occupied --
******* -80.055 -80.031 -26.327 -10.585  -8.053  -8.050  -8.050
 -7.592  -7.571  -5.485  -5.483  -5.483  -5.464  -5.462  -5.462
 -1.627  -1.133  -0.925  -0.778  -0.701  -0.697  -0.632  -0.511
 -0.509  -0.484  -0.402  -0.363
 -- Virtual --
 -0.015   0.026   0.061   0.066   0.078   0.094   0.099   0.107
  0.109   0.129   0.149   0.151   0.168   0.187   0.191   0.241
  0.332   0.344   0.358   0.372   0.383   0.411   0.413   0.418
  0.437   0.521   0.555   0.602   0.636   0.665   0.709   0.770
  0.798   0.825   0.883   0.898   0.947   1.005   1.071   1.132
  1.142   1.152   1.160   1.198   1.227   1.379   1.512   1.581
  1.636   1.651   1.772   1.833   1.845   1.946   1.973   2.032
  2.252   2.605   2.642   2.727   4.186   4.192   4.221   4.234
  4.519   6.897   6.935   6.948   7.257   7.459  10.359  14.711
 14.745  14.755  14.781  14.847  14.874  26.672  26.759  26.995
 68.733 165.854 166.065 219.215
 --------------------------------------------------------------

          Ground-State Mulliken Net Atomic Charges

     Atom                 Charge (a.u.)
  ----------------------------------------
      1 P                     0.139170
      2 P                     0.148405
      3 F                    -0.199881
      4 Cl                   -0.087694
  ----------------------------------------
  Sum of atomic charges =    -0.000000

 -----------------------------------------------------------------
                    Cartesian Multipole Moments
 -----------------------------------------------------------------
    Charge (ESU x 10^10)
                 0.0000
    Dipole Moment (Debye)
         X      -0.6709      Y      -1.5682      Z       0.0000
       Tot       1.7057
    Quadrupole Moments (Debye-Ang)
        XX     -44.9887     XY       1.1114     YY     -46.2272
        XZ      -0.0000     YZ       0.0000     ZZ     -43.5570
    Octopole Moments (Debye-Ang^2)
       XXX      -2.1030    XXY       5.0683    XYY       1.6626
       YYY      13.2030    XXZ       0.0000    XYZ      -0.0000
       YYZ      -0.0000    XZZ      -1.0445    YZZ       5.7617
       ZZZ       0.0000
    Hexadecapole Moments (Debye-Ang^3)
      XXXX    -521.7247   XXXY     -11.3576   XXYY    -124.7285
      XYYY       1.7234   YYYY    -239.7696   XXXZ      -0.0000
      XXYZ      -0.0000   XYYZ      -0.0000   YYYZ       0.0000
      XXZZ     -96.3252   XYZZ      -5.1620   YYZZ     -50.1377
      XZZZ      -0.0000   YZZZ      -0.0000   ZZZZ     -60.6674
 -----------------------------------------------------------------
 DrvMan completing analytic gradient of the correlated energy
 Correlated dipole moment
            1
    1  -0.2639407
    2  -0.6169783
    3   0.0000001
 Energy read as -1241.054675839
 Full Analytical Gradient: (in a.u., or Hartree/Bohr)
             1             2             3             4
    1   -0.00015543   -0.00001926    0.00001204    0.00016265
    2   -0.00010707   -0.00000896   -0.00003651    0.00015254
    3   -0.00000000    0.00000001   -0.00000001    0.00000000
 Gradient time:  CPU 0.67 s  wall 0.64 s
 ----------------------------------------------------------------
             Standard Nuclear Orientation (Angstroms)
    I     Atom           X                Y                Z
 ----------------------------------------------------------------
    1      P       0.3913429845    -1.0844269495    -0.0000000000
    2      P      -1.5011091562    -0.3029035841    -0.0000000000
    3      F      -1.3256589041     1.3095521895     0.0000000000
    4      Cl      1.6800248655     0.5308228410     0.0000000000
 ----------------------------------------------------------------
 Nuclear Repulsion Energy =   258.8587978458 hartrees
 There are       28 alpha and       28 beta electrons

                       Distance Matrix (Angstroms)
             P (  1)   P (  2)   F (  3)
   P (  2)  2.047475
   F (  3)  2.946054  1.621973
   Cl(  4)  2.066333  3.288573  3.104924

 Requested basis set is 6-311++G(d,p)
 There are 45 shells and 112 basis functions
 A cutoff of  1.0D-14 yielded    919 shell pairs
 There are      6058 function pairs (      6520 Cartesian)
 Smallest overlap matrix eigenvalue = 7.31E-04
 Guess MOs from SCF MO coefficient file

 -----------------------------------------------------------------------
  General SCF calculation program by
  Eric Jon Sundstrom, Paul Horn, Yuezhi Mao, Dmitri Zuev, Alec White,
  David Stuck, Shaama M.S., Shane Yost, Joonho Lee, David Small,
  Daniel Levine, Susi Lehtola, Hugh Burton, Evgeny Epifanovsky
 -----------------------------------------------------------------------
 Hartree-Fock
 using 4 threads for integral computing
 -------------------------------------------------------
 OpenMP Integral computing Module                
 Release: version 2.0, May 2017, Q-Chem Inc. Pleasanton 
 -------------------------------------------------------
 A restricted SCF calculation will be
 performed using DIIS
 SCF converges when DIIS error is below 1.0e-08
 ---------------------------------------
  Cycle       Energy         DIIS error
 ---------------------------------------
    1   -1240.4569136852      1.46e-05  
    2   -1240.4569141930      3.79e-06  
    3   -1240.4569142406      1.59e-06  
    4   -1240.4569142479      5.31e-07  
    5   -1240.4569142492      2.00e-07  
    6   -1240.4569142494      5.85e-08  
    7   -1240.4569142494      2.38e-08  
    8   -1240.4569142494      1.13e-08  
    9   -1240.4569142494      4.59e-09  Convergence criterion met
 ---------------------------------------
 SCF time:   CPU 3.94s  wall 1.00s 
 SCF   energy in the final basis set =    -1240.4569142494
 Total energy in the final basis set =    -1240.4569142494


 ------------------------------------------------------------------------------

   CCMAN2: suite of methods based on coupled cluster
           and equation of motion theories.

   Components:
   * libvmm-1.3-trunk
     by Evgeny Epifanovsky, Ilya Kaliman.
   * libtensor-2.5-trunk
     by Evgeny Epifanovsky, Michael Wormit, Dmitry Zuev, Sam Manzer, 
        Ilya Kaliman.
   * libcc-2.5-trunk
     by Evgeny Epifanovsky, Arik Landau, Tomasz Kus, Kirill Khistyaev, 
        Dmitry Zuev, Prashant Manohar, Xintian Feng, Anna Krylov, 
        Matthew Goldey, Alec White, Thomas Jagau, Kaushik Nanda, 
        Anastasia Gunina, Alexander Kunitsa, Joonho Lee.

   CCMAN original authors:
   Anna I. Krylov, C. David Sherrill, Steven R. Gwaltney,
   Edward F. C. Byrd (2000)
   Sergey V. Levchenko, Lyudmila V. Slipchenko, Tao Wang,
   Ana-Maria C. Cristian (2003)
   Piotr A. Pieniazek, C. Melania Oana, Evgeny Epifanovsky (2007)
   Prashant Manohar (2009)

 ------------------------------------------------------------------------------


 Allocating and initializing 29808MB of RAM...
 Calculation will run on 4 cores.


 Alpha MOs, Restricted
 -- Occupied --                  
-104.86  -80.06  -80.03  -26.33  -10.59   -8.05   -8.05   -8.05
  1 A     2 A     3 A     4 A     5 A     6 A     7 A     8 A                  
 -7.592  -7.571  -5.485  -5.483  -5.483  -5.464  -5.462  -5.462
  9 A    10 A    11 A    12 A    13 A    14 A    15 A    16 A                  
 -1.627  -1.133  -0.925  -0.778  -0.701  -0.697  -0.632  -0.511
 17 A    18 A    19 A    20 A    21 A    22 A    23 A    24 A                  
 -0.509  -0.484  -0.402  -0.363
 25 A    26 A    27 A    28 A                                                  
 -- Virtual --                   
 -0.015   0.026   0.061   0.066   0.078   0.094   0.099   0.107
 29 A    30 A    31 A    32 A    33 A    34 A    35 A    36 A                  
  0.109   0.129   0.149   0.151   0.168   0.187   0.191   0.241
 37 A    38 A    39 A    40 A    41 A    42 A    43 A    44 A                  
  0.332   0.344   0.358   0.372   0.383   0.411   0.413   0.418
 45 A    46 A    47 A    48 A    49 A    50 A    51 A    52 A                  
  0.437   0.521   0.555   0.602   0.636   0.665   0.709   0.770
 53 A    54 A    55 A    56 A    57 A    58 A    59 A    60 A                  
  0.798   0.825   0.883   0.898   0.947   1.005   1.071   1.132
 61 A    62 A    63 A    64 A    65 A    66 A    67 A    68 A                  
  1.142   1.152   1.160   1.198   1.227   1.379   1.513   1.581
 69 A    70 A    71 A    72 A    73 A    74 A    75 A    76 A                  
  1.636   1.651   1.772   1.833   1.845   1.946   1.973   2.032
 77 A    78 A    79 A    80 A    81 A    82 A    83 A    84 A                  
  2.252   2.605   2.642   2.728   4.186   4.192   4.221   4.234
 85 A    86 A    87 A    88 A    89 A    90 A    91 A    92 A                  
  4.519   6.897   6.935   6.948   7.257   7.459  10.359  14.711
 93 A    94 A    95 A    96 A    97 A    98 A    99 A   100 A                  
 14.745  14.755  14.781  14.847  14.874  26.672  26.759  26.996
101 A   102 A   103 A   104 A   105 A   106 A   107 A   108 A                  
 68.733 165.855 166.065 219.215
109 A   110 A   111 A   112 A                                                  

 Beta MOs, Restricted
 -- Occupied --                  
-104.86  -80.06  -80.03  -26.33  -10.59   -8.05   -8.05   -8.05
  1 A     2 A     3 A     4 A     5 A     6 A     7 A     8 A                  
 -7.592  -7.571  -5.485  -5.483  -5.483  -5.464  -5.462  -5.462
  9 A    10 A    11 A    12 A    13 A    14 A    15 A    16 A                  
 -1.627  -1.133  -0.925  -0.778  -0.701  -0.697  -0.632  -0.511
 17 A    18 A    19 A    20 A    21 A    22 A    23 A    24 A                  
 -0.509  -0.484  -0.402  -0.363
 25 A    26 A    27 A    28 A                                                  
 -- Virtual --                   
 -0.015   0.026   0.061   0.066   0.078   0.094   0.099   0.107
 29 A    30 A    31 A    32 A    33 A    34 A    35 A    36 A                  
  0.109   0.129   0.149   0.151   0.168   0.187   0.191   0.241
 37 A    38 A    39 A    40 A    41 A    42 A    43 A    44 A                  
  0.332   0.344   0.358   0.372   0.383   0.411   0.413   0.418
 45 A    46 A    47 A    48 A    49 A    50 A    51 A    52 A                  
  0.437   0.521   0.555   0.602   0.636   0.665   0.709   0.770
 53 A    54 A    55 A    56 A    57 A    58 A    59 A    60 A                  
  0.798   0.825   0.883   0.898   0.947   1.005   1.071   1.132
 61 A    62 A    63 A    64 A    65 A    66 A    67 A    68 A                  
  1.142   1.152   1.160   1.198   1.227   1.379   1.513   1.581
 69 A    70 A    71 A    72 A    73 A    74 A    75 A    76 A                  
  1.636   1.651   1.772   1.833   1.845   1.946   1.973   2.032
 77 A    78 A    79 A    80 A    81 A    82 A    83 A    84 A                  
  2.252   2.605   2.642   2.728   4.186   4.192   4.221   4.234
 85 A    86 A    87 A    88 A    89 A    90 A    91 A    92 A                  
  4.519   6.897   6.935   6.948   7.257   7.459  10.359  14.711
 93 A    94 A    95 A    96 A    97 A    98 A    99 A   100 A                  
 14.745  14.755  14.781  14.847  14.874  26.672  26.759  26.996
101 A   102 A   103 A   104 A   105 A   106 A   107 A   108 A                  
 68.733 165.855 166.065 219.215
109 A   110 A   111 A   112 A                                                  

 Occupation and symmetry of molecular orbitals

 Point group: C1 (1 irreducible representation).

                           A     All 
 -------------------------------------
 All molecular orbitals:
  - Alpha                  112   112 
  - Beta                   112   112 
 -------------------------------------
 Alpha orbitals:
  - Frozen occupied        16    16  
  - Active occupied        12    12  
  - Active virtual         84    84  
  - Frozen virtual         0     0   
 -------------------------------------
 Beta orbitals:
  - Frozen occupied        16    16  
  - Active occupied        12    12  
  - Active virtual         84    84  
  - Frozen virtual         0     0   
 -------------------------------------

 Import integrals:   CPU 0.00 s  wall 0.00 s

 Import integrals:   CPU 19.43 s  wall 4.95 s

 MP2 amplitudes:   CPU 0.03 s  wall 0.02 s

Running a double precision version
           CCSD T amplitudes will be solved using DIIS.

           Start     Size      MaxIter   EConv     TConv     
           3         7         100       1.00e-07  1.00e-05  
 ------------------------------------------------------------------------------
           Energy (a.u.)   Ediff      Tdiff       Comment
 ------------------------------------------------------------------------------
         -1241.02364710                           
     1   -1241.03279587   9.15e-03   7.45e-01     
     2   -1241.05132258   1.85e-02   9.61e-02     
     3   -1241.05164344   3.21e-04   4.25e-02     
     4   -1241.05382645   2.18e-03   1.64e-02     Switched to DIIS steps.
     5   -1241.05464842   8.22e-04   1.36e-02     
     6   -1241.05468444   3.60e-05   2.59e-03     
     7   -1241.05467663   7.81e-06   1.29e-03     
     8   -1241.05467511   1.52e-06   2.41e-04     
     9   -1241.05467556   4.51e-07   1.13e-04     
    10   -1241.05467575   1.91e-07   4.13e-05     
    11   -1241.05467584   8.81e-08   2.54e-05     
    12   -1241.05467595   1.15e-07   1.43e-05     
    13   -1241.05467587   8.55e-08   3.68e-06     
 ------------------------------------------------------------------------------
         -1241.05467587                           CCSD T converged.

End of double precision
 SCF energy                 = -1240.45691425
 MP2 energy                 = -1241.02364710
 CCSD correlation energy     =    -0.59776162
 CCSD total energy           = -1241.05467587

 CCSD  T1^2 = 0.0121  T2^2 = 0.2608  Leading amplitudes:

 Amplitude    Orbitals with energies
 -0.0250       22 (A) A                  ->    29 (A) A                   
              -0.6968                         -0.0150                     
 -0.0250       22 (A) B                  ->    29 (A) B                   
              -0.6968                         -0.0150                     
  0.0216       28 (A) A                  ->    49 (A) A                   
              -0.3632                          0.3832                     
  0.0216       28 (A) B                  ->    49 (A) B                   
              -0.3632                          0.3832                     

 Amplitude    Orbitals with energies
 -0.1549       28 (A) A      28 (A) B    ->    29 (A) A      29 (A) B     
              -0.3632       -0.3632           -0.0150       -0.0150       
  0.1549       28 (A) A      28 (A) B    ->    29 (A) B      29 (A) A     
              -0.3632       -0.3632           -0.0150       -0.0150       
  0.1549       28 (A) B      28 (A) A    ->    29 (A) A      29 (A) B     
              -0.3632       -0.3632           -0.0150       -0.0150       
 -0.1549       28 (A) B      28 (A) A    ->    29 (A) B      29 (A) A     
              -0.3632       -0.3632           -0.0150       -0.0150       

 Computing CCSD intemediates for later calculations in double precision
 Finished.

Running a double precision version
           CCSD Lambda amplitudes will be solved using DIIS.
           Start     Size      MaxIter   EConv     LConv     
           3         7         100       1.00e-07  1.00e-05  
 ------------------------------------------------------------------------------
            Enorm      Ldiff       Comment
 ------------------------------------------------------------------------------
     1     6.10e-02   4.42e-02     
     2     1.72e-02   7.60e-03     
     3     7.25e-03   1.90e-03     
     4     3.95e-03   1.32e-03     Switched to DIIS steps.
     5     1.01e-03   7.59e-04     
     6     4.78e-04   1.48e-04     
     7     1.31e-04   3.96e-05     
     8     5.62e-05   2.55e-06     
     9     2.03e-05   3.23e-06     
    10     8.39e-06   1.55e-06     
    11     3.66e-06   4.64e-07     
    12     1.41e-06   2.31e-07     
    13     7.59e-07   1.32e-08     
    14     3.58e-07   2.50e-08     
    15     1.63e-07   2.71e-10     
    16     7.51e-08   1.65e-09     
 ------------------------------------------------------------------------------
                                   CCSD Lambda converged.

 Computing density matrices in double precision...
           Orbital response amplitudes will be solved using DIIS.
           Start     Size      MaxIter   EConv     LConv     
           3         7         100       1.00e-06  1.00e-06  
 ------------------------------------------------------------------------------
            Enorm      Ldiff       Comment
 ------------------------------------------------------------------------------
     1     8.25e-02   8.15e-04     
     2     4.85e-02   2.66e-02     
     3     4.78e-02   2.43e-02     
     4     1.38e-02   1.95e-02     Switched to DIIS steps.
     5     2.88e-03   1.09e-03     
     6     3.48e-04   3.84e-04     
     7     1.75e-04   5.06e-05     
     8     4.48e-05   1.23e-05     
     9     1.57e-05   7.89e-08     
    10     5.98e-06   6.38e-07     
    11     1.99e-06   1.77e-07     
    12     6.33e-07   3.31e-07     
 ------------------------------------------------------------------------------
                                   Orbital response converged.

 Computing density matrices... Done.
 CCSD calculation:   CPU 501.66 s  wall 133.80 s

 Transferring MO TPDM to AO TPDM
 Transferring g2_o1o1o1o1
 Transferring g2_o1o1o1v1
 Transferring g2_o1o1v1v1
 Transferring g2_o1v1o1v1
 Transferring g2_o1v1v1v1
 Transferring g2_v1v1v1v1
 Adding separable TPDM
 Computing TPDM gradient
 --------------------------------------------------------
 2e gradient
  Atom          X               Y               Z
 --------------------------------------------------------
    1         -8.599623       24.336062       -0.000000  
    2         24.475515        7.504235        0.000000  
    3          5.388932      -17.856837       -0.000000  
    4        -21.264823      -13.983460        0.000000  
 --------------------------------------------------------
 --------------------------------------------------------
 Final gradient
  Atom          X               Y               Z
 --------------------------------------------------------
    1         -8.599623       24.336062       -0.000000  
    2         24.475515        7.504235        0.000000  
    3          5.388932      -17.856837       -0.000000  
    4        -21.264823      -13.983460        0.000000  
 --------------------------------------------------------
 Analytic gradient from two-electron contribution:   CPU 129.68 s  wall 35.94 s

 Total ccman2 time:   CPU 655.46 s  wall 176.06 s


 --------------------------------------------------------------

                    Orbital Energies (a.u.)
 --------------------------------------------------------------

 Alpha MOs
 -- Occupied --
******* -80.055 -80.031 -26.327 -10.585  -8.053  -8.050  -8.050
 -7.592  -7.571  -5.485  -5.483  -5.483  -5.464  -5.462  -5.462
 -1.627  -1.133  -0.925  -0.778  -0.701  -0.697  -0.632  -0.511
 -0.509  -0.484  -0.402  -0.363
 -- Virtual --
 -0.015   0.026   0.061   0.066   0.078   0.094   0.099   0.107
  0.109   0.129   0.149   0.151   0.168   0.187   0.191   0.241
  0.332   0.344   0.358   0.372   0.383   0.411   0.413   0.418
  0.437   0.521   0.555   0.602   0.636   0.665   0.709   0.770
  0.798   0.825   0.883   0.898   0.947   1.005   1.071   1.132
  1.142   1.152   1.160   1.198   1.227   1.379   1.513   1.581
  1.636   1.651   1.772   1.833   1.845   1.946   1.973   2.032
  2.252   2.605   2.642   2.728   4.186   4.192   4.221   4.234
  4.519   6.897   6.935   6.948   7.257   7.459  10.359  14.711
 14.745  14.755  14.781  14.847  14.874  26.672  26.759  26.996
 68.733 165.855 166.065 219.215
 --------------------------------------------------------------

          Ground-State Mulliken Net Atomic Charges

     Atom                 Charge (a.u.)
  ----------------------------------------
      1 P                     0.138729
      2 P                     0.148337
      3 F                    -0.199914
      4 Cl                   -0.087153
  ----------------------------------------
  Sum of atomic charges =    -0.000000

 -----------------------------------------------------------------
                    Cartesian Multipole Moments
 -----------------------------------------------------------------
    Charge (ESU x 10^10)
                -0.0000
    Dipole Moment (Debye)
         X      -0.6647      Y      -1.5663      Z       0.0000
       Tot       1.7015
    Quadrupole Moments (Debye-Ang)
        XX     -44.9860     XY       1.1124     YY     -46.2263
        XZ      -0.0000     YZ       0.0000     ZZ     -43.5555
    Octopole Moments (Debye-Ang^2)
       XXX      -1.9889    XXY       5.0688    XYY       1.6923
       YYY      13.2095    XXZ       0.0000    XYZ       0.0000
       YYZ      -0.0000    XZZ      -1.0110    YZZ       5.7640
       ZZZ       0.0000
    Hexadecapole Moments (Debye-Ang^3)
      XXXX    -521.2197   XXXY     -11.3338   XXYY    -124.6439
      XYYY       1.7740   YYYY    -239.7651   XXXZ      -0.0000
      XXYZ      -0.0000   XYYZ      -0.0000   YYYZ       0.0000
      XXZZ     -96.2346   XYZZ      -5.1474   YYZZ     -50.1384
      XZZZ      -0.0000   YZZZ       0.0000   ZZZZ     -60.6650
 -----------------------------------------------------------------
 DrvMan completing analytic gradient of the correlated energy
 Correlated dipole moment
            1
    1  -0.2615020
    2  -0.6162314
    3   0.0000000
 Energy read as -1241.054675870
 Full Analytical Gradient: (in a.u., or Hartree/Bohr)
             1             2             3             4
    1    0.00008530    0.00006818   -0.00000642   -0.00014705
    2    0.00011292    0.00005322   -0.00003834   -0.00012780
    3   -0.00000000    0.00000000   -0.00000000   -0.00000000
 Gradient time:  CPU 0.67 s  wall 0.64 s
 ----------------------------------------------------------------
             Standard Nuclear Orientation (Angstroms)
    I     Atom           X                Y                Z
 ----------------------------------------------------------------
    1      P       0.3913429845    -1.0844269495    -0.0000000000
    2      P      -1.5011091562    -0.3029035841    -0.0000000000
    3      F      -1.3256589041     1.3095521895     0.0000000000
    4      Cl      1.6810248655     0.5318228410     0.0000000000
 ----------------------------------------------------------------
 Nuclear Repulsion Energy =   258.7931605609 hartrees
 There are       28 alpha and       28 beta electrons

                       Distance Matrix (Angstroms)
             P (  1)   P (  2)   F (  3)
   P (  2)  2.047475
   F (  3)  2.946054  1.621973
   Cl(  4)  2.067739  3.289794  3.105642

 Requested basis set is 6-311++G(d,p)
 There are 45 shells and 112 basis functions
 A cutoff of  1.0D-14 yielded    919 shell pairs
 There are      6058 function pairs (      6520 Cartesian)
 Smallest overlap matrix eigenvalue = 7.31E-04
 Guess MOs from SCF MO coefficient file

 -----------------------------------------------------------------------
  General SCF calculation program by
  Eric Jon Sundstrom, Paul Horn, Yuezhi Mao, Dmitri Zuev, Alec White,
  David Stuck, Shaama M.S., Shane Yost, Joonho Lee, David Small,
  Daniel Levine, Susi Lehtola, Hugh Burton, Evgeny Epifanovsky
 -----------------------------------------------------------------------
 Hartree-Fock
 using 4 threads for integral computing
 -------------------------------------------------------
 OpenMP Integral computing Module                
 Release: version 2.0, May 2017, Q-Chem Inc. Pleasanton 
 -------------------------------------------------------
 A restricted SCF calculation will be
 performed using DIIS
 SCF converges when DIIS error is below 1.0e-08
 ---------------------------------------
  Cycle       Energy         DIIS error
 ---------------------------------------
    1   -1240.4569015112      1.38e-05  
    2   -1240.4569019249      3.43e-06  
    3   -1240.4569019576      1.47e-06  
    4   -1240.4569019626      4.02e-07  
    5   -1240.4569019632      1.66e-07  
    6   -1240.4569019634      6.18e-08  
    7   -1240.4569019634      2.97e-08  
    8   -1240.4569019634      1.39e-08  
    9   -1240.4569019634      4.15e-09  Convergence criterion met
 ---------------------------------------
 SCF time:   CPU 3.94s  wall 1.00s 
 SCF   energy in the final basis set =    -1240.4569019634
 Total energy in the final basis set =    -1240.4569019634


 ------------------------------------------------------------------------------

   CCMAN2: suite of methods based on coupled cluster
           and equation of motion theories.

   Components:
   * libvmm-1.3-trunk
     by Evgeny Epifanovsky, Ilya Kaliman.
   * libtensor-2.5-trunk
     by Evgeny Epifanovsky, Michael Wormit, Dmitry Zuev, Sam Manzer, 
        Ilya Kaliman.
   * libcc-2.5-trunk
     by Evgeny Epifanovsky, Arik Landau, Tomasz Kus, Kirill Khistyaev, 
        Dmitry Zuev, Prashant Manohar, Xintian Feng, Anna Krylov, 
        Matthew Goldey, Alec White, Thomas Jagau, Kaushik Nanda, 
        Anastasia Gunina, Alexander Kunitsa, Joonho Lee.

   CCMAN original authors:
   Anna I. Krylov, C. David Sherrill, Steven R. Gwaltney,
   Edward F. C. Byrd (2000)
   Sergey V. Levchenko, Lyudmila V. Slipchenko, Tao Wang,
   Ana-Maria C. Cristian (2003)
   Piotr A. Pieniazek, C. Melania Oana, Evgeny Epifanovsky (2007)
   Prashant Manohar (2009)

 ------------------------------------------------------------------------------


 Allocating and initializing 29808MB of RAM...
 Calculation will run on 4 cores.


 Alpha MOs, Restricted
 -- Occupied --                  
-104.86  -80.06  -80.03  -26.33  -10.59   -8.05   -8.05   -8.05
  1 A     2 A     3 A     4 A     5 A     6 A     7 A     8 A                  
 -7.592  -7.571  -5.485  -5.483  -5.483  -5.464  -5.462  -5.462
  9 A    10 A    11 A    12 A    13 A    14 A    15 A    16 A                  
 -1.627  -1.133  -0.925  -0.778  -0.701  -0.697  -0.632  -0.511
 17 A    18 A    19 A    20 A    21 A    22 A    23 A    24 A                  
 -0.509  -0.484  -0.402  -0.363
 25 A    26 A    27 A    28 A                                                  
 -- Virtual --                   
 -0.015   0.026   0.061   0.066   0.078   0.094   0.099   0.107
 29 A    30 A    31 A    32 A    33 A    34 A    35 A    36 A                  
  0.109   0.129   0.149   0.151   0.168   0.187   0.191   0.241
 37 A    38 A    39 A    40 A    41 A    42 A    43 A    44 A                  
  0.332   0.344   0.358   0.372   0.383   0.411   0.413   0.418
 45 A    46 A    47 A    48 A    49 A    50 A    51 A    52 A                  
  0.437   0.521   0.555   0.602   0.636   0.665   0.709   0.770
 53 A    54 A    55 A    56 A    57 A    58 A    59 A    60 A                  
  0.798   0.825   0.883   0.898   0.947   1.005   1.071   1.132
 61 A    62 A    63 A    64 A    65 A    66 A    67 A    68 A                  
  1.142   1.152   1.160   1.198   1.227   1.379   1.512   1.581
 69 A    70 A    71 A    72 A    73 A    74 A    75 A    76 A                  
  1.636   1.651   1.772   1.833   1.845   1.946   1.973   2.032
 77 A    78 A    79 A    80 A    81 A    82 A    83 A    84 A                  
  2.252   2.605   2.642   2.727   4.186   4.192   4.221   4.234
 85 A    86 A    87 A    88 A    89 A    90 A    91 A    92 A                  
  4.519   6.897   6.935   6.948   7.257   7.459  10.359  14.711
 93 A    94 A    95 A    96 A    97 A    98 A    99 A   100 A                  
 14.745  14.755  14.781  14.847  14.874  26.672  26.759  26.995
101 A   102 A   103 A   104 A   105 A   106 A   107 A   108 A                  
 68.733 165.854 166.065 219.215
109 A   110 A   111 A   112 A                                                  

 Beta MOs, Restricted
 -- Occupied --                  
-104.86  -80.06  -80.03  -26.33  -10.59   -8.05   -8.05   -8.05
  1 A     2 A     3 A     4 A     5 A     6 A     7 A     8 A                  
 -7.592  -7.571  -5.485  -5.483  -5.483  -5.464  -5.462  -5.462
  9 A    10 A    11 A    12 A    13 A    14 A    15 A    16 A                  
 -1.627  -1.133  -0.925  -0.778  -0.701  -0.697  -0.632  -0.511
 17 A    18 A    19 A    20 A    21 A    22 A    23 A    24 A                  
 -0.509  -0.484  -0.402  -0.363
 25 A    26 A    27 A    28 A                                                  
 -- Virtual --                   
 -0.015   0.026   0.061   0.066   0.078   0.094   0.099   0.107
 29 A    30 A    31 A    32 A    33 A    34 A    35 A    36 A                  
  0.109   0.129   0.149   0.151   0.168   0.187   0.191   0.241
 37 A    38 A    39 A    40 A    41 A    42 A    43 A    44 A                  
  0.332   0.344   0.358   0.372   0.383   0.411   0.413   0.418
 45 A    46 A    47 A    48 A    49 A    50 A    51 A    52 A                  
  0.437   0.521   0.555   0.602   0.636   0.665   0.709   0.770
 53 A    54 A    55 A    56 A    57 A    58 A    59 A    60 A                  
  0.798   0.825   0.883   0.898   0.947   1.005   1.071   1.132
 61 A    62 A    63 A    64 A    65 A    66 A    67 A    68 A                  
  1.142   1.152   1.160   1.198   1.227   1.379   1.512   1.581
 69 A    70 A    71 A    72 A    73 A    74 A    75 A    76 A                  
  1.636   1.651   1.772   1.833   1.845   1.946   1.973   2.032
 77 A    78 A    79 A    80 A    81 A    82 A    83 A    84 A                  
  2.252   2.605   2.642   2.727   4.186   4.192   4.221   4.234
 85 A    86 A    87 A    88 A    89 A    90 A    91 A    92 A                  
  4.519   6.897   6.935   6.948   7.257   7.459  10.359  14.711
 93 A    94 A    95 A    96 A    97 A    98 A    99 A   100 A                  
 14.745  14.755  14.781  14.847  14.874  26.672  26.759  26.995
101 A   102 A   103 A   104 A   105 A   106 A   107 A   108 A                  
 68.733 165.854 166.065 219.215
109 A   110 A   111 A   112 A                                                  

 Occupation and symmetry of molecular orbitals

 Point group: C1 (1 irreducible representation).

                           A     All 
 -------------------------------------
 All molecular orbitals:
  - Alpha                  112   112 
  - Beta                   112   112 
 -------------------------------------
 Alpha orbitals:
  - Frozen occupied        16    16  
  - Active occupied        12    12  
  - Active virtual         84    84  
  - Frozen virtual         0     0   
 -------------------------------------
 Beta orbitals:
  - Frozen occupied        16    16  
  - Active occupied        12    12  
  - Active virtual         84    84  
  - Frozen virtual         0     0   
 -------------------------------------

 Import integrals:   CPU 0.00 s  wall 0.00 s

 Import integrals:   CPU 19.44 s  wall 4.95 s

 MP2 amplitudes:   CPU 0.03 s  wall 0.02 s

Running a double precision version
           CCSD T amplitudes will be solved using DIIS.

           Start     Size      MaxIter   EConv     TConv     
           3         7         100       1.00e-07  1.00e-05  
 ------------------------------------------------------------------------------
           Energy (a.u.)   Ediff      Tdiff       Comment
 ------------------------------------------------------------------------------
         -1241.02363850                           
     1   -1241.03278901   9.15e-03   7.45e-01     
     2   -1241.05132083   1.85e-02   9.61e-02     
     3   -1241.05164170   3.21e-04   4.26e-02     
     4   -1241.05382577   2.18e-03   1.64e-02     Switched to DIIS steps.
     5   -1241.05464830   8.23e-04   1.36e-02     
     6   -1241.05468436   3.61e-05   2.59e-03     
     7   -1241.05467655   7.81e-06   1.29e-03     
     8   -1241.05467503   1.51e-06   2.41e-04     
     9   -1241.05467549   4.53e-07   1.13e-04     
    10   -1241.05467568   1.93e-07   4.15e-05     
    11   -1241.05467577   8.81e-08   2.55e-05     
    12   -1241.05467588   1.15e-07   1.44e-05     
    13   -1241.05467580   8.58e-08   3.69e-06     
 ------------------------------------------------------------------------------
         -1241.05467580                           CCSD T converged.

End of double precision
 SCF energy                 = -1240.45690196
 MP2 energy                 = -1241.02363850
 CCSD correlation energy     =    -0.59777383
 CCSD total energy           = -1241.05467580

 CCSD  T1^2 = 0.0121  T2^2 = 0.2609  Leading amplitudes:

 Amplitude    Orbitals with energies
 -0.0250       22 (A) A                  ->    29 (A) A                   
              -0.6968                         -0.0151                     
 -0.0250       22 (A) B                  ->    29 (A) B                   
              -0.6968                         -0.0151                     
  0.0216       28 (A) A                  ->    49 (A) A                   
              -0.3633                          0.3832                     
  0.0216       28 (A) B                  ->    49 (A) B                   
              -0.3633                          0.3832                     

 Amplitude    Orbitals with energies
 -0.1549       28 (A) A      28 (A) B    ->    29 (A) A      29 (A) B     
              -0.3633       -0.3633           -0.0151       -0.0151       
  0.1549       28 (A) A      28 (A) B    ->    29 (A) B      29 (A) A     
              -0.3633       -0.3633           -0.0151       -0.0151       
  0.1549       28 (A) B      28 (A) A    ->    29 (A) A      29 (A) B     
              -0.3633       -0.3633           -0.0151       -0.0151       
 -0.1549       28 (A) B      28 (A) A    ->    29 (A) B      29 (A) A     
              -0.3633       -0.3633           -0.0151       -0.0151       

 Computing CCSD intemediates for later calculations in double precision
 Finished.

Running a double precision version
           CCSD Lambda amplitudes will be solved using DIIS.
           Start     Size      MaxIter   EConv     LConv     
           3         7         100       1.00e-07  1.00e-05  
 ------------------------------------------------------------------------------
            Enorm      Ldiff       Comment
 ------------------------------------------------------------------------------
     1     6.10e-02   4.42e-02     
     2     1.72e-02   7.61e-03     
     3     7.25e-03   1.90e-03     
     4     3.96e-03   1.32e-03     Switched to DIIS steps.
     5     1.01e-03   7.60e-04     
     6     4.79e-04   1.48e-04     
     7     1.31e-04   3.97e-05     
     8     5.63e-05   2.55e-06     
     9     2.04e-05   3.24e-06     
    10     8.41e-06   1.55e-06     
    11     3.67e-06   4.65e-07     
    12     1.41e-06   2.31e-07     
    13     7.60e-07   1.30e-08     
    14     3.59e-07   2.50e-08     
    15     1.64e-07   2.16e-10     
    16     7.54e-08   1.67e-09     
 ------------------------------------------------------------------------------
                                   CCSD Lambda converged.

 Computing density matrices in double precision...
           Orbital response amplitudes will be solved using DIIS.
           Start     Size      MaxIter   EConv     LConv     
           3         7         100       1.00e-06  1.00e-06  
 ------------------------------------------------------------------------------
            Enorm      Ldiff       Comment
 ------------------------------------------------------------------------------
     1     8.26e-02   8.06e-04     
     2     4.85e-02   2.66e-02     
     3     4.78e-02   2.43e-02     
     4     1.38e-02   1.95e-02     Switched to DIIS steps.
     5     2.88e-03   1.09e-03     
     6     3.48e-04   3.84e-04     
     7     1.75e-04   5.05e-05     
     8     4.49e-05   1.24e-05     
     9     1.57e-05   7.39e-08     
    10     6.00e-06   6.39e-07     
    11     2.00e-06   1.76e-07     
    12     6.36e-07   3.32e-07     
 ------------------------------------------------------------------------------
                                   Orbital response converged.

 Computing density matrices... Done.
 CCSD calculation:   CPU 501.53 s  wall 133.81 s

 Transferring MO TPDM to AO TPDM
 Transferring g2_o1o1o1o1
 Transferring g2_o1o1o1v1
 Transferring g2_o1o1v1v1
 Transferring g2_o1v1o1v1
 Transferring g2_o1v1v1v1
 Transferring g2_v1v1v1v1
 Adding separable TPDM
 Computing TPDM gradient
 --------------------------------------------------------
 2e gradient
  Atom          X               Y               Z
 --------------------------------------------------------
    1         -8.608272       24.321242       -0.000000  
    2         24.473761        7.505366        0.000000  
    3          5.386376      -17.854681       -0.000000  
    4        -21.251865      -13.971928        0.000000  
 --------------------------------------------------------
 --------------------------------------------------------
 Final gradient
  Atom          X               Y               Z
 --------------------------------------------------------
    1         -8.608272       24.321242       -0.000000  
    2         24.473761        7.505366        0.000000  
    3          5.386376      -17.854681       -0.000000  
    4        -21.251865      -13.971928        0.000000  
 --------------------------------------------------------
 Analytic gradient from two-electron contribution:   CPU 128.25 s  wall 35.81 s

 Total ccman2 time:   CPU 653.21 s  wall 175.75 s


 --------------------------------------------------------------

                    Orbital Energies (a.u.)
 --------------------------------------------------------------

 Alpha MOs
 -- Occupied --
******* -80.055 -80.031 -26.327 -10.585  -8.053  -8.050  -8.050
 -7.592  -7.571  -5.485  -5.483  -5.483  -5.464  -5.462  -5.462
 -1.627  -1.133  -0.925  -0.778  -0.701  -0.697  -0.632  -0.511
 -0.509  -0.484  -0.402  -0.363
 -- Virtual --
 -0.015   0.026   0.061   0.066   0.078   0.094   0.099   0.107
  0.109   0.129   0.149   0.151   0.168   0.187   0.191   0.241
  0.332   0.344   0.358   0.372   0.383   0.411   0.413   0.418
  0.437   0.521   0.555   0.602   0.636   0.665   0.709   0.770
  0.798   0.825   0.883   0.898   0.947   1.005   1.071   1.132
  1.142   1.152   1.160   1.198   1.227   1.379   1.512   1.581
  1.636   1.651   1.772   1.833   1.845   1.946   1.973   2.032
  2.252   2.605   2.642   2.727   4.186   4.192   4.221   4.234
  4.519   6.897   6.935   6.948   7.257   7.459  10.359  14.711
 14.745  14.755  14.781  14.847  14.874  26.672  26.759  26.995
 68.733 165.854 166.065 219.215
 --------------------------------------------------------------

          Ground-State Mulliken Net Atomic Charges

     Atom                 Charge (a.u.)
  ----------------------------------------
      1 P                     0.139306
      2 P                     0.148372
      3 F                    -0.199851
      4 Cl                   -0.087828
  ----------------------------------------
  Sum of atomic charges =    -0.000000

 -----------------------------------------------------------------
                    Cartesian Multipole Moments
 -----------------------------------------------------------------
    Charge (ESU x 10^10)
                 0.0000
    Dipole Moment (Debye)
         X      -0.6710      Y      -1.5700      Z       0.0000
       Tot       1.7074
    Quadrupole Moments (Debye-Ang)
        XX     -44.9910     XY       1.1104     YY     -46.2239
        XZ      -0.0000     YZ       0.0000     ZZ     -43.5572
    Octopole Moments (Debye-Ang^2)
       XXX      -2.0647    XXY       5.0523    XYY       1.6748
       YYY      13.1584    XXZ       0.0000    XYZ       0.0000
       YYZ      -0.0000    XZZ      -1.0328    YZZ       5.7477
       ZZZ       0.0000
    Hexadecapole Moments (Debye-Ang^3)
      XXXX    -521.5051   XXXY     -11.4144   XXYY    -124.6987
      XYYY       1.6855   YYYY    -239.8197   XXXZ      -0.0000
      XXYZ      -0.0000   XYYZ      -0.0000   YYYZ       0.0000
      XXZZ     -96.2836   XYZZ      -5.1769   YYZZ     -50.1504
      XZZZ      -0.0000   YZZZ       0.0000   ZZZZ     -60.6678
 -----------------------------------------------------------------
 DrvMan completing analytic gradient of the correlated energy
 Correlated dipole moment
            1
    1  -0.2640041
    2  -0.6176768
    3   0.0000000
 Energy read as -1241.054675796
 Full Analytical Gradient: (in a.u., or Hartree/Bohr)
             1             2             3             4
    1   -0.00017835    0.00002052    0.00001001    0.00014781
    2   -0.00019178    0.00000871   -0.00001973    0.00020280
    3   -0.00000000    0.00000000   -0.00000000    0.00000000
 Gradient time:  CPU 0.69 s  wall 0.64 s
 ----------------------------------------------------------------
             Standard Nuclear Orientation (Angstroms)
    I     Atom           X                Y                Z
 ----------------------------------------------------------------
    1      P       0.3913429845    -1.0844269495    -0.0000000000
    2      P      -1.5011091562    -0.3029035841    -0.0000000000
    3      F      -1.3256589041     1.3095521895     0.0000000000
    4      Cl      1.6810248655     0.5298228410     0.0000000000
 ----------------------------------------------------------------
 Nuclear Repulsion Energy =   258.8446376108 hartrees
 There are       28 alpha and       28 beta electrons

                       Distance Matrix (Angstroms)
             P (  1)   P (  2)   F (  3)
   P (  2)  2.047475
   F (  3)  2.946054  1.621973
   Cl(  4)  2.066176  3.289287  3.106143

 Requested basis set is 6-311++G(d,p)
 There are 45 shells and 112 basis functions
 A cutoff of  1.0D-14 yielded    919 shell pairs
 There are      6058 function pairs (      6520 Cartesian)
 Smallest overlap matrix eigenvalue = 7.31E-04
 Guess MOs from SCF MO coefficient file

 -----------------------------------------------------------------------
  General SCF calculation program by
  Eric Jon Sundstrom, Paul Horn, Yuezhi Mao, Dmitri Zuev, Alec White,
  David Stuck, Shaama M.S., Shane Yost, Joonho Lee, David Small,
  Daniel Levine, Susi Lehtola, Hugh Burton, Evgeny Epifanovsky
 -----------------------------------------------------------------------
 Hartree-Fock
 using 4 threads for integral computing
 -------------------------------------------------------
 OpenMP Integral computing Module                
 Release: version 2.0, May 2017, Q-Chem Inc. Pleasanton 
 -------------------------------------------------------
 A restricted SCF calculation will be
 performed using DIIS
 SCF converges when DIIS error is below 1.0e-08
 ---------------------------------------
  Cycle       Energy         DIIS error
 ---------------------------------------
    1   -1240.4569166016      1.67e-05  
    2   -1240.4569172549      4.21e-06  
    3   -1240.4569173159      1.80e-06  
    4   -1240.4569173247      5.51e-07  
    5   -1240.4569173260      2.45e-07  
    6   -1240.4569173263      7.77e-08  
    7   -1240.4569173264      3.77e-08  
    8   -1240.4569173264      1.96e-08  
    9   -1240.4569173264      6.14e-09  Convergence criterion met
 ---------------------------------------
 SCF time:   CPU 3.94s  wall 2.00s 
 SCF   energy in the final basis set =    -1240.4569173264
 Total energy in the final basis set =    -1240.4569173264


 ------------------------------------------------------------------------------

   CCMAN2: suite of methods based on coupled cluster
           and equation of motion theories.

   Components:
   * libvmm-1.3-trunk
     by Evgeny Epifanovsky, Ilya Kaliman.
   * libtensor-2.5-trunk
     by Evgeny Epifanovsky, Michael Wormit, Dmitry Zuev, Sam Manzer, 
        Ilya Kaliman.
   * libcc-2.5-trunk
     by Evgeny Epifanovsky, Arik Landau, Tomasz Kus, Kirill Khistyaev, 
        Dmitry Zuev, Prashant Manohar, Xintian Feng, Anna Krylov, 
        Matthew Goldey, Alec White, Thomas Jagau, Kaushik Nanda, 
        Anastasia Gunina, Alexander Kunitsa, Joonho Lee.

   CCMAN original authors:
   Anna I. Krylov, C. David Sherrill, Steven R. Gwaltney,
   Edward F. C. Byrd (2000)
   Sergey V. Levchenko, Lyudmila V. Slipchenko, Tao Wang,
   Ana-Maria C. Cristian (2003)
   Piotr A. Pieniazek, C. Melania Oana, Evgeny Epifanovsky (2007)
   Prashant Manohar (2009)

 ------------------------------------------------------------------------------


 Allocating and initializing 29808MB of RAM...
 Calculation will run on 4 cores.


 Alpha MOs, Restricted
 -- Occupied --                  
-104.86  -80.06  -80.03  -26.33  -10.59   -8.05   -8.05   -8.05
  1 A     2 A     3 A     4 A     5 A     6 A     7 A     8 A                  
 -7.592  -7.571  -5.485  -5.483  -5.483  -5.464  -5.462  -5.462
  9 A    10 A    11 A    12 A    13 A    14 A    15 A    16 A                  
 -1.627  -1.134  -0.925  -0.778  -0.701  -0.697  -0.632  -0.511
 17 A    18 A    19 A    20 A    21 A    22 A    23 A    24 A                  
 -0.509  -0.484  -0.402  -0.363
 25 A    26 A    27 A    28 A                                                  
 -- Virtual --                   
 -0.015   0.026   0.061   0.066   0.078   0.094   0.099   0.107
 29 A    30 A    31 A    32 A    33 A    34 A    35 A    36 A                  
  0.109   0.129   0.149   0.151   0.168   0.187   0.191   0.241
 37 A    38 A    39 A    40 A    41 A    42 A    43 A    44 A                  
  0.332   0.344   0.358   0.372   0.383   0.411   0.413   0.418
 45 A    46 A    47 A    48 A    49 A    50 A    51 A    52 A                  
  0.437   0.521   0.555   0.602   0.636   0.665   0.709   0.770
 53 A    54 A    55 A    56 A    57 A    58 A    59 A    60 A                  
  0.798   0.825   0.883   0.898   0.947   1.005   1.071   1.132
 61 A    62 A    63 A    64 A    65 A    66 A    67 A    68 A                  
  1.142   1.152   1.160   1.199   1.227   1.380   1.513   1.581
 69 A    70 A    71 A    72 A    73 A    74 A    75 A    76 A                  
  1.636   1.651   1.772   1.833   1.845   1.946   1.973   2.032
 77 A    78 A    79 A    80 A    81 A    82 A    83 A    84 A                  
  2.252   2.605   2.642   2.728   4.186   4.192   4.221   4.234
 85 A    86 A    87 A    88 A    89 A    90 A    91 A    92 A                  
  4.519   6.897   6.935   6.948   7.257   7.459  10.359  14.711
 93 A    94 A    95 A    96 A    97 A    98 A    99 A   100 A                  
 14.745  14.755  14.781  14.847  14.874  26.672  26.759  26.996
101 A   102 A   103 A   104 A   105 A   106 A   107 A   108 A                  
 68.733 165.855 166.065 219.215
109 A   110 A   111 A   112 A                                                  

 Beta MOs, Restricted
 -- Occupied --                  
-104.86  -80.06  -80.03  -26.33  -10.59   -8.05   -8.05   -8.05
  1 A     2 A     3 A     4 A     5 A     6 A     7 A     8 A                  
 -7.592  -7.571  -5.485  -5.483  -5.483  -5.464  -5.462  -5.462
  9 A    10 A    11 A    12 A    13 A    14 A    15 A    16 A                  
 -1.627  -1.134  -0.925  -0.778  -0.701  -0.697  -0.632  -0.511
 17 A    18 A    19 A    20 A    21 A    22 A    23 A    24 A                  
 -0.509  -0.484  -0.402  -0.363
 25 A    26 A    27 A    28 A                                                  
 -- Virtual --                   
 -0.015   0.026   0.061   0.066   0.078   0.094   0.099   0.107
 29 A    30 A    31 A    32 A    33 A    34 A    35 A    36 A                  
  0.109   0.129   0.149   0.151   0.168   0.187   0.191   0.241
 37 A    38 A    39 A    40 A    41 A    42 A    43 A    44 A                  
  0.332   0.344   0.358   0.372   0.383   0.411   0.413   0.418
 45 A    46 A    47 A    48 A    49 A    50 A    51 A    52 A                  
  0.437   0.521   0.555   0.602   0.636   0.665   0.709   0.770
 53 A    54 A    55 A    56 A    57 A    58 A    59 A    60 A                  
  0.798   0.825   0.883   0.898   0.947   1.005   1.071   1.132
 61 A    62 A    63 A    64 A    65 A    66 A    67 A    68 A                  
  1.142   1.152   1.160   1.199   1.227   1.380   1.513   1.581
 69 A    70 A    71 A    72 A    73 A    74 A    75 A    76 A                  
  1.636   1.651   1.772   1.833   1.845   1.946   1.973   2.032
 77 A    78 A    79 A    80 A    81 A    82 A    83 A    84 A                  
  2.252   2.605   2.642   2.728   4.186   4.192   4.221   4.234
 85 A    86 A    87 A    88 A    89 A    90 A    91 A    92 A                  
  4.519   6.897   6.935   6.948   7.257   7.459  10.359  14.711
 93 A    94 A    95 A    96 A    97 A    98 A    99 A   100 A                  
 14.745  14.755  14.781  14.847  14.874  26.672  26.759  26.996
101 A   102 A   103 A   104 A   105 A   106 A   107 A   108 A                  
 68.733 165.855 166.065 219.215
109 A   110 A   111 A   112 A                                                  

 Occupation and symmetry of molecular orbitals

 Point group: C1 (1 irreducible representation).

                           A     All 
 -------------------------------------
 All molecular orbitals:
  - Alpha                  112   112 
  - Beta                   112   112 
 -------------------------------------
 Alpha orbitals:
  - Frozen occupied        16    16  
  - Active occupied        12    12  
  - Active virtual         84    84  
  - Frozen virtual         0     0   
 -------------------------------------
 Beta orbitals:
  - Frozen occupied        16    16  
  - Active occupied        12    12  
  - Active virtual         84    84  
  - Frozen virtual         0     0   
 -------------------------------------

 Import integrals:   CPU 0.00 s  wall 0.00 s

 Import integrals:   CPU 19.48 s  wall 4.97 s

 MP2 amplitudes:   CPU 0.04 s  wall 0.02 s

Running a double precision version
           CCSD T amplitudes will be solved using DIIS.

           Start     Size      MaxIter   EConv     TConv     
           3         7         100       1.00e-07  1.00e-05  
 ------------------------------------------------------------------------------
           Energy (a.u.)   Ediff      Tdiff       Comment
 ------------------------------------------------------------------------------
         -1241.02364768                           
     1   -1241.03279634   9.15e-03   7.45e-01     
     2   -1241.05132261   1.85e-02   9.61e-02     
     3   -1241.05164357   3.21e-04   4.25e-02     
     4   -1241.05382648   2.18e-03   1.64e-02     Switched to DIIS steps.
     5   -1241.05464839   8.22e-04   1.36e-02     
     6   -1241.05468442   3.60e-05   2.59e-03     
     7   -1241.05467660   7.81e-06   1.29e-03     
     8   -1241.05467509   1.52e-06   2.41e-04     
     9   -1241.05467554   4.52e-07   1.13e-04     
    10   -1241.05467573   1.92e-07   4.14e-05     
    11   -1241.05467582   8.83e-08   2.54e-05     
    12   -1241.05467593   1.15e-07   1.43e-05     
    13   -1241.05467585   8.56e-08   3.68e-06     
 ------------------------------------------------------------------------------
         -1241.05467585                           CCSD T converged.

End of double precision
 SCF energy                 = -1240.45691733
 MP2 energy                 = -1241.02364768
 CCSD correlation energy     =    -0.59775852
 CCSD total energy           = -1241.05467585

 CCSD  T1^2 = 0.0121  T2^2 = 0.2608  Leading amplitudes:

 Amplitude    Orbitals with energies
 -0.0250       22 (A) A                  ->    29 (A) A                   
              -0.6968                         -0.0150                     
 -0.0250       22 (A) B                  ->    29 (A) B                   
              -0.6968                         -0.0150                     
 -0.0217       28 (A) A                  ->    49 (A) A                   
              -0.3632                          0.3832                     
 -0.0217       28 (A) B                  ->    49 (A) B                   
              -0.3632                          0.3832                     

 Amplitude    Orbitals with energies
 -0.1549       28 (A) A      28 (A) B    ->    29 (A) A      29 (A) B     
              -0.3632       -0.3632           -0.0150       -0.0150       
  0.1549       28 (A) A      28 (A) B    ->    29 (A) B      29 (A) A     
              -0.3632       -0.3632           -0.0150       -0.0150       
  0.1549       28 (A) B      28 (A) A    ->    29 (A) A      29 (A) B     
              -0.3632       -0.3632           -0.0150       -0.0150       
 -0.1549       28 (A) B      28 (A) A    ->    29 (A) B      29 (A) A     
              -0.3632       -0.3632           -0.0150       -0.0150       

 Computing CCSD intemediates for later calculations in double precision
 Finished.

Running a double precision version
           CCSD Lambda amplitudes will be solved using DIIS.
           Start     Size      MaxIter   EConv     LConv     
           3         7         100       1.00e-07  1.00e-05  
 ------------------------------------------------------------------------------
            Enorm      Ldiff       Comment
 ------------------------------------------------------------------------------
     1     6.10e-02   4.42e-02     
     2     1.72e-02   7.60e-03     
     3     7.25e-03   1.90e-03     
     4     3.95e-03   1.32e-03     Switched to DIIS steps.
     5     1.01e-03   7.59e-04     
     6     4.78e-04   1.48e-04     
     7     1.31e-04   3.96e-05     
     8     5.62e-05   2.56e-06     
     9     2.03e-05   3.22e-06     
    10     8.40e-06   1.54e-06     
    11     3.66e-06   4.63e-07     
    12     1.42e-06   2.30e-07     
    13     7.61e-07   1.30e-08     
    14     3.59e-07   2.49e-08     
    15     1.63e-07   1.83e-10     
    16     7.52e-08   1.67e-09     
 ------------------------------------------------------------------------------
                                   CCSD Lambda converged.

 Computing density matrices in double precision...
           Orbital response amplitudes will be solved using DIIS.
           Start     Size      MaxIter   EConv     LConv     
           3         7         100       1.00e-06  1.00e-06  
 ------------------------------------------------------------------------------
            Enorm      Ldiff       Comment
 ------------------------------------------------------------------------------
     1     8.25e-02   8.19e-04     
     2     4.85e-02   2.65e-02     
     3     4.78e-02   2.43e-02     
     4     1.39e-02   1.95e-02     Switched to DIIS steps.
     5     2.88e-03   1.10e-03     
     6     3.48e-04   3.84e-04     
     7     1.75e-04   5.06e-05     
     8     4.47e-05   1.23e-05     
     9     1.57e-05   8.13e-08     
    10     5.98e-06   6.35e-07     
    11     1.99e-06   1.78e-07     
    12     6.32e-07   3.31e-07     
 ------------------------------------------------------------------------------
                                   Orbital response converged.

 Computing density matrices... Done.
 CCSD calculation:   CPU 503.75 s  wall 134.56 s

 Transferring MO TPDM to AO TPDM
 Transferring g2_o1o1o1o1
 Transferring g2_o1o1o1v1
 Transferring g2_o1o1v1v1
 Transferring g2_o1v1o1v1
 Transferring g2_o1v1v1v1
 Transferring g2_v1v1v1v1
 Adding separable TPDM
 Computing TPDM gradient
 --------------------------------------------------------
 2e gradient
  Atom          X               Y               Z
 --------------------------------------------------------
    1         -8.588999       24.328678       -0.000000  
    2         24.474952        7.502087        0.000000  
    3          5.385451      -17.856363       -0.000000  
    4        -21.271404      -13.974402       -0.000000  
 --------------------------------------------------------
 --------------------------------------------------------
 Final gradient
  Atom          X               Y               Z
 --------------------------------------------------------
    1         -8.588999       24.328678       -0.000000  
    2         24.474952        7.502087        0.000000  
    3          5.385451      -17.856363       -0.000000  
    4        -21.271404      -13.974402       -0.000000  
 --------------------------------------------------------
 Analytic gradient from two-electron contribution:   CPU 127.55 s  wall 35.66 s

 Total ccman2 time:   CPU 655.12 s  wall 176.46 s


 --------------------------------------------------------------

                    Orbital Energies (a.u.)
 --------------------------------------------------------------

 Alpha MOs
 -- Occupied --
******* -80.055 -80.031 -26.327 -10.585  -8.053  -8.050  -8.050
 -7.592  -7.571  -5.485  -5.483  -5.483  -5.464  -5.462  -5.462
 -1.627  -1.134  -0.925  -0.778  -0.701  -0.697  -0.632  -0.511
 -0.509  -0.484  -0.402  -0.363
 -- Virtual --
 -0.015   0.026   0.061   0.066   0.078   0.094   0.099   0.107
  0.109   0.129   0.149   0.151   0.168   0.187   0.191   0.241
  0.332   0.344   0.358   0.372   0.383   0.411   0.413   0.418
  0.437   0.521   0.555   0.602   0.636   0.665   0.709   0.770
  0.798   0.825   0.883   0.898   0.947   1.005   1.071   1.132
  1.142   1.152   1.160   1.199   1.227   1.380   1.513   1.581
  1.636   1.651   1.772   1.833   1.845   1.946   1.973   2.032
  2.252   2.605   2.642   2.728   4.186   4.192   4.221   4.234
  4.519   6.897   6.935   6.948   7.257   7.459  10.359  14.711
 14.745  14.755  14.781  14.847  14.874  26.672  26.759  26.996
 68.733 165.855 166.065 219.215
 --------------------------------------------------------------

          Ground-State Mulliken Net Atomic Charges

     Atom                 Charge (a.u.)
  ----------------------------------------
      1 P                     0.138593
      2 P                     0.148370
      3 F                    -0.199944
      4 Cl                   -0.087019
  ----------------------------------------
  Sum of atomic charges =     0.000000

 -----------------------------------------------------------------
                    Cartesian Multipole Moments
 -----------------------------------------------------------------
    Charge (ESU x 10^10)
                 0.0000
    Dipole Moment (Debye)
         X      -0.6645      Y      -1.5645      Z      -0.0000
       Tot       1.6998
    Quadrupole Moments (Debye-Ang)
        XX     -44.9837     XY       1.1135     YY     -46.2295
        XZ       0.0000     YZ       0.0000     ZZ     -43.5552
    Octopole Moments (Debye-Ang^2)
       XXX      -2.0272    XXY       5.0847    XYY       1.6801
       YYY      13.2541    XXZ      -0.0000    XYZ      -0.0000
       YYZ      -0.0000    XZZ      -1.0227    YZZ       5.7779
       ZZZ      -0.0000
    Hexadecapole Moments (Debye-Ang^3)
      XXXX    -521.4390   XXXY     -11.2770   XXYY    -124.6737
      XYYY       1.8119   YYYY    -239.7152   XXXZ      -0.0000
      XXYZ       0.0000   XYYZ       0.0000   YYYZ       0.0000
      XXZZ     -96.2762   XYZZ      -5.1325   YYZZ     -50.1258
      XZZZ       0.0000   YZZZ       0.0000   ZZZZ     -60.6646
 -----------------------------------------------------------------
 DrvMan completing analytic gradient of the correlated energy
 Correlated dipole moment
            1
    1  -0.2614368
    2  -0.6155329
    3  -0.0000000
 Energy read as -1241.054675846
 Full Analytical Gradient: (in a.u., or Hartree/Bohr)
             1             2             3             4
    1    0.00010861    0.00002831   -0.00000440   -0.00013252
    2    0.00019776    0.00003552   -0.00005514   -0.00017814
    3    0.00000000   -0.00000000   -0.00000000   -0.00000000
 Gradient time:  CPU 0.67 s  wall 0.64 s
 ----------------------------------------------------------------
             Standard Nuclear Orientation (Angstroms)
    I     Atom           X                Y                Z
 ----------------------------------------------------------------
    1      P       0.3913429845    -1.0844269495    -0.0000000000
    2      P      -1.5011091562    -0.3029035841    -0.0000000000
    3      F      -1.3256589041     1.3095521895     0.0000000000
    4      Cl      1.6810248655     0.5308228410     0.0010000000
 ----------------------------------------------------------------
 Nuclear Repulsion Energy =   258.8188844681 hartrees
 There are       28 alpha and       28 beta electrons

                       Distance Matrix (Angstroms)
             P (  1)   P (  2)   F (  3)
   P (  2)  2.047475
   F (  3)  2.946054  1.621973
   Cl(  4)  2.066957  3.289541  3.105892

 Requested basis set is 6-311++G(d,p)
 There are 45 shells and 112 basis functions
 A cutoff of  1.0D-14 yielded    919 shell pairs
 There are      6058 function pairs (      6520 Cartesian)
 Smallest overlap matrix eigenvalue = 7.31E-04
 Guess MOs from SCF MO coefficient file

 -----------------------------------------------------------------------
  General SCF calculation program by
  Eric Jon Sundstrom, Paul Horn, Yuezhi Mao, Dmitri Zuev, Alec White,
  David Stuck, Shaama M.S., Shane Yost, Joonho Lee, David Small,
  Daniel Levine, Susi Lehtola, Hugh Burton, Evgeny Epifanovsky
 -----------------------------------------------------------------------
 Hartree-Fock
 using 4 threads for integral computing
 -------------------------------------------------------
 OpenMP Integral computing Module                
 Release: version 2.0, May 2017, Q-Chem Inc. Pleasanton 
 -------------------------------------------------------
 A restricted SCF calculation will be
 performed using DIIS
 SCF converges when DIIS error is below 1.0e-08
 ---------------------------------------
  Cycle       Energy         DIIS error
 ---------------------------------------
    1   -1240.4569095418      9.79e-06  
    2   -1240.4569097921      2.58e-06  
    3   -1240.4569098201      1.05e-06  
    4   -1240.4569098238      3.70e-07  
    5   -1240.4569098245      1.57e-07  
    6   -1240.4569098247      5.02e-08  
    7   -1240.4569098247      2.38e-08  
    8   -1240.4569098247      1.20e-08  
    9   -1240.4569098247      3.60e-09  Convergence criterion met
 ---------------------------------------
 SCF time:   CPU 3.94s  wall 1.00s 
 SCF   energy in the final basis set =    -1240.4569098247
 Total energy in the final basis set =    -1240.4569098247


 ------------------------------------------------------------------------------

   CCMAN2: suite of methods based on coupled cluster
           and equation of motion theories.

   Components:
   * libvmm-1.3-trunk
     by Evgeny Epifanovsky, Ilya Kaliman.
   * libtensor-2.5-trunk
     by Evgeny Epifanovsky, Michael Wormit, Dmitry Zuev, Sam Manzer, 
        Ilya Kaliman.
   * libcc-2.5-trunk
     by Evgeny Epifanovsky, Arik Landau, Tomasz Kus, Kirill Khistyaev, 
        Dmitry Zuev, Prashant Manohar, Xintian Feng, Anna Krylov, 
        Matthew Goldey, Alec White, Thomas Jagau, Kaushik Nanda, 
        Anastasia Gunina, Alexander Kunitsa, Joonho Lee.

   CCMAN original authors:
   Anna I. Krylov, C. David Sherrill, Steven R. Gwaltney,
   Edward F. C. Byrd (2000)
   Sergey V. Levchenko, Lyudmila V. Slipchenko, Tao Wang,
   Ana-Maria C. Cristian (2003)
   Piotr A. Pieniazek, C. Melania Oana, Evgeny Epifanovsky (2007)
   Prashant Manohar (2009)

 ------------------------------------------------------------------------------


 Allocating and initializing 29808MB of RAM...
 Calculation will run on 4 cores.


 Alpha MOs, Restricted
 -- Occupied --                  
-104.86  -80.06  -80.03  -26.33  -10.59   -8.05   -8.05   -8.05
  1 A     2 A     3 A     4 A     5 A     6 A     7 A     8 A                  
 -7.592  -7.571  -5.485  -5.483  -5.483  -5.464  -5.462  -5.462
  9 A    10 A    11 A    12 A    13 A    14 A    15 A    16 A                  
 -1.627  -1.133  -0.925  -0.778  -0.701  -0.697  -0.632  -0.511
 17 A    18 A    19 A    20 A    21 A    22 A    23 A    24 A                  
 -0.509  -0.484  -0.402  -0.363
 25 A    26 A    27 A    28 A                                                  
 -- Virtual --                   
 -0.015   0.026   0.061   0.066   0.078   0.094   0.099   0.107
 29 A    30 A    31 A    32 A    33 A    34 A    35 A    36 A                  
  0.109   0.129   0.149   0.151   0.168   0.187   0.191   0.241
 37 A    38 A    39 A    40 A    41 A    42 A    43 A    44 A                  
  0.332   0.344   0.358   0.372   0.383   0.411   0.413   0.418
 45 A    46 A    47 A    48 A    49 A    50 A    51 A    52 A                  
  0.437   0.521   0.555   0.602   0.636   0.665   0.709   0.770
 53 A    54 A    55 A    56 A    57 A    58 A    59 A    60 A                  
  0.798   0.825   0.883   0.898   0.947   1.005   1.071   1.132
 61 A    62 A    63 A    64 A    65 A    66 A    67 A    68 A                  
  1.142   1.152   1.160   1.198   1.227   1.379   1.513   1.581
 69 A    70 A    71 A    72 A    73 A    74 A    75 A    76 A                  
  1.636   1.651   1.772   1.833   1.845   1.946   1.973   2.032
 77 A    78 A    79 A    80 A    81 A    82 A    83 A    84 A                  
  2.252   2.605   2.642   2.727   4.186   4.192   4.221   4.234
 85 A    86 A    87 A    88 A    89 A    90 A    91 A    92 A                  
  4.519   6.897   6.935   6.948   7.257   7.459  10.359  14.711
 93 A    94 A    95 A    96 A    97 A    98 A    99 A   100 A                  
 14.745  14.755  14.781  14.847  14.874  26.672  26.759  26.996
101 A   102 A   103 A   104 A   105 A   106 A   107 A   108 A                  
 68.733 165.855 166.065 219.215
109 A   110 A   111 A   112 A                                                  

 Beta MOs, Restricted
 -- Occupied --                  
-104.86  -80.06  -80.03  -26.33  -10.59   -8.05   -8.05   -8.05
  1 A     2 A     3 A     4 A     5 A     6 A     7 A     8 A                  
 -7.592  -7.571  -5.485  -5.483  -5.483  -5.464  -5.462  -5.462
  9 A    10 A    11 A    12 A    13 A    14 A    15 A    16 A                  
 -1.627  -1.133  -0.925  -0.778  -0.701  -0.697  -0.632  -0.511
 17 A    18 A    19 A    20 A    21 A    22 A    23 A    24 A                  
 -0.509  -0.484  -0.402  -0.363
 25 A    26 A    27 A    28 A                                                  
 -- Virtual --                   
 -0.015   0.026   0.061   0.066   0.078   0.094   0.099   0.107
 29 A    30 A    31 A    32 A    33 A    34 A    35 A    36 A                  
  0.109   0.129   0.149   0.151   0.168   0.187   0.191   0.241
 37 A    38 A    39 A    40 A    41 A    42 A    43 A    44 A                  
  0.332   0.344   0.358   0.372   0.383   0.411   0.413   0.418
 45 A    46 A    47 A    48 A    49 A    50 A    51 A    52 A                  
  0.437   0.521   0.555   0.602   0.636   0.665   0.709   0.770
 53 A    54 A    55 A    56 A    57 A    58 A    59 A    60 A                  
  0.798   0.825   0.883   0.898   0.947   1.005   1.071   1.132
 61 A    62 A    63 A    64 A    65 A    66 A    67 A    68 A                  
  1.142   1.152   1.160   1.198   1.227   1.379   1.513   1.581
 69 A    70 A    71 A    72 A    73 A    74 A    75 A    76 A                  
  1.636   1.651   1.772   1.833   1.845   1.946   1.973   2.032
 77 A    78 A    79 A    80 A    81 A    82 A    83 A    84 A                  
  2.252   2.605   2.642   2.727   4.186   4.192   4.221   4.234
 85 A    86 A    87 A    88 A    89 A    90 A    91 A    92 A                  
  4.519   6.897   6.935   6.948   7.257   7.459  10.359  14.711
 93 A    94 A    95 A    96 A    97 A    98 A    99 A   100 A                  
 14.745  14.755  14.781  14.847  14.874  26.672  26.759  26.996
101 A   102 A   103 A   104 A   105 A   106 A   107 A   108 A                  
 68.733 165.855 166.065 219.215
109 A   110 A   111 A   112 A                                                  

 Occupation and symmetry of molecular orbitals

 Point group: C1 (1 irreducible representation).

                           A     All 
 -------------------------------------
 All molecular orbitals:
  - Alpha                  112   112 
  - Beta                   112   112 
 -------------------------------------
 Alpha orbitals:
  - Frozen occupied        16    16  
  - Active occupied        12    12  
  - Active virtual         84    84  
  - Frozen virtual         0     0   
 -------------------------------------
 Beta orbitals:
  - Frozen occupied        16    16  
  - Active occupied        12    12  
  - Active virtual         84    84  
  - Frozen virtual         0     0   
 -------------------------------------

 Import integrals:   CPU 0.00 s  wall 0.00 s

 Import integrals:   CPU 19.46 s  wall 4.96 s

 MP2 amplitudes:   CPU 0.03 s  wall 0.02 s

Running a double precision version
           CCSD T amplitudes will be solved using DIIS.

           Start     Size      MaxIter   EConv     TConv     
           3         7         100       1.00e-07  1.00e-05  
 ------------------------------------------------------------------------------
           Energy (a.u.)   Ediff      Tdiff       Comment
 ------------------------------------------------------------------------------
         -1241.02364326                           
     1   -1241.03279285   9.15e-03   7.45e-01     
     2   -1241.05132189   1.85e-02   9.61e-02     
     3   -1241.05164280   3.21e-04   4.25e-02     
     4   -1241.05382630   2.18e-03   1.64e-02     Switched to DIIS steps.
     5   -1241.05464852   8.22e-04   1.36e-02     
     6   -1241.05468456   3.60e-05   2.59e-03     
     7   -1241.05467675   7.81e-06   1.29e-03     
     8   -1241.05467523   1.52e-06   2.41e-04     
     9   -1241.05467568   4.53e-07   1.13e-04     
    10   -1241.05467588   1.92e-07   4.14e-05     
    11   -1241.05467596   8.82e-08   2.55e-05     
    12   -1241.05467608   1.15e-07   1.44e-05     
    13   -1241.05467599   8.57e-08   3.69e-06     
 ------------------------------------------------------------------------------
         -1241.05467599                           CCSD T converged.

End of double precision
 SCF energy                 = -1240.45690982
 MP2 energy                 = -1241.02364326
 CCSD correlation energy     =    -0.59776617
 CCSD total energy           = -1241.05467599

 CCSD  T1^2 = 0.0121  T2^2 = 0.2609  Leading amplitudes:

 Amplitude    Orbitals with energies
 -0.0250       22 (A) A                  ->    29 (A) A                   
              -0.6968                         -0.0151                     
 -0.0250       22 (A) B                  ->    29 (A) B                   
              -0.6968                         -0.0151                     
  0.0216       28 (A) A                  ->    49 (A) A                   
              -0.3633                          0.3832                     
  0.0216       28 (A) B                  ->    49 (A) B                   
              -0.3633                          0.3832                     

 Amplitude    Orbitals with energies
 -0.1549       28 (A) A      28 (A) B    ->    29 (A) A      29 (A) B     
              -0.3633       -0.3633           -0.0151       -0.0151       
  0.1549       28 (A) A      28 (A) B    ->    29 (A) B      29 (A) A     
              -0.3633       -0.3633           -0.0151       -0.0151       
  0.1549       28 (A) B      28 (A) A    ->    29 (A) A      29 (A) B     
              -0.3633       -0.3633           -0.0151       -0.0151       
 -0.1549       28 (A) B      28 (A) A    ->    29 (A) B      29 (A) A     
              -0.3633       -0.3633           -0.0151       -0.0151       

 Computing CCSD intemediates for later calculations in double precision
 Finished.

Running a double precision version
           CCSD Lambda amplitudes will be solved using DIIS.
           Start     Size      MaxIter   EConv     LConv     
           3         7         100       1.00e-07  1.00e-05  
 ------------------------------------------------------------------------------
            Enorm      Ldiff       Comment
 ------------------------------------------------------------------------------
     1     6.10e-02   4.42e-02     
     2     1.72e-02   7.60e-03     
     3     7.25e-03   1.90e-03     
     4     3.95e-03   1.32e-03     Switched to DIIS steps.
     5     1.01e-03   7.60e-04     
     6     4.78e-04   1.48e-04
[truncated: 19,664 more chars]
