# Supplementary material for: Geometric and energetic data from ab initio calculations of haloethene, haloimine, halomethylenephosphine, haloiminophosphine, halodiazene, halodiphosphene and halocyclopropane
Source: Data Brief. 2019 Nov 2;27:104738. doi: 10.1016/j.dib.2019.104738 (PMC6861602; doi:10.1016/j.dib.2019.104738)
Supplement: Multimedia component 8 [file mmc8.zip › PP/CCSD/freq/FEPPEBr.out]

Q-Chem Developer Version!
                  Welcome to Q-Chem
     A Quantum Leap Into The Future Of Chemistry


 Q-Chem 5.1, Q-Chem, Inc., Pleasanton, CA (2018)

 Yihan Shao,  Zhengting Gan,  E. Epifanovsky,  A. T. B. Gilbert,  M. Wormit,  
 J. Kussmann,  A. W. Lange,  A. Behn,  Jia Deng,  Xintian Feng,  D. Ghosh,  
 M. Goldey,  P. R. Horn,  L. D. Jacobson,  I. Kaliman,  T. Kus,  A. Landau,  
 Jie Liu,  E. I. Proynov,  R. M. Richard,  R. P. Steele,  E. J. Sundstrom,  
 H. L. Woodcock III,  P. M. Zimmerman,  D. Zuev,  B. Albrecht,  E. Alguire,  
 S. A. Baeppler,  D. Barton,  Z. Benda,  Y. A. Bernard,  E. J. Berquist,  
 K. B. Bravaya,  H. Burton,  D. Casanova,  Chun-Min Chang,  Yunqing Chen,  
 A. Chien,  K. D. Closser,  M. P. Coons,  S. Coriani,  S. Dasgupta,  
 A. L. Dempwolff,  M. Diedenhofen,  Hainam Do,  R. G. Edgar,  Po-Tung Fang,  
 S. Faraji,  S. Fatehi,  Qingguo Feng,  K. D. Fenk,  J. Fosso-Tande,  
 Qinghui Ge,  A. Ghysels,  G. Gidofalvi,  J. Gomes,  J. Gonthier,  A. Gunina,  
 D. Hait,  M. W. D. Hanson-Heine,  P. H. P. Harbach,  A. W. Hauser,  
 J. E. Herr,  E. G. Hohenstein,  Z. C. Holden,  Kerwin Hui,  B. C. Huynh,  
 T.-C. Jagau,  Hyunjun Ji,  B. Kaduk,  K. Khistyaev,  Jaehoon Kim,  
 P. Klunzinger,  K. Koh,  D. Kosenkov,  L. Koulias,  T. Kowalczyk,  
 C. M. Krauter,  A. Kunitsa,  Ka Un Lao,  A. Laurent,  K. V. Lawler,  
 Joonho Lee,  D. Lefrancois,  S. Lehtola,  D. S. Levine,  Yi-Pei Li,  
 You-Sheng Lin,  Fenglai Liu,  E. Livshits,  A. Luenser,  P. Manohar,  
 E. Mansoor,  S. F. Manzer,  Shan-Ping Mao,  Yuezhi Mao,  N. Mardirossian,  
 A. V. Marenich,  T. Markovich,  L. A. Martinez-Martinez,  S. A. Maurer,  
 N. J. Mayhall,  S. C. McKenzie,  J.-M. Mewes,  A. F. Morrison,  
 J. W. Mullinax,  K. Nanda,  T. S. Nguyen-Beck,  R. Olivares-Amaya,  
 J. A. Parkhill,  T. M. Perrine,  F. Plasser,  P. Pokhilko,  S. Prager,  
 A. Prociuk,  E. Ramos,  D. R. Rehn,  F. Rob,  M. Schneider,  N. Sergueev,  
 S. M. Sharada,  S. Sharma,  D. W. Small,  T. Stauch,  T. Stein,  
 Yu-Chuan Su,  A. J. W. Thom,  A. Tkatchenko,  T. Tsuchimochi,  N. M. Tubman,  
 L. Vogt,  M. L. Vidal,  O. Vydrov,  M. A. Watson,  J. Wenzel,  
 M. de Wergifosse,  T. A. Wesolowski,  A. White,  J. Witte,  A. Yamada,  
 Jun Yang,  K. Yao,  S. Yeganeh,  S. R. Yost,  Zhi-Qiang You,  A. Zech,  
 Igor Ying Zhang,  Xing Zhang,  Yan Zhao,  Ying Zhu,  B. R. Brooks,  
 G. K. L. Chan,  C. J. Cramer,  M. S. Gordon,  W. J. Hehre,  A. Klamt,  
 M. W. Schmidt,  C. D. Sherrill,  D. G. Truhlar,  A. Aspuru-Guzik,  R. Baer,  
 A. T. Bell,  N. A. Besley,  Jeng-Da Chai,  A. E. DePrince, III,  
 R. A. DiStasio Jr.,  A. Dreuw,  B. D. Dunietz,  T. R. Furlani,  
 Chao-Ping Hsu,  Yousung Jung,  Jing Kong,  D. S. Lambrecht,  WanZhen Liang,  
 C. Ochsenfeld,  V. A. Rassolov,  L. V. Slipchenko,  J. E. Subotnik,  
 T. Van Voorhis,  J. M. Herbert,  A. I. Krylov,  P. M. W. Gill,  M. Head-Gordon

 Contributors to earlier versions of Q-Chem not listed above: 
 R. D. Adamson,  B. Austin,  J. Baker,  G. J. O. Beran,  K. Brandhorst,  
 S. T. Brown,  E. F. C. Byrd,  A. K. Chakraborty,  C.-L. Cheng,  
 Siu Hung Chien,  D. M. Chipman,  D. L. Crittenden,  H. Dachsel,  
 R. J. Doerksen,  A. D. Dutoi,  L. Fusti-Molnar,  W. A. Goddard III,  
 A. Golubeva-Zadorozhnaya,  S. R. Gwaltney,  G. Hawkins,  A. Heyden,  
 S. Hirata,  G. Kedziora,  F. J. Keil,  C. Kelley,  Jihan Kim,  R. A. King,  
 R. Z. Khaliullin,  P. P. Korambath,  W. Kurlancheek,  A. M. Lee,  M. S. Lee,  
 S. V. Levchenko,  Ching Yeh Lin,  D. Liotard,  R. C. Lochan,  I. Lotan,  
 P. E. Maslen,  N. Nair,  D. P. O'Neill,  D. Neuhauser,  E. Neuscamman,  
 C. M. Oana,  R. Olson,  B. Peters,  R. Peverati,  P. A. Pieniazek,  
 Y. M. Rhee,  J. Ritchie,  M. A. Rohrdanz,  E. Rosta,  N. J. Russ,  
 H. F. Schaefer III,  N. E. Schultz,  N. Shenvi,  A. C. Simmonett,  A. Sodt,  
 D. Stuck,  K. S. Thanthiriwatte,  V. Vanovschi,  Tao Wang,  A. Warshel,  
 C. F. Williams,  Q. Wu,  X. Xu,  W. Zhang

 Please cite Q-Chem as follows:
 Y. Shao et al., Mol. Phys. 113, 184-215 (2015)
 DOI: 10.1080/00268976.2014.952696

 Q-Chem 5.1.2 for Intel X86 EM64T Linux

 Parts of Q-Chem use Armadillo 8.300.2 (Tropical Shenanigans).
 http://arma.sourceforge.net/

 Q-Chem begins on Tue May  7 03:47:05 2019  

Host: 
0

     Scratch files written to /scratch/taweetham/qchem4151//
Input Ideriv = 1
Curr. Ideriv = -1
Max.  Ideriv = 1


!!********************************************.
!!******************Warning*******************.
!!Desired Analytical derivatives not available.
!!Finite difference job might take a long time.
!!********************************************.
!!********************************************.


 2-order derivative to be evaluated numerically with 1-order analytical derivatives

Checking the input file for inconsistencies... 	...done.

--------------------------------------------------------------
User input:
--------------------------------------------------------------
F=Br_t.out
$molecule
0 1
Br
P  1 2.259400
P  2 2.045258 1 95.224944
F  3 1.636624 2 98.636319 1 -180.000000 0
$end

$rem
   JOB_TYPE 	FREQUENCY
   BASIS 		6-311++G**
   METHOD	ccsd
   MEM_TOTAL	30000
   N_FROZEN_CORE      FC
$end


--------------------------------------------------------------
 ----------------------------------------------------------------
             Standard Nuclear Orientation (Angstroms)
    I     Atom           X                Y                Z
 ----------------------------------------------------------------
    1      Br      1.5908996919    -0.1526312163     0.0000000000
    2      P      -0.3586420368     0.9893737784    -0.0000000000
    3      P      -1.5488248824    -0.6739196655     0.0000000000
    4      F      -3.0077206033     0.0678089863    -0.0000000000
 ----------------------------------------------------------------
 Molecular Point Group                 Cs    NOp =  2
 Largest Abelian Subgroup              Cs    NOp =  2
 Nuclear Repulsion Energy =   373.7928241048 hartrees
 There are       37 alpha and       37 beta electrons
 Requested basis set is 6-311++G(d,p)
 There are 51 shells and 130 basis functions
 Total memory of 30000MB is distributed as follows: 
   QALLOC including MEM_STATIC uses 192MB
   MEM_STATIC is set to 192MB
   CCMAN JOB total memory use is  29808MB
 Warning: actual memory use might exceed 30000MB

 Total QAlloc Memory Limit    192 MB
 Mega-Array Size       188 MB
 MEM_STATIC part       192 MB

                       Distance Matrix (Angstroms)
             Br(  1)   P (  2)   P (  3)
   P (  2)  2.259400
   P (  3)  3.182705  2.045258
   F (  4)  4.603901  2.804799  1.636624

 A cutoff of  1.0D-14 yielded   1137 shell pairs
 There are      7766 function pairs (      8508 Cartesian)

 -------------------------------------------------------
 OpenMP Integral Computing Module                       
 Release: version 1.0, May 2013, Q-Chem Inc. Pittsburgh 
 -------------------------------------------------------
 Integral Job Info:
 Integral job number is                      11
 Integral operator is                         1
 short-range coefficients                     0
 long-range coefficients              100000000
 Omega coefficients                           0
 if combine SR and LR in K                    0
 Integral screening is                        0
 Integral computing path is                   2
 max size of driver memory is            800000
 size of driver memory is                593474
 size of scratch memory is             29623520
 max col of scratch BK array               1296
 max len of scratch array in speh3          155
 max len of scratch index in speh4           18
 max int batch size is                      520
 min int batch size is                       52
 fixed nKL is                                45
 max L of basis functions is                  2
 order of int derivative is                   0
 number of shells is                         51
 number of basis is                         136
 number of cartesian basis is               136
 number of contracted shell pairs          1137
 number of primitive shell pairs           3086
 maxK2 (contraction) of shell pair           36
 max number of K2 of shell pair               1
 max number of CS2 of shell pair            143
 max number of PS2 of shell pair            252
 mem total for path MDJ                  520540
 -------------------------------------------------------
 Smallest overlap matrix eigenvalue = 8.09E-04
 Guess from superposition of atomic densities
 Warning:  Energy on first SCF cycle will be non-variational
 SAD guess density has 74.000000 electrons

 -----------------------------------------------------------------------
  General SCF calculation program by
  Eric Jon Sundstrom, Paul Horn, Yuezhi Mao, Dmitri Zuev, Alec White,
  David Stuck, Shaama M.S., Shane Yost, Joonho Lee, David Small,
  Daniel Levine, Susi Lehtola, Hugh Burton, Evgeny Epifanovsky
 -----------------------------------------------------------------------
 Hartree-Fock
 using 4 threads for integral computing
 -------------------------------------------------------
 OpenMP Integral computing Module                
 Release: version 2.0, May 2017, Q-Chem Inc. Pleasanton 
 -------------------------------------------------------
 A restricted SCF calculation will be
 performed using DIIS
 SCF converges when DIIS error is below 1.0e-08
 ---------------------------------------
  Cycle       Energy         DIIS error
 ---------------------------------------
    1   -3353.5573608141      4.06e-02  
    2   -3353.2671695701      5.07e-03  
    3   -3353.3104512343      3.17e-03  
    4   -3353.3253716793      5.15e-04  
    5   -3353.3261400231      1.75e-04  
    6   -3353.3262728574      4.33e-05  
    7   -3353.3262851281      1.50e-05  
    8   -3353.3262867524      7.64e-06  
    9   -3353.3262870191      2.29e-06  
   10   -3353.3262870720      5.25e-07  
   11   -3353.3262870747      2.91e-07  
   12   -3353.3262870751      9.56e-08  
   13   -3353.3262870752      3.77e-08  
   14   -3353.3262870753      1.26e-08  
   15   -3353.3262870752      5.62e-09  Convergence criterion met
 ---------------------------------------
 SCF time:   CPU 11.16s  wall 4.00s 
 SCF   energy in the final basis set =    -3353.3262870752
 Total energy in the final basis set =    -3353.3262870752


 ------------------------------------------------------------------------------

   CCMAN2: suite of methods based on coupled cluster
           and equation of motion theories.

   Components:
   * libvmm-1.3-trunk
     by Evgeny Epifanovsky, Ilya Kaliman.
   * libtensor-2.5-trunk
     by Evgeny Epifanovsky, Michael Wormit, Dmitry Zuev, Sam Manzer, 
        Ilya Kaliman.
   * libcc-2.5-trunk
     by Evgeny Epifanovsky, Arik Landau, Tomasz Kus, Kirill Khistyaev, 
        Dmitry Zuev, Prashant Manohar, Xintian Feng, Anna Krylov, 
        Matthew Goldey, Alec White, Thomas Jagau, Kaushik Nanda, 
        Anastasia Gunina, Alexander Kunitsa, Joonho Lee.

   CCMAN original authors:
   Anna I. Krylov, C. David Sherrill, Steven R. Gwaltney,
   Edward F. C. Byrd (2000)
   Sergey V. Levchenko, Lyudmila V. Slipchenko, Tao Wang,
   Ana-Maria C. Cristian (2003)
   Piotr A. Pieniazek, C. Melania Oana, Evgeny Epifanovsky (2007)
   Prashant Manohar (2009)

 ------------------------------------------------------------------------------


 Allocating and initializing 29808MB of RAM...
 Calculation will run on 4 cores.


 Alpha MOs, Restricted
 -- Occupied --                  
-490.05  -80.06  -80.03  -65.18  -58.54  -58.54  -58.54  -26.32
  1 A'    2 A'    3 A'    4 A'    5 A'    6 A'    1 A"    7 A'                 
 -9.860  -7.594  -7.568  -7.473  -7.465  -7.465  -5.487  -5.485
  8 A'    9 A'   10 A'   11 A'   12 A'    2 A"   13 A'   14 A'                 
 -5.485  -5.460  -5.460  -5.459  -3.212  -3.209  -3.209  -3.199
  3 A"   15 A'   16 A'    4 A"   17 A'   18 A'    5 A"   19 A'                 
 -3.199  -1.622  -1.054  -0.919  -0.771  -0.694  -0.694  -0.611
  6 A"   20 A'   21 A'   22 A'   23 A'   24 A'    7 A"   25 A'                 
 -0.493  -0.470  -0.456  -0.397  -0.358
 26 A'    8 A"   27 A'   28 A'    9 A"                                         
 -- Virtual --                   
 -0.022   0.032   0.061   0.067   0.079   0.091   0.098   0.108
 10 A"   29 A'   30 A'   31 A'   11 A"   32 A'   33 A'   34 A'                 
  0.109   0.114   0.125   0.135   0.141   0.161   0.188   0.199
 12 A"   35 A'   13 A"   36 A'   37 A'   38 A'   39 A'   40 A'                 
  0.326   0.330   0.357   0.377   0.385   0.394   0.418   0.422
 41 A'   14 A"   42 A'   43 A'   15 A"   44 A'   16 A"   45 A'                 
  0.429   0.510   0.540   0.565   0.588   0.669   0.672   0.705
 46 A'   47 A'   48 A'   17 A"   49 A'   18 A"   50 A'   51 A'                 
  0.713   0.757   0.772   0.785   0.817   0.848   0.890   0.898
 19 A"   52 A'   20 A"   53 A'   54 A'   55 A'   21 A"   56 A'                 
  0.916   1.006   1.079   1.098   1.144   1.283   1.397   1.577
 57 A'   22 A"   23 A"   58 A'   59 A'   60 A'   61 A'   24 A"                 
  1.615   1.644   1.770   1.832   1.887   1.931   1.943   1.986
 62 A'   63 A'   25 A"   26 A"   64 A'   65 A'   66 A'   67 A'                 
  2.239   2.296   2.325   2.398   4.190   4.191   4.222   4.234
 68 A'   27 A"   69 A'   70 A'   28 A"   71 A'   29 A"   72 A'                 
  4.504   4.531   4.540   4.546   4.570   4.737   6.898   6.926
 73 A'   30 A"   74 A'   31 A"   75 A'   76 A'   32 A"   77 A'                 
  6.946   7.164   7.263   7.459   8.201   8.223   8.278  14.710
 78 A'   79 A'   80 A'   81 A'   33 A"   82 A'   83 A'   34 A"                 
 14.749  14.759  14.794  14.836  14.870  49.453  68.736 165.853
 35 A"   84 A'   85 A'   86 A'   87 A'   88 A'   89 A'   90 A'                 
166.068 293.885 293.906 293.9741028.391
 91 A'   36 A"   92 A'   93 A'   94 A'                                         

 Beta MOs, Restricted
 -- Occupied --                  
-490.05  -80.06  -80.03  -65.18  -58.54  -58.54  -58.54  -26.32
  1 A'    2 A'    3 A'    4 A'    5 A'    6 A'    1 A"    7 A'                 
 -9.860  -7.594  -7.568  -7.473  -7.465  -7.465  -5.487  -5.485
  8 A'    9 A'   10 A'   11 A'   12 A'    2 A"   13 A'   14 A'                 
 -5.485  -5.460  -5.460  -5.459  -3.212  -3.209  -3.209  -3.199
  3 A"   15 A'   16 A'    4 A"   17 A'   18 A'    5 A"   19 A'                 
 -3.199  -1.622  -1.054  -0.919  -0.771  -0.694  -0.694  -0.611
  6 A"   20 A'   21 A'   22 A'   23 A'   24 A'    7 A"   25 A'                 
 -0.493  -0.470  -0.456  -0.397  -0.358
 26 A'    8 A"   27 A'   28 A'    9 A"                                         
 -- Virtual --                   
 -0.022   0.032   0.061   0.067   0.079   0.091   0.098   0.108
 10 A"   29 A'   30 A'   31 A'   11 A"   32 A'   33 A'   34 A'                 
  0.109   0.114   0.125   0.135   0.141   0.161   0.188   0.199
 12 A"   35 A'   13 A"   36 A'   37 A'   38 A'   39 A'   40 A'                 
  0.326   0.330   0.357   0.377   0.385   0.394   0.418   0.422
 41 A'   14 A"   42 A'   43 A'   15 A"   44 A'   16 A"   45 A'                 
  0.429   0.510   0.540   0.565   0.588   0.669   0.672   0.705
 46 A'   47 A'   48 A'   17 A"   49 A'   18 A"   50 A'   51 A'                 
  0.713   0.757   0.772   0.785   0.817   0.848   0.890   0.898
 19 A"   52 A'   20 A"   53 A'   54 A'   55 A'   21 A"   56 A'                 
  0.916   1.006   1.079   1.098   1.144   1.283   1.397   1.577
 57 A'   22 A"   23 A"   58 A'   59 A'   60 A'   61 A'   24 A"                 
  1.615   1.644   1.770   1.832   1.887   1.931   1.943   1.986
 62 A'   63 A'   25 A"   26 A"   64 A'   65 A'   66 A'   67 A'                 
  2.239   2.296   2.325   2.398   4.190   4.191   4.222   4.234
 68 A'   27 A"   69 A'   70 A'   28 A"   71 A'   29 A"   72 A'                 
  4.504   4.531   4.540   4.546   4.570   4.737   6.898   6.926
 73 A'   30 A"   74 A'   31 A"   75 A'   76 A'   32 A"   77 A'                 
  6.946   7.164   7.263   7.459   8.201   8.223   8.278  14.710
 78 A'   79 A'   80 A'   81 A'   33 A"   82 A'   83 A'   34 A"                 
 14.749  14.759  14.794  14.836  14.870  49.453  68.736 165.853
 35 A"   84 A'   85 A'   86 A'   87 A'   88 A'   89 A'   90 A'                 
166.068 293.885 293.906 293.9741028.391
 91 A'   36 A"   92 A'   93 A'   94 A'                                         

 Occupation and symmetry of molecular orbitals

 Point group: Cs (2 irreducible representations).

                           A'   A"    All 
 ------------------------------------------
 All molecular orbitals:
  - Alpha                  94   36    130 
  - Beta                   94   36    130 
 ------------------------------------------
 Alpha orbitals:
  - Frozen occupied        16   4     20  
  - Active occupied        12   5     17  
  - Active virtual         66   27    93  
  - Frozen virtual         0    0     0   
 ------------------------------------------
 Beta orbitals:
  - Frozen occupied        16   4     20  
  - Active occupied        12   5     17  
  - Active virtual         66   27    93  
  - Frozen virtual         0    0     0   
 ------------------------------------------

 Import integrals:   CPU 0.00 s  wall 0.00 s

 Import integrals:   CPU 36.72 s  wall 9.47 s

 MP2 amplitudes:   CPU 0.14 s  wall 0.10 s

Running a double precision version
           CCSD T amplitudes will be solved using DIIS.

           Start     Size      MaxIter   EConv     TConv     
           3         7         100       1.00e-07  1.00e-05  
 ------------------------------------------------------------------------------
           Energy (a.u.)   Ediff      Tdiff       Comment
 ------------------------------------------------------------------------------
         -3354.03575578                           
     1   -3354.02645839   9.30e-03   7.85e-01     
     2   -3354.04792020   2.15e-02   1.00e-01     
     3   -3354.04768610   2.34e-04   4.33e-02     
     4   -3354.04994814   2.26e-03   1.58e-02     Switched to DIIS steps.
     5   -3354.05074270   7.95e-04   1.36e-02     
     6   -3354.05076828   2.56e-05   2.86e-03     
     7   -3354.05075830   9.98e-06   1.37e-03     
     8   -3354.05075848   1.85e-07   2.65e-04     
     9   -3354.05075870   2.14e-07   1.18e-04     
    10   -3354.05075840   2.97e-07   3.62e-05     
    11   -3354.05075862   2.20e-07   1.76e-05     
    12   -3354.05075865   2.78e-08   1.15e-05     
    13   -3354.05075863   1.37e-08   3.00e-06     
 ------------------------------------------------------------------------------
         -3354.05075863                           CCSD T converged.

End of double precision
 SCF energy                 = -3353.32628708
 MP2 energy                 = -3354.03575578
 CCSD correlation energy     =    -0.72447156
 CCSD total energy           = -3354.05075863

 CCSD  T1^2 = 0.0116  T2^2 = 0.2782  Leading amplitudes:

 Amplitude    Orbitals with energies
 -0.0233       7 (A") A                  ->    10 (A") A                  
              -0.6939                         -0.0225                     
 -0.0233       7 (A") B                  ->    10 (A") B                  
              -0.6939                         -0.0225                     
  0.0200       9 (A") A                  ->    15 (A") A                  
              -0.3577                          0.3852                     
  0.0200       9 (A") B                  ->    15 (A") B                  
              -0.3577                          0.3852                     

 Amplitude    Orbitals with energies
 -0.1458       9 (A") A      9 (A") B    ->    10 (A") A     10 (A") B    
              -0.3577       -0.3577           -0.0225       -0.0225       
  0.1458       9 (A") A      9 (A") B    ->    10 (A") B     10 (A") A    
              -0.3577       -0.3577           -0.0225       -0.0225       
  0.1458       9 (A") B      9 (A") A    ->    10 (A") A     10 (A") B    
              -0.3577       -0.3577           -0.0225       -0.0225       
 -0.1458       9 (A") B      9 (A") A    ->    10 (A") B     10 (A") A    
              -0.3577       -0.3577           -0.0225       -0.0225       

 Computing CCSD intemediates for later calculations in double precision
 Finished.

Running a double precision version
           CCSD Lambda amplitudes will be solved using DIIS.
           Start     Size      MaxIter   EConv     LConv     
           3         7         100       1.00e-07  1.00e-05  
 ------------------------------------------------------------------------------
            Enorm      Ldiff       Comment
 ------------------------------------------------------------------------------
     1     6.27e-02   4.50e-02     
     2     1.69e-02   7.17e-03     
     3     6.95e-03   1.90e-03     
     4     3.85e-03   1.30e-03     Switched to DIIS steps.
     5     1.03e-03   7.18e-04     
     6     4.76e-04   1.56e-04     
     7     1.36e-04   4.40e-05     
     8     5.56e-05   3.45e-06     
     9     2.09e-05   3.23e-06     
    10     8.52e-06   1.60e-06     
    11     3.59e-06   5.54e-07     
    12     1.13e-06   3.26e-07     
    13     4.72e-07   5.89e-08     
    14     2.07e-07   5.18e-08     
    15     8.77e-08   1.56e-08     
 ------------------------------------------------------------------------------
                                   CCSD Lambda converged.

 Computing density matrices in double precision...
           Orbital response amplitudes will be solved using DIIS.
           Start     Size      MaxIter   EConv     LConv     
           3         7         100       1.00e-06  1.00e-06  
 ------------------------------------------------------------------------------
            Enorm      Ldiff       Comment
 ------------------------------------------------------------------------------
     1     1.14e-01   4.12e-03     
     2     1.10e-01   1.16e-02     
     3     1.27e-01   2.49e-02     
     4     1.14e-02   5.44e-02     Switched to DIIS steps.
     5     5.28e-03   1.91e-03     
     6     1.16e-03   2.02e-06     
     7     3.45e-04   9.62e-05     
     8     1.39e-04   4.28e-05     
     9     4.41e-05   1.57e-05     
    10     1.54e-05   8.21e-06     
    11     4.15e-06   2.16e-06     
    12     1.02e-06   4.88e-07     
    13     4.30e-07   2.17e-07     
 ------------------------------------------------------------------------------
                                   Orbital response converged.

 Computing density matrices... Done.
 CCSD calculation:   CPU 437.63 s  wall 114.99 s

 Transferring MO TPDM to AO TPDM
 Transferring g2_o1o1o1o1
 Transferring g2_o1o1o1v1
 Transferring g2_o1o1v1v1
 Transferring g2_o1v1o1v1
 Transferring g2_o1v1v1v1
 Transferring g2_v1v1v1v1
 Adding separable TPDM
 Computing TPDM gradient
 --------------------------------------------------------
 2e gradient
  Atom          X               Y               Z
 --------------------------------------------------------
    1        -43.880502       12.701035       -0.000000  
    2          9.884377      -32.103117        0.000000  
    3         14.455180       23.907090       -0.000000  
    4         19.540945       -4.505008       -0.000000  
 --------------------------------------------------------
 --------------------------------------------------------
 Final gradient
  Atom          X               Y               Z
 --------------------------------------------------------
    1        -43.880502       12.701035       -0.000000  
    2          9.884377      -32.103117        0.000000  
    3         14.455180       23.907090       -0.000000  
    4         19.540945       -4.505008       -0.000000  
 --------------------------------------------------------
 Analytic gradient from two-electron contribution:   CPU 232.93 s  wall 65.92 s

 Total ccman2 time:   CPU 710.90 s  wall 191.59 s


 --------------------------------------------------------------
             Orbital Energies (a.u.) and Symmetries
 --------------------------------------------------------------

 Alpha MOs, Restricted
 -- Occupied --                  
-490.05  -80.06  -80.03  -65.18  -58.54  -58.54  -26.32   -9.86
  1 A'    2 A'    3 A'    4 A'    5 A'    6 A'    7 A'    8 A'                 
 -7.594  -7.568  -7.473  -7.465  -5.487  -5.485  -5.460  -5.460
  9 A'   10 A'   11 A'   12 A'   13 A'   14 A'   15 A'   16 A'                 
-58.538  -7.465  -5.485  -5.459  -3.212  -3.209  -3.199  -1.622
  1 A"    2 A"    3 A"    4 A"   17 A'   18 A'   19 A'   20 A'                 
 -1.054  -0.919  -0.771  -0.694  -0.611  -0.493  -0.456  -0.397
 21 A'   22 A'   23 A'   24 A'   25 A'   26 A'   27 A'   28 A'                 
 -3.209  -3.199  -0.694  -0.470  -0.358
  5 A"    6 A"    7 A"    8 A"    9 A"                                         
 -- Virtual --                   
  0.032   0.061   0.067   0.091   0.098   0.108   0.114   0.135
 29 A'   30 A'   31 A'   32 A'   33 A'   34 A'   35 A'   36 A'                 
  0.141   0.161   0.188   0.199   0.326   0.357   0.377   0.394
 37 A'   38 A'   39 A'   40 A'   41 A'   42 A'   43 A'   44 A'                 
  0.422   0.429   0.510   0.540   0.588   0.672   0.705   0.757
 45 A'   46 A'   47 A'   48 A'   49 A'   50 A'   51 A'   52 A'                 
  0.785   0.817   0.848   0.898   0.916   1.098   1.144   1.283
 53 A'   54 A'   55 A'   56 A'   57 A'   58 A'   59 A'   60 A'                 
  1.397   1.615   1.644   1.887   1.931   1.943   1.986   2.239
 61 A'   62 A'   63 A'   64 A'   65 A'   66 A'   67 A'   68 A'                 
  2.325   2.398   4.191   4.234   4.504   4.540   4.570   4.737
 69 A'   70 A'   71 A'   72 A'   73 A'   74 A'   75 A'   76 A'                 
  6.926   6.946   7.164   7.263   7.459   8.223   8.278  14.759
 77 A'   78 A'   79 A'   80 A'   81 A'   82 A'   83 A'   84 A'                 
 14.794  14.836  14.870  49.453  68.736 165.853 166.068 293.906
 85 A'   86 A'   87 A'   88 A'   89 A'   90 A'   91 A'   92 A'                 
293.9741028.391  -0.022   0.079   0.109   0.125   0.330   0.385
 93 A'   94 A'   10 A"   11 A"   12 A"   13 A"   14 A"   15 A"                 
  0.418   0.565   0.669   0.713   0.772   0.890   1.006   1.079
 16 A"   17 A"   18 A"   19 A"   20 A"   21 A"   22 A"   23 A"                 
  1.577   1.770   1.832   2.296   4.190   4.222   4.531   4.546
 24 A"   25 A"   26 A"   27 A"   28 A"   29 A"   30 A"   31 A"                 
  6.898   8.201  14.710  14.749 293.885
 32 A"   33 A"   34 A"   35 A"   36 A"                                         

 Beta MOs, Restricted
 -- Occupied --                  
-490.05  -80.06  -80.03  -65.18  -58.54  -58.54  -26.32   -9.86
  1 A'    2 A'    3 A'    4 A'    5 A'    6 A'    7 A'    8 A'                 
 -7.594  -7.568  -7.473  -7.465  -5.487  -5.485  -5.460  -5.460
  9 A'   10 A'   11 A'   12 A'   13 A'   14 A'   15 A'   16 A'                 
-58.538  -7.465  -5.485  -5.459  -3.212  -3.209  -3.199  -1.622
  1 A"    2 A"    3 A"    4 A"   17 A'   18 A'   19 A'   20 A'                 
 -1.054  -0.919  -0.771  -0.694  -0.611  -0.493  -0.456  -0.397
 21 A'   22 A'   23 A'   24 A'   25 A'   26 A'   27 A'   28 A'                 
 -3.209  -3.199  -0.694  -0.470  -0.358
  5 A"    6 A"    7 A"    8 A"    9 A"                                         
 -- Virtual --                   
  0.032   0.061   0.067   0.091   0.098   0.108   0.114   0.135
 29 A'   30 A'   31 A'   32 A'   33 A'   34 A'   35 A'   36 A'                 
  0.141   0.161   0.188   0.199   0.326   0.357   0.377   0.394
 37 A'   38 A'   39 A'   40 A'   41 A'   42 A'   43 A'   44 A'                 
  0.422   0.429   0.510   0.540   0.588   0.672   0.705   0.757
 45 A'   46 A'   47 A'   48 A'   49 A'   50 A'   51 A'   52 A'                 
  0.785   0.817   0.848   0.898   0.916   1.098   1.144   1.283
 53 A'   54 A'   55 A'   56 A'   57 A'   58 A'   59 A'   60 A'                 
  1.397   1.615   1.644   1.887   1.931   1.943   1.986   2.239
 61 A'   62 A'   63 A'   64 A'   65 A'   66 A'   67 A'   68 A'                 
  2.325   2.398   4.191   4.234   4.504   4.540   4.570   4.737
 69 A'   70 A'   71 A'   72 A'   73 A'   74 A'   75 A'   76 A'                 
  6.926   6.946   7.164   7.263   7.459   8.223   8.278  14.759
 77 A'   78 A'   79 A'   80 A'   81 A'   82 A'   83 A'   84 A'                 
 14.794  14.836  14.870  49.453  68.736 165.853 166.068 293.906
 85 A'   86 A'   87 A'   88 A'   89 A'   90 A'   91 A'   92 A'                 
293.9741028.391  -0.022   0.079   0.109   0.125   0.330   0.385
 93 A'   94 A'   10 A"   11 A"   12 A"   13 A"   14 A"   15 A"                 
  0.418   0.565   0.669   0.713   0.772   0.890   1.006   1.079
 16 A"   17 A"   18 A"   19 A"   20 A"   21 A"   22 A"   23 A"                 
  1.577   1.770   1.832   2.296   4.190   4.222   4.531   4.546
 24 A"   25 A"   26 A"   27 A"   28 A"   29 A"   30 A"   31 A"                 
  6.898   8.201  14.710  14.749 293.885
 32 A"   33 A"   34 A"   35 A"   36 A"                                         
 --------------------------------------------------------------

          Ground-State Mulliken Net Atomic Charges

     Atom                 Charge (a.u.)
  ----------------------------------------
      1 Br                   -0.230337
      2 P                     0.302177
      3 P                     0.130031
      4 F                    -0.201871
  ----------------------------------------
  Sum of atomic charges =     0.000000

 -----------------------------------------------------------------
                    Cartesian Multipole Moments
 -----------------------------------------------------------------
    Charge (ESU x 10^10)
                -0.0000
    Dipole Moment (Debye)
         X       0.3043      Y      -0.1079      Z      -0.0000
       Tot       0.3229
    Quadrupole Moments (Debye-Ang)
        XX     -55.6095     XY       0.7793     YY     -49.9379
        XZ       0.0000     YZ       0.0000     ZZ     -49.4263
    Octopole Moments (Debye-Ang^2)
       XXX      56.0475    XXY      -7.1997    XYY      10.2487
       YYY      -4.6709    XXZ      -0.0000    XYZ      -0.0000
       YYZ      -0.0000    XZZ       8.1668    YZZ      -1.4698
       ZZZ      -0.0000
    Hexadecapole Moments (Debye-Ang^3)
      XXXX    -885.5577   XXXY      -6.5913   XXYY    -161.1012
      XYYY     -11.1960   YYYY    -190.1352   XXXZ       0.0000
      XXYZ       0.0000   XYYZ       0.0000   YYYZ      -0.0000
      XXZZ    -145.5002   XYZZ      -2.6092   YYZZ     -42.1947
      XZZZ       0.0000   YZZZ      -0.0000   ZZZZ     -68.4805
 -----------------------------------------------------------------
 DrvMan completing analytic gradient of the correlated energy
 Correlated dipole moment
            1
    1   0.1197395
    2  -0.0424663
    3  -0.0000000
 Energy read as -3354.050758635
 Full Analytical Gradient: (in a.u., or Hartree/Bohr)
             1             2             3             4
    1   -0.00000625   -0.00005262    0.00017424   -0.00011537
    2    0.00001137   -0.00010506    0.00003409    0.00005961
    3   -0.00000000   -0.00000000    0.00000000   -0.00000000
 Gradient time:  CPU 0.73 s  wall 0.76 s
 ######################################################
 ######################################################
 # Starting finite difference calculation for IDERIV  #
 Finite diff step size:  1.88973e-03 a.u.
 ----------------------------------------------------------------
             Standard Nuclear Orientation (Angstroms)
    I     Atom           X                Y                Z
 ----------------------------------------------------------------
    1      Br      1.5918996919    -0.1526312163     0.0000000000
    2      P      -0.3586420368     0.9893737784    -0.0000000000
    3      P      -1.5488248824    -0.6739196655     0.0000000000
    4      F      -3.0077206033     0.0678089863    -0.0000000000
 ----------------------------------------------------------------
 Nuclear Repulsion Energy =   373.7109792713 hartrees
 There are       37 alpha and       37 beta electrons

                       Distance Matrix (Angstroms)
             Br(  1)   P (  2)   P (  3)
   P (  2)  2.260263
   P (  3)  3.183692  2.045258
   F (  4)  4.604900  2.804799  1.636624

 Requested basis set is 6-311++G(d,p)
 There are 51 shells and 130 basis functions
 A cutoff of  1.0D-14 yielded   1137 shell pairs
 There are      7766 function pairs (      8508 Cartesian)
 Smallest overlap matrix eigenvalue = 8.10E-04
 Guess MOs from SCF MO coefficient file

 -----------------------------------------------------------------------
  General SCF calculation program by
  Eric Jon Sundstrom, Paul Horn, Yuezhi Mao, Dmitri Zuev, Alec White,
  David Stuck, Shaama M.S., Shane Yost, Joonho Lee, David Small,
  Daniel Levine, Susi Lehtola, Hugh Burton, Evgeny Epifanovsky
 -----------------------------------------------------------------------
 Hartree-Fock
 using 4 threads for integral computing
 -------------------------------------------------------
 OpenMP Integral computing Module                
 Release: version 2.0, May 2017, Q-Chem Inc. Pleasanton 
 -------------------------------------------------------
 A restricted SCF calculation will be
 performed using DIIS
 SCF converges when DIIS error is below 1.0e-08
 ---------------------------------------
  Cycle       Energy         DIIS error
 ---------------------------------------
    1   -3353.3262839619      6.00e-06  
    2   -3353.3262840774      1.59e-06  
    3   -3353.3262840880      7.63e-07  
    4   -3353.3262840900      2.33e-07  
    5   -3353.3262840904      1.04e-07  
    6   -3353.3262840905      4.49e-08  
    7   -3353.3262840905      2.38e-08  
    8   -3353.3262840905      8.24e-09  Convergence criterion met
 ---------------------------------------
 SCF time:   CPU 5.91s  wall 2.00s 
 SCF   energy in the final basis set =    -3353.3262840905
 Total energy in the final basis set =    -3353.3262840905


 ------------------------------------------------------------------------------

   CCMAN2: suite of methods based on coupled cluster
           and equation of motion theories.

   Components:
   * libvmm-1.3-trunk
     by Evgeny Epifanovsky, Ilya Kaliman.
   * libtensor-2.5-trunk
     by Evgeny Epifanovsky, Michael Wormit, Dmitry Zuev, Sam Manzer, 
        Ilya Kaliman.
   * libcc-2.5-trunk
     by Evgeny Epifanovsky, Arik Landau, Tomasz Kus, Kirill Khistyaev, 
        Dmitry Zuev, Prashant Manohar, Xintian Feng, Anna Krylov, 
        Matthew Goldey, Alec White, Thomas Jagau, Kaushik Nanda, 
        Anastasia Gunina, Alexander Kunitsa, Joonho Lee.

   CCMAN original authors:
   Anna I. Krylov, C. David Sherrill, Steven R. Gwaltney,
   Edward F. C. Byrd (2000)
   Sergey V. Levchenko, Lyudmila V. Slipchenko, Tao Wang,
   Ana-Maria C. Cristian (2003)
   Piotr A. Pieniazek, C. Melania Oana, Evgeny Epifanovsky (2007)
   Prashant Manohar (2009)

 ------------------------------------------------------------------------------


 Allocating and initializing 29808MB of RAM...
 Calculation will run on 4 cores.


 Alpha MOs, Restricted
 -- Occupied --                  
-490.05  -80.06  -80.03  -65.18  -58.54  -58.54  -58.54  -26.32
  1 A     2 A     3 A     4 A     5 A     6 A     7 A     8 A                  
 -9.860  -7.594  -7.568  -7.473  -7.465  -7.465  -5.487  -5.485
  9 A    10 A    11 A    12 A    13 A    14 A    15 A    16 A                  
 -5.485  -5.460  -5.460  -5.459  -3.212  -3.209  -3.209  -3.199
 17 A    18 A    19 A    20 A    21 A    22 A    23 A    24 A                  
 -3.199  -1.622  -1.054  -0.919  -0.771  -0.694  -0.694  -0.611
 25 A    26 A    27 A    28 A    29 A    30 A    31 A    32 A                  
 -0.493  -0.470  -0.456  -0.397  -0.358
 33 A    34 A    35 A    36 A    37 A                                          
 -- Virtual --                   
 -0.022   0.032   0.061   0.067   0.079   0.091   0.098   0.108
 38 A    39 A    40 A    41 A    42 A    43 A    44 A    45 A                  
  0.109   0.114   0.125   0.135   0.141   0.161   0.188   0.199
 46 A    47 A    48 A    49 A    50 A    51 A    52 A    53 A                  
  0.326   0.330   0.357   0.377   0.385   0.394   0.418   0.422
 54 A    55 A    56 A    57 A    58 A    59 A    60 A    61 A                  
  0.429   0.510   0.540   0.565   0.588   0.669   0.672   0.705
 62 A    63 A    64 A    65 A    66 A    67 A    68 A    69 A                  
  0.713   0.757   0.773   0.785   0.817   0.848   0.890   0.898
 70 A    71 A    72 A    73 A    74 A    75 A    76 A    77 A                  
  0.916   1.006   1.079   1.098   1.144   1.283   1.396   1.577
 78 A    79 A    80 A    81 A    82 A    83 A    84 A    85 A                  
  1.615   1.644   1.770   1.831   1.887   1.931   1.943   1.986
 86 A    87 A    88 A    89 A    90 A    91 A    92 A    93 A                  
  2.239   2.296   2.325   2.398   4.189   4.191   4.222   4.234
 94 A    95 A    96 A    97 A    98 A    99 A   100 A   101 A                  
  4.503   4.531   4.540   4.546   4.570   4.737   6.897   6.926
102 A   103 A   104 A   105 A   106 A   107 A   108 A   109 A                  
  6.946   7.164   7.263   7.458   8.201   8.223   8.278  14.710
110 A   111 A   112 A   113 A   114 A   115 A   116 A   117 A                  
 14.749  14.759  14.794  14.836  14.870  49.453  68.736 165.853
118 A   119 A   120 A   121 A   122 A   123 A   124 A   125 A                  
166.068 293.885 293.906 293.9741028.391
126 A   127 A   128 A   129 A   130 A                                          

 Beta MOs, Restricted
 -- Occupied --                  
-490.05  -80.06  -80.03  -65.18  -58.54  -58.54  -58.54  -26.32
  1 A     2 A     3 A     4 A     5 A     6 A     7 A     8 A                  
 -9.860  -7.594  -7.568  -7.473  -7.465  -7.465  -5.487  -5.485
  9 A    10 A    11 A    12 A    13 A    14 A    15 A    16 A                  
 -5.485  -5.460  -5.460  -5.459  -3.212  -3.209  -3.209  -3.199
 17 A    18 A    19 A    20 A    21 A    22 A    23 A    24 A                  
 -3.199  -1.622  -1.054  -0.919  -0.771  -0.694  -0.694  -0.611
 25 A    26 A    27 A    28 A    29 A    30 A    31 A    32 A                  
 -0.493  -0.470  -0.456  -0.397  -0.358
 33 A    34 A    35 A    36 A    37 A                                          
 -- Virtual --                   
 -0.022   0.032   0.061   0.067   0.079   0.091   0.098   0.108
 38 A    39 A    40 A    41 A    42 A    43 A    44 A    45 A                  
  0.109   0.114   0.125   0.135   0.141   0.161   0.188   0.199
 46 A    47 A    48 A    49 A    50 A    51 A    52 A    53 A                  
  0.326   0.330   0.357   0.377   0.385   0.394   0.418   0.422
 54 A    55 A    56 A    57 A    58 A    59 A    60 A    61 A                  
  0.429   0.510   0.540   0.565   0.588   0.669   0.672   0.705
 62 A    63 A    64 A    65 A    66 A    67 A    68 A    69 A                  
  0.713   0.757   0.773   0.785   0.817   0.848   0.890   0.898
 70 A    71 A    72 A    73 A    74 A    75 A    76 A    77 A                  
  0.916   1.006   1.079   1.098   1.144   1.283   1.396   1.577
 78 A    79 A    80 A    81 A    82 A    83 A    84 A    85 A                  
  1.615   1.644   1.770   1.831   1.887   1.931   1.943   1.986
 86 A    87 A    88 A    89 A    90 A    91 A    92 A    93 A                  
  2.239   2.296   2.325   2.398   4.189   4.191   4.222   4.234
 94 A    95 A    96 A    97 A    98 A    99 A   100 A   101 A                  
  4.503   4.531   4.540   4.546   4.570   4.737   6.897   6.926
102 A   103 A   104 A   105 A   106 A   107 A   108 A   109 A                  
  6.946   7.164   7.263   7.458   8.201   8.223   8.278  14.710
110 A   111 A   112 A   113 A   114 A   115 A   116 A   117 A                  
 14.749  14.759  14.794  14.836  14.870  49.453  68.736 165.853
118 A   119 A   120 A   121 A   122 A   123 A   124 A   125 A                  
166.068 293.885 293.906 293.9741028.391
126 A   127 A   128 A   129 A   130 A                                          

 Occupation and symmetry of molecular orbitals

 Point group: C1 (1 irreducible representation).

                           A     All 
 -------------------------------------
 All molecular orbitals:
  - Alpha                  130   130 
  - Beta                   130   130 
 -------------------------------------
 Alpha orbitals:
  - Frozen occupied        20    20  
  - Active occupied        17    17  
  - Active virtual         93    93  
  - Frozen virtual         0     0   
 -------------------------------------
 Beta orbitals:
  - Frozen occupied        20    20  
  - Active occupied        17    17  
  - Active virtual         93    93  
  - Frozen virtual         0     0   
 -------------------------------------

 Import integrals:   CPU 0.00 s  wall 0.00 s

 Import integrals:   CPU 41.22 s  wall 10.78 s

 MP2 amplitudes:   CPU 0.12 s  wall 0.09 s

Running a double precision version
           CCSD T amplitudes will be solved using DIIS.

           Start     Size      MaxIter   EConv     TConv     
           3         7         100       1.00e-07  1.00e-05  
 ------------------------------------------------------------------------------
           Energy (a.u.)   Ediff      Tdiff       Comment
 ------------------------------------------------------------------------------
         -3354.03574790                           
     1   -3354.02645512   9.29e-03   7.85e-01     
     2   -3354.04791901   2.15e-02   1.00e-01     
     3   -3354.04768508   2.34e-04   4.33e-02     
     4   -3354.04994763   2.26e-03   1.58e-02     Switched to DIIS steps.
     5   -3354.05074248   7.95e-04   1.36e-02     
     6   -3354.05076808   2.56e-05   2.86e-03     
     7   -3354.05075811   9.98e-06   1.37e-03     
     8   -3354.05075829   1.88e-07   2.65e-04     
     9   -3354.05075851   2.17e-07   1.18e-04     
    10   -3354.05075821   2.97e-07   3.63e-05     
    11   -3354.05075843   2.20e-07   1.77e-05     
    12   -3354.05075846   2.79e-08   1.15e-05     
    13   -3354.05075845   1.37e-08   3.01e-06     
 ------------------------------------------------------------------------------
         -3354.05075845                           CCSD T converged.

End of double precision
 SCF energy                 = -3353.32628409
 MP2 energy                 = -3354.03574790
 CCSD correlation energy     =    -0.72447436
 CCSD total energy           = -3354.05075845

 CCSD  T1^2 = 0.0116  T2^2 = 0.2782  Leading amplitudes:

 Amplitude    Orbitals with energies
 -0.0233       31 (A) A                  ->    38 (A) A                   
              -0.6939                         -0.0225                     
 -0.0233       31 (A) B                  ->    38 (A) B                   
              -0.6939                         -0.0225                     
  0.0200       37 (A) A                  ->    58 (A) A                   
              -0.3577                          0.3852                     
  0.0200       37 (A) B                  ->    58 (A) B                   
              -0.3577                          0.3852                     

 Amplitude    Orbitals with energies
 -0.1457       37 (A) A      37 (A) B    ->    38 (A) A      38 (A) B     
              -0.3577       -0.3577           -0.0225       -0.0225       
  0.1457       37 (A) A      37 (A) B    ->    38 (A) B      38 (A) A     
              -0.3577       -0.3577           -0.0225       -0.0225       
  0.1457       37 (A) B      37 (A) A    ->    38 (A) A      38 (A) B     
              -0.3577       -0.3577           -0.0225       -0.0225       
 -0.1457       37 (A) B      37 (A) A    ->    38 (A) B      38 (A) A     
              -0.3577       -0.3577           -0.0225       -0.0225       

 Computing CCSD intemediates for later calculations in double precision
 Finished.

Running a double precision version
           CCSD Lambda amplitudes will be solved using DIIS.
           Start     Size      MaxIter   EConv     LConv     
           3         7         100       1.00e-07  1.00e-05  
 ------------------------------------------------------------------------------
            Enorm      Ldiff       Comment
 ------------------------------------------------------------------------------
     1     6.27e-02   4.50e-02     
     2     1.69e-02   7.18e-03     
     3     6.95e-03   1.90e-03     
     4     3.85e-03   1.30e-03     Switched to DIIS steps.
     5     1.03e-03   7.18e-04     
     6     4.77e-04   1.56e-04     
     7     1.36e-04   4.40e-05     
     8     5.56e-05   3.45e-06     
     9     2.09e-05   3.23e-06     
    10     8.53e-06   1.61e-06     
    11     3.59e-06   5.54e-07     
    12     1.13e-06   3.26e-07     
    13     4.71e-07   5.88e-08     
    14     2.06e-07   5.17e-08     
    15     8.73e-08   1.56e-08     
 ------------------------------------------------------------------------------
                                   CCSD Lambda converged.

 Computing density matrices in double precision...
           Orbital response amplitudes will be solved using DIIS.
           Start     Size      MaxIter   EConv     LConv     
           3         7         100       1.00e-06  1.00e-06  
 ------------------------------------------------------------------------------
            Enorm      Ldiff       Comment
 ------------------------------------------------------------------------------
     1     1.14e-01   4.14e-03     
     2     1.10e-01   1.16e-02     
     3     1.27e-01   2.50e-02     
     4     1.14e-02   5.45e-02     Switched to DIIS steps.
     5     5.25e-03   1.90e-03     
     6     1.16e-03   6.56e-07     
     7     3.45e-04   9.61e-05     
     8     1.39e-04   4.28e-05     
     9     4.41e-05   1.57e-05     
    10     1.54e-05   8.23e-06     
    11     4.16e-06   2.17e-06     
    12     1.02e-06   4.91e-07     
    13     4.31e-07   2.17e-07     
 ------------------------------------------------------------------------------
                                   Orbital response converged.

 Computing density matrices... Done.
 CCSD calculation:   CPU 1446.10 s  wall 369.30 s

 Transferring MO TPDM to AO TPDM
 Transferring g2_o1o1o1o1
 Transferring g2_o1o1o1v1
 Transferring g2_o1o1v1v1
 Transferring g2_o1v1o1v1
 Transferring g2_o1v1v1v1
 Transferring g2_v1v1v1v1
 Adding separable TPDM
 Computing TPDM gradient
 --------------------------------------------------------
 2e gradient
  Atom          X               Y               Z
 --------------------------------------------------------
    1        -43.861459       12.688007        0.000000  
    2          9.872875      -32.087467       -0.000000  
    3         14.448704       23.904178        0.000000  
    4         19.539880       -4.504718       -0.000000  
 --------------------------------------------------------
 --------------------------------------------------------
 Final gradient
  Atom          X               Y               Z
 --------------------------------------------------------
    1        -43.861459       12.688007        0.000000  
    2          9.872875      -32.087467       -0.000000  
    3         14.448704       23.904178        0.000000  
    4         19.539880       -4.504718       -0.000000  
 --------------------------------------------------------
 Analytic gradient from two-electron contribution:   CPU 247.83 s  wall 71.01 s

 Total ccman2 time:   CPU 1739.02 s  wall 452.40 s


 --------------------------------------------------------------

                    Orbital Energies (a.u.)
 --------------------------------------------------------------

 Alpha MOs
 -- Occupied --
******* -80.058 -80.028 -65.180 -58.540 -58.538 -58.538 -26.323
 -9.860  -7.594  -7.568  -7.473  -7.465  -7.465  -5.487  -5.485
 -5.485  -5.460  -5.460  -5.459  -3.212  -3.209  -3.209  -3.199
 -3.199  -1.622  -1.054  -0.919  -0.771  -0.694  -0.694  -0.611
 -0.493  -0.470  -0.456  -0.397  -0.358
 -- Virtual --
 -0.022   0.032   0.061   0.067   0.079   0.091   0.098   0.108
  0.109   0.114   0.125   0.135   0.141   0.161   0.188   0.199
  0.326   0.330   0.357   0.377   0.385   0.394   0.418   0.422
  0.429   0.510   0.540   0.565   0.588   0.669   0.672   0.705
  0.713   0.757   0.773   0.785   0.817   0.848   0.890   0.898
  0.916   1.006   1.079   1.098   1.144   1.283   1.396   1.577
  1.615   1.644   1.770   1.831   1.887   1.931   1.943   1.986
  2.239   2.296   2.325   2.398   4.189   4.191   4.222   4.234
  4.503   4.531   4.540   4.546   4.570   4.737   6.897   6.926
  6.946   7.164   7.263   7.458   8.201   8.223   8.278  14.710
 14.749  14.759  14.794  14.836  14.870  49.453  68.736 165.853
166.068 293.885 293.906 293.9741028.391
 --------------------------------------------------------------

          Ground-State Mulliken Net Atomic Charges

     Atom                 Charge (a.u.)
  ----------------------------------------
      1 Br                   -0.230482
      2 P                     0.302268
      3 P                     0.130052
      4 F                    -0.201838
  ----------------------------------------
  Sum of atomic charges =     0.000000

 -----------------------------------------------------------------
                    Cartesian Multipole Moments
 -----------------------------------------------------------------
    Charge (ESU x 10^10)
                 0.0000
    Dipole Moment (Debye)
         X       0.3010      Y      -0.1075      Z      -0.0000
       Tot       0.3197
    Quadrupole Moments (Debye-Ang)
        XX     -55.6103     XY       0.7788     YY     -49.9380
        XZ       0.0000     YZ      -0.0000     ZZ     -49.4277
    Octopole Moments (Debye-Ang^2)
       XXX      55.9798    XXY      -7.2006    XYY      10.2254
       YYY      -4.6690    XXZ      -0.0000    XYZ      -0.0000
       YYZ      -0.0000    XZZ       8.1437    YZZ      -1.4701
       ZZZ      -0.0000
    Hexadecapole Moments (Debye-Ang^3)
      XXXX    -885.8821   XXXY      -6.5914   XXYY    -161.1643
      XYYY     -11.1885   YYYY    -190.1307   XXXZ       0.0000
      XXYZ       0.0000   XYYZ       0.0000   YYYZ      -0.0000
      XXZZ    -145.5627   XYZZ      -2.6061   YYZZ     -42.1950
      XZZZ       0.0000   YZZZ      -0.0000   ZZZZ     -68.4846
 -----------------------------------------------------------------
 DrvMan completing analytic gradient of the correlated energy
 Correlated dipole moment
            1
    1   0.1184381
    2  -0.0423001
    3  -0.0000000
 Energy read as -3354.050758448
 Full Analytical Gradient: (in a.u., or Hartree/Bohr)
             1             2             3             4
    1    0.00020776   -0.00023062    0.00015287   -0.00013001
    2   -0.00008328   -0.00002923    0.00006086    0.00005165
    3    0.00000000   -0.00000000   -0.00000000    0.00000000
 Gradient time:  CPU 0.77 s  wall 0.83 s
 ----------------------------------------------------------------
             Standard Nuclear Orientation (Angstroms)
    I     Atom           X                Y                Z
 ----------------------------------------------------------------
    1      Br      1.5898996919    -0.1526312163     0.0000000000
    2      P      -0.3586420368     0.9893737784    -0.0000000000
    3      P      -1.5488248824    -0.6739196655     0.0000000000
    4      F      -3.0077206033     0.0678089863    -0.0000000000
 ----------------------------------------------------------------
 Nuclear Repulsion Energy =   373.8747185970 hartrees
 There are       37 alpha and       37 beta electrons

                       Distance Matrix (Angstroms)
             Br(  1)   P (  2)   P (  3)
   P (  2)  2.258537
   P (  3)  3.181719  2.045258
   F (  4)  4.602902  2.804799  1.636624

 Requested basis set is 6-311++G(d,p)
 There are 51 shells and 130 basis functions
 A cutoff of  1.0D-14 yielded   1137 shell pairs
 There are      7766 function pairs (      8508 Cartesian)
 Smallest overlap matrix eigenvalue = 8.09E-04
 Guess MOs from SCF MO coefficient file

 -----------------------------------------------------------------------
  General SCF calculation program by
  Eric Jon Sundstrom, Paul Horn, Yuezhi Mao, Dmitri Zuev, Alec White,
  David Stuck, Shaama M.S., Shane Yost, Joonho Lee, David Small,
  Daniel Levine, Susi Lehtola, Hugh Burton, Evgeny Epifanovsky
 -----------------------------------------------------------------------
 Hartree-Fock
 using 4 threads for integral computing
 -------------------------------------------------------
 OpenMP Integral computing Module                
 Release: version 2.0, May 2017, Q-Chem Inc. Pleasanton 
 -------------------------------------------------------
 A restricted SCF calculation will be
 performed using DIIS
 SCF converges when DIIS error is below 1.0e-08
 ---------------------------------------
  Cycle       Energy         DIIS error
 ---------------------------------------
    1   -3353.3262891063      1.20e-05  
    2   -3353.3262895686      3.19e-06  
    3   -3353.3262896108      1.53e-06  
    4   -3353.3262896189      4.67e-07  
    5   -3353.3262896203      2.08e-07  
    6   -3353.3262896207      8.95e-08  
    7   -3353.3262896209      4.74e-08  
    8   -3353.3262896209      1.65e-08  
    9   -3353.3262896209      5.68e-09  Convergence criterion met
 ---------------------------------------
 SCF time:   CPU 6.66s  wall 2.00s 
 SCF   energy in the final basis set =    -3353.3262896209
 Total energy in the final basis set =    -3353.3262896209


 ------------------------------------------------------------------------------

   CCMAN2: suite of methods based on coupled cluster
           and equation of motion theories.

   Components:
   * libvmm-1.3-trunk
     by Evgeny Epifanovsky, Ilya Kaliman.
   * libtensor-2.5-trunk
     by Evgeny Epifanovsky, Michael Wormit, Dmitry Zuev, Sam Manzer, 
        Ilya Kaliman.
   * libcc-2.5-trunk
     by Evgeny Epifanovsky, Arik Landau, Tomasz Kus, Kirill Khistyaev, 
        Dmitry Zuev, Prashant Manohar, Xintian Feng, Anna Krylov, 
        Matthew Goldey, Alec White, Thomas Jagau, Kaushik Nanda, 
        Anastasia Gunina, Alexander Kunitsa, Joonho Lee.

   CCMAN original authors:
   Anna I. Krylov, C. David Sherrill, Steven R. Gwaltney,
   Edward F. C. Byrd (2000)
   Sergey V. Levchenko, Lyudmila V. Slipchenko, Tao Wang,
   Ana-Maria C. Cristian (2003)
   Piotr A. Pieniazek, C. Melania Oana, Evgeny Epifanovsky (2007)
   Prashant Manohar (2009)

 ------------------------------------------------------------------------------


 Allocating and initializing 29808MB of RAM...
 Calculation will run on 4 cores.


 Alpha MOs, Restricted
 -- Occupied --                  
-490.05  -80.06  -80.03  -65.18  -58.54  -58.54  -58.54  -26.32
  1 A     2 A     3 A     4 A     5 A     6 A     7 A     8 A                  
 -9.860  -7.594  -7.568  -7.473  -7.465  -7.465  -5.487  -5.485
  9 A    10 A    11 A    12 A    13 A    14 A    15 A    16 A                  
 -5.485  -5.460  -5.460  -5.459  -3.212  -3.209  -3.209  -3.199
 17 A    18 A    19 A    20 A    21 A    22 A    23 A    24 A                  
 -3.199  -1.622  -1.055  -0.919  -0.771  -0.694  -0.694  -0.611
 25 A    26 A    27 A    28 A    29 A    30 A    31 A    32 A                  
 -0.493  -0.470  -0.456  -0.397  -0.358
 33 A    34 A    35 A    36 A    37 A                                          
 -- Virtual --                   
 -0.022   0.032   0.061   0.067   0.079   0.091   0.098   0.108
 38 A    39 A    40 A    41 A    42 A    43 A    44 A    45 A                  
  0.109   0.114   0.125   0.135   0.141   0.161   0.188   0.199
 46 A    47 A    48 A    49 A    50 A    51 A    52 A    53 A                  
  0.326   0.330   0.357   0.377   0.385   0.394   0.418   0.422
 54 A    55 A    56 A    57 A    58 A    59 A    60 A    61 A                  
  0.429   0.510   0.540   0.565   0.588   0.668   0.672   0.704
 62 A    63 A    64 A    65 A    66 A    67 A    68 A    69 A                  
  0.713   0.757   0.772   0.785   0.817   0.848   0.890   0.898
 70 A    71 A    72 A    73 A    74 A    75 A    76 A    77 A                  
  0.916   1.006   1.079   1.098   1.144   1.283   1.397   1.577
 78 A    79 A    80 A    81 A    82 A    83 A    84 A    85 A                  
  1.615   1.644   1.770   1.832   1.887   1.931   1.943   1.986
 86 A    87 A    88 A    89 A    90 A    91 A    92 A    93 A                  
  2.239   2.296   2.325   2.398   4.190   4.191   4.222   4.234
 94 A    95 A    96 A    97 A    98 A    99 A   100 A   101 A                  
  4.504   4.531   4.540   4.546   4.570   4.738   6.898   6.926
102 A   103 A   104 A   105 A   106 A   107 A   108 A   109 A                  
  6.946   7.164   7.263   7.459   8.201   8.223   8.278  14.711
110 A   111 A   112 A   113 A   114 A   115 A   116 A   117 A                  
 14.749  14.759  14.794  14.836  14.870  49.453  68.736 165.853
118 A   119 A   120 A   121 A   122 A   123 A   124 A   125 A                  
166.068 293.885 293.906 293.9751028.391
126 A   127 A   128 A   129 A   130 A                                          

 Beta MOs, Restricted
 -- Occupied --                  
-490.05  -80.06  -80.03  -65.18  -58.54  -58.54  -58.54  -26.32
  1 A     2 A     3 A     4 A     5 A     6 A     7 A     8 A                  
 -9.860  -7.594  -7.568  -7.473  -7.465  -7.465  -5.487  -5.485
  9 A    10 A    11 A    12 A    13 A    14 A    15 A    16 A                  
 -5.485  -5.460  -5.460  -5.459  -3.212  -3.209  -3.209  -3.199
 17 A    18 A    19 A    20 A    21 A    22 A    23 A    24 A                  
 -3.199  -1.622  -1.055  -0.919  -0.771  -0.694  -0.694  -0.611
 25 A    26 A    27 A    28 A    29 A    30 A    31 A    32 A                  
 -0.493  -0.470  -0.456  -0.397  -0.358
 33 A    34 A    35 A    36 A    37 A                                          
 -- Virtual --                   
 -0.022   0.032   0.061   0.067   0.079   0.091   0.098   0.108
 38 A    39 A    40 A    41 A    42 A    43 A    44 A    45 A                  
  0.109   0.114   0.125   0.135   0.141   0.161   0.188   0.199
 46 A    47 A    48 A    49 A    50 A    51 A    52 A    53 A                  
  0.326   0.330   0.357   0.377   0.385   0.394   0.418   0.422
 54 A    55 A    56 A    57 A    58 A    59 A    60 A    61 A                  
  0.429   0.510   0.540   0.565   0.588   0.668   0.672   0.704
 62 A    63 A    64 A    65 A    66 A    67 A    68 A    69 A                  
  0.713   0.757   0.772   0.785   0.817   0.848   0.890   0.898
 70 A    71 A    72 A    73 A    74 A    75 A    76 A    77 A                  
  0.916   1.006   1.079   1.098   1.144   1.283   1.397   1.577
 78 A    79 A    80 A    81 A    82 A    83 A    84 A    85 A                  
  1.615   1.644   1.770   1.832   1.887   1.931   1.943   1.986
 86 A    87 A    88 A    89 A    90 A    91 A    92 A    93 A                  
  2.239   2.296   2.325   2.398   4.190   4.191   4.222   4.234
 94 A    95 A    96 A    97 A    98 A    99 A   100 A   101 A                  
  4.504   4.531   4.540   4.546   4.570   4.738   6.898   6.926
102 A   103 A   104 A   105 A   106 A   107 A   108 A   109 A                  
  6.946   7.164   7.263   7.459   8.201   8.223   8.278  14.711
110 A   111 A   112 A   113 A   114 A   115 A   116 A   117 A                  
 14.749  14.759  14.794  14.836  14.870  49.453  68.736 165.853
118 A   119 A   120 A   121 A   122 A   123 A   124 A   125 A                  
166.068 293.885 293.906 293.9751028.391
126 A   127 A   128 A   129 A   130 A                                          

 Occupation and symmetry of molecular orbitals

 Point group: C1 (1 irreducible representation).

                           A     All 
 -------------------------------------
 All molecular orbitals:
  - Alpha                  130   130 
  - Beta                   130   130 
 -------------------------------------
 Alpha orbitals:
  - Frozen occupied        20    20  
  - Active occupied        17    17  
  - Active virtual         93    93  
  - Frozen virtual         0     0   
 -------------------------------------
 Beta orbitals:
  - Frozen occupied        20    20  
  - Active occupied        17    17  
  - Active virtual         93    93  
  - Frozen virtual         0     0   
 -------------------------------------

 Import integrals:   CPU 0.00 s  wall 0.00 s

 Import integrals:   CPU 41.25 s  wall 10.73 s

 MP2 amplitudes:   CPU 0.12 s  wall 0.09 s

Running a double precision version
           CCSD T amplitudes will be solved using DIIS.

           Start     Size      MaxIter   EConv     TConv     
           3         7         100       1.00e-07  1.00e-05  
 ------------------------------------------------------------------------------
           Energy (a.u.)   Ediff      Tdiff       Comment
 ------------------------------------------------------------------------------
         -3354.03576327                           
     1   -3354.02646124   9.30e-03   7.85e-01     
     2   -3354.04792098   2.15e-02   1.00e-01     
     3   -3354.04768672   2.34e-04   4.33e-02     
     4   -3354.04994823   2.26e-03   1.58e-02     Switched to DIIS steps.
     5   -3354.05074252   7.94e-04   1.36e-02     
     6   -3354.05076808   2.56e-05   2.85e-03     
     7   -3354.05075809   9.99e-06   1.37e-03     
     8   -3354.05075827   1.81e-07   2.65e-04     
     9   -3354.05075848   2.12e-07   1.18e-04     
    10   -3354.05075818   2.98e-07   3.61e-05     
    11   -3354.05075840   2.19e-07   1.76e-05     
    12   -3354.05075843   2.78e-08   1.15e-05     
    13   -3354.05075841   1.36e-08   2.99e-06     
 ------------------------------------------------------------------------------
         -3354.05075841                           CCSD T converged.

End of double precision
 SCF energy                 = -3353.32628962
 MP2 energy                 = -3354.03576327
 CCSD correlation energy     =    -0.72446879
 CCSD total energy           = -3354.05075841

 CCSD  T1^2 = 0.0116  T2^2 = 0.2782  Leading amplitudes:

 Amplitude    Orbitals with energies
 -0.0233       31 (A) A                  ->    38 (A) A                   
              -0.6938                         -0.0224                     
 -0.0233       31 (A) B                  ->    38 (A) B                   
              -0.6938                         -0.0224                     
  0.0200       37 (A) A                  ->    58 (A) A                   
              -0.3576                          0.3852                     
  0.0200       37 (A) B                  ->    58 (A) B                   
              -0.3576                          0.3852                     

 Amplitude    Orbitals with energies
 -0.1458       37 (A) A      37 (A) B    ->    38 (A) A      38 (A) B     
              -0.3576       -0.3576           -0.0224       -0.0224       
  0.1458       37 (A) A      37 (A) B    ->    38 (A) B      38 (A) A     
              -0.3576       -0.3576           -0.0224       -0.0224       
  0.1458       37 (A) B      37 (A) A    ->    38 (A) A      38 (A) B     
              -0.3576       -0.3576           -0.0224       -0.0224       
 -0.1458       37 (A) B      37 (A) A    ->    38 (A) B      38 (A) A     
              -0.3576       -0.3576           -0.0224       -0.0224       

 Computing CCSD intemediates for later calculations in double precision
 Finished.

Running a double precision version
           CCSD Lambda amplitudes will be solved using DIIS.
           Start     Size      MaxIter   EConv     LConv     
           3         7         100       1.00e-07  1.00e-05  
 ------------------------------------------------------------------------------
            Enorm      Ldiff       Comment
 ------------------------------------------------------------------------------
     1     6.27e-02   4.50e-02     
     2     1.69e-02   7.17e-03     
     3     6.95e-03   1.90e-03     
     4     3.85e-03   1.30e-03     Switched to DIIS steps.
     5     1.03e-03   7.18e-04     
     6     4.76e-04   1.56e-04     
     7     1.35e-04   4.40e-05     
     8     5.56e-05   3.45e-06     
     9     2.09e-05   3.23e-06     
    10     8.51e-06   1.60e-06     
    11     3.59e-06   5.53e-07     
    12     1.13e-06   3.26e-07     
    13     4.72e-07   5.89e-08     
    14     2.07e-07   5.19e-08     
    15     8.82e-08   1.56e-08     
 ------------------------------------------------------------------------------
                                   CCSD Lambda converged.

 Computing density matrices in double precision...
           Orbital response amplitudes will be solved using DIIS.
           Start     Size      MaxIter   EConv     LConv     
           3         7         100       1.00e-06  1.00e-06  
 ------------------------------------------------------------------------------
            Enorm      Ldiff       Comment
 ------------------------------------------------------------------------------
     1     1.14e-01   4.11e-03     
     2     1.10e-01   1.16e-02     
     3     1.27e-01   2.49e-02     
     4     1.15e-02   5.44e-02     Switched to DIIS steps.
     5     5.31e-03   1.92e-03     
     6     1.15e-03   3.38e-06     
     7     3.45e-04   9.62e-05     
     8     1.40e-04   4.29e-05     
     9     4.42e-05   1.58e-05     
    10     1.54e-05   8.20e-06     
    11     4.15e-06   2.15e-06     
    12     1.02e-06   4.85e-07     
    13     4.29e-07   2.16e-07     
 ------------------------------------------------------------------------------
                                   Orbital response converged.

 Computing density matrices... Done.
 CCSD calculation:   CPU 1447.26 s  wall 369.63 s

 Transferring MO TPDM to AO TPDM
 Transferring g2_o1o1o1o1
 Transferring g2_o1o1o1v1
 Transferring g2_o1o1v1v1
 Transferring g2_o1v1o1v1
 Transferring g2_o1v1v1v1
 Transferring g2_v1v1v1v1
 Adding separable TPDM
 Computing TPDM gradient
 --------------------------------------------------------
 2e gradient
  Atom          X               Y               Z
 --------------------------------------------------------
    1        -43.899538       12.714076       -0.000000  
    2          9.895871      -32.118785        0.000000  
    3         14.461657       23.910008        0.000000  
    4         19.542010       -4.505300       -0.000000  
 --------------------------------------------------------
 --------------------------------------------------------
 Final gradient
  Atom          X               Y               Z
 --------------------------------------------------------
    1        -43.899538       12.714076       -0.000000  
    2          9.895871      -32.118785        0.000000  
    3         14.461657       23.910008        0.000000  
    4         19.542010       -4.505300       -0.000000  
 --------------------------------------------------------
 Analytic gradient from two-electron contribution:   CPU 245.51 s  wall 69.02 s

 Total ccman2 time:   CPU 1737.97 s  wall 450.70 s


 --------------------------------------------------------------

                    Orbital Energies (a.u.)
 --------------------------------------------------------------

 Alpha MOs
 -- Occupied --
******* -80.058 -80.028 -65.180 -58.540 -58.538 -58.538 -26.323
 -9.860  -7.594  -7.568  -7.473  -7.465  -7.465  -5.487  -5.485
 -5.485  -5.460  -5.460  -5.459  -3.212  -3.209  -3.209  -3.199
 -3.199  -1.622  -1.055  -0.919  -0.771  -0.694  -0.694  -0.611
 -0.493  -0.470  -0.456  -0.397  -0.358
 -- Virtual --
 -0.022   0.032   0.061   0.067   0.079   0.091   0.098   0.108
  0.109   0.114   0.125   0.135   0.141   0.161   0.188   0.199
  0.326   0.330   0.357   0.377   0.385   0.394   0.418   0.422
  0.429   0.510   0.540   0.565   0.588   0.668   0.672   0.704
  0.713   0.757   0.772   0.785   0.817   0.848   0.890   0.898
  0.916   1.006   1.079   1.098   1.144   1.283   1.397   1.577
  1.615   1.644   1.770   1.832   1.887   1.931   1.943   1.986
  2.239   2.296   2.325   2.398   4.190   4.191   4.222   4.234
  4.504   4.531   4.540   4.546   4.570   4.738   6.898   6.926
  6.946   7.164   7.263   7.459   8.201   8.223   8.278  14.711
 14.749  14.759  14.794  14.836  14.870  49.453  68.736 165.853
166.068 293.885 293.906 293.9751028.391
 --------------------------------------------------------------

          Ground-State Mulliken Net Atomic Charges

     Atom                 Charge (a.u.)
  ----------------------------------------
      1 Br                   -0.230191
      2 P                     0.302085
      3 P                     0.130009
      4 F                    -0.201903
  ----------------------------------------
  Sum of atomic charges =     0.000000

 -----------------------------------------------------------------
                    Cartesian Multipole Moments
 -----------------------------------------------------------------
    Charge (ESU x 10^10)
                -0.0000
    Dipole Moment (Debye)
         X       0.3077      Y      -0.1084      Z      -0.0000
       Tot       0.3262
    Quadrupole Moments (Debye-Ang)
        XX     -55.6087     XY       0.7799     YY     -49.9377
        XZ       0.0000     YZ       0.0000     ZZ     -49.4248
    Octopole Moments (Debye-Ang^2)
       XXX      56.1151    XXY      -7.1989    XYY      10.2720
       YYY      -4.6727    XXZ      -0.0000    XYZ      -0.0000
       YYZ       0.0000    XZZ       8.1898    YZZ      -1.4695
       ZZZ      -0.0000
    Hexadecapole Moments (Debye-Ang^3)
      XXXX    -885.2336   XXXY      -6.5913   XXYY    -161.0383
      XYYY     -11.2036   YYYY    -190.1397   XXXZ       0.0000
      XXYZ       0.0000   XYYZ       0.0000   YYYZ       0.0000
      XXZZ    -145.4378   XYZZ      -2.6122   YYZZ     -42.1944
      XZZZ       0.0000   YZZZ       0.0000   ZZZZ     -68.4764
 -----------------------------------------------------------------
 DrvMan completing analytic gradient of the correlated energy
 Correlated dipole moment
            1
    1   0.1210413
    2  -0.0426323
    3  -0.0000000
 Energy read as -3354.050758415
 Full Analytical Gradient: (in a.u., or Hartree/Bohr)
             1             2             3             4
    1   -0.00022101    0.00012600    0.00019573   -0.00010071
    2    0.00010644   -0.00018130    0.00000727    0.00006760
    3    0.00000000    0.00000000   -0.00000000   -0.00000000
 Gradient time:  CPU 0.68 s  wall 0.71 s
 ----------------------------------------------------------------
             Standard Nuclear Orientation (Angstroms)
    I     Atom           X                Y                Z
 ----------------------------------------------------------------
    1      Br      1.5908996919    -0.1516312163     0.0000000000
    2      P      -0.3586420368     0.9893737784    -0.0000000000
    3      P      -1.5488248824    -0.6739196655     0.0000000000
    4      F      -3.0077206033     0.0678089863    -0.0000000000
 ----------------------------------------------------------------
 Nuclear Repulsion Energy =   373.8162083002 hartrees
 There are       37 alpha and       37 beta electrons

                       Distance Matrix (Angstroms)
             Br(  1)   P (  2)   P (  3)
   P (  2)  2.258895
   P (  3)  3.182869  2.045258
   F (  4)  4.603853  2.804799  1.636624

 Requested basis set is 6-311++G(d,p)
 There are 51 shells and 130 basis functions
 A cutoff of  1.0D-14 yielded   1137 shell pairs
 There are      7766 function pairs (      8508 Cartesian)
 Smallest overlap matrix eigenvalue = 8.09E-04
 Guess MOs from SCF MO coefficient file

 -----------------------------------------------------------------------
  General SCF calculation program by
  Eric Jon Sundstrom, Paul Horn, Yuezhi Mao, Dmitri Zuev, Alec White,
  David Stuck, Shaama M.S., Shane Yost, Joonho Lee, David Small,
  Daniel Levine, Susi Lehtola, Hugh Burton, Evgeny Epifanovsky
 -----------------------------------------------------------------------
 Hartree-Fock
 using 4 threads for integral computing
 -------------------------------------------------------
 OpenMP Integral computing Module                
 Release: version 2.0, May 2017, Q-Chem Inc. Pleasanton 
 -------------------------------------------------------
 A restricted SCF calculation will be
 performed using DIIS
 SCF converges when DIIS error is below 1.0e-08
 ---------------------------------------
  Cycle       Energy         DIIS error
 ---------------------------------------
    1   -3353.3262921110      5.24e-06  
    2   -3353.3262922316      1.57e-06  
    3   -3353.3262922479      7.15e-07  
    4   -3353.3262922504      2.86e-07  
    5   -3353.3262922511      9.05e-08  
    6   -3353.3262922511      3.03e-08  
    7   -3353.3262922511      1.47e-08  
    8   -3353.3262922511      5.20e-09  Convergence criterion met
 ---------------------------------------
 SCF time:   CPU 5.92s  wall 2.00s 
 SCF   energy in the final basis set =    -3353.3262922511
 Total energy in the final basis set =    -3353.3262922511


 ------------------------------------------------------------------------------

   CCMAN2: suite of methods based on coupled cluster
           and equation of motion theories.

   Components:
   * libvmm-1.3-trunk
     by Evgeny Epifanovsky, Ilya Kaliman.
   * libtensor-2.5-trunk
     by Evgeny Epifanovsky, Michael Wormit, Dmitry Zuev, Sam Manzer, 
        Ilya Kaliman.
   * libcc-2.5-trunk
     by Evgeny Epifanovsky, Arik Landau, Tomasz Kus, Kirill Khistyaev, 
        Dmitry Zuev, Prashant Manohar, Xintian Feng, Anna Krylov, 
        Matthew Goldey, Alec White, Thomas Jagau, Kaushik Nanda, 
        Anastasia Gunina, Alexander Kunitsa, Joonho Lee.

   CCMAN original authors:
   Anna I. Krylov, C. David Sherrill, Steven R. Gwaltney,
   Edward F. C. Byrd (2000)
   Sergey V. Levchenko, Lyudmila V. Slipchenko, Tao Wang,
   Ana-Maria C. Cristian (2003)
   Piotr A. Pieniazek, C. Melania Oana, Evgeny Epifanovsky (2007)
   Prashant Manohar (2009)

 ------------------------------------------------------------------------------


 Allocating and initializing 29808MB of RAM...
 Calculation will run on 4 cores.


 Alpha MOs, Restricted
 -- Occupied --                  
-490.05  -80.06  -80.03  -65.18  -58.54  -58.54  -58.54  -26.32
  1 A     2 A     3 A     4 A     5 A     6 A     7 A     8 A                  
 -9.860  -7.594  -7.568  -7.473  -7.465  -7.465  -5.487  -5.485
  9 A    10 A    11 A    12 A    13 A    14 A    15 A    16 A                  
 -5.485  -5.460  -5.460  -5.459  -3.212  -3.209  -3.209  -3.199
 17 A    18 A    19 A    20 A    21 A    22 A    23 A    24 A                  
 -3.199  -1.622  -1.054  -0.919  -0.771  -0.694  -0.694  -0.611
 25 A    26 A    27 A    28 A    29 A    30 A    31 A    32 A                  
 -0.493  -0.470  -0.456  -0.397  -0.358
 33 A    34 A    35 A    36 A    37 A                                          
 -- Virtual --                   
 -0.022   0.032   0.061   0.067   0.079   0.091   0.098   0.108
 38 A    39 A    40 A    41 A    42 A    43 A    44 A    45 A                  
  0.109   0.114   0.125   0.135   0.141   0.161   0.188   0.199
 46 A    47 A    48 A    49 A    50 A    51 A    52 A    53 A                  
  0.326   0.330   0.357   0.377   0.385   0.394   0.418   0.422
 54 A    55 A    56 A    57 A    58 A    59 A    60 A    61 A                  
  0.429   0.510   0.540   0.565   0.588   0.668   0.672   0.705
 62 A    63 A    64 A    65 A    66 A    67 A    68 A    69 A                  
  0.713   0.757   0.772   0.785   0.817   0.848   0.890   0.898
 70 A    71 A    72 A    73 A    74 A    75 A    76 A    77 A                  
  0.916   1.006   1.079   1.098   1.144   1.283   1.397   1.577
 78 A    79 A    80 A    81 A    82 A    83 A    84 A    85 A                  
  1.615   1.644   1.770   1.832   1.887   1.931   1.943   1.986
 86 A    87 A    88 A    89 A    90 A    91 A    92 A    93 A                  
  2.239   2.296   2.325   2.398   4.190   4.191   4.222   4.234
 94 A    95 A    96 A    97 A    98 A    99 A   100 A   101 A                  
  4.504   4.531   4.540   4.546   4.570   4.737   6.898   6.926
102 A   103 A   104 A   105 A   106 A   107 A   108 A   109 A                  
  6.946   7.164   7.263   7.459   8.201   8.223   8.278  14.711
110 A   111 A   112 A   113 A   114 A   115 A   116 A   117 A                  
 14.749  14.759  14.794  14.836  14.870  49.453  68.736 165.853
118 A   119 A   120 A   121 A   122 A   123 A   124 A   125 A                  
166.068 293.885 293.906 293.9741028.391
126 A   127 A   128 A   129 A   130 A                                          

 Beta MOs, Restricted
 -- Occupied --                  
-490.05  -80.06  -80.03  -65.18  -58.54  -58.54  -58.54  -26.32
  1 A     2 A     3 A     4 A     5 A     6 A     7 A     8 A                  
 -9.860  -7.594  -7.568  -7.473  -7.465  -7.465  -5.487  -5.485
  9 A    10 A    11 A    12 A    13 A    14 A    15 A    16 A                  
 -5.485  -5.460  -5.460  -5.459  -3.212  -3.209  -3.209  -3.199
 17 A    18 A    19 A    20 A    21 A    22 A    23 A    24 A                  
 -3.199  -1.622  -1.054  -0.919  -0.771  -0.694  -0.694  -0.611
 25 A    26 A    27 A    28 A    29 A    30 A    31 A    32 A                  
 -0.493  -0.470  -0.456  -0.397  -0.358
 33 A    34 A    35 A    36 A    37 A                                          
 -- Virtual --                   
 -0.022   0.032   0.061   0.067   0.079   0.091   0.098   0.108
 38 A    39 A    40 A    41 A    42 A    43 A    44 A    45 A                  
  0.109   0.114   0.125   0.135   0.141   0.161   0.188   0.199
 46 A    47 A    48 A    49 A    50 A    51 A    52 A    53 A                  
  0.326   0.330   0.357   0.377   0.385   0.394   0.418   0.422
 54 A    55 A    56 A    57 A    58 A    59 A    60 A    61 A                  
  0.429   0.510   0.540   0.565   0.588   0.668   0.672   0.705
 62 A    63 A    64 A    65 A    66 A    67 A    68 A    69 A                  
  0.713   0.757   0.772   0.785   0.817   0.848   0.890   0.898
 70 A    71 A    72 A    73 A    74 A    75 A    76 A    77 A                  
  0.916   1.006   1.079   1.098   1.144   1.283   1.397   1.577
 78 A    79 A    80 A    81 A    82 A    83 A    84 A    85 A                  
  1.615   1.644   1.770   1.832   1.887   1.931   1.943   1.986
 86 A    87 A    88 A    89 A    90 A    91 A    92 A    93 A                  
  2.239   2.296   2.325   2.398   4.190   4.191   4.222   4.234
 94 A    95 A    96 A    97 A    98 A    99 A   100 A   101 A                  
  4.504   4.531   4.540   4.546   4.570   4.737   6.898   6.926
102 A   103 A   104 A   105 A   106 A   107 A   108 A   109 A                  
  6.946   7.164   7.263   7.459   8.201   8.223   8.278  14.711
110 A   111 A   112 A   113 A   114 A   115 A   116 A   117 A                  
 14.749  14.759  14.794  14.836  14.870  49.453  68.736 165.853
118 A   119 A   120 A   121 A   122 A   123 A   124 A   125 A                  
166.068 293.885 293.906 293.9741028.391
126 A   127 A   128 A   129 A   130 A                                          

 Occupation and symmetry of molecular orbitals

 Point group: C1 (1 irreducible representation).

                           A     All 
 -------------------------------------
 All molecular orbitals:
  - Alpha                  130   130 
  - Beta                   130   130 
 -------------------------------------
 Alpha orbitals:
  - Frozen occupied        20    20  
  - Active occupied        17    17  
  - Active virtual         93    93  
  - Frozen virtual         0     0   
 -------------------------------------
 Beta orbitals:
  - Frozen occupied        20    20  
  - Active occupied        17    17  
  - Active virtual         93    93  
  - Frozen virtual         0     0   
 -------------------------------------

 Import integrals:   CPU 0.00 s  wall 0.00 s

 Import integrals:   CPU 40.77 s  wall 10.59 s

 MP2 amplitudes:   CPU 0.12 s  wall 0.08 s

Running a double precision version
           CCSD T amplitudes will be solved using DIIS.

           Start     Size      MaxIter   EConv     TConv     
           3         7         100       1.00e-07  1.00e-05  
 ------------------------------------------------------------------------------
           Energy (a.u.)   Ediff      Tdiff       Comment
 ------------------------------------------------------------------------------
         -3354.03575809                           
     1   -3354.02646025   9.30e-03   7.85e-01     
     2   -3354.04792064   2.15e-02   1.00e-01     
     3   -3354.04768651   2.34e-04   4.33e-02     
     4   -3354.04994822   2.26e-03   1.58e-02     Switched to DIIS steps.
     5   -3354.05074264   7.94e-04   1.36e-02     
     6   -3354.05076820   2.56e-05   2.85e-03     
     7   -3354.05075822   9.99e-06   1.37e-03     
     8   -3354.05075840   1.83e-07   2.65e-04     
     9   -3354.05075861   2.13e-07   1.18e-04     
    10   -3354.05075831   2.98e-07   3.61e-05     
    11   -3354.05075853   2.19e-07   1.76e-05     
    12   -3354.05075856   2.77e-08   1.15e-05     
    13   -3354.05075855   1.35e-08   2.99e-06     
 ------------------------------------------------------------------------------
         -3354.05075855                           CCSD T converged.

End of double precision
 SCF energy                 = -3353.32629225
 MP2 energy                 = -3354.03575809
 CCSD correlation energy     =    -0.72446630
 CCSD total energy           = -3354.05075855

 CCSD  T1^2 = 0.0116  T2^2 = 0.2782  Leading amplitudes:

 Amplitude    Orbitals with energies
  0.0233       31 (A) A                  ->    38 (A) A                   
              -0.6939                         -0.0224                     
  0.0233       31 (A) B                  ->    38 (A) B                   
              -0.6939                         -0.0224                     
  0.0200       37 (A) A                  ->    58 (A) A                   
              -0.3576                          0.3852                     
  0.0200       37 (A) B                  ->    58 (A) B                   
              -0.3576                          0.3852                     

 Amplitude    Orbitals with energies
 -0.1458       37 (A) A      37 (A) B    ->    38 (A) A      38 (A) B     
              -0.3576       -0.3576           -0.0224       -0.0224       
  0.1458       37 (A) A      37 (A) B    ->    38 (A) B      38 (A) A     
              -0.3576       -0.3576           -0.0224       -0.0224       
  0.1458       37 (A) B      37 (A) A    ->    38 (A) A      38 (A) B     
              -0.3576       -0.3576           -0.0224       -0.0224       
 -0.1458       37 (A) B      37 (A) A    ->    38 (A) B      38 (A) A     
              -0.3576       -0.3576           -0.0224       -0.0224       

 Computing CCSD intemediates for later calculations in double precision
 Finished.

Running a double precision version
           CCSD Lambda amplitudes will be solved using DIIS.
           Start     Size      MaxIter   EConv     LConv     
           3         7         100       1.00e-07  1.00e-05  
 ------------------------------------------------------------------------------
            Enorm      Ldiff       Comment
 ------------------------------------------------------------------------------
     1     6.27e-02   4.50e-02     
     2     1.69e-02   7.17e-03     
     3     6.95e-03   1.90e-03     
     4     3.85e-03   1.30e-03     Switched to DIIS steps.
     5     1.03e-03   7.18e-04     
     6     4.76e-04   1.56e-04     
     7     1.35e-04   4.40e-05     
     8     5.56e-05   3.45e-06     
     9     2.09e-05   3.23e-06     
    10     8.52e-06   1.60e-06     
    11     3.59e-06   5.54e-07     
    12     1.13e-06   3.26e-07     
    13     4.73e-07   5.89e-08     
    14     2.07e-07   5.19e-08     
    15     8.84e-08   1.56e-08     
 ------------------------------------------------------------------------------
                                   CCSD Lambda converged.

 Computing density matrices in double precision...
           Orbital response amplitudes will be solved using DIIS.
           Start     Size      MaxIter   EConv     LConv     
           3         7         100       1.00e-06  1.00e-06  
 ------------------------------------------------------------------------------
            Enorm      Ldiff       Comment
 ------------------------------------------------------------------------------
     1     1.14e-01   4.12e-03     
     2     1.10e-01   1.16e-02     
     3     1.27e-01   2.49e-02     
     4     1.14e-02   5.44e-02     Switched to DIIS steps.
     5     5.30e-03   1.91e-03     
     6     1.16e-03   2.82e-06     
     7     3.45e-04   9.62e-05     
     8     1.39e-04   4.29e-05     
     9     4.41e-05   1.57e-05     
    10     1.54e-05   8.21e-06     
    11     4.15e-06   2.15e-06     
    12     1.02e-06   4.86e-07     
    13     4.30e-07   2.16e-07     
 ------------------------------------------------------------------------------
                                   Orbital response converged.

 Computing density matrices... Done.
 CCSD calculation:   CPU 1445.13 s  wall 369.07 s

 Transferring MO TPDM to AO TPDM
 Transferring g2_o1o1o1o1
 Transferring g2_o1o1o1v1
 Transferring g2_o1o1v1v1
 Transferring g2_o1v1o1v1
 Transferring g2_o1v1v1v1
 Transferring g2_v1v1v1v1
 Adding separable TPDM
 Computing TPDM gradient
 --------------------------------------------------------
 2e gradient
  Atom          X               Y               Z
 --------------------------------------------------------
    1        -43.893860       12.690801       -0.000000  
    2          9.899126      -32.097245        0.000000  
    3         14.453299       23.910589       -0.000000  
    4         19.541434       -4.504145       -0.000000  
 --------------------------------------------------------
 --------------------------------------------------------
 Final gradient
  Atom          X               Y               Z
 --------------------------------------------------------
    1        -43.893860       12.690801       -0.000000  
    2          9.899126      -32.097245        0.000000  
    3         14.453299       23.910589       -0.000000  
    4         19.541434       -4.504145       -0.000000  
 --------------------------------------------------------
 Analytic gradient from two-electron contribution:   CPU 244.15 s  wall 68.60 s

 Total ccman2 time:   CPU 1733.94 s  wall 449.52 s


 --------------------------------------------------------------

                    Orbital Energies (a.u.)
 --------------------------------------------------------------

 Alpha MOs
 -- Occupied --
******* -80.058 -80.028 -65.180 -58.540 -58.538 -58.538 -26.323
 -9.860  -7.594  -7.568  -7.473  -7.465  -7.465  -5.487  -5.485
 -5.485  -5.460  -5.460  -5.459  -3.212  -3.209  -3.209  -3.199
 -3.199  -1.622  -1.054  -0.919  -0.771  -0.694  -0.694  -0.611
 -0.493  -0.470  -0.456  -0.397  -0.358
 -- Virtual --
 -0.022   0.032   0.061   0.067   0.079   0.091   0.098   0.108
  0.109   0.114   0.125   0.135   0.141   0.161   0.188   0.199
  0.326   0.330   0.357   0.377   0.385   0.394   0.418   0.422
  0.429   0.510   0.540   0.565   0.588   0.668   0.672   0.705
  0.713   0.757   0.772   0.785   0.817   0.848   0.890   0.898
  0.916   1.006   1.079   1.098   1.144   1.283   1.397   1.577
  1.615   1.644   1.770   1.832   1.887   1.931   1.943   1.986
  2.239   2.296   2.325   2.398   4.190   4.191   4.222   4.234
  4.504   4.531   4.540   4.546   4.570   4.737   6.898   6.926
  6.946   7.164   7.263   7.459   8.201   8.223   8.278  14.711
 14.749  14.759  14.794  14.836  14.870  49.453  68.736 165.853
166.068 293.885 293.906 293.9741028.391
 --------------------------------------------------------------

          Ground-State Mulliken Net Atomic Charges

     Atom                 Charge (a.u.)
  ----------------------------------------
      1 Br                   -0.230190
      2 P                     0.302074
      3 P                     0.129989
      4 F                    -0.201873
  ----------------------------------------
  Sum of atomic charges =    -0.000000

 -----------------------------------------------------------------
                    Cartesian Multipole Moments
 -----------------------------------------------------------------
    Charge (ESU x 10^10)
                -0.0000
    Dipole Moment (Debye)
         X       0.3064      Y      -0.1090      Z      -0.0000
       Tot       0.3252
    Quadrupole Moments (Debye-Ang)
        XX     -55.6079     XY       0.7796     YY     -49.9400
        XZ      -0.0000     YZ      -0.0000     ZZ     -49.4256
    Octopole Moments (Debye-Ang^2)
       XXX      56.0570    XXY      -7.2172    XYY      10.2512
       YYY      -4.7295    XXZ      -0.0000    XYZ      -0.0000
       YYZ       0.0000    XZZ       8.1698    YZZ      -1.4886
       ZZZ      -0.0000
    Hexadecapole Moments (Debye-Ang^3)
      XXXX    -885.5318   XXXY      -6.6737   XXYY    -161.1061
      XYYY     -11.2785   YYYY    -190.1138   XXXZ      -0.0000
      XXYZ      -0.0000   XYYZ       0.0000   YYYZ      -0.0000
      XXZZ    -145.4988   XYZZ      -2.6397   YYZZ     -42.1898
      XZZZ      -0.0000   YZZZ      -0.0000   ZZZZ     -68.4792
 -----------------------------------------------------------------
 DrvMan completing analytic gradient of the correlated energy
 Correlated dipole moment
            1
    1   0.1205598
    2  -0.0428941
    3  -0.0000000
 Energy read as -3354.050758548
 Full Analytical Gradient: (in a.u., or Hartree/Bohr)
             1             2             3             4
    1   -0.00010120    0.00005131    0.00017048   -0.00012059
    2    0.00007760   -0.00018174    0.00004638    0.00005777
    3   -0.00000000    0.00000000   -0.00000000    0.00000000
 Gradient time:  CPU 0.72 s  wall 0.74 s
 ----------------------------------------------------------------
             Standard Nuclear Orientation (Angstroms)
    I     Atom           X                Y                Z
 ----------------------------------------------------------------
    1      Br      1.5908996919    -0.1536312163     0.0000000000
    2      P      -0.3586420368     0.9893737784    -0.0000000000
    3      P      -1.5488248824    -0.6739196655     0.0000000000
    4      F      -3.0077206033     0.0678089863    -0.0000000000
 ----------------------------------------------------------------
 Nuclear Repulsion Energy =   373.7694246632 hartrees
 There are       37 alpha and       37 beta electrons

                       Distance Matrix (Angstroms)
             Br(  1)   P (  2)   P (  3)
   P (  2)  2.259906
   P (  3)  3.182542  2.045258
   F (  4)  4.603949  2.804799  1.636624

 Requested basis set is 6-311++G(d,p)
 There are 51 shells and 130 basis functions
 A cutoff of  1.0D-14 yielded   1137 shell pairs
 There are      7766 function pairs (      8508 Cartesian)
 Smallest overlap matrix eigenvalue = 8.10E-04
 Guess MOs from SCF MO coefficient file

 -----------------------------------------------------------------------
  General SCF calculation program by
  Eric Jon Sundstrom, Paul Horn, Yuezhi Mao, Dmitri Zuev, Alec White,
  David Stuck, Shaama M.S., Shane Yost, Joonho Lee, David Small,
  Daniel Levine, Susi Lehtola, Hugh Burton, Evgeny Epifanovsky
 -----------------------------------------------------------------------
 Hartree-Fock
 using 4 threads for integral computing
 -------------------------------------------------------
 OpenMP Integral computing Module                
 Release: version 2.0, May 2017, Q-Chem Inc. Pleasanton 
 -------------------------------------------------------
 A restricted SCF calculation will be
 performed using DIIS
 SCF converges when DIIS error is below 1.0e-08
 ---------------------------------------
  Cycle       Energy         DIIS error
 ---------------------------------------
    1   -3353.3262814056      8.95e-06  
    2   -3353.3262817188      2.41e-06  
    3   -3353.3262817590      9.25e-07  
    4   -3353.3262817637      3.70e-07  
    5   -3353.3262817647      1.57e-07  
    6   -3353.3262817649      4.83e-08  
    7   -3353.3262817649      2.57e-08  
    8   -3353.3262817649      1.16e-08  
    9   -3353.3262817649      4.02e-09  Convergence criterion met
 ---------------------------------------
 SCF time:   CPU 6.66s  wall 2.00s 
 SCF   energy in the final basis set =    -3353.3262817649
 Total energy in the final basis set =    -3353.3262817649


 ------------------------------------------------------------------------------

   CCMAN2: suite of methods based on coupled cluster
           and equation of motion theories.

   Components:
   * libvmm-1.3-trunk
     by Evgeny Epifanovsky, Ilya Kaliman.
   * libtensor-2.5-trunk
     by Evgeny Epifanovsky, Michael Wormit, Dmitry Zuev, Sam Manzer, 
        Ilya Kaliman.
   * libcc-2.5-trunk
     by Evgeny Epifanovsky, Arik Landau, Tomasz Kus, Kirill Khistyaev, 
        Dmitry Zuev, Prashant Manohar, Xintian Feng, Anna Krylov, 
        Matthew Goldey, Alec White, Thomas Jagau, Kaushik Nanda, 
        Anastasia Gunina, Alexander Kunitsa, Joonho Lee.

   CCMAN original authors:
   Anna I. Krylov, C. David Sherrill, Steven R. Gwaltney,
   Edward F. C. Byrd (2000)
   Sergey V. Levchenko, Lyudmila V. Slipchenko, Tao Wang,
   Ana-Maria C. Cristian (2003)
   Piotr A. Pieniazek, C. Melania Oana, Evgeny Epifanovsky (2007)
   Prashant Manohar (2009)

 ------------------------------------------------------------------------------


 Allocating and initializing 29808MB of RAM...
 Calculation will run on 4 cores.


 Alpha MOs, Restricted
 -- Occupied --                  
-490.05  -80.06  -80.03  -65.18  -58.54  -58.54  -58.54  -26.32
  1 A     2 A     3 A     4 A     5 A     6 A     7 A     8 A                  
 -9.860  -7.594  -7.568  -7.473  -7.465  -7.465  -5.487  -5.485
  9 A    10 A    11 A    12 A    13 A    14 A    15 A    16 A                  
 -5.485  -5.460  -5.460  -5.459  -3.212  -3.209  -3.209  -3.199
 17 A    18 A    19 A    20 A    21 A    22 A    23 A    24 A                  
 -3.199  -1.622  -1.054  -0.919  -0.771  -0.694  -0.694  -0.611
 25 A    26 A    27 A    28 A    29 A    30 A    31 A    32 A                  
 -0.493  -0.470  -0.456  -0.397  -0.358
 33 A    34 A    35 A    36 A    37 A                                          
 -- Virtual --                   
 -0.022   0.032   0.061   0.067   0.079   0.091   0.098   0.108
 38 A    39 A    40 A    41 A    42 A    43 A    44 A    45 A                  
  0.109   0.114   0.125   0.135   0.141   0.161   0.188   0.199
 46 A    47 A    48 A    49 A    50 A    51 A    52 A    53 A                  
  0.326   0.330   0.357   0.377   0.385   0.394   0.418   0.422
 54 A    55 A    56 A    57 A    58 A    59 A    60 A    61 A                  
  0.429   0.510   0.540   0.565   0.588   0.669   0.672   0.705
 62 A    63 A    64 A    65 A    66 A    67 A    68 A    69 A                  
  0.713   0.757   0.773   0.785   0.817   0.848   0.890   0.898
 70 A    71 A    72 A    73 A    74 A    75 A    76 A    77 A                  
  0.916   1.006   1.079   1.098   1.144   1.283   1.396   1.577
 78 A    79 A    80 A    81 A    82 A    83 A    84 A    85 A                  
  1.615   1.644   1.770   1.832   1.887   1.931   1.943   1.986
 86 A    87 A    88 A    89 A    90 A    91 A    92 A    93 A                  
  2.239   2.296   2.325   2.398   4.190   4.191   4.222   4.234
 94 A    95 A    96 A    97 A    98 A    99 A   100 A   101 A                  
  4.504   4.531   4.540   4.546   4.570   4.737   6.898   6.926
102 A   103 A   104 A   105 A   106 A   107 A   108 A   109 A                  
  6.946   7.164   7.263   7.458   8.201   8.223   8.278  14.710
110 A   111 A   112 A   113 A   114 A   115 A   116 A   117 A                  
 14.749  14.759  14.794  14.836  14.870  49.453  68.736 165.853
118 A   119 A   120 A   121 A   122 A   123 A   124 A   125 A                  
166.068 293.885 293.906 293.9741028.391
126 A   127 A   128 A   129 A   130 A                                          

 Beta MOs, Restricted
 -- Occupied --                  
-490.05  -80.06  -80.03  -65.18  -58.54  -58.54  -58.54  -26.32
  1 A     2 A     3 A     4 A     5 A     6 A     7 A     8 A                  
 -9.860  -7.594  -7.568  -7.473  -7.465  -7.465  -5.487  -5.485
  9 A    10 A    11 A    12 A    13 A    14 A    15 A    16 A                  
 -5.485  -5.460  -5.460  -5.459  -3.212  -3.209  -3.209  -3.199
 17 A    18 A    19 A    20 A    21 A    22 A    23 A    24 A                  
 -3.199  -1.622  -1.054  -0.919  -0.771  -0.694  -0.694  -0.611
 25 A    26 A    27 A    28 A    29 A    30 A    31 A    32 A                  
 -0.493  -0.470  -0.456  -0.397  -0.358
 33 A    34 A    35 A    36 A    37 A                                          
 -- Virtual --                   
 -0.022   0.032   0.061   0.067   0.079   0.091   0.098   0.108
 38 A    39 A    40 A    41 A    42 A    43 A    44 A    45 A                  
  0.109   0.114   0.125   0.135   0.141   0.161   0.188   0.199
 46 A    47 A    48 A    49 A    50 A    51 A    52 A    53 A                  
  0.326   0.330   0.357   0.377   0.385   0.394   0.418   0.422
 54 A    55 A    56 A    57 A    58 A    59 A    60 A    61 A                  
  0.429   0.510   0.540   0.565   0.588   0.669   0.672   0.705
 62 A    63 A    64 A    65 A    66 A    67 A    68 A    69 A                  
  0.713   0.757   0.773   0.785   0.817   0.848   0.890   0.898
 70 A    71 A    72 A    73 A    74 A    75 A    76 A    77 A                  
  0.916   1.006   1.079   1.098   1.144   1.283   1.396   1.577
 78 A    79 A    80 A    81 A    82 A    83 A    84 A    85 A                  
  1.615   1.644   1.770   1.832   1.887   1.931   1.943   1.986
 86 A    87 A    88 A    89 A    90 A    91 A    92 A    93 A                  
  2.239   2.296   2.325   2.398   4.190   4.191   4.222   4.234
 94 A    95 A    96 A    97 A    98 A    99 A   100 A   101 A                  
  4.504   4.531   4.540   4.546   4.570   4.737   6.898   6.926
102 A   103 A   104 A   105 A   106 A   107 A   108 A   109 A                  
  6.946   7.164   7.263   7.458   8.201   8.223   8.278  14.710
110 A   111 A   112 A   113 A   114 A   115 A   116 A   117 A                  
 14.749  14.759  14.794  14.836  14.870  49.453  68.736 165.853
118 A   119 A   120 A   121 A   122 A   123 A   124 A   125 A                  
166.068 293.885 293.906 293.9741028.391
126 A   127 A   128 A   129 A   130 A                                          

 Occupation and symmetry of molecular orbitals

 Point group: C1 (1 irreducible representation).

                           A     All 
 -------------------------------------
 All molecular orbitals:
  - Alpha                  130   130 
  - Beta                   130   130 
 -------------------------------------
 Alpha orbitals:
  - Frozen occupied        20    20  
  - Active occupied        17    17  
  - Active virtual         93    93  
  - Frozen virtual         0     0   
 -------------------------------------
 Beta orbitals:
  - Frozen occupied        20    20  
  - Active occupied        17    17  
  - Active virtual         93    93  
  - Frozen virtual         0     0   
 -------------------------------------

 Import integrals:   CPU 0.00 s  wall 0.00 s

 Import integrals:   CPU 40.69 s  wall 10.55 s

 MP2 amplitudes:   CPU 0.12 s  wall 0.08 s

Running a double precision version
           CCSD T amplitudes will be solved using DIIS.

           Start     Size      MaxIter   EConv     TConv     
           3         7         100       1.00e-07  1.00e-05  
 ------------------------------------------------------------------------------
           Energy (a.u.)   Ediff      Tdiff       Comment
 ------------------------------------------------------------------------------
         -3354.03575334                           
     1   -3354.02645639   9.30e-03   7.85e-01     
     2   -3354.04791962   2.15e-02   1.00e-01     
     3   -3354.04768556   2.34e-04   4.33e-02     
     4   -3354.04994792   2.26e-03   1.58e-02     Switched to DIIS steps.
     5   -3354.05074263   7.95e-04   1.36e-02     
     6   -3354.05076823   2.56e-05   2.86e-03     
     7   -3354.05075825   9.98e-06   1.37e-03     
     8   -3354.05075844   1.87e-07   2.65e-04     
     9   -3354.05075865   2.16e-07   1.18e-04     
    10   -3354.05075835   2.97e-07   3.63e-05     
    11   -3354.05075858   2.20e-07   1.77e-05     
    12   -3354.05075860   2.79e-08   1.15e-05     
    13   -3354.05075859   1.38e-08   3.01e-06     
 ------------------------------------------------------------------------------
         -3354.05075859                           CCSD T converged.

End of double precision
 SCF energy                 = -3353.32628176
 MP2 energy                 = -3354.03575334
 CCSD correlation energy     =    -0.72447682
 CCSD total energy           = -3354.05075859

 CCSD  T1^2 = 0.0116  T2^2 = 0.2782  Leading amplitudes:

 Amplitude    Orbitals with energies
  0.0233       31 (A) A                  ->    38 (A) A                   
              -0.6939                         -0.0225                     
  0.0233       31 (A) B                  ->    38 (A) B                   
              -0.6939                         -0.0225                     
 -0.0200       37 (A) A                  ->    58 (A) A                   
              -0.3577                          0.3852                     
 -0.0200       37 (A) B                  ->    58 (A) B                   
              -0.3577                          0.3852                     

 Amplitude    Orbitals with energies
 -0.1457       37 (A) A      37 (A) B    ->    38 (A) A      38 (A) B     
              -0.3577       -0.3577           -0.0225       -0.0225       
  0.1457       37 (A) A      37 (A) B    ->    38 (A) B      38 (A) A     
              -0.3577       -0.3577           -0.0225       -0.0225       
  0.1457       37 (A) B      37 (A) A    ->    38 (A) A      38 (A) B     
              -0.3577       -0.3577           -0.0225       -0.0225       
 -0.1457       37 (A) B      37 (A) A    ->    38 (A) B      38 (A) A     
              -0.3577       -0.3577           -0.0225       -0.0225       

 Computing CCSD intemediates for later calculations in double precision
 Finished.

Running a double precision version
           CCSD Lambda amplitudes will be solved using DIIS.
           Start     Size      MaxIter   EConv     LConv     
           3         7         100       1.00e-07  1.00e-05  
 ------------------------------------------------------------------------------
            Enorm      Ldiff       Comment
 ------------------------------------------------------------------------------
     1     6.27e-02   4.50e-02     
     2     1.69e-02   7.18e-03     
     3     6.95e-03   1.90e-03     
     4     3.85e-03   1.30e-03     Switched to DIIS steps.
     5     1.03e-03   7.18e-04     
     6     4.76e-04   1.56e-04     
     7     1.36e-04   4.41e-05     
     8     5.56e-05   3.46e-06     
     9     2.09e-05   3.23e-06     
    10     8.52e-06   1.60e-06     
    11     3.59e-06   5.54e-07     
    12     1.13e-06   3.26e-07     
    13     4.70e-07   5.88e-08     
    14     2.06e-07   5.18e-08     
    15     8.71e-08   1.56e-08     
 ------------------------------------------------------------------------------
                                   CCSD Lambda converged.

 Computing density matrices in double precision...
           Orbital response amplitudes will be solved using DIIS.
           Start     Size      MaxIter   EConv     LConv     
           3         7         100       1.00e-06  1.00e-06  
 ------------------------------------------------------------------------------
            Enorm      Ldiff       Comment
 ------------------------------------------------------------------------------
     1     1.14e-01   4.13e-03     
     2     1.10e-01   1.16e-02     
     3     1.27e-01   2.49e-02     
     4     1.14e-02   5.45e-02     Switched to DIIS steps.
     5     5.27e-03   1.90e-03     
     6     1.16e-03   1.22e-06     
     7     3.45e-04   9.61e-05     
     8     1.40e-04   4.28e-05     
     9     4.41e-05   1.57e-05     
    10     1.54e-05   8.22e-06     
    11     4.16e-06   2.17e-06     
    12     1.02e-06   4.90e-07     
    13     4.31e-07   2.17e-07     
 ------------------------------------------------------------------------------
                                   Orbital response converged.

 Computing density matrices... Done.
 CCSD calculation:   CPU 1446.16 s  wall 369.35 s

 Transferring MO TPDM to AO TPDM
 Transferring g2_o1o1o1o1
 Transferring g2_o1o1o1v1
 Transferring g2_o1o1v1v1
 Transferring g2_o1v1o1v1
 Transferring g2_o1v1v1v1
 Transferring g2_v1v1v1v1
 Adding separable TPDM
 Computing TPDM gradient
 --------------------------------------------------------
 2e gradient
  Atom          X               Y               Z
 --------------------------------------------------------
    1        -43.867140       12.711258       -0.000000  
    2          9.869628      -32.108974        0.000000  
    3         14.457056       23.903587       -0.000000  
    4         19.540456       -4.505871        0.000000  
 --------------------------------------------------------
 --------------------------------------------------------
 Final gradient
  Atom          X               Y               Z
 --------------------------------------------------------
    1        -43.867140       12.711258       -0.000000  
    2          9.869628      -32.108974        0.000000  
    3         14.457056       23.903587       -0.000000  
    4         19.540456       -4.505871        0.000000  
 --------------------------------------------------------
 Analytic gradient from two-electron contribution:   CPU 246.21 s  wall 69.03 s

 Total ccman2 time:   CPU 1736.82 s  wall 450.15 s


 --------------------------------------------------------------

                    Orbital Energies (a.u.)
 --------------------------------------------------------------

 Alpha MOs
 -- Occupied --
******* -80.058 -80.028 -65.180 -58.540 -58.538 -58.538 -26.323
 -9.860  -7.594  -7.568  -7.473  -7.465  -7.465  -5.487  -5.485
 -5.485  -5.460  -5.460  -5.459  -3.212  -3.209  -3.209  -3.199
 -3.199  -1.622  -1.054  -0.919  -0.771  -0.694  -0.694  -0.611
 -0.493  -0.470  -0.456  -0.397  -0.358
 -- Virtual --
 -0.022   0.032   0.061   0.067   0.079   0.091   0.098   0.108
  0.109   0.114   0.125   0.135   0.141   0.161   0.188   0.199
  0.326   0.330   0.357   0.377   0.385   0.394   0.418   0.422
  0.429   0.510   0.540   0.565   0.588   0.669   0.672   0.705
  0.713   0.757   0.773   0.785   0.817   0.848   0.890   0.898
  0.916   1.006   1.079   1.098   1.144   1.283   1.396   1.577
  1.615   1.644   1.770   1.832   1.887   1.931   1.943   1.986
  2.239   2.296   2.325   2.398   4.190   4.191   4.222   4.234
  4.504   4.531   4.540   4.546   4.570   4.737   6.898   6.926
  6.946   7.164   7.263   7.458   8.201   8.223   8.278  14.710
 14.749  14.759  14.794  14.836  14.870  49.453  68.736 165.853
166.068 293.885 293.906 293.9741028.391
 --------------------------------------------------------------

          Ground-State Mulliken Net Atomic Charges

     Atom                 Charge (a.u.)
  ----------------------------------------
      1 Br                   -0.230483
      2 P                     0.302280
      3 P                     0.130072
      4 F                    -0.201869
  ----------------------------------------
  Sum of atomic charges =    -0.000000

 -----------------------------------------------------------------
                    Cartesian Multipole Moments
 -----------------------------------------------------------------
    Charge (ESU x 10^10)
                 0.0000
    Dipole Moment (Debye)
         X       0.3023      Y      -0.1069      Z      -0.0000
       Tot       0.3206
    Quadrupole Moments (Debye-Ang)
        XX     -55.6110     XY       0.7791     YY     -49.9358
        XZ       0.0000     YZ       0.0000     ZZ     -49.4269
    Octopole Moments (Debye-Ang^2)
       XXX      56.0379    XXY      -7.1822    XYY      10.2462
       YYY      -4.6122    XXZ      -0.0000    XYZ      -0.0000
       YYZ       0.0000    XZZ       8.1637    YZZ      -1.4510
       ZZZ      -0.0000
    Hexadecapole Moments (Debye-Ang^3)
      XXXX    -885.5836   XXXY      -6.5090   XXYY    -161.0964
      XYYY     -11.1135   YYYY    -190.1568   XXXZ       0.0000
      XXYZ       0.0000   XYYZ       0.0000   YYYZ       0.0000
      XXZZ    -145.5017   XYZZ      -2.5786   YYZZ     -42.1996
      XZZZ       0.0000   YZZZ       0.0000   ZZZZ     -68.4818
 -----------------------------------------------------------------
 DrvMan completing analytic gradient of the correlated energy
 Correlated dipole moment
            1
    1   0.1189195
    2  -0.0420382
    3  -0.0000000
 Energy read as -3354.050758590
 Full Analytical Gradient: (in a.u., or Hartree/Bohr)
             1             2             3             4
    1    0.00008850   -0.00015633    0.00017800   -0.00011017
    2   -0.00005485   -0.00002842    0.00002182    0.00006145
    3   -0.00000000    0.00000000   -0.00000000    0.00000000
 Gradient time:  CPU 0.68 s  wall 0.71 s
 ----------------------------------------------------------------
             Standard Nuclear Orientation (Angstroms)
    I     Atom           X                Y                Z
 ----------------------------------------------------------------
    1      Br      1.5908996919    -0.1526312163     0.0010000000
    2      P      -0.3586420368     0.9893737784    -0.0000000000
    3      P      -1.5488248824    -0.6739196655     0.0000000000
    4      F      -3.0077206033     0.0678089863    -0.0000000000
 ----------------------------------------------------------------
 Nuclear Repulsion Energy =   373.7928068986 hartrees
 There are       37 alpha and       37 beta electrons

                       Distance Matrix (Angstroms)
             Br(  1)   P (  2)   P (  3)
   P (  2)  2.259400
   P (  3)  3.182705  2.045258
   F (  4)  4.603901  2.804799  1.636624

 Requested basis set is 6-311++G(d,p)
 There are 51 shells and 130 basis functions
 A cutoff of  1.0D-14 yielded   1137 shell pairs
 There are      7766 function pairs (      8508 Cartesian)
 Smallest overlap matrix eigenvalue = 8.09E-04
 Guess MOs from SCF MO coefficient file

 -----------------------------------------------------------------------
  General SCF calculation program by
  Eric Jon Sundstrom, Paul Horn, Yuezhi Mao, Dmitri Zuev, Alec White,
  David Stuck, Shaama M.S., Shane Yost, Joonho Lee, David Small,
  Daniel Levine, Susi Lehtola, Hugh Burton, Evgeny Epifanovsky
 -----------------------------------------------------------------------
 Hartree-Fock
 using 4 threads for integral computing
 -------------------------------------------------------
 OpenMP Integral computing Module                
 Release: version 2.0, May 2017, Q-Chem Inc. Pleasanton 
 -------------------------------------------------------
 A restricted SCF calculation will be
 performed using DIIS
 SCF converges when DIIS error is below 1.0e-08
 ---------------------------------------
  Cycle       Energy         DIIS error
 ---------------------------------------
    1   -3353.3262869070      5.65e-06  
    2   -3353.3262870429      1.58e-06  
    3   -3353.3262870627      5.85e-07  
    4   -3353.3262870650      2.42e-07  
    5   -3353.3262870655      1.01e-07  
    6   -3353.3262870655      3.37e-08  
    7   -3353.3262870655      1.79e-08  
    8   -3353.3262870656      8.41e-09  Convergence criterion met
 ---------------------------------------
 SCF time:   CPU 5.94s  wall 2.00s 
 SCF   energy in the final basis set =    -3353.3262870656
 Total energy in the final basis set =    -3353.3262870656


 ------------------------------------------------------------------------------

   CCMAN2: suite of methods based on coupled cluster
           and equation of motion theories.

   Components:
   * libvmm-1.3-trunk
     by Evgeny Epifanovsky, Ilya Kaliman.
   * libtensor-2.5-trunk
     by Evgeny Epifanovsky, Michael Wormit, Dmitry Zuev, Sam Manzer, 
        Ilya Kaliman.
   * libcc-2.5-trunk
     by Evgeny Epifanovsky, Arik Landau, Tomasz Kus, Kirill Khistyaev, 
        Dmitry Zuev, Prashant Manohar, Xintian Feng, Anna Krylov, 
        Matthew Goldey, Alec White, Thomas Jagau, Kaushik Nanda, 
        Anastasia Gunina, Alexander Kunitsa, Joonho Lee.

   CCMAN original authors:
   Anna I. Krylov, C. David Sherrill, Steven R. Gwaltney,
   Edward F. C. Byrd (2000)
   Sergey V. Levchenko, Lyudmila V. Slipchenko, Tao Wang,
   Ana-Maria C. Cristian (2003)
   Piotr A. Pieniazek, C. Melania Oana, Evgeny Epifanovsky (2007)
   Prashant Manohar (2009)

 ------------------------------------------------------------------------------


 Allocating and initializing 29808MB of RAM...
 Calculation will run on 4 cores.


 Alpha MOs, Restricted
 -- Occupied --                  
-490.05  -80.06  -80.03  -65.18  -58.54  -58.54  -58.54  -26.32
  1 A     2 A     3 A     4 A     5 A     6 A     7 A     8 A                  
 -9.860  -7.594  -7.568  -7.473  -7.465  -7.465  -5.487  -5.485
  9 A    10 A    11 A    12 A    13 A    14 A    15 A    16 A                  
 -5.485  -5.460  -5.460  -5.459  -3.212  -3.209  -3.209  -3.199
 17 A    18 A    19 A    20 A    21 A    22 A    23 A    24 A                  
 -3.199  -1.622  -1.054  -0.919  -0.771  -0.694  -0.694  -0.611
 25 A    26 A    27 A    28 A    29 A    30 A    31 A    32 A                  
 -0.493  -0.470  -0.456  -0.397  -0.358
 33 A    34 A    35 A    36 A    37 A                                          
 -- Virtual --                   
 -0.022   0.032   0.061   0.067   0.079   0.091   0.098   0.108
 38 A    39 A    40 A    41 A    42 A    43 A    44 A    45 A                  
  0.109   0.114   0.125   0.135   0.141   0.161   0.188   0.199
 46 A    47 A    48 A    49 A    50 A    51 A    52 A    53 A                  
  0.326   0.330   0.357   0.377   0.385   0.394   0.418   0.422
 54 A    55 A    56 A    57 A    58 A    59 A    60 A    61 A                  
  0.429   0.510   0.540   0.565   0.588   0.669   0.672   0.705
 62 A    63 A    64 A    65 A    66 A    67 A    68 A    69 A                  
  0.713   0.757   0.772   0.785   0.817   0.848   0.890   0.898
 70 A    71 A    72 A    73 A    74 A    75 A    76 A    77 A                  
  0.916   1.006   1.079   1.098   1.144   1.283   1.397   1.577
 78 A    79 A    80 A    81 A    82 A    83 A    84 A    85 A                  
  1.615   1.644   1.770   1.832   1.887   1.931   1.943   1.986
 86 A    87 A    88 A    89 A    90 A    91 A    92 A    93 A                  
  2.239   2.296   2.325   2.398   4.190   4.191   4.222   4.234
 94 A    95 A    96 A    97 A    98 A    99 A   100 A   101 A                  
  4.504   4.531   4.540   4.546   4.570   4.737   6.898   6.926
102 A   103 A   104 A   105 A   106 A   107 A   108 A   109 A                  
  6.946   7.164   7.263   7.459   8.201   8.223   8.278  14.710
110 A   111 A   112 A   113 A   114 A   115 A   116 A   117 A                  
 14.749  14.759  14.794  14.836  14.870  49.453  68.736 165.853
118 A   119 A   120 A   121 A   122 A   123 A   124 A   125 A                  
166.068 293.885 293.906 293.9741028.391
126 A   127 A   128 A   129 A   130 A                                          

 Beta MOs, Restricted
 -- Occupied --                  
-490.05  -80.06  -80.03  -65.18  -58.54  -58.54  -58.54  -26.32
  1 A     2 A     3 A     4 A     5 A     6 A     7 A     8 A                  
 -9.860  -7.594  -7.568  -7.473  -7.465  -7.465  -5.487  -5.485
  9 A    10 A    11 A    12 A    13 A    14 A    15 A    16 A                  
 -5.485  -5.460  -5.460  -5.459  -3.212  -3.209  -3.209  -3.199
 17 A    18 A    19 A    20 A    21 A    22 A    23 A    24 A                  
 -3.199  -1.622  -1.054  -0.919  -0.771  -0.694  -0.694  -0.611
 25 A    26 A    27 A    28 A    29 A    30 A    31 A    32 A                  
 -0.493  -0.470  -0.456  -0.397  -0.358
 33 A    34 A    35 A    36 A    37 A                                          
 -- Virtual --                   
 -0.022   0.032   0.061   0.067   0.079   0.091   0.098   0.108
 38 A    39 A    40 A    41 A    42 A    43 A    44 A    45 A                  
  0.109   0.114   0.125   0.135   0.141   0.161   0.188   0.199
 46 A    47 A    48 A    49 A    50 A    51 A    52 A    53 A                  
  0.326   0.330   0.357   0.377   0.385   0.394   0.418   0.422
 54 A    55 A    56 A    57 A    58 A    59 A    60 A    61 A                  
  0.429   0.510   0.540   0.565   0.588   0.669   0.672   0.705
 62 A    63 A    64 A    65 A    66 A    67 A    68 A    69 A                  
  0.713   0.757   0.772   0.785   0.817   0.848   0.890   0.898
 70 A    71 A    72 A    73 A    74 A    75 A    76 A    77 A                  
  0.916   1.006   1.079   1.098   1.144   1.283   1.397   1.577
 78 A    79 A    80 A    81 A    82 A    83 A    84 A    85 A                  
  1.615   1.644   1.770   1.832   1.887   1.931   1.943   1.986
 86 A    87 A    88 A    89 A    90 A    91 A    92 A    93 A                  
  2.239   2.296   2.325   2.398   4.190   4.191   4.222   4.234
 94 A    95 A    96 A    97 A    98 A    99 A   100 A   101 A                  
  4.504   4.531   4.540   4.546   4.570   4.737   6.898   6.926
102 A   103 A   104 A   105 A   106 A   107 A   108 A   109 A                  
  6.946   7.164   7.263   7.459   8.201   8.223   8.278  14.710
110 A   111 A   112 A   113 A   114 A   115 A   116 A   117 A                  
 14.749  14.759  14.794  14.836  14.870  49.453  68.736 165.853
118 A   119 A   120 A   121 A   122 A   123 A   124 A   125 A                  
166.068 293.885 293.906 293.9741028.391
126 A   127 A   128 A   129 A   130 A                                          

 Occupation and symmetry of molecular orbitals

 Point group: C1 (1 irreducible representation).

                           A     All 
 -------------------------------------
 All molecular orbitals:
  - Alpha                  130   130 
  - Beta                   130   130 
 -------------------------------------
 Alpha orbitals:
  - Frozen occupied        20    20  
  - Active occupied        17    17  
  - Active virtual         93    93  
  - Frozen virtual         0     0   
 -------------------------------------
 Beta orbitals:
  - Frozen occupied        20    20  
  - Active occupied        17    17  
  - Active virtual         93    93  
  - Frozen virtual         0     0   
 -------------------------------------

 Import integrals:   CPU 0.00 s  wall 0.00 s

 Import integrals:   CPU 40.23 s  wall 10.27 s

 MP2 amplitudes:   CPU 0.12 s  wall 0.08 s

Running a double precision version
           CCSD T amplitudes will be solved using DIIS.

           Start     Size      MaxIter   EConv     TConv     
           3         7         100       1.00e-07  1.00e-05  
 ------------------------------------------------------------------------------
           Energy (a.u.)   Ediff      Tdiff       Comment
 ------------------------------------------------------------------------------
         -3354.03575577                           
     1   -3354.02645837   9.30e-03   7.85e-01     
     2   -3354.04792019   2.15e-02   1.00e-01     
     3   -3354.04768609   2.34e-04   4.33e-02     
     4   -3354.04994812   2.26e-03   1.58e-02     Switched to DIIS steps.
     5   -3354.05074269   7.95e-04   1.36e-02     
     6   -3354.05076827   2.56e-05   2.86e-03     
     7   -3354.05075829   9.98e-06   1.37e-03     
     8   -3354.05075847   1.85e-07   2.65e-04     
     9   -3354.05075869   2.14e-07   1.18e-04     
    10   -3354.05075839   2.97e-07   3.62e-05     
    11   -3354.05075861   2.20e-07   1.76e-05     
    12   -3354.05075864   2.78e-08   1.15e-05     
    13   -3354.05075862   1.37e-08   3.00e-06     
 ------------------------------------------------------------------------------
         -3354.05075862                           CCSD T converged.

End of double precision
 SCF energy                 = -3353.32628707
 MP2 energy                 = -3354.03575577
 CCSD correlation energy     =    -0.72447156
 CCSD total energy           = -3354.05075862

 CCSD  T1^2 = 0.0116  T2^2 = 0.2782  Leading amplitudes:

 Amplitude    Orbitals with energies
  0.0233       31 (A) A                  ->    38 (A) A                   
              -0.6939                         -0.0225                     
  0.0233       31 (A) B                  ->    38 (A) B                   
              -0.6939                         -0.0225                     
  0.0200       37 (A) A                  ->    58 (A) A                   
              -0.3577                          0.3852                     
  0.0200       37 (A) B                  ->    58 (A) B                   
              -0.3577                          0.3852                     

 Amplitude    Orbitals with energies
 -0.1458       37 (A) A      37 (A) B    ->    38 (A) A      38 (A) B     
              -0.3577       -0.3577           -0.0225       -0.0225       
  0.1458       37 (A) A      37 (A) B    ->    38 (A) B      38 (A) A     
              -0.3577       -0.3577           -0.0225       -0.0225       
  0.1458       37 (A) B      37 (A) A    ->    38 (A) A      38 (A) B     
              -0.3577       -0.3577           -0.0225       -0.0225       
 -0.1458       37 (A) B      37 (A) A    ->    38 (A) B      38 (A) A     
              -0.3577       -0.3577           -0.0225       -0.0225       

 Computing CCSD intemediates for later calculations in double precision
 Finished.

Running a double precision version
           CCSD Lambda amplitudes will be solved using DIIS.
           Start     Size      MaxIter   EConv     LConv     
           3         7         100       1.00e-07  1.00e-05  
 ------------------------------------------------------------------------------
            Enorm      Ldiff       Comment
 ------------------------------------------------------------------------------
     1     6.27e-02   4.50e-02     
     2     1.69e-02   7.17e-03     
     3     6.95e-03   1.90e-03     
     4     3.85e-03   1.30e-03     Switched to DIIS steps.
     5     1.03e-03   7.18e-04     
     6     4.76e-04   1.56e-04     
     7     1.36e-04   4.40e-05     
     8     5.56e-05   3.45e-06     
     9     2.09e-05   3.23e-06     
    10     8.52e-06   1.60e-06     
    11     3.59e-06   5.54e-07     
    12     1.13e-06   3.26e-07     
    13     4.72e-07   5.89e-08     
    14     2.07e-07   5.18e-08     
    15     8.77e-08   1.56e-08     
 ------------------------------------------------------------------------------
                                   CCSD Lambda converged.

 Computing density matrices in double precision...
           Orbital response amplitudes will be solved using DIIS.
           Start     Size      MaxIter   EConv     LConv     
           3         7         100       1.00e-06  1.00e-06  
 ------------------------------------------------------------------------------
            Enorm      Ldiff       Comment
 ------------------------------------------------------------------------------
     1     1.14e-01   4.12e-03     
     2     1.10e-01   1.16e-02     
     3     1.27e-01   2.49e-02     
     4     1.14e-02   5.44e-02     Switched to DIIS steps.
     5     5.28e-03   1.91e-03     
     6     1.16e-03   2.03e-06     
     7     3.45e-04   9.62e-05     
     8     1.39e-04   4.28e-05     
     9     4.41e-05   1.57e-05     
    10     1.54e-05   8.21e-06     
    11     4.15e-06   2.16e-06     
    12     1.02e-06   4.88e-07     
    13     4.30e-07   2.17e-07     
 ------------------------------------------------------------------------------
                                   Orbital response converged.

 Computing density matrices... Done.
 CCSD calculation:   CPU 1446.57 s  wall 369.40 s

 Transferring MO TPDM to AO TPDM
 Transferring g2_o1o1o1o1
 Transferring g2_o1o1o1v1
 Transferring g2_o1o1v1v1
 Transferring g2_o1v1o1v1
 Transferring g2_o1v1v1v1
 Transferring g2_v1v1v1v1
 Adding separable TPDM
 Computing TPDM gradient
 --------------------------------------------------------
 2e gradient
  Atom          X               Y               Z
 --------------------------------------------------------
    1        -43.880490       12.701032       -0.018692  
    2          9.884367      -32.103115        0.013190  
    3         14.455178       23.907091        0.004966  
    4         19.540945       -4.505008        0.000536  
 --------------------------------------------------------
 --------------------------------------------------------
 Final gradient
  Atom          X               Y               Z
 --------------------------------------------------------
    1        -43.880490       12.701032       -0.018692  
    2          9.884367      -32.103115        0.013190  
    3         14.455178       23.907091        0.004966  
    4         19.540945       -4.505008        0.000536  
 --------------------------------------------------------
 Analytic gradient from two-electron contribution:   CPU 245.99 s  wall 69.04 s

 Total ccman2 time:   CPU 1736.63 s  wall 449.97 s


 --------------------------------------------------------------

                    Orbital Energies (a.u.)
 --------------------------------------------------------------

 Alpha MOs
 -- Occupied --
******* -80.058 -80.028 -65.180 -58.540 -58.538 -58.538 -26.323
 -9.860  -7.594  -7.568  -7.473  -7.465  -7.465  -5.487  -5.485
 -5.485  -5.460  -5.460  -5.459  -3.212  -3.209  -3.209  -3.199
 -3.199  -1.622  -1.054  -0.919  -0.771  -0.694  -0.694  -0.611
 -0.493  -0.470  -0.456  -0.397  -0.358
 -- Virtual --
 -0.022   0.032   0.061   0.067   0.079   0.091   0.098   0.108
  0.109   0.114   0.125   0.135   0.141   0.161   0.188   0.199
  0.326   0.330   0.357   0.377   0.385   0.394   0.418   0.422
  0.429   0.510   0.540   0.565   0.588   0.669   0.672   0.705
  0.713   0.757   0.772   0.785   0.817   0.848   0.890   0.898
  0.916   1.006   1.079   1.098   1.144   1.283   1.397   1.577
  1.615   1.644   1.770   1.832   1.887   1.931   1.943   1.986
  2.239   2.296   2.325   2.398   4.190   4.191   4.222   4.234
  4.504   4.531   4.540   4.546   4.570   4.737   6.898   6.926
  6.946   7.164   7.263   7.459   8.201   8.223   8.278  14.710
 14.749  14.759  14.794  14.836  14.870  49.453  68.736 165.853
166.068 293.885 293.906 293.9741028.391
 --------------------------------------------------------------

          Ground-State Mulliken Net Atomic Charges

     Atom                 Charge (a.u.)
  ----------------------------------------
      1 Br                   -0.230337
      2 P                     0.302177
      3 P                     0.130031
      4 F                    -0.201871
  ----------------------------------------
  Sum of atomic charges =    -0.000000

 -----------------------------------------------------------------
                    Cartesian Multipole Moments
 -----------------------------------------------------------------
    Charge (ESU x 10^10)
                 0.0000
    Dipole Moment (Debye)
         X       0.3043      Y      -0.1079      Z      -0.0006
       Tot       0.3229
    Quadrupole Moments (Debye-Ang)
        XX     -55.6095     XY       0.7793     YY     -49.9379
        XZ       0.0004     YZ      -0.0001     ZZ     -49.4263
    Octopole Moments (Debye-Ang^2)
       XXX      56.0474    XXY      -7.1997    XYY      10.2487
       YYY      -4.6709    XXZ      -0.0172    XYZ      -0.0014
       YYZ      -0.0185    XZZ       8.1668    YZZ      -1.4698
       ZZZ      -0.0568
    Hexadecapole Moments (Debye-Ang^3)
      XXXX    -885.5577   XXXY      -6.5913   XXYY    -161.1013
      XYYY     -11.1960   YYYY    -190.1352   XXXZ      -0.0754
      XXYZ      -0.0019   XYYZ      -0.0277   YYYZ       0.0088
      XXZZ    -145.5002   XYZZ      -2.6092   YYZZ     -42.1947
      XZZZ      -0.0904   YZZZ       0.0091   ZZZZ     -68.4806
 -----------------------------------------------------------------
 DrvMan completing analytic gradient of the correlated energy
 Correlated dipole moment
            1
    1   0.1197388
    2  -0.0424662
    3  -0.0002164
 Energy read as -3354.050758622
 Full Analytical Gradient: (in a.u., or Hartree/Bohr)
             1             2             3             4
    1   -0.00000622   -0.00005264    0.00017423   -0.00011537
    2    0.00001134   -0.00010502    0.00003408    0.00005961
    3    0.00000753   -0.00000708   -0.00001093    0.00001047
 Gradient time:  CPU 0.75 s  wall 0.77 s
 ----------------------------------------------------------------
             Standard Nuclear Orientation (Angstroms)
    I     Atom           X                Y                Z
 ----------------------------------------------------------------
    1      Br      1.5908996919    -0.1526312163     0.0000000000
    2      P      -0.3576420368     0.9893737784    -0.0000000000
    3      P      -1.5488248824    -0.6739196655     0.0000000000
    4      F      -3.0077206033     0.0678089863    -0.0000000000
 ----------------------------------------------------------------
 Nuclear Repulsion Energy =   373.8146599061 hartrees
 There are       37 alpha and       37 beta electrons

                       Distance Matrix (Angstroms)
             Br(  1)   P (  2)   P (  3)
   P (  2)  2.258537
   P (  3)  3.182705  2.045840
   F (  4)  4.603901  2.805744  1.636624

 Requested basis set is 6-311++G(d,p)
 There are 51 shells and 130 basis functions
 A cutoff of  1.0D-14 yielded   1137 shell pairs
 There are      7766 function pairs (      8508 Cartesian)
 Smallest overlap matrix eigenvalue = 8.10E-04
 Guess MOs from SCF MO coefficient file

 -----------------------------------------------------------------------
  General SCF calculation program by
  Eric Jon Sundstrom, Paul Horn, Yuezhi Mao, Dmitri Zuev, Alec White,
  David Stuck, Shaama M.S., Shane Yost, Joonho Lee, David Small,
  Daniel Levine, Susi Lehtola, Hugh Burton, Evgeny Epifanovsky
 -----------------------------------------------------------------------
 Hartree-Fock
 using 4 threads for integral computing
 -------------------------------------------------------
 OpenMP Integral computing Module                
 Release: version 2.0, May 2017, Q-Chem Inc. Pleasanton 
 -------------------------------------------------------
 A restricted SCF calculation will be
 performed using DIIS
 SCF converges when DIIS error is below 1.0e-08
 ---------------------------------------
  Cycle       Energy         DIIS error
 ---------------------------------------
    1   -3353.3262705725      8.83e-06  
    2   -3353.3262708533      2.43e-06  
    3   -3353.3262708825      1.08e-06  
    4   -3353.3262708867      3.68e-07  
    5   -3353.3262708875      1.34e-07  
    6   -3353.3262708876      5.52e-08  
    7   -3353.3262708877      3.18e-08  
    8   -3353.3262708877      1.35e-08  
    9   -3353.3262708878      4.76e-09  Convergence criterion met
 ---------------------------------------
 SCF time:   CPU 6.67s  wall 2.00s 
 SCF   energy in the final basis set =    -3353.3262708878
 Total energy in the final basis set =    -3353.3262708878


 ------------------------------------------------------------------------------

   CCMAN2: suite of methods based on coupled cluster
           and equation of motion theories.

   Components:
   * libvmm-1.3-trunk
     by Evgeny Epifanovsky, Ilya Kaliman.
   * libtensor-2.5-trunk
     by Evgeny Epifanovsky, Michael Wormit, Dmitry Zuev, Sam Manzer, 
        Ilya Kaliman.
   * libcc-2.5-trunk
     by Evgeny Epifanovsky, Arik Landau, Tomasz Kus, Kirill Khistyaev, 
        Dmitry Zuev, Prashant Manohar, Xintian Feng, Anna Krylov, 
        Matthew Goldey, Alec White, Thomas Jagau, Kaushik Nanda, 
        Anastasia Gunina, Alexander Kunitsa, Joonho Lee.

   CCMAN original authors:
   Anna I. Krylov, C. David Sherrill, Steven R. Gwaltney,
   Edward F. C. Byrd (2000)
   Sergey V. Levchenko, Lyudmila V. Slipchenko, Tao Wang,
   Ana-Maria C. Cristian (2003)
   Piotr A. Pieniazek, C. Melania Oana, Evgeny Epifanovsky (2007)
   Prashant Manohar (2009)

 ------------------------------------------------------------------------------


 Allocating and initializing 29808MB of RAM...
 Calculation will run on 4 cores.


 Alpha MOs, Restricted
 -- Occupied --                  
-490.05  -80.06  -80.03  -65.18  -58.54  -58.54  -58.54  -26.32
  1 A     2 A     3 A     4 A     5 A     6 A     7 A     8 A                  
 -9.860  -7.594  -7.568  -7.473  -7.465  -7.465  -5.487  -5.485
  9 A    10 A    11 A    12 A    13 A    14 A    15 A    16 A                  
 -5.485  -5.460  -5.460  -5.459  -3.212  -3.209  -3.209  -3.200
 17 A    18 A    19 A    20 A    21 A    22 A    23 A    24 A                  
 -3.200  -1.622  -1.055  -0.919  -0.771  -0.694  -0.694  -0.611
 25 A    26 A    27 A    28 A    29 A    30 A    31 A    32 A                  
 -0.493  -0.470  -0.456  -0.397  -0.358
 33 A    34 A    35 A    36 A    37 A                                          
 -- Virtual --                   
 -0.022   0.032   0.061   0.067   0.079   0.091   0.098   0.108
 38 A    39 A    40 A    41 A    42 A    43 A    44 A    45 A                  
  0.109   0.114   0.125   0.135   0.141   0.161   0.188   0.199
 46 A    47 A    48 A    49 A    50 A    51 A    52 A    53 A                  
  0.326   0.330   0.357   0.377   0.385   0.394   0.418   0.422
 54 A    55 A    56 A    57 A    58 A    59 A    60 A    61 A                  
  0.429   0.510   0.540   0.565   0.588   0.668   0.672   0.705
 62 A    63 A    64 A    65 A    66 A    67 A    68 A    69 A                  
  0.713   0.757   0.772   0.784   0.817   0.848   0.890   0.898
 70 A    71 A    72 A    73 A    74 A    75 A    76 A    77 A                  
  0.916   1.006   1.079   1.098   1.144   1.283   1.396   1.577
 78 A    79 A    80 A    81 A    82 A    83 A    84 A    85 A                  
  1.615   1.644   1.770   1.832   1.887   1.932   1.943   1.986
 86 A    87 A    88 A    89 A    90 A    91 A    92 A    93 A                  
  2.239   2.296   2.325   2.398   4.190   4.191   4.222   4.234
 94 A    95 A    96 A    97 A    98 A    99 A   100 A   101 A                  
  4.504   4.531   4.540   4.546   4.570   4.738   6.898   6.926
102 A   103 A   104 A   105 A   106 A   107 A   108 A   109 A                  
  6.946   7.164   7.263   7.458   8.201   8.223   8.278  14.710
110 A   111 A   112 A   113 A   114 A   115 A   116 A   117 A                  
 14.749  14.759  14.794  14.836  14.870  49.453  68.736 165.853
118 A   119 A   120 A   121 A   122 A   123 A   124 A   125 A                  
166.068 293.885 293.906 293.9741028.391
126 A   127 A   128 A   129 A   130 A                                          

 Beta MOs, Restricted
 -- Occupied --                  
-490.05  -80.06  -80.03  -65.18  -58.54  -58.54  -58.54  -26.32
  1 A     2 A     3 A     4 A     5 A     6 A     7 A     8 A                  
 -9.860  -7.594  -7.568  -7.473  -7.465  -7.465  -5.487  -5.485
  9 A    10 A    11 A    12 A    13 A    14 A    15 A    16 A                  
 -5.485  -5.460  -5.460  -5.459  -3.212  -3.209  -3.209  -3.200
 17 A    18 A    19 A    20 A    21 A    22 A    23 A    24 A                  
 -3.200  -1.622  -1.055  -0.919  -0.771  -0.694  -0.694  -0.611
 25 A    26 A    27 A    28 A    29 A    30 A    31 A    32 A                  
 -0.493  -0.470  -0.456  -0.397  -0.358
 33 A    34 A    35 A    36 A    37 A                                          
 -- Virtual --                   
 -0.022   0.032   0.061   0.067   0.079   0.091   0.098   0.108
 38 A    39 A    40 A    41 A    42 A    43 A    44 A    45 A                  
  0.109   0.114   0.125   0.135   0.141   0.161   0.188   0.199
 46 A    47 A    48 A    49 A    50 A    51 A    52 A    53 A                  
  0.326   0.330   0.357   0.377   0.385   0.394   0.418   0.422
 54 A    55 A    56 A    57 A    58 A    59 A    60 A    61 A                  
  0.429   0.510   0.540   0.565   0.588   0.668   0.672   0.705
 62 A    63 A    64 A    65 A    66 A    67 A    68 A    69 A                  
  0.713   0.757   0.772   0.784   0.817   0.848   0.890   0.898
 70 A    71 A    72 A    73 A    74 A    75 A    76 A    77 A                  
  0.916   1.006   1.079   1.098   1.144   1.283   1.396   1.577
 78 A    79 A    80 A    81 A    82 A    83 A    84 A    85 A                  
  1.615   1.644   1.770   1.832   1.887   1.932   1.943   1.986
 86 A    87 A    88 A    89 A    90 A    91 A    92 A    93 A                  
  2.239   2.296   2.325   2.398   4.190   4.191   4.222   4.234
 94 A    95 A    96 A    97 A    98 A    99 A   100 A   101 A                  
  4.504   4.531   4.540   4.546   4.570   4.738   6.898   6.926
102 A   103 A   104 A   105 A   106 A   107 A   108 A   109 A                  
  6.946   7.164   7.263   7.458   8.201   8.223   8.278  14.710
110 A   111 A   112 A   113 A   114 A   115 A   116 A   117 A                  
 14.749  14.759  14.794  14.836  14.870  49.453  68.736 165.853
118 A   119 A   120 A   121 A   122 A   123 A   124 A   125 A                  
166.068 293.885 293.906 293.9741028.391
126 A   127 A   128 A   129 A   130 A                                          

 Occupation and symmetry of molecular orbitals

 Point group: C1 (1 irreducible representation).

                           A     All 
 -------------------------------------
 All molecular orbitals:
  - Alpha                  130   130 
  - Beta                   130   130 
 -------------------------------------
 Alpha orbitals:
  - Frozen occupied        20    20  
  - Active occupied        17    17  
  - Active virtual         93    93  
  - Frozen virtual         0     0   
 -------------------------------------
 Beta orbitals:
  - Frozen occupied        20    20  
  - Active occupied        17    17  
  - Active virtual         93    93  
  - Frozen virtual         0     0   
 -------------------------------------

 Import integrals:   CPU 0.00 s  wall 0.00 s

 Import integrals:   CPU 40.27 s  wall 10.28 s

 MP2 amplitudes:   CPU 0.12 s  wall 0.08 s

Running a double precision version
           CCSD T amplitudes will be solved using DIIS.

           Start     Size      MaxIter   EConv     TConv     
           3         7         100       1.00e-07  1.00e-05  
 ------------------------------------------------------------------------------
           Energy (a.u.)   Ediff      Tdiff       Comment
 ------------------------------------------------------------------------------
         -3354.03576545                           
     1   -3354.02645502   9.31e-03   7.85e-01     
     2   -3354.04792047   2.15e-02   1.00e-01     
     3   -3354.04768512   2.35e-04   4.33e-02     
     4   -3354.04994773   2.26e-03   1.58e-02     Switched to DIIS steps.
     5   -3354.05074248   7.95e-04   1.37e-02     
     6   -3354.05076810   2.56e-05   2.86e-03     
     7   -3354.05075809   1.00e-05   1.37e-03     
     8   -3354.05075826   1.79e-07   2.65e-04     
     9   -3354.05075848   2.14e-07   1.18e-04     
    10   -3354.05075818   2.98e-07   3.62e-05     
    11   -3354.05075840   2.19e-07   1.76e-05     
    12   -3354.05075843   2.79e-08   1.15e-05     
    13   -3354.05075841   1.36e-08   3.00e-06     
 ------------------------------------------------------------------------------
         -3354.05075841                           CCSD T converged.

End of double precision
 SCF energy                 = -3353.32627089
 MP2 energy                 = -3354.03576545
 CCSD correlation energy     =    -0.72448753
 CCSD total energy           = -3354.05075841

 CCSD  T1^2 = 0.0116  T2^2 = 0.2783  Leading amplitudes:

 Amplitude    Orbitals with energies
  0.0233       31 (A) A                  ->    38 (A) A                   
              -0.6939                         -0.0225                     
  0.0233       31 (A) B                  ->    38 (A) B                   
              -0.6939                         -0.0225                     
 -0.0201       37 (A) A                  ->    58 (A) A                   
              -0.3575                          0.3852                     
 -0.0201       37 (A) B                  ->    58 (A) B                   
              -0.3575                          0.3852                     

 Amplitude    Orbitals with energies
 -0.1459       37 (A) A      37 (A) B    ->    38 (A) A      38 (A) B     
              -0.3575       -0.3575           -0.0225       -0.0225       
  0.1459       37 (A) A      37 (A) B    ->    38 (A) B      38 (A) A     
              -0.3575       -0.3575           -0.0225       -0.0225       
  0.1459       37 (A) B      37 (A) A    ->    38 (A) A      38 (A) B     
              -0.3575       -0.3575           -0.0225       -0.0225       
 -0.1459       37 (A) B      37 (A) A    ->    38 (A) B      38 (A) A     
              -0.3575       -0.3575           -0.0225       -0.0225       

 Computing CCSD intemediates for later calculations in double precision
 Finished.

Running a double precision version
           CCSD Lambda amplitudes will be solved using DIIS.
           Start     Size      MaxIter   EConv     LConv     
           3         7         100       1.00e-07  1.00e-05  
 ------------------------------------------------------------------------------
            Enorm      Ldiff       Comment
 ------------------------------------------------------------------------------
     1     6.27e-02   4.51e-02     
     2     1.69e-02   7.17e-03     
     3     6.95e-03   1.91e-03     
     4     3.85e-03   1.30e-03     Switched to DIIS steps.
     5     1.03e-03   7.18e-04     
     6     4.77e-04   1.57e-04     
     7     1.36e-04   4.41e-05     
     8     5.56e-05   3.47e-06     
     9     2.09e-05   3.23e-06     
    10     8.52e-06   1.60e-06     
    11     3.59e-06   5.54e-07     
    12     1.13e-06   3.26e-07     
    13     4.72e-07   5.91e-08     
    14     2.07e-07   5.20e-08     
    15     8.80e-08   1.56e-08     
 ------------------------------------------------------------------------------
                                   CCSD Lambda converged.

 Computing density matrices in double precision...
           Orbital response amplitudes will be solved using DIIS.
           Start     Size      MaxIter   EConv     LConv     
           3         7         100       1.00e-06  1.00e-06  
 ------------------------------------------------------------------------------
            Enorm      Ldiff       Comment
 ------------------------------------------------------------------------------
     1     1.14e-01   4.12e-03     
     2     1.10e-01   1.16e-02     
     3     1.27e-01   2.49e-02     
     4     1.15e-02   5.44e-02     Switched to DIIS steps.
     5     5.34e-03   1.93e-03     
     6     1.15e-03   4.73e-06     
     7     3.46e-04   9.64e-05     
     8     1.40e-04   4.30e-05     
     9     4.43e-05   1.58e-05     
    10     1.55e-05   8.21e-06     
    11     4.16e-06   2.15e-06     
    12     1.02e-06   4.85e-07     
    13     4.31e-07   2.16e-07     
 ------------------------------------------------------------------------------
                                   Orbital response converged.

 Computing density matrices... Done.
 CCSD calculation:   CPU 1445.90 s  wall 369.30 s

 Transferring MO TPDM to AO TPDM
 Transferring g2_o1o1o1o1
 Transferring g2_o1o1o1v1
 Transferring g2_o1o1v1v1
 Transferring g2_o1v1o1v1
 Transferring g2_o1v1v1v1
 Transferring g2_v1v1v1v1
 Adding separable TPDM
 Computing TPDM gradient
 --------------------------------------------------------
 2e gradient
  Atom          X               Y               Z
 --------------------------------------------------------
    1        -43.891656       12.715598       -0.000001  
    2          9.895601      -32.104092        0.000001  
    3         14.456472       23.894895       -0.000001  
    4         19.539583       -4.506401        0.000001  
 --------------------------------------------------------
 --------------------------------------------------------
 Final gradient
  Atom          X               Y               Z
 --------------------------------------------------------
    1        -43.891656       12.715598       -0.000001  
    2          9.895601      -32.104092        0.000001  
    3         14.456472       23.894895       -0.000001  
    4         19.539583       -4.506401        0.000001  
 --------------------------------------------------------
 Analytic gradient from two-electron contribution:   CPU 243.49 s  wall 68.25 s

 Total ccman2 time:   CPU 1733.55 s  wall 449.09 s


 --------------------------------------------------------------

                    Orbital Energies (a.u.)
 --------------------------------------------------------------

 Alpha MOs
 -- Occupied --
******* -80.058 -80.028 -65.180 -58.540 -58.538 -58.538 -26.323
 -9.860  -7.594  -7.568  -7.473  -7.465  -7.465  -5.487  -5.485
 -5.485  -5.460  -5.460  -5.459  -3.212  -3.209  -3.209  -3.200
 -3.200  -1.622  -1.055  -0.919  -0.771  -0.694  -0.694  -0.611
 -0.493  -0.470  -0.456  -0.397  -0.358
 -- Virtual --
 -0.022   0.032   0.061   0.067   0.079   0.091   0.098   0.108
  0.109   0.114   0.125   0.135   0.141   0.161   0.188   0.199
  0.326   0.330   0.357   0.377   0.385   0.394   0.418   0.422
  0.429   0.510   0.540   0.565   0.588   0.668   0.672   0.705
  0.713   0.757   0.772   0.784   0.817   0.848   0.890   0.898
  0.916   1.006   1.079   1.098   1.144   1.283   1.396   1.577
  1.615   1.644   1.770   1.832   1.887   1.932   1.943   1.986
  2.239   2.296   2.325   2.398   4.190   4.191   4.222   4.234
  4.504   4.531   4.540   4.546   4.570   4.738   6.898   6.926
  6.946   7.164   7.263   7.458   8.201   8.223   8.278  14.710
 14.749  14.759  14.794  14.836  14.870  49.453  68.736 165.853
166.068 293.885 293.906 293.9741028.391
 --------------------------------------------------------------

          Ground-State Mulliken Net Atomic Charges

     Atom                 Charge (a.u.)
  ----------------------------------------
      1 Br                   -0.230106
      2 P                     0.301959
      3 P                     0.129983
      4 F                    -0.201835
  ----------------------------------------
  Sum of atomic charges =     0.000000

 -----------------------------------------------------------------
                    Cartesian Multipole Moments
 -----------------------------------------------------------------
    Charge (ESU x 10^10)
                 0.0000
    Dipole Moment (Debye)
         X       0.3077      Y      -0.1085      Z       0.0000
       Tot       0.3263
    Quadrupole Moments (Debye-Ang)
        XX     -55.6083     XY       0.7796     YY     -49.9402
        XZ       0.0000     YZ       0.0000     ZZ     -49.4270
    Octopole Moments (Debye-Ang^2)
       XXX      56.0186    XXY      -7.1985    XYY      10.2418
       YYY      -4.6744    XXZ      -0.0000    XYZ      -0.0000
       YYZ       0.0000    XZZ       8.1604    YZZ      -1.4696
       ZZZ       0.0000
    Hexadecapole Moments (Debye-Ang^3)
      XXXX    -885.4937   XXXY      -6.6282   XXYY    -161.0920
      XYYY     -11.2369   YYYY    -190.1511   XXXZ       0.0000
      XXYZ       0.0000   XYYZ       0.0000   YYYZ       0.0000
      XXZZ    -145.4915   XYZZ      -2.6230   YYZZ     -42.1984
      XZZZ      -0.0000   YZZZ       0.0000   ZZZZ     -68.4856
 -----------------------------------------------------------------
 DrvMan completing analytic gradient of the correlated energy
 Correlated dipole moment
            1
    1   0.1210543
    2  -0.0426823
    3   0.0000000
 Energy read as -3354.050758414
 Full Analytical Gradient: (in a.u., or Hartree/Bohr)
             1             2             3             4
    1   -0.00018485    0.00027949    0.00006049   -0.00015513
    2    0.00011540   -0.00003290   -0.00013027    0.00004776
    3    0.00000001    0.00000002   -0.00000002    0.00000000
 Gradient time:  CPU 0.73 s  wall 0.73 s
 ----------------------------------------------------------------
             Standard Nuclear Orientation (Angstroms)
    I     Atom           X                Y                Z
 ----------------------------------------------------------------
    1      Br      1.5908996919    -0.1526312163     0.0000000000
    2      P      -0.3596420368     0.9893737784    -0.0000000000
    3      P      -1.5488248824    -0.6739196655     0.0000000000
    4      F      -3.0077206033     0.0678089863    -0.0000000000
 ----------------------------------------------------------------
 Nuclear Repulsion Energy =   373.7710236645 hartrees
 There are       37 alpha and       37 beta electrons

                       Distance Matrix (Angstroms)
             Br(  1)   P (  2)   P (  3)
   P (  2)  2.260263
   P (  3)  3.182705  2.044676
   F (  4)  4.603901  2.803855  1.636624

 Requested basis set is 6-311++G(d,p)
 There are 51 shells and 130 basis functions
 A cutoff of  1.0D-14 yielded   1137 shell pairs
 There are      7766 function pairs (      8508 Cartesian)
 Smallest overlap matrix eigenvalue = 8.09E-04
 Guess MOs from SCF MO coefficient file

 -----------------------------------------------------------------------
  General SCF calculation program by
  Eric Jon Sundstrom, Paul Horn, Yuezhi Mao, Dmitri Zuev, Alec White,
  David Stuck, Shaama M.S., Shane Yost, Joonho Lee, David Small,
  Daniel Levine, Susi Lehtola, Hugh Burton, Evgeny Epifanovsky
 -----------------------------------------------------------------------
 Hartree-Fock
 using 4 threads for integral computing
 -------------------------------------------------------
 OpenMP Integral computing Module                
 Release: version 2.0, May 2017, Q-Chem Inc. Pleasanton 
 -------------------------------------------------------
 A restricted SCF calculation will be
 performed using DIIS
 SCF converges when DIIS error is below 1.0e-08
 ---------------------------------------
  Cycle       Energy         DIIS error
 ---------------------------------------
    1   -3353.3263015946      1.62e-05  
    2   -3353.3263024862      4.41e-06  
    3   -3353.3263025656      1.96e-06  
    4   -3353.3263025768      5.94e-07  
    5   -3353.3263025785      2.05e-07  
    6   -3353.3263025789      9.53e-08  
    7   -3353.3263025790      5.71e-08  
    8   -3353.3263025791      2.11e-08  
    9   -3353.3263025791      6.12e-09  Convergence criterion met
 ---------------------------------------
 SCF time:   CPU 6.66s  wall 2.00s 
 SCF   energy in the final basis set =    -3353.3263025791
 Total energy in the final basis set =    -3353.3263025791


 ------------------------------------------------------------------------------

   CCMAN2: suite of methods based on coupled cluster
           and equation of motion theories.

   Components:
   * libvmm-1.3-trunk
     by Evgeny Epifanovsky, Ilya Kaliman.
   * libtensor-2.5-trunk
     by Evgeny Epifanovsky, Michael Wormit, Dmitry Zuev, Sam Manzer, 
        Ilya Kaliman.
   * libcc-2.5-trunk
     by Evgeny Epifanovsky, Arik Landau, Tomasz Kus, Kirill Khistyaev, 
        Dmitry Zuev, Prashant Manohar, Xintian Feng, Anna Krylov, 
        Matthew Goldey, Alec White, Thomas Jagau, Kaushik Nanda, 
        Anastasia Gunina, Alexander Kunitsa, Joonho Lee.

   CCMAN original authors:
   Anna I. Krylov, C. David Sherrill, Steven R. Gwaltney,
   Edward F. C. Byrd (2000)
   Sergey V. Levchenko, Lyudmila V. Slipchenko, Tao Wang,
   Ana-Maria C. Cristian (2003)
   Piotr A. Pieniazek, C. Melania Oana, Evgeny Epifanovsky (2007)
   Prashant Manohar (2009)

 ------------------------------------------------------------------------------


 Allocating and initializing 29808MB of RAM...
 Calculation will run on 4 cores.


 Alpha MOs, Restricted
 -- Occupied --                  
-490.05  -80.06  -80.03  -65.18  -58.54  -58.54  -58.54  -26.32
  1 A     2 A     3 A     4 A     5 A     6 A     7 A     8 A                  
 -9.860  -7.594  -7.568  -7.473  -7.465  -7.465  -5.487  -5.485
  9 A    10 A    11 A    12 A    13 A    14 A    15 A    16 A                  
 -5.485  -5.460  -5.460  -5.459  -3.212  -3.209  -3.209  -3.199
 17 A    18 A    19 A    20 A    21 A    22 A    23 A    24 A                  
 -3.199  -1.622  -1.054  -0.920  -0.771  -0.694  -0.694  -0.611
 25 A    26 A    27 A    28 A    29 A    30 A    31 A    32 A                  
 -0.493  -0.470  -0.456  -0.398  -0.358
 33 A    34 A    35 A    36 A    37 A                                          
 -- Virtual --                   
 -0.022   0.032   0.061   0.067   0.079   0.091   0.098   0.108
 38 A    39 A    40 A    41 A    42 A    43 A    44 A    45 A                  
  0.109   0.114   0.125   0.135   0.141   0.161   0.188   0.199
 46 A    47 A    48 A    49 A    50 A    51 A    52 A    53 A                  
  0.326   0.330   0.357   0.377   0.385   0.394   0.418   0.422
 54 A    55 A    56 A    57 A    58 A    59 A    60 A    61 A                  
  0.429   0.510   0.540   0.565   0.588   0.669   0.672   0.705
 62 A    63 A    64 A    65 A    66 A    67 A    68 A    69 A                  
  0.713   0.757   0.773   0.785   0.817   0.848   0.890   0.898
 70 A    71 A    72 A    73 A    74 A    75 A    76 A    77 A                  
  0.916   1.006   1.079   1.098   1.144   1.283   1.397   1.577
 78 A    79 A    80 A    81 A    82 A    83 A    84 A    85 A                  
  1.615   1.644   1.770   1.832   1.887   1.931   1.943   1.986
 86 A    87 A    88 A    89 A    90 A    91 A    92 A    93 A                  
  2.239   2.296   2.325   2.398   4.190   4.191   4.222   4.234
 94 A    95 A    96 A    97 A    98 A    99 A   100 A   101 A                  
  4.504   4.531   4.540   4.546   4.570   4.737   6.897   6.926
102 A   103 A   104 A   105 A   106 A   107 A   108 A   109 A                  
  6.946   7.164   7.263   7.459   8.201   8.223   8.278  14.710
110 A   111 A   112 A   113 A   114 A   115 A   116 A   117 A                  
 14.749  14.759  14.794  14.836  14.870  49.453  68.736 165.853
118 A   119 A   120 A   121 A   122 A   123 A   124 A   125 A                  
166.068 293.885 293.906 293.9741028.391
126 A   127 A   128 A   129 A   130 A                                          

 Beta MOs, Restricted
 -- Occupied --                  
-490.05  -80.06  -80.03  -65.18  -58.54  -58.54  -58.54  -26.32
  1 A     2 A     3 A     4 A     5 A     6 A     7 A     8 A                  
 -9.860  -7.594  -7.568  -7.473  -7.465  -7.465  -5.487  -5.485
  9 A    10 A    11 A    12 A    13 A    14 A    15 A    16 A                  
 -5.485  -5.460  -5.460  -5.459  -3.212  -3.209  -3.209  -3.199
 17 A    18 A    19 A    20 A    21 A    22 A    23 A    24 A                  
 -3.199  -1.622  -1.054  -0.920  -0.771  -0.694  -0.694  -0.611
 25 A    26 A    27 A    28 A    29 A    30 A    31 A    32 A                  
 -0.493  -0.470  -0.456  -0.398  -0.358
 33 A    34 A    35 A    36 A    37 A                                          
 -- Virtual --                   
 -0.022   0.032   0.061   0.067   0.079   0.091   0.098   0.108
 38 A    39 A    40 A    41 A    42 A    43 A    44 A    45 A                  
  0.109   0.114   0.125   0.135   0.141   0.161   0.188   0.199
 46 A    47 A    48 A    49 A    50 A    51 A    52 A    53 A                  
  0.326   0.330   0.357   0.377   0.385   0.394   0.418   0.422
 54 A    55 A    56 A    57 A    58 A    59 A    60 A    61 A                  
  0.429   0.510   0.540   0.565   0.588   0.669   0.672   0.705
 62 A    63 A    64 A    65 A    66 A    67 A    68 A    69 A                  
  0.713   0.757   0.773   0.785   0.817   0.848   0.890   0.898
 70 A    71 A    72 A    73 A    74 A    75 A    76 A    77 A                  
  0.916   1.006   1.079   1.098   1.144   1.283   1.397   1.577
 78 A    79 A    80 A    81 A    82 A    83 A    84 A    85 A                  
  1.615   1.644   1.770   1.832   1.887   1.931   1.943   1.986
 86 A    87 A    88 A    89 A    90 A    91 A    92 A    93 A                  
  2.239   2.296   2.325   2.398   4.190   4.191   4.222   4.234
 94 A    95 A    96 A    97 A    98 A    99 A   100 A   101 A                  
  4.504   4.531   4.540   4.546   4.570   4.737   6.897   6.926
102 A   103 A   104 A   105 A   106 A   107 A   108 A   109 A                  
  6.946   7.164   7.263   7.459   8.201   8.223   8.278  14.710
110 A   111 A   112 A   113 A   114 A   115 A   116 A   117 A                  
 14.749  14.759  14.794  14.836  14.870  49.453  68.736 165.853
118 A   119 A   120 A   121 A   122 A   123 A   124 A   125 A                  
166.068 293.885 293.906 293.9741028.391
126 A   127 A   128 A   129 A   130 A                                          

 Occupation and symmetry of molecular orbitals

 Point group: C1 (1 irreducible representation).

                           A     All 
 -------------------------------------
 All molecular orbitals:
  - Alpha                  130   130 
  - Beta                   130   130 
 -------------------------------------
 Alpha orbitals:
  - Frozen occupied        20    20  
  - Active occupied        17    17  
  - Active virtual         93    93  
  - Frozen virtual         0     0   
 -------------------------------------
 Beta orbitals:
  - Frozen occupied        20    20  
  - Active occupied        17    17  
  - Active virtual         93    93  
  - Frozen virtual         0     0   
 -------------------------------------

 Import integrals:   CPU 0.00 s  wall 0.00 s

 Import integrals:   CPU 40.81 s  wall 10.56 s

 MP2 amplitudes:   CPU 0.12 s  wall 0.08 s

Running a double precision version
           CCSD T amplitudes will be solved using DIIS.

           Start     Size      MaxIter   EConv     TConv     
           3         7         100       1.00e-07  1.00e-05  
 ------------------------------------------------------------------------------
           Energy (a.u.)   Ediff      Tdiff       Comment
 ------------------------------------------------------------------------------
         -3354.03574550                           
     1   -3354.02646110   9.28e-03   7.85e-01     
     2   -3354.04791930   2.15e-02   1.00e-01     
     3   -3354.04768644   2.33e-04   4.33e-02     
     4   -3354.04994791   2.26e-03   1.58e-02     Switched to DIIS steps.
     5   -3354.05074229   7.94e-04   1.36e-02     
     6   -3354.05076783   2.55e-05   2.85e-03     
     7   -3354.05075788   9.96e-06   1.37e-03     
     8   -3354.05075807   1.90e-07   2.65e-04     
     9   -3354.05075828   2.15e-07   1.18e-04     
    10   -3354.05075798   2.97e-07   3.63e-05     
    11   -3354.05075821   2.20e-07   1.77e-05     
    12   -3354.05075823   2.78e-08   1.15e-05     
    13   -3354.05075822   1.37e-08   3.00e-06     
 ------------------------------------------------------------------------------
         -3354.05075822                           CCSD T converged.

End of double precision
 SCF energy                 = -3353.32630258
 MP2 energy                 = -3354.03574550
 CCSD correlation energy     =    -0.72445564
 CCSD total energy           = -3354.05075822

 CCSD  T1^2 = 0.0116  T2^2 = 0.2782  Leading amplitudes:

 Amplitude    Orbitals with energies
  0.0233       31 (A) A                  ->    38 (A) A                   
              -0.6939                         -0.0224                     
  0.0233       31 (A) B                  ->    38 (A) B                   
              -0.6939                         -0.0224                     
  0.0200       37 (A) A                  ->    58 (A) A                   
              -0.3578                          0.3851                     
  0.0200       37 (A) B                  ->    58 (A) B                   
              -0.3578                          0.3851                     

 Amplitude    Orbitals with energies
 -0.1456       37 (A) A      37 (A) B    ->    38 (A) A      38 (A) B     
              -0.3578       -0.3578           -0.0224       -0.0224       
  0.1456       37 (A) A      37 (A) B    ->    38 (A) B      38 (A) A     
              -0.3578       -0.3578           -0.0224       -0.0224       
  0.1456       37 (A) B      37 (A) A    ->    38 (A) A      38 (A) B     
              -0.3578       -0.3578           -0.0224       -0.0224       
 -0.1456       37 (A) B      37 (A) A    ->    38 (A) B      38 (A) A     
              -0.3578       -0.3578           -0.0224       -0.0224       

 Computing CCSD intemediates for later calculations in double precision
 Finished.

Running a double precision version
           CCSD Lambda amplitudes will be solved using DIIS.
           Start     Size      MaxIter   EConv     LConv     
           3         7         100       1.00e-07  1.00e-05  
 ------------------------------------------------------------------------------
            Enorm      Ldiff       Comment
 ------------------------------------------------------------------------------
     1     6.27e-02   4.50e-02     
     2     1.69e-02   7.18e-03     
     3     6.95e-03   1.90e-03     
     4     3.85e-03   1.30e-03     Switched to DIIS steps.
     5     1.03e-03   7.17e-04     
     6     4.76e-04   1.56e-04     
     7     1.35e-04   4.39e-05     
     8     5.56e-05   3.43e-06     
     9     2.09e-05   3.24e-06     
    10     8.52e-06   1.61e-06     
    11     3.59e-06   5.53e-07     
    12     1.13e-06   3.26e-07     
    13     4.71e-07   5.86e-08     
    14     2.06e-07   5.16e-08     
    15     8.75e-08   1.56e-08     
 ------------------------------------------------------------------------------
                                   CCSD Lambda converged.

 Computing density matrices in double precision...
           Orbital response amplitudes will be solved using DIIS.
           Start     Size      MaxIter   EConv     LConv     
           3         7         100       1.00e-06  1.00e-06  
 ------------------------------------------------------------------------------
            Enorm      Ldiff       Comment
 ------------------------------------------------------------------------------
     1     1.14e-01   4.13e-03     
     2     1.10e-01   1.16e-02     
     3     1.27e-01   2.49e-02     
     4     1.13e-02   5.45e-02     Switched to DIIS steps.
     5     5.22e-03   1.89e-03     
     6     1.16e-03   6.61e-07     
     7     3.44e-04   9.59e-05     
     8     1.39e-04   4.27e-05     
     9     4.39e-05   1.56e-05     
    10     1.54e-05   8.21e-06     
    11     4.14e-06   2.17e-06     
    12     1.02e-06   4.91e-07     
    13     4.29e-07   2.17e-07     
 ------------------------------------------------------------------------------
                                   Orbital response converged.

 Computing density matrices... Done.
 CCSD calculation:   CPU 1447.74 s  wall 369.75 s

 Transferring MO TPDM to AO TPDM
 Transferring g2_o1o1o1o1
 Transferring g2_o1o1o1v1
 Transferring g2_o1o1v1v1
 Transferring g2_o1v1o1v1
 Transferring g2_o1v1v1v1
 Transferring g2_v1v1v1v1
 Adding separable TPDM
 Computing TPDM gradient
 --------------------------------------------------------
 2e gradient
  Atom          X               Y               Z
 --------------------------------------------------------
    1        -43.869341       12.686490        0.000000  
    2          9.873166      -32.102162        0.000000  
    3         14.453871       23.919288       -0.000000  
    4         19.542304       -4.503615       -0.000000  
 --------------------------------------------------------
 --------------------------------------------------------
 Final gradient
  Atom          X               Y               Z
 --------------------------------------------------------
    1        -43.869341       12.686490        0.000000  
    2          9.873166      -32.102162        0.000000  
    3         14.453871       23.919288       -0.000000  
    4         19.542304       -4.503615       -0.000000  
 --------------------------------------------------------
 Analytic gradient from two-electron contribution:   CPU 243.72 s  wall 68.53 s

 Total ccman2 time:   CPU 1736.25 s  wall 450.12 s


 --------------------------------------------------------------

                    Orbital Energies (a.u.)
 --------------------------------------------------------------

 Alpha MOs
 -- Occupied --
******* -80.058 -80.028 -65.180 -58.540 -58.538 -58.538 -26.323
 -9.860  -7.594  -7.568  -7.473  -7.465  -7.465  -5.487  -5.485
 -5.485  -5.460  -5.460  -5.459  -3.212  -3.209  -3.209  -3.199
 -3.199  -1.622  -1.054  -0.920  -0.771  -0.694  -0.694  -0.611
 -0.493  -0.470  -0.456  -0.398  -0.358
 -- Virtual --
 -0.022   0.032   0.061   0.067   0.079   0.091   0.098   0.108
  0.109   0.114   0.125   0.135   0.141   0.161   0.188   0.199
  0.326   0.330   0.357   0.377   0.385   0.394   0.418   0.422
  0.429   0.510   0.540   0.565   0.588   0.669   0.672   0.705
  0.713   0.757   0.773   0.785   0.817   0.848   0.890   0.898
  0.916   1.006   1.079   1.098   1.144   1.283   1.397   1.577
  1.615   1.644   1.770   1.832   1.887   1.931   1.943   1.986
  2.239   2.296   2.325   2.398   4.190   4.191   4.222   4.234
  4.504   4.531   4.540   4.546   4.570   4.737   6.897   6.926
  6.946   7.164   7.263   7.459   8.201   8.223   8.278  14.710
 14.749  14.759  14.794  14.836  14.870  49.453  68.736 165.853
166.068 293.885 293.906 293.9741028.391
 --------------------------------------------------------------

          Ground-State Mulliken Net Atomic Charges

     Atom                 Charge (a.u.)
  ----------------------------------------
      1 Br                   -0.230567
      2 P                     0.302395
      3 P                     0.130078
      4 F                    -0.201906
  ----------------------------------------
  Sum of atomic charges =    -0.000000

 -----------------------------------------------------------------
                    Cartesian Multipole Moments
 -----------------------------------------------------------------
    Charge (ESU x 10^10)
                 0.0000
    Dipole Moment (Debye)
         X       0.3010      Y      -0.1074      Z      -0.0000
       Tot       0.3196
    Quadrupole Moments (Debye-Ang)
        XX     -55.6107     XY       0.7790     YY     -49.9356
        XZ       0.0000     YZ       0.0000     ZZ     -49.4255
    Octopole Moments (Debye-Ang^2)
       XXX      56.0763    XXY      -7.2010    XYY      10.2556
       YYY      -4.6673    XXZ      -0.0000    XYZ      -0.0000
       YYZ       0.0000    XZZ       8.1732    YZZ      -1.4700
       ZZZ      -0.0000
    Hexadecapole Moments (Debye-Ang^3)
      XXXX    -885.6219   XXXY      -6.5545   XXYY    -161.1106
      XYYY     -11.1552   YYYY    -190.1193   XXXZ       0.0000
      XXYZ       0.0000   XYYZ       0.0000   YYYZ       0.0000
      XXZZ    -145.5090   XYZZ      -2.5953   YYZZ     -42.1910
      XZZZ       0.0000   YZZZ       0.0000   ZZZZ     -68.4754
 -----------------------------------------------------------------
 DrvMan completing analytic gradient of the correlated energy
 Correlated dipole moment
            1
    1   0.1184254
    2  -0.0422505
    3  -0.0000000
 Energy read as -3354.050758219
 Full Analytical Gradient: (in a.u., or Hartree/Bohr)
             1             2             3             4
    1    0.00017174   -0.00038437    0.00028814   -0.00007550
    2   -0.00009225   -0.00017818    0.00019896    0.00007147
    3   -0.00000000    0.00000000   -0.00000000    0.00000000
 Gradient time:  CPU 0.73 s  wall 0.74 s
 ----------------------------------------------------------------
             Standard Nuclear Orientation (Angstroms)
    I     Atom           X                Y                Z
 ----------------------------------------------------------------
    1      Br      1.5908996919    -0.1526312163     0.0000000000
    2      P      -0.3586420368     0.9903737784    -0.0000000000
    3      P      -1.5488248824    -0.6739196655     0.0000000000
    4      F      -3.0077206033     0.0678089863    -0.0000000000
 ----------------------------------------------------------------
 Nuclear Repulsion Energy =   373.7391882573 hartrees
 There are       37 alpha and       37 beta electrons

                       Distance Matrix (Angstroms)
             Br(  1)   P (  2)   P (  3)
   P (  2)  2.259906
   P (  3)  3.182705  2.046071
   F (  4)  4.603901  2.805128  1.636624

 Requested basis set is 6-311++G(d,p)
 There are 51 shells and 130 basis functions
 A cutoff of  1.0D-14 yielded   1137 shell pairs
 There are      7766 function pairs (      8508 Cartesian)
 Smallest overlap matrix eigenvalue = 8.11E-04
 Guess MOs from SCF MO coefficient file

 -----------------------------------------------------------------------
  General SCF calculation program by
  Eric Jon Sundstrom, Paul Horn, Yuezhi Mao, Dmitri Zuev, Alec White,
  David Stuck, Shaama M.S., Shane Yost, Joonho Lee, David Small,
  Daniel Levine, Susi Lehtola, Hugh Burton, Evgeny Epifanovsky
 -----------------------------------------------------------------------
 Hartree-Fock
 using 4 threads for integral computing
 -------------------------------------------------------
 OpenMP Integral computing Module                
 Release: version 2.0, May 2017, Q-Chem Inc. Pleasanton 
 -------------------------------------------------------
 A restricted SCF calculation will be
 performed using DIIS
 SCF converges when DIIS error is below 1.0e-08
 ---------------------------------------
  Cycle       Energy         DIIS error
 ---------------------------------------
    1   -3353.3262463200      1.18e-05  
    2   -3353.3262467735      3.29e-06  
    3   -3353.3262468163      1.46e-06  
    4   -3353.3262468231      4.92e-07  
    5   -3353.3262468241      1.63e-07  
    6   -3353.3262468243      5.65e-08  
    7   -3353.3262468244      2.35e-08  
    8   -3353.3262468243      1.08e-08  
    9   -3353.3262468243      4.12e-09  Convergence criterion met
 ---------------------------------------
 SCF time:   CPU 6.67s  wall 1.00s 
 SCF   energy in the final basis set =    -3353.3262468243
 Total energy in the final basis set =    -3353.3262468243


 ------------------------------------------------------------------------------

   CCMAN2: suite of methods based on coupled cluster
           and equation of motion theories.

   Components:
   * libvmm-1.3-trunk
     by Evgeny Epifanovsky, Ilya Kaliman.
   * libtensor-2.5-trunk
     by Evgeny Epifanovsky, Michael Wormit, Dmitry Zuev, Sam Manzer, 
        Ilya Kaliman.
   * libcc-2.5-trunk
     by Evgeny Epifanovsky, Arik Landau, Tomasz Kus, Kirill Khistyaev, 
        Dmitry Zuev, Prashant Manohar, Xintian Feng, Anna Krylov, 
        Matthew Goldey, Alec White, Thomas Jagau, Kaushik Nanda, 
        Anastasia Gunina, Alexander Kunitsa, Joonho Lee.

   CCMAN original authors:
   Anna I. Krylov, C. David Sherrill, Steven R. Gwaltney,
   Edward F. C. Byrd (2000)
   Sergey V. Levchenko, Lyudmila V. Slipchenko, Tao Wang,
   Ana-Maria C. Cristian (2003)
   Piotr A. Pieniazek, C. Melania Oana, Evgeny Epifanovsky (2007)
   Prashant Manohar (2009)

 ------------------------------------------------------------------------------


 Allocating and initializing 29808MB of RAM...
 Calculation will run on 4 cores.


 Alpha MOs, Restricted
 -- Occupied --                  
-490.05  -80.06  -80.03  -65.18  -58.54  -58.54  -58.54  -26.32
  1 A     2 A     3 A     4 A     5 A     6 A     7 A     8 A                  
 -9.860  -7.594  -7.568  -7.473  -7.465  -7.465  -5.487  -5.485
  9 A    10 A    11 A    12 A    13 A    14 A    15 A    16 A                  
 -5.485  -5.460  -5.460  -5.459  -3.212  -3.209  -3.209  -3.199
 17 A    18 A    19 A    20 A    21 A    22 A    23 A    24 A                  
 -3.199  -1.622  -1.054  -0.919  -0.771  -0.694  -0.694  -0.611
 25 A    26 A    27 A    28 A    29 A    30 A    31 A    32 A                  
 -0.493  -0.470  -0.456  -0.397  -0.358
 33 A    34 A    35 A    36 A    37 A                                          
 -- Virtual --                   
 -0.023   0.032   0.061   0.067   0.079   0.091   0.098   0.108
 38 A    39 A    40 A    41 A    42 A    43 A    44 A    45 A                  
  0.109   0.114   0.125   0.135   0.141   0.161   0.188   0.199
 46 A    47 A    48 A    49 A    50 A    51 A    52 A    53 A                  
  0.326   0.330   0.357   0.377   0.385   0.394   0.418   0.422
 54 A    55 A    56 A    57 A    58 A    59 A    60 A    61 A                  
  0.429   0.510   0.540   0.565   0.588   0.669   0.672   0.705
 62 A    63 A    64 A    65 A    66 A    67 A    68 A    69 A                  
  0.713   0.757   0.773   0.785   0.817   0.848   0.890   0.898
 70 A    71 A    72 A    73 A    74 A    75 A    76 A    77 A                  
  0.916   1.006   1.079   1.098   1.144   1.283   1.396   1.577
 78 A    79 A    80 A    81 A    82 A    83 A    84 A    85 A                  
  1.615   1.644   1.770   1.831   1.887   1.932   1.943   1.985
 86 A    87 A    88 A    89 A    90 A    91 A    92 A    93 A                  
  2.239   2.296   2.325   2.398   4.190   4.191   4.222   4.234
 94 A    95 A    96 A    97 A    98 A    99 A   100 A   101 A                  
  4.503   4.531   4.540   4.546   4.570   4.737   6.897   6.926
102 A   103 A   104 A   105 A   106 A   107 A   108 A   109 A                  
  6.946   7.164   7.263   7.458   8.201   8.223   8.278  14.710
110 A   111 A   112 A   113 A   114 A   115 A   116 A   117 A                  
 14.749  14.758  14.794  14.836  14.870  49.453  68.736 165.853
118 A   119 A   120 A   121 A   122 A   123 A   124 A   125 A                  
166.067 293.885 293.906 293.9741028.391
126 A   127 A   128 A   129 A   130 A                                          

 Beta MOs, Restricted
 -- Occupied --                  
-490.05  -80.06  -80.03  -65.18  -58.54  -58.54  -58.54  -26.32
  1 A     2 A     3 A     4 A     5 A     6 A     7 A     8 A                  
 -9.860  -7.594  -7.568  -7.473  -7.465  -7.465  -5.487  -5.485
  9 A    10 A    11 A    12 A    13 A    14 A    15 A    16 A                  
 -5.485  -5.460  -5.460  -5.459  -3.212  -3.209  -3.209  -3.199
 17 A    18 A    19 A    20 A    21 A    22 A    23 A    24 A                  
 -3.199  -1.622  -1.054  -0.919  -0.771  -0.694  -0.694  -0.611
 25 A    26 A    27 A    28 A    29 A    30 A    31 A    32 A                  
 -0.493  -0.470  -0.456  -0.397  -0.358
 33 A    34 A    35 A    36 A    37 A                                          
 -- Virtual --                   
 -0.023   0.032   0.061   0.067   0.079   0.091   0.098   0.108
 38 A    39 A    40 A    41 A    42 A    43 A    44 A    45 A                  
  0.109   0.114   0.125   0.135   0.141   0.161   0.188   0.199
 46 A    47 A    48 A    49 A    50 A    51 A    52 A    53 A                  
  0.326   0.330   0.357   0.377   0.385   0.394   0.418   0.422
 54 A    55 A    56 A    57 A    58 A    59 A    60 A    61 A                  
  0.429   0.510   0.540   0.565   0.588   0.669   0.672   0.705
 62 A    63 A    64 A    65 A    66 A    67 A    68 A    69 A                  
  0.713   0.757   0.773   0.785   0.817   0.848   0.890   0.898
 70 A    71 A    72 A    73 A    74 A    75 A    76 A    77 A                  
  0.916   1.006   1.079   1.098   1.144   1.283   1.396   1.577
 78 A    79 A    80 A    81 A    82 A    83 A    84 A    85 A                  
  1.615   1.644   1.770   1.831   1.887   1.932   1.943   1.985
 86 A    87 A    88 A    89 A    90 A    91 A    92 A    93 A                  
  2.239   2.296   2.325   2.398   4.190   4.191   4.222   4.234
 94 A    95 A    96 A    97 A    98 A    99 A   100 A   101 A                  
  4.503   4.531   4.540   4.546   4.570   4.737   6.897   6.926
102 A   103 A   104 A   105 A   106 A   107 A   108 A   109 A                  
  6.946   7.164   7.263   7.458   8.201   8.223   8.278  14.710
110 A   111 A   112 A   113 A   114 A   115 A   116 A   117 A                  
 14.749  14.758  14.794  14.836  14.870  49.453  68.736 165.853
118 A   119 A   120 A   121 A   122 A   123 A   124 A   125 A                  
166.067 293.885 293.906 293.9741028.391
126 A   127 A   128 A   129 A   130 A                                          

 Occupation and symmetry of molecular orbitals

 Point group: C1 (1 irreducible representation).

                           A     All 
 -------------------------------------
 All molecular orbitals:
  - Alpha                  130   130 
  - Beta                   130   130 
 -------------------------------------
 Alpha orbitals:
  - Frozen occupied        20    20  
  - Active occupied        17    17  
  - Active virtual         93    93  
  - Frozen virtual         0     0   
 -------------------------------------
 Beta orbitals:
  - Frozen occupied        20    20  
  - Active occupied        17    17  
  - Active virtual         93    93  
  - Frozen virtual         0     0   
 -------------------------------------

 Import integrals:   CPU 0.00 s  wall 0.00 s

 Import integrals:   CPU 40.28 s  wall 10.29 s

 MP2 amplitudes:   CPU 0.12 s  wall 0.08 s

Running a double precision version
           CCSD T amplitudes will be solved using DIIS.

           Start     Size      MaxIter   EConv     TConv     
           3         7         100       1.00e-07  1.00e-05  
 ------------------------------------------------------------------------------
           Energy (a.u.)   Ediff      Tdiff       Comment
 ------------------------------------------------------------------------------
         -3354.03575887                           
     1   -3354.02644731   9.31e-03   7.85e-01     
     2   -3354.04791842   2.15e-02   1.00e-01     
     3   -3354.04768319   2.35e-04   4.33e-02     
     4   -3354.04994713   2.26e-03   1.58e-02     Switched to DIIS steps.
     5   -3354.05074246   7.95e-04   1.37e-02     
     6   -3354.05076815   2.57e-05   2.86e-03     
     7   -3354.05075813   1.00e-05   1.37e-03     
     8   -3354.05075831   1.83e-07   2.65e-04     
     9   -3354.05075853   2.18e-07   1.18e-04     
    10   -3354.05075823   2.98e-07   3.64e-05     
    11   -3354.05075845   2.21e-07   1.77e-05     
    12   -3354.05075848   2.81e-08   1.16e-05     
    13   -3354.05075847   1.39e-08   3.02e-06     
 ------------------------------------------------------------------------------
         -3354.05075847                           CCSD T converged.

End of double precision
 SCF energy                 = -3353.32624682
 MP2 energy                 = -3354.03575887
 CCSD correlation energy     =    -0.72451164
 CCSD total energy           = -3354.05075847

 CCSD  T1^2 = 0.0116  T2^2 = 0.2783  Leading amplitudes:

 Amplitude    Orbitals with energies
  0.0233       31 (A) A                  ->    38 (A) A                   
              -0.6939                         -0.0226                     
  0.0233       31 (A) B                  ->    38 (A) B                   
              -0.6939                         -0.0226                     
  0.0201       37 (A) A                  ->    58 (A) A                   
              -0.3576                          0.3852                     
  0.0201       37 (A) B                  ->    58 (A) B                   
              -0.3576                          0.3852                     

 Amplitude    Orbitals with energies
 -0.1460       37 (A) A      37 (A) B    ->    38 (A) A      38 (A) B     
              -0.3576       -0.3576           -0.0226       -0.0226       
  0.1460       37 (A) A      37 (A) B    ->    38 (A) B      38 (A) A     
              -0.3576       -0.3576           -0.0226       -0.0226       
  0.1460       37 (A) B      37 (A) A    ->    38 (A) A      38 (A) B     
              -0.3576       -0.3576           -0.0226       -0.0226       
 -0.1460       37 (A) B      37 (A) A    ->    38 (A) B      38 (A) A     
              -0.3576       -0.3576           -0.0226       -0.0226       

 Computing CCSD intemediates for later calculations in double precision
 Finished.

Running a double precision version
           CCSD Lambda amplitudes will be solved using DIIS.
           Start     Size      MaxIter   EConv     LConv     
           3         7         100       1.00e-07  1.00e-05  
 ------------------------------------------------------------------------------
            Enorm      Ldiff       Comment
 ------------------------------------------------------------------------------
     1     6.28e-02   4.51e-02     
     2     1.69e-02   7.18e-03     
     3     6.95e-03   1.91e-03     
     4     3.85e-03   1.30e-03     Switched to DIIS steps.
     5     1.03e-03   7.19e-04     
     6     4.77e-04   1.57e-04     
     7     1.36e-04   4.42e-05     
     8     5.56e-05   3.49e-06     
     9     2.09e-05   3.22e-06     
    10     8.52e-06   1.60e-06     
    11     3.59e-06   5.54e-07     
    12     1.13e-06   3.27e-07     
    13     4.70e-07   5.92e-08     
    14     2.06e-07   5.20e-08     
    15     8.68e-08   1.56e-08     
 ------------------------------------------------------------------------------
                                   CCSD Lambda converged.

 Computing density matrices in double precision...
           Orbital response amplitudes will be solved using DIIS.
           Start     Size      MaxIter   EConv     LConv     
           3         7         100       1.00e-06  1.00e-06  
 ------------------------------------------------------------------------------
            Enorm      Ldiff       Comment
 ------------------------------------------------------------------------------
     1     1.15e-01   4.14e-03     
     2     1.10e-01   1.16e-02     
     3     1.27e-01   2.50e-02     
     4     1.14e-02   5.45e-02     Switched to DIIS steps.
     5     5.31e-03   1.92e-03     
     6     1.16e-03   3.11e-06     
     7     3.47e-04   9.62e-05     
     8     1.40e-04   4.29e-05     
     9     4.43e-05   1.57e-05     
    10     1.55e-05   8.24e-06     
    11     4.17e-06   2.17e-06     
    12     1.03e-06   4.91e-07     
    13     4.34e-07   2.18e-07     
 ------------------------------------------------------------------------------
                                   Orbital response converged.

 Computing density matrices... Done.
 CCSD calculation:   CPU 1446.51 s  wall 369.44 s

 Transferring MO TPDM to AO TPDM
 Transferring g2_o1o1o1o1
 Transferring g2_o1o1o1v1
 Transferring g2_o1o1v1v1
 Transferring g2_o1v1o1v1
 Transferring g2_o1v1v1v1
 Transferring g2_v1v1v1v1
 Adding separable TPDM
 Computing TPDM gradient
 --------------------------------------------------------
 2e gradient
  Atom          X               Y               Z
 --------------------------------------------------------
    1        -43.863216       12.706323        0.000000  
    2          9.881732      -32.106670        0.000000  
    3         14.444354       23.905281       -0.000000  
    4         19.537130       -4.504934        0.000000  
 --------------------------------------------------------
 --------------------------------------------------------
 Final gradient
  Atom          X               Y               Z
 --------------------------------------------------------
    1        -43.863216       12.706323        0.000000  
    2          9.881732      -32.106670        0.000000  
    3         14.444354       23.905281       -0.000000  
    4         19.537130       -4.504934        0.000000  
 --------------------------------------------------------
 Analytic gradient from two-electron contribution:   CPU 245.82 s  wall 69.05 s

 Total ccman2 time:   CPU 1736.12 s  wall 449.94 s


 --------------------------------------------------------------

                    Orbital Energies (a.u.)
 --------------------------------------------------------------

 Alpha MOs
 -- Occupied --
******* -80.058 -80.028 -65.180 -58.540 -58.538 -58.538 -26.323
 -9.860  -7.594  -7.568  -7.473  -7.465  -7.465  -5.487  -5.485
 -5.485  -5.460  -5.460  -5.459  -3.212  -3.209  -3.209  -3.199
 -3.199  -1.622  -1.054  -0.919  -0.771  -0.694  -0.694  -0.611
 -0.493  -0.470  -0.456  -0.397  -0.358
 -- Virtual --
 -0.023   0.032   0.061   0.067   0.079   0.091   0.098   0.108
  0.109   0.114   0.125   0.135   0.141   0.161   0.188   0.199
  0.326   0.330   0.357   0.377   0.385   0.394   0.418   0.422
  0.429   0.510   0.540   0.565   0.588   0.669   0.672   0.705
  0.713   0.757   0.773   0.785   0.817   0.848   0.890   0.898
  0.916   1.006   1.079   1.098   1.144   1.283   1.396   1.577
  1.615   1.644   1.770   1.831   1.887   1.932   1.943   1.985
  2.239   2.296   2.325   2.398   4.190   4.191   4.222   4.234
  4.503   4.531   4.540   4.546   4.570   4.737   6.897   6.926
  6.946   7.164   7.263   7.458   8.201   8.223   8.278  14.710
 14.749  14.758  14.794  14.836  14.870  49.453  68.736 165.853
166.067 293.885 293.906 293.9741028.391
 --------------------------------------------------------------

          Ground-State Mulliken Net Atomic Charges

     Atom                 Charge (a.u.)
  ----------------------------------------
      1 Br                   -0.230596
      2 P                     0.302301
      3 P                     0.130153
      4 F                    -0.201857
  ----------------------------------------
  Sum of atomic charges =    -0.000000

 -----------------------------------------------------------------
                    Cartesian Multipole Moments
 -----------------------------------------------------------------
    Charge (ESU x 10^10)
                -0.0000
    Dipole Moment (Debye)
         X       0.3013      Y      -0.1070      Z      -0.0000
       Tot       0.3198
    Quadrupole Moments (Debye-Ang)
        XX     -55.6133     XY       0.7798     YY     -49.9325
        XZ       0.0000     YZ       0.0000     ZZ     -49.4294
    Octopole Moments (Debye-Ang^2)
       XXX      56.0341    XXY      -7.2167    XYY      10.2423
       YYY      -4.7075    XXZ      -0.0000    XYZ      -0.0000
       YYZ       0.0000    XZZ       8.1655    YZZ      -1.4832
       ZZZ      -0.0000
    Hexadecapole Moments (Debye-Ang^3)
      XXXX    -885.6096   XXXY      -6.5750   XXYY    -161.1140
      XYYY     -11.1813   YYYY    -190.2676   XXXZ       0.0000
      XXYZ       0.0000   XYYZ       0.0000   YYYZ       0.0000
      XXZZ    -145.5067   XYZZ      -2.6038   YYZZ     -42.2206
      XZZZ       0.0000   YZZZ       0.0000   ZZZZ     -68.4915
 -----------------------------------------------------------------
 DrvMan completing analytic gradient of the correlated energy
 Correlated dipole moment
            1
    1   0.1185442
    2  -0.0421072
    3  -0.0000000
 Energy read as -3354.050758467
 Full Analytical Gradient: (in a.u., or Hartree/Bohr)
             1             2             3             4
    1    0.00006967    0.00001973    0.00000497   -0.00009438
    2   -0.00006526    0.00027658   -0.00029705    0.00008574
    3   -0.00000000    0.00000000   -0.00000000    0.00000000
 Gradient time:  CPU 0.72 s  wall 0.73 s
 ----------------------------------------------------------------
             Standard Nuclear Orientation (Angstroms)
    I     Atom           X                Y                Z
 ----------------------------------------------------------------
    1      Br      1.5908996919    -0.1526312163     0.0000000000
    2      P      -0.3586420368     0.9883737784    -0.0000000000
    3      P      -1.5488248824    -0.6739196655     0.0000000000
    4      F      -3.0077206033     0.0678089863    -0.0000000000
 ----------------------------------------------------------------
 Nuclear Repulsion Energy =   373.8464658327 hartrees
 There are       37 alpha and       37 beta electrons

                       Distance Matrix (Angstroms)
             Br(  1)   P (  2)   P (  3)
   P (  2)  2.258895
   P (  3)  3.182705  2.044445
   F (  4)  4.603901  2.804471  1.636624

 Requested basis set is 6-311++G(d,p)
 There are 51 shells and 130 basis functions
 A cutoff of  1.0D-14 yielded   1137 shell pairs
 There are      7766 function pairs (      8508 Cartesian)
 Smallest overlap matrix eigenvalue = 8.08E-04
 Guess MOs from SCF MO coefficient file

 -----------------------------------------------------------------------
  General SCF calculation program by
  Eric Jon Sundstrom, Paul Horn, Yuezhi Mao, Dmitri Zuev, Alec White,
  David Stuck, Shaama M.S., Shane Yost, Joonho Lee, David Small,
  Daniel Levine, Susi Lehtola, Hugh Burton, Evgeny Epifanovsky
 -----------------------------------------------------------------------
 Hartree-Fock
 using 4 threads for integral computing
 -------------------------------------------------------
 OpenMP Integral computing Module                
 Release: version 2.0, May 2017, Q-Chem Inc. Pleasanton 
 -------------------------------------------------------
 A restricted SCF calculation will be
 performed using DIIS
 SCF converges when DIIS error is below 1.0e-08
 ---------------------------------------
  Cycle       Energy         DIIS error
 ---------------------------------------
    1   -3353.3263256118      1.57e-05  
    2   -3353.3263264279      4.32e-06  
    3   -3353.3263265123      1.98e-06  
    4   -3353.3263265268      6.61e-07  
    5   -3353.3263265291      2.77e-07  
    6   -3353.3263265296      8.08e-08  
    7   -3353.3263265297      2.81e-08  
    8   -3353.3263265296      1.41e-08  
    9   -3353.3263265296      6.47e-09  Convergence criterion met
 ---------------------------------------
 SCF time:   CPU 6.69s  wall 2.00s 
 SCF   energy in the final basis set =    -3353.3263265296
 Total energy in the final basis set =    -3353.3263265296


 ------------------------------------------------------------------------------

   CCMAN2: suite of methods based on coupled cluster
           and equation of motion theories.

   Components:
   * libvmm-1.3-trunk
     by Evgeny Epifanovsky, Ilya Kaliman.
   * libtensor-2.5-trunk
     by Evgeny Epifanovsky, Michael Wormit, Dmitry Zuev, Sam Manzer, 
        Ilya Kaliman.
   * libcc-2.5-trunk
     by Evgeny Epifanovsky, Arik Landau, Tomasz Kus, Kirill Khistyaev, 
        Dmitry Zuev, Prashant Manohar, Xintian Feng, Anna Krylov, 
        Matthew Goldey, Alec White, Thomas Jagau, Kaushik Nanda, 
        Anastasia Gunina, Alexander Kunitsa, Joonho Lee.

   CCMAN original authors:
   Anna I. Krylov, C. David Sherrill, Steven R. Gwaltney,
   Edward F. C. Byrd (2000)
   Sergey V. Levchenko, Lyudmila V. Slipchenko, Tao Wang,
   Ana-Maria C. Cristian (2003)
   Piotr A. Pieniazek, C. Melania Oana, Evgeny Epifanovsky (2007)
   Prashant Manohar (2009)

 ------------------------------------------------------------------------------


 Allocating and initializing 29808MB of RAM...
 Calculation will run on 4 cores.


 Alpha MOs, Restricted
 -- Occupied --                  
-490.05  -80.06  -80.03  -65.18  -58.54  -58.54  -58.54  -26.32
  1 A     2 A     3 A     4 A     5 A     6 A     7 A     8 A                  
 -9.860  -7.594  -7.568  -7.473  -7.465  -7.465  -5.487  -5.485
  9 A    10 A    11 A    12 A    13 A    14 A    15 A    16 A                  
 -5.485  -5.460  -5.460  -5.459  -3.212  -3.209  -3.209  -3.200
 17 A    18 A    19 A    20 A    21 A    22 A    23 A    24 A                  
 -3.200  -1.622  -1.055  -0.920  -0.771  -0.694  -0.694  -0.611
 25 A    26 A    27 A    28 A    29 A    30 A    31 A    32 A                  
 -0.493  -0.470  -0.456  -0.397  -0.358
 33 A    34 A    35 A    36 A    37 A                                          
 -- Virtual --                   
 -0.022   0.032   0.061   0.067   0.079   0.091   0.098   0.108
 38 A    39 A    40 A    41 A    42 A    43 A    44 A    45 A                  
  0.109   0.114   0.125   0.135   0.141   0.161   0.188   0.199
 46 A    47 A    48 A    49 A    50 A    51 A    52 A    53 A                  
  0.326   0.330   0.357   0.377   0.385   0.394   0.418   0.422
 54 A    55 A    56 A    57 A    58 A    59 A    60 A    61 A                  
  0.429   0.510   0.540   0.565   0.588   0.668   0.672   0.704
 62 A    63 A    64 A    65 A    66 A    67 A    68 A    69 A                  
  0.713   0.757   0.772   0.785   0.817   0.848   0.890   0.898
 70 A    71 A    72 A    73 A    74 A    75 A    76 A    77 A                  
  0.916   1.006   1.079   1.099   1.144   1.283   1.397   1.577
 78 A    79 A    80 A    81 A    82 A    83 A    84 A    85 A                  
  1.615   1.644   1.770   1.832   1.887   1.931   1.943   1.986
 86 A    87 A    88 A    89 A    90 A    91 A    92 A    93 A                  
  2.239   2.296   2.325   2.398   4.190   4.191   4.222   4.234
 94 A    95 A    96 A    97 A    98 A    99 A   100 A   101 A                  
  4.504   4.531   4.540   4.546   4.570   4.737   6.898   6.926
102 A   103 A   104 A   105 A   106 A   107 A   108 A   109 A                  
  6.946   7.164   7.263   7.459   8.201   8.223   8.278  14.711
110 A   111 A   112 A   113 A   114 A   115 A   116 A   117 A                  
 14.749  14.759  14.794  14.836  14.870  49.453  68.736 165.853
118 A   119 A   120 A   121 A   122 A   123 A   124 A   125 A                  
166.068 293.885 293.906 293.9741028.391
126 A   127 A   128 A   129 A   130 A                                          

 Beta MOs, Restricted
 -- Occupied --                  
-490.05  -80.06  -80.03  -65.18  -58.54  -58.54  -58.54  -26.32
  1 A     2 A     3 A     4 A     5 A     6 A     7 A     8 A                  
 -9.860  -7.594  -7.568  -7.473  -7.465  -7.465  -5.487  -5.485
  9 A    10 A    11 A    12 A    13 A    14 A    15 A    16 A                  
 -5.485  -5.460  -5.460  -5.459  -3.212  -3.209  -3.209  -3.200
 17 A    18 A    19 A    20 A    21 A    22 A    23 A    24 A                  
 -3.200  -1.622  -1.055  -0.920  -0.771  -0.694  -0.694  -0.611
 25 A    26 A    27 A    28 A    29 A    30 A    31 A    32 A                  
 -0.493  -0.470  -0.456  -0.397  -0.358
 33 A    34 A    35 A    36 A    37 A                                          
 -- Virtual --                   
 -0.022   0.032   0.061   0.067   0.079   0.091   0.098   0.108
 38 A    39 A    40 A    41 A    42 A    43 A    44 A    45 A                  
  0.109   0.114   0.125   0.135   0.141   0.161   0.188   0.199
 46 A    47 A    48 A    49 A    50 A    51 A    52 A    53 A                  
  0.326   0.330   0.357   0.377   0.385   0.394   0.418   0.422
 54 A    55 A    56 A    57 A    58 A    59 A    60 A    61 A                  
  0.429   0.510   0.540   0.565   0.588   0.668   0.672   0.704
 62 A    63 A    64 A    65 A    66 A    67 A    68 A    69 A                  
  0.713   0.757   0.772   0.785   0.817   0.848   0.890   0.898
 70 A    71 A    72 A    73 A    74 A    75 A    76 A    77 A                  
  0.916   1.006   1.079   1.099   1.144   1.283   1.397   1.577
 78 A    79 A    80 A    81 A    82 A    83 A    84 A    85 A                  
  1.615   1.644   1.770   1.832   1.887   1.931   1.943   1.986
 86 A    87 A    88 A    89 A    90 A    91 A    92 A    93 A                  
  2.239   2.296   2.325   2.398   4.190   4.191   4.222   4.234
 94 A    95 A    96 A    97 A    98 A    99 A   100 A   101 A                  
  4.504   4.531   4.540   4.546   4.570   4.737   6.898   6.926
102 A   103 A   104 A   105 A   106 A   107 A   108 A   109 A                  
  6.946   7.164   7.263   7.459   8.201   8.223   8.278  14.711
110 A   111 A   112 A   113 A   114 A   115 A   116 A   117 A                  
 14.749  14.759  14.794  14.836  14.870  49.453  68.736 165.853
118 A   119 A   120 A   121 A   122 A   123 A   124 A   125 A                  
166.068 293.885 293.906 293.9741028.391
126 A   127 A   128 A   129 A   130 A                                          

 Occupation and symmetry of molecular orbitals

 Point group: C1 (1 irreducible representation).

                           A     All 
 -------------------------------------
 All molecular orbitals:
  - Alpha                  130   130 
  - Beta                   130   130 
 -------------------------------------
 Alpha orbitals:
  - Frozen occupied        20    20  
  - Active occupied        17    17  
  - Active virtual         93    93  
  - Frozen virtual         0     0   
 -------------------------------------
 Beta orbitals:
  - Frozen occupied        20    20  
  - Active occupied        17    17  
  - Active virtual         93    93  
  - Frozen virtual         0     0   
 -------------------------------------

 Import integrals:   CPU 0.00 s  wall 0.00 s

 Import integrals:   CPU 40.30 s  wall 10.29 s

 MP2 amplitudes:   CPU 0.12 s  wall 0.08 s

Running a double precision version
           CCSD T amplitudes will be solved using DIIS.

           Start     Size      MaxIter   EConv     TConv     
           3         7         100       1.00e-07  1.00e-05  
 ------------------------------------------------------------------------------
           Energy (a.u.)   Ediff      Tdiff       Comment
 ------------------------------------------------------------------------------
         -3354.03575199                           
     1   -3354.02646870   9.28e-03   7.85e-01     
     2   -3354.04792125   2.15e-02   1.00e-01     
     3   -3354.04768827   2.33e-04   4.33e-02     
     4   -3354.04994840   2.26e-03   1.58e-02     Switched to DIIS steps.
     5   -3354.05074222   7.94e-04   1.36e-02     
     6   -3354.05076769   2.55e-05   2.85e-03     
     7   -3354.05075773   9.95e-06   1.36e-03     
     8   -3354.05075792   1.87e-07   2.64e-04     
     9   -3354.05075813   2.11e-07   1.18e-04     
    10   -3354.05075784   2.97e-07   3.60e-05     
    11   -3354.05075805   2.19e-07   1.75e-05     
    12   -3354.05075808   2.76e-08   1.14e-05     
    13   -3354.05075807   1.35e-08   2.98e-06     
 ------------------------------------------------------------------------------
         -3354.05075807                           CCSD T converged.

End of double precision
 SCF energy                 = -3353.32632653
 MP2 energy                 = -3354.03575199
 CCSD correlation energy     =    -0.72443154
 CCSD total energy           = -3354.05075807

 CCSD  T1^2 = 0.0116  T2^2 = 0.2781  Leading amplitudes:

 Amplitude    Orbitals with energies
  0.0233       31 (A) A                  ->    38 (A) A                   
              -0.6939                         -0.0224                     
  0.0233       31 (A) B                  ->    38 (A) B                   
              -0.6939                         -0.0224                     
  0.0200       37 (A) A                  ->    58 (A) A                   
              -0.3577                          0.3851                     
  0.0200       37 (A) B                  ->    58 (A) B                   
              -0.3577                          0.3851                     

 Amplitude    Orbitals with energies
 -0.1455       37 (A) A      37 (A) B    ->    38 (A) A      38 (A) B     
              -0.3577       -0.3577           -0.0224       -0.0224       
  0.1455       37 (A) A      37 (A) B    ->    38 (A) B      38 (A) A     
              -0.3577       -0.3577           -0.0224       -0.0224       
  0.1455       37 (A) B      37 (A) A    ->    38 (A) A      38 (A) B     
              -0.3577       -0.3577           -0.0224       -0.0224       
 -0.1455       37 (A) B      37 (A) A    ->    38 (A) B      38 (A) A     
              -0.3577       -0.3577           -0.0224       -0.0224       

 Computing CCSD intemediates for later calculations in double precision
 Finished.

Running a double precision version
           CCSD Lambda amplitudes will be solved using DIIS.
           Start     Size      MaxIter   EConv     LConv     
           3         7         100       1.00e-07  1.00e-05  
 ------------------------------------------------------------------------------
            Enorm      Ldiff       Comment
 ------------------------------------------------------------------------------
     1     6.26e-02   4.50e-02     
     2     1.69e-02   7.17e-03     
     3     6.94e-03   1.90e-03     
     4     3.84e-03   1.29e-03     Switched to DIIS steps.
     5     1.03e-03   7.17e-04     
     6     4.76e-04   1.56e-04     
     7     1.35e-04   4.38e-05     
     8     5.56e-05   3.42e-06     
     9     2.09e-05   3.24e-06     
    10     8.52e-06   1.61e-06     
    11     3.59e-06   5.53e-07     
    12     1.13e-06   3.25e-07     
    13     4.73e-07   5.85e-08     
    14     2.08e-07   5.16e-08     
    15     8.87e-08   1.55e-08     
 ------------------------------------------------------------------------------
                                   CCSD Lambda converged.

 Computing density matrices in double precision...
           Orbital response amplitudes will be solved using DIIS.
           Start     Size      MaxIter   EConv     LConv     
           3         7         100       1.00e-06  1.00e-06  
 ------------------------------------------------------------------------------
            Enorm      Ldiff       Comment
 ------------------------------------------------------------------------------
     1     1.14e-01   4.11e-03     
     2     1.10e-01   1.16e-02     
     3     1.27e-01   2.49e-02     
     4     1.14e-02   5.44e-02     Switched to DIIS steps.
     5     5.25e-03   1.90e-03     
     6     1.15e-03   9.79e-07     
     7     3.43e-04   9.61e-05     
     8     1.39e-04   4.28e-05     
     9     4.39e-05   1.57e-05     
    10     1.54e-05   8.18e-06     
    11     4.13e-06   2.15e-06     
    12     1.01e-06   4.85e-07     
    13     4.26e-07   2.15e-07     
 ------------------------------------------------------------------------------
                                   Orbital response converged.

 Computing density matrices... Done.
 CCSD calculation:   CPU 1446.85 s  wall 369.51 s

 Transferring MO TPDM to AO TPDM
 Transferring g2_o1o1o1o1
 Transferring g2_o1o1o1v1
 Transferring g2_o1o1v1v1
 Transferring g2_o1v1o1v1
 Transferring g2_o1v1v1v1
 Transferring g2_v1v1v1v1
 Adding separable TPDM
 Computing TPDM gradient
 --------------------------------------------------------
 2e gradient
  Atom          X               Y               Z
 --------------------------------------------------------
    1        -43.897784       12.695729        0.000000  
    2          9.887009      -32.099529       -0.000000  
    3         14.466012       23.908886        0.000000  
    4         19.544763       -4.505085        0.000000  
 --------------------------------------------------------
 --------------------------------------------------------
 Final gradient
  Atom          X               Y               Z
 --------------------------------------------------------
    1        -43.897784       12.695729        0.000000  
    2          9.887009      -32.099529       -0.000000  
    3         14.466012       23.908886        0.000000  
    4         19.544763       -4.505085        0.000000  
 --------------------------------------------------------
 Analytic gradient from two-electron contribution:   CPU 246.24 s  wall 69.22 s

 Total ccman2 time:   CPU 1737.69 s  wall 450.39 s


 --------------------------------------------------------------

                    Orbital Energies (a.u.)
 --------------------------------------------------------------

 Alpha MOs
 -- Occupied --
******* -80.058 -80.028 -65.180 -58.540 -58.538 -58.538 -26.323
 -9.860  -7.594  -7.568  -7.473  -7.465  -7.465  -5.487  -5.485
 -5.485  -5.460  -5.460  -5.459  -3.212  -3.209  -3.209  -3.200
 -3.200  -1.622  -1.055  -0.920  -0.771  -0.694  -0.694  -0.611
 -0.493  -0.470  -0.456  -0.397  -0.358
 -- Virtual --
 -0.022   0.032   0.061   0.067   0.079   0.091   0.098   0.108
  0.109   0.114   0.125   0.135   0.141   0.161   0.188   0.199
  0.326   0.330   0.357   0.377   0.385   0.394   0.418   0.422
  0.429   0.510   0.540   0.565   0.588   0.668   0.672   0.704
  0.713   0.757   0.772   0.785   0.817   0.848   0.890   0.898
  0.916   1.006   1.079   1.099   1.144   1.283   1.397   1.577
  1.615   1.644   1.770   1.832   1.887   1.931   1.943   1.986
  2.239   2.296   2.325   2.398   4.190   4.191   4.222   4.234
  4.504   4.531   4.540   4.546   4.570   4.737   6.898   6.926
  6.946   7.164   7.263   7.459   8.201   8.223   8.278  14.711
 14.749  14.759  14.794  14.836  14.870  49.453  68.736 165.853
166.068 293.885 293.906 293.9741028.391
 --------------------------------------------------------------

          Ground-State Mulliken Net Atomic Charges

     Atom                 Charge (a.u.)
  ----------------------------------------
      1 Br                   -0.230077
      2 P                     0.302053
      3 P                     0.129909
      4 F                    -0.201884
  ----------------------------------------
  Sum of atomic charges =    -0.000000

 -----------------------------------------------------------------
                    Cartesian Multipole Moments
 -----------------------------------------------------------------
    Charge (ESU x 10^10)
                -0.0000
    Dipole Moment (Debye)
         X       0.3074      Y      -0.1089      Z      -0.0000
       Tot       0.3261
    Quadrupole Moments (Debye-Ang)
        XX     -55.6057     XY       0.7788     YY     -49.9433
        XZ       0.0000     YZ      -0.0000     ZZ     -49.4232
    Octopole Moments (Debye-Ang^2)
       XXX      56.0608    XXY      -7.1827    XYY      10.2551
       YYY      -4.6343    XXZ      -0.0000    XYZ      -0.0000
       YYZ      -0.0000    XZZ       8.1680    YZZ      -1.4564
       ZZZ      -0.0000
    Hexadecapole Moments (Debye-Ang^3)
      XXXX    -885.5057   XXXY      -6.6077   XXYY    -161.0886
      XYYY     -11.2108   YYYY    -190.0030   XXXZ      -0.0000
      XXYZ       0.0000   XYYZ       0.0000   YYYZ       0.0000
      XXZZ    -145.4937   XYZZ      -2.6145   YYZZ     -42.1688
      XZZZ       0.0000   YZZZ       0.0000   ZZZZ     -68.4696
 -----------------------------------------------------------------
 DrvMan completing analytic gradient of the correlated energy
 Correlated dipole moment
            1
    1   0.1209348
    2  -0.0428252
    3  -0.0000000
 Energy read as -3354.050758069
 Full Analytical Gradient: (in a.u., or Hartree/Bohr)
             1             2             3             4
    1   -0.00008238   -0.00012554    0.00034432   -0.00013640
    2    0.00008805   -0.00048769    0.00036616    0.00003347
    3    0.00000000    0.00000000   -0.00000000    0.00000000
 Gradient time:  CPU 0.72 s  wall 0.73 s
 ----------------------------------------------------------------
             Standard Nuclear Orientation (Angstroms)
    I     Atom           X                Y                Z
 ----------------------------------------------------------------
    1      Br      1.5908996919    -0.1526312163     0.0000000000
    2      P      -0.3586420368     0.9893737784     0.0010000000
    3      P      -1.5488248824    -0.6739196655     0.0000000000
    4      F      -3.0077206033     0.0678089863    -0.0000000000
 ----------------------------------------------------------------
 Nuclear Repulsion Energy =   373.7928034841 hartrees
 There are       37 alpha and       37 beta electrons

                       Distance Matrix (Angstroms)
             Br(  1)   P (  2)   P (  3)
   P (  2)  2.259400
   P (  3)  3.182705  2.045258
   F (  4)  4.603901  2.804799  1.636624

 Requested basis set is 6-311++G(d,p)
 There are 51 shells and 130 basis functions
 A cutoff of  1.0D-14 yielded   1137 shell pairs
 There are      7766 function pairs (      8508 Cartesian)
 Smallest overlap matrix eigenvalue = 8.09E-04
 Guess MOs from SCF MO coefficient file

 -----------------------------------------------------------------------
  General SCF calculation program by
  Eric Jon Sundstrom, Paul Horn, Yuezhi Mao, Dmitri Zuev, Alec White,
  David Stuck, Shaama M.S., Shane Yost, Joonho Lee, David Small,
  Daniel Levine, Susi Lehtola, Hugh Burton, Evgeny Epifanovsky
 -----------------------------------------------------------------------
 Hartree-Fock
 using 4 threads for integral computing
 -------------------------------------------------------
 OpenMP Integral computing Module                
 Release: version 2.0, May 2017, Q-Chem Inc. Pleasanton 
 -------------------------------------------------------
 A restricted SCF calculation will be
 performed using DIIS
 SCF converges when DIIS error is below 1.0e-08
 ---------------------------------------
  Cycle       Energy         DIIS error
 ---------------------------------------
    1   -3353.3262866123      9.82e-06  
    2   -3353.3262869924      2.82e-06  
    3   -3353.3262870433      1.28e-06  
    4   -3353.3262870520      5.13e-07  
    5   -3353.3262870544      2.53e-07  
    6   -3353.3262870550      1.25e-07  
    7   -3353.3262870554      5.34e-08  
    8   -3353.3262870555      2.06e-08  
    9   -3353.3262870555      7.58e-09  Convergence criterion met
 ---------------------------------------
 SCF time:   CPU 6.69s  wall 1.00s 
 SCF   energy in the final basis set =    -3353.3262870555
 Total energy in the final basis set =    -3353.3262870555


 ------------------------------------------------------------------------------

   CCMAN2: suite of methods based on coupled cluster
           and equation of motion theories.

   Components:
   * libvmm-1.3-trunk
     by Evgeny Epifanovsky, Ilya Kaliman.
   * libtensor-2.5-trunk
     by Evgeny Epifanovsky, Michael Wormit, Dmitry Zuev, Sam Manzer, 
        Ilya Kaliman.
   * libcc-2.5-trunk
     by Evgeny Epifanovsky, Arik Landau, Tomasz Kus, Kirill Khistyaev, 
        Dmitry Zuev, Prashant Manohar, Xintian Feng, Anna Krylov, 
        Matthew Goldey, Alec White, Thomas Jagau, Kaushik Nanda, 
        Anastasia Gunina, Alexander Kunitsa, Joonho Lee.

   CCMAN original authors:
   Anna I. Krylov, C. David Sherrill, Steven R. Gwaltney,
   Edward F. C. Byrd (2000)
   Sergey V. Levchenko, Lyudmila V. Slipchenko, Tao Wang,
   Ana-Maria C. Cristian (2003)
   Piotr A. Pieniazek, C. Melania Oana, Evgeny Epifanovsky (2007)
   Prashant Manohar (2009)

 ------------------------------------------------------------------------------


 Allocating and initializing 29808MB of RAM...
 Calculation will run on 4 cores.


 Alpha MOs, Restricted
 -- Occupied --                  
-490.05  -80.06  -80.03  -65.18  -58.54  -58.54  -58.54  -26.32
  1 A     2 A     3 A     4 A     5 A     6 A     7 A     8 A                  
 -9.860  -7.594  -7.568  -7.473  -7.465  -7.465  -5.487  -5.485
  9 A    10 A    11 A    12 A    13 A    14 A    15 A    16 A                  
 -5.485  -5.460  -5.460  -5.459  -3.212  -3.209  -3.209  -3.199
 17 A    18 A    19 A    20 A    21 A    22 A    23 A    24 A                  
 -3.199  -1.622  -1.054  -0.919  -0.771  -0.694  -0.694  -0.611
 25 A    26 A    27 A    28 A    29 A    30 A    31 A    32 A                  
 -0.493  -0.470  -0.456  -0.397  -0.358
 33 A    34 A    35 A    36 A    37 A                                          
 -- Virtual --                   
 -0.022   0.032   0.061   0.067   0.079   0.091   0.098   0.108
 38 A    39 A    40 A    41 A    42 A    43 A    44 A    45 A                  
  0.109   0.114   0.125   0.135   0.141   0.161   0.188   0.199
 46 A    47 A    48 A    49 A    50 A    51 A    52 A    53 A                  
  0.326   0.330   0.357   0.377   0.385   0.394   0.418   0.422
 54 A    55 A    56 A    57 A    58 A    59 A    60 A    61 A                  
  0.429   0.510   0.540   0.565   0.588   0.669   0.672   0.705
 62 A    63 A    64 A    65 A    66 A    67 A    68 A    69 A                  
  0.713   0.757   0.772   0.785   0.817   0.848   0.890   0.898
 70 A    71 A    72 A    73 A    74 A    75 A    76 A    77 A                  
  0.916   1.006   1.079   1.098   1.144   1.283   1.397   1.577
 78 A    79 A    80 A    81 A    82 A    83 A    84 A    85 A                  
  1.615   1.644   1.770   1.832   1.887   1.931   1.943   1.986
 86 A    87 A    88 A    89 A    90 A    91 A    92 A    93 A                  
  2.239   2.296   2.325   2.398   4.190   4.191   4.222   4.234
 94 A    95 A    96 A    97 A    98 A    99 A   100 A   101 A                  
  4.504   4.531   4.540   4.546   4.570   4.737   6.898   6.926
102 A   103 A   104 A   105 A   106 A   107 A   108 A   109 A                  
  6.946   7.164   7.263   7.459   8.201   8.223   8.278  14.710
110 A   111 A   112 A   113 A   114 A   115 A   116 A   117 A                  
 14.749  14.759  14.794  14.836  14.870  49.453  68.736 165.853
118 A   119 A   120 A   121 A   122 A   123 A   124 A   125 A                  
166.068 293.885 293.906 293.9741028.391
126 A   127 A   128 A   129 A   130 A                                          

 Beta MOs, Restricted
 -- Occupied --                  
-490.05  -80.06  -80.03  -65.18  -58.54  -58.54  -58.54  -26.32
  1 A     2 A     3 A     4 A     5 A     6 A     7 A     8 A                  
 -9.860  -7.594  -7.568  -7.473  -7.465  -7.465  -5.487  -5.485
  9 A    10 A    11 A    12 A    13 A    14 A    15 A    16 A                  
 -5.485  -5.460  -5.460  -5.459  -3.212  -3.209  -3.209  -3.199
 17 A    18 A    19 A    20 A    21 A    22 A    23 A    24 A                  
 -3.199  -1.622  -1.054  -0.919  -0.771  -0.694  -0.694  -0.611
 25 A    26 A    27 A    28 A    29 A    30 A    31 A    32 A                  
 -0.493  -0.470  -0.456  -0.397  -0.358
 33 A    34 A    35 A    36 A    37 A                                          
 -- Virtual --                   
 -0.022   0.032   0.061   0.067   0.079   0.091   0.098   0.108
 38 A    39 A    40 A    41 A    42 A    43 A    44 A    45 A                  
  0.109   0.114   0.125   0.135   0.141   0.161   0.188   0.199
 46 A    47 A    48 A    49 A    50 A    51 A    52 A    53 A                  
  0.326   0.330   0.357   0.377   0.385   0.394   0.418   0.422
 54 A    55 A    56 A    57 A    58 A    59 A    60 A    61 A                  
  0.429   0.510   0.540   0.565   0.588   0.669   0.672   0.705
 62 A    63 A    64 A    65 A    66 A    67 A    68 A    69 A                  
  0.713   0.757   0.772   0.785   0.817   0.848   0.890   0.898
 70 A    71 A    72 A    73 A    74 A    75 A    76 A    77 A                  
  0.916   1.006   1.079   1.098   1.144   1.283   1.397   1.577
 78 A    79 A    80 A    81 A    82 A    83 A    84 A    85 A                  
  1.615   1.644   1.770   1.832   1.887   1.931   1.943   1.986
 86 A    87 A    88 A    89 A    90 A    91 A    92 A    93 A                  
  2.239   2.296   2.325   2.398   4.190   4.191   4.222   4.234
 94 A    95 A    96 A    97 A    98 A    99 A   100 A   101 A                  
  4.504   4.531   4.540   4.546   4.570   4.737   6.898   6.926
102 A   103 A   104 A   105 A   106 A   107 A   108 A   109 A                  
  6.946   7.164   7.263   7.459   8.201   8.223   8.278  14.710
110 A   111 A   112 A   113 A   114 A   115 A   116 A   117 A                  
 14.749  14.759  14.794  14.836  14.870  49.453  68.736 165.853
118 A   119 A   120 A   121 A   122 A   123 A   124 A   125 A                  
166.068 293.885 293.906 293.9741028.391
126 A   127 A   128 A   129 A   130 A                                          

 Occupation and symmetry of molecular orbitals

 Point group: C1 (1 irreducible representation).

                           A     All 
 -------------------------------------
 All molecular orbitals:
  - Alpha                  130   130 
  - Beta                   130   130 
 -------------------------------------
 Alpha orbitals:
  - Frozen occupied        20    20  
  - Active occupied        17    17  
  - Active virtual         93    93  
  - Frozen virtual         0     0   
 -------------------------------------
 Beta orbitals:
  - Frozen occupied        20    20  
  - Active occupied        17    17  
  - Active virtual         93    93  
  - Frozen virtual         0     0   
 -------------------------------------

 Import integrals:   CPU 0.00 s  wall 0.00 s

 Import integrals:   CPU 40.27 s  wall 10.29 s

 MP2 amplitudes:   CPU 0.12 s  wall 0.08 s

Running a double precision version
           CCSD T amplitudes will be solved using DIIS.

           Start     Size      MaxIter   EConv     TConv     
           3         7         100       1.00e-07  1.00e-05  
 ------------------------------------------------------------------------------
           Energy (a.u.)   Ediff      Tdiff       Comment
 ------------------------------------------------------------------------------
         -3354.03575577                           
     1   -3354.02645837   9.30e-03   7.85e-01     
     2   -3354.04792019   2.15e-02   1.00e-01     
     3   -3354.04768609   2.34e-04   4.33e-02     
     4   -3354.04994812   2.26e-03   1.58e-02     Switched to DIIS steps.
     5   -3354.05074269   7.95e-04   1.36e-02     
     6   -3354.05076827   2.56e-05   2.86e-03     
     7   -3354.05075829   9.98e-06   1.37e-03     
     8   -3354.05075847   1.85e-07   2.65e-04     
     9   -3354.05075869   2.14e-07   1.18e-04     
    10   -3354.05075839   2.97e-07   3.62e-05     
    11   -3354.05075861   2.20e-07   1.76e-05     
    12   -3354.05075864   2.78e-08   1.15e-05     
    13   -3354.05075862   1.37e-08   3.00e-06     
 ------------------------------------------------------------------------------
         -3354.05075862                           CCSD T converged.

End of double precision
 SCF energy                 = -3353.32628706
 MP2 energy                 = -3354.03575577
 CCSD correlation energy     =    -0.72447157
 CCSD total energy           = -3354.05075862

 CCSD  T1^2 = 0.0116  T2^2 = 0.2782  Leading amplitudes:

 Amplitude    Orbitals with energies
 -0.0233       31 (A) A                  ->    38 (A) A                   
              -0.6939                         -0.0225                     
 -0.0233       31 (A) B                  ->    38 (A) B                   
              -0.6939                         -0.0225                     
 -0.0200       37 (A) A                  ->    58 (A) A                   
              -0.3577                          0.3852                     
 -0.0200       37 (A) B                  ->    58 (A) B                   
              -0.3577                          0.3852                     

 Amplitude    Orbitals with energies
 -0.1458       37 (A) A      37 (A) B    ->    38 (A) A      38 (A) B     
              -0.3577       -0.3577           -0.0225       -0.0225       
  0.1458       37 (A) A      37 (A) B    ->    38 (A) B      38 (A) A     
              -0.3577       -0.3577           -0.0225       -0.0225       
  0.1458       37 (A) B      37 (A) A    ->    38 (A) A      38 (A) B     
              -0.3577       -0.3577           -0.0225       -0.0225       
 -0.1458       37 (A) B      37 (A) A    ->    38 (A) B      38 (A) A     
              -0.3577       -0.3577           -0.0225       -0.0225       

 Computing CCSD intemediates for later calculations in double precision
 Finished.

Running a double precision version
           CCSD Lambda amplitudes will be solved using DIIS.
           Start     Size      MaxIter   EConv     LConv     
           3         7         100       1.00e-07  1.00e-05  
 ------------------------------------------------------------------------------
            Enorm      Ldiff       Comment
 ------------------------------------------------------------------------------
     1     6.27e-02   4.50e-02     
     2     1.69e-02   7.17e-03     
     3     6.95e-03   1.90e-03     
     4     3.85e-03   1.30e-03     Switched to DIIS steps.
     5     1.03e-03   7.18e-04     
     6     4.76e-04   1.56e-04     
     7     1.36e-04   4.40e-05     
     8     5.56e-05   3.45e-06     
     9     2.09e-05   3.23e-06     
    10     8.52e-06   1.60e-06     
    11     3.59e-06   5.54e-07     
    12     1.13e-06   3.26e-07     
    13     4.72e-07   5.89e-08     
    14     2.07e-07   5.18e-08     
    15     8.77e-08   1.56e-08     
 ------------------------------------------------------------------------------
                                   CCSD Lambda converged.

 Computing density matrices in double precision...
           Orbital response amplitudes will be solved using DIIS.
           Start     Size      MaxIter   EConv     LConv     
           3         7         100       1.00e-06  1.00e-06  
 ------------------------------------------------------------------------------
            Enorm      Ldiff       Comment
 ------------------------------------------------------------------------------
     1     1.14e-01   4.12e-03     
     2     1.10e-01   1.16e-02     
     3     1.27e-01   2.49e-02     
     4     1.14e-02   5.44e-02     Switched to DIIS steps.
     5     5.28e-03   1.91e-03     
     6     1.16e-03   2.03e-06     
     7     3.45e-04   9.62e-05     
     8     1.39e-04   4.28e-05     
     9     4.41e-05   1.57e-05     
    10     1.54e-05   8.21e-06     
    11     4.15e-06   2.16e-06     
    12     1.02e-06   4.88e-07     
    13     4.30e-07   2.17e-07     
 ------------------------------------------------------------------------------
                                   Orbital response converged.

 Computing density matrices... Done.
 CCSD calculation:   CPU 1448.03 s  wall 369.84 s

 Transferring MO TPDM to AO TPDM
 Transferring g2_o1o1o1o1
 Transferring g2_o1o1o1v1
 Transferring g2_o1o1v1v1
 Transferring g2_o1v1o1v1
 Transferring g2_o1v1v1v1
 Transferring g2_v1v1v1v1
 Adding separable TPDM
 Computing TPDM gradient
 --------------------------------------------------------
 2e gradient
  Atom          X               Y               Z
 --------------------------------------------------------
    1        -43.880494       12.701031        0.013215  
    2          9.884374      -32.103109       -0.024253  
    3         14.455176       23.907087        0.009146  
    4         19.540945       -4.505009        0.001892  
 --------------------------------------------------------
 --------------------------------------------------------
 Final gradient
  Atom          X               Y               Z
 --------------------------------------------------------
    1        -43.880494       12.701031        0.013215  
    2          9.884374      -32.103109       -0.024253  
    3         14.455176       23.907087        0.009146  
    4         19.540945       -4.505009        0.001892  
 --------------------------------------------------------
 Analytic gradient from two-electron contribution:   CPU 247.28 s  wall 69.42 s

 Total ccman2 time:   CPU 1739.24 s  wall 450.75 s


 --------------------------------------------------------------

                    Orbital Energies (a.u.)
 --------------------------------------------------------------

 Alpha MOs
 -- Occupied --
******* -80.058 -80.028 -65.180 -58.540 -58.538 -58.538 -26.323
 -9.860  -7.594  -7.568  -7.473  -7.465  -7.465  -5.487  -5.485
 -5.485  -5.460  -5.460  -5.459  -3.212  -3.209  -3.209  -3.199
 -3.199  -1.622  -1.054  -0.919  -0.771  -0.694  -0.694  -0.611
 -0.493  -0.470  -0.456  -0.397  -0.358
 -- Virtual --
 -0.022   0.032   0.061   0.067   0.079   0.091   0.098   0.108
  0.109   0.114   0.125   0.135   0.141   0.161   0.188   0.199
  0.326   0.330   0.357   0.377   0.385   0.394   0.418   0.422
  0.429   0.510   0.540   0.565   0.588   0.669   0.672   0.705
  0.713   0.757   0.772   0.785   0.817   0.848   0.890   0.898
  0.916   1.006   1.079   1.098   1.144   1.283   1.397   1.577
  1.615   1.644   1.770   1.832   1.887   1.931   1.943   1.986
  2.239   2.296   2.325   2.398   4.190   4.191   4.222   4.234
  4.504   4.531   4.540   4.546   4.570   4.737   6.898   6.926
  6.946   7.164   7.263   7.459   8.201   8.223   8.278  14.710
 14.749  14.759  14.794  14.836  14.870  49.453  68.736 165.853
166.068 293.885 293.906 293.9741028.391
 --------------------------------------------------------------

          Ground-State Mulliken Net Atomic Charges

     Atom                 Charge (a.u.)
  ----------------------------------------
      1 Br                   -0.230337
      2 P                     0.302177
      3 P                     0.130031
      4 F                    -0.201871
  ----------------------------------------
  Sum of atomic charges =    -0.000000

 -----------------------------------------------------------------
                    Cartesian Multipole Moments
 -----------------------------------------------------------------
    Charge (ESU x 10^10)
                -0.0000
    Dipole Moment (Debye)
         X       0.3043      Y      -0.1079      Z       0.0005
       Tot       0.3229
    Quadrupole Moments (Debye-Ang)
        XX     -55.6095     XY       0.7793     YY     -49.9379
        XZ      -0.0012     YZ       0.0000     ZZ     -49.4263
    Octopole Moments (Debye-Ang^2)
       XXX      56.0474    XXY      -7.1997    XYY      10.2487
       YYY      -4.6709    XXZ      -0.0140    XYZ       0.0014
       YYZ      -0.0134    XZZ       8.1668    YZZ      -1.4698
       ZZZ      -0.0389
    Hexadecapole Moments (Debye-Ang^3)
      XXXX    -885.5577   XXXY      -6.5913   XXYY    -161.1012
      XYYY     -11.1960   YYYY    -190.1352   XXXZ       0.0029
      XXYZ      -0.0101   XYYZ       0.0032   YYYZ      -0.0417
      XXZZ    -145.5002   XYZZ      -2.6092   YYZZ     -42.1947
      XZZZ       0.0143   YZZZ      -0.0387   ZZZZ     -68.4806
 -----------------------------------------------------------------
 DrvMan completing analytic gradient of the correlated energy
 Correlated dipole moment
            1
    1   0.1197386
    2  -0.0424663
    3   0.0002101
 Energy read as -3354.050758623
 Full Analytical Gradient: (in a.u., or Hartree/Bohr)
             1             2             3             4
    1   -0.00000621   -0.00005260    0.00017419   -0.00011538
    2    0.00001135   -0.00010497    0.00003400    0.00005962
    3   -0.00000703    0.00000653    0.00001028   -0.00000977
 Gradient time:  CPU 0.73 s  wall 0.75 s
 ----------------------------------------------------------------
             Standard Nuclear Orientation (Angstroms)
    I     Atom           X                Y                Z
 ----------------------------------------------------------------
    1      Br      1.5908996919    -0.1526312163     0.0000000000
    2      P      -0.3586420368     0.9893737784    -0.0000000000
    3      P      -1.5478248824    -0.6739196655     0.0000000000
    4      F      -3.0077206033     0.0678089863    -0.0000000000
 ----------------------------------------------------------------
 Nuclear Repulsion Energy =   373.8126886858 hartrees
 There are       37 alpha and       37 beta electrons

                       Distance Matrix (Angstroms)
             Br(  1)   P (  2)   P (  3)
   P (  2)  2.259400
   P (  3)  3.181719  2.044676
   F (  4)  4.603901  2.804799  1.637515

 Requested basis set is 6-311++G(d,p)
 There are 51 shells and 130 basis functions
 A cutoff of  1.0D-14 yielded   1137 shell pairs
 There are      7766 function pairs (      8508 Cartesian)
 Smallest overlap matrix eigenvalue = 8.08E-04
 Guess MOs from SCF MO coefficient file

 -----------------------------------------------------------------------
  General SCF calculation program by
  Eric Jon Sundstrom, Paul Horn, Yuezhi Mao, Dmitri Zuev, Alec White,
  David Stuck, Shaama M.S., Shane Yost, Joonho Lee, David Small,
  Daniel Levine, Susi Lehtola, Hugh Burton, Evgeny Epifanovsky
 -----------------------------------------------------------------------
 Hartree-Fock
 using 4 threads for integral computing
 -------------------------------------------------------
 OpenMP Integral computing Module                
 Release: version 2.0, May 2017, Q-Chem Inc. Pleasanton 
 -------------------------------------------------------
 A restricted SCF calculation will be
 performed using DIIS
 SCF converges when DIIS error is below 1.0e-08
 ---------------------------------------
  Cycle       Energy         DIIS error
 ---------------------------------------
    1   -3353.3262747688      1.53e-05  
    2   -3353.3262753852      4.72e-06  
    3   -3353.3262754468      2.55e-06  
    4   -3353.3262754623      5.92e-07  
    5   -3353.3262754655      2.48e-07  
    6   -3353.3262754665      1.25e-07  
    7   -3353.3262754668      6.42e-08  
    8   -3353.3262754668      2.44e-08  
    9   -3353.3262754668      7.36e-09  Convergence criterion met
 ---------------------------------------
 SCF time:   CPU 6.67s  wall 2.00s 
 SCF   energy in the final basis set =    -3353.3262754668
 Total energy in the final basis set =    -3353.3262754668


 ------------------------------------------------------------------------------

   CCMAN2: suite of methods based on coupled cluster
           and equation of motion theories.

   Components:
   * libvmm-1.3-trunk
     by Evgeny Epifanovsky, Ilya Kaliman.
   * libtensor-2.5-trunk
     by Evgeny Epifanovsky, Michael Wormit, Dmitry Zuev, Sam Manzer, 
        Ilya Kaliman.
   * libcc-2.5-trunk
     by Evgeny Epifanovsky, Arik Landau, Tomasz Kus, Kirill Khistyaev, 
        Dmitry Zuev, Prashant Manohar, Xintian Feng, Anna Krylov, 
        Matthew Goldey, Alec White, Thomas Jagau, Kaushik Nanda, 
        Anastasia Gunina, Alexander Kunitsa, Joonho Lee.

   CCMAN original authors:
   Anna I. Krylov, C. David Sherrill, Steven R. Gwaltney,
   Edward F. C. Byrd (2000)
   Sergey V. Levchenko, Lyudmila V. Slipchenko, Tao Wang,
   Ana-Maria C. Cristian (2003)
   Piotr A. Pieniazek, C. Melania Oana, Evgeny Epifanovsky (2007)
   Prashant Manohar (2009)

 ------------------------------------------------------------------------------


 Allocating and initializing 29808MB of RAM...
 Calculation will run on 4 cores.


 Alpha MOs, Restricted
 -- Occupied --                  
-490.05  -80.06  -80.03  -65.18  -58.54  -58.54  -58.54  -26.32
  1 A     2 A     3 A     4 A     5 A     6 A     7 A     8 A                  
 -9.860  -7.594  -7.568  -7.473  -7.465  -7.465  -5.487  -5.485
  9 A    10 A    11 A    12 A    13 A    14 A    15 A    16 A                  
 -5.485  -5.460  -5.460  -5.459  -3.212  -3.209  -3.209  -3.199
 17 A    18 A    19 A    20 A    21 A    22 A    23 A    24 A                  
 -3.199  -1.621  -1.054  -0.919  -0.771  -0.694  -0.694  -0.611
 25 A    26 A    27 A    28 A    29 A    30 A    31 A    32 A                  
 -0.493  -0.470  -0.456  -0.398  -0.358
 33 A    34 A    35 A    36 A    37 A                                          
 -- Virtual --                   
 -0.022   0.032   0.061   0.067   0.079   0.091   0.098   0.108
 38 A    39 A    40 A    41 A    42 A    43 A    44 A    45 A                  
  0.109   0.114   0.125   0.135   0.141   0.161   0.188   0.199
 46 A    47 A    48 A    49 A    50 A    51 A    52 A    53 A                  
  0.326   0.330   0.357   0.377   0.385   0.394   0.418   0.422
 54 A    55 A    56 A    57 A    58 A    59 A    60 A    61 A                  
  0.429   0.510   0.540   0.564   0.588   0.668   0.672   0.704
 62 A    63 A    64 A    65 A    66 A    67 A    68 A    69 A                  
  0.713   0.757   0.772   0.785   0.817   0.848   0.890   0.898
 70 A    71 A    72 A    73 A    74 A    75 A    76 A    77 A                  
  0.916   1.006   1.079   1.098   1.144   1.283   1.397   1.577
 78 A    79 A    80 A    81 A    82 A    83 A    84 A    85 A                  
  1.615   1.644   1.770   1.832   1.887   1.931   1.943   1.986
 86 A    87 A    88 A    89 A    90 A    91 A    92 A    93 A                  
  2.239   2.296   2.325   2.398   4.190   4.192   4.222   4.234
 94 A    95 A    96 A    97 A    98 A    99 A   100 A   101 A                  
  4.503   4.531   4.540   4.546   4.570   4.737   6.898   6.926
102 A   103 A   104 A   105 A   106 A   107 A   108 A   109 A                  
  6.946   7.164   7.263   7.458   8.201   8.223   8.278  14.711
110 A   111 A   112 A   113 A   114 A   115 A   116 A   117 A                  
 14.749  14.759  14.794  14.836  14.870  49.453  68.736 165.853
118 A   119 A   120 A   121 A   122 A   123 A   124 A   125 A                  
166.068 293.885 293.906 293.9741028.391
126 A   127 A   128 A   129 A   130 A                                          

 Beta MOs, Restricted
 -- Occupied --                  
-490.05  -80.06  -80.03  -65.18  -58.54  -58.54  -58.54  -26.32
  1 A     2 A     3 A     4 A     5 A     6 A     7 A     8 A                  
 -9.860  -7.594  -7.568  -7.473  -7.465  -7.465  -5.487  -5.485
  9 A    10 A    11 A    12 A    13 A    14 A    15 A    16 A                  
 -5.485  -5.460  -5.460  -5.459  -3.212  -3.209  -3.209  -3.199
 17 A    18 A    19 A    20 A    21 A    22 A    23 A    24 A                  
 -3.199  -1.621  -1.054  -0.919  -0.771  -0.694  -0.694  -0.611
 25 A    26 A    27 A    28 A    29 A    30 A    31 A    32 A                  
 -0.493  -0.470  -0.456  -0.398  -0.358
 33 A    34 A    35 A    36 A    37 A                                          
 -- Virtual --                   
 -0.022   0.032   0.061   0.067   0.079   0.091   0.098   0.108
 38 A    39 A    40 A    41 A    42 A    43 A    44 A    45 A                  
  0.109   0.114   0.125   0.135   0.141   0.161   0.188   0.199
 46 A    47 A    48 A    49 A    50 A    51 A    52 A    53 A                  
  0.326   0.330   0.357   0.377   0.385   0.394   0.418   0.422
 54 A    55 A    56 A    57 A    58 A    59 A    60 A    61 A                  
  0.429   0.510   0.540   0.564   0.588   0.668   0.672   0.704
 62 A    63 A    64 A    65 A    66 A    67 A    68 A    69 A                  
  0.713   0.757   0.772   0.785   0.817   0.848   0.890   0.898
 70 A    71 A    72 A    73 A    74 A    75 A    76 A    77 A                  
  0.916   1.006   1.079   1.098   1.144   1.283   1.397   1.577
 78 A    79 A    80 A    81 A    82 A    83 A    84 A    85 A                  
  1.615   1.644   1.770   1.832   1.887   1.931   1.943   1.986
 86 A    87 A    88 A    89 A    90 A    91 A    92 A    93 A                  
  2.239   2.296   2.325   2.398   4.190   4.192   4.222   4.234
 94 A    95 A    96 A    97 A    98 A    99 A   100 A   101 A                  
  4.503   4.531   4.540   4.546   4.570   4.737   6.898   6.926
102 A   103 A   104 A   105 A   106 A   107 A   108 A   109 A                  
  6.946   7.164   7.263   7.458   8.201   8.223   8.278  14.711
110 A   111 A   112 A   113 A   114 A   115 A   116 A   117 A                  
 14.749  14.759  14.794  14.836  14.870  49.453  68.736 165.853
118 A   119 A   120 A   121 A   122 A   123 A   124 A   125 A                  
166.068 293.885 293.906 293.9741028.391
126 A   127 A   128 A   129 A   130 A                                          

 Occupation and symmetry of molecular orbitals

 Point group: C1 (1 irreducible representation).

                           A     All 
 -------------------------------------
 All molecular orbitals:
  - Alpha                  130   130 
  - Beta                   130   130 
 -------------------------------------
 Alpha orbitals:
  - Frozen occupied        20    20  
  - Active occupied        17    17  
  - Active virtual         93    93  
  - Frozen virtual         0     0   
 -------------------------------------
 Beta orbitals:
  - Frozen occupied        20    20  
  - Active occupied        17    17  
  - Active virtual         93    93  
  - Frozen virtual         0     0   
 -------------------------------------

 Import integrals:   CPU 0.00 s  wall 0.00 s

 Import integrals:   CPU 40.73 s  wall 10.55 s

 MP2 amplitudes:   CPU 0.12 s  wall 0.08 s

Running a double precision version
           CCSD T amplitudes will be solved using DIIS.

           Start     Size      MaxIter   EConv     TConv     
           3         7         100       1.00e-07  1.00e-05  
 ------------------------------------------------------------------------------
           Energy (a.u.)   Ediff      Tdiff       Comment
 ------------------------------------------------------------------------------
         -3354.03575634                           
     1   -3354.02645477   9.30e-03   7.85e-01     
     2   -3354.04792106   2.15e-02   1.00e-01     
     3   -3354.04768443   2.37e-04   4.33e-02     
     4   -3354.04994674   2.26e-03   1.58e-02     Switched to DIIS steps.
     5   -3354.05074185   7.95e-04   1.36e-02     
     6   -3354.05076746   2.56e-05   2.86e-03     
     7   -3354.05075749   9.97e-06   1.37e-03     
     8   -3354.05075767   1.79e-07   2.65e-04     
     9   -3354.05075788   2.12e-07   1.18e-04     
    10   -3354.05075758   2.99e-07   3.61e-05     
    11   -3354.05075780   2.19e-07   1.76e-05     
    12   -3354.05075783   2.78e-08   1.15e-05     
    13   -3354.05075781   1.33e-08   2.99e-06     
 ------------------------------------------------------------------------------
         -3354.05075781                           CCSD T converged.

End of double precision
 SCF energy                 = -3353.32627547
 MP2 energy                 = -3354.03575634
 CCSD correlation energy     =    -0.72448235
 CCSD total energy           = -3354.05075781

 CCSD  T1^2 = 0.0116  T2^2 = 0.2782  Leading amplitudes:

 Amplitude    Orbitals with energies
  0.0233       31 (A) A                  ->    38 (A) A                   
              -0.6936                         -0.0225                     
  0.0233       31 (A) B                  ->    38 (A) B                   
              -0.6936                         -0.0225                     
  0.0200       37 (A) A                  ->    58 (A) A                   
              -0.3578                          0.3852                     
  0.0200       37 (A) B                  ->    58 (A) B                   
              -0.3578                          0.3852                     

 Amplitude    Orbitals with energies
 -0.1456       37 (A) A      37 (A) B    ->    38 (A) A      38 (A) B     
              -0.3578       -0.3578           -0.0225       -0.0225       
  0.1456       37 (A) A      37 (A) B    ->    38 (A) B      38 (A) A     
              -0.3578       -0.3578           -0.0225       -0.0225       
  0.1456       37 (A) B      37 (A) A    ->    38 (A) A      38 (A) B     
              -0.3578       -0.3578           -0.0225       -0.0225       
 -0.1456       37 (A) B      37 (A) A    ->    38 (A) B      38 (A) A     
              -0.3578       -0.3578           -0.0225       -0.0225       

 Computing CCSD intemediates for later calculations in double precision
 Finished.

Running a double precision version
           CCSD Lambda amplitudes will be solved using DIIS.
           Start     Size      MaxIter   EConv     LConv     
           3         7         100       1.00e-07  1.00e-05  
 ------------------------------------------------------------------------------
            Enorm      Ldiff       Comment
 ------------------------------------------------------------------------------
     1     6.27e-02   4.50e-02     
     2     1.69e-02   7.18e-03     
     3     6.96e-03   1.90e-03     
     4     3.85e-03   1.30e-03     Switched to DIIS steps.
     5     1.03e-03   7.18e-04     
     6     4.77e-04   1.56e-04     
     7     1.36e-04   4.39e-05     
     8     5.57e-05   3.43e-06     
     9     2.10e-05   3.26e-06     
    10     8.55e-06   1.62e-06     
    11     3.60e-06   5.56e-07     
    12     1.13e-06   3.27e-07     
    13     4.75e-07   5.89e-08     
    14     2.09e-07   5.19e-08     
    15     8.92e-08   1.56e-08     
 ------------------------------------------------------------------------------
                                   CCSD Lambda converged.

 Computing density matrices in double precision...
           Orbital response amplitudes will be solved using DIIS.
           Start     Size      MaxIter   EConv     LConv     
           3         7         100       1.00e-06  1.00e-06  
 ------------------------------------------------------------------------------
            Enorm      Ldiff       Comment
 ------------------------------------------------------------------------------
     1     1.14e-01   4.13e-03     
     2     1.10e-01   1.16e-02     
     3     1.27e-01   2.49e-02     
     4     1.14e-02   5.44e-02     Switched to DIIS steps.
     5     5.25e-03   1.90e-03     
     6     1.16e-03   3.91e-07     
     7     3.43e-04   9.64e-05     
     8     1.39e-04   4.30e-05     
     9     4.41e-05   1.58e-05     
    10     1.54e-05   8.21e-06     
    11     4.15e-06   2.15e-06     
    12     1.02e-06   4.86e-07     
    13     4.30e-07   2.17e-07     
 ------------------------------------------------------------------------------
                                   Orbital response converged.

 Computing density matrices... Done.
 CCSD calculation:   CPU 1446.08 s  wall 369.30 s

 Transferring MO TPDM to AO TPDM
 Transferring g2_o1o1o1o1
 Transferring g2_o1o1o1v1
 Transferring g2_o1o1v1v1
 Transferring g2_o1v1o1v1
 Transferring g2_o1v1v1v1
 Transferring g2_v1v1v1v1
 Adding separable TPDM
 Computing TPDM gradient
 --------------------------------------------------------
 2e gradient
  Atom          X               Y               Z
 --------------------------------------------------------
    1        -43.887407       12.699557        0.000001  
    2          9.885712      -32.116060       -0.000001  
    3         14.466213       23.913449       -0.000000  
    4         19.535482       -4.496947        0.000001  
 --------------------------------------------------------
 --------------------------------------------------------
 Final gradient
  Atom          X               Y               Z
 --------------------------------------------------------
    1        -43.887407       12.699557        0.000001  
    2          9.885712      -32.116060       -0.000001  
    3         14.466213       23.913449       -0.000000  
    4         19.535482       -4.496947        0.000001  
 --------------------------------------------------------
 Analytic gradient from two-electron contribution:   CPU 248.05 s  wall 69.42 s

 Total ccman2 time:   CPU 1738.04 s  wall 450.35 s


 --------------------------------------------------------------

                    Orbital Energies (a.u.)
 --------------------------------------------------------------

 Alpha MOs
 -- Occupied --
******* -80.058 -80.028 -65.180 -58.540 -58.538 -58.538 -26.323
 -9.860  -7.594  -7.568  -7.473  -7.465  -7.465  -5.487  -5.485
 -5.485  -5.460  -5.460  -5.459  -3.212  -3.209  -3.209  -3.199
 -3.199  -1.621  -1.054  -0.919  -0.771  -0.694  -0.694  -0.611
 -0.493  -0.470  -0.456  -0.398  -0.358
 -- Virtual --
 -0.022   0.032   0.061   0.067   0.079   0.091   0.098   0.108
  0.109   0.114   0.125   0.135   0.141   0.161   0.188   0.199
  0.326   0.330   0.357   0.377   0.385   0.394   0.418   0.422
  0.429   0.510   0.540   0.564   0.588   0.668   0.672   0.704
  0.713   0.757   0.772   0.785   0.817   0.848   0.890   0.898
  0.916   1.006   1.079   1.098   1.144   1.283   1.397   1.577
  1.615   1.644   1.770   1.832   1.887   1.931   1.943   1.986
  2.239   2.296   2.325   2.398   4.190   4.192   4.222   4.234
  4.503   4.531   4.540   4.546   4.570   4.737   6.898   6.926
  6.946   7.164   7.263   7.458   8.201   8.223   8.278  14.711
 14.749  14.759  14.794  14.836  14.870  49.453  68.736 165.853
166.068 293.885 293.906 293.9741028.391
 --------------------------------------------------------------

          Ground-State Mulliken Net Atomic Charges

     Atom                 Charge (a.u.)
  ----------------------------------------
      1 Br                   -0.230306
      2 P                     0.302426
      3 P                     0.130538
      4 F                    -0.202658
  ----------------------------------------
  Sum of atomic charges =     0.000000

 -----------------------------------------------------------------
                    Cartesian Multipole Moments
 -----------------------------------------------------------------
    Charge (ESU x 10^10)
                -0.0000
    Dipole Moment (Debye)
         X       0.3113      Y      -0.1080      Z       0.0000
       Tot       0.3295
    Quadrupole Moments (Debye-Ang)
        XX     -55.6327     XY       0.7802     YY     -49.9330
        XZ      -0.0000     YZ      -0.0000     ZZ     -49.4236
    Octopole Moments (Debye-Ang^2)
       XXX      56.1002    XXY      -7.2002    XYY      10.2351
       YYY      -4.6699    XXZ       0.0000    XYZ       0.0000
       YYZ      -0.0000    XZZ       8.1568    YZZ      -1.4693
       ZZZ       0.0000
    Hexadecapole Moments (Debye-Ang^3)
      XXXX    -885.6192   XXXY      -6.5724   XXYY    -161.0633
      XYYY     -11.1622   YYYY    -190.1058   XXXZ       0.0000
      XXYZ      -0.0000   XYYZ      -0.0000   YYYZ      -0.0000
      XXZZ    -145.4733   XYZZ      -2.5991   YYZZ     -42.1867
      XZZZ       0.0000   YZZZ      -0.0000   ZZZZ     -68.4660
 -----------------------------------------------------------------
 DrvMan completing analytic gradient of the correlated energy
 Correlated dipole moment
            1
    1   0.1224730
    2  -0.0424732
    3   0.0000001
 Energy read as -3354.050757813
 Full Analytical Gradient: (in a.u., or Hartree/Bohr)
             1             2             3             4
    1   -0.00002772   -0.00016651    0.00069318   -0.00049895
    2    0.00000760   -0.00027499    0.00002194    0.00024545
    3   -0.00000001   -0.00000001    0.00000004   -0.00000002
 Gradient time:  CPU 0.72 s  wall 0.73 s
 ----------------------------------------------------------------
             Standard Nuclear Orientation (Angstroms)
    I     Atom           X                Y                Z
 ----------------------------------------------------------------
    1      Br      1.5908996919    -0.1526312163     0.0000000000
    2      P      -0.3586420368     0.9893737784    -0.0000000000
    3      P      -1.5498248824    -0.6739196655     0.0000000000
    4      F      -3.0077206033     0.0678089863    -0.0000000000
 ----------------------------------------------------------------
 Nuclear Repulsion Energy =   373.7729988372 hartrees
 There are       37 alpha and       37 beta electrons

                       Distance Matrix (Angstroms)
             Br(  1)   P (  2)   P (  3)
   P (  2)  2.259400
   P (  3)  3.183692  2.045840
   F (  4)  4.603901  2.804799  1.635733

 Requested basis set is 6-311++G(d,p)
 There are 51 shells and 130 basis functions
 A cutoff of  1.0D-14 yielded   1137 shell pairs
 There are      7766 function pairs (      8508 Cartesian)
 Smallest overlap matrix eigenvalue = 8.11E-04
 Guess MOs from SCF MO coefficient file

 -----------------------------------------------------------------------
  General SCF calculation program by
  Eric Jon Sundstrom, Paul Horn, Yuezhi Mao, Dmitri Zuev, Alec White,
  David Stuck, Shaama M.S., Shane Yost, Joonho Lee, David Small,
  Daniel Levine, Susi Lehtola, Hugh Burton, Evgeny Epifanovsky
 -----------------------------------------------------------------------
 Hartree-Fock
 using 4 threads for integral computing
 -------------------------------------------------------
 OpenMP Integral computing Module                
 Release: version 2.0, May 2017, Q-Chem Inc. Pleasanton 
 -------------------------------------------------------
 A restricted SCF calculation will be
 performed using DIIS
 SCF converges when DIIS error is below 1.0e-08
 ---------------------------------------
  Cycle       Energy         DIIS error
 ---------------------------------------
    1   -3353.3262957467      2.81e-05  
    2   -3353.3262975101      8.71e-06  
    3   -3353.3262976475      4.54e-06  
    4   -3353.3262976822      7.70e-07  
    5   -3353.3262976849      2.38e-07  
    6   -3353.3262976855      1.06e-07  
    7   -3353.3262976856      5.90e-08  
    8   -3353.3262976856      2.40e-08  
    9   -3353.3262976857      9.55e-09  Convergence criterion met
 ---------------------------------------
 SCF time:   CPU 6.69s  wall 2.00s 
 SCF   energy in the final basis set =    -3353.3262976857
 Total energy in the final basis set =    -3353.3262976857


 ------------------------------------------------------------------------------

   CCMAN2: suite of methods based on coupled cluster
           and equation of motion theories.

   Components:
   * libvmm-1.3-trunk
     by Evgeny Epifanovsky, Ilya Kaliman.
   * libtensor-2.5-trunk
     by Evgeny Epifanovsky, Michael Wormit, Dmitry Zuev, Sam Manzer, 
        Ilya Kaliman.
   * libcc-2.5-trunk
     by Evgeny Epifanovsky, Arik Landau, Tomasz Kus, Kirill Khistyaev, 
        Dmitry Zuev, Prashant Manohar, Xintian Feng, Anna Krylov, 
        Matthew Goldey, Alec White, Thomas Jagau, Kaushik Nanda, 
        Anastasia Gunina, Alexander Kunitsa, Joonho Lee.

   CCMAN original authors:
   Anna I. Krylov, C. David Sherrill, Steven R. Gwaltney,
   Edward F. C. Byrd (2000)
   Sergey V. Levchenko, Lyudmila V. Slipchenko, Tao Wang,
   Ana-Maria C. Cristian (2003)
   Piotr A. Pieniazek, C. Melania Oana, Evgeny Epifanovsky (2007)
   Prashant Manohar (2009)

 ------------------------------------------------------------------------------


 Allocating and initializing 29808MB of RAM...
 Calculation will run on 4 cores.


 Alpha MOs, Restricted
 -- Occupied --                  
-490.05  -80.06  -80.03  -65.18  -58.54  -58.54  -58.54  -26.32
  1 A     2 A     3 A     4 A     5 A     6 A     7 A     8 A                  
 -9.860  -7.594  -7.568  -7.473  -7.465  -7.465  -5.487  -5.485
  9 A    10 A    11 A    12 A    13 A    14 A    15 A    16 A                  
 -5.485  -5.460  -5.460  -5.459  -3.212  -3.209  -3.209  -3.199
 17 A    18 A    19 A    20 A    21 A    22 A    23 A    24 A                  
 -3.199  -1.622  -1.054  -0.919  -0.771  -0.695  -0.694  -0.611
 25 A    26 A    27 A    28 A    29 A    30 A    31 A    32 A                  
 -0.493  -0.470  -0.456  -0.397  -0.358
 33 A    34 A    35 A    36 A    37 A                                          
 -- Virtual --                   
 -0.022   0.032   0.061   0.067   0.079   0.091   0.098   0.108
 38 A    39 A    40 A    41 A    42 A    43 A    44 A    45 A                  
  0.109   0.114   0.125   0.135   0.141   0.161   0.188   0.199
 46 A    47 A    48 A    49 A    50 A    51 A    52 A    53 A                  
  0.326   0.330   0.357   0.377   0.385   0.394   0.418   0.422
 54 A    55 A    56 A    57 A    58 A    59 A    60 A    61 A                  
  0.429   0.510   0.540   0.565   0.588   0.669   0.672   0.705
 62 A    63 A    64 A    65 A    66 A    67 A    68 A    69 A                  
  0.713   0.757   0.773   0.785   0.817   0.848   0.890   0.898
 70 A    71 A    72 A    73 A    74 A    75 A    76 A    77 A                  
  0.916   1.006   1.079   1.098   1.145   1.283   1.396   1.576
 78 A    79 A    80 A    81 A    82 A    83 A    84 A    85 A                  
  1.615   1.643   1.770   1.832   1.887   1.932   1.943   1.986
 86 A    87 A    88 A    89 A    90 A    91 A    92 A    93 A                  
  2.239   2.296   2.325   2.398   4.189   4.191   4.221   4.234
 94 A    95 A    96 A    97 A    98 A    99 A   100 A   101 A                  
  4.504   4.531   4.540   4.546   4.570   4.737   6.897   6.926
102 A   103 A   104 A   105 A   106 A   107 A   108 A   109 A                  
  6.946   7.164   7.264   7.459   8.201   8.223   8.278  14.710
110 A   111 A   112 A   113 A   114 A   115 A   116 A   117 A                  
 14.749  14.759  14.794  14.836  14.870  49.453  68.736 165.853
118 A   119 A   120 A   121 A   122 A   123 A   124 A   125 A                  
166.068 293.885 293.906 293.9741028.391
126 A   127 A   128 A   129 A   130 A                                          

 Beta MOs, Restricted
 -- Occupied --                  
-490.05  -80.06  -80.03  -65.18  -58.54  -58.54  -58.54  -26.32
  1 A     2 A     3 A     4 A     5 A     6 A     7 A     8 A                  
 -9.860  -7.594  -7.568  -7.473  -7.465  -7.465  -5.487  -5.485
  9 A    10 A    11 A    12 A    13 A    14 A    15 A    16 A                  
 -5.485  -5.460  -5.460  -5.459  -3.212  -3.209  -3.209  -3.199
 17 A    18 A    19 A    20 A    21 A    22 A    23 A    24 A                  
 -3.199  -1.622  -1.054  -0.919  -0.771  -0.695  -0.694  -0.611
 25 A    26 A    27 A    28 A    29 A    30 A    31 A    32 A                  
 -0.493  -0.470  -0.456  -0.397  -0.358
 33 A    34 A    35 A    36 A    37 A                                          
 -- Virtual --                   
 -0.022   0.032   0.061   0.067   0.079   0.091   0.098   0.108
 38 A    39 A    40 A    41 A    42 A    43 A    44 A    45 A                  
  0.109   0.114   0.125   0.135   0.141   0.161   0.188   0.199
 46 A    47 A    48 A    49 A    50 A    51 A    52 A    53 A                  
  0.326   0.330   0.357   0.377   0.385   0.394   0.418   0.422
 54 A    55 A    56 A    57 A    58 A    59 A    60 A    61 A                  
  0.429   0.510   0.540   0.565   0.588   0.669   0.672   0.705
 62 A    63 A    64 A    65 A    66 A    67 A    68 A    69 A                  
  0.713   0.757   0.773   0.785   0.817   0.848   0.890   0.898
 70 A    71 A    72 A    73 A    74 A    75 A    76 A    77 A                  
  0.916   1.006   1.079   1.098   1.145   1.283   1.396   1.576
 78 A    79 A    80 A    81 A    82 A    83 A    84 A    85 A                  
  1.615   1.643   1.770   1.832   1.887   1.932   1.943   1.986
 86 A    87 A    88 A    89 A    90 A    91 A    92 A    93 A                  
  2.239   2.296   2.325   2.398   4.189   4.191   4.221   4.234
 94 A    95 A    96 A    97 A    98 A    99 A   100 A   101 A                  
  4.504   4.531   4.540   4.546   4.570   4.737   6.897   6.926
102 A   103 A   104 A   105 A   106 A   107 A   108 A   109 A                  
  6.946   7.164   7.264   7.459   8.201   8.223   8.278  14.710
110 A   111 A   112 A   113 A   114 A   115 A   116 A   117 A                  
 14.749  14.759  14.794  14.836  14.870  49.453  68.736 165.853
118 A   119 A   120 A   121 A   122 A   123 A   124 A   125 A                  
166.068 293.885 293.906 293.9741028.391
126 A   127 A   128 A   129 A   130 A                                          

 Occupation and symmetry of molecular orbitals

 Point group: C1 (1 irreducible representation).

                           A     All 
 -------------------------------------
 All molecular orbitals:
  - Alpha                  130   130 
  - Beta                   130   130 
 -------------------------------------
 Alpha orbitals:
  - Frozen occupied        20    20  
  - Active occupied        17    17  
  - Active virtual         93    93  
  - Frozen virtual         0     0   
 -------------------------------------
 Beta orbitals:
  - Frozen occupied        20    20  
  - Active occupied        17    17  
  - Active virtual         93    93  
  - Frozen virtual         0     0   
 -------------------------------------

 Import integrals:   CPU 0.00 s  wall 0.00 s

 Import integrals:   CPU 40.28 s  wall 10.30 s

 MP2 amplitudes:   CPU 0.12 s  wall 0.08 s

Running a double precision version
           CCSD T amplitudes will be solved using DIIS.

           Start     Size      MaxIter   EConv     TConv     
           3         7         100       1.00e-07  1.00e-05  
 ------------------------------------------------------------------------------
           Energy (a.u.)   Ediff      Tdiff       Comment
 ------------------------------------------------------------------------------
         -3354.03575426                           
     1   -3354.02646101   9.29e-03   7.85e-01     
     2   -3354.04791835   2.15e-02   1.00e-01     
     3   -3354.04768678   2.32e-04   4.33e-02     
     4   -3354.04994854   2.26e-03   1.58e-02     Switched to DIIS steps.
     5   -3354.05074257   7.94e-04   1.36e-02     
     6   -3354.05076813   2.56e-05   2.85e-03     
     7   -3354.05075813   1.00e-05   1.37e-03     
     8   -3354.05075832   1.91e-07   2.65e-04     
     9   -3354.05075854   2.16e-07   1.18e-04     
    10   -3354.05075824   2.96e-07   3.64e-05     
    11   -3354.05075846   2.20e-07   1.77e-05     
    12   -3354.05075849   2.79e-08   1.15e-05     
    13   -3354.05075847   1.40e-08   3.01e-06     
 ------------------------------------------------------------------------------
         -3354.05075847                           CCSD T converged.

End of double precision
 SCF energy                 = -3353.32629769
 MP2 energy                 = -3354.03575426
 CCSD correlation energy     =    -0.72446079
 CCSD total energy           = -3354.05075847

 CCSD  T1^2 = 0.0116  T2^2 = 0.2782  Leading amplitudes:

 Amplitude    Orbitals with energies
  0.0233       31 (A) A                  ->    38 (A) A                   
              -0.6942                         -0.0225                     
  0.0233       31 (A) B                  ->    38 (A) B                   
              -0.6942                         -0.0225                     
 -0.0201       37 (A) A                  ->    58 (A) A                   
              -0.3575                          0.3852                     
 -0.0201       37 (A) B                  ->    58 (A) B                   
              -0.3575                          0.3852                     

 Amplitude    Orbitals with energies
 -0.1459       37 (A) A      37 (A) B    ->    38 (A) A      38 (A) B     
              -0.3575       -0.3575           -0.0225       -0.0225       
  0.1459       37 (A) A      37 (A) B    ->    38 (A) B      38 (A) A     
              -0.3575       -0.3575           -0.0225       -0.0225       
  0.1459       37 (A) B      37 (A) A    ->    38 (A) A      38 (A) B     
              -0.3575       -0.3575           -0.0225       -0.0225       
 -0.1459       37 (A) B      37 (A) A    ->    38 (A) B      38 (A) A     
              -0.3575       -0.3575           -0.0225       -0.0225       

 Computing CCSD intemediates for later calculations in double precision
 Finished.

Running a double precision version
           CCSD Lambda amplitudes will be solved using DIIS.
           Start     Size      MaxIter   EConv     LConv     
           3         7         100       1.00e-07  1.00e-05  
 ------------------------------------------------------------------------------
            Enorm      Ldiff       Comment
 ------------------------------------------------------------------------------
     1     6.27e-02   4.51e-02     
     2     1.68e-02   7.17e-03     
     3     6.94e-03   1.91e-03     
     4     3.84e-03   1.30e-03     Switched to DIIS steps.
     5     1.03e-03   7.17e-04     
     6     4.76e-04   1.56e-04     
     7     1.35e-04   4.41e-05     
     8     5.55e-05   3.48e-06     
     9     2.09e-05   3.21e-06     
    10     8.49e-06   1.59e-06     
    11     3.58e-06   5.51e-07     
    12     1.12e-06   3.25e-07     
    13     4.68e-07   5.89e-08     
    14     2.04e-07   5.17e-08     
    15     8.63e-08   1.56e-08     
 ------------------------------------------------------------------------------
                                   CCSD Lambda converged.

 Computing density matrices in double precision...
           Orbital response amplitudes will be solved using DIIS.
           Start     Size      MaxIter   EConv     LConv     
           3         7         100       1.00e-06  1.00e-06  
 ------------------------------------------------------------------------------
            Enorm      Ldiff       Comment
 ------------------------------------------------------------------------------
     1     1.14e-01   4.12e-03     
     2     1.10e-01   1.16e-02     
     3     1.27e-01   2.49e-02     
     4     1.15e-02   5.44e-02     Switched to DIIS steps.
     5     5.31e-03   1.92e-03     
     6     1.16e-03   3.71e-06     
     7     3.47e-04   9.59e-05     
     8     1.40e-04   4.27e-05     
     9     4.42e-05   1.56e-05     
    10     1.55e-05   8.22e-06     
    11     4.15e-06   2.17e-06     
    12     1.02e-06   4.90e-07     
    13     4.30e-07   2.16e-07     
 ------------------------------------------------------------------------------
                                   Orbital response converged.

 Computing density matrices... Done.
 CCSD calculation:   CPU 1447.32 s  wall 369.68 s

 Transferring MO TPDM to AO TPDM
 Transferring g2_o1o1o1o1
 Transferring g2_o1o1o1v1
 Transferring g2_o1o1v1v1
 Transferring g2_o1v1o1v1
 Transferring g2_o1v1v1v1
 Transferring g2_v1v1v1v1
 Adding separable TPDM
 Computing TPDM gradient
 --------------------------------------------------------
 2e gradient
  Atom          X               Y               Z
 --------------------------------------------------------
    1        -43.873597       12.702511       -0.000000  
    2          9.883053      -32.090177       -0.000000  
    3         14.444135       23.900749        0.000000  
    4         19.546409       -4.513084       -0.000000  
 --------------------------------------------------------
 --------------------------------------------------------
 Final gradient
  Atom          X               Y               Z
 --------------------------------------------------------
    1        -43.873597       12.702511       -0.000000  
    2          9.883053      -32.090177       -0.000000  
    3         14.444135       23.900749        0.000000  
    4         19.546409       -4.513084       -0.000000  
 --------------------------------------------------------
 Analytic gradient from two-electron contribution:   CPU 248.88 s  wall 69.80 s

 Total ccman2 time:   CPU 1740.31 s  wall 451.04 s


 --------------------------------------------------------------

                    Orbital Energies (a.u.)
 --------------------------------------------------------------

 Alpha MOs
 -- Occupied --
******* -80.058 -80.028 -65.180 -58.540 -58.538 -58.538 -26.323
 -9.860  -7.594  -7.568  -7.473  -7.465  -7.465  -5.487  -5.485
 -5.485  -5.460  -5.460  -5.459  -3.212  -3.209  -3.209  -3.199
 -3.199  -1.622  -1.054  -0.919  -0.771  -0.695  -0.694  -0.611
 -0.493  -0.470  -0.456  -0.397  -0.358
 -- Virtual --
 -0.022   0.032   0.061   0.067   0.079   0.091   0.098   0.108
  0.109   0.114   0.125   0.135   0.141   0.161   0.188   0.199
  0.326   0.330   0.357   0.377   0.385   0.394   0.418   0.422
  0.429   0.510   0.540   0.565   0.588   0.669   0.672   0.705
  0.713   0.757   0.773   0.785   0.817   0.848   0.890   0.898
  0.916   1.006   1.079   1.098   1.145   1.283   1.396   1.576
  1.615   1.643   1.770   1.832   1.887   1.932   1.943   1.986
  2.239   2.296   2.325   2.398   4.189   4.191   4.221   4.234
  4.504   4.531   4.540   4.546   4.570   4.737   6.897   6.926
  6.946   7.164   7.264   7.459   8.201   8.223   8.278  14.710
 14.749  14.759  14.794  14.836  14.870  49.453  68.736 165.853
166.068 293.885 293.906 293.9741028.391
 --------------------------------------------------------------

          Ground-State Mulliken Net Atomic Charges

     Atom                 Charge (a.u.)
  ----------------------------------------
      1 Br                   -0.230368
      2 P                     0.301928
      3 P                     0.129523
      4 F                    -0.201083
  ----------------------------------------
  Sum of atomic charges =    -0.000000

 -----------------------------------------------------------------
                    Cartesian Multipole Moments
 -----------------------------------------------------------------
    Charge (ESU x 10^10)
                 0.0000
    Dipole Moment (Debye)
         X       0.2974      Y      -0.1079      Z       0.0000
       Tot       0.3164
    Quadrupole Moments (Debye-Ang)
        XX     -55.5863     XY       0.7785     YY     -49.9428
        XZ      -0.0000     YZ      -0.0000     ZZ     -49.4290
    Octopole Moments (Debye-Ang^2)
       XXX      55.9947    XXY      -7.1993    XYY      10.2623
       YYY      -4.6718    XXZ       0.0000    XYZ       0.0000
       YYZ      -0.0000    XZZ       8.1768    YZZ      -1.4703
       ZZZ       0.0000
    Hexadecapole Moments (Debye-Ang^3)
      XXXX    -885.4960   XXXY      -6.6103   XXYY    -161.1392
      XYYY     -11.2299   YYYY    -190.1646   XXXZ      -0.0000
      XXYZ      -0.0000   XYYZ      -0.0000   YYYZ      -0.0000
      XXZZ    -145.5272   XYZZ      -2.6192   YYZZ     -42.2027
      XZZZ      -0.0000   YZZZ      -0.0000   ZZZZ     -68.4950
 -----------------------------------------------------------------
 DrvMan completing analytic gradient of the correlated energy
 Correlated dipole moment
            1
    1   0.1170051
    2  -0.0424590
    3   0.0000000
 Energy read as -3354.050758474
 Full Analytical Gradient: (in a.u., or Hartree/Bohr)
             1             2             3             4
    1    0.00001515    0.00006113   -0.00034640    0.00027011
    2    0.00001513    0.00006437    0.00004790   -0.00012741
    3    0.00000000   -0.00000000    0.00000000   -0.00000000
 Gradient time:  CPU 0.68 s  wall 0.70 s
 ----------------------------------------------------------------
             Standard Nuclear Orientation (Angstroms)
    I     Atom           X                Y                Z
 ----------------------------------------------------------------
    1      Br      1.5908996919    -0.1526312163     0.0000000000
    2      P      -0.3586420368     0.9893737784    -0.0000000000
    3      P      -1.5488248824    -0.6729196655     0.0000000000
    4      F      -3.0077206033     0.0678089863    -0.0000000000
 ----------------------------------------------------------------
 Nuclear Repulsion Energy =   373.8325510872 hartrees
 There are       37 alpha and       37 beta electrons

                       Distance Matrix (Angstroms)
             Br(  1)   P (  2)   P (  3)
   P (  2)  2.259400
   P (  3)  3.182542  2.044445
   F (  4)  4.603901  2.804799  1.636171

 Requested basis set is 6-311++G(d,p)
 There are 51 shells and 130 basis functions
 A cutoff of  1.0D-14 yielded   1137 shell pairs
 There are      7766 function pairs (      8508 Cartesian)
 Smallest overlap matrix eigenvalue = 8.08E-04
 Guess MOs from SCF MO coefficient file

 -----------------------------------------------------------------------
  General SCF calculation program by
  Eric Jon Sundstrom, Paul Horn, Yuezhi Mao, Dmitri Zuev, Alec White,
  David Stuck, Shaama M.S., Shane Yost, Joonho Lee, David Small,
  Daniel Levine, Susi Lehtola, Hugh Burton, Evgeny Epifanovsky
 -----------------------------------------------------------------------
 Hartree-Fock
 using 4 threads for integral computing
 -------------------------------------------------------
 OpenMP Integral computing Module                
 Release: version 2.0, May 2017, Q-Chem Inc. Pleasanton 
 -------------------------------------------------------
 A restricted SCF calculation will be
 performed using DIIS
 SCF converges when DIIS error is below 1.0e-08
 ---------------------------------------
  Cycle       Energy         DIIS error
 ---------------------------------------
    1   -3353.3263377076      1.57e-05  
    2   -3353.3263384151      4.70e-06  
    3   -3353.3263384769      2.37e-06  
    4   -3353.3263384892      5.83e-07  
    5   -3353.3263384904      1.68e-07  
    6   -3353.3263384906      5.71e-08  
    7   -3353.3263384906      2.67e-08  
    8   -3353.3263384906      1.32e-08  
    9   -3353.3263384906      5.20e-09  Convergence criterion met
 ---------------------------------------
 SCF time:   CPU 6.69s  wall 2.00s 
 SCF   energy in the final basis set =    -3353.3263384906
 Total energy in the final basis set =    -3353.3263384906


 ------------------------------------------------------------------------------

   CCMAN2: suite of methods based on coupled cluster
           and equation of motion theories.

   Components:
   * libvmm-1.3-trunk
     by Evgeny Epifanovsky, Ilya Kaliman.
   * libtensor-2.5-trunk
     by Evgeny Epifanovsky, Michael Wormit, Dmitry Zuev, Sam Manzer, 
        Ilya Kaliman.
   * libcc-2.5-trunk
     by Evgeny Epifanovsky, Arik Landau, Tomasz Kus, Kirill Khistyaev, 
        Dmitry Zuev, Prashant Manohar, Xintian Feng, Anna Krylov, 
        Matthew Goldey, Alec White, Thomas Jagau, Kaushik Nanda, 
        Anastasia Gunina, Alexander Kunitsa, Joonho Lee.

   CCMAN original authors:
   Anna I. Krylov, C. David Sherrill, Steven R. Gwaltney,
   Edward F. C. Byrd (2000)
   Sergey V. Levchenko, Lyudmila V. Slipchenko, Tao Wang,
   Ana-Maria C. Cristian (2003)
   Piotr A. Pieniazek, C. Melania Oana, Evgeny Epifanovsky (2007)
   Prashant Manohar (2009)

 ------------------------------------------------------------------------------


 Allocating and initializing 29808MB of RAM...
 Calculation will run on 4 cores.


 Alpha MOs, Restricted
 -- Occupied --                  
-490.05  -80.06  -80.03  -65.18  -58.54  -58.54  -58.54  -26.32
  1 A     2 A     3 A     4 A     5 A     6 A     7 A     8 A                  
 -9.860  -7.594  -7.568  -7.473  -7.465  -7.465  -5.487  -5.485
  9 A    10 A    11 A    12 A    13 A    14 A    15 A    16 A                  
 -5.485  -5.460  -5.459  -5.459  -3.212  -3.209  -3.209  -3.199
 17 A    18 A    19 A    20 A    21 A    22 A    23 A    24 A                  
 -3.199  -1.622  -1.054  -0.920  -0.771  -0.695  -0.694  -0.611
 25 A    26 A    27 A    28 A    29 A    30 A    31 A    32 A                  
 -0.493  -0.470  -0.456  -0.397  -0.358
 33 A    34 A    35 A    36 A    37 A                                          
 -- Virtual --                   
 -0.022   0.032   0.061   0.067   0.079   0.091   0.098   0.108
 38 A    39 A    40 A    41 A    42 A    43 A    44 A    45 A                  
  0.109   0.114   0.125   0.135   0.141   0.161   0.188   0.199
 46 A    47 A    48 A    49 A    50 A    51 A    52 A    53 A                  
  0.326   0.330   0.357   0.377   0.385   0.394   0.418   0.422
 54 A    55 A    56 A    57 A    58 A    59 A    60 A    61 A                  
  0.429   0.510   0.541   0.565   0.588   0.668   0.672   0.704
 62 A    63 A    64 A    65 A    66 A    67 A    68 A    69 A                  
  0.713   0.757   0.772   0.785   0.817   0.848   0.890   0.898
 70 A    71 A    72 A    73 A    74 A    75 A    76 A    77 A                  
  0.916   1.006   1.079   1.098   1.145   1.283   1.397   1.577
 78 A    79 A    80 A    81 A    82 A    83 A    84 A    85 A                  
  1.615   1.644   1.770   1.832   1.887   1.931   1.943   1.986
 86 A    87 A    88 A    89 A    90 A    91 A    92 A    93 A                  
  2.239   2.296   2.325   2.398   4.189   4.191   4.222   4.234
 94 A    95 A    96 A    97 A    98 A    99 A   100 A   101 A                  
  4.504   4.531   4.540   4.546   4.570   4.737   6.897   6.926
102 A   103 A   104 A   105 A   106 A   107 A   108 A   109 A                  
  6.946   7.164   7.263   7.459   8.201   8.223   8.278  14.711
110 A   111 A   112 A   113 A   114 A   115 A   116 A   117 A                  
 14.749  14.759  14.794  14.836  14.870  49.453  68.736 165.853
118 A   119 A   120 A   121 A   122 A   123 A   124 A   125 A                  
166.068 293.885 293.906 293.9741028.391
126 A   127 A   128 A   129 A   130 A                                          

 Beta MOs, Restricted
 -- Occupied --                  
-490.05  -80.06  -80.03  -65.18  -58.54  -58.54  -58.54  -26.32
  1 A     2 A     3 A     4 A     5 A     6 A     7 A     8 A                  
 -9.860  -7.594  -7.568  -7.473  -7.465  -7.465  -5.487  -5.485
  9 A    10 A    11 A    12 A    13 A    14 A    15 A    16 A                  
 -5.485  -5.460  -5.459  -5.459  -3.212  -3.209  -3.209  -3.199
 17 A    18 A    19 A    20 A    21 A    22 A    23 A    24 A                  
 -3.199  -1.622  -1.054  -0.920  -0.771  -0.695  -0.694  -0.611
 25 A    26 A    27 A    28 A    29 A    30 A    31 A    32 A                  
 -0.493  -0.470  -0.456  -0.397  -0.358
 33 A    34 A    35 A    36 A    37 A                                          
 -- Virtual --                   
 -0.022   0.032   0.061   0.067   0.079   0.091   0.098   0.108
 38 A    39 A    40 A    41 A    42 A    43 A    44 A    45 A                  
  0.109   0.114   0.125   0.135   0.141   0.161   0.188   0.199
 46 A    47 A    48 A    49 A    50 A    51 A    52 A    53 A                  
  0.326   0.330   0.357   0.377   0.385   0.394   0.418   0.422
 54 A    55 A    56 A    57 A    58 A    59 A    60 A    61 A                  
  0.429   0.510   0.541   0.565   0.588   0.668   0.672   0.704
 62 A    63 A    64 A    65 A    66 A    67 A    68 A    69 A                  
  0.713   0.757   0.772   0.785   0.817   0.848   0.890   0.898
 70 A    71 A    72 A    73 A    74 A    75 A    76 A    77 A                  
  0.916   1.006   1.079   1.098   1.145   1.283   1.397   1.577
 78 A    79 A    80 A    81 A    82 A    83 A    84 A    85 A                  
  1.615   1.644   1.770   1.832   1.887   1.931   1.943   1.986
 86 A    87 A    88 A    89 A    90 A    91 A    92 A    93 A                  
  2.239   2.296   2.325   2.398   4.189   4.191   4.222   4.234
 94 A    95 A    96 A    97 A    98 A    99 A   100 A   101 A                  
  4.504   4.531   4.540   4.546   4.570   4.737   6.897   6.926
102 A   103 A   104 A   105 A   106 A   107 A   108 A   109 A                  
  6.946   7.164   7.263   7.459   8.201   8.223   8.278  14.711
110 A   111 A   112 A   113 A   114 A   115 A   116 A   117 A                  
 14.749  14.759  14.794  14.836  14.870  49.453  68.736 165.853
118 A   119 A   120 A   121 A   122 A   123 A   124 A   125 A                  
166.068 293.885 293.906 293.9741028.391
126 A   127 A   128 A   129 A   130 A                                          

 Occupation and symmetry of molecular orbitals

 Point group: C1 (1 irreducible representation).

                           A     All 
 -------------------------------------
 All molecular orbitals:
  - Alpha                  130   130 
  - Beta                   130   130 
 -------------------------------------
 Alpha orbitals:
  - Frozen occupied        20    20  
  - Active occupied        17    17  
  - Active virtual         93    93  
  - Frozen virtual         0     0   
 -------------------------------------
 Beta orbitals:
  - Frozen occupied        20    20  
  - Active occupied        17    17  
  - Active virtual         93    93  
  - Frozen virtual         0     0   
 -------------------------------------

 Import integrals:   CPU 0.00 s  wall 0.00 s

 Import integrals:   CPU 40.61 s  wall 10.42 s

 MP2 amplitudes:   CPU 0.12 s  wall 0.08 s

Running a double precision version
           CCSD T amplitudes will be solved using DIIS.

           Start     Size      MaxIter   EConv     TConv     
           3         7         100       1.00e-07  1.00e-05  
 ------------------------------------------------------------------------------
           Energy (a.u.)   Ediff      Tdiff       Comment
 ------------------------------------------------------------------------------
         -3354.03574855                           
     1   -3354.02647139   9.28e-03   7.85e-01     
     2   -3354.04792055   2.14e-02   1.00e-01     
     3   -3354.04768908   2.31e-04   4.33e-02     
     4   -3354.04994883   2.26e-03   1.58e-02     Switched to DIIS steps.
     5   -3354.05074228   7.93e-04   1.36e-02     
     6   -3354.05076772   2.54e-05   2.85e-03     
     7   -3354.05075778   9.94e-06   1.36e-03     
     8   -3354.05075798   1.94e-07   2.64e-04     
     9   -3354.05075819   2.14e-07   1.18e-04     
    10   -3354.05075789   2.96e-07   3.62e-05     
    11   -3354.05075811   2.20e-07   1.76e-05     
    12   -3354.05075814   2.77e-08   1.15e-05     
    13   -3354.05075813   1.38e-08   3.00e-06     
 ------------------------------------------------------------------------------
         -3354.05075813                           CCSD T converged.

End of double precision
 SCF energy                 = -3353.32633849
 MP2 energy                 = -3354.03574855
 CCSD correlation energy     =    -0.72441964
 CCSD total energy           = -3354.05075813

 CCSD  T1^2 = 0.0116  T2^2 = 0.2781  Leading amplitudes:

 Amplitude    Orbitals with energies
  0.0233       31 (A) A                  ->    38 (A) A                   
              -0.6941                         -0.0223                     
  0.0233       31 (A) B                  ->    38 (A) B                   
              -0.6941                         -0.0223                     
  0.0200       37 (A) A                  ->    58 (A) A                   
              -0.3577                          0.3851                     
  0.0200       37 (A) B                  ->    58 (A) B                   
              -0.3577                          0.3851                     

 Amplitude    Orbitals with energies
 -0.1455       37 (A) A      37 (A) B    ->    38 (A) A      38 (A) B     
              -0.3577       -0.3577           -0.0223       -0.0223       
  0.1455       37 (A) A      37 (A) B    ->    38 (A) B      38 (A) A     
              -0.3577       -0.3577           -0.0223       -0.0223       
  0.1455       37 (A) B      37 (A) A    ->    38 (A) A      38 (A) B     
              -0.3577       -0.3577           -0.0223       -0.0223       
 -0.1455       37 (A) B      37 (A) A    ->    38 (A) B      38 (A) A     
              -0.3577       -0.3577           -0.0223       -0.0223       

 Computing CCSD intemediates for later calculations in double precision
 Finished.

Running a double precision version
           CCSD Lambda amplitudes will be solved using DIIS.
           Start     Size      MaxIter   EConv     LConv     
           3         7         100       1.00e-07  1.00e-05  
 ------------------------------------------------------------------------------
            Enorm      Ldiff       Comment
 ------------------------------------------------------------------------------
     1     6.26e-02   4.50e-02     
     2     1.68e-02   7.17e-03     
     3     6.94e-03   1.90e-03     
     4     3.84e-03   1.29e-03     Switched to DIIS steps.
     5     1.03e-03   7.16e-04     
     6     4.75e-04   1.56e-04     
     7     1.35e-04   4.38e-05     
     8     5.55e-05   3.42e-06     
     9     2.09e-05   3.23e-06     
    10     8.50e-06   1.60e-06     
    11     3.58e-06   5.50e-07     
    12     1.12e-06   3.24e-07     
    13     4.69e-07   5.83e-08     
    14     2.05e-07   5.14e-08     
    15     8.69e-08   1.55e-08     
 ------------------------------------------------------------------------------
                                   CCSD Lambda converged.

 Computing density matrices in double precision...
           Orbital response amplitudes will be solved using DIIS.
           Start     Size      MaxIter   EConv     LConv     
           3         7         100       1.00e-06  1.00e-06  
 ------------------------------------------------------------------------------
            Enorm      Ldiff       Comment
 ------------------------------------------------------------------------------
     1     1.14e-01   4.11e-03     
     2     1.10e-01   1.16e-02     
     3     1.27e-01   2.49e-02     
     4     1.14e-02   5.44e-02     Switched to DIIS steps.
     5     5.23e-03   1.89e-03     
     6     1.16e-03   3.23e-07     
     7     3.43e-04   9.59e-05     
     8     1.39e-04   4.26e-05     
     9     4.38e-05   1.56e-05     
    10     1.54e-05   8.19e-06     
    11     4.13e-06   2.16e-06     
    12     1.01e-06   4.87e-07     
    13     4.26e-07   2.15e-07     
 ------------------------------------------------------------------------------
                                   Orbital response converged.

 Computing density matrices... Done.
 CCSD calculation:   CPU 1447.93 s  wall 369.91 s

 Transferring MO TPDM to AO TPDM
 Transferring g2_o1o1o1o1
 Transferring g2_o1o1o1v1
 Transferring g2_o1o1v1v1
 Transferring g2_o1v1o1v1
 Transferring g2_o1v1v1v1
 Transferring g2_v1v1v1v1
 Adding separable TPDM
 Computing TPDM gradient
 --------------------------------------------------------
 2e gradient
  Atom          X               Y               Z
 --------------------------------------------------------
    1        -43.884893       12.705498        0.000000  
    2          9.872827      -32.104734       -0.000000  
    3         14.460565       23.898725        0.000000  
    4         19.551501       -4.499490       -0.000000  
 --------------------------------------------------------
 --------------------------------------------------------
 Final gradient
  Atom          X               Y               Z
 --------------------------------------------------------
    1        -43.884893       12.705498        0.000000  
    2          9.872827      -32.104734       -0.000000  
    3         14.460565       23.898725        0.000000  
    4         19.551501       -4.499490       -0.000000  
 --------------------------------------------------------
 Analytic gradient from two-electron contribution:   CPU 244.59 s  wall 68.75 s

 Total ccman2 time:   CPU 1736.90 s  wall 450.30 s


 --------------------------------------------------------------

                    Orbital Energies (a.u.)
 --------------------------------------------------------------

 Alpha MOs
 -- Occupied --
******* -80.058 -80.028 -65.180 -58.540 -58.538 -58.538 -26.323
 -9.860  -7.594  -7.568  -7.473  -7.465  -7.465  -5.487  -5.485
 -5.485  -5.460  -5.459  -5.459  -3.212  -3.209  -3.209  -3.199
 -3.199  -1.622  -1.054  -0.920  -0.771  -0.695  -0.694  -0.611
 -0.493  -0.470  -0.456  -0.397  -0.358
 -- Virtual --
 -0.022   0.032   0.061   0.067   0.079   0.091   0.098   0.108
  0.109   0.114   0.125   0.135   0.141   0.161   0.188   0.199
  0.326   0.330   0.357   0.377   0.385   0.394   0.418   0.422
  0.429   0.510   0.541   0.565   0.588   0.668   0.672   0.704
  0.713   0.757   0.772   0.785   0.817   0.848   0.890   0.898
  0.916   1.006   1.079   1.098   1.145   1.283   1.397   1.577
  1.615   1.644   1.770   1.832   1.887   1.931   1.943   1.986
  2.239   2.296   2.325   2.398   4.189   4.191   4.222   4.234
  4.504   4.531   4.540   4.546   4.570   4.737   6.897   6.926
  6.946   7.164   7.263   7.459   8.201   8.223   8.278  14.711
 14.749  14.759  14.794  14.836  14.870  49.453  68.736 165.853
166.068 293.885 293.906 293.9741028.391
 --------------------------------------------------------------

          Ground-State Mulliken Net Atomic Charges

     Atom                 Charge (a.u.)
  ----------------------------------------
      1 Br                   -0.230176
      2 P                     0.301998
      3 P                     0.129650
      4 F                    -0.201472
  ----------------------------------------
  Sum of atomic charges =    -0.000000

 -----------------------------------------------------------------
                    Cartesian Multipole Moments
 -----------------------------------------------------------------
    Charge (ESU x 10^10)
                -0.0000
    Dipole Moment (Debye)
         X       0.3024      Y      -0.1064      Z       0.0000
       Tot       0.3206
    Quadrupole Moments (Debye-Ang)
        XX     -55.5958     XY       0.7742     YY     -49.9442
        XZ      -0.0000     YZ      -0.0000     ZZ     -49.4243
    Octopole Moments (Debye-Ang^2)
       XXX      56.0138    XXY      -7.2028    XYY      10.2527
       YYY      -4.7103    XXZ       0.0000    XYZ       0.0000
       YYZ      -0.0000    XZZ       8.1627    YZZ      -1.4825
       ZZZ       0.0000
    Hexadecapole Moments (Debye-Ang^3)
      XXXX    -885.3956   XXXY      -6.5555   XXYY    -161.0892
      XYYY     -11.1446   YYYY    -190.0577   XXXZ      -0.0000
      XXYZ      -0.0000   XYYZ      -0.0000   YYYZ      -0.0000
      XXZZ    -145.4874   XYZZ      -2.5908   YYZZ     -42.1793
      XZZZ      -0.0000   YZZZ      -0.0000   ZZZZ     -68.4747
 -----------------------------------------------------------------
 DrvMan completing analytic gradient of the correlated energy
 Correlated dipole moment
            1
    1   0.1189917
    2  -0.0418451
    3   0.0000000
 Energy read as -3354.050758129
 Full Analytical Gradient: (in a.u., or Hartree/Bohr)
             1             2             3             4
    1    0.00002055   -0.00021761    0.00016144    0.00003562
    2    0.00002364   -0.00043716    0.00049676   -0.00008324
    3    0.00000000   -0.00000000    0.00000000   -0.00000000
 Gradient time:  CPU 0.72 s  wall 0.74 s
 ----------------------------------------------------------------
             Standard Nuclear Orientation (Angstroms)
    I     Atom           X                Y                Z
 ----------------------------------------------------------------
    1      Br      1.5908996919    -0.1526312163     0.0000000000
    2      P      -0.3586420368     0.9893737784    -0.0000000000
    3      P      -1.5488248824    -0.6749196655     0.0000000000
    4      F      -3.0077206033     0.0678089863    -0.0000000000
 ----------------------------------------------------------------
 Nuclear Repulsion Energy =   373.7530966394 hartrees
 There are       37 alpha and       37 beta electrons

                       Distance Matrix (Angstroms)
             Br(  1)   P (  2)   P (  3)
   P (  2)  2.259400
   P (  3)  3.182869  2.046071
   F (  4)  4.603901  2.804799  1.637077

 Requested basis set is 6-311++G(d,p)
 There are 51 shells and 130 basis functions
 A cutoff of  1.0D-14 yielded   1137 shell pairs
 There are      7766 function pairs (      8508 Cartesian)
 Smallest overlap matrix eigenvalue = 8.11E-04
 Guess MOs from SCF MO coefficient file

 -----------------------------------------------------------------------
  General SCF calculation program by
  Eric Jon Sundstrom, Paul Horn, Yuezhi Mao, Dmitri Zuev, Alec White,
  David Stuck, Shaama M.S., Shane Yost, Joonho Lee, David Small,
  Daniel Levine, Susi Lehtola, Hugh Burton, Evgeny Epifanovsky
 -----------------------------------------------------------------------
 Hartree-Fock
 using 4 threads for integral computing
 -------------------------------------------------------
 OpenMP Integral computing Module                
 Release: version 2.0, May 2017, Q-Chem Inc. Pleasanton 
 -------------------------------------------------------
 A restricted SCF calculation will be
 performed using DIIS
 SCF converges when DIIS error is below 1.0e-08
 ---------------------------------------
  Cycle       Energy         DIIS error
 ---------------------------------------
    1   -3353.3262332615      2.19e-05  
    2   -3353.3262345671      5.79e-06  
    3   -3353.3262346822      2.46e-06  
    4   -3353.3262346994      8.49e-07  
    5   -3353.3262347018      2.52e-07  
    6   -3353.3262347021      8.69e-08  
    7   -3353.3262347021      3.00e-08  
    8   -3353.3262347022      1.61e-08  
    9   -3353.3262347022      6.06e-09  Convergence criterion met
 ---------------------------------------
 SCF time:   CPU 6.66s  wall 2.00s 
 SCF   energy in the final basis set =    -3353.3262347022
 Total energy in the final basis set =    -3353.3262347022


 ------------------------------------------------------------------------------

   CCMAN2: suite of methods based on coupled cluster
           and equation of motion theories.

   Components:
   * libvmm-1.3-trunk
     by Evgeny Epifanovsky, Ilya Kaliman.
   * libtensor-2.5-trunk
     by Evgeny Epifanovsky, Michael Wormit, Dmitry Zuev, Sam Manzer, 
        Ilya Kaliman.
   * libcc-2.5-trunk
     by Evgeny Epifanovsky, Arik Landau, Tomasz Kus, Kirill Khistyaev, 
        Dmitry Zuev, Prashant Manohar, Xintian Feng, Anna Krylov, 
        Matthew Goldey, Alec White, Thomas Jagau, Kaushik Nanda, 
        Anastasia Gunina, Alexander Kunitsa, Joonho Lee.

   CCMAN original authors:
   Anna I. Krylov, C. David Sherrill, Steven R. Gwaltney,
   Edward F. C. Byrd (2000)
   Sergey V. Levchenko, Lyudmila V. Slipchenko, Tao Wang,
   Ana-Maria C. Cristian (2003)
   Piotr A. Pieniazek, C. Melania Oana, Evgeny Epifanovsky (2007)
   Prashant Manohar (2009)

 ------------------------------------------------------------------------------


 Allocating and initializing 29808MB of RAM...
 Calculation will run on 4 cores.


 Alpha MOs, Restricted
 -- Occupied --                  
-490.05  -80.06  -80.03  -65.18  -58.54  -58.54  -58.54  -26.32
  1 A     2 A     3 A     4 A     5 A     6 A     7 A     8 A                  
 -9.860  -7.594  -7.568  -7.473  -7.465  -7.465  -5.487  -5.485
  9 A    10 A    11 A    12 A    13 A    14 A    15 A    16 A                  
 -5.485  -5.460  -5.460  -5.459  -3.212  -3.209  -3.209  -3.199
 17 A    18 A    19 A    20 A    21 A    22 A    23 A    24 A                  
 -3.199  -1.622  -1.054  -0.919  -0.771  -0.694  -0.694  -0.611
 25 A    26 A    27 A    28 A    29 A    30 A    31 A    32 A                  
 -0.493  -0.470  -0.456  -0.397  -0.358
 33 A    34 A    35 A    36 A    37 A                                          
 -- Virtual --                   
 -0.023   0.032   0.061   0.067   0.079   0.091   0.098   0.108
 38 A    39 A    40 A    41 A    42 A    43 A    44 A    45 A                  
  0.109   0.114   0.125   0.135   0.141   0.161   0.188   0.199
 46 A    47 A    48 A    49 A    50 A    51 A    52 A    53 A                  
  0.326   0.330   0.357   0.377   0.385   0.394   0.418   0.422
 54 A    55 A    56 A    57 A    58 A    59 A    60 A    61 A                  
  0.429   0.510   0.540   0.565   0.588   0.669   0.672   0.705
 62 A    63 A    64 A    65 A    66 A    67 A    68 A    69 A                  
  0.713   0.757   0.772   0.785   0.817   0.848   0.890   0.898
 70 A    71 A    72 A    73 A    74 A    75 A    76 A    77 A                  
  0.916   1.006   1.079   1.098   1.144   1.283   1.396   1.577
 78 A    79 A    80 A    81 A    82 A    83 A    84 A    85 A                  
  1.615   1.644   1.770   1.832   1.887   1.932   1.943   1.986
 86 A    87 A    88 A    89 A    90 A    91 A    92 A    93 A                  
  2.239   2.296   2.325   2.398   4.190   4.192   4.222   4.234
 94 A    95 A    96 A    97 A    98 A    99 A   100 A   101 A                  
  4.503   4.531   4.540   4.546   4.570   4.737   6.898   6.926
102 A   103 A   104 A   105 A   106 A   107 A   108 A   109 A                  
  6.946   7.164   7.263   7.458   8.201   8.223   8.278  14.710
110 A   111 A   112 A   113 A   114 A   115 A   116 A   117 A                  
 14.749  14.758  14.794  14.836  14.870  49.453  68.736 165.853
118 A   119 A   120 A   121 A   122 A   123 A   124 A   125 A                  
166.067 293.885 293.906 293.9741028.391
126 A   127 A   128 A   129 A   130 A                                          

 Beta MOs, Restricted
 -- Occupied --                  
-490.05  -80.06  -80.03  -65.18  -58.54  -58.54  -58.54  -26.32
  1 A     2 A     3 A     4 A     5 A     6 A     7 A     8 A                  
 -9.860  -7.594  -7.568  -7.473  -7.465  -7.465  -5.487  -5.485
  9 A    10 A    11 A    12 A    13 A    14 A    15 A    16 A                  
 -5.485  -5.460  -5.460  -5.459  -3.212  -3.209  -3.209  -3.199
 17 A    18 A    19 A    20 A    21 A    22 A    23 A    24 A                  
 -3.199  -1.622  -1.054  -0.919  -0.771  -0.694  -0.694  -0.611
 25 A    26 A    27 A    28 A    29 A    30 A    31 A    32 A                  
 -0.493  -0.470  -0.456  -0.397  -0.358
 33 A    34 A    35 A    36 A    37 A                                          
 -- Virtual --                   
 -0.023   0.032   0.061   0.067   0.079   0.091   0.098   0.108
 38 A    39 A    40 A    41 A    42 A    43 A    44 A    45 A                  
  0.109   0.114   0.125   0.135   0.141   0.161   0.188   0.199
 46 A    47 A    48 A    49 A    50 A    51 A    52 A    53 A                  
  0.326   0.330   0.357   0.377   0.385   0.394   0.418   0.422
 54 A    55 A    56 A    57 A    58 A    59 A    60 A    61 A                  
  0.429   0.510   0.540   0.565   0.588   0.669   0.672   0.705
 62 A    63 A    64 A    65 A    66 A    67 A    68 A    69 A                  
  0.713   0.757   0.772   0.785   0.817   0.848   0.890   0.898
 70 A    71 A    72 A    73 A    74 A    75 A    76 A    77 A                  
  0.916   1.006   1.079   1.098   1.144   1.283   1.396   1.577
 78 A    79 A    80 A    81 A    82 A    83 A    84 A    85 A                  
  1.615   1.644   1.770   1.832   1.887   1.932   1.943   1.986
 86 A    87 A    88 A    89 A    90 A    91 A    92 A    93 A                  
  2.239   2.296   2.325   2.398   4.190   4.192   4.222   4.234
 94 A    95 A    96 A    97 A    98 A    99 A   100 A   101 A                  
  4.503   4.531   4.540   4.546   4.570   4.737   6.898   6.926
102 A   103 A   104 A   105 A   106 A   107 A   108 A   109 A                  
  6.946   7.164   7.263   7.458   8.201   8.223   8.278  14.710
110 A   111 A   112 A   113 A   114 A   115 A   116 A   117 A                  
 14.749  14.758  14.794  14.836  14.870  49.453  68.736 165.853
118 A   119 A   120 A   121 A   122 A   123 A   124 A   125 A                  
166.067 293.885 293.906 293.9741028.391
126 A   127 A   128 A   129 A   130 A                                          

 Occupation and symmetry of molecular orbitals

 Point group: C1 (1 irreducible representation).

                           A     All 
 -------------------------------------
 All molecular orbitals:
  - Alpha                  130   130 
  - Beta                   130   130 
 -------------------------------------
 Alpha orbitals:
  - Frozen occupied        20    20  
  - Active occupied        17    17  
  - Active virtual         93    93  
  - Frozen virtual         0     0   
 -------------------------------------
 Beta orbitals:
  - Frozen occupied        20    20  
  - Active occupied        17    17  
  - Active virtual         93    93  
  - Frozen virtual         0     0   
 -------------------------------------

 Import integrals:   CPU 0.00 s  wall 0.00 s

 Import integrals:   CPU 40.30 s  wall 10.30 s

 MP2 amplitudes:   CPU 0.17 s  wall 0.09 s

Running a double precision version
           CCSD T amplitudes will be solved using DIIS.

           Start     Size      MaxIter   EConv     TConv     
           3         7         100       1.00e-07  1.00e-05  
 ------------------------------------------------------------------------------
           Energy (a.u.)   Ediff      Tdiff       Comment
 ------------------------------------------------------------------------------
         -3354.03576215                           
     1   -3354.02644448   9.32e-03   7.85e-01     
     2   -3354.04791897   2.15e-02   1.00e-01     
     3   -3354.04768223   2.37e-04   4.33e-02     
     4   -3354.04994655   2.26e-03   1.58e-02     Switched to DIIS steps.
     5   -3354.05074224   7.96e-04   1.37e-02     
     6   -3354.05076796   2.57e-05   2.86e-03     
     7   -3354.05075793   1.00e-05   1.37e-03     
     8   -3354.05075811   1.76e-07   2.65e-04     
     9   -3354.05075832   2.15e-07   1.18e-04     
    10   -3354.05075802   2.99e-07   3.62e-05     
    11   -3354.05075824   2.19e-07   1.76e-05     
    12   -3354.05075827   2.79e-08   1.15e-05     
    13   -3354.05075826   1.35e-08   3.00e-06     
 ------------------------------------------------------------------------------
         -3354.05075826                           CCSD T converged.

End of double precision
 SCF energy                 = -3353.32623470
 MP2 energy                 = -3354.03576215
 CCSD correlation energy     =    -0.72452356
 CCSD total energy           = -3354.05075826

 CCSD  T1^2 = 0.0116  T2^2 = 0.2783  Leading amplitudes:

 Amplitude    Orbitals with energies
  0.0233       31 (A) A                  ->    38 (A) A                   
              -0.6937                         -0.0226                     
  0.0233       31 (A) B                  ->    38 (A) B                   
              -0.6937                         -0.0226                     
 -0.0201       37 (A) A                  ->    58 (A) A                   
              -0.3576                          0.3852                     
 -0.0201       37 (A) B                  ->    58 (A) B                   
              -0.3576                          0.3852                     

 Amplitude    Orbitals with energies
 -0.1460       37 (A) A      37 (A) B    ->    38 (A) A      38 (A) B     
              -0.3576       -0.3576           -0.0226       -0.0226       
  0.1460       37 (A) A      37 (A) B    ->    38 (A) B      38 (A) A     
              -0.3576       -0.3576           -0.0226       -0.0226       
  0.1460       37 (A) B      37 (A) A    ->    38 (A) A      38 (A) B     
              -0.3576       -0.3576           -0.0226       -0.0226       
 -0.1460       37 (A) B      37 (A) A    ->    38 (A) B      38 (A) A     
              -0.3576       -0.3576           -0.0226       -0.0226       

 Computing CCSD intemediates for later calculations in double precision
 Finished.

Running a double precision version
           CCSD Lambda amplitudes will be solved using DIIS.
           Start     Size      MaxIter   EConv     LConv     
           3         7         100       1.00e-07  1.00e-05  
 ------------------------------------------------------------------------------
            Enorm      Ldiff       Comment
 ------------------------------------------------------------------------------
     1     6.28e-02   4.51e-02     
     2     1.69e-02   7.18e-03     
     3     6.96e-03   1.91e-03     
     4     3.85e-03   1.30e-03     Switched to DIIS steps.
     5     1.03e-03   7.19e-04     
     6     4.77e-04   1.57e-04     
     7     1.36e-04   4.42e-05     
     8     5.57e-05   3.48e-06     
     9     2.10e-05   3.24e-06     
    10     8.54e-06   1.61e-06     
    11     3.60e-06   5.57e-07     
    12     1.13e-06   3.28e-07     
    13     4.74e-07   5.94e-08     
    14     2.08e-07   5.23e-08     
    15     8.86e-08   1.57e-08     
 ------------------------------------------------------------------------------
                                   CCSD Lambda converged.

 Computing density matrices in double precision...
           Orbital response amplitudes will be solved using DIIS.
           Start     Size      MaxIter   EConv     LConv     
           3         7         100       1.00e-06  1.00e-06  
 ------------------------------------------------------------------------------
            Enorm      Ldiff       Comment
 ------------------------------------------------------------------------------
     1     1.15e-01   4.14e-03     
     2     1.10e-01   1.16e-02     
     3     1.27e-01   2.50e-02     
     4     1.15e-02   5.45e-02     Switched to DIIS steps.
     5     5.33e-03   1.92e-03     
     6     1.16e-03   3.77e-06     
     7     3.47e-04   9.64e-05     
     8     1.40e-04   4.30e-05     
     9     4.44e-05   1.58e-05     
    10     1.55e-05   8.24e-06     
    11     4.18e-06   2.16e-06     
    12     1.03e-06   4.89e-07     
    13     4.35e-07   2.18e-07     
 ------------------------------------------------------------------------------
                                   Orbital response converged.

 Computing density matrices... Done.
 CCSD calculation:   CPU 1447.85 s  wall 369.80 s

 Transferring MO TPDM to AO TPDM
 Transferring g2_o1o1o1o1
 Transferring g2_o1o1o1v1
 Transferring g2_o1o1v1v1
 Transferring g2_o1v1o1v1
 Transferring g2_o1v1v1v1
 Transferring g2_v1v1v1v1
 Adding separable TPDM
 Computing TPDM gradient
 --------------------------------------------------------
 2e gradient
  Atom          X               Y               Z
 --------------------------------------------------------
    1        -43.876102       12.696575        0.000000  
    2          9.895915      -32.101481        0.000000  
    3         14.449794       23.915418       -0.000000  
    4         19.530392       -4.510512        0.000000  
 --------------------------------------------------------
 --------------------------------------------------------
 Final gradient
  Atom          X               Y               Z
 --------------------------------------------------------
    1        -43.876102       12.696575        0.000000  
    2          9.895915      -32.101481        0.000000  
    3         14.449794       23.915418       -0.000000  
    4         19.530392       -4.510512        0.000000  
 --------------------------------------------------------
 Analytic gradient from two-electron contribution:   CPU 246.54 s  wall 69.78 s

 Total ccman2 time:   CPU 1738.44 s  wall 451.10 s


 --------------------------------------------------------------

                    Orbital Energies (a.u.)
 --------------------------------------------------------------

 Alpha MOs
 -- Occupied --
******* -80.058 -80.028 -65.180 -58.540 -58.538 -58.538 -26.323
 -9.860  -7.594  -7.568  -7.473  -7.465  -7.465  -5.487  -5.485
 -5.485  -5.460  -5.460  -5.459  -3.212  -3.209  -3.209  -3.199
 -3.199  -1.622  -1.054  -0.919  -0.771  -0.694  -0.694  -0.611
 -0.493  -0.470  -0.456  -0.397  -0.358
 -- Virtual --
 -0.023   0.032   0.061   0.067   0.079   0.091   0.098   0.108
  0.109   0.114   0.125   0.135   0.141   0.161   0.188   0.199
  0.326   0.330   0.357   0.377   0.385   0.394   0.418   0.422
  0.429   0.510   0.540   0.565   0.588   0.669   0.672   0.705
  0.713   0.757   0.772   0.785   0.817   0.848   0.890   0.898
  0.916   1.006   1.079   1.098   1.144   1.283   1.396   1.577
  1.615   1.644   1.770   1.832   1.887   1.932   1.943   1.986
  2.239   2.296   2.325   2.398   4.190   4.192   4.222   4.234
  4.503   4.531   4.540   4.546   4.570   4.737   6.898   6.926
  6.946   7.164   7.263   7.458   8.201   8.223   8.278  14.710
 14.749  14.758  14.794  14.836  14.870  49.453  68.736 165.853
166.067 293.885 293.906 293.9741028.391
 --------------------------------------------------------------

          Ground-State Mulliken Net Atomic Charges

     Atom                 Charge (a.u.)
  ----------------------------------------
      1 Br                   -0.230497
      2 P                     0.302356
      3 P                     0.130412
      4 F                    -0.202270
  ----------------------------------------
  Sum of atomic charges =    -0.000000

 -----------------------------------------------------------------
                    Cartesian Multipole Moments
 -----------------------------------------------------------------
    Charge (ESU x 10^10)
                 0.0000
    Dipole Moment (Debye)
         X       0.3062      Y      -0.1095      Z       0.0000
       Tot       0.3252
    Quadrupole Moments (Debye-Ang)
        XX     -55.6231     XY       0.7845     YY     -49.9316
        XZ      -0.0000     YZ      -0.0000     ZZ     -49.4282
    Octopole Moments (Debye-Ang^2)
       XXX      56.0811    XXY      -7.1967    XYY      10.2447
       YYY      -4.6314    XXZ       0.0000    XYZ       0.0000
       YYZ       0.0000    XZZ       8.1708    YZZ      -1.4571
       ZZZ       0.0000
    Hexadecapole Moments (Debye-Ang^3)
      XXXX    -885.7198   XXXY      -6.6273   XXYY    -161.1133
      XYYY     -11.2474   YYYY    -190.2128   XXXZ      -0.0000
      XXYZ      -0.0000   XYYZ      -0.0000   YYYZ      -0.0000
      XXZZ    -145.5130   XYZZ      -2.6275   YYZZ     -42.2101
      XZZZ      -0.0000   YZZZ      -0.0000   ZZZZ     -68.4863
 -----------------------------------------------------------------
 DrvMan completing analytic gradient of the correlated energy
 Correlated dipole moment
            1
    1   0.1204874
    2  -0.0430872
    3   0.0000000
 Energy read as -3354.050758258
 Full Analytical Gradient: (in a.u., or Hartree/Bohr)
             1             2             3             4
    1   -0.00003306    0.00011161    0.00018742   -0.00026597
    2   -0.00000091    0.00022607   -0.00042752    0.00020236
    3   -0.00000000   -0.00000000    0.00000000   -0.00000000
 Gradient time:  CPU 0.72 s  wall 0.75 s
 ----------------------------------------------------------------
             Standard Nuclear Orientation (Angstroms)
    I     Atom           X                Y                Z
 ----------------------------------------------------------------
    1      Br      1.5908996919    -0.1526312163     0.0000000000
    2      P      -0.3586420368     0.9893737784    -0.0000000000
    3      P      -1.5488248824    -0.6739196655     0.0010000000
    4      F      -3.0077206033     0.0678089863    -0.0000000000
 ----------------------------------------------------------------
 Nuclear Repulsion Energy =   373.7928046896 hartrees
 There are       37 alpha and       37 beta electrons

                       Distance Matrix (Angstroms)
             Br(  1)   P (  2)   P (  3)
   P (  2)  2.259400
   P (  3)  3.182705  2.045258
   F (  4)  4.603901  2.804799  1.636624

 Requested basis set is 6-311++G(d,p)
 There are 51 shells and 130 basis functions
 A cutoff of  1.0D-14 yielded   1137 shell pairs
 There are      7766 function pairs (      8508 Cartesian)
 Smallest overlap matrix eigenvalue = 8.09E-04
 Guess MOs from SCF MO coefficient file

 -----------------------------------------------------------------------
  General SCF calculation program by
  Eric Jon Sundstrom, Paul Horn, Yuezhi Mao, Dmitri Zuev, Alec White,
  David Stuck, Shaama M.S., Shane Yost, Joonho Lee, David Small,
  Daniel Levine, Susi Lehtola, Hugh Burton, Evgeny Epifanovsky
 -----------------------------------------------------------------------
 Hartree-Fock
 using 4 threads for integral computing
 -------------------------------------------------------
 OpenMP Integral computing Module                
 Release: version 2.0, May 2017, Q-Chem Inc. Pleasanton 
 -------------------------------------------------------
 A restricted SCF calculation will be
 performed using DIIS
 SCF converges when DIIS error is below 1.0e-08
 ---------------------------------------
  Cycle       Energy         DIIS error
 ---------------------------------------
    1   -3353.3262863385      1.38e-05  
    2   -3353.3262869510      3.78e-06  
    3   -3353.3262870216      1.55e-06  
    4   -3353.3262870319      6.27e-07  
    5   -3353.3262870345      2.70e-07  
    6   -3353.3262870356      1.46e-07  
    7   -3353.3262870359      6.17e-08  
    8   -3353.3262870360      1.96e-08  
    9   -3353.3262870360      7.86e-09  Convergence criterion met
 ---------------------------------------
 SCF time:   CPU 6.82s  wall 2.00s 
 SCF   energy in the final basis set =    -3353.3262870360
 Total energy in the final basis set =    -3353.3262870360


 ------------------------------------------------------------------------------

   CCMAN2: suite of methods based on coupled cluster
           and equation of motion theories.

   Components:
   * libvmm-1.3-trunk
     by Evgeny Epifanovsky, Ilya Kaliman.
   * libtensor-2.5-trunk
     by Evgeny Epifanovsky, Michael Wormit, Dmitry Zuev, Sam Manzer, 
        Ilya Kaliman.
   * libcc-2.5-trunk
     by Evgeny Epifanovsky, Arik Landau, Tomasz Kus, Kirill Khistyaev, 
        Dmitry Zuev, Prashant Manohar, Xintian Feng, Anna Krylov, 
        Matthew Goldey, Alec White, Thomas Jagau, Kaushik Nanda, 
        Anastasia Gunina, Alexander Kunitsa, Joonho Lee.

   CCMAN original authors:
   Anna I. Krylov, C. David Sherrill, Steven R. Gwaltney,
   Edward F. C. Byrd (2000)
   Sergey V. Levchenko, Lyudmila V. Slipchenko, Tao Wang,
   Ana-Maria C. Cristian (2003)
   Piotr A. Pieniazek, C. Melania Oana, Evgeny Epifanovsky (2007)
   Prashant Manohar (2009)

 ------------------------------------------------------------------------------


 Allocating and initializing 29808MB of RAM...
 Calculation will run on 4 cores.


 Alpha MOs, Restricted
 -- Occupied --                  
-490.05  -80.06  -80.03  -65.18  -58.54  -58.54  -58.54  -26.32
  1 A     2 A     3 A     4 A     5 A     6 A     7 A     8 A                  
 -9.860  -7.594  -7.568  -7.473  -7.465  -7.465  -5.487  -5.485
  9 A    10 A    11 A    12 A    13 A    14 A    15 A    16 A                  
 -5.485  -5.460  -5.460  -5.459  -3.212  -3.209  -3.209  -3.199
 17 A    18 A    19 A    20 A    21 A    22 A    23 A    24 A                  
 -3.199  -1.622  -1.054  -0.919  -0.771  -0.694  -0.694  -0.611
 25 A    26 A    27 A    28 A    29 A    30 A    31 A    32 A                  
 -0.493  -0.470  -0.456  -0.397  -0.358
 33 A    34 A    35 A    36 A    37 A                                          
 -- Virtual --                   
 -0.022   0.032   0.061   0.067   0.079   0.091   0.098   0.108
 38 A    39 A    40 A    41 A    42 A    43 A    44 A    45 A                  
  0.109   0.114   0.125   0.135   0.141   0.161   0.188   0.199
 46 A    47 A    48 A    49 A    50 A    51 A    52 A    53 A                  
  0.326   0.330   0.357   0.377   0.385   0.394   0.418   0.422
 54 A    55 A    56 A    57 A    58 A    59 A    60 A    61 A                  
  0.429   0.510   0.540   0.565   0.588   0.669   0.672   0.705
 62 A    63 A    64 A    65 A    66 A    67 A    68 A    69 A                  
  0.713   0.757   0.772   0.785   0.817   0.848   0.890   0.898
 70 A    71 A    72 A    73 A    74 A    75 A    76 A    77 A                  
  0.916   1.006   1.079   1.098   1.144   1.283   1.397   1.577
 78 A    79 A    80 A    81 A    82 A    83 A    84 A    85 A                  
  1.615   1.644   1.770   1.832   1.887   1.931   1.943   1.986
 86 A    87 A    88 A    89 A    90 A    91 A    92 A    93 A                  
  2.239   2.296   2.325   2.398   4.190   4.191   4.222   4.234
 94 A    95 A    96 A    97 A    98 A    99 A   100 A   101 A                  
  4.504   4.531   4.540   4.546   4.570   4.737   6.898   6.926
102 A   103 A   104 A   105 A   106 A   107 A   108 A   109 A                  
  6.946   7.164   7.263   7.459   8.201   8.223   8.278  14.710
110 A   111 A   112 A   113 A   114 A   115 A   116 A   117 A                  
 14.749  14.759  14.794  14.836  14.870  49.453  68.736 165.853
118 A   119 A   120 A   121 A   122 A   123 A   124 A   125 A                  
166.068 293.885 293.906 293.9741028.391
126 A   127 A   128 A   129 A   130 A                                          

 Beta MOs, Restricted
 -- Occupied --                  
-490.05  -80.06  -80.03  -65.18  -58.54  -58.54  -58.54  -26.32
  1 A     2 A     3 A     4 A     5 A     6 A     7 A     8 A                  
 -9.860  -7.594  -7.568  -7.473  -7.465  -7.465  -5.487  -5.485
  9 A    10 A    11 A    12 A    13 A    14 A    15 A    16 A                  
 -5.485  -5.460  -5.460  -5.459  -3.212  -3.209  -3.209  -3.199
 17 A    18 A    19 A    20 A    21 A    22 A    23 A    24 A                  
 -3.199  -1.622  -1.054  -0.919  -0.771  -0.694  -0.694  -0.611
 25 A    26 A    27 A    28 A    29 A    30 A    31 A    32 A                  
 -0.493  -0.470  -0.456  -0.397  -0.358
 33 A    34 A    35 A    36 A    37 A                                          
 -- Virtual --                   
 -0.022   0.032   0.061   0.067   0.079   0.091   0.098   0.108
 38 A    39 A    40 A    41 A    42 A    43 A    44 A    45 A                  
  0.109   0.114   0.125   0.135   0.141   0.161   0.188   0.199
 46 A    47 A    48 A    49 A    50 A    51 A    52 A    53 A                  
  0.326   0.330   0.357   0.377   0.385   0.394   0.418   0.422
 54 A    55 A    56 A    57 A    58 A    59 A    60 A    61 A                  
  0.429   0.510   0.540   0.565   0.588   0.669   0.672   0.705
 62 A    63 A    64 A    65 A    66 A    67 A    68 A    69 A                  
  0.713   0.757   0.772   0.785   0.817   0.848   0.890   0.898
 70 A    71 A    72 A    73 A    74 A    75 A    76 A    77 A                  
  0.916   1.006   1.079   1.098   1.144   1.283   1.397   1.577
 78 A    79 A    80 A    81 A    82 A    83 A    84 A    85 A                  
  1.615   1.644   1.770   1.832   1.887   1.931   1.943   1.986
 86 A    87 A    88 A    89 A    90 A    91 A    92 A    93 A                  
  2.239   2.296   2.325   2.398   4.190   4.191   4.222   4.234
 94 A    95 A    96 A    97 A    98 A    99 A   100 A   101 A                  
  4.504   4.531   4.540   4.546   4.570   4.737   6.898   6.926
102 A   103 A   104 A   105 A   106 A   107 A   108 A   109 A                  
  6.946   7.164   7.263   7.459   8.201   8.223   8.278  14.710
110 A   111 A   112 A   113 A   114 A   115 A   116 A   117 A                  
 14.749  14.759  14.794  14.836  14.870  49.453  68.736 165.853
118 A   119 A   120 A   121 A   122 A   123 A   124 A   125 A                  
166.068 293.885 293.906 293.9741028.391
126 A   127 A   128 A   129 A   130 A                                          

 Occupation and symmetry of molecular orbitals

 Point group: C1 (1 irreducible representation).

                           A     All 
 -------------------------------------
 All molecular orbitals:
  - Alpha                  130   130 
  - Beta                   130   130 
 -------------------------------------
 Alpha orbitals:
  - Frozen occupied        20    20  
  - Active occupied        17    17  
  - Active virtual         93    93  
  - Frozen virtual         0     0   
 -------------------------------------
 Beta orbitals:
  - Frozen occupied        20    20  
  - Active occupied        17    17  
  - Active virtual         93    93  
  - Frozen virtual         0     0   
 -------------------------------------

 Import integrals:   CPU 0.00 s  wall 0.00 s

 Import integrals:   CPU 41.03 s  wall 10.75 s

 MP2 amplitudes:   CPU 0.12 s  wall 0.08 s

Running a double precision version
           CCSD T amplitudes will be solved using DIIS.

           Start     Size      MaxIter   EConv     TConv     
           3         7         100       1.00e-07  1.00e-05  
 ------------------------------------------------------------------------------
           Energy (a.u.)   Ediff      Tdiff       Comment
 ------------------------------------------------------------------------------
         -3354.03575577                           
     1   -3354.02645836   9.30e-03   7.85e-01     
     2   -3354.04792018   2.15e-02   1.00e-01     
     3   -3354.04768608   2.34e-04   4.33e-02     
     4   -3354.04994812   2.26e-03   1.58e-02     Switched to DIIS steps.
     5   -3354.05074269   7.95e-04   1.36e-02     
     6   -3354.05076826   2.56e-05   2.86e-03     
     7   -3354.05075828   9.98e-06   1.37e-03     
     8   -3354.05075847   1.85e-07   2.65e-04     
     9   -3354.05075868   2.14e-07   1.18e-04     
    10   -3354.05075838   2.97e-07   3.62e-05     
    11   -3354.05075860   2.20e-07   1.76e-05     
    12   -3354.05075863   2.78e-08   1.15e-05     
    13   -3354.05075862   1.37e-08   3.00e-06     
 ------------------------------------------------------------------------------
         -3354.05075862                           CCSD T converged.

End of double precision
 SCF energy                 = -3353.32628704
 MP2 energy                 = -3354.03575577
 CCSD correlation energy     =    -0.72447158
 CCSD total energy           = -3354.05075862

 CCSD  T1^2 = 0.0116  T2^2 = 0.2782  Leading amplitudes:

 Amplitude    Orbitals with energies
  0.0233       31 (A) A                  ->    38 (A) A                   
              -0.6939                         -0.0225                     
  0.0233       31 (A) B                  ->    38 (A) B                   
              -0.6939                         -0.0225                     
  0.0200       37 (A) A                  ->    58 (A) A                   
              -0.3577                          0.3852                     
  0.0200       37 (A) B                  ->    58 (A) B                   
              -0.3577                          0.3852                     

 Amplitude    Orbitals with energies
 -0.1458       37 (A) A      37 (A) B    ->    38 (A) A      38 (A) B     
              -0.3577       -0.3577           -0.0225       -0.0225       
  0.1458       37 (A) A      37 (A) B    ->    38 (A) B      38 (A) A     
              -0.3577       -0.3577           -0.0225       -0.0225       
  0.1458       37 (A) B      37 (A) A    ->    38 (A) A      38 (A) B     
              -0.3577       -0.3577           -0.0225       -0.0225       
 -0.1458       37 (A) B      37 (A) A    ->    38 (A) B      38 (A) A     
              -0.3577       -0.3577           -0.0225       -0.0225       

 Computing CCSD intemediates for later calculations in double precision
 Finished.

Running a double precision version
           CCSD Lambda amplitudes will be solved using DIIS.
           Start     Size      MaxIter   EConv     LConv     
           3         7         100       1.00e-07  1.00e-05  
 ------------------------------------------------------------------------------
            Enorm      Ldiff       Comment
 ------------------------------------------------------------------------------
     1     6.27e-02   4.50e-02     
     2     1.69e-02   7.17e-03     
     3     6.95e-03   1.90e-03     
     4     3.85e-03   1.30e-03     Switched to DIIS steps.
     5     1.03e-03   7.18e-04     
     6     4.76e-04   1.56e-04     
     7     1.36e-04   4.40e-05     
     8     5.56e-05   3.45e-06     
     9     2.09e-05   3.23e-06     
    10     8.52e-06   1.60e-06     
    11     3.59e-06   5.54e-07     
    12     1.13e-06   3.26e-07     
    13     4.72e-07   5.89e-08     
    14     2.07e-07   5.18e-08     
    15     8.77e-08   1.56e-08     
 ------------------------------------------------------------------------------
                                   CCSD Lambda converged.

 Computing density matrices in double precision...
           Orbital response amplitudes will be solved using DIIS.
           Start     Size      MaxIter   EConv     LConv     
           3         7         100       1.00e-06  1.00e-06  
 ------------------------------------------------------------------------------
            Enorm      Ldiff       Comment
 ------------------------------------------------------------------------------
     1     1.14e-01   4.12e-03     
     2     1.10e-01   1.16e-02     
     3     1.27e-01   2.49e-02     
     4     1.14e-02   5.44e-02     Switched to DIIS steps.
     5     5.28e-03   1.91e-03     
     6     1.16e-03   2.03e-06     
     7     3.45e-04   9.62e-05     
     8     1.39e-04   4.28e-05     
     9     4.41e-05   1.57e-05     
    10     1.54e-05   8.21e-06     
    11     4.15e-06   2.16e-06     
    12     1.02e-06   4.88e-07     
    13     4.30e-07   2.17e-07     
 ------------------------------------------------------------------------------
                                   Orbital response converged.

 Computing density matrices... Done.
 CCSD calculation:   CPU 1445.86 s  wall 369.33 s

 Transferring MO TPDM to AO TPDM
 Transferring g2_o1o1o1o1
 Transferring g2_o1o1o1v1
 Transferring g2_o1o1v1v1
 Transferring g2_o1v1o1v1
 Transferring g2_o1v1v1v1
 Transferring g2_v1v1v1v1
 Adding separable TPDM
 Computing TPDM gradient
 --------------------------------------------------------
 2e gradient
  Atom          X               Y               Z
 --------------------------------------------------------
    1        -43.880496       12.701036        0.004850  
    2          9.884378      -32.103115        0.009229  
    3         14.455179       23.907086       -0.022345  
    4         19.540939       -4.505007        0.008266  
 --------------------------------------------------------
 --------------------------------------------------------
 Final gradient
  Atom          X               Y               Z
 --------------------------------------------------------
    1        -43.880496       12.701036        0.004850  
    2          9.884378      -32.103115        0.009229  
    3         14.455179       23.907086       -0.022345  
    4         19.540939       -4.505007        0.008266  
 --------------------------------------------------------
 Analytic gradient from two-electron contribution:   CPU 245.55 s  wall 69.09 s

 Total ccman2 time:   CPU 1736.07 s  wall 450.37 s


 --------------------------------------------------------------

                    Orbital Energies (a.u.)
 --------------------------------------------------------------

 Alpha MOs
 -- Occupied --
******* -80.058 -80.028 -65.180 -58.540 -58.538 -58.538 -26.323
 -9.860  -7.594  -7.568  -7.473  -7.465  -7.465  -5.487  -5.485
 -5.485  -5.460  -5.460  -5.459  -3.212  -3.209  -3.209  -3.199
 -3.199  -1.622  -1.054  -0.919  -0.771  -0.694  -0.694  -0.611
 -0.493  -0.470  -0.456  -0.397  -0.358
 -- Virtual --
 -0.022   0.032   0.061   0.067   0.079   0.091   0.098   0.108
  0.109   0.114   0.125   0.135   0.141   0.161   0.188   0.199
  0.326   0.330   0.357   0.377   0.385   0.394   0.418   0.422
  0.429   0.510   0.540   0.565   0.588   0.669   0.672   0.705
  0.713   0.757   0.772   0.785   0.817   0.848   0.890   0.898
  0.916   1.006   1.079   1.098   1.144   1.283   1.397   1.577
  1.615   1.644   1.770   1.832   1.887   1.931   1.943   1.986
  2.239   2.296   2.325   2.398   4.190   4.191   4.222   4.234
  4.504   4.531   4.540   4.546   4.570   4.737   6.898   6.926
  6.946   7.164   7.263   7.459   8.201   8.223   8.278  14.710
 14.749  14.759  14.794  14.836  14.870  49.453  68.736 165.853
166.068 293.885 293.906 293.9741028.391
 --------------------------------------------------------------

          Ground-State Mulliken Net Atomic Charges

     Atom                 Charge (a.u.)
  ----------------------------------------
      1 Br                   -0.230337
      2 P                     0.302177
      3 P                     0.130031
      4 F                    -0.201871
  ----------------------------------------
  Sum of atomic charges =     0.000000

 -----------------------------------------------------------------
                    Cartesian Multipole Moments
 -----------------------------------------------------------------
    Charge (ESU x 10^10)
                -0.0000
    Dipole Moment (Debye)
         X       0.3043      Y      -0.1079      Z       0.0010
       Tot       0.3229
    Quadrupole Moments (Debye-Ang)
        XX     -55.6095     XY       0.7793     YY     -49.9379
        XZ      -0.0026     YZ       0.0007     ZZ     -49.4263
    Octopole Moments (Debye-Ang^2)
       XXX      56.0475    XXY      -7.1997    XYY      10.2487
       YYY      -4.6709    XXZ      -0.0077    XYZ      -0.0006
       YYZ      -0.0134    XZZ       8.1668    YZZ      -1.4698
       ZZZ      -0.0391
    Hexadecapole Moments (Debye-Ang^3)
      XXXX    -885.5578   XXXY      -6.5913   XXYY    -161.1012
      XYYY     -11.1960   YYYY    -190.1352   XXXZ       0.0401
      XXYZ       0.0084   XYYZ       0.0211   YYYZ       0.0308
      XXZZ    -145.5002   XYZZ      -2.6092   YYZZ     -42.1947
      XZZZ       0.0574   YZZZ       0.0271   ZZZZ     -68.4806
 -----------------------------------------------------------------
 DrvMan completing analytic gradient of the correlated energy
 Correlated dipole moment
            1
    1   0.1197397
    2  -0.0424663
    3   0.0003827
 Energy read as -3354.050758617
 Full Analytical Gradient: (in a.u., or Hartree/Bohr)
             1             2             3             4
    1   -0.00000628   -0.00005256    0.00017432   -0.00011548
    2    0.00001136   -0.00010496    0.00003390    0.00005970
    3   -0.00001099    0.00001029    0.00001606   -0.00001537
 Gradient time:  CPU 0.68 s  wall 0.70 s
 ----------------------------------------------------------------
             Standard Nuclear Orientation (Angstroms)
    I     Atom           X                Y                Z
 ----------------------------------------------------------------
    1      Br      1.5908996919    -0.1526312163     0.0000000000
    2      P      -0.3586420368     0.9893737784    -0.0000000000
    3      P      -1.5488248824    -0.6739196655     0.0000000000
    4      F      -3.0067206033     0.0678089863    -0.0000000000
 ----------------------------------------------------------------
 Nuclear Repulsion Energy =   373.8330464137 hartrees
 There are       37 alpha and       37 beta electrons

                       Distance Matrix (Angstroms)
             Br(  1)   P (  2)   P (  3)
   P (  2)  2.259400
   P (  3)  3.182705  2.045258
   F (  4)  4.602902  2.803855  1.635733

 Requested basis set is 6-311++G(d,p)
 There are 51 shells and 130 basis functions
 A cutoff of  1.0D-14 yielded   1137 shell pairs
 There are      7766 function pairs (      8508 Cartesian)
 Smallest overlap matrix eigenvalue = 8.09E-04
 Guess MOs from SCF MO coefficient file

 -----------------------------------------------------------------------
  General SCF calculation program by
  Eric Jon Sundstrom, Paul Horn, Yuezhi Mao, Dmitri Zuev, Alec White,
  David Stuck, Shaama M.S., Shane Yost, Joonho Lee, David Small,
  Daniel Levine, Susi Lehtola, Hugh Burton, Evgeny Epifanovsky
 -----------------------------------------------------------------------
 Hartree-Fock
 using 4 threads for integral computing
 -------------------------------------------------------
 OpenMP Integral computing Module                
 Release: version 2.0, May 2017, Q-Chem Inc. Pleasanton 
 -------------------------------------------------------
 A restricted SCF calculation will be
 performed using DIIS
 SCF converges when DIIS error is below 1.0e-08
 ---------------------------------------
  Cycle       Energy         DIIS error
 ---------------------------------------
    1   -3353.3263157119      1.50e-05  
    2   -3353.3263163019      4.34e-06  
    3   -3353.3263163642      2.33e-06  
    4   -3353.3263163779      6.32e-07  
    5   -3353.3263163814      2.57e-07  
    6   -3353.3263163825      1.27e-07  
    7   -3353.3263163829      5.34e-08  
    8   -3353.3263163830      1.70e-08  
    9   -3353.3263163829      6.05e-09  Convergence criterion met
 ---------------------------------------
 SCF time:   CPU 6.66s  wall 1.00s 
 SCF   energy in the final basis set =    -3353.3263163829
 Total energy in the final basis set =    -3353.3263163829


 ------------------------------------------------------------------------------

   CCMAN2: suite of methods based on coupled cluster
           and equation of motion theories.

   Components:
   * libvmm-1.3-trunk
     by Evgeny Epifanovsky, Ilya Kaliman.
   * libtensor-2.5-trunk
     by Evgeny Epifanovsky, Michael Wormit, Dmitry Zuev, Sam Manzer, 
        Ilya Kaliman.
   * libcc-2.5-trunk
     by Evgeny Epifanovsky, Arik Landau, Tomasz Kus, Kirill Khistyaev, 
        Dmitry Zuev, Prashant Manohar, Xintian Feng, Anna Krylov, 
        Matthew Goldey, Alec White, Thomas Jagau, Kaushik Nanda, 
        Anastasia Gunina, Alexander Kunitsa, Joonho Lee.

   CCMAN original authors:
   Anna I. Krylov, C. David Sherrill, Steven R. Gwaltney,
   Edward F. C. Byrd (2000)
   Sergey V. Levchenko, Lyudmila V. Slipchenko, Tao Wang,
   Ana-Maria C. Cristian (2003)
   Piotr A. Pieniazek, C. Melania Oana, Evgeny Epifanovsky (2007)
   Prashant Manohar (2009)

 ------------------------------------------------------------------------------


 Allocating and initializing 29808MB of RAM...
 Calculation will run on 4 cores.


 Alpha MOs, Restricted
 -- Occupied --                  
-490.05  -80.06  -80.03  -65.18  -58.54  -58.54  -58.54  -26.32
  1 A     2 A     3 A     4 A     5 A     6 A     7 A     8 A                  
 -9.860  -7.594  -7.568  -7.473  -7.465  -7.465  -5.487  -5.485
  9 A    10 A    11 A    12 A    13 A    14 A    15 A    16 A                  
 -5.485  -5.460  -5.459  -5.459  -3.212  -3.209  -3.209  -3.199
 17 A    18 A    19 A    20 A    21 A    22 A    23 A    24 A                  
 -3.199  -1.622  -1.054  -0.919  -0.771  -0.695  -0.694  -0.611
 25 A    26 A    27 A    28 A    29 A    30 A    31 A    32 A                  
 -0.493  -0.470  -0.456  -0.397  -0.358
 33 A    34 A    35 A    36 A    37 A                                          
 -- Virtual --                   
 -0.022   0.032   0.061   0.067   0.079   0.091   0.098   0.108
 38 A    39 A    40 A    41 A    42 A    43 A    44 A    45 A                  
  0.109   0.114   0.125   0.135   0.141   0.161   0.188   0.199
 46 A    47 A    48 A    49 A    50 A    51 A    52 A    53 A                  
  0.326   0.330   0.357   0.377   0.385   0.394   0.418   0.422
 54 A    55 A    56 A    57 A    58 A    59 A    60 A    61 A                  
  0.429   0.510   0.541   0.565   0.588   0.669   0.672   0.705
 62 A    63 A    64 A    65 A    66 A    67 A    68 A    69 A                  
  0.713   0.757   0.773   0.785   0.817   0.848   0.890   0.898
 70 A    71 A    72 A    73 A    74 A    75 A    76 A    77 A                  
  0.916   1.006   1.079   1.098   1.145   1.283   1.397   1.576
 78 A    79 A    80 A    81 A    82 A    83 A    84 A    85 A                  
  1.615   1.643   1.770   1.832   1.887   1.931   1.943   1.986
 86 A    87 A    88 A    89 A    90 A    91 A    92 A    93 A                  
  2.239   2.296   2.325   2.398   4.189   4.191   4.222   4.234
 94 A    95 A    96 A    97 A    98 A    99 A   100 A   101 A                  
  4.504   4.531   4.540   4.546   4.570   4.737   6.897   6.926
102 A   103 A   104 A   105 A   106 A   107 A   108 A   109 A                  
  6.946   7.164   7.263   7.459   8.201   8.223   8.278  14.711
110 A   111 A   112 A   113 A   114 A   115 A   116 A   117 A                  
 14.749  14.759  14.794  14.836  14.870  49.453  68.736 165.853
118 A   119 A   120 A   121 A   122 A   123 A   124 A   125 A                  
166.068 293.885 293.906 293.9741028.391
126 A   127 A   128 A   129 A   130 A                                          

 Beta MOs, Restricted
 -- Occupied --                  
-490.05  -80.06  -80.03  -65.18  -58.54  -58.54  -58.54  -26.32
  1 A     2 A     3 A     4 A     5 A     6 A     7 A     8 A                  
 -9.860  -7.594  -7.568  -7.473  -7.465  -7.465  -5.487  -5.485
  9 A    10 A    11 A    12 A    13 A    14 A    15 A    16 A                  
 -5.485  -5.460  -5.459  -5.459  -3.212  -3.209  -3.209  -3.199
 17 A    18 A    19 A    20 A    21 A    22 A    23 A    24 A                  
 -3.199  -1.622  -1.054  -0.919  -0.771  -0.695  -0.694  -0.611
 25 A    26 A    27 A    28 A    29 A    30 A    31 A    32 A                  
 -0.493  -0.470  -0.456  -0.397  -0.358
 33 A    34 A    35 A    36 A    37 A                                          
 -- Virtual --                   
 -0.022   0.032   0.061   0.067   0.079   0.091   0.098   0.108
 38 A    39 A    40 A    41 A    42 A    43 A    44 A    45 A                  
  0.109   0.114   0.125   0.135   0.141   0.161   0.188   0.199
 46 A    47 A    48 A    49 A    50 A    51 A    52 A    53 A                  
  0.326   0.330   0.357   0.377   0.385   0.394   0.418   0.422
 54 A    55 A    56 A    57 A    58 A    59 A    60 A    61 A                  
  0.429   0.510   0.541   0.565   0.588   0.669   0.672   0.705
 62 A    63 A    64 A    65 A    66 A    67 A    68 A    69 A                  
  0.713   0.757   0.773   0.785   0.817   0.848   0.890   0.898
 70 A    71 A    72 A    73 A    74 A    75 A    76 A    77 A                  
  0.916   1.006   1.079   1.098   1.145   1.283   1.397   1.576
 78 A    79 A    80 A    81 A    82 A    83 A    84 A    85 A                  
  1.615   1.643   1.770   1.832   1.887   1.931   1.943   1.986
 86 A    87 A    88 A    89 A    90 A    91 A    92 A    93 A                  
  2.239   2.296   2.325   2.398   4.189   4.191   4.222   4.234
 94 A    95 A    96 A    97 A    98 A    99 A   100 A   101 A                  
  4.504   4.531   4.540   4.546   4.570   4.737   6.897   6.926
102 A   103 A   104 A   105 A   106 A   107 A   108 A   109 A                  
  6.946   7.164   7.263   7.459   8.201   8.223   8.278  14.711
110 A   111 A   112 A   113 A   114 A   115 A   116 A   117 A                  
 14.749  14.759  14.794  14.836  14.870  49.453  68.736 165.853
118 A   119 A   120 A   121 A   122 A   123 A   124 A   125 A                  
166.068 293.885 293.906 293.9741028.391
126 A   127 A   128 A   129 A   130 A                                          

 Occupation and symmetry of molecular orbitals

 Point group: C1 (1 irreducible representation).

                           A     All 
 -------------------------------------
 All molecular orbitals:
  - Alpha                  130   130 
  - Beta                   130   130 
 -------------------------------------
 Alpha orbitals:
  - Frozen occupied        20    20  
  - Active occupied        17    17  
  - Active virtual         93    93  
  - Frozen virtual         0     0   
 -------------------------------------
 Beta orbitals:
  - Frozen occupied        20    20  
  - Active occupied        17    17  
  - Active virtual         93    93  
  - Frozen virtual         0     0   
 -------------------------------------

 Import integrals:   CPU 0.00 s  wall 0.00 s

 Import integrals:   CPU 40.40 s  wall 10.37 s

 MP2 amplitudes:   CPU 0.12 s  wall 0.08 s

Running a double precision version
           CCSD T amplitudes will be solved using DIIS.

           Start     Size      MaxIter   EConv     TConv     
           3         7         100       1.00e-07  1.00e-05  
 ------------------------------------------------------------------------------
           Energy (a.u.)   Ediff      Tdiff       Comment
 ------------------------------------------------------------------------------
         -3354.03575203                           
     1   -3354.02646718   9.28e-03   7.85e-01     
     2   -3354.04791883   2.15e-02   1.00e-01     
     3   -3354.04768833   2.30e-04   4.33e-02     
     4   -3354.04994901   2.26e-03   1.58e-02     Switched to DIIS steps.
     5   -3354.05074258   7.94e-04   1.36e-02     
     6   -3354.05076806   2.55e-05   2.85e-03     
     7   -3354.05075809   9.98e-06   1.37e-03     
     8   -3354.05075828   1.93e-07   2.64e-04     
     9   -3354.05075850   2.15e-07   1.18e-04     
    10   -3354.05075820   2.96e-07   3.63e-05     
    11   -3354.05075842   2.20e-07   1.77e-05     
    12   -3354.05075845   2.78e-08   1.15e-05     
    13   -3354.05075843   1.40e-08   3.01e-06     
 ------------------------------------------------------------------------------
         -3354.05075843                           CCSD T converged.

End of double precision
 SCF energy                 = -3353.32631638
 MP2 energy                 = -3354.03575203
 CCSD correlation energy     =    -0.72444205
 CCSD total energy           = -3354.05075843

 CCSD  T1^2 = 0.0116  T2^2 = 0.2782  Leading amplitudes:

 Amplitude    Orbitals with energies
  0.0233       31 (A) A                  ->    38 (A) A                   
              -0.6942                         -0.0224                     
  0.0233       31 (A) B                  ->    38 (A) B                   
              -0.6942                         -0.0224                     
 -0.0200       37 (A) A                  ->    58 (A) A                   
              -0.3576                          0.3852                     
 -0.0200       37 (A) B                  ->    58 (A) B                   
              -0.3576                          0.3852                     

 Amplitude    Orbitals with energies
 -0.1457       37 (A) A      37 (A) B    ->    38 (A) A      38 (A) B     
              -0.3576       -0.3576           -0.0224       -0.0224       
  0.1457       37 (A) A      37 (A) B    ->    38 (A) B      38 (A) A     
              -0.3576       -0.3576           -0.0224       -0.0224       
  0.1457       37 (A) B      37 (A) A    ->    38 (A) A      38 (A) B     
              -0.3576       -0.3576           -0.0224       -0.0224       
 -0.1457       37 (A) B      37 (A) A    ->    38 (A) B      38 (A) A     
              -0.3576       -0.3576           -0.0224       -0.0224       

 Computing CCSD intemediates for later calculations in double precision
 Finished.

Running a double precision version
           CCSD Lambda amplitudes will be solved using DIIS.
           Start     Size      MaxIter   EConv     LConv     
           3         7         100       1.00e-07  1.00e-05  
 ------------------------------------------------------------------------------
            Enorm      Ldiff       Comment
 ------------------------------------------------------------------------------
     1     6.27e-02   4.50e-02     
     2     1.68e-02   7.17e-03     
     3     6.94e-03   1.90e-03     
     4     3.84e-03   1.30e-03     Switched to DIIS steps.
     5     1.03e-03   7.17e-04     
     6     4.76e-04   1.56e-04     
     7     1.35e-04   4.40e-05     
     8     5.54e-05   3.46e-06     
     9     2.09e-05   3.21e-06     
    10     8.49e-06   1.59e-06     
    11     3.58e-06   5.51e-07     
    12     1.12e-06   3.25e-07     
    13     4.68e-07   5.87e-08     
    14     2.05e-07   5.16e-08     
    15     8.65e-08   1.55e-08     
 ------------------------------------------------------------------------------
                                   CCSD Lambda converged.

 Computing density matrices in double precision...
           Orbital response amplitudes will be solved using DIIS.
           Start     Size      MaxIter   EConv     LConv     
           3         7         100       1.00e-06  1.00e-06  
 ------------------------------------------------------------------------------
            Enorm      Ldiff       Comment
 ------------------------------------------------------------------------------
     1     1.14e-01   4.11e-03     
     2     1.10e-01   1.16e-02     
     3     1.27e-01   2.49e-02     
     4     1.14e-02   5.44e-02     Switched to DIIS steps.
     5     5.28e-03   1.91e-03     
     6     1.16e-03   2.36e-06     
     7     3.46e-04   9.58e-05     
     8     1.39e-04   4.26e-05     
     9     4.40e-05   1.56e-05     
    10     1.54e-05   8.21e-06     
    11     4.14e-06   2.17e-06     
    12     1.02e-06   4.89e-07     
    13     4.28e-07   2.16e-07     
 ------------------------------------------------------------------------------
                                   Orbital response converged.

 Computing density matrices... Done.
 CCSD calculation:   CPU 1448.40 s  wall 369.97 s

 Transferring MO TPDM to AO TPDM
 Transferring g2_o1o1o1o1
 Transferring g2_o1o1o1v1
 Transferring g2_o1o1v1v1
 Transferring g2_o1v1o1v1
 Transferring g2_o1v1v1v1
 Transferring g2_v1v1v1v1
 Adding separable TPDM
 Computing TPDM gradient
 --------------------------------------------------------
 2e gradient
  Atom          X               Y               Z
 --------------------------------------------------------
    1        -43.881477       12.700993        0.000001  
    2          9.883329      -32.104872       -0.000000  
    3         14.449316       23.915861        0.000000  
    4         19.548833       -4.511982       -0.000000  
 --------------------------------------------------------
 --------------------------------------------------------
 Final gradient
  Atom          X               Y               Z
 --------------------------------------------------------
    1        -43.881477       12.700993        0.000001  
    2          9.883329      -32.104872       -0.000000  
    3         14.449316       23.915861        0.000000  
    4         19.548833       -4.511982       -0.000000  
 --------------------------------------------------------
 Analytic gradient from two-electron contribution:   CPU 248.52 s  wall 69.80 s

 Total ccman2 time:   CPU 1741.00 s  wall 451.35 s


 --------------------------------------------------------------

                    Orbital Energies (a.u.)
 --------------------------------------------------------------

 Alpha MOs
 -- Occupied --
******* -80.058 -80.028 -65.180 -58.540 -58.538 -58.538 -26.323
 -9.860  -7.594  -7.568  -7.473  -7.465  -7.465  -5.487  -5.485
 -5.485  -5.460  -5.459  -5.459  -3.212  -3.209  -3.209  -3.199
 -3.199  -1.622  -1.054  -0.919  -0.771  -0.695  -0.694  -0.611
 -0.493  -0.470  -0.456  -0.397  -0.358
 -- Virtual --
 -0.022   0.032   0.061   0.067   0.079   0.091   0.098   0.108
  0.109   0.114   0.125   0.135   0.141   0.161   0.188   0.199
  0.326   0.330   0.357   0.377   0.385   0.394   0.418   0.422
  0.429   0.510   0.541   0.565   0.588   0.669   0.672   0.705
  0.713   0.757   0.773   0.785   0.817   0.848   0.890   0.898
  0.916   1.006   1.079   1.098   1.145   1.283   1.397   1.576
  1.615   1.643   1.770   1.832   1.887   1.931   1.943   1.986
  2.239   2.296   2.325   2.398   4.189   4.191   4.222   4.234
  4.504   4.531   4.540   4.546   4.570   4.737   6.897   6.926
  6.946   7.164   7.263   7.459   8.201   8.223   8.278  14.711
 14.749  14.759  14.794  14.836  14.870  49.453  68.736 165.853
166.068 293.885 293.906 293.9741028.391
 --------------------------------------------------------------

          Ground-State Mulliken Net Atomic Charges

     Atom                 Charge (a.u.)
  ----------------------------------------
      1 Br                   -0.230453
      2 P                     0.302054
      3 P                     0.129549
      4 F                    -0.201151
  ----------------------------------------
  Sum of atomic charges =    -0.000000

 -----------------------------------------------------------------
                    Cartesian Multipole Moments
 -----------------------------------------------------------------
    Charge (ESU x 10^10)
                -0.0000
    Dipole Moment (Debye)
         X       0.2974      Y      -0.1078      Z       0.0000
       Tot       0.3163
    Quadrupole Moments (Debye-Ang)
        XX     -55.5861     XY       0.7786     YY     -49.9404
        XZ       0.0000     YZ       0.0000     ZZ     -49.4268
    Octopole Moments (Debye-Ang^2)
       XXX      55.9244    XXY      -7.1981    XYY      10.2426
       YYY      -4.6701    XXZ       0.0000    XYZ      -0.0000
       YYZ       0.0000    XZZ       8.1568    YZZ      -1.4703
       ZZZ      -0.0000
    Hexadecapole Moments (Debye-Ang^3)
      XXXX    -885.0119   XXXY      -6.5951   XXYY    -161.0650
      XYYY     -11.2013   YYYY    -190.1532   XXXZ       0.0000
      XXYZ       0.0000   XYYZ       0.0000   YYYZ       0.0000
      XXZZ    -145.4572   XYZZ      -2.6099   YYZZ     -42.1987
      XZZZ       0.0000   YZZZ       0.0000   ZZZZ     -68.4858
 -----------------------------------------------------------------
 DrvMan completing analytic gradient of the correlated energy
 Correlated dipole moment
            1
    1   0.1169920
    2  -0.0424095
    3   0.0000000
 Energy read as -3354.050758433
 Full Analytical Gradient: (in a.u., or Hartree/Bohr)
             1             2             3             4
    1   -0.00002092   -0.00009249   -0.00021125    0.00032466
    2    0.00000616   -0.00008404    0.00018543   -0.00010755
    3   -0.00000001    0.00000002   -0.00000002    0.00000001
 Gradient time:  CPU 0.74 s  wall 0.75 s
 ----------------------------------------------------------------
             Standard Nuclear Orientation (Angstroms)
    I     Atom           X                Y                Z
 ----------------------------------------------------------------
    1      Br      1.5908996919    -0.1526312163     0.0000000000
    2      P      -0.3586420368     0.9893737784    -0.0000000000
    3      P      -1.5488248824    -0.6739196655     0.0000000000
    4      F      -3.0087206033     0.0678089863    -0.0000000000
 ----------------------------------------------------------------
 Nuclear Repulsion Energy =   373.7526331782 hartrees
 There are       37 alpha and       37 beta electrons

                       Distance Matrix (Angstroms)
             Br(  1)   P (  2)   P (  3)
   P (  2)  2.259400
   P (  3)  3.182705  2.045258
   F (  4)  4.604900  2.805744  1.637515

 Requested basis set is 6-311++G(d,p)
 There are 51 shells and 130 basis functions
 A cutoff of  1.0D-14 yielded   1137 shell pairs
 There are      7766 function pairs (      8508 Cartesian)
 Smallest overlap matrix eigenvalue = 8.09E-04
 Guess MOs from SCF MO coefficient file

 -----------------------------------------------------------------------
  General SCF calculation program by
  Eric Jon Sundstrom, Paul Horn, Yuezhi Mao, Dmitri Zuev, Alec White,
  David Stuck, Shaama M.S., Shane Yost, Joonho Lee, David Small,
  Daniel Levine, Susi Lehtola, Hugh Burton, Evgeny Epifanovsky
 -----------------------------------------------------------------------
 Hartree-Fock
 using 4 threads for integral computing
 -------------------------------------------------------
 OpenMP Integral computing Module                
 Release: version 2.0, May 2017, Q-Chem Inc. Pleasanton 
 -------------------------------------------------------
 A restricted SCF calculation will be
 performed using DIIS
 SCF converges when DIIS error is below 1.0e-08
 ---------------------------------------
  Cycle       Energy         DIIS error
 ---------------------------------------
    1   -3353.3262556113      2.48e-05  
    2   -3353.3262568234      7.19e-06  
    3   -3353.3262569153      3.77e-06  
    4   -3353.3262569389      7.42e-07  
    5   -3353.3262569416      2.39e-07  
    6   -3353.3262569422      9.87e-08  
    7   -3353.3262569424      5.22e-08  
    8   -3353.3262569424      1.78e-08  
    9   -3353.3262569424      8.79e-09  Convergence criterion met
 ---------------------------------------
 SCF time:   CPU 6.66s  wall 2.00s 
 SCF   energy in the final basis set =    -3353.3262569424
 Total energy in the final basis set =    -3353.3262569424


 ------------------------------------------------------------------------------

   CCMAN2: suite of methods based on coupled cluster
           and equation of motion theories.

   Components:
   * libvmm-1.3-trunk
     by Evgeny Epifanovsky, Ilya Kaliman.
   * libtensor-2.5-trunk
     by Evgeny Epifanovsky, Michael Wormit, Dmitry Zuev, Sam Manzer, 
        Ilya Kaliman.
   * libcc-2.5-trunk
     by Evgeny Epifanovsky, Arik Landau, Tomasz Kus, Kirill Khistyaev, 
        Dmitry Zuev, Prashant Manohar, Xintian Feng, Anna Krylov, 
        Matthew Goldey, Alec White, Thomas Jagau, Kaushik Nanda, 
        Anastasia Gunina, Alexander Kunitsa, Joonho Lee.

   CCMAN original authors:
   Anna I. Krylov, C. David Sherrill, Steven R. Gwaltney,
   Edward F. C. Byrd (2000)
   Sergey V. Levchenko, Lyudmila V. Slipchenko, Tao Wang,
   Ana-Maria C. Cristian (2003)
   Piotr A. Pieniazek, C. Melania Oana, Evgeny Epifanovsky (2007)
   Prashant Manohar (2009)

 ------------------------------------------------------------------------------


 Allocating and initializing 29808MB of RAM...
 Calculation will run on 4 cores.


 Alpha MOs, Restricted
 -- Occupied --                  
-490.05  -80.06  -80.03  -65.18  -58.54  -58.54  -58.54  -26.32
  1 A     2 A     3 A     4 A     5 A     6 A     7 A     8 A                  
 -9.860  -7.594  -7.568  -7.473  -7.465  -7.465  -5.487  -5.485
  9 A    10 A    11 A    12 A    13 A    14 A    15 A    16 A                  
 -5.485  -5.460  -5.460  -5.459  -3.212  -3.209  -3.209  -3.200
 17 A    18 A    19 A    20 A    21 A    22 A    23 A    24 A                  
 -3.200  -1.621  -1.054  -0.919  -0.771  -0.694  -0.694  -0.611
 25 A    26 A    27 A    28 A    29 A    30 A    31 A    32 A                  
 -0.493  -0.470  -0.456  -0.398  -0.358
 33 A    34 A    35 A    36 A    37 A                                          
 -- Virtual --                   
 -0.023   0.032   0.061   0.067   0.079   0.091   0.098   0.108
 38 A    39 A    40 A    41 A    42 A    43 A    44 A    45 A                  
  0.109   0.114   0.125   0.135   0.141   0.161   0.188   0.199
 46 A    47 A    48 A    49 A    50 A    51 A    52 A    53 A                  
  0.326   0.330   0.357   0.377   0.385   0.394   0.418   0.422
 54 A    55 A    56 A    57 A    58 A    59 A    60 A    61 A                  
  0.429   0.510   0.540   0.564   0.588   0.668   0.672   0.704
 62 A    63 A    64 A    65 A    66 A    67 A    68 A    69 A                  
  0.713   0.757   0.772   0.784   0.817   0.848   0.890   0.898
 70 A    71 A    72 A    73 A    74 A    75 A    76 A    77 A                  
  0.916   1.006   1.079   1.098   1.144   1.283   1.396   1.577
 78 A    79 A    80 A    81 A    82 A    83 A    84 A    85 A                  
  1.615   1.644   1.770   1.831   1.887   1.931   1.943   1.986
 86 A    87 A    88 A    89 A    90 A    91 A    92 A    93 A                  
  2.239   2.296   2.325   2.398   4.190   4.192   4.222   4.234
 94 A    95 A    96 A    97 A    98 A    99 A   100 A   101 A                  
  4.503   4.531   4.540   4.546   4.570   4.737   6.898   6.926
102 A   103 A   104 A   105 A   106 A   107 A   108 A   109 A                  
  6.946   7.164   7.263   7.458   8.201   8.223   8.278  14.710
110 A   111 A   112 A   113 A   114 A   115 A   116 A   117 A                  
 14.749  14.759  14.794  14.836  14.870  49.453  68.736 165.853
118 A   119 A   120 A   121 A   122 A   123 A   124 A   125 A                  
166.068 293.885 293.906 293.9741028.391
126 A   127 A   128 A   129 A   130 A                                          

 Beta MOs, Restricted
 -- Occupied --                  
-490.05  -80.06  -80.03  -65.18  -58.54  -58.54  -58.54  -26.32
  1 A     2 A     3 A     4 A     5 A     6 A     7 A     8 A                  
 -9.860  -7.594  -7.568  -7.473  -7.465  -7.465  -5.487  -5.485
  9 A    10 A    11 A    12 A    13 A    14 A    15 A    16 A                  
 -5.485  -5.460  -5.460  -5.459  -3.212  -3.209  -3.209  -3.200
 17 A    18 A    19 A    20 A    21 A    22 A    23 A    24 A                  
 -3.200  -1.621  -1.054  -0.919  -0.771  -0.694  -0.694  -0.611
 25 A    26 A    27 A    28 A    29 A    30 A    31 A    32 A                  
 -0.493  -0.470  -0.456  -0.398  -0.358
 33 A    34 A    35 A    36 A    37 A                                          
 -- Virtual --                   
 -0.023   0.032   0.061   0.067   0.079   0.091   0.098   0.108
 38 A    39 A    40 A    41 A    42 A    43 A    44 A    45 A                  
  0.109   0.114   0.125   0.135   0.141   0.161   0.188   0.199
 46 A    47 A    48 A    49 A    50 A    51 A    52 A    53 A                  
  0.326   0.330   0.357   0.377   0.385   0.394   0.418   0.422
 54 A    55 A    56 A    57 A    58 A    59 A    60 A    61 A                  
  0.429   0.510   0.540   0.564   0.588   0.668   0.672   0.704
 62 A    63 A    64 A    65 A    66 A    67 A    68 A    69 A                  
  0.713   0.757   0.772   0.784   0.817   0.848   0.890   0.898
 70 A    71 A    72 A    73 A    74 A    75 A    76 A    77 A                  
  0.916   1.006   1.079   1.098   1.144   1.283   1.396   1.577
 78 A    79 A    80 A    81 A    82 A    83 A    84 A    85 A                  
  1.615   1.644   1.770   1.831   1.887   1.931   1.943   1.986
 86 A    87 A    88 A    89 A    90 A    91 A    92 A    93 A                  
  2.239   2.296   2.325   2.398   4.190   4.192   4.222   4.234
 94 A    95 A    96 A    97 A    98 A    99 A   100 A   101 A                  
  4.503   4.531   4.540   4.546   4.570   4.737   6.898   6.926
102 A   103 A   104 A   105 A   106 A   107 A   108 A   109 A                  
  6.946   7.164   7.263   7.458   8.201   8.223   8.278  14.710
110 A   111 A   112 A   113 A   114 A   115 A   116 A   117 A                  
 14.749  14.759  14.794  14.836  14.870  49.453  68.736 165.853
118 A   119 A   120 A   121 A   122 A   123 A   124 A   125 A                  
166.068 293.885 293.906 293.9741028.391
126 A   127 A   128 A   129 A   130 A                                          

 Occupation and symmetry of molecular orbitals

 Point group: C1 (1 irreducible representation).

                           A     All 
 -------------------------------------
 All molecular orbitals:
  - Alpha                  130   130 
  - Beta                   130   130 
 -------------------------------------
 Alpha orbitals:
  - Frozen occupied        20    20  
  - Active occupied        17    17  
  - Active virtual         93    93  
  - Frozen virtual         0     0   
 -------------------------------------
 Beta orbitals:
  - Frozen occupied        20    20  
  - Active occupied        17    17  
  - Active virtual         93    93  
  - Frozen virtual         0     0   
 -------------------------------------

 Import integrals:   CPU 0.00 s  wall 0.00 s

 Import integrals:   CPU 40.27 s  wall 10.29 s

 MP2 amplitudes:   CPU 0.12 s  wall 0.08 s

Running a double precision version
           CCSD T amplitudes will be solved using DIIS.

           Start     Size      MaxIter   EConv     TConv     
           3         7         100       1.00e-07  1.00e-05  
 ------------------------------------------------------------------------------
           Energy (a.u.)   Ediff      Tdiff       Comment
 ------------------------------------------------------------------------------
         -3354.03575869                           
     1   -3354.02644875   9.31e-03   7.85e-01     
     2   -3354.04792073   2.15e-02   1.00e-01     
     3   -3354.04768303   2.38e-04   4.33e-02     
     4   -3354.04994642   2.26e-03   1.58e-02     Switched to DIIS steps.
     5   -3354.05074199   7.96e-04   1.37e-02     
     6   -3354.05076766   2.57e-05   2.86e-03     
     7   -3354.05075767   9.99e-06   1.37e-03     
     8   -3354.05075785   1.77e-07   2.65e-04     
     9   -3354.05075806   2.14e-07   1.18e-04     
    10   -3354.05075776   2.99e-07   3.61e-05     
    11   -3354.05075798   2.19e-07   1.76e-05     
    12   -3354.05075801   2.79e-08   1.15e-05     
    13   -3354.05075800   1.33e-08   2.99e-06     
 ------------------------------------------------------------------------------
         -3354.05075800                           CCSD T converged.

End of double precision
 SCF energy                 = -3353.32625694
 MP2 energy                 = -3354.03575869
 CCSD correlation energy     =    -0.72450106
 CCSD total energy           = -3354.05075800

 CCSD  T1^2 = 0.0116  T2^2 = 0.2783  Leading amplitudes:

 Amplitude    Orbitals with energies
  0.0233       31 (A) A                  ->    38 (A) A                   
              -0.6936                         -0.0225                     
  0.0233       31 (A) B                  ->    38 (A) B                   
              -0.6936                         -0.0225                     
 -0.0200       37 (A) A                  ->    58 (A) A                   
              -0.3577                          0.3852                     
 -0.0200       37 (A) B                  ->    58 (A) B                   
              -0.3577                          0.3852                     

 Amplitude    Orbitals with energies
 -0.1458       37 (A) A      37 (A) B    ->    38 (A) A      38 (A) B     
              -0.3577       -0.3577           -0.0225       -0.0225       
  0.1458       37 (A) A      37 (A) B    ->    38 (A) B      38 (A) A     
              -0.3577       -0.3577           -0.0225       -0.0225       
  0.1458       37 (A) B      37 (A) A    ->    38 (A) A      38 (A) B     
              -0.3577       -0.3577           -0.0225       -0.0225       
 -0.1458       37 (A) B      37 (A) A    ->    38 (A) B      38 (A) A     
              -0.3577       -0.3577           -0.0225       -0.0225       

 Computing CCSD intemediates for later calculations in double precision
 Finished.

Running a double precision version
           CCSD Lambda amplitudes will be solved using DIIS.
           Start     Size      MaxIter   EConv     LConv     
           3         7         100       1.00e-07  1.00e-05  
 ------------------------------------------------------------------------------
            Enorm      Ldiff       Comment
 ------------------------------------------------------------------------------
     1     6.27e-02   4.50e-02     
     2     1.69e-02   7.18e-03     
     3     6.96e-03   1.90e-03     
     4     3.85e-03   1.30e-03     Switched to DIIS steps.
     5     1.03e-03   7.19e-04     
     6     4.77e-04   1.57e-04     
     7     1.36e-04   4.40e-05     
     8     5.57e-05   3.45e-06     
     9     2.10e-05   3.25e-06     
    10     8.55e-06   1.61e-06     
    11     3.60e-06   5.56e-07     
    12     1.13e-06   3.28e-07     
    13     4.75e-07   5.90e-08     
    14     2.09e-07   5.20e-08     
    15     8.90e-08   1.57e-08     
 ------------------------------------------------------------------------------
                                   CCSD Lambda converged.

 Computing density matrices in double precision...
           Orbital response amplitudes will be solved using DIIS.
           Start     Size      MaxIter   EConv     LConv     
           3         7         100       1.00e-06  1.00e-06  
 ------------------------------------------------------------------------------
            Enorm      Ldiff       Comment
 ------------------------------------------------------------------------------
     1     1.15e-01   4.14e-03     
     2     1.10e-01   1.16e-02     
     3     1.27e-01   2.50e-02     
     4     1.14e-02   5.45e-02     Switched to DIIS steps.
     5     5.28e-03   1.91e-03     
     6     1.16e-03   1.72e-06     
     7     3.45e-04   9.65e-05     
     8     1.40e-04   4.31e-05     
     9     4.42e-05   1.58e-05     
    10     1.55e-05   8.22e-06     
    11     4.17e-06   2.15e-06     
    12     1.02e-06   4.86e-07     
    13     4.32e-07   2.17e-07     
 ------------------------------------------------------------------------------
                                   Orbital response converged.

 Computing density matrices... Done.
 CCSD calculation:   CPU 1447.81 s  wall 369.87 s

 Transferring MO TPDM to AO TPDM
 Transferring g2_o1o1o1o1
 Transferring g2_o1o1o1v1
 Transferring g2_o1o1v1v1
 Transferring g2_o1v1o1v1
 Transferring g2_o1v1v1v1
 Transferring g2_v1v1v1v1
 Adding separable TPDM
 Computing TPDM gradient
 --------------------------------------------------------
 2e gradient
  Atom          X               Y               Z
 --------------------------------------------------------
    1        -43.879521       12.701077       -0.000000  
    2          9.885424      -32.101367        0.000000  
    3         14.461042       23.898339       -0.000000  
    4         19.533056       -4.498049       -0.000000  
 --------------------------------------------------------
 --------------------------------------------------------
 Final gradient
  Atom          X               Y               Z
 --------------------------------------------------------
    1        -43.879521       12.701077       -0.000000  
    2          9.885424      -32.101367        0.000000  
    3         14.461042       23.898339       -0.000000  
    4         19.533056       -4.498049       -0.000000  
 --------------------------------------------------------
 Analytic gradient from two-electron contribution:   CPU 243.85 s  wall 68.24 s

 Total ccman2 time:   CPU 1735.84 s  wall 449.68 s


 --------------------------------------------------------------

                    Orbital Energies (a.u.)
 --------------------------------------------------------------

 Alpha MOs
 -- Occupied --
******* -80.058 -80.028 -65.180 -58.540 -58.538 -58.538 -26.323
 -9.860  -7.594  -7.568  -7.473  -7.465  -7.465  -5.487  -5.485
 -5.485  -5.460  -5.460  -5.459  -3.212  -3.209  -3.209  -3.200
 -3.200  -1.621  -1.054  -0.919  -0.771  -0.694  -0.694  -0.611
 -0.493  -0.470  -0.456  -0.398  -0.358
 -- Virtual --
 -0.023   0.032   0.061   0.067   0.079   0.091   0.098   0.108
  0.109   0.114   0.125   0.135   0.141   0.161   0.188   0.199
  0.326   0.330   0.357   0.377   0.385   0.394   0.418   0.422
  0.429   0.510   0.540   0.564   0.588   0.668   0.672   0.704
  0.713   0.757   0.772   0.784   0.817   0.848   0.890   0.898
  0.916   1.006   1.079   1.098   1.144   1.283   1.396   1.577
  1.615   1.644   1.770   1.831   1.887   1.931   1.943   1.986
  2.239   2.296   2.325   2.398   4.190   4.192   4.222   4.234
  4.503   4.531   4.540   4.546   4.570   4.737   6.898   6.926
  6.946   7.164   7.263   7.458   8.201   8.223   8.278  14.710
 14.749  14.759  14.794  14.836  14.870  49.453  68.736 165.853
166.068 293.885 293.906 293.9741028.391
 --------------------------------------------------------------

          Ground-State Mulliken Net Atomic Charges

     Atom                 Charge (a.u.)
  ----------------------------------------
      1 Br                   -0.230221
      2 P                     0.302299
      3 P                     0.130512
      4 F                    -0.202590
  ----------------------------------------
  Sum of atomic charges =    -0.000000

 -----------------------------------------------------------------
                    Cartesian Multipole Moments
 -----------------------------------------------------------------
    Charge (ESU x 10^10)
                -0.0000
    Dipole Moment (Debye)
         X       0.3113      Y      -0.1081      Z      -0.0000
       Tot       0.3296
    Quadrupole Moments (Debye-Ang)
        XX     -55.6329     XY       0.7801     YY     -49.9354
        XZ       0.0000     YZ       0.0000     ZZ     -49.4257
    Octopole Moments (Debye-Ang^2)
       XXX      56.1705    XXY      -7.2014    XYY      10.2548
       YYY      -4.6716    XXZ      -0.0000    XYZ      -0.0000
       YYZ       0.0000    XZZ       8.1767    YZZ      -1.4693
       ZZZ      -0.0000
    Hexadecapole Moments (Debye-Ang^3)
      XXXX    -886.1038   XXXY      -6.5877   XXYY    -161.1375
      XYYY     -11.1908   YYYY    -190.1172   XXXZ       0.0000
      XXYZ       0.0000   XYYZ       0.0000   YYYZ       0.0000
      XXZZ    -145.5433   XYZZ      -2.6084   YYZZ     -42.1907
      XZZZ       0.0000   YZZZ       0.0000   ZZZZ     -68.4752
 -----------------------------------------------------------------
 DrvMan completing analytic gradient of the correlated energy
 Correlated dipole moment
            1
    1   0.1224852
    2  -0.0425232
    3  -0.0000000
 Energy read as -3354.050757998
 Full Analytical Gradient: (in a.u., or Hartree/Bohr)
             1             2             3             4
    1    0.00000837   -0.00001286    0.00055782   -0.00055333
    2    0.00001657   -0.00012605   -0.00011617    0.00022565
    3   -0.00000000    0.00000000   -0.00000000    0.00000000
 Gradient time:  CPU 0.73 s  wall 0.74 s
 ----------------------------------------------------------------
             Standard Nuclear Orientation (Angstroms)
    I     Atom           X                Y                Z
 ----------------------------------------------------------------
    1      Br      1.5908996919    -0.1526312163     0.0000000000
    2      P      -0.3586420368     0.9893737784    -0.0000000000
    3      P      -1.5488248824    -0.6739196655     0.0000000000
    4      F      -3.0077206033     0.0688089863    -0.0000000000
 ----------------------------------------------------------------
 Nuclear Repulsion Energy =   373.7833387801 hartrees
 There are       37 alpha and       37 beta electrons

                       Distance Matrix (Angstroms)
             Br(  1)   P (  2)   P (  3)
   P (  2)  2.259400
   P (  3)  3.182705  2.045258
   F (  4)  4.603949  2.804471  1.637077

 Requested basis set is 6-311++G(d,p)
 There are 51 shells and 130 basis functions
 A cutoff of  1.0D-14 yielded   1137 shell pairs
 There are      7766 function pairs (      8508 Cartesian)
 Smallest overlap matrix eigenvalue = 8.09E-04
 Guess MOs from SCF MO coefficient file

 -----------------------------------------------------------------------
  General SCF calculation program by
  Eric Jon Sundstrom, Paul Horn, Yuezhi Mao, Dmitri Zuev, Alec White,
  David Stuck, Shaama M.S., Shane Yost, Joonho Lee, David Small,
  Daniel Levine, Susi Lehtola, Hugh Burton, Evgeny Epifanovsky
 -----------------------------------------------------------------------
 Hartree-Fock
 using 4 threads for integral computing
 -------------------------------------------------------
 OpenMP Integral computing Module                
 Release: version 2.0, May 2017, Q-Chem Inc. Pleasanton 
 -------------------------------------------------------
 A restricted SCF calculation will be
 performed using DIIS
 SCF converges when DIIS error is below 1.0e-08
 ---------------------------------------
  Cycle       Energy         DIIS error
 ---------------------------------------
    1   -3353.3262693153      1.08e-05  
    2   -3353.3262696349      3.02e-06  
    3   -3353.3262696663      1.52e-06  
    4   -3353.3262696716      4.12e-07  
    5   -3353.3262696725      1.10e-07  
    6   -3353.3262696727      4.14e-08  
    7   -3353.3262696727      1.73e-08  
    8   -3353.3262696727      8.00e-09  Convergence criterion met
 ---------------------------------------
 SCF time:   CPU 5.93s  wall 2.00s 
 SCF   energy in the final basis set =    -3353.3262696727
 Total energy in the final basis set =    -3353.3262696727


 ------------------------------------------------------------------------------

   CCMAN2: suite of methods based on coupled cluster
           and equation of motion theories.

   Components:
   * libvmm-1.3-trunk
     by Evgeny Epifanovsky, Ilya Kaliman.
   * libtensor-2.5-trunk
     by Evgeny Epifanovsky, Michael Wormit, Dmitry Zuev, Sam Manzer, 
        Ilya Kaliman.
   * libcc-2.5-trunk
     by Evgeny Epifanovsky, Arik Landau, Tomasz Kus, Kirill Khistyaev, 
        Dmitry Zuev, Prashant Manohar, Xintian Feng, Anna Krylov, 
        Matthew Goldey, Alec White, Thomas Jagau, Kaushik Nanda, 
        Anastasia Gunina, Alexander Kunitsa, Joonho Lee.

   CCMAN original authors:
   Anna I. Krylov, C. David Sherrill, Steven R. Gwaltney,
   Edward F. C. Byrd (2000)
   Sergey V. Levchenko, Lyudmila V. Slipchenko, Tao Wang,
   Ana-Maria C. Cristian (2003)
   Piotr A. Pieniazek, C. Melania Oana, Evgeny Epifanovsky (2007)
   Prashant Manohar (2009)

 ------------------------------------------------------------------------------


 Allocating and initializing 29808MB of RAM...
 Calculation will run on 4 cores.


 Alpha MOs, Restricted
 -- Occupied --                  
-490.05  -80.06  -80.03  -65.18  -58.54  -58.54  -58.54  -26.32
  1 A     2 A     3 A     4 A     5 A     6 A     7 A     8 A                  
 -9.860  -7.594  -7.568  -7.473  -7.465  -7.465  -5.487  -5.485
  9 A    10 A    11 A    12 A    13 A    14 A    15 A    16 A                  
 -5.485  -5.460  -5.460  -5.459  -3.212  -3.209  -3.209  -3.199
 17 A    18 A    19 A    20 A    21 A    22 A    23 A    24 A                  
 -3.199  -1.622  -1.054  -0.919  -0.771  -0.694  -0.694  -0.611
 25 A    26 A    27 A    28 A    29 A    30 A    31 A    32 A                  
 -0.493  -0.470  -0.456  -0.397  -0.358
 33 A    34 A    35 A    36 A    37 A                                          
 -- Virtual --                   
 -0.022   0.032   0.061   0.067   0.079   0.091   0.098   0.108
 38 A    39 A    40 A    41 A    42 A    43 A    44 A    45 A                  
  0.109   0.114   0.125   0.135   0.141   0.161   0.188   0.199
 46 A    47 A    48 A    49 A    50 A    51 A    52 A    53 A                  
  0.326   0.330   0.357   0.377   0.385   0.394   0.418   0.422
 54 A    55 A    56 A    57 A    58 A    59 A    60 A    61 A                  
  0.429   0.510   0.540   0.565   0.588   0.668   0.672   0.705
 62 A    63 A    64 A    65 A    66 A    67 A    68 A    69 A                  
  0.713   0.757   0.772   0.785   0.817   0.848   0.890   0.898
 70 A    71 A    72 A    73 A    74 A    75 A    76 A    77 A                  
  0.916   1.006   1.079   1.098   1.144   1.283   1.396   1.577
 78 A    79 A    80 A    81 A    82 A    83 A    84 A    85 A                  
  1.615   1.644   1.770   1.832   1.887   1.931   1.943   1.986
 86 A    87 A    88 A    89 A    90 A    91 A    92 A    93 A                  
  2.239   2.296   2.325   2.398   4.190   4.192   4.222   4.234
 94 A    95 A    96 A    97 A    98 A    99 A   100 A   101 A                  
  4.503   4.531   4.540   4.546   4.570   4.737   6.898   6.926
102 A   103 A   104 A   105 A   106 A   107 A   108 A   109 A                  
  6.946   7.164   7.263   7.458   8.201   8.223   8.278  14.710
110 A   111 A   112 A   113 A   114 A   115 A   116 A   117 A                  
 14.749  14.759  14.794  14.836  14.870  49.453  68.736 165.853
118 A   119 A   120 A   121 A   122 A   123 A   124 A   125 A                  
166.068 293.885 293.906 293.9741028.391
126 A   127 A   128 A   129 A   130 A                                          

 Beta MOs, Restricted
 -- Occupied --                  
-490.05  -80.06  -80.03  -65.18  -58.54  -58.54  -58.54  -26.32
  1 A     2 A     3 A     4 A     5 A     6 A     7 A     8 A                  
 -9.860  -7.594  -7.568  -7.473  -7.465  -7.465  -5.487  -5.485
  9 A    10 A    11 A    12 A    13 A    14 A    15 A    16 A                  
 -5.485  -5.460  -5.460  -5.459  -3.212  -3.209  -3.209  -3.199
 17 A    18 A    19 A    20 A    21 A    22 A    23 A    24 A                  
 -3.199  -1.622  -1.054  -0.919  -0.771  -0.694  -0.694  -0.611
 25 A    26 A    27 A    28 A    29 A    30 A    31 A    32 A                  
 -0.493  -0.470  -0.456  -0.397  -0.358
 33 A    34 A    35 A    36 A    37 A                                          
 -- Virtual --                   
 -0.022   0.032   0.061   0.067   0.079   0.091   0.098   0.108
 38 A    39 A    40 A    41 A    42 A    43 A    44 A    45 A                  
  0.109   0.114   0.125   0.135   0.141   0.161   0.188   0.199
 46 A    47 A    48 A    49 A    50 A    51 A    52 A    53 A                  
  0.326   0.330   0.357   0.377   0.385   0.394   0.418   0.422
 54 A    55 A    56 A    57 A    58 A    59 A    60 A    61 A                  
  0.429   0.510   0.540   0.565   0.588   0.668   0.672   0.705
 62 A    63 A    64 A    65 A    66 A    67 A    68 A    69 A                  
  0.713   0.757   0.772   0.785   0.817   0.848   0.890   0.898
 70 A    71 A    72 A    73 A    74 A    75 A    76 A    77 A                  
  0.916   1.006   1.079   1.098   1.144   1.283   1.396   1.577
 78 A    79 A    80 A    81 A    82 A    83 A    84 A    85 A                  
  1.615   1.644   1.770   1.832   1.887   1.931   1.943   1.986
 86 A    87 A    88 A    89 A    90 A    91 A    92 A    93 A                  
  2.239   2.296   2.325   2.398   4.190   4.192   4.222   4.234
 94 A    95 A    96 A    97 A    98 A    99 A   100 A   101 A                  
  4.503   4.531   4.540   4.546   4.570   4.737   6.898   6.926
102 A   103 A   104 A   105 A   106 A   107 A   108 A   109 A                  
  6.946   7.164   7.263   7.458   8.201   8.223   8.278  14.710
110 A   111 A   112 A   113 A   114 A   115 A   116 A   117 A                  
 14.749  14.759  14.794  14.836  14.870  49.453  68.736 165.853
118 A   119 A   120 A   121 A   122 A   123 A   124 A   125 A                  
166.068 293.885 293.906 293.9741028.391
126 A   127 A   128 A   129 A   130 A                                          

 Occupation and symmetry of molecular orbitals

 Point group: C1 (1 irreducible representation).

                           A     All 
 -------------------------------------
 All molecular orbitals:
  - Alpha                  130   130 
  - Beta                   130   130 
 -------------------------------------
 Alpha orbitals:
  - Frozen occupied        20    20  
  - Active occupied        17    17  
  - Active virtual         93    93  
  - Frozen virtual         0     0   
 -------------------------------------
 Beta orbitals:
  - Frozen occupied        20    20  
  - Active occupied        17    17  
  - Active virtual         93    93  
  - Frozen virtual         0     0   
 -------------------------------------

 Import integrals:   CPU 0.00 s  wall 0.00 s

 Import integrals:   CPU 40.87 s  wall 10.62 s

 MP2 amplitudes:   CPU 0.12 s  wall 0.08 s

Running a double precision version
           CCSD T amplitudes will be solved using DIIS.

           Start     Size      MaxIter   EConv     TConv     
           3         7         100       1.00e-07  1.00e-05  
 ------------------------------------------------------------------------------
           Energy (a.u.)   Ediff      Tdiff       Comment
 ------------------------------------------------------------------------------
         -3354.03575666                           
     1   -3354.02645358   9.30e-03   7.85e-01     
     2   -3354.04792020   2.15e-02   1.00e-01     
     3   -3354.04768463   2.36e-04   4.33e-02     
     4   -3354.04994737   2.26e-03   1.58e-02     Switched to DIIS steps.
     5   -3354.05074245   7.95e-04   1.36e-02     
     6   -3354.05076808   2.56e-05   2.86e-03     
     7   -3354.05075808   9.99e-06   1.37e-03     
     8   -3354.05075826   1.80e-07   2.65e-04     
     9   -3354.05075848   2.13e-07   1.18e-04     
    10   -3354.05075818   2.99e-07   3.61e-05     
    11   -3354.05075840   2.19e-07   1.76e-05     
    12   -3354.05075843   2.78e-08   1.15e-05     
    13   -3354.05075841   1.34e-08   2.99e-06     
 ------------------------------------------------------------------------------
         -3354.05075841                           CCSD T converged.

End of double precision
 SCF energy                 = -3353.32626967
 MP2 energy                 = -3354.03575666
 CCSD correlation energy     =    -0.72448874
 CCSD total energy           = -3354.05075841

 CCSD  T1^2 = 0.0116  T2^2 = 0.2782  Leading amplitudes:

 Amplitude    Orbitals with energies
  0.0233       31 (A) A                  ->    38 (A) A                   
              -0.6937                         -0.0225                     
  0.0233       31 (A) B                  ->    38 (A) B                   
              -0.6937                         -0.0225                     
 -0.0200       37 (A) A                  ->    58 (A) A                   
              -0.3577                          0.3852                     
 -0.0200       37 (A) B                  ->    58 (A) B                   
              -0.3577                          0.3852                     

 Amplitude    Orbitals with energies
 -0.1458       37 (A) A      37 (A) B    ->    38 (A) A      38 (A) B     
              -0.3577       -0.3577           -0.0225       -0.0225       
  0.1458       37 (A) A      37 (A) B    ->    38 (A) B      38 (A) A     
              -0.3577       -0.3577           -0.0225       -0.0225       
  0.1458       37 (A) B      37 (A) A    ->    38 (A) A      38 (A) B     
              -0.3577       -0.3577           -0.0225       -0.0225       
 -0.1458       37 (A) B      37 (A) A    ->    38 (A) B      38 (A) A     
              -0.3577       -0.3577           -0.0225       -0.0225       

 Computing CCSD intemediates for later calculations in double precision
 Finished.

Running a double precision version
           CCSD Lambda amplitudes will be solved using DIIS.
           Start     Size      MaxIter   EConv     LConv     
           3         7         100       1.00e-07  1.00e-05  
 ------------------------------------------------------------------------------
            Enorm      Ldiff       Comment
 ------------------------------------------------------------------------------
     1     6.27e-02   4.50e-02     
     2     1.69e-02   7.18e-03     
     3     6.95e-03   1.90e-03     
     4     3.85e-03   1.30e-03     Switched to DIIS steps.
     5     1.03e-03   7.18e-04     
     6     4.77e-04   1.57e-04     
     7     1.36e-04   4.41e-05     
     8     5.57e-05   3.45e-06     
     9     2.10e-05   3.24e-06     
    10     8.54e-06   1.61e-06     
    11     3.60e-06   5.56e-07     
    12     1.13e-06   3.27e-07     
    13     4.74e-07   5.91e-08     
    14     2.08e-07   5.20e-08     
    15     8.88e-08   1.57e-08     
 ------------------------------------------------------------------------------
                                   CCSD Lambda converged.

 Computing density matrices in double precision...
           Orbital response amplitudes will be solved using DIIS.
           Start     Size      MaxIter   EConv     LConv     
           3         7         100       1.00e-06  1.00e-06  
 ------------------------------------------------------------------------------
            Enorm      Ldiff       Comment
 ------------------------------------------------------------------------------
     1     1.14e-01   4.13e-03     
     2     1.10e-01   1.16e-02     
     3     1.27e-01   2.49e-02     
     4     1.14e-02   5.44e-02     Switched to DIIS steps.
     5     5.29e-03   1.91e-03     
     6     1.16e-03   1.87e-06     
     7     3.45e-04   9.63e-05     
     8     1.40e-04   4.29e-05     
     9     4.42e-05   1.58e-05     
    10     1.54e-05   8.22e-06     
    11     4.16e-06   2.15e-06     
    12     1.02e-06   4.88e-07     
    13     4.31e-07   2.17e-07     
 ------------------------------------------------------------------------------
                                   Orbital response converged.

 Computing density matrices... Done.
 CCSD calculation:   CPU 1448.35 s  wall 370.01 s

 Transferring MO TPDM to AO TPDM
 Transferring g2_o1o1o1o1
 Transferring g2_o1o1o1v1
 Transferring g2_o1o1v1v1
 Transferring g2_o1v1o1v1
 Transferring g2_o1v1v1v1
 Transferring g2_v1v1v1v1
 Adding separable TPDM
 Computing TPDM gradient
 --------------------------------------------------------
 2e gradient
  Atom          X               Y               Z
 --------------------------------------------------------
    1        -43.880031       12.701507        0.000000  
    2          9.883813      -32.103784        0.000000  
    3         14.462502       23.913728       -0.000000  
    4         19.533716       -4.511451        0.000000  
 --------------------------------------------------------
 --------------------------------------------------------
 Final gradient
  Atom          X               Y               Z
 --------------------------------------------------------
    1        -43.880031       12.701507        0.000000  
    2          9.883813      -32.103784        0.000000  
    3         14.462502       23.913728       -0.000000  
    4         19.533716       -4.511451        0.000000  
 --------------------------------------------------------
 Analytic gradient from two-electron contribution:   CPU 245.39 s  wall 69.16 s

 Total ccman2 time:   CPU 1738.55 s  wall 451.06 s


 --------------------------------------------------------------

                    Orbital Energies (a.u.)
 --------------------------------------------------------------

 Alpha MOs
 -- Occupied --
******* -80.058 -80.028 -65.180 -58.540 -58.538 -58.538 -26.323
 -9.860  -7.594  -7.568  -7.473  -7.465  -7.465  -5.487  -5.485
 -5.485  -5.460  -5.460  -5.459  -3.212  -3.209  -3.209  -3.199
 -3.199  -1.622  -1.054  -0.919  -0.771  -0.694  -0.694  -0.611
 -0.493  -0.470  -0.456  -0.397  -0.358
 -- Virtual --
 -0.022   0.032   0.061   0.067   0.079   0.091   0.098   0.108
  0.109   0.114   0.125   0.135   0.141   0.161   0.188   0.199
  0.326   0.330   0.357   0.377   0.385   0.394   0.418   0.422
  0.429   0.510   0.540   0.565   0.588   0.668   0.672   0.705
  0.713   0.757   0.772   0.785   0.817   0.848   0.890   0.898
  0.916   1.006   1.079   1.098   1.144   1.283   1.396   1.577
  1.615   1.644   1.770   1.832   1.887   1.931   1.943   1.986
  2.239   2.296   2.325   2.398   4.190   4.192   4.222   4.234
  4.503   4.531   4.540   4.546   4.570   4.737   6.898   6.926
  6.946   7.164   7.263   7.458   8.201   8.223   8.278  14.710
 14.749  14.759  14.794  14.836  14.870  49.453  68.736 165.853
166.068 293.885 293.906 293.9741028.391
 --------------------------------------------------------------

          Ground-State Mulliken Net Atomic Charges

     Atom                 Charge (a.u.)
  ----------------------------------------
      1 Br                   -0.230385
      2 P                     0.302335
      3 P                     0.130332
      4 F                    -0.202282
  ----------------------------------------
  Sum of atomic charges =     0.000000

 -----------------------------------------------------------------
                    Cartesian Multipole Moments
 -----------------------------------------------------------------
    Charge (ESU x 10^10)
                 0.0000
    Dipole Moment (Debye)
         X       0.3072      Y      -0.1093      Z      -0.0000
       Tot       0.3261
    Quadrupole Moments (Debye-Ang)
        XX     -55.6209     XY       0.7840     YY     -49.9350
        XZ       0.0000     YZ       0.0000     ZZ     -49.4258
    Octopole Moments (Debye-Ang^2)
       XXX      56.0849    XXY      -7.2178    XYY      10.2501
       YYY      -4.6860    XXZ      -0.0000    XYZ      -0.0000
       YYZ       0.0000    XZZ       8.1690    YZZ      -1.4743
       ZZZ      -0.0000
    Hexadecapole Moments (Debye-Ang^3)
      XXXX    -885.6937   XXXY      -6.5051   XXYY    -161.1101
      XYYY     -11.1489   YYYY    -190.1207   XXXZ       0.0000
      XXYZ       0.0000   XYYZ       0.0000   YYYZ       0.0000
      XXZZ    -145.5080   XYZZ      -2.5941   YYZZ     -42.1921
      XZZZ       0.0000   YZZZ       0.0000   ZZZZ     -68.4767
 -----------------------------------------------------------------
 DrvMan completing analytic gradient of the correlated energy
 Correlated dipole moment
            1
    1   0.1208629
    2  -0.0430191
    3  -0.0000000
 Energy read as -3354.050758412
 Full Analytical Gradient: (in a.u., or Hartree/Bohr)
             1             2             3             4
    1   -0.00001422   -0.00006446    0.00036045   -0.00028177
    2    0.00000952   -0.00007895   -0.00010867    0.00017810
    3   -0.00000000    0.00000000   -0.00000000    0.00000000
 Gradient time:  CPU 0.75 s  wall 0.76 s
 ----------------------------------------------------------------
             Standard Nuclear Orientation (Angstroms)
    I     Atom           X                Y                Z
 ----------------------------------------------------------------
    1      Br      1.5908996919    -0.1526312163     0.0000000000
    2      P      -0.3586420368     0.9893737784    -0.0000000000
    3      P      -1.5488248824    -0.6739196655     0.0000000000
    4      F      -3.0077206033     0.0668089863    -0.0000000000
 ----------------------------------------------------------------
 Nuclear Repulsion Energy =   373.8022992894 hartrees
 There are       37 alpha and       37 beta electrons

                       Distance Matrix (Angstroms)
             Br(  1)   P (  2)   P (  3)
   P (  2)  2.259400
   P (  3)  3.182705  2.045258
   F (  4)  4.603853  2.805128  1.636171

 Requested basis set is 6-311++G(d,p)
 There are 51 shells and 130 basis functions
 A cutoff of  1.0D-14 yielded   1137 shell pairs
 There are      7766 function pairs (      8508 Cartesian)
 Smallest overlap matrix eigenvalue = 8.09E-04
 Guess MOs from SCF MO coefficient file

 -----------------------------------------------------------------------
  General SCF calculation program by
  Eric Jon Sundstrom, Paul Horn, Yuezhi Mao, Dmitri Zuev, Alec White,
  David Stuck, Shaama M.S., Shane Yost, Joonho Lee, David Small,
  Daniel Levine, Susi Lehtola, Hugh Burton, Evgeny Epifanovsky
 -----------------------------------------------------------------------
 Hartree-Fock
 using 4 threads for integral computing
 -------------------------------------------------------
 OpenMP Integral computing Module                
 Release: version 2.0, May 2017, Q-Chem Inc. Pleasanton 
 -------------------------------------------------------
 A restricted SCF calculation will be
 performed using DIIS
 SCF converges when DIIS error is below 1.0e-08
 ---------------------------------------
  Cycle       Energy         DIIS error
 ---------------------------------------
    1   -3353.3263033487      1.76e-05  
    2   -3353.3263041508      4.91e-06  
    3   -3353.3263042271      2.51e-06  
    4   -3353.3263042401      6.32e-07  
    5   -3353.3263042419      1.48e-07  
    6   -3353.3263042421      5.38e-08  
    7   -3353.3263042421      2.43e-08  
    8   -3353.3263042420      8.56e-09  Convergence criterion met
 ---------------------------------------
 SCF time:   CPU 5.93s  wall 2.00s 
 SCF   energy in the final basis set =    -3353.3263042420
 Total energy in the final basis set =    -3353.3263042420


 ------------------------------------------------------------------------------

   CCMAN2: suite of methods based on coupled cluster
           and equation of motion theories.

   Components:
   * libvmm-1.3-trunk
     by Evgeny Epifanovsky, Ilya Kaliman.
   * libtensor-2.5-trunk
     by Evgeny Epifanovsky, Michael Wormit, Dmitry Zuev, Sam Manzer, 
        Ilya Kaliman.
   * libcc-2.5-trunk
     by Evgeny Epifanovsky, Arik Landau, Tomasz Kus, Kirill Khistyaev, 
        Dmitry Zuev, Prashant Manohar, Xintian Feng, Anna Krylov, 
        Matthew Goldey, Alec White, Thomas Jagau, Kaushik Nanda, 
        Anastasia Gunina, Alexander Kunitsa, Joonho Lee.

   CCMAN original authors:
   Anna I. Krylov, C. David Sherrill, Steven R. Gwaltney,
   Edward F. C. Byrd (2000)
   Sergey V. Levchenko, Lyudmila V. Slipchenko, Tao Wang,
   Ana-Maria C. Cristian (2003)
   Piotr A. Pieniazek, C. Melania Oana, Evgeny Epifanovsky (2007)
   Prashant Manohar (2009)

 ------------------------------------------------------------------------------


 Allocating and initializing 29808MB of RAM...
 Calculation will run on 4 cores.


 Alpha MOs, Restricted
 -- Occupied --                  
-490.05  -80.06  -80.03  -65.18  -58.54  -58.54  -58.54  -26.32
  1 A     2 A     3 A     4 A     5 A     6 A     7 A     8 A                  
 -9.860  -7.594  -7.568  -7.473  -7.465  -7.465  -5.487  -5.485
  9 A    10 A    11 A    12 A    13 A    14 A    15 A    16 A                  
 -5.485  -5.460  -5.460  -5.459  -3.212  -3.209  -3.209  -3.199
 17 A    18 A    19 A    20 A    21 A    22 A    23 A    24 A                  
 -3.199  -1.622  -1.054  -0.919  -0.771  -0.695  -0.694  -0.611
 25 A    26 A    27 A    28 A    29 A    30 A    31 A    32 A                  
 -0.493  -0.470  -0.456  -0.397  -0.358
 33 A    34 A    35 A    36 A    37 A                                          
 -- Virtual --                   
 -0.022   0.032   0.061   0.067   0.079   0.091   0.098   0.108
 38 A    39 A    40 A    41 A    42 A    43 A    44 A    45 A                  
  0.109   0.114   0.125   0.135   0.141   0.161   0.188   0.199
 46 A    47 A    48 A    49 A    50 A    51 A    52 A    53 A                  
  0.326   0.330   0.357   0.377   0.385   0.394   0.418   0.422
 54 A    55 A    56 A    57 A    58 A    59 A    60 A    61 A                  
  0.429   0.510   0.540   0.565   0.588   0.669   0.672   0.705
 62 A    63 A    64 A    65 A    66 A    67 A    68 A    69 A                  
  0.713   0.757   0.772   0.785   0.817   0.848   0.890   0.898
 70 A    71 A    72 A    73 A    74 A    75 A    76 A    77 A                  
  0.916   1.006   1.079   1.098   1.145   1.283   1.397   1.577
 78 A    79 A    80 A    81 A    82 A    83 A    84 A    85 A                  
  1.615   1.644   1.770   1.832   1.887   1.931   1.943   1.986
 86 A    87 A    88 A    89 A    90 A    91 A    92 A    93 A                  
  2.239   2.296   2.325   2.398   4.189   4.191   4.222   4.234
 94 A    95 A    96 A    97 A    98 A    99 A   100 A   101 A                  
  4.504   4.531   4.540   4.546   4.570   4.737   6.897   6.926
102 A   103 A   104 A   105 A   106 A   107 A   108 A   109 A                  
  6.946   7.164   7.263   7.459   8.201   8.223   8.278  14.710
110 A   111 A   112 A   113 A   114 A   115 A   116 A   117 A                  
 14.749  14.759  14.794  14.836  14.870  49.453  68.736 165.853
118 A   119 A   120 A   121 A   122 A   123 A   124 A   125 A                  
166.068 293.885 293.906 293.9741028.391
126 A   127 A   128 A   129 A   130 A                                          

 Beta MOs, Restricted
 -- Occupied --                  
-490.05  -80.06  -80.03  -65.18  -58.54  -58.54  -58.54  -26.32
  1 A     2 A     3 A     4 A     5 A     6 A     7 A     8 A                  
 -9.860  -7.594  -7.568  -7.473  -7.465  -7.465  -5.487  -5.485
  9 A    10 A    11 A    12 A    13 A    14 A    15 A    16 A                  
 -5.485  -5.460  -5.460  -5.459  -3.212  -3.209  -3.209  -3.199
 17 A    18 A    19 A    20 A    21 A    22 A    23 A    24 A                  
 -3.199  -1.622  -1.054  -0.919  -0.771  -0.695  -0.694  -0.611
 25 A    26 A    27 A    28 A    29 A    30 A    31 A    32 A                  
 -0.493  -0.470  -0.456  -0.397  -0.358
 33 A    34 A    35 A    36 A    37 A                                          
 -- Virtual --                   
 -0.022   0.032   0.061   0.067   0.079   0.091   0.098   0.108
 38 A    39 A    40 A    41 A    42 A    43 A    44 A    45 A                  
  0.109   0.114   0.125   0.135   0.141   0.161   0.188   0.199
 46 A    47 A    48 A    49 A    50 A    51 A    52 A    53 A                  
  0.326   0.330   0.357   0.377   0.385   0.394   0.418   0.422
 54 A    55 A    56 A    57 A    58 A    59 A    60 A    61 A                  
  0.429   0.510   0.540   0.565   0.588   0.669   0.672   0.705
 62 A    63 A    64 A    65 A    66 A    67 A    68 A    69 A                  
  0.713   0.757   0.772   0.785   0.817   0.848   0.890   0.898
 70 A    71 A    72 A    73 A    74 A    75 A    76 A    77 A                  
  0.916   1.006   1.079   1.098   1.145   1.283   1.397   1.577
 78 A    79 A    80 A    81 A    82 A    83 A    84 A    85 A                  
  1.615   1.644   1.770   1.832   1.887   1.931   1.943   1.986
 86 A    87 A    88 A    89 A    90 A    91 A    92 A    93 A                  
  2.239   2.296   2.325   2.398   4.189   4.191   4.222   4.234
 94 A    95 A    96 A    97 A    98 A    99 A   100 A   101 A                  
  4.504   4.531   4.540   4.546   4.570   4.737   6.897   6.926
102 A   103 A   104 A   105 A   106 A   107 A   108 A   109 A                  
  6.946   7.164   7.263   7.459   8.201   8.223   8.278  14.710
110 A   111 A   112 A   113 A   114 A   115 A   116 A   117 A                  
 14.749  14.759  14.794  14.836  14.870  49.453  68.736 165.853
118 A   119 A   120 A   121 A   122 A   123 A   124 A   125 A                  
166.068 293.885 293.906 293.9741028.391
126 A   127 A   128 A   129 A   130 A                                          

 Occupation and symmetry of molecular orbitals

 Point group: C1 (1 irreducible representation).

                           A     All 
 -------------------------------------
 All molecular orbitals:
  - Alpha                  130   130 
  - Beta                   130   130 
 -------------------------------------
 Alpha orbitals:
  - Frozen occupied        20    20  
  - Active occupied        17    17  
  - Active virtual         93    93  
  - Frozen virtual         0     0   
 -------------------------------------
 Beta orbitals:
  - Frozen occupied        20    20  
  - Active occupied        17    17  
  - Active virtual         93    93  
  - Frozen virtual         0     0   
 -------------------------------------

 Import integrals:   CPU 0.00 s  wall 0.00 s

 Import integrals:   CPU 40.72 s  wall 10.54 s

 MP2 amplitudes:   CPU 0.12 s  wall 0.08 s

Running a double precision version
           CCSD T amplitudes will be solved using DIIS.

           Start     Size      MaxIter   EConv     TConv     
           3         7         100       1.00e-07  1.00e-05  
 ------------------------------------------------------------------------------
           Energy (a.u.)   Ediff      Tdiff       Comment
 ------------------------------------------------------------------------------
         -3354.03575468                           
     1   -3354.02646297   9.29e-03   7.85e-01     
     2   -3354.04791997   2.15e-02   1.00e-01     
     3   -3354.04768734   2.33e-04   4.33e-02     
     4   -3354.04994867   2.26e-03   1.58e-02     Switched to DIIS steps.
     5   -3354.05074273   7.94e-04   1.36e-02     
     6   -3354.05076827   2.55e-05   2.85e-03     
     7   -3354.05075829   9.98e-06   1.37e-03     
     8   -3354.05075848   1.90e-07   2.65e-04     
     9   -3354.05075870   2.16e-07   1.18e-04     
    10   -3354.05075840   2.96e-07   3.63e-05     
    11   -3354.05075862   2.20e-07   1.77e-05     
    12   -3354.05075865   2.79e-08   1.15e-05     
    13   -3354.05075863   1.39e-08   3.01e-06     
 ------------------------------------------------------------------------------
         -3354.05075863                           CCSD T converged.

End of double precision
 SCF energy                 = -3353.32630424
 MP2 energy                 = -3354.03575468
 CCSD correlation energy     =    -0.72445439
 CCSD total energy           = -3354.05075863

 CCSD  T1^2 = 0.0116  T2^2 = 0.2782  Leading amplitudes:

 Amplitude    Orbitals with energies
 -0.0233       31 (A) A                  ->    38 (A) A                   
              -0.6941                         -0.0224                     
 -0.0233       31 (A) B                  ->    38 (A) B                   
              -0.6941                         -0.0224                     
  0.0200       37 (A) A                  ->    58 (A) A                   
              -0.3576                          0.3852                     
  0.0200       37 (A) B                  ->    58 (A) B                   
              -0.3576                          0.3852                     

 Amplitude    Orbitals with energies
 -0.1457       37 (A) A      37 (A) B    ->    38 (A) A      38 (A) B     
              -0.3576       -0.3576           -0.0224       -0.0224       
  0.1457       37 (A) A      37 (A) B    ->    38 (A) B      38 (A) A     
              -0.3576       -0.3576           -0.0224       -0.0224       
  0.1457       37 (A) B      37 (A) A    ->    38 (A) A      38 (A) B     
              -0.3576       -0.3576           -0.0224       -0.0224       
 -0.1457       37 (A) B      37 (A) A    ->    38 (A) B      38 (A) A     
              -0.3576       -0.3576           -0.0224       -0.0224       

 Computing CCSD intemediates for later calculations in double precision
 Finished.

Running a double precision version
           CCSD Lambda amplitudes will be solved using DIIS.
           Start     Size      MaxIter   EConv     LConv     
           3         7         100       1.00e-07  1.00e-05  
 ------------------------------------------------------------------------------
            Enorm      Ldiff       Comment
 ------------------------------------------------------------------------------
     1     6.27e-02   4.50e-02     
     2     1.69e-02   7.17e-03     
     3     6.94e-03   1.90e-03     
     4     3.84e-03   1.30e-03     Switched to DIIS steps.
     5     1.03e-03   7.17e-04     
     6     4.76e-04   1.56e-04     
     7     1.35e-04   4.40e-05     
     8     5.55e-05   3.45e-06     
     9     2.09e-05   3.22e-06     
    10     8.50e-06   1.60e-06     
    11     3.58e-06   5.51e-07     
    12     1.12e-06   3.25e-07     
    13     4.69e-07   5.87e-08     
    14     2.05e-07   5.16e-08     
    15     8.67e-08   1.55e-08     
 ------------------------------------------------------------------------------
                                   CCSD Lambda converged.

 Computing density matrices in double precision...
           Orbital response amplitudes will be solved using DIIS.
           Start     Size      MaxIter   EConv     LConv     
           3         7         100       1.00e-06  1.00e-06  
 ------------------------------------------------------------------------------
            Enorm      Ldiff       Comment
 ------------------------------------------------------------------------------
     1     1.14e-01   4.12e-03     
     2     1.10e-01   1.16e-02     
     3     1.27e-01   2.49e-02     
     4     1.14e-02   5.44e-02     Switched to DIIS steps.
     5     5.28e-03   1.91e-03     
     6     1.16e-03   2.16e-06     
     7     3.45e-04   9.60e-05     
     8     1.39e-04   4.27e-05     
     9     4.41e-05   1.57e-05     
    10     1.54e-05   8.21e-06     
    11     4.15e-06   2.16e-06     
    12     1.02e-06   4.88e-07     
    13     4.29e-07   2.16e-07     
 ------------------------------------------------------------------------------
                                   Orbital response converged.

 Computing density matrices... Done.
 CCSD calculation:   CPU 1447.62 s  wall 369.87 s

 Transferring MO TPDM to AO TPDM
 Transferring g2_o1o1o1o1
 Transferring g2_o1o1o1v1
 Transferring g2_o1o1v1v1
 Transferring g2_o1v1o1v1
 Transferring g2_o1v1v1v1
 Transferring g2_v1v1v1v1
 Adding separable TPDM
 Computing TPDM gradient
 --------------------------------------------------------
 2e gradient
  Atom          X               Y               Z
 --------------------------------------------------------
    1        -43.880973       12.700566        0.000000  
    2          9.884944      -32.102447       -0.000000  
    3         14.447858       23.900434        0.000000  
    4         19.548171       -4.498553       -0.000000  
 --------------------------------------------------------
 --------------------------------------------------------
 Final gradient
  Atom          X               Y               Z
 --------------------------------------------------------
    1        -43.880973       12.700566        0.000000  
    2          9.884944      -32.102447       -0.000000  
    3         14.447858       23.900434        0.000000  
    4         19.548171       -4.498553       -0.000000  
 --------------------------------------------------------
 Analytic gradient from two-electron contribution:   CPU 245.41 s  wall 69.01 s

 Total ccman2 time:   CPU 1737.62 s  wall 450.68 s


 --------------------------------------------------------------

                    Orbital Energies (a.u.)
 --------------------------------------------------------------

 Alpha MOs
 -- Occupied --
******* -80.058 -80.028 -65.180 -58.540 -58.538 -58.538 -26.323
 -9.860  -7.594  -7.568  -7.473  -7.465  -7.465  -5.487  -5.485
 -5.485  -5.460  -5.460  -5.459  -3.212  -3.209  -3.209  -3.199
 -3.199  -1.622  -1.054  -0.919  -0.771  -0.695  -0.694  -0.611
 -0.493  -0.470  -0.456  -0.397  -0.358
 -- Virtual --
 -0.022   0.032   0.061   0.067   0.079   0.091   0.098   0.108
[truncated: 35,808 more chars]
