# Supplementary material for: Geometric and energetic data from ab initio calculations of haloethene, haloimine, halomethylenephosphine, haloiminophosphine, halodiazene, halodiphosphene and halocyclopropane
Source: Data Brief. 2019 Nov 2;27:104738. doi: 10.1016/j.dib.2019.104738 (PMC6861602; doi:10.1016/j.dib.2019.104738)
Supplement: Multimedia component 8 [file mmc8.zip › PP/CCSD/freq/FEPPECl.out]

Q-Chem Developer Version!
                  Welcome to Q-Chem
     A Quantum Leap Into The Future Of Chemistry


 Q-Chem 5.1, Q-Chem, Inc., Pleasanton, CA (2018)

 Yihan Shao,  Zhengting Gan,  E. Epifanovsky,  A. T. B. Gilbert,  M. Wormit,  
 J. Kussmann,  A. W. Lange,  A. Behn,  Jia Deng,  Xintian Feng,  D. Ghosh,  
 M. Goldey,  P. R. Horn,  L. D. Jacobson,  I. Kaliman,  T. Kus,  A. Landau,  
 Jie Liu,  E. I. Proynov,  R. M. Richard,  R. P. Steele,  E. J. Sundstrom,  
 H. L. Woodcock III,  P. M. Zimmerman,  D. Zuev,  B. Albrecht,  E. Alguire,  
 S. A. Baeppler,  D. Barton,  Z. Benda,  Y. A. Bernard,  E. J. Berquist,  
 K. B. Bravaya,  H. Burton,  D. Casanova,  Chun-Min Chang,  Yunqing Chen,  
 A. Chien,  K. D. Closser,  M. P. Coons,  S. Coriani,  S. Dasgupta,  
 A. L. Dempwolff,  M. Diedenhofen,  Hainam Do,  R. G. Edgar,  Po-Tung Fang,  
 S. Faraji,  S. Fatehi,  Qingguo Feng,  K. D. Fenk,  J. Fosso-Tande,  
 Qinghui Ge,  A. Ghysels,  G. Gidofalvi,  J. Gomes,  J. Gonthier,  A. Gunina,  
 D. Hait,  M. W. D. Hanson-Heine,  P. H. P. Harbach,  A. W. Hauser,  
 J. E. Herr,  E. G. Hohenstein,  Z. C. Holden,  Kerwin Hui,  B. C. Huynh,  
 T.-C. Jagau,  Hyunjun Ji,  B. Kaduk,  K. Khistyaev,  Jaehoon Kim,  
 P. Klunzinger,  K. Koh,  D. Kosenkov,  L. Koulias,  T. Kowalczyk,  
 C. M. Krauter,  A. Kunitsa,  Ka Un Lao,  A. Laurent,  K. V. Lawler,  
 Joonho Lee,  D. Lefrancois,  S. Lehtola,  D. S. Levine,  Yi-Pei Li,  
 You-Sheng Lin,  Fenglai Liu,  E. Livshits,  A. Luenser,  P. Manohar,  
 E. Mansoor,  S. F. Manzer,  Shan-Ping Mao,  Yuezhi Mao,  N. Mardirossian,  
 A. V. Marenich,  T. Markovich,  L. A. Martinez-Martinez,  S. A. Maurer,  
 N. J. Mayhall,  S. C. McKenzie,  J.-M. Mewes,  A. F. Morrison,  
 J. W. Mullinax,  K. Nanda,  T. S. Nguyen-Beck,  R. Olivares-Amaya,  
 J. A. Parkhill,  T. M. Perrine,  F. Plasser,  P. Pokhilko,  S. Prager,  
 A. Prociuk,  E. Ramos,  D. R. Rehn,  F. Rob,  M. Schneider,  N. Sergueev,  
 S. M. Sharada,  S. Sharma,  D. W. Small,  T. Stauch,  T. Stein,  
 Yu-Chuan Su,  A. J. W. Thom,  A. Tkatchenko,  T. Tsuchimochi,  N. M. Tubman,  
 L. Vogt,  M. L. Vidal,  O. Vydrov,  M. A. Watson,  J. Wenzel,  
 M. de Wergifosse,  T. A. Wesolowski,  A. White,  J. Witte,  A. Yamada,  
 Jun Yang,  K. Yao,  S. Yeganeh,  S. R. Yost,  Zhi-Qiang You,  A. Zech,  
 Igor Ying Zhang,  Xing Zhang,  Yan Zhao,  Ying Zhu,  B. R. Brooks,  
 G. K. L. Chan,  C. J. Cramer,  M. S. Gordon,  W. J. Hehre,  A. Klamt,  
 M. W. Schmidt,  C. D. Sherrill,  D. G. Truhlar,  A. Aspuru-Guzik,  R. Baer,  
 A. T. Bell,  N. A. Besley,  Jeng-Da Chai,  A. E. DePrince, III,  
 R. A. DiStasio Jr.,  A. Dreuw,  B. D. Dunietz,  T. R. Furlani,  
 Chao-Ping Hsu,  Yousung Jung,  Jing Kong,  D. S. Lambrecht,  WanZhen Liang,  
 C. Ochsenfeld,  V. A. Rassolov,  L. V. Slipchenko,  J. E. Subotnik,  
 T. Van Voorhis,  J. M. Herbert,  A. I. Krylov,  P. M. W. Gill,  M. Head-Gordon

 Contributors to earlier versions of Q-Chem not listed above: 
 R. D. Adamson,  B. Austin,  J. Baker,  G. J. O. Beran,  K. Brandhorst,  
 S. T. Brown,  E. F. C. Byrd,  A. K. Chakraborty,  C.-L. Cheng,  
 Siu Hung Chien,  D. M. Chipman,  D. L. Crittenden,  H. Dachsel,  
 R. J. Doerksen,  A. D. Dutoi,  L. Fusti-Molnar,  W. A. Goddard III,  
 A. Golubeva-Zadorozhnaya,  S. R. Gwaltney,  G. Hawkins,  A. Heyden,  
 S. Hirata,  G. Kedziora,  F. J. Keil,  C. Kelley,  Jihan Kim,  R. A. King,  
 R. Z. Khaliullin,  P. P. Korambath,  W. Kurlancheek,  A. M. Lee,  M. S. Lee,  
 S. V. Levchenko,  Ching Yeh Lin,  D. Liotard,  R. C. Lochan,  I. Lotan,  
 P. E. Maslen,  N. Nair,  D. P. O'Neill,  D. Neuhauser,  E. Neuscamman,  
 C. M. Oana,  R. Olson,  B. Peters,  R. Peverati,  P. A. Pieniazek,  
 Y. M. Rhee,  J. Ritchie,  M. A. Rohrdanz,  E. Rosta,  N. J. Russ,  
 H. F. Schaefer III,  N. E. Schultz,  N. Shenvi,  A. C. Simmonett,  A. Sodt,  
 D. Stuck,  K. S. Thanthiriwatte,  V. Vanovschi,  Tao Wang,  A. Warshel,  
 C. F. Williams,  Q. Wu,  X. Xu,  W. Zhang

 Please cite Q-Chem as follows:
 Y. Shao et al., Mol. Phys. 113, 184-215 (2015)
 DOI: 10.1080/00268976.2014.952696

 Q-Chem 5.1.2 for Intel X86 EM64T Linux

 Parts of Q-Chem use Armadillo 8.300.2 (Tropical Shenanigans).
 http://arma.sourceforge.net/

 Q-Chem begins on Tue May  7 07:27:05 2019  

Host: 
0

     Scratch files written to /scratch/taweetham/qchem5096//
Input Ideriv = 1
Curr. Ideriv = -1
Max.  Ideriv = 1


!!********************************************.
!!******************Warning*******************.
!!Desired Analytical derivatives not available.
!!Finite difference job might take a long time.
!!********************************************.
!!********************************************.


 2-order derivative to be evaluated numerically with 1-order analytical derivatives

Checking the input file for inconsistencies... 	...done.

--------------------------------------------------------------
User input:
--------------------------------------------------------------
F=Cl_t.out
$molecule
0 1
P 
P  1 2.047911
F  2 1.635750 1 98.190651
Cl 1 2.089082 2 96.682235 3 -180.000000 0
$end

$rem
   JOB_TYPE 	FREQUENCY
   BASIS 		6-311++G**
   METHOD	ccsd
   MEM_TOTAL	30000
   N_FROZEN_CORE      FC
$end


--------------------------------------------------------------
 ----------------------------------------------------------------
             Standard Nuclear Orientation (Angstroms)
    I     Atom           X                Y                Z
 ----------------------------------------------------------------
    1      P       0.2679613751    -0.8790308650     0.0000000000
    2      P      -1.0667521801     0.6741848926     0.0000000000
    3      F      -2.4465971203    -0.2042830939     0.0000000000
    4      Cl      2.0000727152     0.2888963195    -0.0000000000
 ----------------------------------------------------------------
 Molecular Point Group                 Cs    NOp =  2
 Largest Abelian Subgroup              Cs    NOp =  2
 Nuclear Repulsion Energy =   253.6996531152 hartrees
 There are       28 alpha and       28 beta electrons
 Requested basis set is 6-311++G(d,p)
 There are 45 shells and 112 basis functions
 Total memory of 30000MB is distributed as follows: 
   QALLOC including MEM_STATIC uses 192MB
   MEM_STATIC is set to 192MB
   CCMAN JOB total memory use is  29808MB
 Warning: actual memory use might exceed 30000MB

 Total QAlloc Memory Limit    192 MB
 Mega-Array Size       188 MB
 MEM_STATIC part       192 MB

                       Distance Matrix (Angstroms)
             P (  1)   P (  2)   F (  3)
   P (  2)  2.047911
   F (  3)  2.797161  1.635750
   Cl(  4)  2.089082  3.090932  4.473935

 A cutoff of  1.0D-14 yielded    914 shell pairs
 There are      5972 function pairs (      6415 Cartesian)

 -------------------------------------------------------
 OpenMP Integral Computing Module                       
 Release: version 1.0, May 2013, Q-Chem Inc. Pittsburgh 
 -------------------------------------------------------
 Integral Job Info:
 Integral job number is                      11
 Integral operator is                         1
 short-range coefficients                     0
 long-range coefficients              100000000
 Omega coefficients                           0
 if combine SR and LR in K                    0
 Integral screening is                        0
 Integral computing path is                   2
 max size of driver memory is            800000
 size of driver memory is                593474
 size of scratch memory is              8114252
 max col of scratch BK array               1296
 max len of scratch array in speh3          155
 max len of scratch index in speh4           18
 max int batch size is                      520
 min int batch size is                       52
 fixed nKL is                                52
 max L of basis functions is                  2
 order of int derivative is                   0
 number of shells is                         45
 number of basis is                         116
 number of cartesian basis is               116
 number of contracted shell pairs           914
 number of primitive shell pairs           2533
 maxK2 (contraction) of shell pair           36
 max number of K2 of shell pair               1
 max number of CS2 of shell pair            112
 max number of PS2 of shell pair            240
 mem total for path MDJ                  512932
 -------------------------------------------------------
 Smallest overlap matrix eigenvalue = 7.74E-04
 Guess from superposition of atomic densities
 Warning:  Energy on first SCF cycle will be non-variational
 SAD guess density has 56.000000 electrons

 -----------------------------------------------------------------------
  General SCF calculation program by
  Eric Jon Sundstrom, Paul Horn, Yuezhi Mao, Dmitri Zuev, Alec White,
  David Stuck, Shaama M.S., Shane Yost, Joonho Lee, David Small,
  Daniel Levine, Susi Lehtola, Hugh Burton, Evgeny Epifanovsky
 -----------------------------------------------------------------------
 Hartree-Fock
 using 4 threads for integral computing
 -------------------------------------------------------
 OpenMP Integral computing Module                
 Release: version 2.0, May 2017, Q-Chem Inc. Pleasanton 
 -------------------------------------------------------
 A restricted SCF calculation will be
 performed using DIIS
 SCF converges when DIIS error is below 1.0e-08
 ---------------------------------------
  Cycle       Energy         DIIS error
 ---------------------------------------
    1   -1240.7248412744      4.40e-02  
    2   -1240.3979890998      5.94e-03  
    3   -1240.4439377784      3.60e-03  
    4   -1240.4579580212      6.02e-04  
    5   -1240.4587099818      1.99e-04  
    6   -1240.4588356158      5.01e-05  
    7   -1240.4588449941      1.52e-05  
    8   -1240.4588463440      5.12e-06  
    9   -1240.4588464896      1.54e-06  
   10   -1240.4588465051      3.50e-07  
   11   -1240.4588465059      1.31e-07  
   12   -1240.4588465060      5.42e-08  
   13   -1240.4588465060      1.89e-08  
   14   -1240.4588465060      6.24e-09  Convergence criterion met
 ---------------------------------------
 SCF time:   CPU 6.15s  wall 2.00s 
 SCF   energy in the final basis set =    -1240.4588465060
 Total energy in the final basis set =    -1240.4588465060


 ------------------------------------------------------------------------------

   CCMAN2: suite of methods based on coupled cluster
           and equation of motion theories.

   Components:
   * libvmm-1.3-trunk
     by Evgeny Epifanovsky, Ilya Kaliman.
   * libtensor-2.5-trunk
     by Evgeny Epifanovsky, Michael Wormit, Dmitry Zuev, Sam Manzer, 
        Ilya Kaliman.
   * libcc-2.5-trunk
     by Evgeny Epifanovsky, Arik Landau, Tomasz Kus, Kirill Khistyaev, 
        Dmitry Zuev, Prashant Manohar, Xintian Feng, Anna Krylov, 
        Matthew Goldey, Alec White, Thomas Jagau, Kaushik Nanda, 
        Anastasia Gunina, Alexander Kunitsa, Joonho Lee.

   CCMAN original authors:
   Anna I. Krylov, C. David Sherrill, Steven R. Gwaltney,
   Edward F. C. Byrd (2000)
   Sergey V. Levchenko, Lyudmila V. Slipchenko, Tao Wang,
   Ana-Maria C. Cristian (2003)
   Piotr A. Pieniazek, C. Melania Oana, Evgeny Epifanovsky (2007)
   Prashant Manohar (2009)

 ------------------------------------------------------------------------------


 Allocating and initializing 29808MB of RAM...
 Calculation will run on 4 cores.


 Alpha MOs, Restricted
 -- Occupied --                  
-104.86  -80.06  -80.03  -26.32  -10.59   -8.05   -8.05   -8.05
  1 A'    2 A'    3 A'    4 A'    5 A'    6 A'    7 A'    1 A"                 
 -7.594  -7.573  -5.487  -5.485  -5.484  -5.465  -5.464  -5.463
  8 A'    9 A'   10 A'   11 A'    2 A"   12 A'   13 A'    3 A"                 
 -1.623  -1.134  -0.927  -0.776  -0.697  -0.696  -0.623  -0.521
 14 A'   15 A'   16 A'   17 A'   18 A'    4 A"   19 A'   20 A'                 
 -0.512  -0.493  -0.403  -0.362
  5 A"   21 A'   22 A'    6 A"                                                 
 -- Virtual --                   
 -0.022   0.039   0.063   0.065   0.078   0.093   0.099   0.109
  7 A"   23 A'   24 A'   25 A'    8 A"   26 A'   27 A'    9 A"                 
  0.114   0.127   0.146   0.147   0.152   0.173   0.193   0.245
 28 A'   29 A'   10 A"   30 A'   31 A'   32 A'   33 A'   34 A'                 
  0.328   0.333   0.357   0.377   0.383   0.402   0.416   0.421
 35 A'   11 A"   36 A'   37 A'   12 A"   38 A'   13 A"   39 A'                 
  0.433   0.530   0.560   0.596   0.620   0.675   0.707   0.772
 40 A'   41 A'   42 A'   14 A"   43 A'   44 A'   15 A"   45 A'                 
  0.784   0.831   0.872   0.894   0.948   1.010   1.074   1.127
 46 A'   16 A"   47 A'   17 A"   48 A'   49 A'   18 A"   50 A'                 
  1.129   1.143   1.159   1.190   1.215   1.372   1.493   1.575
 19 A"   51 A'   52 A'   20 A"   53 A'   54 A'   55 A'   21 A"                 
  1.613   1.636   1.769   1.833   1.889   1.938   1.948   2.015
 56 A'   57 A'   22 A"   23 A"   58 A'   59 A'   60 A'   61 A'                 
  2.247   2.603   2.636   2.721   4.188   4.190   4.220   4.233
 62 A'   24 A"   63 A'   64 A'   25 A"   65 A'   26 A"   66 A'                 
  4.503   6.896   6.923   6.942   7.245   7.459  10.350  14.709
 67 A'   27 A"   68 A'   69 A'   70 A'   71 A'   72 A'   28 A"                 
 14.743  14.757  14.789  14.827  14.868  26.668  26.755  26.987
 29 A"   73 A'   74 A'   75 A'   76 A'   30 A"   77 A'   78 A'                 
 68.737 165.842 166.066 219.205
 79 A'   80 A'   81 A'   82 A'                                                 

 Beta MOs, Restricted
 -- Occupied --                  
-104.86  -80.06  -80.03  -26.32  -10.59   -8.05   -8.05   -8.05
  1 A'    2 A'    3 A'    4 A'    5 A'    6 A'    7 A'    1 A"                 
 -7.594  -7.573  -5.487  -5.485  -5.484  -5.465  -5.464  -5.463
  8 A'    9 A'   10 A'   11 A'    2 A"   12 A'   13 A'    3 A"                 
 -1.623  -1.134  -0.927  -0.776  -0.697  -0.696  -0.623  -0.521
 14 A'   15 A'   16 A'   17 A'   18 A'    4 A"   19 A'   20 A'                 
 -0.512  -0.493  -0.403  -0.362
  5 A"   21 A'   22 A'    6 A"                                                 
 -- Virtual --                   
 -0.022   0.039   0.063   0.065   0.078   0.093   0.099   0.109
  7 A"   23 A'   24 A'   25 A'    8 A"   26 A'   27 A'    9 A"                 
  0.114   0.127   0.146   0.147   0.152   0.173   0.193   0.245
 28 A'   29 A'   10 A"   30 A'   31 A'   32 A'   33 A'   34 A'                 
  0.328   0.333   0.357   0.377   0.383   0.402   0.416   0.421
 35 A'   11 A"   36 A'   37 A'   12 A"   38 A'   13 A"   39 A'                 
  0.433   0.530   0.560   0.596   0.620   0.675   0.707   0.772
 40 A'   41 A'   42 A'   14 A"   43 A'   44 A'   15 A"   45 A'                 
  0.784   0.831   0.872   0.894   0.948   1.010   1.074   1.127
 46 A'   16 A"   47 A'   17 A"   48 A'   49 A'   18 A"   50 A'                 
  1.129   1.143   1.159   1.190   1.215   1.372   1.493   1.575
 19 A"   51 A'   52 A'   20 A"   53 A'   54 A'   55 A'   21 A"                 
  1.613   1.636   1.769   1.833   1.889   1.938   1.948   2.015
 56 A'   57 A'   22 A"   23 A"   58 A'   59 A'   60 A'   61 A'                 
  2.247   2.603   2.636   2.721   4.188   4.190   4.220   4.233
 62 A'   24 A"   63 A'   64 A'   25 A"   65 A'   26 A"   66 A'                 
  4.503   6.896   6.923   6.942   7.245   7.459  10.350  14.709
 67 A'   27 A"   68 A'   69 A'   70 A'   71 A'   72 A'   28 A"                 
 14.743  14.757  14.789  14.827  14.868  26.668  26.755  26.987
 29 A"   73 A'   74 A'   75 A'   76 A'   30 A"   77 A'   78 A'                 
 68.737 165.842 166.066 219.205
 79 A'   80 A'   81 A'   82 A'                                                 

 Occupation and symmetry of molecular orbitals

 Point group: Cs (2 irreducible representations).

                           A'   A"    All 
 ------------------------------------------
 All molecular orbitals:
  - Alpha                  82   30    112 
  - Beta                   82   30    112 
 ------------------------------------------
 Alpha orbitals:
  - Frozen occupied        13   3     16  
  - Active occupied        9    3     12  
  - Active virtual         60   24    84  
  - Frozen virtual         0    0     0   
 ------------------------------------------
 Beta orbitals:
  - Frozen occupied        13   3     16  
  - Active occupied        9    3     12  
  - Active virtual         60   24    84  
  - Frozen virtual         0    0     0   
 ------------------------------------------

 Import integrals:   CPU 0.00 s  wall 0.00 s

 Import integrals:   CPU 18.01 s  wall 4.59 s

 MP2 amplitudes:   CPU 0.09 s  wall 0.07 s

Running a double precision version
           CCSD T amplitudes will be solved using DIIS.

           Start     Size      MaxIter   EConv     TConv     
           3         7         100       1.00e-07  1.00e-05  
 ------------------------------------------------------------------------------
           Energy (a.u.)   Ediff      Tdiff       Comment
 ------------------------------------------------------------------------------
         -1241.02547878                           
     1   -1241.03490894   9.43e-03   7.47e-01     
     2   -1241.05325589   1.83e-02   9.62e-02     
     3   -1241.05374698   4.91e-04   4.25e-02     
     4   -1241.05592271   2.18e-03   1.55e-02     Switched to DIIS steps.
     5   -1241.05672592   8.03e-04   1.37e-02     
     6   -1241.05676161   3.57e-05   2.73e-03     
     7   -1241.05675079   1.08e-05   1.37e-03     
     8   -1241.05674834   2.45e-06   2.47e-04     
     9   -1241.05674841   6.78e-08   1.15e-04     
    10   -1241.05674840   1.01e-08   3.07e-05     
    11   -1241.05674844   4.02e-08   1.40e-05     
    12   -1241.05674849   4.76e-08   8.68e-06     
 ------------------------------------------------------------------------------
         -1241.05674849                           CCSD T converged.

End of double precision
 SCF energy                 = -1240.45884651
 MP2 energy                 = -1241.02547878
 CCSD correlation energy     =    -0.59790198
 CCSD total energy           = -1241.05674849

 CCSD  T1^2 = 0.0113  T2^2 = 0.2631  Leading amplitudes:

 Amplitude    Orbitals with energies
 -0.0226       4 (A") A                  ->    7 (A") A                   
              -0.6956                         -0.0221                     
 -0.0226       4 (A") B                  ->    7 (A") B                   
              -0.6956                         -0.0221                     
 -0.0212       6 (A") A                  ->    12 (A") A                  
              -0.3622                          0.3826                     
 -0.0212       6 (A") B                  ->    12 (A") B                  
              -0.3622                          0.3826                     

 Amplitude    Orbitals with energies
 -0.1581       6 (A") A      6 (A") B    ->    7 (A") A      7 (A") B     
              -0.3622       -0.3622           -0.0221       -0.0221       
  0.1581       6 (A") A      6 (A") B    ->    7 (A") B      7 (A") A     
              -0.3622       -0.3622           -0.0221       -0.0221       
  0.1581       6 (A") B      6 (A") A    ->    7 (A") A      7 (A") B     
              -0.3622       -0.3622           -0.0221       -0.0221       
 -0.1581       6 (A") B      6 (A") A    ->    7 (A") B      7 (A") A     
              -0.3622       -0.3622           -0.0221       -0.0221       

 Computing CCSD intemediates for later calculations in double precision
 Finished.

Running a double precision version
           CCSD Lambda amplitudes will be solved using DIIS.
           Start     Size      MaxIter   EConv     LConv     
           3         7         100       1.00e-07  1.00e-05  
 ------------------------------------------------------------------------------
            Enorm      Ldiff       Comment
 ------------------------------------------------------------------------------
     1     6.14e-02   4.49e-02     
     2     1.66e-02   7.48e-03     
     3     6.94e-03   2.04e-03     
     4     3.84e-03   1.33e-03     Switched to DIIS steps.
     5     1.00e-03   7.62e-04     
     6     4.67e-04   1.53e-04     
     7     1.28e-04   4.55e-05     
     8     5.38e-05   3.91e-06     
     9     1.95e-05   2.93e-06     
    10     8.06e-06   1.49e-06     
    11     3.35e-06   5.08e-07     
    12     1.16e-06   2.85e-07     
    13     5.65e-07   4.94e-08     
    14     2.60e-07   5.02e-08     
    15     1.22e-07   1.31e-08     
    16     5.92e-08   6.40e-09     
 ------------------------------------------------------------------------------
                                   CCSD Lambda converged.

 Computing density matrices in double precision...
           Orbital response amplitudes will be solved using DIIS.
           Start     Size      MaxIter   EConv     LConv     
           3         7         100       1.00e-06  1.00e-06  
 ------------------------------------------------------------------------------
            Enorm      Ldiff       Comment
 ------------------------------------------------------------------------------
     1     8.07e-02   2.17e-03     
     2     4.53e-02   2.56e-02     
     3     3.93e-02   1.97e-02     
     4     8.54e-03   1.59e-02     Switched to DIIS steps.
     5     3.05e-03   5.78e-04     
     6     3.43e-04   5.57e-05     
     7     2.48e-04   3.36e-05     
     8     6.90e-05   7.34e-06     
     9     2.37e-05   4.48e-06     
    10     6.72e-06   2.30e-06     
    11     2.00e-06   3.51e-07     
    12     6.84e-07   1.33e-07     
 ------------------------------------------------------------------------------
                                   Orbital response converged.

 Computing density matrices... Done.
 CCSD calculation:   CPU 155.07 s  wall 41.64 s

 Transferring MO TPDM to AO TPDM
 Transferring g2_o1o1o1o1
 Transferring g2_o1o1o1v1
 Transferring g2_o1o1v1v1
 Transferring g2_o1v1o1v1
 Transferring g2_o1v1v1v1
 Transferring g2_v1v1v1v1
 Adding separable TPDM
 Computing TPDM gradient
 --------------------------------------------------------
 2e gradient
  Atom          X               Y               Z
 --------------------------------------------------------
    1         -2.806492       24.153857        0.000000  
    2          8.525792      -21.727259       -0.000000  
    3         17.413927        6.053943        0.000000  
    4        -23.133227       -8.480540       -0.000000  
 --------------------------------------------------------
 --------------------------------------------------------
 Final gradient
  Atom          X               Y               Z
 --------------------------------------------------------
    1         -2.806492       24.153857        0.000000  
    2          8.525792      -21.727259       -0.000000  
    3         17.413927        6.053943        0.000000  
    4        -23.133227       -8.480540       -0.000000  
 --------------------------------------------------------
 Analytic gradient from two-electron contribution:   CPU 125.03 s  wall 34.86 s

 Total ccman2 time:   CPU 300.75 s  wall 81.98 s


 --------------------------------------------------------------
             Orbital Energies (a.u.) and Symmetries
 --------------------------------------------------------------

 Alpha MOs, Restricted
 -- Occupied --                  
-104.86  -80.06  -80.03  -26.32  -10.59   -8.05   -8.05   -7.59
  1 A'    2 A'    3 A'    4 A'    5 A'    6 A'    7 A'    8 A'                 
 -7.573  -5.487  -5.485  -5.465  -5.464  -8.051  -5.484  -5.463
  9 A'   10 A'   11 A'   12 A'   13 A'    1 A"    2 A"    3 A"                 
 -1.623  -1.134  -0.927  -0.776  -0.697  -0.623  -0.521  -0.493
 14 A'   15 A'   16 A'   17 A'   18 A'   19 A'   20 A'   21 A'                 
 -0.403  -0.696  -0.512  -0.362
 22 A'    4 A"    5 A"    6 A"                                                 
 -- Virtual --                   
  0.039   0.063   0.065   0.093   0.099   0.114   0.127   0.147
 23 A'   24 A'   25 A'   26 A'   27 A'   28 A'   29 A'   30 A'                 
  0.152   0.173   0.193   0.245   0.328   0.357   0.377   0.402
 31 A'   32 A'   33 A'   34 A'   35 A'   36 A'   37 A'   38 A'                 
  0.421   0.433   0.530   0.560   0.620   0.675   0.772   0.784
 39 A'   40 A'   41 A'   42 A'   43 A'   44 A'   45 A'   46 A'                 
  0.872   0.948   1.010   1.127   1.143   1.159   1.215   1.372
 47 A'   48 A'   49 A'   50 A'   51 A'   52 A'   53 A'   54 A'                 
  1.493   1.613   1.636   1.889   1.938   1.948   2.015   2.247
 55 A'   56 A'   57 A'   58 A'   59 A'   60 A'   61 A'   62 A'                 
  2.636   2.721   4.190   4.233   4.503   6.923   6.942   7.245
 63 A'   64 A'   65 A'   66 A'   67 A'   68 A'   69 A'   70 A'                 
  7.459  10.350  14.757  14.789  14.827  14.868  26.755  26.987
 71 A'   72 A'   73 A'   74 A'   75 A'   76 A'   77 A'   78 A'                 
 68.737 165.842 166.066 219.205  -0.022   0.078   0.109   0.146
 79 A'   80 A'   81 A'   82 A'    7 A"    8 A"    9 A"   10 A"                 
  0.333   0.383   0.416   0.596   0.707   0.831   0.894   1.074
 11 A"   12 A"   13 A"   14 A"   15 A"   16 A"   17 A"   18 A"                 
  1.129   1.190   1.575   1.769   1.833   2.603   4.188   4.220
 19 A"   20 A"   21 A"   22 A"   23 A"   24 A"   25 A"   26 A"                 
  6.896  14.709  14.743  26.668
 27 A"   28 A"   29 A"   30 A"                                                 

 Beta MOs, Restricted
 -- Occupied --                  
-104.86  -80.06  -80.03  -26.32  -10.59   -8.05   -8.05   -7.59
  1 A'    2 A'    3 A'    4 A'    5 A'    6 A'    7 A'    8 A'                 
 -7.573  -5.487  -5.485  -5.465  -5.464  -8.051  -5.484  -5.463
  9 A'   10 A'   11 A'   12 A'   13 A'    1 A"    2 A"    3 A"                 
 -1.623  -1.134  -0.927  -0.776  -0.697  -0.623  -0.521  -0.493
 14 A'   15 A'   16 A'   17 A'   18 A'   19 A'   20 A'   21 A'                 
 -0.403  -0.696  -0.512  -0.362
 22 A'    4 A"    5 A"    6 A"                                                 
 -- Virtual --                   
  0.039   0.063   0.065   0.093   0.099   0.114   0.127   0.147
 23 A'   24 A'   25 A'   26 A'   27 A'   28 A'   29 A'   30 A'                 
  0.152   0.173   0.193   0.245   0.328   0.357   0.377   0.402
 31 A'   32 A'   33 A'   34 A'   35 A'   36 A'   37 A'   38 A'                 
  0.421   0.433   0.530   0.560   0.620   0.675   0.772   0.784
 39 A'   40 A'   41 A'   42 A'   43 A'   44 A'   45 A'   46 A'                 
  0.872   0.948   1.010   1.127   1.143   1.159   1.215   1.372
 47 A'   48 A'   49 A'   50 A'   51 A'   52 A'   53 A'   54 A'                 
  1.493   1.613   1.636   1.889   1.938   1.948   2.015   2.247
 55 A'   56 A'   57 A'   58 A'   59 A'   60 A'   61 A'   62 A'                 
  2.636   2.721   4.190   4.233   4.503   6.923   6.942   7.245
 63 A'   64 A'   65 A'   66 A'   67 A'   68 A'   69 A'   70 A'                 
  7.459  10.350  14.757  14.789  14.827  14.868  26.755  26.987
 71 A'   72 A'   73 A'   74 A'   75 A'   76 A'   77 A'   78 A'                 
 68.737 165.842 166.066 219.205  -0.022   0.078   0.109   0.146
 79 A'   80 A'   81 A'   82 A'    7 A"    8 A"    9 A"   10 A"                 
  0.333   0.383   0.416   0.596   0.707   0.831   0.894   1.074
 11 A"   12 A"   13 A"   14 A"   15 A"   16 A"   17 A"   18 A"                 
  1.129   1.190   1.575   1.769   1.833   2.603   4.188   4.220
 19 A"   20 A"   21 A"   22 A"   23 A"   24 A"   25 A"   26 A"                 
  6.896  14.709  14.743  26.668
 27 A"   28 A"   29 A"   30 A"                                                 
 --------------------------------------------------------------

          Ground-State Mulliken Net Atomic Charges

     Atom                 Charge (a.u.)
  ----------------------------------------
      1 P                     0.157807
      2 P                     0.149603
      3 F                    -0.201052
      4 Cl                   -0.106357
  ----------------------------------------
  Sum of atomic charges =    -0.000000

 -----------------------------------------------------------------
                    Cartesian Multipole Moments
 -----------------------------------------------------------------
    Charge (ESU x 10^10)
                 0.0000
    Dipole Moment (Debye)
         X       0.1478      Y       0.1233      Z       0.0000
       Tot       0.1925
    Quadrupole Moments (Debye-Ang)
        XX     -50.0727     XY      -1.5679     YY     -44.4155
        XZ       0.0000     YZ      -0.0000     ZZ     -43.4693
    Octopole Moments (Debye-Ang^2)
       XXX       1.2817    XXY       3.7072    XYY      -2.8903
       YYY      -0.1011    XXZ       0.0000    XYZ      -0.0000
       YYZ       0.0000    XZZ      -4.4830    YZZ      -0.2231
       ZZZ       0.0000
    Hexadecapole Moments (Debye-Ang^3)
      XXXX    -679.1699   XXXY       2.4142   XXYY    -129.9608
      XYYY       9.6091   YYYY    -171.5314   XXXZ       0.0000
      XXYZ      -0.0000   XYYZ      -0.0000   YYYZ      -0.0000
      XXZZ    -115.9115   XYZZ       1.6200   YYZZ     -37.9474
      XZZZ       0.0000   YZZZ      -0.0000   ZZZZ     -60.2977
 -----------------------------------------------------------------
 DrvMan completing analytic gradient of the correlated energy
 Correlated dipole moment
            1
    1   0.0581572
    2   0.0485065
    3   0.0000000
 Energy read as -1241.056748488
 Full Analytical Gradient: (in a.u., or Hartree/Bohr)
             1             2             3             4
    1   -0.00015912    0.00013321   -0.00001930    0.00004521
    2    0.00008243   -0.00014031    0.00000919    0.00004869
    3   -0.00000000    0.00000000   -0.00000000    0.00000000
 Gradient time:  CPU 0.67 s  wall 0.64 s
 ######################################################
 ######################################################
 # Starting finite difference calculation for IDERIV  #
 Finite diff step size:  1.88973e-03 a.u.
 ----------------------------------------------------------------
             Standard Nuclear Orientation (Angstroms)
    I     Atom           X                Y                Z
 ----------------------------------------------------------------
    1      P       0.2689613751    -0.8790308650     0.0000000000
    2      P      -1.0667521801     0.6741848926     0.0000000000
    3      F      -2.4465971203    -0.2042830939     0.0000000000
    4      Cl      2.0000727152     0.2888963195    -0.0000000000
 ----------------------------------------------------------------
 Nuclear Repulsion Energy =   253.6979380646 hartrees
 There are       28 alpha and       28 beta electrons

                       Distance Matrix (Angstroms)
             P (  1)   P (  2)   F (  3)
   P (  2)  2.048563
   F (  3)  2.798132  1.635750
   Cl(  4)  2.088253  3.090932  4.473935

 Requested basis set is 6-311++G(d,p)
 There are 45 shells and 112 basis functions
 A cutoff of  1.0D-14 yielded    914 shell pairs
 There are      5972 function pairs (      6415 Cartesian)
 Smallest overlap matrix eigenvalue = 7.75E-04
 Guess MOs from SCF MO coefficient file

 -----------------------------------------------------------------------
  General SCF calculation program by
  Eric Jon Sundstrom, Paul Horn, Yuezhi Mao, Dmitri Zuev, Alec White,
  David Stuck, Shaama M.S., Shane Yost, Joonho Lee, David Small,
  Daniel Levine, Susi Lehtola, Hugh Burton, Evgeny Epifanovsky
 -----------------------------------------------------------------------
 Hartree-Fock
 using 4 threads for integral computing
 -------------------------------------------------------
 OpenMP Integral computing Module                
 Release: version 2.0, May 2017, Q-Chem Inc. Pleasanton 
 -------------------------------------------------------
 A restricted SCF calculation will be
 performed using DIIS
 SCF converges when DIIS error is below 1.0e-08
 ---------------------------------------
  Cycle       Energy         DIIS error
 ---------------------------------------
    1   -1240.4588262821      1.09e-05  
    2   -1240.4588265605      2.86e-06  
    3   -1240.4588265838      1.18e-06  
    4   -1240.4588265870      3.30e-07  
    5   -1240.4588265874      1.38e-07  
    6   -1240.4588265875      6.14e-08  
    7   -1240.4588265876      2.94e-08  
    8   -1240.4588265876      1.06e-08  
    9   -1240.4588265876      3.44e-09  Convergence criterion met
 ---------------------------------------
 SCF time:   CPU 3.90s  wall 1.00s 
 SCF   energy in the final basis set =    -1240.4588265876
 Total energy in the final basis set =    -1240.4588265876


 ------------------------------------------------------------------------------

   CCMAN2: suite of methods based on coupled cluster
           and equation of motion theories.

   Components:
   * libvmm-1.3-trunk
     by Evgeny Epifanovsky, Ilya Kaliman.
   * libtensor-2.5-trunk
     by Evgeny Epifanovsky, Michael Wormit, Dmitry Zuev, Sam Manzer, 
        Ilya Kaliman.
   * libcc-2.5-trunk
     by Evgeny Epifanovsky, Arik Landau, Tomasz Kus, Kirill Khistyaev, 
        Dmitry Zuev, Prashant Manohar, Xintian Feng, Anna Krylov, 
        Matthew Goldey, Alec White, Thomas Jagau, Kaushik Nanda, 
        Anastasia Gunina, Alexander Kunitsa, Joonho Lee.

   CCMAN original authors:
   Anna I. Krylov, C. David Sherrill, Steven R. Gwaltney,
   Edward F. C. Byrd (2000)
   Sergey V. Levchenko, Lyudmila V. Slipchenko, Tao Wang,
   Ana-Maria C. Cristian (2003)
   Piotr A. Pieniazek, C. Melania Oana, Evgeny Epifanovsky (2007)
   Prashant Manohar (2009)

 ------------------------------------------------------------------------------


 Allocating and initializing 29808MB of RAM...
 Calculation will run on 4 cores.


 Alpha MOs, Restricted
 -- Occupied --                  
-104.86  -80.06  -80.03  -26.32  -10.59   -8.05   -8.05   -8.05
  1 A     2 A     3 A     4 A     5 A     6 A     7 A     8 A                  
 -7.594  -7.573  -5.487  -5.485  -5.484  -5.465  -5.464  -5.463
  9 A    10 A    11 A    12 A    13 A    14 A    15 A    16 A                  
 -1.623  -1.135  -0.927  -0.776  -0.697  -0.696  -0.623  -0.521
 17 A    18 A    19 A    20 A    21 A    22 A    23 A    24 A                  
 -0.513  -0.494  -0.403  -0.362
 25 A    26 A    27 A    28 A                                                  
 -- Virtual --                   
 -0.022   0.039   0.063   0.065   0.078   0.093   0.099   0.109
 29 A    30 A    31 A    32 A    33 A    34 A    35 A    36 A                  
  0.114   0.127   0.146   0.147   0.152   0.173   0.193   0.245
 37 A    38 A    39 A    40 A    41 A    42 A    43 A    44 A                  
  0.328   0.333   0.357   0.377   0.383   0.402   0.416   0.421
 45 A    46 A    47 A    48 A    49 A    50 A    51 A    52 A                  
  0.433   0.530   0.560   0.596   0.620   0.675   0.707   0.772
 53 A    54 A    55 A    56 A    57 A    58 A    59 A    60 A                  
  0.784   0.831   0.872   0.894   0.948   1.010   1.073   1.127
 61 A    62 A    63 A    64 A    65 A    66 A    67 A    68 A                  
  1.129   1.143   1.159   1.190   1.215   1.371   1.493   1.576
 69 A    70 A    71 A    72 A    73 A    74 A    75 A    76 A                  
  1.613   1.636   1.769   1.833   1.889   1.938   1.948   2.015
 77 A    78 A    79 A    80 A    81 A    82 A    83 A    84 A                  
  2.247   2.603   2.636   2.721   4.188   4.190   4.220   4.233
 85 A    86 A    87 A    88 A    89 A    90 A    91 A    92 A                  
  4.503   6.896   6.923   6.942   7.245   7.459  10.350  14.709
 93 A    94 A    95 A    96 A    97 A    98 A    99 A   100 A                  
 14.743  14.757  14.789  14.827  14.868  26.668  26.755  26.987
101 A   102 A   103 A   104 A   105 A   106 A   107 A   108 A                  
 68.737 165.842 166.065 219.205
109 A   110 A   111 A   112 A                                                  

 Beta MOs, Restricted
 -- Occupied --                  
-104.86  -80.06  -80.03  -26.32  -10.59   -8.05   -8.05   -8.05
  1 A     2 A     3 A     4 A     5 A     6 A     7 A     8 A                  
 -7.594  -7.573  -5.487  -5.485  -5.484  -5.465  -5.464  -5.463
  9 A    10 A    11 A    12 A    13 A    14 A    15 A    16 A                  
 -1.623  -1.135  -0.927  -0.776  -0.697  -0.696  -0.623  -0.521
 17 A    18 A    19 A    20 A    21 A    22 A    23 A    24 A                  
 -0.513  -0.494  -0.403  -0.362
 25 A    26 A    27 A    28 A                                                  
 -- Virtual --                   
 -0.022   0.039   0.063   0.065   0.078   0.093   0.099   0.109
 29 A    30 A    31 A    32 A    33 A    34 A    35 A    36 A                  
  0.114   0.127   0.146   0.147   0.152   0.173   0.193   0.245
 37 A    38 A    39 A    40 A    41 A    42 A    43 A    44 A                  
  0.328   0.333   0.357   0.377   0.383   0.402   0.416   0.421
 45 A    46 A    47 A    48 A    49 A    50 A    51 A    52 A                  
  0.433   0.530   0.560   0.596   0.620   0.675   0.707   0.772
 53 A    54 A    55 A    56 A    57 A    58 A    59 A    60 A                  
  0.784   0.831   0.872   0.894   0.948   1.010   1.073   1.127
 61 A    62 A    63 A    64 A    65 A    66 A    67 A    68 A                  
  1.129   1.143   1.159   1.190   1.215   1.371   1.493   1.576
 69 A    70 A    71 A    72 A    73 A    74 A    75 A    76 A                  
  1.613   1.636   1.769   1.833   1.889   1.938   1.948   2.015
 77 A    78 A    79 A    80 A    81 A    82 A    83 A    84 A                  
  2.247   2.603   2.636   2.721   4.188   4.190   4.220   4.233
 85 A    86 A    87 A    88 A    89 A    90 A    91 A    92 A                  
  4.503   6.896   6.923   6.942   7.245   7.459  10.350  14.709
 93 A    94 A    95 A    96 A    97 A    98 A    99 A   100 A                  
 14.743  14.757  14.789  14.827  14.868  26.668  26.755  26.987
101 A   102 A   103 A   104 A   105 A   106 A   107 A   108 A                  
 68.737 165.842 166.065 219.205
109 A   110 A   111 A   112 A                                                  

 Occupation and symmetry of molecular orbitals

 Point group: C1 (1 irreducible representation).

                           A     All 
 -------------------------------------
 All molecular orbitals:
  - Alpha                  112   112 
  - Beta                   112   112 
 -------------------------------------
 Alpha orbitals:
  - Frozen occupied        16    16  
  - Active occupied        12    12  
  - Active virtual         84    84  
  - Frozen virtual         0     0   
 -------------------------------------
 Beta orbitals:
  - Frozen occupied        16    16  
  - Active occupied        12    12  
  - Active virtual         84    84  
  - Frozen virtual         0     0   
 -------------------------------------

 Import integrals:   CPU 0.00 s  wall 0.00 s

 Import integrals:   CPU 19.30 s  wall 4.91 s

 MP2 amplitudes:   CPU 0.03 s  wall 0.02 s

Running a double precision version
           CCSD T amplitudes will be solved using DIIS.

           Start     Size      MaxIter   EConv     TConv     
           3         7         100       1.00e-07  1.00e-05  
 ------------------------------------------------------------------------------
           Energy (a.u.)   Ediff      Tdiff       Comment
 ------------------------------------------------------------------------------
         -1241.02548798                           
     1   -1241.03490590   9.42e-03   7.47e-01     
     2   -1241.05325619   1.84e-02   9.62e-02     
     3   -1241.05374612   4.90e-04   4.25e-02     
     4   -1241.05592245   2.18e-03   1.55e-02     Switched to DIIS steps.
     5   -1241.05672586   8.03e-04   1.37e-02     
     6   -1241.05676160   3.57e-05   2.73e-03     
     7   -1241.05675074   1.09e-05   1.37e-03     
     8   -1241.05674829   2.46e-06   2.47e-04     
     9   -1241.05674835   6.77e-08   1.15e-04     
    10   -1241.05674834   1.10e-08   3.06e-05     
    11   -1241.05674838   3.99e-08   1.40e-05     
    12   -1241.05674843   4.75e-08   8.66e-06     
 ------------------------------------------------------------------------------
         -1241.05674843                           CCSD T converged.

End of double precision
 SCF energy                 = -1240.45882659
 MP2 energy                 = -1241.02548798
 CCSD correlation energy     =    -0.59792184
 CCSD total energy           = -1241.05674843

 CCSD  T1^2 = 0.0113  T2^2 = 0.2632  Leading amplitudes:

 Amplitude    Orbitals with energies
  0.0226       22 (A) A                  ->    29 (A) A                   
              -0.6956                         -0.0221                     
  0.0226       22 (A) B                  ->    29 (A) B                   
              -0.6956                         -0.0221                     
 -0.0212       28 (A) A                  ->    49 (A) A                   
              -0.3620                          0.3826                     
 -0.0212       28 (A) B                  ->    49 (A) B                   
              -0.3620                          0.3826                     

 Amplitude    Orbitals with energies
 -0.1583       28 (A) A      28 (A) B    ->    29 (A) A      29 (A) B     
              -0.3620       -0.3620           -0.0221       -0.0221       
  0.1583       28 (A) A      28 (A) B    ->    29 (A) B      29 (A) A     
              -0.3620       -0.3620           -0.0221       -0.0221       
  0.1583       28 (A) B      28 (A) A    ->    29 (A) A      29 (A) B     
              -0.3620       -0.3620           -0.0221       -0.0221       
 -0.1583       28 (A) B      28 (A) A    ->    29 (A) B      29 (A) A     
              -0.3620       -0.3620           -0.0221       -0.0221       

 Computing CCSD intemediates for later calculations in double precision
 Finished.

Running a double precision version
           CCSD Lambda amplitudes will be solved using DIIS.
           Start     Size      MaxIter   EConv     LConv     
           3         7         100       1.00e-07  1.00e-05  
 ------------------------------------------------------------------------------
            Enorm      Ldiff       Comment
 ------------------------------------------------------------------------------
     1     6.15e-02   4.49e-02     
     2     1.66e-02   7.47e-03     
     3     6.95e-03   2.04e-03     
     4     3.84e-03   1.33e-03     Switched to DIIS steps.
     5     1.00e-03   7.62e-04     
     6     4.68e-04   1.54e-04     
     7     1.28e-04   4.56e-05     
     8     5.38e-05   3.94e-06     
     9     1.95e-05   2.92e-06     
    10     8.07e-06   1.48e-06     
    11     3.35e-06   5.09e-07     
    12     1.16e-06   2.86e-07     
    13     5.67e-07   4.96e-08     
    14     2.61e-07   5.03e-08     
    15     1.22e-07   1.31e-08     
    16     5.92e-08   6.40e-09     
 ------------------------------------------------------------------------------
                                   CCSD Lambda converged.

 Computing density matrices in double precision...
           Orbital response amplitudes will be solved using DIIS.
           Start     Size      MaxIter   EConv     LConv     
           3         7         100       1.00e-06  1.00e-06  
 ------------------------------------------------------------------------------
            Enorm      Ldiff       Comment
 ------------------------------------------------------------------------------
     1     8.07e-02   2.17e-03     
     2     4.53e-02   2.56e-02     
     3     3.94e-02   1.97e-02     
     4     8.57e-03   1.59e-02     Switched to DIIS steps.
     5     3.06e-03   5.73e-04     
     6     3.43e-04   5.64e-05     
     7     2.49e-04   3.37e-05     
     8     6.91e-05   7.34e-06     
     9     2.38e-05   4.47e-06     
    10     6.74e-06   2.30e-06     
    11     2.01e-06   3.50e-07     
    12     6.85e-07   1.33e-07     
 ------------------------------------------------------------------------------
                                   Orbital response converged.

 Computing density matrices... Done.
 CCSD calculation:   CPU 483.10 s  wall 128.75 s

 Transferring MO TPDM to AO TPDM
 Transferring g2_o1o1o1o1
 Transferring g2_o1o1o1v1
 Transferring g2_o1o1v1v1
 Transferring g2_o1v1o1v1
 Transferring g2_o1v1v1v1
 Transferring g2_v1v1v1v1
 Adding separable TPDM
 Computing TPDM gradient
 --------------------------------------------------------
 2e gradient
  Atom          X               Y               Z
 --------------------------------------------------------
    1         -2.799687       24.149903        0.000000  
    2          8.524581      -21.715204        0.000000  
    3         17.412163        6.055081       -0.000000  
    4        -23.137057       -8.489781       -0.000000  
 --------------------------------------------------------
 --------------------------------------------------------
 Final gradient
  Atom          X               Y               Z
 --------------------------------------------------------
    1         -2.799687       24.149903        0.000000  
    2          8.524581      -21.715204        0.000000  
    3         17.412163        6.055081       -0.000000  
    4        -23.137057       -8.489781       -0.000000  
 --------------------------------------------------------
 Analytic gradient from two-electron contribution:   CPU 126.35 s  wall 34.99 s

 Total ccman2 time:   CPU 632.58 s  wall 169.79 s


 --------------------------------------------------------------

                    Orbital Energies (a.u.)
 --------------------------------------------------------------

 Alpha MOs
 -- Occupied --
******* -80.057 -80.033 -26.324 -10.586  -8.054  -8.051  -8.051
 -7.594  -7.573  -5.487  -5.485  -5.484  -5.465  -5.464  -5.463
 -1.623  -1.135  -0.927  -0.776  -0.697  -0.696  -0.623  -0.521
 -0.513  -0.494  -0.403  -0.362
 -- Virtual --
 -0.022   0.039   0.063   0.065   0.078   0.093   0.099   0.109
  0.114   0.127   0.146   0.147   0.152   0.173   0.193   0.245
  0.328   0.333   0.357   0.377   0.383   0.402   0.416   0.421
  0.433   0.530   0.560   0.596   0.620   0.675   0.707   0.772
  0.784   0.831   0.872   0.894   0.948   1.010   1.073   1.127
  1.129   1.143   1.159   1.190   1.215   1.371   1.493   1.576
  1.613   1.636   1.769   1.833   1.889   1.938   1.948   2.015
  2.247   2.603   2.636   2.721   4.188   4.190   4.220   4.233
  4.503   6.896   6.923   6.942   7.245   7.459  10.350  14.709
 14.743  14.757  14.789  14.827  14.868  26.668  26.755  26.987
 68.737 165.842 166.065 219.205
 --------------------------------------------------------------

          Ground-State Mulliken Net Atomic Charges

     Atom                 Charge (a.u.)
  ----------------------------------------
      1 P                     0.157304
      2 P                     0.149588
      3 F                    -0.201034
      4 Cl                   -0.105857
  ----------------------------------------
  Sum of atomic charges =    -0.000000

 -----------------------------------------------------------------
                    Cartesian Multipole Moments
 -----------------------------------------------------------------
    Charge (ESU x 10^10)
                -0.0000
    Dipole Moment (Debye)
         X       0.1517      Y       0.1240      Z       0.0000
       Tot       0.1959
    Quadrupole Moments (Debye-Ang)
        XX     -50.0675     XY      -1.5671     YY     -44.4178
        XZ       0.0000     YZ      -0.0000     ZZ     -43.4705
    Octopole Moments (Debye-Ang^2)
       XXX       1.2611    XXY       3.7062    XYY      -2.8993
       YYY      -0.0973    XXZ       0.0000    XYZ      -0.0000
       YYZ      -0.0000    XZZ      -4.4896    YZZ      -0.2229
       ZZZ      -0.0000
    Hexadecapole Moments (Debye-Ang^3)
      XXXX    -679.1760   XXXY       2.4462   XXYY    -129.9642
      XYYY       9.6511   YYYY    -171.5464   XXXZ       0.0000
      XXYZ      -0.0000   XYYZ       0.0000   YYYZ      -0.0000
      XXZZ    -115.9134   XYZZ       1.6334   YYZZ     -37.9519
      XZZZ       0.0000   YZZZ      -0.0000   ZZZZ     -60.3055
 -----------------------------------------------------------------
 DrvMan completing analytic gradient of the correlated energy
 Correlated dipole moment
            1
    1   0.0596687
    2   0.0487930
    3   0.0000000
 Energy read as -1241.056748430
 Full Analytical Gradient: (in a.u., or Hartree/Bohr)
             1             2             3             4
    1    0.00021611   -0.00000991   -0.00005582   -0.00015039
    2    0.00002426    0.00003838    0.00001552   -0.00007815
    3    0.00000000    0.00000000    0.00000000   -0.00000000
 Gradient time:  CPU 0.67 s  wall 0.64 s
 ----------------------------------------------------------------
             Standard Nuclear Orientation (Angstroms)
    I     Atom           X                Y                Z
 ----------------------------------------------------------------
    1      P       0.2669613751    -0.8790308650     0.0000000000
    2      P      -1.0667521801     0.6741848926     0.0000000000
    3      F      -2.4465971203    -0.2042830939     0.0000000000
    4      Cl      2.0000727152     0.2888963195    -0.0000000000
 ----------------------------------------------------------------
 Nuclear Repulsion Energy =   253.7013936504 hartrees
 There are       28 alpha and       28 beta electrons

                       Distance Matrix (Angstroms)
             P (  1)   P (  2)   F (  3)
   P (  2)  2.047259
   F (  3)  2.796191  1.635750
   Cl(  4)  2.089911  3.090932  4.473935

 Requested basis set is 6-311++G(d,p)
 There are 45 shells and 112 basis functions
 A cutoff of  1.0D-14 yielded    914 shell pairs
 There are      5972 function pairs (      6415 Cartesian)
 Smallest overlap matrix eigenvalue = 7.73E-04
 Guess MOs from SCF MO coefficient file

 -----------------------------------------------------------------------
  General SCF calculation program by
  Eric Jon Sundstrom, Paul Horn, Yuezhi Mao, Dmitri Zuev, Alec White,
  David Stuck, Shaama M.S., Shane Yost, Joonho Lee, David Small,
  Daniel Levine, Susi Lehtola, Hugh Burton, Evgeny Epifanovsky
 -----------------------------------------------------------------------
 Hartree-Fock
 using 4 threads for integral computing
 -------------------------------------------------------
 OpenMP Integral computing Module                
 Release: version 2.0, May 2017, Q-Chem Inc. Pleasanton 
 -------------------------------------------------------
 A restricted SCF calculation will be
 performed using DIIS
 SCF converges when DIIS error is below 1.0e-08
 ---------------------------------------
  Cycle       Energy         DIIS error
 ---------------------------------------
    1   -1240.4588644321      2.17e-05  
    2   -1240.4588655455      5.73e-06  
    3   -1240.4588656388      2.36e-06  
    4   -1240.4588656515      6.60e-07  
    5   -1240.4588656533      2.76e-07  
    6   -1240.4588656538      1.23e-07  
    7   -1240.4588656539      5.86e-08  
    8   -1240.4588656540      2.13e-08  
    9   -1240.4588656540      6.91e-09  Convergence criterion met
 ---------------------------------------
 SCF time:   CPU 3.89s  wall 1.00s 
 SCF   energy in the final basis set =    -1240.4588656540
 Total energy in the final basis set =    -1240.4588656540


 ------------------------------------------------------------------------------

   CCMAN2: suite of methods based on coupled cluster
           and equation of motion theories.

   Components:
   * libvmm-1.3-trunk
     by Evgeny Epifanovsky, Ilya Kaliman.
   * libtensor-2.5-trunk
     by Evgeny Epifanovsky, Michael Wormit, Dmitry Zuev, Sam Manzer, 
        Ilya Kaliman.
   * libcc-2.5-trunk
     by Evgeny Epifanovsky, Arik Landau, Tomasz Kus, Kirill Khistyaev, 
        Dmitry Zuev, Prashant Manohar, Xintian Feng, Anna Krylov, 
        Matthew Goldey, Alec White, Thomas Jagau, Kaushik Nanda, 
        Anastasia Gunina, Alexander Kunitsa, Joonho Lee.

   CCMAN original authors:
   Anna I. Krylov, C. David Sherrill, Steven R. Gwaltney,
   Edward F. C. Byrd (2000)
   Sergey V. Levchenko, Lyudmila V. Slipchenko, Tao Wang,
   Ana-Maria C. Cristian (2003)
   Piotr A. Pieniazek, C. Melania Oana, Evgeny Epifanovsky (2007)
   Prashant Manohar (2009)

 ------------------------------------------------------------------------------


 Allocating and initializing 29808MB of RAM...
 Calculation will run on 4 cores.


 Alpha MOs, Restricted
 -- Occupied --                  
-104.86  -80.06  -80.03  -26.32  -10.59   -8.05   -8.05   -8.05
  1 A     2 A     3 A     4 A     5 A     6 A     7 A     8 A                  
 -7.594  -7.573  -5.487  -5.485  -5.484  -5.465  -5.464  -5.463
  9 A    10 A    11 A    12 A    13 A    14 A    15 A    16 A                  
 -1.623  -1.134  -0.927  -0.776  -0.697  -0.696  -0.623  -0.521
 17 A    18 A    19 A    20 A    21 A    22 A    23 A    24 A                  
 -0.512  -0.493  -0.403  -0.362
 25 A    26 A    27 A    28 A                                                  
 -- Virtual --                   
 -0.022   0.039   0.063   0.065   0.078   0.093   0.099   0.109
 29 A    30 A    31 A    32 A    33 A    34 A    35 A    36 A                  
  0.114   0.127   0.146   0.147   0.152   0.173   0.193   0.245
 37 A    38 A    39 A    40 A    41 A    42 A    43 A    44 A                  
  0.328   0.333   0.357   0.377   0.383   0.402   0.416   0.421
 45 A    46 A    47 A    48 A    49 A    50 A    51 A    52 A                  
  0.433   0.530   0.560   0.596   0.620   0.675   0.707   0.772
 53 A    54 A    55 A    56 A    57 A    58 A    59 A    60 A                  
  0.784   0.832   0.872   0.894   0.948   1.010   1.074   1.127
 61 A    62 A    63 A    64 A    65 A    66 A    67 A    68 A                  
  1.129   1.143   1.159   1.190   1.215   1.372   1.493   1.575
 69 A    70 A    71 A    72 A    73 A    74 A    75 A    76 A                  
  1.613   1.636   1.769   1.833   1.889   1.938   1.948   2.015
 77 A    78 A    79 A    80 A    81 A    82 A    83 A    84 A                  
  2.247   2.603   2.636   2.721   4.188   4.190   4.220   4.233
 85 A    86 A    87 A    88 A    89 A    90 A    91 A    92 A                  
  4.503   6.896   6.923   6.942   7.245   7.459  10.350  14.709
 93 A    94 A    95 A    96 A    97 A    98 A    99 A   100 A                  
 14.743  14.758  14.789  14.827  14.868  26.668  26.755  26.986
101 A   102 A   103 A   104 A   105 A   106 A   107 A   108 A                  
 68.737 165.842 166.066 219.205
109 A   110 A   111 A   112 A                                                  

 Beta MOs, Restricted
 -- Occupied --                  
-104.86  -80.06  -80.03  -26.32  -10.59   -8.05   -8.05   -8.05
  1 A     2 A     3 A     4 A     5 A     6 A     7 A     8 A                  
 -7.594  -7.573  -5.487  -5.485  -5.484  -5.465  -5.464  -5.463
  9 A    10 A    11 A    12 A    13 A    14 A    15 A    16 A                  
 -1.623  -1.134  -0.927  -0.776  -0.697  -0.696  -0.623  -0.521
 17 A    18 A    19 A    20 A    21 A    22 A    23 A    24 A                  
 -0.512  -0.493  -0.403  -0.362
 25 A    26 A    27 A    28 A                                                  
 -- Virtual --                   
 -0.022   0.039   0.063   0.065   0.078   0.093   0.099   0.109
 29 A    30 A    31 A    32 A    33 A    34 A    35 A    36 A                  
  0.114   0.127   0.146   0.147   0.152   0.173   0.193   0.245
 37 A    38 A    39 A    40 A    41 A    42 A    43 A    44 A                  
  0.328   0.333   0.357   0.377   0.383   0.402   0.416   0.421
 45 A    46 A    47 A    48 A    49 A    50 A    51 A    52 A                  
  0.433   0.530   0.560   0.596   0.620   0.675   0.707   0.772
 53 A    54 A    55 A    56 A    57 A    58 A    59 A    60 A                  
  0.784   0.832   0.872   0.894   0.948   1.010   1.074   1.127
 61 A    62 A    63 A    64 A    65 A    66 A    67 A    68 A                  
  1.129   1.143   1.159   1.190   1.215   1.372   1.493   1.575
 69 A    70 A    71 A    72 A    73 A    74 A    75 A    76 A                  
  1.613   1.636   1.769   1.833   1.889   1.938   1.948   2.015
 77 A    78 A    79 A    80 A    81 A    82 A    83 A    84 A                  
  2.247   2.603   2.636   2.721   4.188   4.190   4.220   4.233
 85 A    86 A    87 A    88 A    89 A    90 A    91 A    92 A                  
  4.503   6.896   6.923   6.942   7.245   7.459  10.350  14.709
 93 A    94 A    95 A    96 A    97 A    98 A    99 A   100 A                  
 14.743  14.758  14.789  14.827  14.868  26.668  26.755  26.986
101 A   102 A   103 A   104 A   105 A   106 A   107 A   108 A                  
 68.737 165.842 166.066 219.205
109 A   110 A   111 A   112 A                                                  

 Occupation and symmetry of molecular orbitals

 Point group: C1 (1 irreducible representation).

                           A     All 
 -------------------------------------
 All molecular orbitals:
  - Alpha                  112   112 
  - Beta                   112   112 
 -------------------------------------
 Alpha orbitals:
  - Frozen occupied        16    16  
  - Active occupied        12    12  
  - Active virtual         84    84  
  - Frozen virtual         0     0   
 -------------------------------------
 Beta orbitals:
  - Frozen occupied        16    16  
  - Active occupied        12    12  
  - Active virtual         84    84  
  - Frozen virtual         0     0   
 -------------------------------------

 Import integrals:   CPU 0.00 s  wall 0.00 s

 Import integrals:   CPU 19.29 s  wall 4.91 s

 MP2 amplitudes:   CPU 0.03 s  wall 0.02 s

Running a double precision version
           CCSD T amplitudes will be solved using DIIS.

           Start     Size      MaxIter   EConv     TConv     
           3         7         100       1.00e-07  1.00e-05  
 ------------------------------------------------------------------------------
           Energy (a.u.)   Ediff      Tdiff       Comment
 ------------------------------------------------------------------------------
         -1241.02546889                           
     1   -1241.03491124   9.44e-03   7.47e-01     
     2   -1241.05325488   1.83e-02   9.62e-02     
     3   -1241.05374712   4.92e-04   4.25e-02     
     4   -1241.05592225   2.18e-03   1.55e-02     Switched to DIIS steps.
     5   -1241.05672526   8.03e-04   1.37e-02     
     6   -1241.05676092   3.57e-05   2.73e-03     
     7   -1241.05675012   1.08e-05   1.37e-03     
     8   -1241.05674768   2.44e-06   2.47e-04     
     9   -1241.05674775   6.80e-08   1.15e-04     
    10   -1241.05674774   9.15e-09   3.07e-05     
    11   -1241.05674778   4.06e-08   1.40e-05     
    12   -1241.05674783   4.76e-08   8.69e-06     
 ------------------------------------------------------------------------------
         -1241.05674783                           CCSD T converged.

End of double precision
 SCF energy                 = -1240.45886565
 MP2 energy                 = -1241.02546889
 CCSD correlation energy     =    -0.59788218
 CCSD total energy           = -1241.05674783

 CCSD  T1^2 = 0.0113  T2^2 = 0.2631  Leading amplitudes:

 Amplitude    Orbitals with energies
  0.0226       22 (A) A                  ->    29 (A) A                   
              -0.6956                         -0.0220                     
  0.0226       22 (A) B                  ->    29 (A) B                   
              -0.6956                         -0.0220                     
 -0.0211       28 (A) A                  ->    49 (A) A                   
              -0.3623                          0.3825                     
 -0.0211       28 (A) B                  ->    49 (A) B                   
              -0.3623                          0.3825                     

 Amplitude    Orbitals with energies
 -0.1580       28 (A) A      28 (A) B    ->    29 (A) A      29 (A) B     
              -0.3623       -0.3623           -0.0220       -0.0220       
  0.1580       28 (A) A      28 (A) B    ->    29 (A) B      29 (A) A     
              -0.3623       -0.3623           -0.0220       -0.0220       
  0.1580       28 (A) B      28 (A) A    ->    29 (A) A      29 (A) B     
              -0.3623       -0.3623           -0.0220       -0.0220       
 -0.1580       28 (A) B      28 (A) A    ->    29 (A) B      29 (A) A     
              -0.3623       -0.3623           -0.0220       -0.0220       

 Computing CCSD intemediates for later calculations in double precision
 Finished.

Running a double precision version
           CCSD Lambda amplitudes will be solved using DIIS.
           Start     Size      MaxIter   EConv     LConv     
           3         7         100       1.00e-07  1.00e-05  
 ------------------------------------------------------------------------------
            Enorm      Ldiff       Comment
 ------------------------------------------------------------------------------
     1     6.14e-02   4.49e-02     
     2     1.66e-02   7.48e-03     
     3     6.94e-03   2.04e-03     
     4     3.84e-03   1.33e-03     Switched to DIIS steps.
     5     1.00e-03   7.61e-04     
     6     4.67e-04   1.53e-04     
     7     1.28e-04   4.54e-05     
     8     5.38e-05   3.89e-06     
     9     1.95e-05   2.94e-06     
    10     8.06e-06   1.49e-06     
    11     3.34e-06   5.08e-07     
    12     1.15e-06   2.85e-07     
    13     5.64e-07   4.91e-08     
    14     2.60e-07   5.00e-08     
    15     1.22e-07   1.31e-08     
    16     5.92e-08   6.40e-09     
 ------------------------------------------------------------------------------
                                   CCSD Lambda converged.

 Computing density matrices in double precision...
           Orbital response amplitudes will be solved using DIIS.
           Start     Size      MaxIter   EConv     LConv     
           3         7         100       1.00e-06  1.00e-06  
 ------------------------------------------------------------------------------
            Enorm      Ldiff       Comment
 ------------------------------------------------------------------------------
     1     8.06e-02   2.18e-03     
     2     4.53e-02   2.56e-02     
     3     3.93e-02   1.97e-02     
     4     8.51e-03   1.59e-02     Switched to DIIS steps.
     5     3.04e-03   5.83e-04     
     6     3.43e-04   5.51e-05     
     7     2.48e-04   3.35e-05     
     8     6.88e-05   7.35e-06     
     9     2.37e-05   4.49e-06     
    10     6.69e-06   2.31e-06     
    11     1.99e-06   3.53e-07     
    12     6.83e-07   1.33e-07     
 ------------------------------------------------------------------------------
                                   Orbital response converged.

 Computing density matrices... Done.
 CCSD calculation:   CPU 482.95 s  wall 128.74 s

 Transferring MO TPDM to AO TPDM
 Transferring g2_o1o1o1o1
 Transferring g2_o1o1o1v1
 Transferring g2_o1o1v1v1
 Transferring g2_o1v1o1v1
 Transferring g2_o1v1v1v1
 Transferring g2_v1v1v1v1
 Adding separable TPDM
 Computing TPDM gradient
 --------------------------------------------------------
 2e gradient
  Atom          X               Y               Z
 --------------------------------------------------------
    1         -2.813290       24.157827       -0.000000  
    2          8.526989      -21.739322        0.000000  
    3         17.415689        6.052805        0.000000  
    4        -23.129388       -8.471310        0.000000  
 --------------------------------------------------------
 --------------------------------------------------------
 Final gradient
  Atom          X               Y               Z
 --------------------------------------------------------
    1         -2.813290       24.157827       -0.000000  
    2          8.526989      -21.739322        0.000000  
    3         17.415689        6.052805        0.000000  
    4        -23.129388       -8.471310        0.000000  
 --------------------------------------------------------
 Analytic gradient from two-electron contribution:   CPU 127.20 s  wall 35.29 s

 Total ccman2 time:   CPU 633.54 s  wall 170.14 s


 --------------------------------------------------------------

                    Orbital Energies (a.u.)
 --------------------------------------------------------------

 Alpha MOs
 -- Occupied --
******* -80.057 -80.033 -26.324 -10.586  -8.054  -8.051  -8.051
 -7.594  -7.573  -5.487  -5.485  -5.484  -5.465  -5.464  -5.463
 -1.623  -1.134  -0.927  -0.776  -0.697  -0.696  -0.623  -0.521
 -0.512  -0.493  -0.403  -0.362
 -- Virtual --
 -0.022   0.039   0.063   0.065   0.078   0.093   0.099   0.109
  0.114   0.127   0.146   0.147   0.152   0.173   0.193   0.245
  0.328   0.333   0.357   0.377   0.383   0.402   0.416   0.421
  0.433   0.530   0.560   0.596   0.620   0.675   0.707   0.772
  0.784   0.832   0.872   0.894   0.948   1.010   1.074   1.127
  1.129   1.143   1.159   1.190   1.215   1.372   1.493   1.575
  1.613   1.636   1.769   1.833   1.889   1.938   1.948   2.015
  2.247   2.603   2.636   2.721   4.188   4.190   4.220   4.233
  4.503   6.896   6.923   6.942   7.245   7.459  10.350  14.709
 14.743  14.758  14.789  14.827  14.868  26.668  26.755  26.986
 68.737 165.842 166.066 219.205
 --------------------------------------------------------------

          Ground-State Mulliken Net Atomic Charges

     Atom                 Charge (a.u.)
  ----------------------------------------
      1 P                     0.158309
      2 P                     0.149618
      3 F                    -0.201070
      4 Cl                   -0.106856
  ----------------------------------------
  Sum of atomic charges =     0.000000

 -----------------------------------------------------------------
                    Cartesian Multipole Moments
 -----------------------------------------------------------------
    Charge (ESU x 10^10)
                -0.0000
    Dipole Moment (Debye)
         X       0.1440      Y       0.1226      Z       0.0000
       Tot       0.1891
    Quadrupole Moments (Debye-Ang)
        XX     -50.0780     XY      -1.5687     YY     -44.4132
        XZ      -0.0000     YZ      -0.0000     ZZ     -43.4681
    Octopole Moments (Debye-Ang^2)
       XXX       1.3023    XXY       3.7082    XYY      -2.8814
       YYY      -0.1050    XXZ       0.0000    XYZ       0.0000
       YYZ       0.0000    XZZ      -4.4763    YZZ      -0.2232
       ZZZ       0.0000
    Hexadecapole Moments (Debye-Ang^3)
      XXXX    -679.1639   XXXY       2.3823   XXYY    -129.9574
      XYYY       9.5671   YYYY    -171.5164   XXXZ       0.0000
      XXYZ      -0.0000   XYYZ      -0.0000   YYYZ      -0.0000
      XXZZ    -115.9096   XYZZ       1.6065   YYZZ     -37.9429
      XZZZ      -0.0000   YZZZ      -0.0000   ZZZZ     -60.2899
 -----------------------------------------------------------------
 DrvMan completing analytic gradient of the correlated energy
 Correlated dipole moment
            1
    1   0.0566466
    2   0.0482205
    3   0.0000000
 Energy read as -1241.056747831
 Full Analytical Gradient: (in a.u., or Hartree/Bohr)
             1             2             3             4
    1   -0.00053408    0.00027663    0.00001733    0.00024012
    2    0.00014178   -0.00031962    0.00000285    0.00017499
    3    0.00000000   -0.00000000   -0.00000000    0.00000000
 Gradient time:  CPU 0.67 s  wall 0.64 s
 ----------------------------------------------------------------
             Standard Nuclear Orientation (Angstroms)
    I     Atom           X                Y                Z
 ----------------------------------------------------------------
    1      P       0.2679613751    -0.8780308650     0.0000000000
    2      P      -1.0667521801     0.6741848926     0.0000000000
    3      F      -2.4465971203    -0.2042830939     0.0000000000
    4      Cl      2.0000727152     0.2888963195    -0.0000000000
 ----------------------------------------------------------------
 Nuclear Repulsion Energy =   253.7406766105 hartrees
 There are       28 alpha and       28 beta electrons

                       Distance Matrix (Angstroms)
             P (  1)   P (  2)   F (  3)
   P (  2)  2.047153
   F (  3)  2.796920  1.635750
   Cl(  4)  2.088523  3.090932  4.473935

 Requested basis set is 6-311++G(d,p)
 There are 45 shells and 112 basis functions
 A cutoff of  1.0D-14 yielded    914 shell pairs
 There are      5972 function pairs (      6415 Cartesian)
 Smallest overlap matrix eigenvalue = 7.72E-04
 Guess MOs from SCF MO coefficient file

 -----------------------------------------------------------------------
  General SCF calculation program by
  Eric Jon Sundstrom, Paul Horn, Yuezhi Mao, Dmitri Zuev, Alec White,
  David Stuck, Shaama M.S., Shane Yost, Joonho Lee, David Small,
  Daniel Levine, Susi Lehtola, Hugh Burton, Evgeny Epifanovsky
 -----------------------------------------------------------------------
 Hartree-Fock
 using 4 threads for integral computing
 -------------------------------------------------------
 OpenMP Integral computing Module                
 Release: version 2.0, May 2017, Q-Chem Inc. Pleasanton 
 -------------------------------------------------------
 A restricted SCF calculation will be
 performed using DIIS
 SCF converges when DIIS error is below 1.0e-08
 ---------------------------------------
  Cycle       Energy         DIIS error
 ---------------------------------------
    1   -1240.4588832464      1.48e-05  
    2   -1240.4588837691      3.75e-06  
    3   -1240.4588838153      1.54e-06  
    4   -1240.4588838214      4.61e-07  
    5   -1240.4588838224      2.18e-07  
    6   -1240.4588838226      8.44e-08  
    7   -1240.4588838227      3.46e-08  
    8   -1240.4588838227      1.32e-08  
    9   -1240.4588838227      5.31e-09  Convergence criterion met
 ---------------------------------------
 SCF time:   CPU 3.90s  wall 1.00s 
 SCF   energy in the final basis set =    -1240.4588838227
 Total energy in the final basis set =    -1240.4588838227


 ------------------------------------------------------------------------------

   CCMAN2: suite of methods based on coupled cluster
           and equation of motion theories.

   Components:
   * libvmm-1.3-trunk
     by Evgeny Epifanovsky, Ilya Kaliman.
   * libtensor-2.5-trunk
     by Evgeny Epifanovsky, Michael Wormit, Dmitry Zuev, Sam Manzer, 
        Ilya Kaliman.
   * libcc-2.5-trunk
     by Evgeny Epifanovsky, Arik Landau, Tomasz Kus, Kirill Khistyaev, 
        Dmitry Zuev, Prashant Manohar, Xintian Feng, Anna Krylov, 
        Matthew Goldey, Alec White, Thomas Jagau, Kaushik Nanda, 
        Anastasia Gunina, Alexander Kunitsa, Joonho Lee.

   CCMAN original authors:
   Anna I. Krylov, C. David Sherrill, Steven R. Gwaltney,
   Edward F. C. Byrd (2000)
   Sergey V. Levchenko, Lyudmila V. Slipchenko, Tao Wang,
   Ana-Maria C. Cristian (2003)
   Piotr A. Pieniazek, C. Melania Oana, Evgeny Epifanovsky (2007)
   Prashant Manohar (2009)

 ------------------------------------------------------------------------------


 Allocating and initializing 29808MB of RAM...
 Calculation will run on 4 cores.


 Alpha MOs, Restricted
 -- Occupied --                  
-104.86  -80.06  -80.03  -26.32  -10.59   -8.05   -8.05   -8.05
  1 A     2 A     3 A     4 A     5 A     6 A     7 A     8 A                  
 -7.594  -7.573  -5.486  -5.485  -5.484  -5.465  -5.464  -5.463
  9 A    10 A    11 A    12 A    13 A    14 A    15 A    16 A                  
 -1.623  -1.135  -0.927  -0.776  -0.697  -0.696  -0.623  -0.521
 17 A    18 A    19 A    20 A    21 A    22 A    23 A    24 A                  
 -0.512  -0.493  -0.403  -0.362
 25 A    26 A    27 A    28 A                                                  
 -- Virtual --                   
 -0.022   0.039   0.063   0.065   0.078   0.093   0.099   0.109
 29 A    30 A    31 A    32 A    33 A    34 A    35 A    36 A                  
  0.114   0.127   0.146   0.147   0.152   0.173   0.193   0.245
 37 A    38 A    39 A    40 A    41 A    42 A    43 A    44 A                  
  0.328   0.333   0.357   0.377   0.383   0.402   0.416   0.421
 45 A    46 A    47 A    48 A    49 A    50 A    51 A    52 A                  
  0.433   0.531   0.560   0.596   0.620   0.675   0.707   0.772
 53 A    54 A    55 A    56 A    57 A    58 A    59 A    60 A                  
  0.784   0.831   0.872   0.894   0.948   1.010   1.074   1.127
 61 A    62 A    63 A    64 A    65 A    66 A    67 A    68 A                  
  1.129   1.143   1.159   1.190   1.215   1.372   1.493   1.576
 69 A    70 A    71 A    72 A    73 A    74 A    75 A    76 A                  
  1.613   1.636   1.769   1.833   1.889   1.938   1.948   2.016
 77 A    78 A    79 A    80 A    81 A    82 A    83 A    84 A                  
  2.247   2.603   2.636   2.721   4.188   4.190   4.220   4.233
 85 A    86 A    87 A    88 A    89 A    90 A    91 A    92 A                  
  4.503   6.896   6.923   6.942   7.245   7.459  10.350  14.709
 93 A    94 A    95 A    96 A    97 A    98 A    99 A   100 A                  
 14.744  14.758  14.789  14.827  14.868  26.668  26.755  26.987
101 A   102 A   103 A   104 A   105 A   106 A   107 A   108 A                  
 68.737 165.842 166.066 219.205
109 A   110 A   111 A   112 A                                                  

 Beta MOs, Restricted
 -- Occupied --                  
-104.86  -80.06  -80.03  -26.32  -10.59   -8.05   -8.05   -8.05
  1 A     2 A     3 A     4 A     5 A     6 A     7 A     8 A                  
 -7.594  -7.573  -5.486  -5.485  -5.484  -5.465  -5.464  -5.463
  9 A    10 A    11 A    12 A    13 A    14 A    15 A    16 A                  
 -1.623  -1.135  -0.927  -0.776  -0.697  -0.696  -0.623  -0.521
 17 A    18 A    19 A    20 A    21 A    22 A    23 A    24 A                  
 -0.512  -0.493  -0.403  -0.362
 25 A    26 A    27 A    28 A                                                  
 -- Virtual --                   
 -0.022   0.039   0.063   0.065   0.078   0.093   0.099   0.109
 29 A    30 A    31 A    32 A    33 A    34 A    35 A    36 A                  
  0.114   0.127   0.146   0.147   0.152   0.173   0.193   0.245
 37 A    38 A    39 A    40 A    41 A    42 A    43 A    44 A                  
  0.328   0.333   0.357   0.377   0.383   0.402   0.416   0.421
 45 A    46 A    47 A    48 A    49 A    50 A    51 A    52 A                  
  0.433   0.531   0.560   0.596   0.620   0.675   0.707   0.772
 53 A    54 A    55 A    56 A    57 A    58 A    59 A    60 A                  
  0.784   0.831   0.872   0.894   0.948   1.010   1.074   1.127
 61 A    62 A    63 A    64 A    65 A    66 A    67 A    68 A                  
  1.129   1.143   1.159   1.190   1.215   1.372   1.493   1.576
 69 A    70 A    71 A    72 A    73 A    74 A    75 A    76 A                  
  1.613   1.636   1.769   1.833   1.889   1.938   1.948   2.016
 77 A    78 A    79 A    80 A    81 A    82 A    83 A    84 A                  
  2.247   2.603   2.636   2.721   4.188   4.190   4.220   4.233
 85 A    86 A    87 A    88 A    89 A    90 A    91 A    92 A                  
  4.503   6.896   6.923   6.942   7.245   7.459  10.350  14.709
 93 A    94 A    95 A    96 A    97 A    98 A    99 A   100 A                  
 14.744  14.758  14.789  14.827  14.868  26.668  26.755  26.987
101 A   102 A   103 A   104 A   105 A   106 A   107 A   108 A                  
 68.737 165.842 166.066 219.205
109 A   110 A   111 A   112 A                                                  

 Occupation and symmetry of molecular orbitals

 Point group: C1 (1 irreducible representation).

                           A     All 
 -------------------------------------
 All molecular orbitals:
  - Alpha                  112   112 
  - Beta                   112   112 
 -------------------------------------
 Alpha orbitals:
  - Frozen occupied        16    16  
  - Active occupied        12    12  
  - Active virtual         84    84  
  - Frozen virtual         0     0   
 -------------------------------------
 Beta orbitals:
  - Frozen occupied        16    16  
  - Active occupied        12    12  
  - Active virtual         84    84  
  - Frozen virtual         0     0   
 -------------------------------------

 Import integrals:   CPU 0.00 s  wall 0.00 s

 Import integrals:   CPU 19.31 s  wall 4.92 s

 MP2 amplitudes:   CPU 0.03 s  wall 0.02 s

Running a double precision version
           CCSD T amplitudes will be solved using DIIS.

           Start     Size      MaxIter   EConv     TConv     
           3         7         100       1.00e-07  1.00e-05  
 ------------------------------------------------------------------------------
           Energy (a.u.)   Ediff      Tdiff       Comment
 ------------------------------------------------------------------------------
         -1241.02547677                           
     1   -1241.03491882   9.44e-03   7.47e-01     
     2   -1241.05325732   1.83e-02   9.62e-02     
     3   -1241.05374911   4.92e-04   4.25e-02     
     4   -1241.05592303   2.17e-03   1.55e-02     Switched to DIIS steps.
     5   -1241.05672546   8.02e-04   1.37e-02     
     6   -1241.05676106   3.56e-05   2.73e-03     
     7   -1241.05675027   1.08e-05   1.37e-03     
     8   -1241.05674783   2.44e-06   2.47e-04     
     9   -1241.05674789   6.63e-08   1.15e-04     
    10   -1241.05674788   1.02e-08   3.06e-05     
    11   -1241.05674792   4.01e-08   1.40e-05     
    12   -1241.05674797   4.72e-08   8.63e-06     
 ------------------------------------------------------------------------------
         -1241.05674797                           CCSD T converged.

End of double precision
 SCF energy                 = -1240.45888382
 MP2 energy                 = -1241.02547677
 CCSD correlation energy     =    -0.59786415
 CCSD total energy           = -1241.05674797

 CCSD  T1^2 = 0.0113  T2^2 = 0.2630  Leading amplitudes:

 Amplitude    Orbitals with energies
 -0.0226       22 (A) A                  ->    29 (A) A                   
              -0.6956                         -0.0219                     
 -0.0226       22 (A) B                  ->    29 (A) B                   
              -0.6956                         -0.0219                     
 -0.0211       28 (A) A                  ->    49 (A) A                   
              -0.3623                          0.3825                     
 -0.0211       28 (A) B                  ->    49 (A) B                   
              -0.3623                          0.3825                     

 Amplitude    Orbitals with energies
 -0.1579       28 (A) A      28 (A) B    ->    29 (A) A      29 (A) B     
              -0.3623       -0.3623           -0.0219       -0.0219       
  0.1579       28 (A) A      28 (A) B    ->    29 (A) B      29 (A) A     
              -0.3623       -0.3623           -0.0219       -0.0219       
  0.1579       28 (A) B      28 (A) A    ->    29 (A) A      29 (A) B     
              -0.3623       -0.3623           -0.0219       -0.0219       
 -0.1579       28 (A) B      28 (A) A    ->    29 (A) B      29 (A) A     
              -0.3623       -0.3623           -0.0219       -0.0219       

 Computing CCSD intemediates for later calculations in double precision
 Finished.

Running a double precision version
           CCSD Lambda amplitudes will be solved using DIIS.
           Start     Size      MaxIter   EConv     LConv     
           3         7         100       1.00e-07  1.00e-05  
 ------------------------------------------------------------------------------
            Enorm      Ldiff       Comment
 ------------------------------------------------------------------------------
     1     6.14e-02   4.48e-02     
     2     1.66e-02   7.47e-03     
     3     6.94e-03   2.03e-03     
     4     3.84e-03   1.32e-03     Switched to DIIS steps.
     5     1.00e-03   7.61e-04     
     6     4.67e-04   1.53e-04     
     7     1.28e-04   4.53e-05     
     8     5.38e-05   3.88e-06     
     9     1.95e-05   2.94e-06     
    10     8.06e-06   1.49e-06     
    11     3.35e-06   5.07e-07     
    12     1.16e-06   2.84e-07     
    13     5.68e-07   4.88e-08     
    14     2.62e-07   4.99e-08     
    15     1.22e-07   1.29e-08     
    16     5.94e-08   6.32e-09     
 ------------------------------------------------------------------------------
                                   CCSD Lambda converged.

 Computing density matrices in double precision...
           Orbital response amplitudes will be solved using DIIS.
           Start     Size      MaxIter   EConv     LConv     
           3         7         100       1.00e-06  1.00e-06  
 ------------------------------------------------------------------------------
            Enorm      Ldiff       Comment
 ------------------------------------------------------------------------------
     1     8.06e-02   2.18e-03     
     2     4.53e-02   2.56e-02     
     3     3.94e-02   1.97e-02     
     4     8.57e-03   1.59e-02     Switched to DIIS steps.
     5     3.04e-03   5.70e-04     
     6     3.42e-04   5.81e-05     
     7     2.47e-04   3.38e-05     
     8     6.85e-05   7.38e-06     
     9     2.36e-05   4.45e-06     
    10     6.68e-06   2.29e-06     
    11     1.98e-06   3.49e-07     
    12     6.79e-07   1.33e-07     
 ------------------------------------------------------------------------------
                                   Orbital response converged.

 Computing density matrices... Done.
 CCSD calculation:   CPU 482.43 s  wall 128.63 s

 Transferring MO TPDM to AO TPDM
 Transferring g2_o1o1o1o1
 Transferring g2_o1o1o1v1
 Transferring g2_o1o1v1v1
 Transferring g2_o1v1o1v1
 Transferring g2_o1v1v1v1
 Transferring g2_v1v1v1v1
 Adding separable TPDM
 Computing TPDM gradient
 --------------------------------------------------------
 2e gradient
  Atom          X               Y               Z
 --------------------------------------------------------
    1         -2.809598       24.151256        0.000000  
    2          8.536269      -21.727558       -0.000000  
    3         17.417462        6.054650        0.000000  
    4        -23.144133       -8.478348       -0.000000  
 --------------------------------------------------------
 --------------------------------------------------------
 Final gradient
  Atom          X               Y               Z
 --------------------------------------------------------
    1         -2.809598       24.151256        0.000000  
    2          8.536269      -21.727558       -0.000000  
    3         17.417462        6.054650        0.000000  
    4        -23.144133       -8.478348       -0.000000  
 --------------------------------------------------------
 Analytic gradient from two-electron contribution:   CPU 132.31 s  wall 36.56 s

 Total ccman2 time:   CPU 638.01 s  wall 171.28 s


 --------------------------------------------------------------

                    Orbital Energies (a.u.)
 --------------------------------------------------------------

 Alpha MOs
 -- Occupied --
******* -80.057 -80.033 -26.324 -10.586  -8.054  -8.051  -8.051
 -7.594  -7.573  -5.486  -5.485  -5.484  -5.465  -5.464  -5.463
 -1.623  -1.135  -0.927  -0.776  -0.697  -0.696  -0.623  -0.521
 -0.512  -0.493  -0.403  -0.362
 -- Virtual --
 -0.022   0.039   0.063   0.065   0.078   0.093   0.099   0.109
  0.114   0.127   0.146   0.147   0.152   0.173   0.193   0.245
  0.328   0.333   0.357   0.377   0.383   0.402   0.416   0.421
  0.433   0.531   0.560   0.596   0.620   0.675   0.707   0.772
  0.784   0.831   0.872   0.894   0.948   1.010   1.074   1.127
  1.129   1.143   1.159   1.190   1.215   1.372   1.493   1.576
  1.613   1.636   1.769   1.833   1.889   1.938   1.948   2.016
  2.247   2.603   2.636   2.721   4.188   4.190   4.220   4.233
  4.503   6.896   6.923   6.942   7.245   7.459  10.350  14.709
 14.744  14.758  14.789  14.827  14.868  26.668  26.755  26.987
 68.737 165.842 166.066 219.205
 --------------------------------------------------------------

          Ground-State Mulliken Net Atomic Charges

     Atom                 Charge (a.u.)
  ----------------------------------------
      1 P                     0.157552
      2 P                     0.149499
      3 F                    -0.201058
      4 Cl                   -0.105994
  ----------------------------------------
  Sum of atomic charges =     0.000000

 -----------------------------------------------------------------
                    Cartesian Multipole Moments
 -----------------------------------------------------------------
    Charge (ESU x 10^10)
                -0.0000
    Dipole Moment (Debye)
         X       0.1512      Y       0.1247      Z       0.0000
       Tot       0.1960
    Quadrupole Moments (Debye-Ang)
        XX     -50.0660     XY      -1.5655     YY     -44.4207
        XZ       0.0000     YZ       0.0000     ZZ     -43.4665
    Octopole Moments (Debye-Ang^2)
       XXX       1.3021    XXY       3.6927    XYY      -2.8861
       YYY      -0.1371    XXZ       0.0000    XYZ       0.0000
       YYZ       0.0000    XZZ      -4.4797    YZZ      -0.2360
       ZZZ       0.0000
    Hexadecapole Moments (Debye-Ang^3)
      XXXX    -679.0959   XXXY       2.4105   XXYY    -129.9454
      XYYY       9.6032   YYYY    -171.4162   XXXZ       0.0000
      XXYZ       0.0000   XYYZ       0.0000   YYYZ       0.0000
      XXZZ    -115.9040   XYZZ       1.6179   YYZZ     -37.9250
      XZZZ       0.0000   YZZZ       0.0000   ZZZZ     -60.2886
 -----------------------------------------------------------------
 DrvMan completing analytic gradient of the correlated energy
 Correlated dipole moment
            1
    1   0.0594788
    2   0.0490548
    3   0.0000000
 Energy read as -1241.056747970
 Full Analytical Gradient: (in a.u., or Hartree/Bohr)
             1             2             3             4
    1   -0.00021808    0.00031652   -0.00004886   -0.00004957
    2    0.00046451   -0.00044329    0.00003472   -0.00005593
    3    0.00000000   -0.00000000    0.00000000   -0.00000000
 Gradient time:  CPU 0.67 s  wall 0.64 s
 ----------------------------------------------------------------
             Standard Nuclear Orientation (Angstroms)
    I     Atom           X                Y                Z
 ----------------------------------------------------------------
    1      P       0.2679613751    -0.8800308650     0.0000000000
    2      P      -1.0667521801     0.6741848926     0.0000000000
    3      F      -2.4465971203    -0.2042830939     0.0000000000
    4      Cl      2.0000727152     0.2888963195    -0.0000000000
 ----------------------------------------------------------------
 Nuclear Repulsion Energy =   253.6586360629 hartrees
 There are       28 alpha and       28 beta electrons

                       Distance Matrix (Angstroms)
             P (  1)   P (  2)   F (  3)
   P (  2)  2.048670
   F (  3)  2.797403  1.635750
   Cl(  4)  2.089641  3.090932  4.473935

 Requested basis set is 6-311++G(d,p)
 There are 45 shells and 112 basis functions
 A cutoff of  1.0D-14 yielded    914 shell pairs
 There are      5972 function pairs (      6415 Cartesian)
 Smallest overlap matrix eigenvalue = 7.75E-04
 Guess MOs from SCF MO coefficient file

 -----------------------------------------------------------------------
  General SCF calculation program by
  Eric Jon Sundstrom, Paul Horn, Yuezhi Mao, Dmitri Zuev, Alec White,
  David Stuck, Shaama M.S., Shane Yost, Joonho Lee, David Small,
  Daniel Levine, Susi Lehtola, Hugh Burton, Evgeny Epifanovsky
 -----------------------------------------------------------------------
 Hartree-Fock
 using 4 threads for integral computing
 -------------------------------------------------------
 OpenMP Integral computing Module                
 Release: version 2.0, May 2017, Q-Chem Inc. Pleasanton 
 -------------------------------------------------------
 A restricted SCF calculation will be
 performed using DIIS
 SCF converges when DIIS error is below 1.0e-08
 ---------------------------------------
  Cycle       Energy         DIIS error
 ---------------------------------------
    1   -1240.4588073522      1.95e-05  
    2   -1240.4588082853      5.16e-06  
    3   -1240.4588083782      2.20e-06  
    4   -1240.4588083916      7.39e-07  
    5   -1240.4588083936      2.98e-07  
    6   -1240.4588083940      8.92e-08  
    7   -1240.4588083940      3.49e-08  
    8   -1240.4588083941      1.56e-08  
    9   -1240.4588083941      6.63e-09  Convergence criterion met
 ---------------------------------------
 SCF time:   CPU 3.89s  wall 1.00s 
 SCF   energy in the final basis set =    -1240.4588083941
 Total energy in the final basis set =    -1240.4588083941


 ------------------------------------------------------------------------------

   CCMAN2: suite of methods based on coupled cluster
           and equation of motion theories.

   Components:
   * libvmm-1.3-trunk
     by Evgeny Epifanovsky, Ilya Kaliman.
   * libtensor-2.5-trunk
     by Evgeny Epifanovsky, Michael Wormit, Dmitry Zuev, Sam Manzer, 
        Ilya Kaliman.
   * libcc-2.5-trunk
     by Evgeny Epifanovsky, Arik Landau, Tomasz Kus, Kirill Khistyaev, 
        Dmitry Zuev, Prashant Manohar, Xintian Feng, Anna Krylov, 
        Matthew Goldey, Alec White, Thomas Jagau, Kaushik Nanda, 
        Anastasia Gunina, Alexander Kunitsa, Joonho Lee.

   CCMAN original authors:
   Anna I. Krylov, C. David Sherrill, Steven R. Gwaltney,
   Edward F. C. Byrd (2000)
   Sergey V. Levchenko, Lyudmila V. Slipchenko, Tao Wang,
   Ana-Maria C. Cristian (2003)
   Piotr A. Pieniazek, C. Melania Oana, Evgeny Epifanovsky (2007)
   Prashant Manohar (2009)

 ------------------------------------------------------------------------------


 Allocating and initializing 29808MB of RAM...
 Calculation will run on 4 cores.


 Alpha MOs, Restricted
 -- Occupied --                  
-104.86  -80.06  -80.03  -26.32  -10.59   -8.05   -8.05   -8.05
  1 A     2 A     3 A     4 A     5 A     6 A     7 A     8 A                  
 -7.594  -7.573  -5.487  -5.485  -5.485  -5.465  -5.464  -5.464
  9 A    10 A    11 A    12 A    13 A    14 A    15 A    16 A                  
 -1.623  -1.134  -0.927  -0.776  -0.697  -0.696  -0.623  -0.521
 17 A    18 A    19 A    20 A    21 A    22 A    23 A    24 A                  
 -0.512  -0.493  -0.403  -0.362
 25 A    26 A    27 A    28 A                                                  
 -- Virtual --                   
 -0.022   0.039   0.063   0.065   0.078   0.093   0.099   0.109
 29 A    30 A    31 A    32 A    33 A    34 A    35 A    36 A                  
  0.114   0.127   0.146   0.147   0.152   0.173   0.192   0.245
 37 A    38 A    39 A    40 A    41 A    42 A    43 A    44 A                  
  0.328   0.333   0.357   0.377   0.383   0.402   0.416   0.421
 45 A    46 A    47 A    48 A    49 A    50 A    51 A    52 A                  
  0.433   0.530   0.560   0.596   0.620   0.675   0.707   0.772
 53 A    54 A    55 A    56 A    57 A    58 A    59 A    60 A                  
  0.784   0.831   0.872   0.894   0.948   1.010   1.073   1.127
 61 A    62 A    63 A    64 A    65 A    66 A    67 A    68 A                  
  1.129   1.143   1.159   1.190   1.215   1.371   1.493   1.575
 69 A    70 A    71 A    72 A    73 A    74 A    75 A    76 A                  
  1.613   1.636   1.769   1.833   1.889   1.938   1.948   2.015
 77 A    78 A    79 A    80 A    81 A    82 A    83 A    84 A                  
  2.247   2.603   2.636   2.721   4.188   4.190   4.220   4.233
 85 A    86 A    87 A    88 A    89 A    90 A    91 A    92 A                  
  4.503   6.896   6.923   6.942   7.245   7.459  10.350  14.709
 93 A    94 A    95 A    96 A    97 A    98 A    99 A   100 A                  
 14.743  14.757  14.789  14.827  14.868  26.668  26.755  26.987
101 A   102 A   103 A   104 A   105 A   106 A   107 A   108 A                  
 68.737 165.842 166.065 219.205
109 A   110 A   111 A   112 A                                                  

 Beta MOs, Restricted
 -- Occupied --                  
-104.86  -80.06  -80.03  -26.32  -10.59   -8.05   -8.05   -8.05
  1 A     2 A     3 A     4 A     5 A     6 A     7 A     8 A                  
 -7.594  -7.573  -5.487  -5.485  -5.485  -5.465  -5.464  -5.464
  9 A    10 A    11 A    12 A    13 A    14 A    15 A    16 A                  
 -1.623  -1.134  -0.927  -0.776  -0.697  -0.696  -0.623  -0.521
 17 A    18 A    19 A    20 A    21 A    22 A    23 A    24 A                  
 -0.512  -0.493  -0.403  -0.362
 25 A    26 A    27 A    28 A                                                  
 -- Virtual --                   
 -0.022   0.039   0.063   0.065   0.078   0.093   0.099   0.109
 29 A    30 A    31 A    32 A    33 A    34 A    35 A    36 A                  
  0.114   0.127   0.146   0.147   0.152   0.173   0.192   0.245
 37 A    38 A    39 A    40 A    41 A    42 A    43 A    44 A                  
  0.328   0.333   0.357   0.377   0.383   0.402   0.416   0.421
 45 A    46 A    47 A    48 A    49 A    50 A    51 A    52 A                  
  0.433   0.530   0.560   0.596   0.620   0.675   0.707   0.772
 53 A    54 A    55 A    56 A    57 A    58 A    59 A    60 A                  
  0.784   0.831   0.872   0.894   0.948   1.010   1.073   1.127
 61 A    62 A    63 A    64 A    65 A    66 A    67 A    68 A                  
  1.129   1.143   1.159   1.190   1.215   1.371   1.493   1.575
 69 A    70 A    71 A    72 A    73 A    74 A    75 A    76 A                  
  1.613   1.636   1.769   1.833   1.889   1.938   1.948   2.015
 77 A    78 A    79 A    80 A    81 A    82 A    83 A    84 A                  
  2.247   2.603   2.636   2.721   4.188   4.190   4.220   4.233
 85 A    86 A    87 A    88 A    89 A    90 A    91 A    92 A                  
  4.503   6.896   6.923   6.942   7.245   7.459  10.350  14.709
 93 A    94 A    95 A    96 A    97 A    98 A    99 A   100 A                  
 14.743  14.757  14.789  14.827  14.868  26.668  26.755  26.987
101 A   102 A   103 A   104 A   105 A   106 A   107 A   108 A                  
 68.737 165.842 166.065 219.205
109 A   110 A   111 A   112 A                                                  

 Occupation and symmetry of molecular orbitals

 Point group: C1 (1 irreducible representation).

                           A     All 
 -------------------------------------
 All molecular orbitals:
  - Alpha                  112   112 
  - Beta                   112   112 
 -------------------------------------
 Alpha orbitals:
  - Frozen occupied        16    16  
  - Active occupied        12    12  
  - Active virtual         84    84  
  - Frozen virtual         0     0   
 -------------------------------------
 Beta orbitals:
  - Frozen occupied        16    16  
  - Active occupied        12    12  
  - Active virtual         84    84  
  - Frozen virtual         0     0   
 -------------------------------------

 Import integrals:   CPU 0.00 s  wall 0.00 s

 Import integrals:   CPU 19.35 s  wall 4.96 s

 MP2 amplitudes:   CPU 0.03 s  wall 0.02 s

Running a double precision version
           CCSD T amplitudes will be solved using DIIS.

           Start     Size      MaxIter   EConv     TConv     
           3         7         100       1.00e-07  1.00e-05  
 ------------------------------------------------------------------------------
           Energy (a.u.)   Ediff      Tdiff       Comment
 ------------------------------------------------------------------------------
         -1241.02548009                           
     1   -1241.03489830   9.42e-03   7.47e-01     
     2   -1241.05325374   1.84e-02   9.62e-02     
     3   -1241.05374412   4.90e-04   4.25e-02     
     4   -1241.05592166   2.18e-03   1.56e-02     Switched to DIIS steps.
     5   -1241.05672564   8.04e-04   1.37e-02     
     6   -1241.05676144   3.58e-05   2.74e-03     
     7   -1241.05675059   1.09e-05   1.37e-03     
     8   -1241.05674813   2.45e-06   2.47e-04     
     9   -1241.05674820   6.94e-08   1.15e-04     
    10   -1241.05674819   9.89e-09   3.08e-05     
    11   -1241.05674823   4.04e-08   1.41e-05     
    12   -1241.05674828   4.79e-08   8.72e-06     
 ------------------------------------------------------------------------------
         -1241.05674828                           CCSD T converged.

End of double precision
 SCF energy                 = -1240.45880839
 MP2 energy                 = -1241.02548009
 CCSD correlation energy     =    -0.59793989
 CCSD total energy           = -1241.05674828

 CCSD  T1^2 = 0.0114  T2^2 = 0.2632  Leading amplitudes:

 Amplitude    Orbitals with energies
  0.0226       22 (A) A                  ->    29 (A) A                   
              -0.6956                         -0.0222                     
  0.0226       22 (A) B                  ->    29 (A) B                   
              -0.6956                         -0.0222                     
 -0.0212       28 (A) A                  ->    49 (A) A                   
              -0.3621                          0.3826                     
 -0.0212       28 (A) B                  ->    49 (A) B                   
              -0.3621                          0.3826                     

 Amplitude    Orbitals with energies
 -0.1583       28 (A) A      28 (A) B    ->    29 (A) A      29 (A) B     
              -0.3621       -0.3621           -0.0222       -0.0222       
  0.1583       28 (A) A      28 (A) B    ->    29 (A) B      29 (A) A     
              -0.3621       -0.3621           -0.0222       -0.0222       
  0.1583       28 (A) B      28 (A) A    ->    29 (A) A      29 (A) B     
              -0.3621       -0.3621           -0.0222       -0.0222       
 -0.1583       28 (A) B      28 (A) A    ->    29 (A) B      29 (A) A     
              -0.3621       -0.3621           -0.0222       -0.0222       

 Computing CCSD intemediates for later calculations in double precision
 Finished.

Running a double precision version
           CCSD Lambda amplitudes will be solved using DIIS.
           Start     Size      MaxIter   EConv     LConv     
           3         7         100       1.00e-07  1.00e-05  
 ------------------------------------------------------------------------------
            Enorm      Ldiff       Comment
 ------------------------------------------------------------------------------
     1     6.15e-02   4.49e-02     
     2     1.66e-02   7.48e-03     
     3     6.95e-03   2.04e-03     
     4     3.84e-03   1.33e-03     Switched to DIIS steps.
     5     1.01e-03   7.63e-04     
     6     4.68e-04   1.54e-04     
     7     1.28e-04   4.57e-05     
     8     5.38e-05   3.94e-06     
     9     1.95e-05   2.92e-06     
    10     8.06e-06   1.49e-06     
    11     3.34e-06   5.10e-07     
    12     1.15e-06   2.87e-07     
    13     5.62e-07   4.99e-08     
    14     2.58e-07   5.05e-08     
    15     1.21e-07   1.32e-08     
    16     5.90e-08   6.49e-09     
 ------------------------------------------------------------------------------
                                   CCSD Lambda converged.

 Computing density matrices in double precision...
           Orbital response amplitudes will be solved using DIIS.
           Start     Size      MaxIter   EConv     LConv     
           3         7         100       1.00e-06  1.00e-06  
 ------------------------------------------------------------------------------
            Enorm      Ldiff       Comment
 ------------------------------------------------------------------------------
     1     8.07e-02   2.17e-03     
     2     4.53e-02   2.56e-02     
     3     3.93e-02   1.97e-02     
     4     8.52e-03   1.59e-02     Switched to DIIS steps.
     5     3.05e-03   5.86e-04     
     6     3.43e-04   5.33e-05     
     7     2.50e-04   3.34e-05     
     8     6.95e-05   7.31e-06     
     9     2.39e-05   4.51e-06     
    10     6.76e-06   2.32e-06     
    11     2.01e-06   3.53e-07     
    12     6.88e-07   1.33e-07     
 ------------------------------------------------------------------------------
                                   Orbital response converged.

 Computing density matrices... Done.
 CCSD calculation:   CPU 483.53 s  wall 128.92 s

 Transferring MO TPDM to AO TPDM
 Transferring g2_o1o1o1o1
 Transferring g2_o1o1o1v1
 Transferring g2_o1o1v1v1
 Transferring g2_o1v1o1v1
 Transferring g2_o1v1v1v1
 Transferring g2_v1v1v1v1
 Adding separable TPDM
 Computing TPDM gradient
 --------------------------------------------------------
 2e gradient
  Atom          X               Y               Z
 --------------------------------------------------------
    1         -2.803392       24.156430        0.000000  
    2          8.515322      -21.726948       -0.000000  
    3         17.410392        6.053239       -0.000000  
    4        -23.122322       -8.482722       -0.000000  
 --------------------------------------------------------
 --------------------------------------------------------
 Final gradient
  Atom          X               Y               Z
 --------------------------------------------------------
    1         -2.803392       24.156430        0.000000  
    2          8.515322      -21.726948       -0.000000  
    3         17.410392        6.053239       -0.000000  
    4        -23.122322       -8.482722       -0.000000  
 --------------------------------------------------------
 Analytic gradient from two-electron contribution:   CPU 128.37 s  wall 35.66 s

 Total ccman2 time:   CPU 635.29 s  wall 170.74 s


 --------------------------------------------------------------

                    Orbital Energies (a.u.)
 --------------------------------------------------------------

 Alpha MOs
 -- Occupied --
******* -80.057 -80.033 -26.324 -10.586  -8.054  -8.051  -8.051
 -7.594  -7.573  -5.487  -5.485  -5.485  -5.465  -5.464  -5.464
 -1.623  -1.134  -0.927  -0.776  -0.697  -0.696  -0.623  -0.521
 -0.512  -0.493  -0.403  -0.362
 -- Virtual --
 -0.022   0.039   0.063   0.065   0.078   0.093   0.099   0.109
  0.114   0.127   0.146   0.147   0.152   0.173   0.192   0.245
  0.328   0.333   0.357   0.377   0.383   0.402   0.416   0.421
  0.433   0.530   0.560   0.596   0.620   0.675   0.707   0.772
  0.784   0.831   0.872   0.894   0.948   1.010   1.073   1.127
  1.129   1.143   1.159   1.190   1.215   1.371   1.493   1.575
  1.613   1.636   1.769   1.833   1.889   1.938   1.948   2.015
  2.247   2.603   2.636   2.721   4.188   4.190   4.220   4.233
  4.503   6.896   6.923   6.942   7.245   7.459  10.350  14.709
 14.743  14.757  14.789  14.827  14.868  26.668  26.755  26.987
 68.737 165.842 166.065 219.205
 --------------------------------------------------------------

          Ground-State Mulliken Net Atomic Charges

     Atom                 Charge (a.u.)
  ----------------------------------------
      1 P                     0.158061
      2 P                     0.149706
      3 F                    -0.201047
      4 Cl                   -0.106720
  ----------------------------------------
  Sum of atomic charges =     0.000000

 -----------------------------------------------------------------
                    Cartesian Multipole Moments
 -----------------------------------------------------------------
    Charge (ESU x 10^10)
                 0.0000
    Dipole Moment (Debye)
         X       0.1445      Y       0.1219      Z       0.0000
       Tot       0.1890
    Quadrupole Moments (Debye-Ang)
        XX     -50.0795     XY      -1.5704     YY     -44.4102
        XZ       0.0000     YZ       0.0000     ZZ     -43.4721
    Octopole Moments (Debye-Ang^2)
       XXX       1.2612    XXY       3.7218    XYY      -2.8946
       YYY      -0.0651    XXZ       0.0000    XYZ       0.0000
       YYZ       0.0000    XZZ      -4.4863    YZZ      -0.2101
       ZZZ       0.0000
    Hexadecapole Moments (Debye-Ang^3)
      XXXX    -679.2439   XXXY       2.4180   XXYY    -129.9763
      XYYY       9.6151   YYYY    -171.6467   XXXZ       0.0000
      XXYZ       0.0000   XYYZ       0.0000   YYYZ       0.0000
      XXZZ    -115.9191   XYZZ       1.6220   YYZZ     -37.9697
      XZZZ       0.0000   YZZZ       0.0000   ZZZZ     -60.3068
 -----------------------------------------------------------------
 DrvMan completing analytic gradient of the correlated energy
 Correlated dipole moment
            1
    1   0.0568359
    2   0.0479582
    3   0.0000000
 Energy read as -1241.056748280
 Full Analytical Gradient: (in a.u., or Hartree/Bohr)
             1             2             3             4
    1   -0.00010056   -0.00004933    0.00001023    0.00013967
    2   -0.00029878    0.00016196   -0.00001634    0.00015317
    3    0.00000000   -0.00000000    0.00000000   -0.00000000
 Gradient time:  CPU 0.67 s  wall 0.64 s
 ----------------------------------------------------------------
             Standard Nuclear Orientation (Angstroms)
    I     Atom           X                Y                Z
 ----------------------------------------------------------------
    1      P       0.2679613751    -0.8790308650     0.0010000000
    2      P      -1.0667521801     0.6741848926     0.0000000000
    3      F      -2.4465971203    -0.2042830939     0.0000000000
    4      Cl      2.0000727152     0.2888963195    -0.0000000000
 ----------------------------------------------------------------
 Nuclear Repulsion Energy =   253.6996371515 hartrees
 There are       28 alpha and       28 beta electrons

                       Distance Matrix (Angstroms)
             P (  1)   P (  2)   F (  3)
   P (  2)  2.047911
   F (  3)  2.797162  1.635750
   Cl(  4)  2.089082  3.090932  4.473935

 Requested basis set is 6-311++G(d,p)
 There are 45 shells and 112 basis functions
 A cutoff of  1.0D-14 yielded    914 shell pairs
 There are      5972 function pairs (      6415 Cartesian)
 Smallest overlap matrix eigenvalue = 7.74E-04
 Guess MOs from SCF MO coefficient file

 -----------------------------------------------------------------------
  General SCF calculation program by
  Eric Jon Sundstrom, Paul Horn, Yuezhi Mao, Dmitri Zuev, Alec White,
  David Stuck, Shaama M.S., Shane Yost, Joonho Lee, David Small,
  Daniel Levine, Susi Lehtola, Hugh Burton, Evgeny Epifanovsky
 -----------------------------------------------------------------------
 Hartree-Fock
 using 4 threads for integral computing
 -------------------------------------------------------
 OpenMP Integral computing Module                
 Release: version 2.0, May 2017, Q-Chem Inc. Pleasanton 
 -------------------------------------------------------
 A restricted SCF calculation will be
 performed using DIIS
 SCF converges when DIIS error is below 1.0e-08
 ---------------------------------------
  Cycle       Energy         DIIS error
 ---------------------------------------
    1   -1240.4588459830      1.23e-05  
    2   -1240.4588464157      3.43e-06  
    3   -1240.4588464722      1.42e-06  
    4   -1240.4588464806      5.82e-07  
    5   -1240.4588464828      2.87e-07  
    6   -1240.4588464835      1.46e-07  
    7   -1240.4588464838      6.56e-08  
    8   -1240.4588464839      2.10e-08  
    9   -1240.4588464839      7.47e-09  Convergence criterion met
 ---------------------------------------
 SCF time:   CPU 3.90s  wall 1.00s 
 SCF   energy in the final basis set =    -1240.4588464839
 Total energy in the final basis set =    -1240.4588464839


 ------------------------------------------------------------------------------

   CCMAN2: suite of methods based on coupled cluster
           and equation of motion theories.

   Components:
   * libvmm-1.3-trunk
     by Evgeny Epifanovsky, Ilya Kaliman.
   * libtensor-2.5-trunk
     by Evgeny Epifanovsky, Michael Wormit, Dmitry Zuev, Sam Manzer, 
        Ilya Kaliman.
   * libcc-2.5-trunk
     by Evgeny Epifanovsky, Arik Landau, Tomasz Kus, Kirill Khistyaev, 
        Dmitry Zuev, Prashant Manohar, Xintian Feng, Anna Krylov, 
        Matthew Goldey, Alec White, Thomas Jagau, Kaushik Nanda, 
        Anastasia Gunina, Alexander Kunitsa, Joonho Lee.

   CCMAN original authors:
   Anna I. Krylov, C. David Sherrill, Steven R. Gwaltney,
   Edward F. C. Byrd (2000)
   Sergey V. Levchenko, Lyudmila V. Slipchenko, Tao Wang,
   Ana-Maria C. Cristian (2003)
   Piotr A. Pieniazek, C. Melania Oana, Evgeny Epifanovsky (2007)
   Prashant Manohar (2009)

 ------------------------------------------------------------------------------


 Allocating and initializing 29808MB of RAM...
 Calculation will run on 4 cores.


 Alpha MOs, Restricted
 -- Occupied --                  
-104.86  -80.06  -80.03  -26.32  -10.59   -8.05   -8.05   -8.05
  1 A     2 A     3 A     4 A     5 A     6 A     7 A     8 A                  
 -7.594  -7.573  -5.487  -5.485  -5.484  -5.465  -5.464  -5.463
  9 A    10 A    11 A    12 A    13 A    14 A    15 A    16 A                  
 -1.623  -1.134  -0.927  -0.776  -0.697  -0.696  -0.623  -0.521
 17 A    18 A    19 A    20 A    21 A    22 A    23 A    24 A                  
 -0.512  -0.493  -0.403  -0.362
 25 A    26 A    27 A    28 A                                                  
 -- Virtual --                   
 -0.022   0.039   0.063   0.065   0.078   0.093   0.099   0.109
 29 A    30 A    31 A    32 A    33 A    34 A    35 A    36 A                  
  0.114   0.127   0.146   0.147   0.152   0.173   0.193   0.245
 37 A    38 A    39 A    40 A    41 A    42 A    43 A    44 A                  
  0.328   0.333   0.357   0.377   0.383   0.402   0.416   0.421
 45 A    46 A    47 A    48 A    49 A    50 A    51 A    52 A                  
  0.433   0.530   0.560   0.596   0.620   0.675   0.707   0.772
 53 A    54 A    55 A    56 A    57 A    58 A    59 A    60 A                  
  0.784   0.831   0.872   0.894   0.948   1.010   1.074   1.127
 61 A    62 A    63 A    64 A    65 A    66 A    67 A    68 A                  
  1.129   1.143   1.159   1.190   1.215   1.372   1.493   1.575
 69 A    70 A    71 A    72 A    73 A    74 A    75 A    76 A                  
  1.613   1.636   1.769   1.833   1.889   1.938   1.948   2.015
 77 A    78 A    79 A    80 A    81 A    82 A    83 A    84 A                  
  2.247   2.603   2.636   2.721   4.188   4.190   4.220   4.233
 85 A    86 A    87 A    88 A    89 A    90 A    91 A    92 A                  
  4.503   6.896   6.923   6.942   7.245   7.459  10.350  14.709
 93 A    94 A    95 A    96 A    97 A    98 A    99 A   100 A                  
 14.743  14.757  14.789  14.827  14.868  26.668  26.755  26.987
101 A   102 A   103 A   104 A   105 A   106 A   107 A   108 A                  
 68.737 165.842 166.066 219.205
109 A   110 A   111 A   112 A                                                  

 Beta MOs, Restricted
 -- Occupied --                  
-104.86  -80.06  -80.03  -26.32  -10.59   -8.05   -8.05   -8.05
  1 A     2 A     3 A     4 A     5 A     6 A     7 A     8 A                  
 -7.594  -7.573  -5.487  -5.485  -5.484  -5.465  -5.464  -5.463
  9 A    10 A    11 A    12 A    13 A    14 A    15 A    16 A                  
 -1.623  -1.134  -0.927  -0.776  -0.697  -0.696  -0.623  -0.521
 17 A    18 A    19 A    20 A    21 A    22 A    23 A    24 A                  
 -0.512  -0.493  -0.403  -0.362
 25 A    26 A    27 A    28 A                                                  
 -- Virtual --                   
 -0.022   0.039   0.063   0.065   0.078   0.093   0.099   0.109
 29 A    30 A    31 A    32 A    33 A    34 A    35 A    36 A                  
  0.114   0.127   0.146   0.147   0.152   0.173   0.193   0.245
 37 A    38 A    39 A    40 A    41 A    42 A    43 A    44 A                  
  0.328   0.333   0.357   0.377   0.383   0.402   0.416   0.421
 45 A    46 A    47 A    48 A    49 A    50 A    51 A    52 A                  
  0.433   0.530   0.560   0.596   0.620   0.675   0.707   0.772
 53 A    54 A    55 A    56 A    57 A    58 A    59 A    60 A                  
  0.784   0.831   0.872   0.894   0.948   1.010   1.074   1.127
 61 A    62 A    63 A    64 A    65 A    66 A    67 A    68 A                  
  1.129   1.143   1.159   1.190   1.215   1.372   1.493   1.575
 69 A    70 A    71 A    72 A    73 A    74 A    75 A    76 A                  
  1.613   1.636   1.769   1.833   1.889   1.938   1.948   2.015
 77 A    78 A    79 A    80 A    81 A    82 A    83 A    84 A                  
  2.247   2.603   2.636   2.721   4.188   4.190   4.220   4.233
 85 A    86 A    87 A    88 A    89 A    90 A    91 A    92 A                  
  4.503   6.896   6.923   6.942   7.245   7.459  10.350  14.709
 93 A    94 A    95 A    96 A    97 A    98 A    99 A   100 A                  
 14.743  14.757  14.789  14.827  14.868  26.668  26.755  26.987
101 A   102 A   103 A   104 A   105 A   106 A   107 A   108 A                  
 68.737 165.842 166.066 219.205
109 A   110 A   111 A   112 A                                                  

 Occupation and symmetry of molecular orbitals

 Point group: C1 (1 irreducible representation).

                           A     All 
 -------------------------------------
 All molecular orbitals:
  - Alpha                  112   112 
  - Beta                   112   112 
 -------------------------------------
 Alpha orbitals:
  - Frozen occupied        16    16  
  - Active occupied        12    12  
  - Active virtual         84    84  
  - Frozen virtual         0     0   
 -------------------------------------
 Beta orbitals:
  - Frozen occupied        16    16  
  - Active occupied        12    12  
  - Active virtual         84    84  
  - Frozen virtual         0     0   
 -------------------------------------

 Import integrals:   CPU 0.00 s  wall 0.00 s

 Import integrals:   CPU 19.30 s  wall 4.92 s

 MP2 amplitudes:   CPU 0.03 s  wall 0.02 s

Running a double precision version
           CCSD T amplitudes will be solved using DIIS.

           Start     Size      MaxIter   EConv     TConv     
           3         7         100       1.00e-07  1.00e-05  
 ------------------------------------------------------------------------------
           Energy (a.u.)   Ediff      Tdiff       Comment
 ------------------------------------------------------------------------------
         -1241.02547878                           
     1   -1241.03490892   9.43e-03   7.47e-01     
     2   -1241.05325589   1.83e-02   9.62e-02     
     3   -1241.05374697   4.91e-04   4.25e-02     
     4   -1241.05592270   2.18e-03   1.55e-02     Switched to DIIS steps.
     5   -1241.05672591   8.03e-04   1.37e-02     
     6   -1241.05676161   3.57e-05   2.73e-03     
     7   -1241.05675078   1.08e-05   1.37e-03     
     8   -1241.05674833   2.45e-06   2.47e-04     
     9   -1241.05674840   6.78e-08   1.15e-04     
    10   -1241.05674839   1.01e-08   3.07e-05     
    11   -1241.05674843   4.02e-08   1.40e-05     
    12   -1241.05674848   4.76e-08   8.68e-06     
 ------------------------------------------------------------------------------
         -1241.05674848                           CCSD T converged.

End of double precision
 SCF energy                 = -1240.45884648
 MP2 energy                 = -1241.02547878
 CCSD correlation energy     =    -0.59790200
 CCSD total energy           = -1241.05674848

 CCSD  T1^2 = 0.0113  T2^2 = 0.2631  Leading amplitudes:

 Amplitude    Orbitals with energies
  0.0226       22 (A) A                  ->    29 (A) A                   
              -0.6956                         -0.0221                     
  0.0226       22 (A) B                  ->    29 (A) B                   
              -0.6956                         -0.0221                     
  0.0212       28 (A) A                  ->    49 (A) A                   
              -0.3622                          0.3826                     
  0.0212       28 (A) B                  ->    49 (A) B                   
              -0.3622                          0.3826                     

 Amplitude    Orbitals with energies
 -0.1581       28 (A) A      28 (A) B    ->    29 (A) A      29 (A) B     
              -0.3622       -0.3622           -0.0221       -0.0221       
  0.1581       28 (A) A      28 (A) B    ->    29 (A) B      29 (A) A     
              -0.3622       -0.3622           -0.0221       -0.0221       
  0.1581       28 (A) B      28 (A) A    ->    29 (A) A      29 (A) B     
              -0.3622       -0.3622           -0.0221       -0.0221       
 -0.1581       28 (A) B      28 (A) A    ->    29 (A) B      29 (A) A     
              -0.3622       -0.3622           -0.0221       -0.0221       

 Computing CCSD intemediates for later calculations in double precision
 Finished.

Running a double precision version
           CCSD Lambda amplitudes will be solved using DIIS.
           Start     Size      MaxIter   EConv     LConv     
           3         7         100       1.00e-07  1.00e-05  
 ------------------------------------------------------------------------------
            Enorm      Ldiff       Comment
 ------------------------------------------------------------------------------
     1     6.14e-02   4.49e-02     
     2     1.66e-02   7.48e-03     
     3     6.94e-03   2.04e-03     
     4     3.84e-03   1.33e-03     Switched to DIIS steps.
     5     1.00e-03   7.62e-04     
     6     4.67e-04   1.53e-04     
     7     1.28e-04   4.55e-05     
     8     5.38e-05   3.91e-06     
     9     1.95e-05   2.93e-06     
    10     8.06e-06   1.49e-06     
    11     3.35e-06   5.08e-07     
    12     1.16e-06   2.85e-07     
    13     5.65e-07   4.94e-08     
    14     2.60e-07   5.02e-08     
    15     1.22e-07   1.31e-08     
    16     5.92e-08   6.40e-09     
 ------------------------------------------------------------------------------
                                   CCSD Lambda converged.

 Computing density matrices in double precision...
           Orbital response amplitudes will be solved using DIIS.
           Start     Size      MaxIter   EConv     LConv     
           3         7         100       1.00e-06  1.00e-06  
 ------------------------------------------------------------------------------
            Enorm      Ldiff       Comment
 ------------------------------------------------------------------------------
     1     8.07e-02   2.17e-03     
     2     4.53e-02   2.56e-02     
     3     3.93e-02   1.97e-02     
     4     8.54e-03   1.59e-02     Switched to DIIS steps.
     5     3.05e-03   5.78e-04     
     6     3.43e-04   5.57e-05     
     7     2.48e-04   3.36e-05     
     8     6.90e-05   7.34e-06     
     9     2.37e-05   4.48e-06     
    10     6.72e-06   2.30e-06     
    11     2.00e-06   3.51e-07     
    12     6.84e-07   1.33e-07     
 ------------------------------------------------------------------------------
                                   Orbital response converged.

 Computing density matrices... Done.
 CCSD calculation:   CPU 483.41 s  wall 128.89 s

 Transferring MO TPDM to AO TPDM
 Transferring g2_o1o1o1o1
 Transferring g2_o1o1o1v1
 Transferring g2_o1o1v1v1
 Transferring g2_o1v1o1v1
 Transferring g2_o1v1v1v1
 Transferring g2_v1v1v1v1
 Adding separable TPDM
 Computing TPDM gradient
 --------------------------------------------------------
 2e gradient
  Atom          X               Y               Z
 --------------------------------------------------------
    1         -2.806493       24.153851       -0.018604  
    2          8.525789      -21.727257        0.008644  
    3         17.413925        6.053944        0.001913  
    4        -23.133221       -8.480538        0.008047  
 --------------------------------------------------------
 --------------------------------------------------------
 Final gradient
  Atom          X               Y               Z
 --------------------------------------------------------
    1         -2.806493       24.153851       -0.018604  
    2          8.525789      -21.727257        0.008644  
    3         17.413925        6.053944        0.001913  
    4        -23.133221       -8.480538        0.008047  
 --------------------------------------------------------
 Analytic gradient from two-electron contribution:   CPU 126.90 s  wall 35.28 s

 Total ccman2 time:   CPU 633.69 s  wall 170.29 s


 --------------------------------------------------------------

                    Orbital Energies (a.u.)
 --------------------------------------------------------------

 Alpha MOs
 -- Occupied --
******* -80.057 -80.033 -26.324 -10.586  -8.054  -8.051  -8.051
 -7.594  -7.573  -5.487  -5.485  -5.484  -5.465  -5.464  -5.463
 -1.623  -1.134  -0.927  -0.776  -0.697  -0.696  -0.623  -0.521
 -0.512  -0.493  -0.403  -0.362
 -- Virtual --
 -0.022   0.039   0.063   0.065   0.078   0.093   0.099   0.109
  0.114   0.127   0.146   0.147   0.152   0.173   0.193   0.245
  0.328   0.333   0.357   0.377   0.383   0.402   0.416   0.421
  0.433   0.530   0.560   0.596   0.620   0.675   0.707   0.772
  0.784   0.831   0.872   0.894   0.948   1.010   1.074   1.127
  1.129   1.143   1.159   1.190   1.215   1.372   1.493   1.575
  1.613   1.636   1.769   1.833   1.889   1.938   1.948   2.015
  2.247   2.603   2.636   2.721   4.188   4.190   4.220   4.233
  4.503   6.896   6.923   6.942   7.245   7.459  10.350  14.709
 14.743  14.757  14.789  14.827  14.868  26.668  26.755  26.987
 68.737 165.842 166.066 219.205
 --------------------------------------------------------------

          Ground-State Mulliken Net Atomic Charges

     Atom                 Charge (a.u.)
  ----------------------------------------
      1 P                     0.157807
      2 P                     0.149603
      3 F                    -0.201052
      4 Cl                   -0.106357
  ----------------------------------------
  Sum of atomic charges =    -0.000000

 -----------------------------------------------------------------
                    Cartesian Multipole Moments
 -----------------------------------------------------------------
    Charge (ESU x 10^10)
                -0.0000
    Dipole Moment (Debye)
         X       0.1478      Y       0.1233      Z       0.0007
       Tot       0.1925
    Quadrupole Moments (Debye-Ang)
        XX     -50.0727     XY      -1.5679     YY     -44.4155
        XZ      -0.0004     YZ       0.0002     ZZ     -43.4693
    Octopole Moments (Debye-Ang^2)
       XXX       1.2816    XXY       3.7072    XYY      -2.8903
       YYY      -0.1011    XXZ      -0.0133    XYZ      -0.0010
       YYZ      -0.0136    XZZ      -4.4830    YZZ      -0.2231
       ZZZ      -0.0389
    Hexadecapole Moments (Debye-Ang^3)
      XXXX    -679.1699   XXXY       2.4142   XXYY    -129.9608
      XYYY       9.6091   YYYY    -171.5314   XXXZ      -0.0177
      XXYZ       0.0080   XYYZ      -0.0057   YYYZ       0.0376
      XXZZ    -115.9115   XYZZ       1.6200   YYZZ     -37.9474
      XZZZ      -0.0094   YZZZ       0.0350   ZZZZ     -60.2978
 -----------------------------------------------------------------
 DrvMan completing analytic gradient of the correlated energy
 Correlated dipole moment
            1
    1   0.0581570
    2   0.0485060
    3   0.0002581
 Energy read as -1241.056748480
 Full Analytical Gradient: (in a.u., or Hartree/Bohr)
             1             2             3             4
    1   -0.00015910    0.00013315   -0.00001929    0.00004524
    2    0.00008229   -0.00014020    0.00000917    0.00004874
    3    0.00000858    0.00001162   -0.00001132   -0.00000889
 Gradient time:  CPU 0.68 s  wall 0.64 s
 ----------------------------------------------------------------
             Standard Nuclear Orientation (Angstroms)
    I     Atom           X                Y                Z
 ----------------------------------------------------------------
    1      P       0.2679613751    -0.8790308650     0.0000000000
    2      P      -1.0657521801     0.6741848926     0.0000000000
    3      F      -2.4465971203    -0.2042830939     0.0000000000
    4      Cl      2.0000727152     0.2888963195    -0.0000000000
 ----------------------------------------------------------------
 Nuclear Repulsion Energy =   253.7096631865 hartrees
 There are       28 alpha and       28 beta electrons

                       Distance Matrix (Angstroms)
             P (  1)   P (  2)   F (  3)
   P (  2)  2.047259
   F (  3)  2.797161  1.636594
   Cl(  4)  2.089082  3.089940  4.473935

 Requested basis set is 6-311++G(d,p)
 There are 45 shells and 112 basis functions
 A cutoff of  1.0D-14 yielded    914 shell pairs
 There are      5972 function pairs (      6415 Cartesian)
 Smallest overlap matrix eigenvalue = 7.73E-04
 Guess MOs from SCF MO coefficient file

 -----------------------------------------------------------------------
  General SCF calculation program by
  Eric Jon Sundstrom, Paul Horn, Yuezhi Mao, Dmitri Zuev, Alec White,
  David Stuck, Shaama M.S., Shane Yost, Joonho Lee, David Small,
  Daniel Levine, Susi Lehtola, Hugh Burton, Evgeny Epifanovsky
 -----------------------------------------------------------------------
 Hartree-Fock
 using 4 threads for integral computing
 -------------------------------------------------------
 OpenMP Integral computing Module                
 Release: version 2.0, May 2017, Q-Chem Inc. Pleasanton 
 -------------------------------------------------------
 A restricted SCF calculation will be
 performed using DIIS
 SCF converges when DIIS error is below 1.0e-08
 ---------------------------------------
  Cycle       Energy         DIIS error
 ---------------------------------------
    1   -1240.4588404236      1.76e-05  
    2   -1240.4588410496      5.46e-06  
    3   -1240.4588411134      2.94e-06  
    4   -1240.4588411290      6.95e-07  
    5   -1240.4588411322      2.93e-07  
    6   -1240.4588411332      1.53e-07  
    7   -1240.4588411335      7.33e-08  
    8   -1240.4588411336      1.77e-08  
    9   -1240.4588411336      5.11e-09  Convergence criterion met
 ---------------------------------------
 SCF time:   CPU 3.89s  wall 1.00s 
 SCF   energy in the final basis set =    -1240.4588411336
 Total energy in the final basis set =    -1240.4588411336


 ------------------------------------------------------------------------------

   CCMAN2: suite of methods based on coupled cluster
           and equation of motion theories.

   Components:
   * libvmm-1.3-trunk
     by Evgeny Epifanovsky, Ilya Kaliman.
   * libtensor-2.5-trunk
     by Evgeny Epifanovsky, Michael Wormit, Dmitry Zuev, Sam Manzer, 
        Ilya Kaliman.
   * libcc-2.5-trunk
     by Evgeny Epifanovsky, Arik Landau, Tomasz Kus, Kirill Khistyaev, 
        Dmitry Zuev, Prashant Manohar, Xintian Feng, Anna Krylov, 
        Matthew Goldey, Alec White, Thomas Jagau, Kaushik Nanda, 
        Anastasia Gunina, Alexander Kunitsa, Joonho Lee.

   CCMAN original authors:
   Anna I. Krylov, C. David Sherrill, Steven R. Gwaltney,
   Edward F. C. Byrd (2000)
   Sergey V. Levchenko, Lyudmila V. Slipchenko, Tao Wang,
   Ana-Maria C. Cristian (2003)
   Piotr A. Pieniazek, C. Melania Oana, Evgeny Epifanovsky (2007)
   Prashant Manohar (2009)

 ------------------------------------------------------------------------------


 Allocating and initializing 29808MB of RAM...
 Calculation will run on 4 cores.


 Alpha MOs, Restricted
 -- Occupied --                  
-104.86  -80.06  -80.03  -26.32  -10.59   -8.05   -8.05   -8.05
  1 A     2 A     3 A     4 A     5 A     6 A     7 A     8 A                  
 -7.594  -7.573  -5.486  -5.485  -5.484  -5.465  -5.464  -5.464
  9 A    10 A    11 A    12 A    13 A    14 A    15 A    16 A                  
 -1.623  -1.134  -0.927  -0.776  -0.697  -0.695  -0.623  -0.521
 17 A    18 A    19 A    20 A    21 A    22 A    23 A    24 A                  
 -0.512  -0.493  -0.403  -0.362
 25 A    26 A    27 A    28 A                                                  
 -- Virtual --                   
 -0.022   0.039   0.063   0.065   0.078   0.093   0.099   0.109
 29 A    30 A    31 A    32 A    33 A    34 A    35 A    36 A                  
  0.114   0.127   0.146   0.147   0.152   0.173   0.193   0.245
 37 A    38 A    39 A    40 A    41 A    42 A    43 A    44 A                  
  0.328   0.333   0.357   0.377   0.383   0.402   0.416   0.421
 45 A    46 A    47 A    48 A    49 A    50 A    51 A    52 A                  
  0.433   0.530   0.560   0.596   0.620   0.675   0.707   0.772
 53 A    54 A    55 A    56 A    57 A    58 A    59 A    60 A                  
  0.784   0.831   0.872   0.894   0.948   1.010   1.074   1.127
 61 A    62 A    63 A    64 A    65 A    66 A    67 A    68 A                  
  1.129   1.143   1.159   1.190   1.215   1.372   1.493   1.576
 69 A    70 A    71 A    72 A    73 A    74 A    75 A    76 A                  
  1.613   1.636   1.769   1.833   1.889   1.938   1.948   2.015
 77 A    78 A    79 A    80 A    81 A    82 A    83 A    84 A                  
  2.247   2.603   2.636   2.721   4.188   4.191   4.221   4.233
 85 A    86 A    87 A    88 A    89 A    90 A    91 A    92 A                  
  4.502   6.896   6.923   6.943   7.245   7.459  10.350  14.709
 93 A    94 A    95 A    96 A    97 A    98 A    99 A   100 A                  
 14.743  14.758  14.789  14.827  14.868  26.668  26.755  26.987
101 A   102 A   103 A   104 A   105 A   106 A   107 A   108 A                  
 68.737 165.842 166.066 219.205
109 A   110 A   111 A   112 A                                                  

 Beta MOs, Restricted
 -- Occupied --                  
-104.86  -80.06  -80.03  -26.32  -10.59   -8.05   -8.05   -8.05
  1 A     2 A     3 A     4 A     5 A     6 A     7 A     8 A                  
 -7.594  -7.573  -5.486  -5.485  -5.484  -5.465  -5.464  -5.464
  9 A    10 A    11 A    12 A    13 A    14 A    15 A    16 A                  
 -1.623  -1.134  -0.927  -0.776  -0.697  -0.695  -0.623  -0.521
 17 A    18 A    19 A    20 A    21 A    22 A    23 A    24 A                  
 -0.512  -0.493  -0.403  -0.362
 25 A    26 A    27 A    28 A                                                  
 -- Virtual --                   
 -0.022   0.039   0.063   0.065   0.078   0.093   0.099   0.109
 29 A    30 A    31 A    32 A    33 A    34 A    35 A    36 A                  
  0.114   0.127   0.146   0.147   0.152   0.173   0.193   0.245
 37 A    38 A    39 A    40 A    41 A    42 A    43 A    44 A                  
  0.328   0.333   0.357   0.377   0.383   0.402   0.416   0.421
 45 A    46 A    47 A    48 A    49 A    50 A    51 A    52 A                  
  0.433   0.530   0.560   0.596   0.620   0.675   0.707   0.772
 53 A    54 A    55 A    56 A    57 A    58 A    59 A    60 A                  
  0.784   0.831   0.872   0.894   0.948   1.010   1.074   1.127
 61 A    62 A    63 A    64 A    65 A    66 A    67 A    68 A                  
  1.129   1.143   1.159   1.190   1.215   1.372   1.493   1.576
 69 A    70 A    71 A    72 A    73 A    74 A    75 A    76 A                  
  1.613   1.636   1.769   1.833   1.889   1.938   1.948   2.015
 77 A    78 A    79 A    80 A    81 A    82 A    83 A    84 A                  
  2.247   2.603   2.636   2.721   4.188   4.191   4.221   4.233
 85 A    86 A    87 A    88 A    89 A    90 A    91 A    92 A                  
  4.502   6.896   6.923   6.943   7.245   7.459  10.350  14.709
 93 A    94 A    95 A    96 A    97 A    98 A    99 A   100 A                  
 14.743  14.758  14.789  14.827  14.868  26.668  26.755  26.987
101 A   102 A   103 A   104 A   105 A   106 A   107 A   108 A                  
 68.737 165.842 166.066 219.205
109 A   110 A   111 A   112 A                                                  

 Occupation and symmetry of molecular orbitals

 Point group: C1 (1 irreducible representation).

                           A     All 
 -------------------------------------
 All molecular orbitals:
  - Alpha                  112   112 
  - Beta                   112   112 
 -------------------------------------
 Alpha orbitals:
  - Frozen occupied        16    16  
  - Active occupied        12    12  
  - Active virtual         84    84  
  - Frozen virtual         0     0   
 -------------------------------------
 Beta orbitals:
  - Frozen occupied        16    16  
  - Active occupied        12    12  
  - Active virtual         84    84  
  - Frozen virtual         0     0   
 -------------------------------------

 Import integrals:   CPU 0.00 s  wall 0.00 s

 Import integrals:   CPU 19.29 s  wall 4.91 s

 MP2 amplitudes:   CPU 0.03 s  wall 0.02 s

Running a double precision version
           CCSD T amplitudes will be solved using DIIS.

           Start     Size      MaxIter   EConv     TConv     
           3         7         100       1.00e-07  1.00e-05  
 ------------------------------------------------------------------------------
           Energy (a.u.)   Ediff      Tdiff       Comment
 ------------------------------------------------------------------------------
         -1241.02547797                           
     1   -1241.03490646   9.43e-03   7.47e-01     
     2   -1241.05325679   1.84e-02   9.62e-02     
     3   -1241.05374572   4.89e-04   4.25e-02     
     4   -1241.05592152   2.18e-03   1.56e-02     Switched to DIIS steps.
     5   -1241.05672513   8.04e-04   1.37e-02     
     6   -1241.05676085   3.57e-05   2.73e-03     
     7   -1241.05675005   1.08e-05   1.37e-03     
     8   -1241.05674760   2.45e-06   2.47e-04     
     9   -1241.05674767   6.55e-08   1.15e-04     
    10   -1241.05674766   1.09e-08   3.06e-05     
    11   -1241.05674770   4.02e-08   1.40e-05     
    12   -1241.05674774   4.73e-08   8.65e-06     
 ------------------------------------------------------------------------------
         -1241.05674774                           CCSD T converged.

End of double precision
 SCF energy                 = -1240.45884113
 MP2 energy                 = -1241.02547797
 CCSD correlation energy     =    -0.59790661
 CCSD total energy           = -1241.05674774

 CCSD  T1^2 = 0.0113  T2^2 = 0.2631  Leading amplitudes:

 Amplitude    Orbitals with energies
 -0.0226       22 (A) A                  ->    29 (A) A                   
              -0.6953                         -0.0221                     
 -0.0226       22 (A) B                  ->    29 (A) B                   
              -0.6953                         -0.0221                     
 -0.0211       28 (A) A                  ->    49 (A) A                   
              -0.3623                          0.3825                     
 -0.0211       28 (A) B                  ->    49 (A) B                   
              -0.3623                          0.3825                     

 Amplitude    Orbitals with energies
 -0.1580       28 (A) A      28 (A) B    ->    29 (A) A      29 (A) B     
              -0.3623       -0.3623           -0.0221       -0.0221       
  0.1580       28 (A) A      28 (A) B    ->    29 (A) B      29 (A) A     
              -0.3623       -0.3623           -0.0221       -0.0221       
  0.1580       28 (A) B      28 (A) A    ->    29 (A) A      29 (A) B     
              -0.3623       -0.3623           -0.0221       -0.0221       
 -0.1580       28 (A) B      28 (A) A    ->    29 (A) B      29 (A) A     
              -0.3623       -0.3623           -0.0221       -0.0221       

 Computing CCSD intemediates for later calculations in double precision
 Finished.

Running a double precision version
           CCSD Lambda amplitudes will be solved using DIIS.
           Start     Size      MaxIter   EConv     LConv     
           3         7         100       1.00e-07  1.00e-05  
 ------------------------------------------------------------------------------
            Enorm      Ldiff       Comment
 ------------------------------------------------------------------------------
     1     6.14e-02   4.49e-02     
     2     1.66e-02   7.48e-03     
     3     6.95e-03   2.03e-03     
     4     3.84e-03   1.33e-03     Switched to DIIS steps.
     5     1.00e-03   7.62e-04     
     6     4.68e-04   1.53e-04     
     7     1.28e-04   4.54e-05     
     8     5.39e-05   3.89e-06     
     9     1.95e-05   2.95e-06     
    10     8.09e-06   1.50e-06     
    11     3.36e-06   5.10e-07     
    12     1.16e-06   2.86e-07     
    13     5.69e-07   4.90e-08     
    14     2.62e-07   5.00e-08     
    15     1.23e-07   1.30e-08     
    16     5.95e-08   6.35e-09     
 ------------------------------------------------------------------------------
                                   CCSD Lambda converged.

 Computing density matrices in double precision...
           Orbital response amplitudes will be solved using DIIS.
           Start     Size      MaxIter   EConv     LConv     
           3         7         100       1.00e-06  1.00e-06  
 ------------------------------------------------------------------------------
            Enorm      Ldiff       Comment
 ------------------------------------------------------------------------------
     1     8.07e-02   2.16e-03     
     2     4.53e-02   2.56e-02     
     3     3.94e-02   1.97e-02     
     4     8.55e-03   1.59e-02     Switched to DIIS steps.
     5     3.04e-03   5.78e-04     
     6     3.43e-04   5.66e-05     
     7     2.47e-04   3.35e-05     
     8     6.86e-05   7.36e-06     
     9     2.36e-05   4.48e-06     
    10     6.69e-06   2.30e-06     
    11     2.00e-06   3.51e-07     
    12     6.84e-07   1.33e-07     
 ------------------------------------------------------------------------------
                                   Orbital response converged.

 Computing density matrices... Done.
 CCSD calculation:   CPU 483.92 s  wall 129.06 s

 Transferring MO TPDM to AO TPDM
 Transferring g2_o1o1o1o1
 Transferring g2_o1o1o1v1
 Transferring g2_o1o1v1v1
 Transferring g2_o1v1o1v1
 Transferring g2_o1v1v1v1
 Transferring g2_v1v1v1v1
 Adding separable TPDM
 Computing TPDM gradient
 --------------------------------------------------------
 2e gradient
  Atom          X               Y               Z
 --------------------------------------------------------
    1         -2.807111       24.166127        0.000000  
    2          8.534370      -21.730965       -0.000000  
    3         17.409648        6.044869        0.000000  
    4        -23.136907       -8.480031       -0.000000  
 --------------------------------------------------------
 --------------------------------------------------------
 Final gradient
  Atom          X               Y               Z
 --------------------------------------------------------
    1         -2.807111       24.166127        0.000000  
    2          8.534370      -21.730965       -0.000000  
    3         17.409648        6.044869        0.000000  
    4        -23.136907       -8.480031       -0.000000  
 --------------------------------------------------------
 Analytic gradient from two-electron contribution:   CPU 128.44 s  wall 35.60 s

 Total ccman2 time:   CPU 635.93 s  wall 170.82 s


 --------------------------------------------------------------

                    Orbital Energies (a.u.)
 --------------------------------------------------------------

 Alpha MOs
 -- Occupied --
******* -80.057 -80.033 -26.324 -10.586  -8.054  -8.051  -8.051
 -7.594  -7.573  -5.486  -5.485  -5.484  -5.465  -5.464  -5.464
 -1.623  -1.134  -0.927  -0.776  -0.697  -0.695  -0.623  -0.521
 -0.512  -0.493  -0.403  -0.362
 -- Virtual --
 -0.022   0.039   0.063   0.065   0.078   0.093   0.099   0.109
  0.114   0.127   0.146   0.147   0.152   0.173   0.193   0.245
  0.328   0.333   0.357   0.377   0.383   0.402   0.416   0.421
  0.433   0.530   0.560   0.596   0.620   0.675   0.707   0.772
  0.784   0.831   0.872   0.894   0.948   1.010   1.074   1.127
  1.129   1.143   1.159   1.190   1.215   1.372   1.493   1.576
  1.613   1.636   1.769   1.833   1.889   1.938   1.948   2.015
  2.247   2.603   2.636   2.721   4.188   4.191   4.221   4.233
  4.502   6.896   6.923   6.943   7.245   7.459  10.350  14.709
 14.743  14.758  14.789  14.827  14.868  26.668  26.755  26.987
 68.737 165.842 166.066 219.205
 --------------------------------------------------------------

          Ground-State Mulliken Net Atomic Charges

     Atom                 Charge (a.u.)
  ----------------------------------------
      1 P                     0.158040
      2 P                     0.150083
      3 F                    -0.201790
      4 Cl                   -0.106333
  ----------------------------------------
  Sum of atomic charges =    -0.000000

 -----------------------------------------------------------------
                    Cartesian Multipole Moments
 -----------------------------------------------------------------
    Charge (ESU x 10^10)
                -0.0000
    Dipole Moment (Debye)
         X       0.1540      Y       0.1237      Z       0.0000
       Tot       0.1976
    Quadrupole Moments (Debye-Ang)
        XX     -50.0874     XY      -1.5698     YY     -44.4114
        XZ      -0.0000     YZ       0.0000     ZZ     -43.4665
    Octopole Moments (Debye-Ang^2)
       XXX       1.2958    XXY       3.7095    XYY      -2.9020
       YYY      -0.1007    XXZ       0.0000    XYZ       0.0000
       YYZ      -0.0000    XZZ      -4.4922    YZZ      -0.2232
       ZZZ      -0.0000
    Hexadecapole Moments (Debye-Ang^3)
      XXXX    -679.1420   XXXY       2.3882   XXYY    -129.9329
      XYYY       9.5723   YYYY    -171.5085   XXXZ       0.0000
      XXYZ       0.0000   XYYZ      -0.0000   YYYZ       0.0000
      XXZZ    -115.8922   XYZZ       1.6084   YYZZ     -37.9401
      XZZZ      -0.0000   YZZZ       0.0000   ZZZZ     -60.2830
 -----------------------------------------------------------------
 DrvMan completing analytic gradient of the correlated energy
 Correlated dipole moment
            1
    1   0.0605993
    2   0.0486696
    3   0.0000000
 Energy read as -1241.056747743
 Full Analytical Gradient: (in a.u., or Hartree/Bohr)
             1             2             3             4
    1   -0.00030251    0.00065318   -0.00037304    0.00002237
    2    0.00026567   -0.00011595   -0.00020097    0.00005125
    3   -0.00000002    0.00000003   -0.00000001    0.00000000
 Gradient time:  CPU 0.67 s  wall 0.64 s
 ----------------------------------------------------------------
             Standard Nuclear Orientation (Angstroms)
    I     Atom           X                Y                Z
 ----------------------------------------------------------------
    1      P       0.2679613751    -0.8790308650     0.0000000000
    2      P      -1.0677521801     0.6741848926     0.0000000000
    3      F      -2.4465971203    -0.2042830939     0.0000000000
    4      Cl      2.0000727152     0.2888963195    -0.0000000000
 ----------------------------------------------------------------
 Nuclear Repulsion Energy =   253.6896742947 hartrees
 There are       28 alpha and       28 beta electrons

                       Distance Matrix (Angstroms)
             P (  1)   P (  2)   F (  3)
   P (  2)  2.048563
   F (  3)  2.797161  1.634907
   Cl(  4)  2.089082  3.091924  4.473935

 Requested basis set is 6-311++G(d,p)
 There are 45 shells and 112 basis functions
 A cutoff of  1.0D-14 yielded    914 shell pairs
 There are      5972 function pairs (      6415 Cartesian)
 Smallest overlap matrix eigenvalue = 7.75E-04
 Guess MOs from SCF MO coefficient file

 -----------------------------------------------------------------------
  General SCF calculation program by
  Eric Jon Sundstrom, Paul Horn, Yuezhi Mao, Dmitri Zuev, Alec White,
  David Stuck, Shaama M.S., Shane Yost, Joonho Lee, David Small,
  Daniel Levine, Susi Lehtola, Hugh Burton, Evgeny Epifanovsky
 -----------------------------------------------------------------------
 Hartree-Fock
 using 4 threads for integral computing
 -------------------------------------------------------
 OpenMP Integral computing Module                
 Release: version 2.0, May 2017, Q-Chem Inc. Pleasanton 
 -------------------------------------------------------
 A restricted SCF calculation will be
 performed using DIIS
 SCF converges when DIIS error is below 1.0e-08
 ---------------------------------------
  Cycle       Energy         DIIS error
 ---------------------------------------
    1   -1240.4588489930      3.18e-05  
    2   -1240.4588506981      9.92e-06  
    3   -1240.4588508331      5.12e-06  
    4   -1240.4588508664      8.93e-07  
    5   -1240.4588508692      2.83e-07  
    6   -1240.4588508697      1.32e-07  
    7   -1240.4588508699      6.17e-08  
    8   -1240.4588508699      2.06e-08  
    9   -1240.4588508699      6.35e-09  Convergence criterion met
 ---------------------------------------
 SCF time:   CPU 3.89s  wall 1.00s 
 SCF   energy in the final basis set =    -1240.4588508699
 Total energy in the final basis set =    -1240.4588508699


 ------------------------------------------------------------------------------

   CCMAN2: suite of methods based on coupled cluster
           and equation of motion theories.

   Components:
   * libvmm-1.3-trunk
     by Evgeny Epifanovsky, Ilya Kaliman.
   * libtensor-2.5-trunk
     by Evgeny Epifanovsky, Michael Wormit, Dmitry Zuev, Sam Manzer, 
        Ilya Kaliman.
   * libcc-2.5-trunk
     by Evgeny Epifanovsky, Arik Landau, Tomasz Kus, Kirill Khistyaev, 
        Dmitry Zuev, Prashant Manohar, Xintian Feng, Anna Krylov, 
        Matthew Goldey, Alec White, Thomas Jagau, Kaushik Nanda, 
        Anastasia Gunina, Alexander Kunitsa, Joonho Lee.

   CCMAN original authors:
   Anna I. Krylov, C. David Sherrill, Steven R. Gwaltney,
   Edward F. C. Byrd (2000)
   Sergey V. Levchenko, Lyudmila V. Slipchenko, Tao Wang,
   Ana-Maria C. Cristian (2003)
   Piotr A. Pieniazek, C. Melania Oana, Evgeny Epifanovsky (2007)
   Prashant Manohar (2009)

 ------------------------------------------------------------------------------


 Allocating and initializing 29808MB of RAM...
 Calculation will run on 4 cores.


 Alpha MOs, Restricted
 -- Occupied --                  
-104.86  -80.06  -80.03  -26.32  -10.59   -8.05   -8.05   -8.05
  1 A     2 A     3 A     4 A     5 A     6 A     7 A     8 A                  
 -7.594  -7.573  -5.487  -5.485  -5.484  -5.465  -5.464  -5.463
  9 A    10 A    11 A    12 A    13 A    14 A    15 A    16 A                  
 -1.624  -1.134  -0.927  -0.776  -0.698  -0.696  -0.623  -0.521
 17 A    18 A    19 A    20 A    21 A    22 A    23 A    24 A                  
 -0.512  -0.493  -0.403  -0.362
 25 A    26 A    27 A    28 A                                                  
 -- Virtual --                   
 -0.022   0.039   0.063   0.065   0.078   0.093   0.099   0.109
 29 A    30 A    31 A    32 A    33 A    34 A    35 A    36 A                  
  0.114   0.127   0.146   0.147   0.152   0.173   0.193   0.245
 37 A    38 A    39 A    40 A    41 A    42 A    43 A    44 A                  
  0.328   0.333   0.357   0.377   0.383   0.402   0.416   0.421
 45 A    46 A    47 A    48 A    49 A    50 A    51 A    52 A                  
  0.433   0.530   0.560   0.596   0.620   0.675   0.707   0.772
 53 A    54 A    55 A    56 A    57 A    58 A    59 A    60 A                  
  0.785   0.831   0.872   0.894   0.948   1.010   1.073   1.127
 61 A    62 A    63 A    64 A    65 A    66 A    67 A    68 A                  
  1.129   1.143   1.159   1.190   1.215   1.371   1.493   1.575
 69 A    70 A    71 A    72 A    73 A    74 A    75 A    76 A                  
  1.613   1.636   1.769   1.833   1.889   1.938   1.948   2.015
 77 A    78 A    79 A    80 A    81 A    82 A    83 A    84 A                  
  2.247   2.603   2.636   2.721   4.188   4.190   4.220   4.233
 85 A    86 A    87 A    88 A    89 A    90 A    91 A    92 A                  
  4.503   6.896   6.923   6.942   7.246   7.459  10.350  14.709
 93 A    94 A    95 A    96 A    97 A    98 A    99 A   100 A                  
 14.744  14.757  14.789  14.827  14.868  26.668  26.755  26.987
101 A   102 A   103 A   104 A   105 A   106 A   107 A   108 A                  
 68.737 165.843 166.066 219.205
109 A   110 A   111 A   112 A                                                  

 Beta MOs, Restricted
 -- Occupied --                  
-104.86  -80.06  -80.03  -26.32  -10.59   -8.05   -8.05   -8.05
  1 A     2 A     3 A     4 A     5 A     6 A     7 A     8 A                  
 -7.594  -7.573  -5.487  -5.485  -5.484  -5.465  -5.464  -5.463
  9 A    10 A    11 A    12 A    13 A    14 A    15 A    16 A                  
 -1.624  -1.134  -0.927  -0.776  -0.698  -0.696  -0.623  -0.521
 17 A    18 A    19 A    20 A    21 A    22 A    23 A    24 A                  
 -0.512  -0.493  -0.403  -0.362
 25 A    26 A    27 A    28 A                                                  
 -- Virtual --                   
 -0.022   0.039   0.063   0.065   0.078   0.093   0.099   0.109
 29 A    30 A    31 A    32 A    33 A    34 A    35 A    36 A                  
  0.114   0.127   0.146   0.147   0.152   0.173   0.193   0.245
 37 A    38 A    39 A    40 A    41 A    42 A    43 A    44 A                  
  0.328   0.333   0.357   0.377   0.383   0.402   0.416   0.421
 45 A    46 A    47 A    48 A    49 A    50 A    51 A    52 A                  
  0.433   0.530   0.560   0.596   0.620   0.675   0.707   0.772
 53 A    54 A    55 A    56 A    57 A    58 A    59 A    60 A                  
  0.785   0.831   0.872   0.894   0.948   1.010   1.073   1.127
 61 A    62 A    63 A    64 A    65 A    66 A    67 A    68 A                  
  1.129   1.143   1.159   1.190   1.215   1.371   1.493   1.575
 69 A    70 A    71 A    72 A    73 A    74 A    75 A    76 A                  
  1.613   1.636   1.769   1.833   1.889   1.938   1.948   2.015
 77 A    78 A    79 A    80 A    81 A    82 A    83 A    84 A                  
  2.247   2.603   2.636   2.721   4.188   4.190   4.220   4.233
 85 A    86 A    87 A    88 A    89 A    90 A    91 A    92 A                  
  4.503   6.896   6.923   6.942   7.246   7.459  10.350  14.709
 93 A    94 A    95 A    96 A    97 A    98 A    99 A   100 A                  
 14.744  14.757  14.789  14.827  14.868  26.668  26.755  26.987
101 A   102 A   103 A   104 A   105 A   106 A   107 A   108 A                  
 68.737 165.843 166.066 219.205
109 A   110 A   111 A   112 A                                                  

 Occupation and symmetry of molecular orbitals

 Point group: C1 (1 irreducible representation).

                           A     All 
 -------------------------------------
 All molecular orbitals:
  - Alpha                  112   112 
  - Beta                   112   112 
 -------------------------------------
 Alpha orbitals:
  - Frozen occupied        16    16  
  - Active occupied        12    12  
  - Active virtual         84    84  
  - Frozen virtual         0     0   
 -------------------------------------
 Beta orbitals:
  - Frozen occupied        16    16  
  - Active occupied        12    12  
  - Active virtual         84    84  
  - Frozen virtual         0     0   
 -------------------------------------

 Import integrals:   CPU 0.00 s  wall 0.00 s

 Import integrals:   CPU 19.75 s  wall 5.28 s

 MP2 amplitudes:   CPU 0.04 s  wall 0.02 s

Running a double precision version
           CCSD T amplitudes will be solved using DIIS.

           Start     Size      MaxIter   EConv     TConv     
           3         7         100       1.00e-07  1.00e-05  
 ------------------------------------------------------------------------------
           Energy (a.u.)   Ediff      Tdiff       Comment
 ------------------------------------------------------------------------------
         -1241.02547863                           
     1   -1241.03491041   9.43e-03   7.47e-01     
     2   -1241.05325401   1.83e-02   9.62e-02     
     3   -1241.05374725   4.93e-04   4.25e-02     
     4   -1241.05592291   2.18e-03   1.55e-02     Switched to DIIS steps.
     5   -1241.05672571   8.03e-04   1.37e-02     
     6   -1241.05676139   3.57e-05   2.73e-03     
     7   -1241.05675054   1.09e-05   1.37e-03     
     8   -1241.05674810   2.45e-06   2.47e-04     
     9   -1241.05674817   7.02e-08   1.15e-04     
    10   -1241.05674816   9.19e-09   3.07e-05     
    11   -1241.05674820   4.03e-08   1.41e-05     
    12   -1241.05674825   4.79e-08   8.70e-06     
 ------------------------------------------------------------------------------
         -1241.05674825                           CCSD T converged.

End of double precision
 SCF energy                 = -1240.45885087
 MP2 energy                 = -1241.02547863
 CCSD correlation energy     =    -0.59789738
 CCSD total energy           = -1241.05674825

 CCSD  T1^2 = 0.0113  T2^2 = 0.2632  Leading amplitudes:

 Amplitude    Orbitals with energies
 -0.0226       22 (A) A                  ->    29 (A) A                   
              -0.6959                         -0.0221                     
 -0.0226       22 (A) B                  ->    29 (A) B                   
              -0.6959                         -0.0221                     
 -0.0212       28 (A) A                  ->    49 (A) A                   
              -0.3620                          0.3826                     
 -0.0212       28 (A) B                  ->    49 (A) B                   
              -0.3620                          0.3826                     

 Amplitude    Orbitals with energies
 -0.1583       28 (A) A      28 (A) B    ->    29 (A) A      29 (A) B     
              -0.3620       -0.3620           -0.0221       -0.0221       
  0.1583       28 (A) A      28 (A) B    ->    29 (A) B      29 (A) A     
              -0.3620       -0.3620           -0.0221       -0.0221       
  0.1583       28 (A) B      28 (A) A    ->    29 (A) A      29 (A) B     
              -0.3620       -0.3620           -0.0221       -0.0221       
 -0.1583       28 (A) B      28 (A) A    ->    29 (A) B      29 (A) A     
              -0.3620       -0.3620           -0.0221       -0.0221       

 Computing CCSD intemediates for later calculations in double precision
 Finished.

Running a double precision version
           CCSD Lambda amplitudes will be solved using DIIS.
           Start     Size      MaxIter   EConv     LConv     
           3         7         100       1.00e-07  1.00e-05  
 ------------------------------------------------------------------------------
            Enorm      Ldiff       Comment
 ------------------------------------------------------------------------------
     1     6.15e-02   4.49e-02     
     2     1.66e-02   7.47e-03     
     3     6.94e-03   2.04e-03     
     4     3.84e-03   1.33e-03     Switched to DIIS steps.
     5     1.00e-03   7.61e-04     
     6     4.67e-04   1.54e-04     
     7     1.28e-04   4.56e-05     
     8     5.37e-05   3.93e-06     
     9     1.94e-05   2.91e-06     
    10     8.04e-06   1.48e-06     
    11     3.33e-06   5.07e-07     
    12     1.15e-06   2.85e-07     
    13     5.61e-07   4.97e-08     
    14     2.58e-07   5.03e-08     
    15     1.21e-07   1.32e-08     
    16     5.89e-08   6.45e-09     
 ------------------------------------------------------------------------------
                                   CCSD Lambda converged.

 Computing density matrices in double precision...
           Orbital response amplitudes will be solved using DIIS.
           Start     Size      MaxIter   EConv     LConv     
           3         7         100       1.00e-06  1.00e-06  
 ------------------------------------------------------------------------------
            Enorm      Ldiff       Comment
 ------------------------------------------------------------------------------
     1     8.06e-02   2.19e-03     
     2     4.53e-02   2.56e-02     
     3     3.93e-02   1.96e-02     
     4     8.54e-03   1.59e-02     Switched to DIIS steps.
     5     3.05e-03   5.78e-04     
     6     3.43e-04   5.48e-05     
     7     2.50e-04   3.37e-05     
     8     6.94e-05   7.32e-06     
     9     2.39e-05   4.48e-06     
    10     6.74e-06   2.31e-06     
    11     2.00e-06   3.51e-07     
    12     6.84e-07   1.33e-07     
 ------------------------------------------------------------------------------
                                   Orbital response converged.

 Computing density matrices... Done.
 CCSD calculation:   CPU 482.67 s  wall 128.73 s

 Transferring MO TPDM to AO TPDM
 Transferring g2_o1o1o1o1
 Transferring g2_o1o1o1v1
 Transferring g2_o1o1v1v1
 Transferring g2_o1v1o1v1
 Transferring g2_o1v1v1v1
 Transferring g2_v1v1v1v1
 Adding separable TPDM
 Computing TPDM gradient
 --------------------------------------------------------
 2e gradient
  Atom          X               Y               Z
 --------------------------------------------------------
    1         -2.805864       24.141592       -0.000000  
    2          8.517206      -21.723576        0.000000  
    3         17.418204        6.063033       -0.000000  
    4        -23.129545       -8.481049       -0.000000  
 --------------------------------------------------------
 --------------------------------------------------------
 Final gradient
  Atom          X               Y               Z
 --------------------------------------------------------
    1         -2.805864       24.141592       -0.000000  
    2          8.517206      -21.723576        0.000000  
    3         17.418204        6.063033       -0.000000  
    4        -23.129545       -8.481049       -0.000000  
 --------------------------------------------------------
 Analytic gradient from two-electron contribution:   CPU 130.89 s  wall 36.24 s

 Total ccman2 time:   CPU 637.48 s  wall 171.48 s


 --------------------------------------------------------------

                    Orbital Energies (a.u.)
 --------------------------------------------------------------

 Alpha MOs
 -- Occupied --
******* -80.057 -80.033 -26.325 -10.586  -8.054  -8.051  -8.051
 -7.594  -7.573  -5.487  -5.485  -5.484  -5.465  -5.464  -5.463
 -1.624  -1.134  -0.927  -0.776  -0.698  -0.696  -0.623  -0.521
 -0.512  -0.493  -0.403  -0.362
 -- Virtual --
 -0.022   0.039   0.063   0.065   0.078   0.093   0.099   0.109
  0.114   0.127   0.146   0.147   0.152   0.173   0.193   0.245
  0.328   0.333   0.357   0.377   0.383   0.402   0.416   0.421
  0.433   0.530   0.560   0.596   0.620   0.675   0.707   0.772
  0.785   0.831   0.872   0.894   0.948   1.010   1.073   1.127
  1.129   1.143   1.159   1.190   1.215   1.371   1.493   1.575
  1.613   1.636   1.769   1.833   1.889   1.938   1.948   2.015
  2.247   2.603   2.636   2.721   4.188   4.190   4.220   4.233
  4.503   6.896   6.923   6.942   7.246   7.459  10.350  14.709
 14.744  14.757  14.789  14.827  14.868  26.668  26.755  26.987
 68.737 165.843 166.066 219.205
 --------------------------------------------------------------

          Ground-State Mulliken Net Atomic Charges

     Atom                 Charge (a.u.)
  ----------------------------------------
      1 P                     0.157573
      2 P                     0.149122
      3 F                    -0.200314
      4 Cl                   -0.106381
  ----------------------------------------
  Sum of atomic charges =    -0.000000

 -----------------------------------------------------------------
                    Cartesian Multipole Moments
 -----------------------------------------------------------------
    Charge (ESU x 10^10)
                -0.0000
    Dipole Moment (Debye)
         X       0.1416      Y       0.1229      Z       0.0000
       Tot       0.1875
    Quadrupole Moments (Debye-Ang)
        XX     -50.0580     XY      -1.5661     YY     -44.4195
        XZ      -0.0000     YZ       0.0000     ZZ     -43.4721
    Octopole Moments (Debye-Ang^2)
       XXX       1.2675    XXY       3.7049    XYY      -2.8787
       YYY      -0.1015    XXZ       0.0000    XYZ      -0.0000
       YYZ      -0.0000    XZZ      -4.4738    YZZ      -0.2230
       ZZZ       0.0000
    Hexadecapole Moments (Debye-Ang^3)
      XXXX    -679.1978   XXXY       2.4403   XXYY    -129.9887
      XYYY       9.6460   YYYY    -171.5543   XXXZ      -0.0000
      XXYZ       0.0000   XYYZ      -0.0000   YYYZ       0.0000
      XXZZ    -115.9308   XYZZ       1.6315   YYZZ     -37.9546
      XZZZ      -0.0000   YZZZ       0.0000   ZZZZ     -60.3123
 -----------------------------------------------------------------
 DrvMan completing analytic gradient of the correlated energy
 Correlated dipole moment
            1
    1   0.0557144
    2   0.0483428
    3   0.0000000
 Energy read as -1241.056748246
 Full Analytical Gradient: (in a.u., or Hartree/Bohr)
             1             2             3             4
    1   -0.00001600   -0.00038797    0.00033601    0.00006796
    2   -0.00010019   -0.00016651    0.00022058    0.00004612
    3   -0.00000000    0.00000000   -0.00000000    0.00000000
 Gradient time:  CPU 0.67 s  wall 0.64 s
 ----------------------------------------------------------------
             Standard Nuclear Orientation (Angstroms)
    I     Atom           X                Y                Z
 ----------------------------------------------------------------
    1      P       0.2679613751    -0.8790308650     0.0000000000
    2      P      -1.0667521801     0.6751848926     0.0000000000
    3      F      -2.4465971203    -0.2042830939     0.0000000000
    4      Cl      2.0000727152     0.2888963195    -0.0000000000
 ----------------------------------------------------------------
 Nuclear Repulsion Energy =   253.6620236774 hartrees
 There are       28 alpha and       28 beta electrons

                       Distance Matrix (Angstroms)
             P (  1)   P (  2)   F (  3)
   P (  2)  2.048670
   F (  3)  2.797161  1.636287
   Cl(  4)  2.089082  3.091057  4.473935

 Requested basis set is 6-311++G(d,p)
 There are 45 shells and 112 basis functions
 A cutoff of  1.0D-14 yielded    914 shell pairs
 There are      5972 function pairs (      6415 Cartesian)
 Smallest overlap matrix eigenvalue = 7.75E-04
 Guess MOs from SCF MO coefficient file

 -----------------------------------------------------------------------
  General SCF calculation program by
  Eric Jon Sundstrom, Paul Horn, Yuezhi Mao, Dmitri Zuev, Alec White,
  David Stuck, Shaama M.S., Shane Yost, Joonho Lee, David Small,
  Daniel Levine, Susi Lehtola, Hugh Burton, Evgeny Epifanovsky
 -----------------------------------------------------------------------
 Hartree-Fock
 using 4 threads for integral computing
 -------------------------------------------------------
 OpenMP Integral computing Module                
 Release: version 2.0, May 2017, Q-Chem Inc. Pleasanton 
 -------------------------------------------------------
 A restricted SCF calculation will be
 performed using DIIS
 SCF converges when DIIS error is below 1.0e-08
 ---------------------------------------
  Cycle       Energy         DIIS error
 ---------------------------------------
    1   -1240.4587929939      2.33e-05  
    2   -1240.4587938343      6.87e-06  
    3   -1240.4587938984      3.54e-06  
    4   -1240.4587939140      6.79e-07  
    5   -1240.4587939155      2.00e-07  
    6   -1240.4587939158      8.00e-08  
    7   -1240.4587939159      4.04e-08  
    8   -1240.4587939159      1.48e-08  
    9   -1240.4587939159      7.59e-09  Convergence criterion met
 ---------------------------------------
 SCF time:   CPU 3.89s  wall 1.00s 
 SCF   energy in the final basis set =    -1240.4587939159
 Total energy in the final basis set =    -1240.4587939159


 ------------------------------------------------------------------------------

   CCMAN2: suite of methods based on coupled cluster
           and equation of motion theories.

   Components:
   * libvmm-1.3-trunk
     by Evgeny Epifanovsky, Ilya Kaliman.
   * libtensor-2.5-trunk
     by Evgeny Epifanovsky, Michael Wormit, Dmitry Zuev, Sam Manzer, 
        Ilya Kaliman.
   * libcc-2.5-trunk
     by Evgeny Epifanovsky, Arik Landau, Tomasz Kus, Kirill Khistyaev, 
        Dmitry Zuev, Prashant Manohar, Xintian Feng, Anna Krylov, 
        Matthew Goldey, Alec White, Thomas Jagau, Kaushik Nanda, 
        Anastasia Gunina, Alexander Kunitsa, Joonho Lee.

   CCMAN original authors:
   Anna I. Krylov, C. David Sherrill, Steven R. Gwaltney,
   Edward F. C. Byrd (2000)
   Sergey V. Levchenko, Lyudmila V. Slipchenko, Tao Wang,
   Ana-Maria C. Cristian (2003)
   Piotr A. Pieniazek, C. Melania Oana, Evgeny Epifanovsky (2007)
   Prashant Manohar (2009)

 ------------------------------------------------------------------------------


 Allocating and initializing 29808MB of RAM...
 Calculation will run on 4 cores.


 Alpha MOs, Restricted
 -- Occupied --                  
-104.86  -80.06  -80.03  -26.32  -10.59   -8.05   -8.05   -8.05
  1 A     2 A     3 A     4 A     5 A     6 A     7 A     8 A                  
 -7.594  -7.573  -5.487  -5.485  -5.484  -5.465  -5.464  -5.464
  9 A    10 A    11 A    12 A    13 A    14 A    15 A    16 A                  
 -1.623  -1.134  -0.927  -0.776  -0.697  -0.695  -0.623  -0.521
 17 A    18 A    19 A    20 A    21 A    22 A    23 A    24 A                  
 -0.512  -0.493  -0.403  -0.362
 25 A    26 A    27 A    28 A                                                  
 -- Virtual --                   
 -0.022   0.039   0.063   0.065   0.078   0.093   0.099   0.109
 29 A    30 A    31 A    32 A    33 A    34 A    35 A    36 A                  
  0.114   0.127   0.146   0.147   0.152   0.173   0.192   0.245
 37 A    38 A    39 A    40 A    41 A    42 A    43 A    44 A                  
  0.328   0.333   0.357   0.377   0.383   0.402   0.416   0.421
 45 A    46 A    47 A    48 A    49 A    50 A    51 A    52 A                  
  0.433   0.530   0.560   0.596   0.620   0.675   0.707   0.772
 53 A    54 A    55 A    56 A    57 A    58 A    59 A    60 A                  
  0.784   0.831   0.872   0.894   0.948   1.010   1.073   1.127
 61 A    62 A    63 A    64 A    65 A    66 A    67 A    68 A                  
  1.129   1.143   1.159   1.190   1.215   1.371   1.493   1.576
 69 A    70 A    71 A    72 A    73 A    74 A    75 A    76 A                  
  1.613   1.636   1.769   1.833   1.889   1.938   1.948   2.015
 77 A    78 A    79 A    80 A    81 A    82 A    83 A    84 A                  
  2.247   2.603   2.636   2.721   4.188   4.190   4.221   4.233
 85 A    86 A    87 A    88 A    89 A    90 A    91 A    92 A                  
  4.502   6.896   6.923   6.942   7.245   7.458  10.350  14.709
 93 A    94 A    95 A    96 A    97 A    98 A    99 A   100 A                  
 14.743  14.757  14.789  14.827  14.868  26.668  26.755  26.987
101 A   102 A   103 A   104 A   105 A   106 A   107 A   108 A                  
 68.737 165.842 166.065 219.205
109 A   110 A   111 A   112 A                                                  

 Beta MOs, Restricted
 -- Occupied --                  
-104.86  -80.06  -80.03  -26.32  -10.59   -8.05   -8.05   -8.05
  1 A     2 A     3 A     4 A     5 A     6 A     7 A     8 A                  
 -7.594  -7.573  -5.487  -5.485  -5.484  -5.465  -5.464  -5.464
  9 A    10 A    11 A    12 A    13 A    14 A    15 A    16 A                  
 -1.623  -1.134  -0.927  -0.776  -0.697  -0.695  -0.623  -0.521
 17 A    18 A    19 A    20 A    21 A    22 A    23 A    24 A                  
 -0.512  -0.493  -0.403  -0.362
 25 A    26 A    27 A    28 A                                                  
 -- Virtual --                   
 -0.022   0.039   0.063   0.065   0.078   0.093   0.099   0.109
 29 A    30 A    31 A    32 A    33 A    34 A    35 A    36 A                  
  0.114   0.127   0.146   0.147   0.152   0.173   0.192   0.245
 37 A    38 A    39 A    40 A    41 A    42 A    43 A    44 A                  
  0.328   0.333   0.357   0.377   0.383   0.402   0.416   0.421
 45 A    46 A    47 A    48 A    49 A    50 A    51 A    52 A                  
  0.433   0.530   0.560   0.596   0.620   0.675   0.707   0.772
 53 A    54 A    55 A    56 A    57 A    58 A    59 A    60 A                  
  0.784   0.831   0.872   0.894   0.948   1.010   1.073   1.127
 61 A    62 A    63 A    64 A    65 A    66 A    67 A    68 A                  
  1.129   1.143   1.159   1.190   1.215   1.371   1.493   1.576
 69 A    70 A    71 A    72 A    73 A    74 A    75 A    76 A                  
  1.613   1.636   1.769   1.833   1.889   1.938   1.948   2.015
 77 A    78 A    79 A    80 A    81 A    82 A    83 A    84 A                  
  2.247   2.603   2.636   2.721   4.188   4.190   4.221   4.233
 85 A    86 A    87 A    88 A    89 A    90 A    91 A    92 A                  
  4.502   6.896   6.923   6.942   7.245   7.458  10.350  14.709
 93 A    94 A    95 A    96 A    97 A    98 A    99 A   100 A                  
 14.743  14.757  14.789  14.827  14.868  26.668  26.755  26.987
101 A   102 A   103 A   104 A   105 A   106 A   107 A   108 A                  
 68.737 165.842 166.065 219.205
109 A   110 A   111 A   112 A                                                  

 Occupation and symmetry of molecular orbitals

 Point group: C1 (1 irreducible representation).

                           A     All 
 -------------------------------------
 All molecular orbitals:
  - Alpha                  112   112 
  - Beta                   112   112 
 -------------------------------------
 Alpha orbitals:
  - Frozen occupied        16    16  
  - Active occupied        12    12  
  - Active virtual         84    84  
  - Frozen virtual         0     0   
 -------------------------------------
 Beta orbitals:
  - Frozen occupied        16    16  
  - Active occupied        12    12  
  - Active virtual         84    84  
  - Frozen virtual         0     0   
 -------------------------------------

 Import integrals:   CPU 0.00 s  wall 0.00 s

 Import integrals:   CPU 19.28 s  wall 4.91 s

 MP2 amplitudes:   CPU 0.03 s  wall 0.02 s

Running a double precision version
           CCSD T amplitudes will be solved using DIIS.

           Start     Size      MaxIter   EConv     TConv     
           3         7         100       1.00e-07  1.00e-05  
 ------------------------------------------------------------------------------
           Energy (a.u.)   Ediff      Tdiff       Comment
 ------------------------------------------------------------------------------
         -1241.02548424                           
     1   -1241.03489558   9.41e-03   7.47e-01     
     2   -1241.05325475   1.84e-02   9.62e-02     
     3   -1241.05374335   4.89e-04   4.25e-02     
     4   -1241.05592129   2.18e-03   1.56e-02     Switched to DIIS steps.
     5   -1241.05672566   8.04e-04   1.37e-02     
     6   -1241.05676149   3.58e-05   2.74e-03     
     7   -1241.05675063   1.09e-05   1.37e-03     
     8   -1241.05674817   2.46e-06   2.48e-04     
     9   -1241.05674823   6.70e-08   1.15e-04     
    10   -1241.05674822   1.14e-08   3.07e-05     
    11   -1241.05674826   3.99e-08   1.40e-05     
    12   -1241.05674831   4.75e-08   8.67e-06     
 ------------------------------------------------------------------------------
         -1241.05674831                           CCSD T converged.

End of double precision
 SCF energy                 = -1240.45879392
 MP2 energy                 = -1241.02548424
 CCSD correlation energy     =    -0.59795439
 CCSD total energy           = -1241.05674831

 CCSD  T1^2 = 0.0114  T2^2 = 0.2632  Leading amplitudes:

 Amplitude    Orbitals with energies
  0.0226       22 (A) A                  ->    29 (A) A                   
              -0.6954                         -0.0222                     
  0.0226       22 (A) B                  ->    29 (A) B                   
              -0.6954                         -0.0222                     
 -0.0212       28 (A) A                  ->    49 (A) A                   
              -0.3621                          0.3826                     
 -0.0212       28 (A) B                  ->    49 (A) B                   
              -0.3621                          0.3826                     

 Amplitude    Orbitals with energies
 -0.1584       28 (A) A      28 (A) B    ->    29 (A) A      29 (A) B     
              -0.3621       -0.3621           -0.0222       -0.0222       
  0.1584       28 (A) A      28 (A) B    ->    29 (A) B      29 (A) A     
              -0.3621       -0.3621           -0.0222       -0.0222       
  0.1584       28 (A) B      28 (A) A    ->    29 (A) A      29 (A) B     
              -0.3621       -0.3621           -0.0222       -0.0222       
 -0.1584       28 (A) B      28 (A) A    ->    29 (A) B      29 (A) A     
              -0.3621       -0.3621           -0.0222       -0.0222       

 Computing CCSD intemediates for later calculations in double precision
 Finished.

Running a double precision version
           CCSD Lambda amplitudes will be solved using DIIS.
           Start     Size      MaxIter   EConv     LConv     
           3         7         100       1.00e-07  1.00e-05  
 ------------------------------------------------------------------------------
            Enorm      Ldiff       Comment
 ------------------------------------------------------------------------------
     1     6.15e-02   4.49e-02     
     2     1.66e-02   7.48e-03     
     3     6.95e-03   2.04e-03     
     4     3.84e-03   1.33e-03     Switched to DIIS steps.
     5     1.01e-03   7.63e-04     
     6     4.69e-04   1.54e-04     
     7     1.28e-04   4.57e-05     
     8     5.39e-05   3.94e-06     
     9     1.95e-05   2.93e-06     
    10     8.09e-06   1.49e-06     
    11     3.36e-06   5.11e-07     
    12     1.16e-06   2.87e-07     
    13     5.70e-07   4.97e-08     
    14     2.62e-07   5.05e-08     
    15     1.23e-07   1.31e-08     
    16     5.96e-08   6.42e-09     
 ------------------------------------------------------------------------------
                                   CCSD Lambda converged.

 Computing density matrices in double precision...
           Orbital response amplitudes will be solved using DIIS.
           Start     Size      MaxIter   EConv     LConv     
           3         7         100       1.00e-06  1.00e-06  
 ------------------------------------------------------------------------------
            Enorm      Ldiff       Comment
 ------------------------------------------------------------------------------
     1     8.07e-02   2.16e-03     
     2     4.53e-02   2.56e-02     
     3     3.94e-02   1.97e-02     
     4     8.55e-03   1.59e-02     Switched to DIIS steps.
     5     3.06e-03   5.80e-04     
     6     3.43e-04   5.48e-05     
     7     2.49e-04   3.34e-05     
     8     6.93e-05   7.31e-06     
     9     2.39e-05   4.50e-06     
    10     6.76e-06   2.31e-06     
    11     2.01e-06   3.51e-07     
    12     6.88e-07   1.33e-07     
 ------------------------------------------------------------------------------
                                   Orbital response converged.

 Computing density matrices... Done.
 CCSD calculation:   CPU 482.99 s  wall 128.84 s

 Transferring MO TPDM to AO TPDM
 Transferring g2_o1o1o1o1
 Transferring g2_o1o1o1v1
 Transferring g2_o1o1v1v1
 Transferring g2_o1v1o1v1
 Transferring g2_o1v1v1v1
 Transferring g2_v1v1v1v1
 Adding separable TPDM
 Computing TPDM gradient
 --------------------------------------------------------
 2e gradient
  Atom          X               Y               Z
 --------------------------------------------------------
    1         -2.795354       24.153364       -0.000000  
    2          8.523151      -21.732678        0.000000  
    3         17.402452        6.057222        0.000000  
    4        -23.130249       -8.477908       -0.000000  
 --------------------------------------------------------
 --------------------------------------------------------
 Final gradient
  Atom          X               Y               Z
 --------------------------------------------------------
    1         -2.795354       24.153364       -0.000000  
    2          8.523151      -21.732678        0.000000  
    3         17.402452        6.057222        0.000000  
    4        -23.130249       -8.477908       -0.000000  
 --------------------------------------------------------
 Analytic gradient from two-electron contribution:   CPU 128.80 s  wall 35.77 s

 Total ccman2 time:   CPU 634.88 s  wall 170.66 s


 --------------------------------------------------------------

                    Orbital Energies (a.u.)
 --------------------------------------------------------------

 Alpha MOs
 -- Occupied --
******* -80.057 -80.033 -26.324 -10.586  -8.054  -8.051  -8.051
 -7.594  -7.573  -5.487  -5.485  -5.484  -5.465  -5.464  -5.464
 -1.623  -1.134  -0.927  -0.776  -0.697  -0.695  -0.623  -0.521
 -0.512  -0.493  -0.403  -0.362
 -- Virtual --
 -0.022   0.039   0.063   0.065   0.078   0.093   0.099   0.109
  0.114   0.127   0.146   0.147   0.152   0.173   0.192   0.245
  0.328   0.333   0.357   0.377   0.383   0.402   0.416   0.421
  0.433   0.530   0.560   0.596   0.620   0.675   0.707   0.772
  0.784   0.831   0.872   0.894   0.948   1.010   1.073   1.127
  1.129   1.143   1.159   1.190   1.215   1.371   1.493   1.576
  1.613   1.636   1.769   1.833   1.889   1.938   1.948   2.015
  2.247   2.603   2.636   2.721   4.188   4.190   4.221   4.233
  4.502   6.896   6.923   6.942   7.245   7.458  10.350  14.709
 14.743  14.757  14.789  14.827  14.868  26.668  26.755  26.987
 68.737 165.842 166.065 219.205
 --------------------------------------------------------------

          Ground-State Mulliken Net Atomic Charges

     Atom                 Charge (a.u.)
  ----------------------------------------
      1 P                     0.157910
      2 P                     0.150035
      3 F                    -0.201531
      4 Cl                   -0.106413
  ----------------------------------------
  Sum of atomic charges =    -0.000000

 -----------------------------------------------------------------
                    Cartesian Multipole Moments
 -----------------------------------------------------------------
    Charge (ESU x 10^10)
                -0.0000
    Dipole Moment (Debye)
         X       0.1505      Y       0.1251      Z       0.0000
       Tot       0.1957
    Quadrupole Moments (Debye-Ang)
        XX     -50.0843     XY      -1.5734     YY     -44.4093
        XZ      -0.0000     YZ       0.0000     ZZ     -43.4711
    Octopole Moments (Debye-Ang^2)
       XXX       1.3018    XXY       3.7002    XYY      -2.8903
       YYY      -0.1391    XXZ       0.0000    XYZ      -0.0000
       YYZ      -0.0000    XZZ      -4.4794    YZZ      -0.2357
       ZZZ       0.0000
    Hexadecapole Moments (Debye-Ang^3)
      XXXX    -679.2775   XXXY       2.4371   XXYY    -129.9752
      XYYY       9.6399   YYYY    -171.6098   XXXZ      -0.0000
      XXYZ       0.0000   XYYZ      -0.0000   YYYZ       0.0000
      XXZZ    -115.9206   XYZZ       1.6315   YYZZ     -37.9626
      XZZZ      -0.0000   YZZZ       0.0000   ZZZZ     -60.3025
 -----------------------------------------------------------------
 DrvMan completing analytic gradient of the correlated energy
 Correlated dipole moment
            1
    1   0.0591940
    2   0.0492235
    3   0.0000000
 Energy read as -1241.056748308
 Full Analytical Gradient: (in a.u., or Hartree/Bohr)
             1             2             3             4
    1    0.00001952    0.00015854   -0.00019111    0.00001304
    2   -0.00021982    0.00032410   -0.00016774    0.00006346
    3   -0.00000000    0.00000000   -0.00000000    0.00000000
 Gradient time:  CPU 0.67 s  wall 0.64 s
 ----------------------------------------------------------------
             Standard Nuclear Orientation (Angstroms)
    I     Atom           X                Y                Z
 ----------------------------------------------------------------
    1      P       0.2679613751    -0.8790308650     0.0000000000
    2      P      -1.0667521801     0.6731848926     0.0000000000
    3      F      -2.4465971203    -0.2042830939     0.0000000000
    4      Cl      2.0000727152     0.2888963195    -0.0000000000
 ----------------------------------------------------------------
 Nuclear Repulsion Energy =   253.7372860571 hartrees
 There are       28 alpha and       28 beta electrons

                       Distance Matrix (Angstroms)
             P (  1)   P (  2)   F (  3)
   P (  2)  2.047153
   F (  3)  2.797161  1.635213
   Cl(  4)  2.089082  3.090808  4.473935

 Requested basis set is 6-311++G(d,p)
 There are 45 shells and 112 basis functions
 A cutoff of  1.0D-14 yielded    914 shell pairs
 There are      5972 function pairs (      6415 Cartesian)
 Smallest overlap matrix eigenvalue = 7.73E-04
 Guess MOs from SCF MO coefficient file

 -----------------------------------------------------------------------
  General SCF calculation program by
  Eric Jon Sundstrom, Paul Horn, Yuezhi Mao, Dmitri Zuev, Alec White,
  David Stuck, Shaama M.S., Shane Yost, Joonho Lee, David Small,
  Daniel Levine, Susi Lehtola, Hugh Burton, Evgeny Epifanovsky
 -----------------------------------------------------------------------
 Hartree-Fock
 using 4 threads for integral computing
 -------------------------------------------------------
 OpenMP Integral computing Module                
 Release: version 2.0, May 2017, Q-Chem Inc. Pleasanton 
 -------------------------------------------------------
 A restricted SCF calculation will be
 performed using DIIS
 SCF converges when DIIS error is below 1.0e-08
 ---------------------------------------
  Cycle       Energy         DIIS error
 ---------------------------------------
    1   -1240.4588966780      2.62e-05  
    2   -1240.4588980072      6.90e-06  
    3   -1240.4588981218      2.99e-06  
    4   -1240.4588981387      9.56e-07  
    5   -1240.4588981410      2.73e-07  
    6   -1240.4588981414      1.06e-07  
    7   -1240.4588981414      4.06e-08  
    8   -1240.4588981414      1.57e-08  
    9   -1240.4588981414      8.97e-09  Convergence criterion met
 ---------------------------------------
 SCF time:   CPU 3.89s  wall 1.00s 
 SCF   energy in the final basis set =    -1240.4588981414
 Total energy in the final basis set =    -1240.4588981414


 ------------------------------------------------------------------------------

   CCMAN2: suite of methods based on coupled cluster
           and equation of motion theories.

   Components:
   * libvmm-1.3-trunk
     by Evgeny Epifanovsky, Ilya Kaliman.
   * libtensor-2.5-trunk
     by Evgeny Epifanovsky, Michael Wormit, Dmitry Zuev, Sam Manzer, 
        Ilya Kaliman.
   * libcc-2.5-trunk
     by Evgeny Epifanovsky, Arik Landau, Tomasz Kus, Kirill Khistyaev, 
        Dmitry Zuev, Prashant Manohar, Xintian Feng, Anna Krylov, 
        Matthew Goldey, Alec White, Thomas Jagau, Kaushik Nanda, 
        Anastasia Gunina, Alexander Kunitsa, Joonho Lee.

   CCMAN original authors:
   Anna I. Krylov, C. David Sherrill, Steven R. Gwaltney,
   Edward F. C. Byrd (2000)
   Sergey V. Levchenko, Lyudmila V. Slipchenko, Tao Wang,
   Ana-Maria C. Cristian (2003)
   Piotr A. Pieniazek, C. Melania Oana, Evgeny Epifanovsky (2007)
   Prashant Manohar (2009)

 ------------------------------------------------------------------------------


 Allocating and initializing 29808MB of RAM...
 Calculation will run on 4 cores.


 Alpha MOs, Restricted
 -- Occupied --                  
-104.86  -80.06  -80.03  -26.32  -10.59   -8.05   -8.05   -8.05
  1 A     2 A     3 A     4 A     5 A     6 A     7 A     8 A                  
 -7.594  -7.573  -5.486  -5.485  -5.484  -5.465  -5.464  -5.463
  9 A    10 A    11 A    12 A    13 A    14 A    15 A    16 A                  
 -1.624  -1.134  -0.927  -0.776  -0.698  -0.696  -0.623  -0.521
 17 A    18 A    19 A    20 A    21 A    22 A    23 A    24 A                  
 -0.512  -0.493  -0.403  -0.362
 25 A    26 A    27 A    28 A                                                  
 -- Virtual --                   
 -0.022   0.039   0.063   0.065   0.078   0.093   0.099   0.109
 29 A    30 A    31 A    32 A    33 A    34 A    35 A    36 A                  
  0.114   0.127   0.146   0.147   0.152   0.173   0.193   0.245
 37 A    38 A    39 A    40 A    41 A    42 A    43 A    44 A                  
  0.328   0.333   0.357   0.377   0.383   0.402   0.416   0.421
 45 A    46 A    47 A    48 A    49 A    50 A    51 A    52 A                  
  0.433   0.531   0.560   0.596   0.620   0.675   0.707   0.772
 53 A    54 A    55 A    56 A    57 A    58 A    59 A    60 A                  
  0.784   0.831   0.872   0.894   0.948   1.010   1.074   1.127
 61 A    62 A    63 A    64 A    65 A    66 A    67 A    68 A                  
  1.129   1.143   1.159   1.190   1.215   1.372   1.493   1.575
 69 A    70 A    71 A    72 A    73 A    74 A    75 A    76 A                  
  1.613   1.636   1.769   1.833   1.889   1.938   1.948   2.015
 77 A    78 A    79 A    80 A    81 A    82 A    83 A    84 A                  
  2.247   2.603   2.636   2.721   4.188   4.190   4.220   4.233
 85 A    86 A    87 A    88 A    89 A    90 A    91 A    92 A                  
  4.503   6.896   6.923   6.942   7.245   7.460  10.350  14.709
 93 A    94 A    95 A    96 A    97 A    98 A    99 A   100 A                  
 14.744  14.758  14.789  14.827  14.868  26.668  26.755  26.987
101 A   102 A   103 A   104 A   105 A   106 A   107 A   108 A                  
 68.737 165.842 166.066 219.205
109 A   110 A   111 A   112 A                                                  

 Beta MOs, Restricted
 -- Occupied --                  
-104.86  -80.06  -80.03  -26.32  -10.59   -8.05   -8.05   -8.05
  1 A     2 A     3 A     4 A     5 A     6 A     7 A     8 A                  
 -7.594  -7.573  -5.486  -5.485  -5.484  -5.465  -5.464  -5.463
  9 A    10 A    11 A    12 A    13 A    14 A    15 A    16 A                  
 -1.624  -1.134  -0.927  -0.776  -0.698  -0.696  -0.623  -0.521
 17 A    18 A    19 A    20 A    21 A    22 A    23 A    24 A                  
 -0.512  -0.493  -0.403  -0.362
 25 A    26 A    27 A    28 A                                                  
 -- Virtual --                   
 -0.022   0.039   0.063   0.065   0.078   0.093   0.099   0.109
 29 A    30 A    31 A    32 A    33 A    34 A    35 A    36 A                  
  0.114   0.127   0.146   0.147   0.152   0.173   0.193   0.245
 37 A    38 A    39 A    40 A    41 A    42 A    43 A    44 A                  
  0.328   0.333   0.357   0.377   0.383   0.402   0.416   0.421
 45 A    46 A    47 A    48 A    49 A    50 A    51 A    52 A                  
  0.433   0.531   0.560   0.596   0.620   0.675   0.707   0.772
 53 A    54 A    55 A    56 A    57 A    58 A    59 A    60 A                  
  0.784   0.831   0.872   0.894   0.948   1.010   1.074   1.127
 61 A    62 A    63 A    64 A    65 A    66 A    67 A    68 A                  
  1.129   1.143   1.159   1.190   1.215   1.372   1.493   1.575
 69 A    70 A    71 A    72 A    73 A    74 A    75 A    76 A                  
  1.613   1.636   1.769   1.833   1.889   1.938   1.948   2.015
 77 A    78 A    79 A    80 A    81 A    82 A    83 A    84 A                  
  2.247   2.603   2.636   2.721   4.188   4.190   4.220   4.233
 85 A    86 A    87 A    88 A    89 A    90 A    91 A    92 A                  
  4.503   6.896   6.923   6.942   7.245   7.460  10.350  14.709
 93 A    94 A    95 A    96 A    97 A    98 A    99 A   100 A                  
 14.744  14.758  14.789  14.827  14.868  26.668  26.755  26.987
101 A   102 A   103 A   104 A   105 A   106 A   107 A   108 A                  
 68.737 165.842 166.066 219.205
109 A   110 A   111 A   112 A                                                  

 Occupation and symmetry of molecular orbitals

 Point group: C1 (1 irreducible representation).

                           A     All 
 -------------------------------------
 All molecular orbitals:
  - Alpha                  112   112 
  - Beta                   112   112 
 -------------------------------------
 Alpha orbitals:
  - Frozen occupied        16    16  
  - Active occupied        12    12  
  - Active virtual         84    84  
  - Frozen virtual         0     0   
 -------------------------------------
 Beta orbitals:
  - Frozen occupied        16    16  
  - Active occupied        12    12  
  - Active virtual         84    84  
  - Frozen virtual         0     0   
 -------------------------------------

 Import integrals:   CPU 0.00 s  wall 0.00 s

 Import integrals:   CPU 19.31 s  wall 4.92 s

 MP2 amplitudes:   CPU 0.03 s  wall 0.02 s

Running a double precision version
           CCSD T amplitudes will be solved using DIIS.

           Start     Size      MaxIter   EConv     TConv     
           3         7         100       1.00e-07  1.00e-05  
 ------------------------------------------------------------------------------
           Energy (a.u.)   Ediff      Tdiff       Comment
 ------------------------------------------------------------------------------
         -1241.02547246                           
     1   -1241.03492138   9.45e-03   7.47e-01     
     2   -1241.05325615   1.83e-02   9.62e-02     
     3   -1241.05374972   4.94e-04   4.25e-02     
     4   -1241.05592324   2.17e-03   1.55e-02     Switched to DIIS steps.
     5   -1241.05672529   8.02e-04   1.37e-02     
     6   -1241.05676086   3.56e-05   2.72e-03     
     7   -1241.05675007   1.08e-05   1.37e-03     
     8   -1241.05674763   2.44e-06   2.46e-04     
     9   -1241.05674770   6.86e-08   1.15e-04     
    10   -1241.05674769   8.71e-09   3.07e-05     
    11   -1241.05674773   4.06e-08   1.40e-05     
    12   -1241.05674778   4.76e-08   8.68e-06     
 ------------------------------------------------------------------------------
         -1241.05674778                           CCSD T converged.

End of double precision
 SCF energy                 = -1240.45889814
 MP2 energy                 = -1241.02547246
 CCSD correlation energy     =    -0.59784964
 CCSD total energy           = -1241.05674778

 CCSD  T1^2 = 0.0113  T2^2 = 0.2630  Leading amplitudes:

 Amplitude    Orbitals with energies
 -0.0226       22 (A) A                  ->    29 (A) A                   
              -0.6958                         -0.0219                     
 -0.0226       22 (A) B                  ->    29 (A) B                   
              -0.6958                         -0.0219                     
  0.0211       28 (A) A                  ->    49 (A) A                   
              -0.3623                          0.3825                     
  0.0211       28 (A) B                  ->    49 (A) B                   
              -0.3623                          0.3825                     

 Amplitude    Orbitals with energies
 -0.1579       28 (A) A      28 (A) B    ->    29 (A) A      29 (A) B     
              -0.3623       -0.3623           -0.0219       -0.0219       
  0.1579       28 (A) A      28 (A) B    ->    29 (A) B      29 (A) A     
              -0.3623       -0.3623           -0.0219       -0.0219       
  0.1579       28 (A) B      28 (A) A    ->    29 (A) A      29 (A) B     
              -0.3623       -0.3623           -0.0219       -0.0219       
 -0.1579       28 (A) B      28 (A) A    ->    29 (A) B      29 (A) A     
              -0.3623       -0.3623           -0.0219       -0.0219       

 Computing CCSD intemediates for later calculations in double precision
 Finished.

Running a double precision version
           CCSD Lambda amplitudes will be solved using DIIS.
           Start     Size      MaxIter   EConv     LConv     
           3         7         100       1.00e-07  1.00e-05  
 ------------------------------------------------------------------------------
            Enorm      Ldiff       Comment
 ------------------------------------------------------------------------------
     1     6.14e-02   4.48e-02     
     2     1.66e-02   7.47e-03     
     3     6.93e-03   2.03e-03     
     4     3.83e-03   1.32e-03     Switched to DIIS steps.
     5     1.00e-03   7.60e-04     
     6     4.66e-04   1.53e-04     
     7     1.27e-04   4.53e-05     
     8     5.37e-05   3.88e-06     
     9     1.94e-05   2.92e-06     
    10     8.03e-06   1.48e-06     
    11     3.33e-06   5.06e-07     
    12     1.15e-06   2.84e-07     
    13     5.61e-07   4.90e-08     
    14     2.58e-07   4.98e-08     
    15     1.21e-07   1.30e-08     
    16     5.88e-08   6.39e-09     
 ------------------------------------------------------------------------------
                                   CCSD Lambda converged.

 Computing density matrices in double precision...
           Orbital response amplitudes will be solved using DIIS.
           Start     Size      MaxIter   EConv     LConv     
           3         7         100       1.00e-06  1.00e-06  
 ------------------------------------------------------------------------------
            Enorm      Ldiff       Comment
 ------------------------------------------------------------------------------
     1     8.06e-02   2.19e-03     
     2     4.53e-02   2.56e-02     
     3     3.93e-02   1.96e-02     
     4     8.54e-03   1.59e-02     Switched to DIIS steps.
     5     3.04e-03   5.76e-04     
     6     3.42e-04   5.66e-05     
     7     2.48e-04   3.38e-05     
     8     6.87e-05   7.37e-06     
     9     2.36e-05   4.46e-06     
    10     6.68e-06   2.30e-06     
    11     1.98e-06   3.51e-07     
    12     6.80e-07   1.33e-07     
 ------------------------------------------------------------------------------
                                   Orbital response converged.

 Computing density matrices... Done.
 CCSD calculation:   CPU 483.55 s  wall 128.94 s

 Transferring MO TPDM to AO TPDM
 Transferring g2_o1o1o1o1
 Transferring g2_o1o1o1v1
 Transferring g2_o1o1v1v1
 Transferring g2_o1v1o1v1
 Transferring g2_o1v1v1v1
 Transferring g2_v1v1v1v1
 Adding separable TPDM
 Computing TPDM gradient
 --------------------------------------------------------
 2e gradient
  Atom          X               Y               Z
 --------------------------------------------------------
    1         -2.817638       24.154331       -0.000000  
    2          8.528433      -21.721808        0.000000  
    3         17.425407        6.050651       -0.000000  
    4        -23.136201       -8.483174        0.000000  
 --------------------------------------------------------
 --------------------------------------------------------
 Final gradient
  Atom          X               Y               Z
 --------------------------------------------------------
    1         -2.817638       24.154331       -0.000000  
    2          8.528433      -21.721808        0.000000  
    3         17.425407        6.050651       -0.000000  
    4        -23.136201       -8.483174        0.000000  
 --------------------------------------------------------
 Analytic gradient from two-electron contribution:   CPU 126.43 s  wall 35.13 s

 Total ccman2 time:   CPU 633.51 s  wall 170.25 s


 --------------------------------------------------------------

                    Orbital Energies (a.u.)
 --------------------------------------------------------------

 Alpha MOs
 -- Occupied --
******* -80.057 -80.033 -26.325 -10.586  -8.054  -8.051  -8.051
 -7.594  -7.573  -5.486  -5.485  -5.484  -5.465  -5.464  -5.463
 -1.624  -1.134  -0.927  -0.776  -0.698  -0.696  -0.623  -0.521
 -0.512  -0.493  -0.403  -0.362
 -- Virtual --
 -0.022   0.039   0.063   0.065   0.078   0.093   0.099   0.109
  0.114   0.127   0.146   0.147   0.152   0.173   0.193   0.245
  0.328   0.333   0.357   0.377   0.383   0.402   0.416   0.421
  0.433   0.531   0.560   0.596   0.620   0.675   0.707   0.772
  0.784   0.831   0.872   0.894   0.948   1.010   1.074   1.127
  1.129   1.143   1.159   1.190   1.215   1.372   1.493   1.575
  1.613   1.636   1.769   1.833   1.889   1.938   1.948   2.015
  2.247   2.603   2.636   2.721   4.188   4.190   4.220   4.233
  4.503   6.896   6.923   6.942   7.245   7.460  10.350  14.709
 14.744  14.758  14.789  14.827  14.868  26.668  26.755  26.987
 68.737 165.842 166.066 219.205
 --------------------------------------------------------------

          Ground-State Mulliken Net Atomic Charges

     Atom                 Charge (a.u.)
  ----------------------------------------
      1 P                     0.157703
      2 P                     0.149170
      3 F                    -0.200574
      4 Cl                   -0.106300
  ----------------------------------------
  Sum of atomic charges =    -0.000000

 -----------------------------------------------------------------
                    Cartesian Multipole Moments
 -----------------------------------------------------------------
    Charge (ESU x 10^10)
                -0.0000
    Dipole Moment (Debye)
         X       0.1452      Y       0.1215      Z      -0.0000
       Tot       0.1893
    Quadrupole Moments (Debye-Ang)
        XX     -50.0612     XY      -1.5625     YY     -44.4217
        XZ      -0.0000     YZ       0.0000     ZZ     -43.4675
    Octopole Moments (Debye-Ang^2)
       XXX       1.2615    XXY       3.7143    XYY      -2.8904
       YYY      -0.0632    XXZ       0.0000    XYZ       0.0000
       YYZ      -0.0000    XZZ      -4.4865    YZZ      -0.2104
       ZZZ       0.0000
    Hexadecapole Moments (Debye-Ang^3)
      XXXX    -679.0623   XXXY       2.3914   XXYY    -129.9465
      XYYY       9.5784   YYYY    -171.4532   XXXZ       0.0000
      XXYZ       0.0000   XYYZ      -0.0000   YYYZ       0.0000
      XXZZ    -115.9024   XYZZ       1.6084   YYZZ     -37.9322
      XZZZ      -0.0000   YZZZ       0.0000   ZZZZ     -60.2929
 -----------------------------------------------------------------
 DrvMan completing analytic gradient of the correlated energy
 Correlated dipole moment
            1
    1   0.0571208
    2   0.0477891
    3  -0.0000000
 Energy read as -1241.056747783
 Full Analytical Gradient: (in a.u., or Hartree/Bohr)
             1             2             3             4
    1   -0.00033850    0.00010797    0.00015315    0.00007738
    2    0.00038544   -0.00060573    0.00018637    0.00003392
    3   -0.00000000    0.00000000   -0.00000000    0.00000000
 Gradient time:  CPU 0.67 s  wall 0.64 s
 ----------------------------------------------------------------
             Standard Nuclear Orientation (Angstroms)
    I     Atom           X                Y                Z
 ----------------------------------------------------------------
    1      P       0.2679613751    -0.8790308650     0.0000000000
    2      P      -1.0667521801     0.6741848926     0.0010000000
    3      F      -2.4465971203    -0.2042830939     0.0000000000
    4      Cl      2.0000727152     0.2888963195    -0.0000000000
 ----------------------------------------------------------------
 Nuclear Repulsion Energy =   253.6996357379 hartrees
 There are       28 alpha and       28 beta electrons

                       Distance Matrix (Angstroms)
             P (  1)   P (  2)   F (  3)
   P (  2)  2.047911
   F (  3)  2.797161  1.635750
   Cl(  4)  2.089082  3.090932  4.473935

 Requested basis set is 6-311++G(d,p)
 There are 45 shells and 112 basis functions
 A cutoff of  1.0D-14 yielded    914 shell pairs
 There are      5972 function pairs (      6415 Cartesian)
 Smallest overlap matrix eigenvalue = 7.74E-04
 Guess MOs from SCF MO coefficient file

 -----------------------------------------------------------------------
  General SCF calculation program by
  Eric Jon Sundstrom, Paul Horn, Yuezhi Mao, Dmitri Zuev, Alec White,
  David Stuck, Shaama M.S., Shane Yost, Joonho Lee, David Small,
  Daniel Levine, Susi Lehtola, Hugh Burton, Evgeny Epifanovsky
 -----------------------------------------------------------------------
 Hartree-Fock
 using 4 threads for integral computing
 -------------------------------------------------------
 OpenMP Integral computing Module                
 Release: version 2.0, May 2017, Q-Chem Inc. Pleasanton 
 -------------------------------------------------------
 A restricted SCF calculation will be
 performed using DIIS
 SCF converges when DIIS error is below 1.0e-08
 ---------------------------------------
  Cycle       Energy         DIIS error
 ---------------------------------------
    1   -1240.4588457649      1.63e-05  
    2   -1240.4588463828      4.46e-06  
    3   -1240.4588464530      1.88e-06  
    4   -1240.4588464633      7.21e-07  
    5   -1240.4588464660      3.01e-07  
    6   -1240.4588464669      1.67e-07  
    7   -1240.4588464673      7.63e-08  
    8   -1240.4588464674      2.22e-08  
    9   -1240.4588464674      8.12e-09  Convergence criterion met
 ---------------------------------------
 SCF time:   CPU 3.90s  wall 2.00s 
 SCF   energy in the final basis set =    -1240.4588464674
 Total energy in the final basis set =    -1240.4588464674


 ------------------------------------------------------------------------------

   CCMAN2: suite of methods based on coupled cluster
           and equation of motion theories.

   Components:
   * libvmm-1.3-trunk
     by Evgeny Epifanovsky, Ilya Kaliman.
   * libtensor-2.5-trunk
     by Evgeny Epifanovsky, Michael Wormit, Dmitry Zuev, Sam Manzer, 
        Ilya Kaliman.
   * libcc-2.5-trunk
     by Evgeny Epifanovsky, Arik Landau, Tomasz Kus, Kirill Khistyaev, 
        Dmitry Zuev, Prashant Manohar, Xintian Feng, Anna Krylov, 
        Matthew Goldey, Alec White, Thomas Jagau, Kaushik Nanda, 
        Anastasia Gunina, Alexander Kunitsa, Joonho Lee.

   CCMAN original authors:
   Anna I. Krylov, C. David Sherrill, Steven R. Gwaltney,
   Edward F. C. Byrd (2000)
   Sergey V. Levchenko, Lyudmila V. Slipchenko, Tao Wang,
   Ana-Maria C. Cristian (2003)
   Piotr A. Pieniazek, C. Melania Oana, Evgeny Epifanovsky (2007)
   Prashant Manohar (2009)

 ------------------------------------------------------------------------------


 Allocating and initializing 29808MB of RAM...
 Calculation will run on 4 cores.


 Alpha MOs, Restricted
 -- Occupied --                  
-104.86  -80.06  -80.03  -26.32  -10.59   -8.05   -8.05   -8.05
  1 A     2 A     3 A     4 A     5 A     6 A     7 A     8 A                  
 -7.594  -7.573  -5.487  -5.485  -5.484  -5.465  -5.464  -5.463
  9 A    10 A    11 A    12 A    13 A    14 A    15 A    16 A                  
 -1.623  -1.134  -0.927  -0.776  -0.697  -0.696  -0.623  -0.521
 17 A    18 A    19 A    20 A    21 A    22 A    23 A    24 A                  
 -0.512  -0.493  -0.403  -0.362
 25 A    26 A    27 A    28 A                                                  
 -- Virtual --                   
 -0.022   0.039   0.063   0.065   0.078   0.093   0.099   0.109
 29 A    30 A    31 A    32 A    33 A    34 A    35 A    36 A                  
  0.114   0.127   0.146   0.147   0.152   0.173   0.193   0.245
 37 A    38 A    39 A    40 A    41 A    42 A    43 A    44 A                  
  0.328   0.333   0.357   0.377   0.383   0.402   0.416   0.421
 45 A    46 A    47 A    48 A    49 A    50 A    51 A    52 A                  
  0.433   0.530   0.560   0.596   0.620   0.675   0.707   0.772
 53 A    54 A    55 A    56 A    57 A    58 A    59 A    60 A                  
  0.784   0.831   0.872   0.894   0.948   1.010   1.074   1.127
 61 A    62 A    63 A    64 A    65 A    66 A    67 A    68 A                  
  1.129   1.143   1.159   1.190   1.215   1.372   1.493   1.575
 69 A    70 A    71 A    72 A    73 A    74 A    75 A    76 A                  
  1.613   1.636   1.769   1.833   1.889   1.938   1.948   2.015
 77 A    78 A    79 A    80 A    81 A    82 A    83 A    84 A                  
  2.247   2.603   2.636   2.721   4.188   4.190   4.220   4.233
 85 A    86 A    87 A    88 A    89 A    90 A    91 A    92 A                  
  4.503   6.896   6.923   6.942   7.245   7.459  10.350  14.709
 93 A    94 A    95 A    96 A    97 A    98 A    99 A   100 A                  
 14.743  14.757  14.789  14.827  14.868  26.668  26.755  26.987
101 A   102 A   103 A   104 A   105 A   106 A   107 A   108 A                  
 68.737 165.842 166.066 219.205
109 A   110 A   111 A   112 A                                                  

 Beta MOs, Restricted
 -- Occupied --                  
-104.86  -80.06  -80.03  -26.32  -10.59   -8.05   -8.05   -8.05
  1 A     2 A     3 A     4 A     5 A     6 A     7 A     8 A                  
 -7.594  -7.573  -5.487  -5.485  -5.484  -5.465  -5.464  -5.463
  9 A    10 A    11 A    12 A    13 A    14 A    15 A    16 A                  
 -1.623  -1.134  -0.927  -0.776  -0.697  -0.696  -0.623  -0.521
 17 A    18 A    19 A    20 A    21 A    22 A    23 A    24 A                  
 -0.512  -0.493  -0.403  -0.362
 25 A    26 A    27 A    28 A                                                  
 -- Virtual --                   
 -0.022   0.039   0.063   0.065   0.078   0.093   0.099   0.109
 29 A    30 A    31 A    32 A    33 A    34 A    35 A    36 A                  
  0.114   0.127   0.146   0.147   0.152   0.173   0.193   0.245
 37 A    38 A    39 A    40 A    41 A    42 A    43 A    44 A                  
  0.328   0.333   0.357   0.377   0.383   0.402   0.416   0.421
 45 A    46 A    47 A    48 A    49 A    50 A    51 A    52 A                  
  0.433   0.530   0.560   0.596   0.620   0.675   0.707   0.772
 53 A    54 A    55 A    56 A    57 A    58 A    59 A    60 A                  
  0.784   0.831   0.872   0.894   0.948   1.010   1.074   1.127
 61 A    62 A    63 A    64 A    65 A    66 A    67 A    68 A                  
  1.129   1.143   1.159   1.190   1.215   1.372   1.493   1.575
 69 A    70 A    71 A    72 A    73 A    74 A    75 A    76 A                  
  1.613   1.636   1.769   1.833   1.889   1.938   1.948   2.015
 77 A    78 A    79 A    80 A    81 A    82 A    83 A    84 A                  
  2.247   2.603   2.636   2.721   4.188   4.190   4.220   4.233
 85 A    86 A    87 A    88 A    89 A    90 A    91 A    92 A                  
  4.503   6.896   6.923   6.942   7.245   7.459  10.350  14.709
 93 A    94 A    95 A    96 A    97 A    98 A    99 A   100 A                  
 14.743  14.757  14.789  14.827  14.868  26.668  26.755  26.987
101 A   102 A   103 A   104 A   105 A   106 A   107 A   108 A                  
 68.737 165.842 166.066 219.205
109 A   110 A   111 A   112 A                                                  

 Occupation and symmetry of molecular orbitals

 Point group: C1 (1 irreducible representation).

                           A     All 
 -------------------------------------
 All molecular orbitals:
  - Alpha                  112   112 
  - Beta                   112   112 
 -------------------------------------
 Alpha orbitals:
  - Frozen occupied        16    16  
  - Active occupied        12    12  
  - Active virtual         84    84  
  - Frozen virtual         0     0   
 -------------------------------------
 Beta orbitals:
  - Frozen occupied        16    16  
  - Active occupied        12    12  
  - Active virtual         84    84  
  - Frozen virtual         0     0   
 -------------------------------------

 Import integrals:   CPU 0.00 s  wall 0.00 s

 Import integrals:   CPU 19.36 s  wall 4.98 s

 MP2 amplitudes:   CPU 0.04 s  wall 0.02 s

Running a double precision version
           CCSD T amplitudes will be solved using DIIS.

           Start     Size      MaxIter   EConv     TConv     
           3         7         100       1.00e-07  1.00e-05  
 ------------------------------------------------------------------------------
           Energy (a.u.)   Ediff      Tdiff       Comment
 ------------------------------------------------------------------------------
         -1241.02547877                           
     1   -1241.03490891   9.43e-03   7.47e-01     
     2   -1241.05325588   1.83e-02   9.62e-02     
     3   -1241.05374696   4.91e-04   4.25e-02     
     4   -1241.05592269   2.18e-03   1.55e-02     Switched to DIIS steps.
     5   -1241.05672590   8.03e-04   1.37e-02     
     6   -1241.05676160   3.57e-05   2.73e-03     
     7   -1241.05675077   1.08e-05   1.37e-03     
     8   -1241.05674833   2.45e-06   2.47e-04     
     9   -1241.05674839   6.78e-08   1.15e-04     
    10   -1241.05674838   1.01e-08   3.07e-05     
    11   -1241.05674842   4.02e-08   1.40e-05     
    12   -1241.05674847   4.76e-08   8.68e-06     
 ------------------------------------------------------------------------------
         -1241.05674847                           CCSD T converged.

End of double precision
 SCF energy                 = -1240.45884647
 MP2 energy                 = -1241.02547877
 CCSD correlation energy     =    -0.59790200
 CCSD total energy           = -1241.05674847

 CCSD  T1^2 = 0.0113  T2^2 = 0.2631  Leading amplitudes:

 Amplitude    Orbitals with energies
 -0.0226       22 (A) A                  ->    29 (A) A                   
              -0.6956                         -0.0221                     
 -0.0226       22 (A) B                  ->    29 (A) B                   
              -0.6956                         -0.0221                     
 -0.0212       28 (A) A                  ->    49 (A) A                   
              -0.3622                          0.3826                     
 -0.0212       28 (A) B                  ->    49 (A) B                   
              -0.3622                          0.3826                     

 Amplitude    Orbitals with energies
 -0.1581       28 (A) A      28 (A) B    ->    29 (A) A      29 (A) B     
              -0.3622       -0.3622           -0.0221       -0.0221       
  0.1581       28 (A) A      28 (A) B    ->    29 (A) B      29 (A) A     
              -0.3622       -0.3622           -0.0221       -0.0221       
  0.1581       28 (A) B      28 (A) A    ->    29 (A) A      29 (A) B     
              -0.3622       -0.3622           -0.0221       -0.0221       
 -0.1581       28 (A) B      28 (A) A    ->    29 (A) B      29 (A) A     
              -0.3622       -0.3622           -0.0221       -0.0221       

 Computing CCSD intemediates for later calculations in double precision
 Finished.

Running a double precision version
           CCSD Lambda amplitudes will be solved using DIIS.
           Start     Size      MaxIter   EConv     LConv     
           3         7         100       1.00e-07  1.00e-05  
 ------------------------------------------------------------------------------
            Enorm      Ldiff       Comment
 ------------------------------------------------------------------------------
     1     6.14e-02   4.49e-02     
     2     1.66e-02   7.48e-03     
     3     6.94e-03   2.04e-03     
     4     3.84e-03   1.33e-03     Switched to DIIS steps.
     5     1.00e-03   7.62e-04     
     6     4.67e-04   1.53e-04     
     7     1.28e-04   4.55e-05     
     8     5.38e-05   3.91e-06     
     9     1.95e-05   2.93e-06     
    10     8.06e-06   1.49e-06     
    11     3.35e-06   5.08e-07     
    12     1.16e-06   2.85e-07     
    13     5.65e-07   4.94e-08     
    14     2.60e-07   5.02e-08     
    15     1.22e-07   1.31e-08     
    16     5.92e-08   6.40e-09     
 ------------------------------------------------------------------------------
                                   CCSD Lambda converged.

 Computing density matrices in double precision...
           Orbital response amplitudes will be solved using DIIS.
           Start     Size      MaxIter   EConv     LConv     
           3         7         100       1.00e-06  1.00e-06  
 ------------------------------------------------------------------------------
            Enorm      Ldiff       Comment
 ------------------------------------------------------------------------------
     1     8.07e-02   2.17e-03     
     2     4.53e-02   2.56e-02     
     3     3.93e-02   1.97e-02     
     4     8.54e-03   1.59e-02     Switched to DIIS steps.
     5     3.05e-03   5.78e-04     
     6     3.43e-04   5.57e-05     
     7     2.48e-04   3.36e-05     
     8     6.90e-05   7.34e-06     
     9     2.37e-05   4.48e-06     
    10     6.72e-06   2.30e-06     
    11     2.00e-06   3.51e-07     
    12     6.84e-07   1.33e-07     
 ------------------------------------------------------------------------------
                                   Orbital response converged.

 Computing density matrices... Done.
 CCSD calculation:   CPU 483.19 s  wall 128.84 s

 Transferring MO TPDM to AO TPDM
 Transferring g2_o1o1o1o1
 Transferring g2_o1o1o1v1
 Transferring g2_o1o1v1v1
 Transferring g2_o1v1o1v1
 Transferring g2_o1v1v1v1
 Transferring g2_v1v1v1v1
 Adding separable TPDM
 Computing TPDM gradient
 --------------------------------------------------------
 2e gradient
  Atom          X               Y               Z
 --------------------------------------------------------
    1         -2.806489       24.153855        0.008700  
    2          8.525793      -21.727253       -0.019628  
    3         17.413921        6.053940        0.008257  
    4        -23.133226       -8.480541        0.002671  
 --------------------------------------------------------
 --------------------------------------------------------
 Final gradient
  Atom          X               Y               Z
 --------------------------------------------------------
    1         -2.806489       24.153855        0.008700  
    2          8.525793      -21.727253       -0.019628  
    3         17.413921        6.053940        0.008257  
    4        -23.133226       -8.480541        0.002671  
 --------------------------------------------------------
 Analytic gradient from two-electron contribution:   CPU 127.26 s  wall 35.38 s

 Total ccman2 time:   CPU 634.01 s  wall 170.44 s


 --------------------------------------------------------------

                    Orbital Energies (a.u.)
 --------------------------------------------------------------

 Alpha MOs
 -- Occupied --
******* -80.057 -80.033 -26.324 -10.586  -8.054  -8.051  -8.051
 -7.594  -7.573  -5.487  -5.485  -5.484  -5.465  -5.464  -5.463
 -1.623  -1.134  -0.927  -0.776  -0.697  -0.696  -0.623  -0.521
 -0.512  -0.493  -0.403  -0.362
 -- Virtual --
 -0.022   0.039   0.063   0.065   0.078   0.093   0.099   0.109
  0.114   0.127   0.146   0.147   0.152   0.173   0.193   0.245
  0.328   0.333   0.357   0.377   0.383   0.402   0.416   0.421
  0.433   0.530   0.560   0.596   0.620   0.675   0.707   0.772
  0.784   0.831   0.872   0.894   0.948   1.010   1.074   1.127
  1.129   1.143   1.159   1.190   1.215   1.372   1.493   1.575
  1.613   1.636   1.769   1.833   1.889   1.938   1.948   2.015
  2.247   2.603   2.636   2.721   4.188   4.190   4.220   4.233
  4.503   6.896   6.923   6.942   7.245   7.459  10.350  14.709
 14.743  14.757  14.789  14.827  14.868  26.668  26.755  26.987
 68.737 165.842 166.066 219.205
 --------------------------------------------------------------

          Ground-State Mulliken Net Atomic Charges

     Atom                 Charge (a.u.)
  ----------------------------------------
      1 P                     0.157807
      2 P                     0.149603
      3 F                    -0.201053
      4 Cl                   -0.106357
  ----------------------------------------
  Sum of atomic charges =    -0.000000

 -----------------------------------------------------------------
                    Cartesian Multipole Moments
 -----------------------------------------------------------------
    Charge (ESU x 10^10)
                -0.0000
    Dipole Moment (Debye)
         X       0.1478      Y       0.1233      Z       0.0010
       Tot       0.1925
    Quadrupole Moments (Debye-Ang)
        XX     -50.0727     XY      -1.5679     YY     -44.4155
        XZ      -0.0018     YZ      -0.0008     ZZ     -43.4693
    Octopole Moments (Debye-Ang^2)
       XXX       1.2817    XXY       3.7072    XYY      -2.8903
       YYY      -0.1011    XXZ      -0.0097    XYZ       0.0004
       YYZ      -0.0133    XZZ      -4.4830    YZZ      -0.2231
       ZZZ      -0.0391
    Hexadecapole Moments (Debye-Ang^3)
      XXXX    -679.1699   XXXY       2.4142   XXYY    -129.9608
      XYYY       9.6091   YYYY    -171.5314   XXXZ       0.0300
      XXYZ      -0.0088   XYYZ       0.0154   YYYZ      -0.0304
      XXZZ    -115.9115   XYZZ       1.6200   YYZZ     -37.9474
      XZZZ       0.0392   YZZZ      -0.0275   ZZZZ     -60.2978
 -----------------------------------------------------------------
 DrvMan completing analytic gradient of the correlated energy
 Correlated dipole moment
            1
    1   0.0581577
    2   0.0485071
    3   0.0004053
 Energy read as -1241.056748471
 Full Analytical Gradient: (in a.u., or Hartree/Bohr)
             1             2             3             4
    1   -0.00015904    0.00013328   -0.00001943    0.00004519
    2    0.00008235   -0.00014016    0.00000912    0.00004870
    3    0.00001164    0.00001548   -0.00001524   -0.00001188
 Gradient time:  CPU 0.67 s  wall 0.64 s
 ----------------------------------------------------------------
             Standard Nuclear Orientation (Angstroms)
    I     Atom           X                Y                Z
 ----------------------------------------------------------------
    1      P       0.2679613751    -0.8790308650     0.0000000000
    2      P      -1.0667521801     0.6741848926     0.0000000000
    3      F      -2.4455971203    -0.2042830939     0.0000000000
    4      Cl      2.0000727152     0.2888963195    -0.0000000000
 ----------------------------------------------------------------
 Nuclear Repulsion Energy =   253.7350699058 hartrees
 There are       28 alpha and       28 beta electrons

                       Distance Matrix (Angstroms)
             P (  1)   P (  2)   F (  3)
   P (  2)  2.047911
   F (  3)  2.796191  1.634907
   Cl(  4)  2.089082  3.090932  4.472942

 Requested basis set is 6-311++G(d,p)
 There are 45 shells and 112 basis functions
 A cutoff of  1.0D-14 yielded    914 shell pairs
 There are      5972 function pairs (      6415 Cartesian)
 Smallest overlap matrix eigenvalue = 7.74E-04
 Guess MOs from SCF MO coefficient file

 -----------------------------------------------------------------------
  General SCF calculation program by
  Eric Jon Sundstrom, Paul Horn, Yuezhi Mao, Dmitri Zuev, Alec White,
  David Stuck, Shaama M.S., Shane Yost, Joonho Lee, David Small,
  Daniel Levine, Susi Lehtola, Hugh Burton, Evgeny Epifanovsky
 -----------------------------------------------------------------------
 Hartree-Fock
 using 4 threads for integral computing
 -------------------------------------------------------
 OpenMP Integral computing Module                
 Release: version 2.0, May 2017, Q-Chem Inc. Pleasanton 
 -------------------------------------------------------
 A restricted SCF calculation will be
 performed using DIIS
 SCF converges when DIIS error is below 1.0e-08
 ---------------------------------------
  Cycle       Energy         DIIS error
 ---------------------------------------
    1   -1240.4588733012      1.69e-05  
    2   -1240.4588738702      4.90e-06  
    3   -1240.4588739315      2.62e-06  
    4   -1240.4588739447      7.24e-07  
    5   -1240.4588739481      2.95e-07  
    6   -1240.4588739492      1.46e-07  
    7   -1240.4588739496      4.72e-08  
    8   -1240.4588739496      1.27e-08  
    9   -1240.4588739496      3.89e-09  Convergence criterion met
 ---------------------------------------
 SCF time:   CPU 3.90s  wall 1.00s 
 SCF   energy in the final basis set =    -1240.4588739496
 Total energy in the final basis set =    -1240.4588739496


 ------------------------------------------------------------------------------

   CCMAN2: suite of methods based on coupled cluster
           and equation of motion theories.

   Components:
   * libvmm-1.3-trunk
     by Evgeny Epifanovsky, Ilya Kaliman.
   * libtensor-2.5-trunk
     by Evgeny Epifanovsky, Michael Wormit, Dmitry Zuev, Sam Manzer, 
        Ilya Kaliman.
   * libcc-2.5-trunk
     by Evgeny Epifanovsky, Arik Landau, Tomasz Kus, Kirill Khistyaev, 
        Dmitry Zuev, Prashant Manohar, Xintian Feng, Anna Krylov, 
        Matthew Goldey, Alec White, Thomas Jagau, Kaushik Nanda, 
        Anastasia Gunina, Alexander Kunitsa, Joonho Lee.

   CCMAN original authors:
   Anna I. Krylov, C. David Sherrill, Steven R. Gwaltney,
   Edward F. C. Byrd (2000)
   Sergey V. Levchenko, Lyudmila V. Slipchenko, Tao Wang,
   Ana-Maria C. Cristian (2003)
   Piotr A. Pieniazek, C. Melania Oana, Evgeny Epifanovsky (2007)
   Prashant Manohar (2009)

 ------------------------------------------------------------------------------


 Allocating and initializing 29808MB of RAM...
 Calculation will run on 4 cores.


 Alpha MOs, Restricted
 -- Occupied --                  
-104.86  -80.06  -80.03  -26.32  -10.59   -8.05   -8.05   -8.05
  1 A     2 A     3 A     4 A     5 A     6 A     7 A     8 A                  
 -7.594  -7.573  -5.486  -5.485  -5.484  -5.465  -5.464  -5.463
  9 A    10 A    11 A    12 A    13 A    14 A    15 A    16 A                  
 -1.624  -1.134  -0.927  -0.776  -0.698  -0.696  -0.623  -0.521
 17 A    18 A    19 A    20 A    21 A    22 A    23 A    24 A                  
 -0.512  -0.493  -0.403  -0.362
 25 A    26 A    27 A    28 A                                                  
 -- Virtual --                   
 -0.022   0.039   0.063   0.065   0.078   0.093   0.099   0.109
 29 A    30 A    31 A    32 A    33 A    34 A    35 A    36 A                  
  0.114   0.127   0.146   0.147   0.152   0.173   0.193   0.245
 37 A    38 A    39 A    40 A    41 A    42 A    43 A    44 A                  
  0.328   0.333   0.357   0.377   0.383   0.402   0.416   0.421
 45 A    46 A    47 A    48 A    49 A    50 A    51 A    52 A                  
  0.433   0.530   0.560   0.596   0.620   0.675   0.707   0.772
 53 A    54 A    55 A    56 A    57 A    58 A    59 A    60 A                  
  0.784   0.831   0.872   0.894   0.948   1.010   1.074   1.127
 61 A    62 A    63 A    64 A    65 A    66 A    67 A    68 A                  
  1.129   1.143   1.159   1.190   1.215   1.372   1.493   1.575
 69 A    70 A    71 A    72 A    73 A    74 A    75 A    76 A                  
  1.613   1.636   1.769   1.833   1.889   1.938   1.948   2.015
 77 A    78 A    79 A    80 A    81 A    82 A    83 A    84 A                  
  2.247   2.603   2.636   2.721   4.188   4.190   4.220   4.233
 85 A    86 A    87 A    88 A    89 A    90 A    91 A    92 A                  
  4.503   6.896   6.923   6.942   7.246   7.459  10.350  14.709
 93 A    94 A    95 A    96 A    97 A    98 A    99 A   100 A                  
 14.744  14.757  14.789  14.827  14.868  26.668  26.755  26.987
101 A   102 A   103 A   104 A   105 A   106 A   107 A   108 A                  
 68.737 165.843 166.066 219.205
109 A   110 A   111 A   112 A                                                  

 Beta MOs, Restricted
 -- Occupied --                  
-104.86  -80.06  -80.03  -26.32  -10.59   -8.05   -8.05   -8.05
  1 A     2 A     3 A     4 A     5 A     6 A     7 A     8 A                  
 -7.594  -7.573  -5.486  -5.485  -5.484  -5.465  -5.464  -5.463
  9 A    10 A    11 A    12 A    13 A    14 A    15 A    16 A                  
 -1.624  -1.134  -0.927  -0.776  -0.698  -0.696  -0.623  -0.521
 17 A    18 A    19 A    20 A    21 A    22 A    23 A    24 A                  
 -0.512  -0.493  -0.403  -0.362
 25 A    26 A    27 A    28 A                                                  
 -- Virtual --                   
 -0.022   0.039   0.063   0.065   0.078   0.093   0.099   0.109
 29 A    30 A    31 A    32 A    33 A    34 A    35 A    36 A                  
  0.114   0.127   0.146   0.147   0.152   0.173   0.193   0.245
 37 A    38 A    39 A    40 A    41 A    42 A    43 A    44 A                  
  0.328   0.333   0.357   0.377   0.383   0.402   0.416   0.421
 45 A    46 A    47 A    48 A    49 A    50 A    51 A    52 A                  
  0.433   0.530   0.560   0.596   0.620   0.675   0.707   0.772
 53 A    54 A    55 A    56 A    57 A    58 A    59 A    60 A                  
  0.784   0.831   0.872   0.894   0.948   1.010   1.074   1.127
 61 A    62 A    63 A    64 A    65 A    66 A    67 A    68 A                  
  1.129   1.143   1.159   1.190   1.215   1.372   1.493   1.575
 69 A    70 A    71 A    72 A    73 A    74 A    75 A    76 A                  
  1.613   1.636   1.769   1.833   1.889   1.938   1.948   2.015
 77 A    78 A    79 A    80 A    81 A    82 A    83 A    84 A                  
  2.247   2.603   2.636   2.721   4.188   4.190   4.220   4.233
 85 A    86 A    87 A    88 A    89 A    90 A    91 A    92 A                  
  4.503   6.896   6.923   6.942   7.246   7.459  10.350  14.709
 93 A    94 A    95 A    96 A    97 A    98 A    99 A   100 A                  
 14.744  14.757  14.789  14.827  14.868  26.668  26.755  26.987
101 A   102 A   103 A   104 A   105 A   106 A   107 A   108 A                  
 68.737 165.843 166.066 219.205
109 A   110 A   111 A   112 A                                                  

 Occupation and symmetry of molecular orbitals

 Point group: C1 (1 irreducible representation).

                           A     All 
 -------------------------------------
 All molecular orbitals:
  - Alpha                  112   112 
  - Beta                   112   112 
 -------------------------------------
 Alpha orbitals:
  - Frozen occupied        16    16  
  - Active occupied        12    12  
  - Active virtual         84    84  
  - Frozen virtual         0     0   
 -------------------------------------
 Beta orbitals:
  - Frozen occupied        16    16  
  - Active occupied        12    12  
  - Active virtual         84    84  
  - Frozen virtual         0     0   
 -------------------------------------

 Import integrals:   CPU 0.00 s  wall 0.00 s

 Import integrals:   CPU 19.33 s  wall 4.95 s

 MP2 amplitudes:   CPU 0.03 s  wall 0.02 s

Running a double precision version
           CCSD T amplitudes will be solved using DIIS.

           Start     Size      MaxIter   EConv     TConv     
           3         7         100       1.00e-07  1.00e-05  
 ------------------------------------------------------------------------------
           Energy (a.u.)   Ediff      Tdiff       Comment
 ------------------------------------------------------------------------------
         -1241.02547513                           
     1   -1241.03491703   9.44e-03   7.47e-01     
     2   -1241.05325446   1.83e-02   9.62e-02     
     3   -1241.05374887   4.94e-04   4.25e-02     
     4   -1241.05592336   2.17e-03   1.55e-02     Switched to DIIS steps.
     5   -1241.05672564   8.02e-04   1.37e-02     
     6   -1241.05676125   3.56e-05   2.73e-03     
     7   -1241.05675042   1.08e-05   1.37e-03     
     8   -1241.05674798   2.44e-06   2.47e-04     
     9   -1241.05674805   6.95e-08   1.15e-04     
    10   -1241.05674805   9.00e-09   3.07e-05     
    11   -1241.05674809   4.04e-08   1.40e-05     
    12   -1241.05674813   4.78e-08   8.69e-06     
 ------------------------------------------------------------------------------
         -1241.05674813                           CCSD T converged.

End of double precision
 SCF energy                 = -1240.45887395
 MP2 energy                 = -1241.02547513
 CCSD correlation energy     =    -0.59787418
 CCSD total energy           = -1241.05674813

 CCSD  T1^2 = 0.0113  T2^2 = 0.2631  Leading amplitudes:

 Amplitude    Orbitals with energies
 -0.0226       22 (A) A                  ->    29 (A) A                   
              -0.6959                         -0.0220                     
 -0.0226       22 (A) B                  ->    29 (A) B                   
              -0.6959                         -0.0220                     
  0.0212       28 (A) A                  ->    49 (A) A                   
              -0.3621                          0.3826                     
  0.0212       28 (A) B                  ->    49 (A) B                   
              -0.3621                          0.3826                     

 Amplitude    Orbitals with energies
 -0.1581       28 (A) A      28 (A) B    ->    29 (A) A      29 (A) B     
              -0.3621       -0.3621           -0.0220       -0.0220       
  0.1581       28 (A) A      28 (A) B    ->    29 (A) B      29 (A) A     
              -0.3621       -0.3621           -0.0220       -0.0220       
  0.1581       28 (A) B      28 (A) A    ->    29 (A) A      29 (A) B     
              -0.3621       -0.3621           -0.0220       -0.0220       
 -0.1581       28 (A) B      28 (A) A    ->    29 (A) B      29 (A) A     
              -0.3621       -0.3621           -0.0220       -0.0220       

 Computing CCSD intemediates for later calculations in double precision
 Finished.

Running a double precision version
           CCSD Lambda amplitudes will be solved using DIIS.
           Start     Size      MaxIter   EConv     LConv     
           3         7         100       1.00e-07  1.00e-05  
 ------------------------------------------------------------------------------
            Enorm      Ldiff       Comment
 ------------------------------------------------------------------------------
     1     6.14e-02   4.49e-02     
     2     1.66e-02   7.47e-03     
     3     6.93e-03   2.04e-03     
     4     3.83e-03   1.33e-03     Switched to DIIS steps.
     5     1.00e-03   7.61e-04     
     6     4.67e-04   1.53e-04     
     7     1.28e-04   4.55e-05     
     8     5.37e-05   3.91e-06     
     9     1.94e-05   2.91e-06     
    10     8.03e-06   1.48e-06     
    11     3.33e-06   5.06e-07     
    12     1.15e-06   2.84e-07     
    13     5.61e-07   4.95e-08     
    14     2.58e-07   5.01e-08     
    15     1.21e-07   1.31e-08     
    16     5.89e-08   6.42e-09     
 ------------------------------------------------------------------------------
                                   CCSD Lambda converged.

 Computing density matrices in double precision...
           Orbital response amplitudes will be solved using DIIS.
           Start     Size      MaxIter   EConv     LConv     
           3         7         100       1.00e-06  1.00e-06  
 ------------------------------------------------------------------------------
            Enorm      Ldiff       Comment
 ------------------------------------------------------------------------------
     1     8.06e-02   2.20e-03     
     2     4.53e-02   2.56e-02     
     3     3.93e-02   1.96e-02     
     4     8.52e-03   1.59e-02     Switched to DIIS steps.
     5     3.04e-03   5.80e-04     
     6     3.43e-04   5.47e-05     
     7     2.49e-04   3.37e-05     
     8     6.91e-05   7.32e-06     
     9     2.38e-05   4.47e-06     
    10     6.71e-06   2.30e-06     
    11     1.99e-06   3.52e-07     
    12     6.81e-07   1.32e-07     
 ------------------------------------------------------------------------------
                                   Orbital response converged.

 Computing density matrices... Done.
 CCSD calculation:   CPU 483.28 s  wall 128.91 s

 Transferring MO TPDM to AO TPDM
 Transferring g2_o1o1o1o1
 Transferring g2_o1o1o1v1
 Transferring g2_o1o1v1v1
 Transferring g2_o1v1o1v1
 Transferring g2_o1v1v1v1
 Transferring g2_v1v1v1v1
 Adding separable TPDM
 Computing TPDM gradient
 --------------------------------------------------------
 2e gradient
  Atom          X               Y               Z
 --------------------------------------------------------
    1         -2.807851       24.155461       -0.000000  
    2          8.520950      -21.737180        0.000000  
    3         17.420542        6.062127       -0.000000  
    4        -23.133640       -8.480409        0.000000  
 --------------------------------------------------------
 --------------------------------------------------------
 Final gradient
  Atom          X               Y               Z
 --------------------------------------------------------
    1         -2.807851       24.155461       -0.000000  
    2          8.520950      -21.737180        0.000000  
    3         17.420542        6.062127       -0.000000  
    4        -23.133640       -8.480409        0.000000  
 --------------------------------------------------------
 Analytic gradient from two-electron contribution:   CPU 127.53 s  wall 35.37 s

 Total ccman2 time:   CPU 634.06 s  wall 170.39 s


 --------------------------------------------------------------

                    Orbital Energies (a.u.)
 --------------------------------------------------------------

 Alpha MOs
 -- Occupied --
******* -80.057 -80.033 -26.325 -10.586  -8.054  -8.051  -8.051
 -7.594  -7.573  -5.486  -5.485  -5.484  -5.465  -5.464  -5.463
 -1.624  -1.134  -0.927  -0.776  -0.698  -0.696  -0.623  -0.521
 -0.512  -0.493  -0.403  -0.362
 -- Virtual --
 -0.022   0.039   0.063   0.065   0.078   0.093   0.099   0.109
  0.114   0.127   0.146   0.147   0.152   0.173   0.193   0.245
  0.328   0.333   0.357   0.377   0.383   0.402   0.416   0.421
  0.433   0.530   0.560   0.596   0.620   0.675   0.707   0.772
  0.784   0.831   0.872   0.894   0.948   1.010   1.074   1.127
  1.129   1.143   1.159   1.190   1.215   1.372   1.493   1.575
  1.613   1.636   1.769   1.833   1.889   1.938   1.948   2.015
  2.247   2.603   2.636   2.721   4.188   4.190   4.220   4.233
  4.503   6.896   6.923   6.942   7.246   7.459  10.350  14.709
 14.744  14.757  14.789  14.827  14.868  26.668  26.755  26.987
 68.737 165.843 166.066 219.205
 --------------------------------------------------------------

          Ground-State Mulliken Net Atomic Charges

     Atom                 Charge (a.u.)
  ----------------------------------------
      1 P                     0.157724
      2 P                     0.149124
      3 F                    -0.200376
      4 Cl                   -0.106473
  ----------------------------------------
  Sum of atomic charges =    -0.000000

 -----------------------------------------------------------------
                    Cartesian Multipole Moments
 -----------------------------------------------------------------
    Charge (ESU x 10^10)
                -0.0000
    Dipole Moment (Debye)
         X       0.1416      Y       0.1228      Z       0.0000
       Tot       0.1874
    Quadrupole Moments (Debye-Ang)
        XX     -50.0574     XY      -1.5665     YY     -44.4175
        XZ       0.0000     YZ      -0.0000     ZZ     -43.4697
    Octopole Moments (Debye-Ang^2)
       XXX       1.1986    XXY       3.7029    XYY      -2.8972
       YYY      -0.1028    XXZ       0.0000    XYZ       0.0000
       YYZ       0.0000    XZZ      -4.4925    YZZ      -0.2231
       ZZZ       0.0000
    Hexadecapole Moments (Debye-Ang^3)
      XXXX    -678.8551   XXXY       2.4251   XXYY    -129.9327
      XYYY       9.6181   YYYY    -171.5460   XXXZ       0.0000
      XXYZ      -0.0000   XYYZ       0.0000   YYYZ      -0.0000
      XXZZ    -115.8794   XYZZ       1.6224   YYZZ     -37.9507
      XZZZ       0.0000   YZZZ      -0.0000   ZZZZ     -60.3022
 -----------------------------------------------------------------
 DrvMan completing analytic gradient of the correlated energy
 Correlated dipole moment
            1
    1   0.0556915
    2   0.0482942
    3   0.0000000
 Energy read as -1241.056748133
 Full Analytical Gradient: (in a.u., or Hartree/Bohr)
             1             2             3             4
    1   -0.00019576   -0.00022212    0.00039034    0.00002753
    2    0.00005286   -0.00031301    0.00020646    0.00005369
    3    0.00000002   -0.00000002    0.00000000   -0.00000000
 Gradient time:  CPU 0.67 s  wall 0.64 s
 ----------------------------------------------------------------
             Standard Nuclear Orientation (Angstroms)
    I     Atom           X                Y                Z
 ----------------------------------------------------------------
    1      P       0.2679613751    -0.8790308650     0.0000000000
    2      P      -1.0667521801     0.6741848926     0.0000000000
    3      F      -2.4475971203    -0.2042830939     0.0000000000
    4      Cl      2.0000727152     0.2888963195    -0.0000000000
 ----------------------------------------------------------------
 Nuclear Repulsion Energy =   253.6642625805 hartrees
 There are       28 alpha and       28 beta electrons

                       Distance Matrix (Angstroms)
             P (  1)   P (  2)   F (  3)
   P (  2)  2.047911
   F (  3)  2.798132  1.636594
   Cl(  4)  2.089082  3.090932  4.474929

 Requested basis set is 6-311++G(d,p)
 There are 45 shells and 112 basis functions
 A cutoff of  1.0D-14 yielded    914 shell pairs
 There are      5972 function pairs (      6415 Cartesian)
 Smallest overlap matrix eigenvalue = 7.74E-04
 Guess MOs from SCF MO coefficient file

 -----------------------------------------------------------------------
  General SCF calculation program by
  Eric Jon Sundstrom, Paul Horn, Yuezhi Mao, Dmitri Zuev, Alec White,
  David Stuck, Shaama M.S., Shane Yost, Joonho Lee, David Small,
  Daniel Levine, Susi Lehtola, Hugh Burton, Evgeny Epifanovsky
 -----------------------------------------------------------------------
 Hartree-Fock
 using 4 threads for integral computing
 -------------------------------------------------------
 OpenMP Integral computing Module                
 Release: version 2.0, May 2017, Q-Chem Inc. Pleasanton 
 -------------------------------------------------------
 A restricted SCF calculation will be
 performed using DIIS
 SCF converges when DIIS error is below 1.0e-08
 ---------------------------------------
  Cycle       Energy         DIIS error
 ---------------------------------------
    1   -1240.4588170402      2.77e-05  
    2   -1240.4588181744      8.04e-06  
    3   -1240.4588182624      4.20e-06  
    4   -1240.4588182846      8.52e-07  
    5   -1240.4588182873      2.75e-07  
    6   -1240.4588182880      1.11e-07  
    7   -1240.4588182881      4.44e-08  
    8   -1240.4588182881      1.61e-08  
    9   -1240.4588182881      4.13e-09  Convergence criterion met
 ---------------------------------------
 SCF time:   CPU 3.90s  wall 1.00s 
 SCF   energy in the final basis set =    -1240.4588182881
 Total energy in the final basis set =    -1240.4588182881


 ------------------------------------------------------------------------------

   CCMAN2: suite of methods based on coupled cluster
           and equation of motion theories.

   Components:
   * libvmm-1.3-trunk
     by Evgeny Epifanovsky, Ilya Kaliman.
   * libtensor-2.5-trunk
     by Evgeny Epifanovsky, Michael Wormit, Dmitry Zuev, Sam Manzer, 
        Ilya Kaliman.
   * libcc-2.5-trunk
     by Evgeny Epifanovsky, Arik Landau, Tomasz Kus, Kirill Khistyaev, 
        Dmitry Zuev, Prashant Manohar, Xintian Feng, Anna Krylov, 
        Matthew Goldey, Alec White, Thomas Jagau, Kaushik Nanda, 
        Anastasia Gunina, Alexander Kunitsa, Joonho Lee.

   CCMAN original authors:
   Anna I. Krylov, C. David Sherrill, Steven R. Gwaltney,
   Edward F. C. Byrd (2000)
   Sergey V. Levchenko, Lyudmila V. Slipchenko, Tao Wang,
   Ana-Maria C. Cristian (2003)
   Piotr A. Pieniazek, C. Melania Oana, Evgeny Epifanovsky (2007)
   Prashant Manohar (2009)

 ------------------------------------------------------------------------------


 Allocating and initializing 29808MB of RAM...
 Calculation will run on 4 cores.


 Alpha MOs, Restricted
 -- Occupied --                  
-104.86  -80.06  -80.03  -26.32  -10.59   -8.05   -8.05   -8.05
  1 A     2 A     3 A     4 A     5 A     6 A     7 A     8 A                  
 -7.594  -7.573  -5.487  -5.485  -5.484  -5.465  -5.464  -5.464
  9 A    10 A    11 A    12 A    13 A    14 A    15 A    16 A                  
 -1.623  -1.134  -0.927  -0.776  -0.697  -0.695  -0.623  -0.521
 17 A    18 A    19 A    20 A    21 A    22 A    23 A    24 A                  
 -0.512  -0.493  -0.403  -0.362
 25 A    26 A    27 A    28 A                                                  
 -- Virtual --                   
 -0.022   0.039   0.063   0.065   0.078   0.093   0.099   0.109
 29 A    30 A    31 A    32 A    33 A    34 A    35 A    36 A                  
  0.114   0.127   0.146   0.147   0.152   0.173   0.193   0.245
 37 A    38 A    39 A    40 A    41 A    42 A    43 A    44 A                  
  0.328   0.333   0.357   0.377   0.383   0.402   0.416   0.421
 45 A    46 A    47 A    48 A    49 A    50 A    51 A    52 A                  
  0.433   0.530   0.560   0.596   0.620   0.675   0.707   0.772
 53 A    54 A    55 A    56 A    57 A    58 A    59 A    60 A                  
  0.784   0.831   0.872   0.894   0.948   1.010   1.074   1.127
 61 A    62 A    63 A    64 A    65 A    66 A    67 A    68 A                  
  1.129   1.143   1.159   1.190   1.215   1.372   1.493   1.576
 69 A    70 A    71 A    72 A    73 A    74 A    75 A    76 A                  
  1.613   1.636   1.769   1.833   1.889   1.938   1.948   2.015
 77 A    78 A    79 A    80 A    81 A    82 A    83 A    84 A                  
  2.247   2.603   2.636   2.721   4.188   4.190   4.221   4.233
 85 A    86 A    87 A    88 A    89 A    90 A    91 A    92 A                  
  4.502   6.896   6.923   6.942   7.245   7.459  10.350  14.709
 93 A    94 A    95 A    96 A    97 A    98 A    99 A   100 A                  
 14.743  14.757  14.789  14.827  14.868  26.668  26.755  26.987
101 A   102 A   103 A   104 A   105 A   106 A   107 A   108 A                  
 68.737 165.842 166.066 219.205
109 A   110 A   111 A   112 A                                                  

 Beta MOs, Restricted
 -- Occupied --                  
-104.86  -80.06  -80.03  -26.32  -10.59   -8.05   -8.05   -8.05
  1 A     2 A     3 A     4 A     5 A     6 A     7 A     8 A                  
 -7.594  -7.573  -5.487  -5.485  -5.484  -5.465  -5.464  -5.464
  9 A    10 A    11 A    12 A    13 A    14 A    15 A    16 A                  
 -1.623  -1.134  -0.927  -0.776  -0.697  -0.695  -0.623  -0.521
 17 A    18 A    19 A    20 A    21 A    22 A    23 A    24 A                  
 -0.512  -0.493  -0.403  -0.362
 25 A    26 A    27 A    28 A                                                  
 -- Virtual --                   
 -0.022   0.039   0.063   0.065   0.078   0.093   0.099   0.109
 29 A    30 A    31 A    32 A    33 A    34 A    35 A    36 A                  
  0.114   0.127   0.146   0.147   0.152   0.173   0.193   0.245
 37 A    38 A    39 A    40 A    41 A    42 A    43 A    44 A                  
  0.328   0.333   0.357   0.377   0.383   0.402   0.416   0.421
 45 A    46 A    47 A    48 A    49 A    50 A    51 A    52 A                  
  0.433   0.530   0.560   0.596   0.620   0.675   0.707   0.772
 53 A    54 A    55 A    56 A    57 A    58 A    59 A    60 A                  
  0.784   0.831   0.872   0.894   0.948   1.010   1.074   1.127
 61 A    62 A    63 A    64 A    65 A    66 A    67 A    68 A                  
  1.129   1.143   1.159   1.190   1.215   1.372   1.493   1.576
 69 A    70 A    71 A    72 A    73 A    74 A    75 A    76 A                  
  1.613   1.636   1.769   1.833   1.889   1.938   1.948   2.015
 77 A    78 A    79 A    80 A    81 A    82 A    83 A    84 A                  
  2.247   2.603   2.636   2.721   4.188   4.190   4.221   4.233
 85 A    86 A    87 A    88 A    89 A    90 A    91 A    92 A                  
  4.502   6.896   6.923   6.942   7.245   7.459  10.350  14.709
 93 A    94 A    95 A    96 A    97 A    98 A    99 A   100 A                  
 14.743  14.757  14.789  14.827  14.868  26.668  26.755  26.987
101 A   102 A   103 A   104 A   105 A   106 A   107 A   108 A                  
 68.737 165.842 166.066 219.205
109 A   110 A   111 A   112 A                                                  

 Occupation and symmetry of molecular orbitals

 Point group: C1 (1 irreducible representation).

                           A     All 
 -------------------------------------
 All molecular orbitals:
  - Alpha                  112   112 
  - Beta                   112   112 
 -------------------------------------
 Alpha orbitals:
  - Frozen occupied        16    16  
  - Active occupied        12    12  
  - Active virtual         84    84  
  - Frozen virtual         0     0   
 -------------------------------------
 Beta orbitals:
  - Frozen occupied        16    16  
  - Active occupied        12    12  
  - Active virtual         84    84  
  - Frozen virtual         0     0   
 -------------------------------------

 Import integrals:   CPU 0.00 s  wall 0.00 s

 Import integrals:   CPU 19.33 s  wall 4.95 s

 MP2 amplitudes:   CPU 0.03 s  wall 0.02 s

Running a double precision version
           CCSD T amplitudes will be solved using DIIS.

           Start     Size      MaxIter   EConv     TConv     
           3         7         100       1.00e-07  1.00e-05  
 ------------------------------------------------------------------------------
           Energy (a.u.)   Ediff      Tdiff       Comment
 ------------------------------------------------------------------------------
         -1241.02548166                           
     1   -1241.03490004   9.42e-03   7.47e-01     
     2   -1241.05325655   1.84e-02   9.62e-02     
     3   -1241.05374431   4.88e-04   4.25e-02     
     4   -1241.05592128   2.18e-03   1.56e-02     Switched to DIIS steps.
     5   -1241.05672541   8.04e-04   1.37e-02     
     6   -1241.05676119   3.58e-05   2.73e-03     
     7   -1241.05675038   1.08e-05   1.37e-03     
     8   -1241.05674792   2.46e-06   2.47e-04     
     9   -1241.05674799   6.62e-08   1.15e-04     
    10   -1241.05674797   1.11e-08   3.06e-05     
    11   -1241.05674802   4.01e-08   1.40e-05     
    12   -1241.05674806   4.74e-08   8.66e-06     
 ------------------------------------------------------------------------------
         -1241.05674806                           CCSD T converged.

End of double precision
 SCF energy                 = -1240.45881829
 MP2 energy                 = -1241.02548166
 CCSD correlation energy     =    -0.59792977
 CCSD total energy           = -1241.05674806

 CCSD  T1^2 = 0.0114  T2^2 = 0.2631  Leading amplitudes:

 Amplitude    Orbitals with energies
 -0.0226       22 (A) A                  ->    29 (A) A                   
              -0.6953                         -0.0221                     
 -0.0226       22 (A) B                  ->    29 (A) B                   
              -0.6953                         -0.0221                     
 -0.0212       28 (A) A                  ->    49 (A) A                   
              -0.3622                          0.3826                     
 -0.0212       28 (A) B                  ->    49 (A) B                   
              -0.3622                          0.3826                     

 Amplitude    Orbitals with energies
 -0.1581       28 (A) A      28 (A) B    ->    29 (A) A      29 (A) B     
              -0.3622       -0.3622           -0.0221       -0.0221       
  0.1581       28 (A) A      28 (A) B    ->    29 (A) B      29 (A) A     
              -0.3622       -0.3622           -0.0221       -0.0221       
  0.1581       28 (A) B      28 (A) A    ->    29 (A) A      29 (A) B     
              -0.3622       -0.3622           -0.0221       -0.0221       
 -0.1581       28 (A) B      28 (A) A    ->    29 (A) B      29 (A) A     
              -0.3622       -0.3622           -0.0221       -0.0221       

 Computing CCSD intemediates for later calculations in double precision
 Finished.

Running a double precision version
           CCSD Lambda amplitudes will be solved using DIIS.
           Start     Size      MaxIter   EConv     LConv     
           3         7         100       1.00e-07  1.00e-05  
 ------------------------------------------------------------------------------
            Enorm      Ldiff       Comment
 ------------------------------------------------------------------------------
     1     6.15e-02   4.49e-02     
     2     1.66e-02   7.48e-03     
     3     6.95e-03   2.04e-03     
     4     3.84e-03   1.33e-03     Switched to DIIS steps.
     5     1.01e-03   7.63e-04     
     6     4.68e-04   1.54e-04     
     7     1.28e-04   4.55e-05     
     8     5.40e-05   3.91e-06     
     9     1.95e-05   2.95e-06     
    10     8.09e-06   1.50e-06     
    11     3.36e-06   5.11e-07     
    12     1.16e-06   2.87e-07     
    13     5.69e-07   4.93e-08     
    14     2.62e-07   5.02e-08     
    15     1.22e-07   1.30e-08     
    16     5.95e-08   6.38e-09     
 ------------------------------------------------------------------------------
                                   CCSD Lambda converged.

 Computing density matrices in double precision...
           Orbital response amplitudes will be solved using DIIS.
           Start     Size      MaxIter   EConv     LConv     
           3         7         100       1.00e-06  1.00e-06  
 ------------------------------------------------------------------------------
            Enorm      Ldiff       Comment
 ------------------------------------------------------------------------------
     1     8.07e-02   2.15e-03     
     2     4.53e-02   2.56e-02     
     3     3.94e-02   1.97e-02     
     4     8.57e-03   1.59e-02     Switched to DIIS steps.
     5     3.05e-03   5.76e-04     
     6     3.43e-04   5.67e-05     
     7     2.48e-04   3.35e-05     
     8     6.89e-05   7.36e-06     
     9     2.37e-05   4.49e-06     
    10     6.73e-06   2.31e-06     
    11     2.01e-06   3.50e-07     
    12     6.87e-07   1.34e-07     
 ------------------------------------------------------------------------------
                                   Orbital response converged.

 Computing density matrices... Done.
 CCSD calculation:   CPU 483.75 s  wall 129.00 s

 Transferring MO TPDM to AO TPDM
 Transferring g2_o1o1o1o1
 Transferring g2_o1o1o1v1
 Transferring g2_o1o1v1v1
 Transferring g2_o1v1o1v1
 Transferring g2_o1v1v1v1
 Transferring g2_v1v1v1v1
 Adding separable TPDM
 Computing TPDM gradient
 --------------------------------------------------------
 2e gradient
  Atom          X               Y               Z
 --------------------------------------------------------
    1         -2.805134       24.152257        0.000000  
    2          8.530638      -21.717358       -0.000000  
    3         17.407306        6.045774       -0.000000  
    4        -23.132810       -8.480672        0.000000  
 --------------------------------------------------------
 --------------------------------------------------------
 Final gradient
  Atom          X               Y               Z
 --------------------------------------------------------
    1         -2.805134       24.152257        0.000000  
    2          8.530638      -21.717358       -0.000000  
    3         17.407306        6.045774       -0.000000  
    4        -23.132810       -8.480672        0.000000  
 --------------------------------------------------------
 Analytic gradient from two-electron contribution:   CPU 127.32 s  wall 35.48 s

 Total ccman2 time:   CPU 634.27 s  wall 170.58 s


 --------------------------------------------------------------

                    Orbital Energies (a.u.)
 --------------------------------------------------------------

 Alpha MOs
 -- Occupied --
******* -80.057 -80.033 -26.324 -10.586  -8.054  -8.051  -8.051
 -7.594  -7.573  -5.487  -5.485  -5.484  -5.465  -5.464  -5.464
 -1.623  -1.134  -0.927  -0.776  -0.697  -0.695  -0.623  -0.521
 -0.512  -0.493  -0.403  -0.362
 -- Virtual --
 -0.022   0.039   0.063   0.065   0.078   0.093   0.099   0.109
  0.114   0.127   0.146   0.147   0.152   0.173   0.193   0.245
  0.328   0.333   0.357   0.377   0.383   0.402   0.416   0.421
  0.433   0.530   0.560   0.596   0.620   0.675   0.707   0.772
  0.784   0.831   0.872   0.894   0.948   1.010   1.074   1.127
  1.129   1.143   1.159   1.190   1.215   1.372   1.493   1.576
  1.613   1.636   1.769   1.833   1.889   1.938   1.948   2.015
  2.247   2.603   2.636   2.721   4.188   4.190   4.221   4.233
  4.502   6.896   6.923   6.942   7.245   7.459  10.350  14.709
 14.743  14.757  14.789  14.827  14.868  26.668  26.755  26.987
 68.737 165.842 166.066 219.205
 --------------------------------------------------------------

          Ground-State Mulliken Net Atomic Charges

     Atom                 Charge (a.u.)
  ----------------------------------------
      1 P                     0.157888
      2 P                     0.150081
      3 F                    -0.201728
      4 Cl                   -0.106241
  ----------------------------------------
  Sum of atomic charges =    -0.000000

 -----------------------------------------------------------------
                    Cartesian Multipole Moments
 -----------------------------------------------------------------
    Charge (ESU x 10^10)
                -0.0000
    Dipole Moment (Debye)
         X       0.1541      Y       0.1238      Z      -0.0000
       Tot       0.1977
    Quadrupole Moments (Debye-Ang)
        XX     -50.0881     XY      -1.5694     YY     -44.4135
        XZ       0.0000     YZ      -0.0000     ZZ     -43.4689
    Octopole Moments (Debye-Ang^2)
       XXX       1.3647    XXY       3.7115    XYY      -2.8835
       YYY      -0.0995    XXZ      -0.0000    XYZ       0.0000
       YYZ       0.0000    XZZ      -4.4734    YZZ      -0.2231
       ZZZ      -0.0000
    Hexadecapole Moments (Debye-Ang^3)
      XXXX    -679.4850   XXXY       2.4034   XXYY    -129.9889
      XYYY       9.6001   YYYY    -171.5168   XXXZ       0.0000
      XXYZ      -0.0000   XYYZ       0.0000   YYYZ      -0.0000
      XXZZ    -115.9437   XYZZ       1.6175   YYZZ     -37.9441
      XZZZ       0.0000   YZZZ      -0.0000   ZZZZ     -60.2932
 -----------------------------------------------------------------
 DrvMan completing analytic gradient of the correlated energy
 Correlated dipole moment
            1
    1   0.0606217
    2   0.0487185
    3  -0.0000000
 Energy read as -1241.056748062
 Full Analytical Gradient: (in a.u., or Hartree/Bohr)
             1             2             3             4
    1   -0.00012258    0.00048695   -0.00042718    0.00006282
    2    0.00011195    0.00003122   -0.00018687    0.00004370
    3    0.00000000   -0.00000000    0.00000000   -0.00000000
 Gradient time:  CPU 0.67 s  wall 0.64 s
 ----------------------------------------------------------------
             Standard Nuclear Orientation (Angstroms)
    I     Atom           X                Y                Z
 ----------------------------------------------------------------
    1      P       0.2679613751    -0.8790308650     0.0000000000
    2      P      -1.0667521801     0.6741848926     0.0000000000
    3      F      -2.4465971203    -0.2032830939     0.0000000000
    4      Cl      2.0000727152     0.2888963195    -0.0000000000
 ----------------------------------------------------------------
 Nuclear Repulsion Energy =   253.7122322889 hartrees
 There are       28 alpha and       28 beta electrons

                       Distance Matrix (Angstroms)
             P (  1)   P (  2)   F (  3)
   P (  2)  2.047911
   F (  3)  2.797403  1.635213
   Cl(  4)  2.089082  3.090932  4.473825

 Requested basis set is 6-311++G(d,p)
 There are 45 shells and 112 basis functions
 A cutoff of  1.0D-14 yielded    914 shell pairs
 There are      5972 function pairs (      6415 Cartesian)
 Smallest overlap matrix eigenvalue = 7.74E-04
 Guess MOs from SCF MO coefficient file

 -----------------------------------------------------------------------
  General SCF calculation program by
  Eric Jon Sundstrom, Paul Horn, Yuezhi Mao, Dmitri Zuev, Alec White,
  David Stuck, Shaama M.S., Shane Yost, Joonho Lee, David Small,
  Daniel Levine, Susi Lehtola, Hugh Burton, Evgeny Epifanovsky
 -----------------------------------------------------------------------
 Hartree-Fock
 using 4 threads for integral computing
 -------------------------------------------------------
 OpenMP Integral computing Module                
 Release: version 2.0, May 2017, Q-Chem Inc. Pleasanton 
 -------------------------------------------------------
 A restricted SCF calculation will be
 performed using DIIS
 SCF converges when DIIS error is below 1.0e-08
 ---------------------------------------
  Cycle       Energy         DIIS error
 ---------------------------------------
    1   -1240.4588652172      2.20e-05  
    2   -1240.4588659181      6.36e-06  
    3   -1240.4588659717      3.30e-06  
    4   -1240.4588659849      6.44e-07  
    5   -1240.4588659863      1.91e-07  
    6   -1240.4588659866      7.74e-08  
    7   -1240.4588659866      3.83e-08  
    8   -1240.4588659866      1.38e-08  
    9   -1240.4588659866      6.93e-09  Convergence criterion met
 ---------------------------------------
 SCF time:   CPU 3.89s  wall 1.00s 
 SCF   energy in the final basis set =    -1240.4588659866
 Total energy in the final basis set =    -1240.4588659866


 ------------------------------------------------------------------------------

   CCMAN2: suite of methods based on coupled cluster
           and equation of motion theories.

   Components:
   * libvmm-1.3-trunk
     by Evgeny Epifanovsky, Ilya Kaliman.
   * libtensor-2.5-trunk
     by Evgeny Epifanovsky, Michael Wormit, Dmitry Zuev, Sam Manzer, 
        Ilya Kaliman.
   * libcc-2.5-trunk
     by Evgeny Epifanovsky, Arik Landau, Tomasz Kus, Kirill Khistyaev, 
        Dmitry Zuev, Prashant Manohar, Xintian Feng, Anna Krylov, 
        Matthew Goldey, Alec White, Thomas Jagau, Kaushik Nanda, 
        Anastasia Gunina, Alexander Kunitsa, Joonho Lee.

   CCMAN original authors:
   Anna I. Krylov, C. David Sherrill, Steven R. Gwaltney,
   Edward F. C. Byrd (2000)
   Sergey V. Levchenko, Lyudmila V. Slipchenko, Tao Wang,
   Ana-Maria C. Cristian (2003)
   Piotr A. Pieniazek, C. Melania Oana, Evgeny Epifanovsky (2007)
   Prashant Manohar (2009)

 ------------------------------------------------------------------------------


 Allocating and initializing 29808MB of RAM...
 Calculation will run on 4 cores.


 Alpha MOs, Restricted
 -- Occupied --                  
-104.86  -80.06  -80.03  -26.32  -10.59   -8.05   -8.05   -8.05
  1 A     2 A     3 A     4 A     5 A     6 A     7 A     8 A                  
 -7.594  -7.573  -5.487  -5.485  -5.484  -5.465  -5.464  -5.463
  9 A    10 A    11 A    12 A    13 A    14 A    15 A    16 A                  
 -1.624  -1.134  -0.927  -0.776  -0.698  -0.696  -0.623  -0.521
 17 A    18 A    19 A    20 A    21 A    22 A    23 A    24 A                  
 -0.512  -0.493  -0.403  -0.362
 25 A    26 A    27 A    28 A                                                  
 -- Virtual --                   
 -0.022   0.039   0.063   0.065   0.078   0.093   0.099   0.109
 29 A    30 A    31 A    32 A    33 A    34 A    35 A    36 A                  
  0.114   0.127   0.146   0.147   0.152   0.173   0.193   0.245
 37 A    38 A    39 A    40 A    41 A    42 A    43 A    44 A                  
  0.328   0.333   0.357   0.377   0.383   0.402   0.416   0.421
 45 A    46 A    47 A    48 A    49 A    50 A    51 A    52 A                  
  0.433   0.530   0.560   0.596   0.620   0.675   0.707   0.772
 53 A    54 A    55 A    56 A    57 A    58 A    59 A    60 A                  
  0.784   0.831   0.872   0.894   0.948   1.010   1.074   1.127
 61 A    62 A    63 A    64 A    65 A    66 A    67 A    68 A                  
  1.129   1.143   1.159   1.190   1.215   1.372   1.493   1.575
 69 A    70 A    71 A    72 A    73 A    74 A    75 A    76 A                  
  1.613   1.636   1.769   1.833   1.889   1.938   1.948   2.015
 77 A    78 A    79 A    80 A    81 A    82 A    83 A    84 A                  
  2.247   2.603   2.636   2.721   4.188   4.190   4.220   4.233
 85 A    86 A    87 A    88 A    89 A    90 A    91 A    92 A                  
  4.503   6.896   6.923   6.942   7.245   7.459  10.350  14.709
 93 A    94 A    95 A    96 A    97 A    98 A    99 A   100 A                  
 14.744  14.757  14.789  14.827  14.868  26.668  26.755  26.987
101 A   102 A   103 A   104 A   105 A   106 A   107 A   108 A                  
 68.737 165.842 166.066 219.205
109 A   110 A   111 A   112 A                                                  

 Beta MOs, Restricted
 -- Occupied --                  
-104.86  -80.06  -80.03  -26.32  -10.59   -8.05   -8.05   -8.05
  1 A     2 A     3 A     4 A     5 A     6 A     7 A     8 A                  
 -7.594  -7.573  -5.487  -5.485  -5.484  -5.465  -5.464  -5.463
  9 A    10 A    11 A    12 A    13 A    14 A    15 A    16 A                  
 -1.624  -1.134  -0.927  -0.776  -0.698  -0.696  -0.623  -0.521
 17 A    18 A    19 A    20 A    21 A    22 A    23 A    24 A                  
 -0.512  -0.493  -0.403  -0.362
 25 A    26 A    27 A    28 A                                                  
 -- Virtual --                   
 -0.022   0.039   0.063   0.065   0.078   0.093   0.099   0.109
 29 A    30 A    31 A    32 A    33 A    34 A    35 A    36 A                  
  0.114   0.127   0.146   0.147   0.152   0.173   0.193   0.245
 37 A    38 A    39 A    40 A    41 A    42 A    43 A    44 A                  
  0.328   0.333   0.357   0.377   0.383   0.402   0.416   0.421
 45 A    46 A    47 A    48 A    49 A    50 A    51 A    52 A                  
  0.433   0.530   0.560   0.596   0.620   0.675   0.707   0.772
 53 A    54 A    55 A    56 A    57 A    58 A    59 A    60 A                  
  0.784   0.831   0.872   0.894   0.948   1.010   1.074   1.127
 61 A    62 A    63 A    64 A    65 A    66 A    67 A    68 A                  
  1.129   1.143   1.159   1.190   1.215   1.372   1.493   1.575
 69 A    70 A    71 A    72 A    73 A    74 A    75 A    76 A                  
  1.613   1.636   1.769   1.833   1.889   1.938   1.948   2.015
 77 A    78 A    79 A    80 A    81 A    82 A    83 A    84 A                  
  2.247   2.603   2.636   2.721   4.188   4.190   4.220   4.233
 85 A    86 A    87 A    88 A    89 A    90 A    91 A    92 A                  
  4.503   6.896   6.923   6.942   7.245   7.459  10.350  14.709
 93 A    94 A    95 A    96 A    97 A    98 A    99 A   100 A                  
 14.744  14.757  14.789  14.827  14.868  26.668  26.755  26.987
101 A   102 A   103 A   104 A   105 A   106 A   107 A   108 A                  
 68.737 165.842 166.066 219.205
109 A   110 A   111 A   112 A                                                  

 Occupation and symmetry of molecular orbitals

 Point group: C1 (1 irreducible representation).

                           A     All 
 -------------------------------------
 All molecular orbitals:
  - Alpha                  112   112 
  - Beta                   112   112 
 -------------------------------------
 Alpha orbitals:
  - Frozen occupied        16    16  
  - Active occupied        12    12  
  - Active virtual         84    84  
  - Frozen virtual         0     0   
 -------------------------------------
 Beta orbitals:
  - Frozen occupied        16    16  
  - Active occupied        12    12  
  - Active virtual         84    84  
  - Frozen virtual         0     0   
 -------------------------------------

 Import integrals:   CPU 0.00 s  wall 0.00 s

 Import integrals:   CPU 19.31 s  wall 4.92 s

 MP2 amplitudes:   CPU 0.03 s  wall 0.02 s

Running a double precision version
           CCSD T amplitudes will be solved using DIIS.

           Start     Size      MaxIter   EConv     TConv     
           3         7         100       1.00e-07  1.00e-05  
 ------------------------------------------------------------------------------
           Energy (a.u.)   Ediff      Tdiff       Comment
 ------------------------------------------------------------------------------
         -1241.02547739                           
     1   -1241.03491409   9.44e-03   7.47e-01     
     2   -1241.05325547   1.83e-02   9.62e-02     
     3   -1241.05374824   4.93e-04   4.25e-02     
     4   -1241.05592317   2.17e-03   1.55e-02     Switched to DIIS steps.
     5   -1241.05672579   8.03e-04   1.37e-02     
     6   -1241.05676144   3.56e-05   2.73e-03     
     7   -1241.05675062   1.08e-05   1.37e-03     
     8   -1241.05674817   2.44e-06   2.47e-04     
     9   -1241.05674824   6.94e-08   1.15e-04     
    10   -1241.05674823   9.10e-09   3.07e-05     
    11   -1241.05674828   4.05e-08   1.41e-05     
    12   -1241.05674832   4.78e-08   8.70e-06     
 ------------------------------------------------------------------------------
         -1241.05674832                           CCSD T converged.

End of double precision
 SCF energy                 = -1240.45886599
 MP2 energy                 = -1241.02547739
 CCSD correlation energy     =    -0.59788234
 CCSD total energy           = -1241.05674832

 CCSD  T1^2 = 0.0113  T2^2 = 0.2631  Leading amplitudes:

 Amplitude    Orbitals with energies
  0.0226       22 (A) A                  ->    29 (A) A                   
              -0.6958                         -0.0220                     
  0.0226       22 (A) B                  ->    29 (A) B                   
              -0.6958                         -0.0220                     
  0.0212       28 (A) A                  ->    49 (A) A                   
              -0.3621                          0.3826                     
  0.0212       28 (A) B                  ->    49 (A) B                   
              -0.3621                          0.3826                     

 Amplitude    Orbitals with energies
 -0.1581       28 (A) A      28 (A) B    ->    29 (A) A      29 (A) B     
              -0.3621       -0.3621           -0.0220       -0.0220       
  0.1581       28 (A) A      28 (A) B    ->    29 (A) B      29 (A) A     
              -0.3621       -0.3621           -0.0220       -0.0220       
  0.1581       28 (A) B      28 (A) A    ->    29 (A) A      29 (A) B     
              -0.3621       -0.3621           -0.0220       -0.0220       
 -0.1581       28 (A) B      28 (A) A    ->    29 (A) B      29 (A) A     
              -0.3621       -0.3621           -0.0220       -0.0220       

 Computing CCSD intemediates for later calculations in double precision
 Finished.

Running a double precision version
           CCSD Lambda amplitudes will be solved using DIIS.
           Start     Size      MaxIter   EConv     LConv     
           3         7         100       1.00e-07  1.00e-05  
 ------------------------------------------------------------------------------
            Enorm      Ldiff       Comment
 ------------------------------------------------------------------------------
     1     6.14e-02   4.49e-02     
     2     1.66e-02   7.47e-03     
     3     6.94e-03   2.04e-03     
     4     3.84e-03   1.33e-03     Switched to DIIS steps.
     5     1.00e-03   7.61e-04     
     6     4.67e-04   1.53e-04     
     7     1.28e-04   4.55e-05     
     8     5.37e-05   3.91e-06     
     9     1.94e-05   2.92e-06     
    10     8.04e-06   1.48e-06     
    11     3.33e-06   5.07e-07     
    12     1.15e-06   2.85e-07     
    13     5.60e-07   4.94e-08     
    14     2.58e-07   5.01e-08     
    15     1.21e-07   1.31e-08     
    16     5.88e-08   6.43e-09     
 ------------------------------------------------------------------------------
                                   CCSD Lambda converged.

 Computing density matrices in double precision...
           Orbital response amplitudes will be solved using DIIS.
           Start     Size      MaxIter   EConv     LConv     
           3         7         100       1.00e-06  1.00e-06  
 ------------------------------------------------------------------------------
            Enorm      Ldiff       Comment
 ------------------------------------------------------------------------------
     1     8.06e-02   2.19e-03     
     2     4.53e-02   2.56e-02     
     3     3.93e-02   1.96e-02     
     4     8.53e-03   1.59e-02     Switched to DIIS steps.
     5     3.04e-03   5.78e-04     
     6     3.43e-04   5.54e-05     
     7     2.49e-04   3.37e-05     
     8     6.91e-05   7.35e-06     
     9     2.37e-05   4.47e-06     
    10     6.71e-06   2.30e-06     
    11     1.99e-06   3.51e-07     
    12     6.83e-07   1.33e-07     
 ------------------------------------------------------------------------------
                                   Orbital response converged.

 Computing density matrices... Done.
 CCSD calculation:   CPU 483.00 s  wall 128.85 s

 Transferring MO TPDM to AO TPDM
 Transferring g2_o1o1o1o1
 Transferring g2_o1o1o1v1
 Transferring g2_o1o1v1v1
 Transferring g2_o1v1o1v1
 Transferring g2_o1v1v1v1
 Transferring g2_v1v1v1v1
 Adding separable TPDM
 Computing TPDM gradient
 --------------------------------------------------------
 2e gradient
  Atom          X               Y               Z
 --------------------------------------------------------
    1         -2.805848       24.153902        0.000000  
    2          8.517049      -21.722915       -0.000000  
    3         17.422471        6.049474        0.000000  
    4        -23.133672       -8.480461        0.000000  
 --------------------------------------------------------
 --------------------------------------------------------
 Final gradient
  Atom          X               Y               Z
 --------------------------------------------------------
    1         -2.805848       24.153902        0.000000  
    2          8.517049      -21.722915       -0.000000  
    3         17.422471        6.049474        0.000000  
    4        -23.133672       -8.480461        0.000000  
 --------------------------------------------------------
 Analytic gradient from two-electron contribution:   CPU 127.65 s  wall 35.26 s

 Total ccman2 time:   CPU 634.28 s  wall 170.30 s


 --------------------------------------------------------------

                    Orbital Energies (a.u.)
 --------------------------------------------------------------

 Alpha MOs
 -- Occupied --
******* -80.057 -80.033 -26.325 -10.586  -8.054  -8.051  -8.051
 -7.594  -7.573  -5.487  -5.485  -5.484  -5.465  -5.464  -5.463
 -1.624  -1.134  -0.927  -0.776  -0.698  -0.696  -0.623  -0.521
 -0.512  -0.493  -0.403  -0.362
 -- Virtual --
 -0.022   0.039   0.063   0.065   0.078   0.093   0.099   0.109
  0.114   0.127   0.146   0.147   0.152   0.173   0.193   0.245
  0.328   0.333   0.357   0.377   0.383   0.402   0.416   0.421
  0.433   0.530   0.560   0.596   0.620   0.675   0.707   0.772
  0.784   0.831   0.872   0.894   0.948   1.010   1.074   1.127
  1.129   1.143   1.159   1.190   1.215   1.372   1.493   1.575
  1.613   1.636   1.769   1.833   1.889   1.938   1.948   2.015
  2.247   2.603   2.636   2.721   4.188   4.190   4.220   4.233
  4.503   6.896   6.923   6.942   7.245   7.459  10.350  14.709
 14.744  14.757  14.789  14.827  14.868  26.668  26.755  26.987
 68.737 165.842 166.066 219.205
 --------------------------------------------------------------

          Ground-State Mulliken Net Atomic Charges

     Atom                 Charge (a.u.)
  ----------------------------------------
      1 P                     0.157673
      2 P                     0.149246
      3 F                    -0.200576
      4 Cl                   -0.106343
  ----------------------------------------
  Sum of atomic charges =    -0.000000

 -----------------------------------------------------------------
                    Cartesian Multipole Moments
 -----------------------------------------------------------------
    Charge (ESU x 10^10)
                -0.0000
    Dipole Moment (Debye)
         X       0.1445      Y       0.1216      Z      -0.0000
       Tot       0.1888
    Quadrupole Moments (Debye-Ang)
        XX     -50.0638     XY      -1.5633     YY     -44.4181
        XZ       0.0000     YZ      -0.0000     ZZ     -43.4698
    Octopole Moments (Debye-Ang^2)
       XXX       1.2562    XXY       3.6929    XYY      -2.8944
       YYY      -0.1181    XXZ      -0.0000    XYZ       0.0000
       YYZ       0.0000    XZZ      -4.4859    YZZ      -0.2278
       ZZZ      -0.0000
    Hexadecapole Moments (Debye-Ang^3)
      XXXX    -679.0917   XXXY       2.4767   XXYY    -129.9502
      XYYY       9.6507   YYYY    -171.5387   XXXZ       0.0000
      XXYZ      -0.0000   XYYZ       0.0000   YYYZ      -0.0000
      XXZZ    -115.9055   XYZZ       1.6331   YYZZ     -37.9487
      XZZZ       0.0000   YZZZ      -0.0000   ZZZZ     -60.3017
 -----------------------------------------------------------------
 DrvMan completing analytic gradient of the correlated energy
 Correlated dipole moment
            1
    1   0.0568499
    2   0.0478231
    3  -0.0000000
 Energy read as -1241.056748323
 Full Analytical Gradient: (in a.u., or Hartree/Bohr)
             1             2             3             4
    1   -0.00015276   -0.00007789    0.00017766    0.00005299
    2    0.00010799   -0.00031748    0.00016319    0.00004630
    3    0.00000000   -0.00000000    0.00000000   -0.00000000
 Gradient time:  CPU 0.67 s  wall 0.64 s
 ----------------------------------------------------------------
             Standard Nuclear Orientation (Angstroms)
    I     Atom           X                Y                Z
 ----------------------------------------------------------------
    1      P       0.2679613751    -0.8790308650     0.0000000000
    2      P      -1.0667521801     0.6741848926     0.0000000000
    3      F      -2.4465971203    -0.2052830939     0.0000000000
    4      Cl      2.0000727152     0.2888963195    -0.0000000000
 ----------------------------------------------------------------
 Nuclear Repulsion Energy =   253.6870681765 hartrees
 There are       28 alpha and       28 beta electrons

                       Distance Matrix (Angstroms)
             P (  1)   P (  2)   F (  3)
   P (  2)  2.047911
   F (  3)  2.796920  1.636287
   Cl(  4)  2.089082  3.090932  4.474046

 Requested basis set is 6-311++G(d,p)
 There are 45 shells and 112 basis functions
 A cutoff of  1.0D-14 yielded    914 shell pairs
 There are      5972 function pairs (      6415 Cartesian)
 Smallest overlap matrix eigenvalue = 7.74E-04
 Guess MOs from SCF MO coefficient file

 -----------------------------------------------------------------------
  General SCF calculation program by
  Eric Jon Sundstrom, Paul Horn, Yuezhi Mao, Dmitri Zuev, Alec White,
  David Stuck, Shaama M.S., Shane Yost, Joonho Lee, David Small,
  Daniel Levine, Susi Lehtola, Hugh Burton, Evgeny Epifanovsky
 -----------------------------------------------------------------------
 Hartree-Fock
 using 4 threads for integral computing
 -------------------------------------------------------
 OpenMP Integral computing Module                
 Release: version 2.0, May 2017, Q-Chem Inc. Pleasanton 
 -------------------------------------------------------
 A restricted SCF calculation will be
 performed using DIIS
 SCF converges when DIIS error is below 1.0e-08
 ---------------------------------------
  Cycle       Energy         DIIS error
 ---------------------------------------
    1   -1240.4588257543      2.19e-05  
    2   -1240.4588266308      6.18e-06  
    3   -1240.4588267112      3.22e-06  
    4   -1240.4588267263      7.60e-07  
    5   -1240.4588267282      1.85e-07  
    6   -1240.4588267285      6.20e-08  
    7   -1240.4588267285      3.48e-08  
    8   -1240.4588267285      1.20e-08  
    9   -1240.4588267285      6.22e-09  Convergence criterion met
 ---------------------------------------
 SCF time:   CPU 3.90s  wall 1.00s 
 SCF   energy in the final basis set =    -1240.4588267285
 Total energy in the final basis set =    -1240.4588267285


 ------------------------------------------------------------------------------

   CCMAN2: suite of methods based on coupled cluster
           and equation of motion theories.

   Components:
   * libvmm-1.3-trunk
     by Evgeny Epifanovsky, Ilya Kaliman.
   * libtensor-2.5-trunk
     by Evgeny Epifanovsky, Michael Wormit, Dmitry Zuev, Sam Manzer, 
        Ilya Kaliman.
   * libcc-2.5-trunk
     by Evgeny Epifanovsky, Arik Landau, Tomasz Kus, Kirill Khistyaev, 
        Dmitry Zuev, Prashant Manohar, Xintian Feng, Anna Krylov, 
        Matthew Goldey, Alec White, Thomas Jagau, Kaushik Nanda, 
        Anastasia Gunina, Alexander Kunitsa, Joonho Lee.

   CCMAN original authors:
   Anna I. Krylov, C. David Sherrill, Steven R. Gwaltney,
   Edward F. C. Byrd (2000)
   Sergey V. Levchenko, Lyudmila V. Slipchenko, Tao Wang,
   Ana-Maria C. Cristian (2003)
   Piotr A. Pieniazek, C. Melania Oana, Evgeny Epifanovsky (2007)
   Prashant Manohar (2009)

 ------------------------------------------------------------------------------


 Allocating and initializing 29808MB of RAM...
 Calculation will run on 4 cores.


 Alpha MOs, Restricted
 -- Occupied --                  
-104.86  -80.06  -80.03  -26.32  -10.59   -8.05   -8.05   -8.05
  1 A     2 A     3 A     4 A     5 A     6 A     7 A     8 A                  
 -7.594  -7.573  -5.487  -5.485  -5.484  -5.465  -5.464  -5.464
  9 A    10 A    11 A    12 A    13 A    14 A    15 A    16 A                  
 -1.623  -1.134  -0.927  -0.776  -0.697  -0.695  -0.623  -0.521
 17 A    18 A    19 A    20 A    21 A    22 A    23 A    24 A                  
 -0.512  -0.493  -0.403  -0.362
 25 A    26 A    27 A    28 A                                                  
 -- Virtual --                   
 -0.022   0.039   0.063   0.065   0.078   0.093   0.099   0.109
 29 A    30 A    31 A    32 A    33 A    34 A    35 A    36 A                  
  0.114   0.127   0.146   0.147   0.152   0.173   0.193   0.245
 37 A    38 A    39 A    40 A    41 A    42 A    43 A    44 A                  
  0.328   0.333   0.357   0.377   0.383   0.402   0.416   0.421
 45 A    46 A    47 A    48 A    49 A    50 A    51 A    52 A                  
  0.433   0.530   0.560   0.596   0.620   0.675   0.707   0.772
 53 A    54 A    55 A    56 A    57 A    58 A    59 A    60 A                  
  0.784   0.831   0.872   0.894   0.948   1.010   1.074   1.127
 61 A    62 A    63 A    64 A    65 A    66 A    67 A    68 A                  
  1.129   1.143   1.159   1.190   1.215   1.372   1.493   1.576
 69 A    70 A    71 A    72 A    73 A    74 A    75 A    76 A                  
  1.613   1.636   1.769   1.833   1.889   1.938   1.948   2.015
 77 A    78 A    79 A    80 A    81 A    82 A    83 A    84 A                  
  2.247   2.603   2.636   2.721   4.188   4.190   4.221   4.233
 85 A    86 A    87 A    88 A    89 A    90 A    91 A    92 A                  
  4.502   6.896   6.923   6.942   7.245   7.459  10.350  14.709
 93 A    94 A    95 A    96 A    97 A    98 A    99 A   100 A                  
 14.743  14.757  14.789  14.827  14.868  26.668  26.755  26.987
101 A   102 A   103 A   104 A   105 A   106 A   107 A   108 A                  
 68.737 165.842 166.066 219.205
109 A   110 A   111 A   112 A                                                  

 Beta MOs, Restricted
 -- Occupied --                  
-104.86  -80.06  -80.03  -26.32  -10.59   -8.05   -8.05   -8.05
  1 A     2 A     3 A     4 A     5 A     6 A     7 A     8 A                  
 -7.594  -7.573  -5.487  -5.485  -5.484  -5.465  -5.464  -5.464
  9 A    10 A    11 A    12 A    13 A    14 A    15 A    16 A                  
 -1.623  -1.134  -0.927  -0.776  -0.697  -0.695  -0.623  -0.521
 17 A    18 A    19 A    20 A    21 A    22 A    23 A    24 A                  
 -0.512  -0.493  -0.403  -0.362
 25 A    26 A    27 A    28 A                                                  
 -- Virtual --                   
 -0.022   0.039   0.063   0.065   0.078   0.093   0.099   0.109
 29 A    30 A    31 A    32 A    33 A    34 A    35 A    36 A                  
  0.114   0.127   0.146   0.147   0.152   0.173   0.193   0.245
 37 A    38 A    39 A    40 A    41 A    42 A    43 A    44 A                  
  0.328   0.333   0.357   0.377   0.383   0.402   0.416   0.421
 45 A    46 A    47 A    48 A    49 A    50 A    51 A    52 A                  
  0.433   0.530   0.560   0.596   0.620   0.675   0.707   0.772
 53 A    54 A    55 A    56 A    57 A    58 A    59 A    60 A                  
  0.784   0.831   0.872   0.894   0.948   1.010   1.074   1.127
 61 A    62 A    63 A    64 A    65 A    66 A    67 A    68 A                  
  1.129   1.143   1.159   1.190   1.215   1.372   1.493   1.576
 69 A    70 A    71 A    72 A    73 A    74 A    75 A    76 A                  
  1.613   1.636   1.769   1.833   1.889   1.938   1.948   2.015
 77 A    78 A    79 A    80 A    81 A    82 A    83 A    84 A                  
  2.247   2.603   2.636   2.721   4.188   4.190   4.221   4.233
 85 A    86 A    87 A    88 A    89 A    90 A    91 A    92 A                  
  4.502   6.896   6.923   6.942   7.245   7.459  10.350  14.709
 93 A    94 A    95 A    96 A    97 A    98 A    99 A   100 A                  
 14.743  14.757  14.789  14.827  14.868  26.668  26.755  26.987
101 A   102 A   103 A   104 A   105 A   106 A   107 A   108 A                  
 68.737 165.842 166.066 219.205
109 A   110 A   111 A   112 A                                                  

 Occupation and symmetry of molecular orbitals

 Point group: C1 (1 irreducible representation).

                           A     All 
 -------------------------------------
 All molecular orbitals:
  - Alpha                  112   112 
  - Beta                   112   112 
 -------------------------------------
 Alpha orbitals:
  - Frozen occupied        16    16  
  - Active occupied        12    12  
  - Active virtual         84    84  
  - Frozen virtual         0     0   
 -------------------------------------
 Beta orbitals:
  - Frozen occupied        16    16  
  - Active occupied        12    12  
  - Active virtual         84    84  
  - Frozen virtual         0     0   
 -------------------------------------

 Import integrals:   CPU 0.00 s  wall 0.00 s

 Import integrals:   CPU 19.32 s  wall 4.93 s

 MP2 amplitudes:   CPU 0.03 s  wall 0.02 s

Running a double precision version
           CCSD T amplitudes will be solved using DIIS.

           Start     Size      MaxIter   EConv     TConv     
           3         7         100       1.00e-07  1.00e-05  
 ------------------------------------------------------------------------------
           Energy (a.u.)   Ediff      Tdiff       Comment
 ------------------------------------------------------------------------------
         -1241.02547988                           
     1   -1241.03490347   9.42e-03   7.47e-01     
     2   -1241.05325603   1.84e-02   9.62e-02     
     3   -1241.05374542   4.89e-04   4.25e-02     
     4   -1241.05592195   2.18e-03   1.56e-02     Switched to DIIS steps.
     5   -1241.05672574   8.04e-04   1.37e-02     
     6   -1241.05676149   3.57e-05   2.73e-03     
     7   -1241.05675067   1.08e-05   1.37e-03     
     8   -1241.05674821   2.45e-06   2.47e-04     
     9   -1241.05674828   6.63e-08   1.15e-04     
    10   -1241.05674827   1.10e-08   3.06e-05     
    11   -1241.05674831   4.00e-08   1.40e-05     
    12   -1241.05674836   4.74e-08   8.65e-06     
 ------------------------------------------------------------------------------
         -1241.05674836                           CCSD T converged.

End of double precision
 SCF energy                 = -1240.45882673
 MP2 energy                 = -1241.02547988
 CCSD correlation energy     =    -0.59792163
 CCSD total energy           = -1241.05674836

 CCSD  T1^2 = 0.0113  T2^2 = 0.2631  Leading amplitudes:

 Amplitude    Orbitals with energies
 -0.0226       22 (A) A                  ->    29 (A) A                   
              -0.6954                         -0.0221                     
 -0.0226       22 (A) B                  ->    29 (A) B                   
              -0.6954                         -0.0221                     
 -0.0212       28 (A) A                  ->    49 (A) A                   
              -0.3622                          0.3826                     
 -0.0212       28 (A) B                  ->    49 (A) B                   
              -0.3622                          0.3826                     

 Amplitude    Orbitals with energies
 -0.1582       28 (A) A      28 (A) B    ->    29 (A) A      29 (A) B     
              -0.3622       -0.3622           -0.0221       -0.0221       
  0.1582       28 (A) A      28 (A) B    ->    29 (A) B      29 (A) A     
              -0.3622       -0.3622           -0.0221       -0.0221       
  0.1582       28 (A) B      28 (A) A    ->    29 (A) A      29 (A) B     
              -0.3622       -0.3622           -0.0221       -0.0221       
 -0.1582       28 (A) B      28 (A) A    ->    29 (A) B      29 (A) A     
              -0.3622       -0.3622           -0.0221       -0.0221       

 Computing CCSD intemediates for later calculations in double precision
 Finished.

Running a double precision version
           CCSD Lambda amplitudes will be solved using DIIS.
           Start     Size      MaxIter   EConv     LConv     
           3         7         100       1.00e-07  1.00e-05  
 ------------------------------------------------------------------------------
            Enorm      Ldiff       Comment
 ------------------------------------------------------------------------------
     1     6.15e-02   4.49e-02     
     2     1.66e-02   7.48e-03     
     3     6.95e-03   2.04e-03     
     4     3.84e-03   1.33e-03     Switched to DIIS steps.
     5     1.01e-03   7.62e-04     
     6     4.68e-04   1.54e-04     
     7     1.28e-04   4.55e-05     
     8     5.39e-05   3.91e-06     
     9     1.95e-05   2.94e-06     
    10     8.09e-06   1.49e-06     
    11     3.36e-06   5.10e-07     
    12     1.16e-06   2.86e-07     
    13     5.70e-07   4.93e-08     
    14     2.62e-07   5.02e-08     
    15     1.23e-07   1.30e-08     
    16     5.96e-08   6.37e-09     
 ------------------------------------------------------------------------------
                                   CCSD Lambda converged.

 Computing density matrices in double precision...
           Orbital response amplitudes will be solved using DIIS.
           Start     Size      MaxIter   EConv     LConv     
           3         7         100       1.00e-06  1.00e-06  
 ------------------------------------------------------------------------------
            Enorm      Ldiff       Comment
 ------------------------------------------------------------------------------
     1     8.07e-02   2.16e-03     
     2     4.53e-02   2.56e-02     
     3     3.94e-02   1.97e-02     
     4     8.55e-03   1.59e-02     Switched to DIIS steps.
     5     3.05e-03   5.78e-04     
     6     3.43e-04   5.60e-05     
     7     2.48e-04   3.35e-05     
     8     6.89e-05   7.34e-06     
     9     2.37e-05   4.49e-06     
    10     6.72e-06   2.31e-06     
    11     2.00e-06   3.51e-07     
    12     6.85e-07   1.33e-07     
 ------------------------------------------------------------------------------
                                   Orbital response converged.

 Computing density matrices... Done.
 CCSD calculation:   CPU 483.97 s  wall 129.10 s

 Transferring MO TPDM to AO TPDM
 Transferring g2_o1o1o1o1
 Transferring g2_o1o1o1v1
 Transferring g2_o1o1v1v1
 Transferring g2_o1v1o1v1
 Transferring g2_o1v1v1v1
 Transferring g2_v1v1v1v1
 Adding separable TPDM
 Computing TPDM gradient
 --------------------------------------------------------
 2e gradient
  Atom          X               Y               Z
 --------------------------------------------------------
    1         -2.807139       24.153808        0.000000  
    2          8.534532      -21.731591       -0.000000  
    3         17.405386        6.058402       -0.000000  
    4        -23.132780       -8.480619       -0.000000  
 --------------------------------------------------------
 --------------------------------------------------------
 Final gradient
  Atom          X               Y               Z
 --------------------------------------------------------
    1         -2.807139       24.153808        0.000000  
    2          8.534532      -21.731591       -0.000000  
    3         17.405386        6.058402       -0.000000  
    4        -23.132780       -8.480619       -0.000000  
 --------------------------------------------------------
 Analytic gradient from two-electron contribution:   CPU 126.36 s  wall 34.90 s

 Total ccman2 time:   CPU 634.17 s  wall 170.24 s


 --------------------------------------------------------------

                    Orbital Energies (a.u.)
 --------------------------------------------------------------

 Alpha MOs
 -- Occupied --
******* -80.057 -80.033 -26.324 -10.586  -8.054  -8.051  -8.051
 -7.594  -7.573  -5.487  -5.485  -5.484  -5.465  -5.464  -5.464
 -1.623  -1.134  -0.927  -0.776  -0.697  -0.695  -0.623  -0.521
 -0.512  -0.493  -0.403  -0.362
 -- Virtual --
 -0.022   0.039   0.063   0.065   0.078   0.093   0.099   0.109
  0.114   0.127   0.146   0.147   0.152   0.173   0.193   0.245
  0.328   0.333   0.357   0.377   0.383   0.402   0.416   0.421
  0.433   0.530   0.560   0.596   0.620   0.675   0.707   0.772
  0.784   0.831   0.872   0.894   0.948   1.010   1.074   1.127
  1.129   1.143   1.159   1.190   1.215   1.372   1.493   1.576
  1.613   1.636   1.769   1.833   1.889   1.938   1.948   2.015
  2.247   2.603   2.636   2.721   4.188   4.190   4.221   4.233
  4.502   6.896   6.923   6.942   7.245   7.459  10.350  14.709
 14.743  14.757  14.789  14.827  14.868  26.668  26.755  26.987
 68.737 165.842 166.066 219.205
 --------------------------------------------------------------

          Ground-State Mulliken Net Atomic Charges

     Atom                 Charge (a.u.)
  ----------------------------------------
      1 P                     0.157940
      2 P                     0.149959
      3 F                    -0.201528
      4 Cl                   -0.106371
  ----------------------------------------
  Sum of atomic charges =     0.000000

 -----------------------------------------------------------------
                    Cartesian Multipole Moments
 -----------------------------------------------------------------
    Charge (ESU x 10^10)
                -0.0000
    Dipole Moment (Debye)
         X       0.1511      Y       0.1250      Z       0.0000
       Tot       0.1962
    Quadrupole Moments (Debye-Ang)
        XX     -50.0817     XY      -1.5726     YY     -44.4129
        XZ       0.0000     YZ      -0.0000     ZZ     -43.4688
    Octopole Moments (Debye-Ang^2)
       XXX       1.3071    XXY       3.7215    XYY      -2.8863
       YYY      -0.0841    XXZ      -0.0000    XYZ       0.0000
       YYZ      -0.0000    XZZ      -4.4800    YZZ      -0.2183
       ZZZ      -0.0000
    Hexadecapole Moments (Debye-Ang^3)
      XXXX    -679.2481   XXXY       2.3517   XXYY    -129.9715
      XYYY       9.5676   YYYY    -171.5242   XXXZ       0.0000
      XXYZ      -0.0000   XYYZ       0.0000   YYYZ      -0.0000
      XXZZ    -115.9176   XYZZ       1.6068   YYZZ     -37.9461
      XZZZ       0.0000   YZZZ      -0.0000   ZZZZ     -60.2937
 -----------------------------------------------------------------
 DrvMan completing analytic gradient of the correlated energy
 Correlated dipole moment
            1
    1   0.0594639
    2   0.0491906
    3   0.0000000
 Energy read as -1241.056748356
 Full Analytical Gradient: (in a.u., or Hartree/Bohr)
             1             2             3             4
    1   -0.00016540    0.00034365   -0.00021566    0.00003741
    2    0.00005692    0.00003665   -0.00014464    0.00005107
    3    0.00000000   -0.00000000    0.00000000   -0.00000000
 Gradient time:  CPU 0.67 s  wall 0.64 s
 ----------------------------------------------------------------
             Standard Nuclear Orientation (Angstroms)
    I     Atom           X                Y                Z
 ----------------------------------------------------------------
    1      P       0.2679613751    -0.8790308650     0.0000000000
    2      P      -1.0667521801     0.6741848926     0.0000000000
    3      F      -2.4465971203    -0.2042830939     0.0010000000
    4      Cl      2.0000727152     0.2888963195    -0.0000000000
 ----------------------------------------------------------------
 Nuclear Repulsion Energy =   253.6996428699 hartrees
 There are       28 alpha and       28 beta electrons

                       Distance Matrix (Angstroms)
             P (  1)   P (  2)   F (  3)
   P (  2)  2.047911
   F (  3)  2.797162  1.635750
   Cl(  4)  2.089082  3.090932  4.473936

 Requested basis set is 6-311++G(d,p)
 There are 45 shells and 112 basis functions
 A cutoff of  1.0D-14 yielded    914 shell pairs
 There are      5972 function pairs (      6415 Cartesian)
 Smallest overlap matrix eigenvalue = 7.74E-04
 Guess MOs from SCF MO coefficient file

 -----------------------------------------------------------------------
  General SCF calculation program by
  Eric Jon Sundstrom, Paul Horn, Yuezhi Mao, Dmitri Zuev, Alec White,
  David Stuck, Shaama M.S., Shane Yost, Joonho Lee, David Small,
  Daniel Levine, Susi Lehtola, Hugh Burton, Evgeny Epifanovsky
 -----------------------------------------------------------------------
 Hartree-Fock
 using 4 threads for integral computing
 -------------------------------------------------------
 OpenMP Integral computing Module                
 Release: version 2.0, May 2017, Q-Chem Inc. Pleasanton 
 -------------------------------------------------------
 A restricted SCF calculation will be
 performed using DIIS
 SCF converges when DIIS error is below 1.0e-08
 ---------------------------------------
  Cycle       Energy         DIIS error
 ---------------------------------------
    1   -1240.4588460553      1.36e-05  
    2   -1240.4588464328      3.76e-06  
    3   -1240.4588464716      1.85e-06  
    4   -1240.4588464774      5.13e-07  
    5   -1240.4588464785      1.40e-07  
    6   -1240.4588464787      6.18e-08  
    7   -1240.4588464787      3.20e-08  
    8   -1240.4588464787      1.33e-08  
    9   -1240.4588464787      5.75e-09  Convergence criterion met
 ---------------------------------------
 SCF time:   CPU 3.90s  wall 1.00s 
 SCF   energy in the final basis set =    -1240.4588464787
 Total energy in the final basis set =    -1240.4588464787


 ------------------------------------------------------------------------------

   CCMAN2: suite of methods based on coupled cluster
           and equation of motion theories.

   Components:
   * libvmm-1.3-trunk
     by Evgeny Epifanovsky, Ilya Kaliman.
   * libtensor-2.5-trunk
     by Evgeny Epifanovsky, Michael Wormit, Dmitry Zuev, Sam Manzer, 
        Ilya Kaliman.
   * libcc-2.5-trunk
     by Evgeny Epifanovsky, Arik Landau, Tomasz Kus, Kirill Khistyaev, 
        Dmitry Zuev, Prashant Manohar, Xintian Feng, Anna Krylov, 
        Matthew Goldey, Alec White, Thomas Jagau, Kaushik Nanda, 
        Anastasia Gunina, Alexander Kunitsa, Joonho Lee.

   CCMAN original authors:
   Anna I. Krylov, C. David Sherrill, Steven R. Gwaltney,
   Edward F. C. Byrd (2000)
   Sergey V. Levchenko, Lyudmila V. Slipchenko, Tao Wang,
   Ana-Maria C. Cristian (2003)
   Piotr A. Pieniazek, C. Melania Oana, Evgeny Epifanovsky (2007)
   Prashant Manohar (2009)

 ------------------------------------------------------------------------------


 Allocating and initializing 29808MB of RAM...
 Calculation will run on 4 cores.


 Alpha MOs, Restricted
 -- Occupied --                  
-104.86  -80.06  -80.03  -26.32  -10.59   -8.05   -8.05   -8.05
  1 A     2 A     3 A     4 A     5 A     6 A     7 A     8 A                  
 -7.594  -7.573  -5.487  -5.485  -5.484  -5.465  -5.464  -5.463
  9 A    10 A    11 A    12 A    13 A    14 A    15 A    16 A                  
 -1.623  -1.134  -0.927  -0.776  -0.697  -0.696  -0.623  -0.521
 17 A    18 A    19 A    20 A    21 A    22 A    23 A    24 A                  
 -0.512  -0.493  -0.403  -0.362
 25 A    26 A    27 A    28 A                                                  
 -- Virtual --                   
 -0.022   0.039   0.063   0.065   0.078   0.093   0.099   0.109
 29 A    30 A    31 A    32 A    33 A    34 A    35 A    36 A                  
  0.114   0.127   0.146   0.147   0.152   0.173   0.193   0.245
 37 A    38 A    39 A    40 A    41 A    42 A    43 A    44 A                  
  0.328   0.333   0.357   0.377   0.383   0.402   0.416   0.421
 45 A    46 A    47 A    48 A    49 A    50 A    51 A    52 A                  
  0.433   0.530   0.560   0.596   0.620   0.675   0.707   0.772
 53 A    54 A    55 A    56 A    57 A    58 A    59 A    60 A                  
  0.784   0.831   0.872   0.894   0.948   1.010   1.074   1.127
 61 A    62 A    63 A    64 A    65 A    66 A    67 A    68 A                  
  1.129   1.143   1.159   1.190   1.215   1.372   1.493   1.575
 69 A    70 A    71 A    72 A    73 A    74 A    75 A    76 A                  
  1.613   1.636   1.769   1.833   1.889   1.938   1.948   2.015
 77 A    78 A    79 A    80 A    81 A    82 A    83 A    84 A                  
  2.247   2.603   2.636   2.721   4.188   4.190   4.220   4.233
 85 A    86 A    87 A    88 A    89 A    90 A    91 A    92 A                  
  4.503   6.896   6.923   6.942   7.245   7.459  10.350  14.709
 93 A    94 A    95 A    96 A    97 A    98 A    99 A   100 A                  
 14.743  14.757  14.789  14.827  14.868  26.668  26.755  26.987
101 A   102 A   103 A   104 A   105 A   106 A   107 A   108 A                  
 68.737 165.842 166.066 219.205
109 A   110 A   111 A   112 A                                                  

 Beta MOs, Restricted
 -- Occupied --                  
-104.86  -80.06  -80.03  -26.32  -10.59   -8.05   -8.05   -8.05
  1 A     2 A     3 A     4 A     5 A     6 A     7 A     8 A                  
 -7.594  -7.573  -5.487  -5.485  -5.484  -5.465  -5.464  -5.463
  9 A    10 A    11 A    12 A    13 A    14 A    15 A    16 A                  
 -1.623  -1.134  -0.927  -0.776  -0.697  -0.696  -0.623  -0.521
 17 A    18 A    19 A    20 A    21 A    22 A    23 A    24 A                  
 -0.512  -0.493  -0.403  -0.362
 25 A    26 A    27 A    28 A                                                  
 -- Virtual --                   
 -0.022   0.039   0.063   0.065   0.078   0.093   0.099   0.109
 29 A    30 A    31 A    32 A    33 A    34 A    35 A    36 A                  
  0.114   0.127   0.146   0.147   0.152   0.173   0.193   0.245
 37 A    38 A    39 A    40 A    41 A    42 A    43 A    44 A                  
  0.328   0.333   0.357   0.377   0.383   0.402   0.416   0.421
 45 A    46 A    47 A    48 A    49 A    50 A    51 A    52 A                  
  0.433   0.530   0.560   0.596   0.620   0.675   0.707   0.772
 53 A    54 A    55 A    56 A    57 A    58 A    59 A    60 A                  
  0.784   0.831   0.872   0.894   0.948   1.010   1.074   1.127
 61 A    62 A    63 A    64 A    65 A    66 A    67 A    68 A                  
  1.129   1.143   1.159   1.190   1.215   1.372   1.493   1.575
 69 A    70 A    71 A    72 A    73 A    74 A    75 A    76 A                  
  1.613   1.636   1.769   1.833   1.889   1.938   1.948   2.015
 77 A    78 A    79 A    80 A    81 A    82 A    83 A    84 A                  
  2.247   2.603   2.636   2.721   4.188   4.190   4.220   4.233
 85 A    86 A    87 A    88 A    89 A    90 A    91 A    92 A                  
  4.503   6.896   6.923   6.942   7.245   7.459  10.350  14.709
 93 A    94 A    95 A    96 A    97 A    98 A    99 A   100 A                  
 14.743  14.757  14.789  14.827  14.868  26.668  26.755  26.987
101 A   102 A   103 A   104 A   105 A   106 A   107 A   108 A                  
 68.737 165.842 166.066 219.205
109 A   110 A   111 A   112 A                                                  

 Occupation and symmetry of molecular orbitals

 Point group: C1 (1 irreducible representation).

                           A     All 
 -------------------------------------
 All molecular orbitals:
  - Alpha                  112   112 
  - Beta                   112   112 
 -------------------------------------
 Alpha orbitals:
  - Frozen occupied        16    16  
  - Active occupied        12    12  
  - Active virtual         84    84  
  - Frozen virtual         0     0   
 -------------------------------------
 Beta orbitals:
  - Frozen occupied        16    16  
  - Active occupied        12    12  
  - Active virtual         84    84  
  - Frozen virtual         0     0   
 -------------------------------------

 Import integrals:   CPU 0.00 s  wall 0.00 s

 Import integrals:   CPU 19.31 s  wall 4.92 s

 MP2 amplitudes:   CPU 0.03 s  wall 0.02 s

Running a double precision version
           CCSD T amplitudes will be solved using DIIS.

           Start     Size      MaxIter   EConv     TConv     
           3         7         100       1.00e-07  1.00e-05  
 ------------------------------------------------------------------------------
           Energy (a.u.)   Ediff      Tdiff       Comment
 ------------------------------------------------------------------------------
         -1241.02547877                           
     1   -1241.03490891   9.43e-03   7.47e-01     
     2   -1241.05325588   1.83e-02   9.62e-02     
     3   -1241.05374696   4.91e-04   4.25e-02     
     4   -1241.05592269   2.18e-03   1.55e-02     Switched to DIIS steps.
     5   -1241.05672590   8.03e-04   1.37e-02     
     6   -1241.05676160   3.57e-05   2.73e-03     
     7   -1241.05675077   1.08e-05   1.37e-03     
     8   -1241.05674832   2.45e-06   2.47e-04     
     9   -1241.05674839   6.78e-08   1.15e-04     
    10   -1241.05674838   1.01e-08   3.07e-05     
    11   -1241.05674842   4.02e-08   1.40e-05     
    12   -1241.05674847   4.76e-08   8.68e-06     
 ------------------------------------------------------------------------------
         -1241.05674847                           CCSD T converged.

End of double precision
 SCF energy                 = -1240.45884648
 MP2 energy                 = -1241.02547877
 CCSD correlation energy     =    -0.59790199
 CCSD total energy           = -1241.05674847

 CCSD  T1^2 = 0.0113  T2^2 = 0.2631  Leading amplitudes:

 Amplitude    Orbitals with energies
  0.0226       22 (A) A                  ->    29 (A) A                   
              -0.6956                         -0.0221                     
  0.0226       22 (A) B                  ->    29 (A) B                   
              -0.6956                         -0.0221                     
  0.0212       28 (A) A                  ->    49 (A) A                   
              -0.3622                          0.3826                     
  0.0212       28 (A) B                  ->    49 (A) B                   
              -0.3622                          0.3826                     

 Amplitude    Orbitals with energies
 -0.1581       28 (A) A      28 (A) B    ->    29 (A) A      29 (A) B     
              -0.3622       -0.3622           -0.0221       -0.0221       
  0.1581       28 (A) A      28 (A) B    ->    29 (A) B      29 (A) A     
              -0.3622       -0.3622           -0.0221       -0.0221       
  0.1581       28 (A) B      28 (A) A    ->    29 (A) A      29 (A) B     
              -0.3622       -0.3622           -0.0221       -0.0221       
 -0.1581       28 (A) B      28 (A) A    ->    29 (A) B      29 (A) A     
              -0.3622       -0.3622           -0.0221       -0.0221       

 Computing CCSD intemediates for later calculations in double precision
 Finished.

Running a double precision version
           CCSD Lambda amplitudes will be solved using DIIS.
           Start     Size      MaxIter   EConv     LConv     
           3         7         100       1.00e-07  1.00e-05  
 ------------------------------------------------------------------------------
            Enorm      Ldiff       Comment
 ------------------------------------------------------------------------------
     1     6.14e-02   4.49e-02     
     2     1.66e-02   7.48e-03     
     3     6.94e-03   2.04e-03     
     4     3.84e-03   1.33e-03     Switched to DIIS steps.
     5     1.00e-03   7.62e-04     
     6     4.67e-04   1.53e-04     
     7     1.28e-04   4.55e-05     
     8     5.38e-05   3.91e-06     
     9     1.95e-05   2.93e-06     
    10     8.06e-06   1.49e-06     
    11     3.35e-06   5.08e-07     
    12     1.16e-06   2.85e-07     
    13     5.65e-07   4.94e-08     
    14     2.60e-07   5.02e-08     
    15     1.22e-07   1.31e-08     
    16     5.92e-08   6.40e-09     
 ------------------------------------------------------------------------------
                                   CCSD Lambda converged.

 Computing density matrices in double precision...
           Orbital response amplitudes will be solved using DIIS.
           Start     Size      MaxIter   EConv     LConv     
           3         7         100       1.00e-06  1.00e-06  
 ------------------------------------------------------------------------------
            Enorm      Ldiff       Comment
 ------------------------------------------------------------------------------
     1     8.07e-02   2.17e-03     
     2     4.53e-02   2.56e-02     
     3     3.93e-02   1.97e-02     
     4     8.54e-03   1.59e-02     Switched to DIIS steps.
     5     3.05e-03   5.78e-04     
     6     3.43e-04   5.57e-05     
     7     2.48e-04   3.36e-05     
     8     6.90e-05   7.34e-06     
     9     2.37e-05   4.48e-06     
    10     6.72e-06   2.30e-06     
    11     2.00e-06   3.51e-07     
    12     6.84e-07   1.33e-07     
 ------------------------------------------------------------------------------
                                   Orbital response converged.

 Computing density matrices... Done.
 CCSD calculation:   CPU 483.05 s  wall 128.89 s

 Transferring MO TPDM to AO TPDM
 Transferring g2_o1o1o1o1
 Transferring g2_o1o1o1v1
 Transferring g2_o1o1v1v1
 Transferring g2_o1v1o1v1
 Transferring g2_o1v1v1v1
 Transferring g2_v1v1v1v1
 Adding separable TPDM
 Computing TPDM gradient
 --------------------------------------------------------
 2e gradient
  Atom          X               Y               Z
 --------------------------------------------------------
    1         -2.806493       24.153857        0.001879  
    2          8.525797      -21.727258        0.008252  
    3         17.413921        6.053941       -0.010356  
    4        -23.133226       -8.480540        0.000225  
 --------------------------------------------------------
 --------------------------------------------------------
 Final gradient
  Atom          X               Y               Z
 --------------------------------------------------------
    1         -2.806493       24.153857        0.001879  
    2          8.525797      -21.727258        0.008252  
    3         17.413921        6.053941       -0.010356  
    4        -23.133226       -8.480540        0.000225  
 --------------------------------------------------------
 Analytic gradient from two-electron contribution:   CPU 127.35 s  wall 35.31 s

 Total ccman2 time:   CPU 633.66 s  wall 170.29 s


 --------------------------------------------------------------

                    Orbital Energies (a.u.)
 --------------------------------------------------------------

 Alpha MOs
 -- Occupied --
******* -80.057 -80.033 -26.324 -10.586  -8.054  -8.051  -8.051
 -7.594  -7.573  -5.487  -5.485  -5.484  -5.465  -5.464  -5.463
 -1.623  -1.134  -0.927  -0.776  -0.697  -0.696  -0.623  -0.521
 -0.512  -0.493  -0.403  -0.362
 -- Virtual --
 -0.022   0.039   0.063   0.065   0.078   0.093   0.099   0.109
  0.114   0.127   0.146   0.147   0.152   0.173   0.193   0.245
  0.328   0.333   0.357   0.377   0.383   0.402   0.416   0.421
  0.433   0.530   0.560   0.596   0.620   0.675   0.707   0.772
  0.784   0.831   0.872   0.894   0.948   1.010   1.074   1.127
  1.129   1.143   1.159   1.190   1.215   1.372   1.493   1.575
  1.613   1.636   1.769   1.833   1.889   1.938   1.948   2.015
  2.247   2.603   2.636   2.721   4.188   4.190   4.220   4.233
  4.503   6.896   6.923   6.942   7.245   7.459  10.350  14.709
 14.743  14.757  14.789  14.827  14.868  26.668  26.755  26.987
 68.737 165.842 166.066 219.205
 --------------------------------------------------------------

          Ground-State Mulliken Net Atomic Charges

     Atom                 Charge (a.u.)
  ----------------------------------------
      1 P                     0.157807
      2 P                     0.149603
      3 F                    -0.201053
      4 Cl                   -0.106357
  ----------------------------------------
  Sum of atomic charges =    -0.000000

 -----------------------------------------------------------------
                    Cartesian Multipole Moments
 -----------------------------------------------------------------
    Charge (ESU x 10^10)
                -0.0000
    Dipole Moment (Debye)
         X       0.1478      Y       0.1233      Z      -0.0010
       Tot       0.1925
    Quadrupole Moments (Debye-Ang)
        XX     -50.0727     XY      -1.5679     YY     -44.4155
        XZ       0.0029     YZ       0.0008     ZZ     -43.4693
    Octopole Moments (Debye-Ang^2)
       XXX       1.2817    XXY       3.7072    XYY      -2.8903
       YYY      -0.1011    XXZ      -0.0129    XYZ      -0.0015
       YYZ      -0.0048    XZZ      -4.4830    YZZ      -0.2231
       ZZZ      -0.0135
    Hexadecapole Moments (Debye-Ang^3)
      XXXX    -679.1699   XXXY       2.4142   XXYY    -129.9608
      XYYY       9.6091   YYYY    -171.5314   XXXZ       0.0613
      XXYZ       0.0048   XYYZ       0.0110   YYYZ       0.0041
      XXZZ    -115.9116   XYZZ       1.6200   YYZZ     -37.9474
      XZZZ       0.0352   YZZZ       0.0039   ZZZZ     -60.2977
 -----------------------------------------------------------------
 DrvMan completing analytic gradient of the correlated energy
 Correlated dipole moment
            1
    1   0.0581578
    2   0.0485064
    3  -0.0003931
 Energy read as -1241.056748470
 Full Analytical Gradient: (in a.u., or Hartree/Bohr)
             1             2             3             4
    1   -0.00015911    0.00013334   -0.00001943    0.00004520
    2    0.00008244   -0.00014024    0.00000911    0.00004869
    3   -0.00001130   -0.00001528    0.00001493    0.00001165
 Gradient time:  CPU 0.68 s  wall 0.64 s
 ----------------------------------------------------------------
             Standard Nuclear Orientation (Angstroms)
    I     Atom           X                Y                Z
 ----------------------------------------------------------------
    1      P       0.2679613751    -0.8790308650     0.0000000000
    2      P      -1.0667521801     0.6741848926     0.0000000000
    3      F      -2.4465971203    -0.2042830939     0.0000000000
    4      Cl      2.0010727152     0.2888963195    -0.0000000000
 ----------------------------------------------------------------
 Nuclear Repulsion Energy =   253.6559960119 hartrees
 There are       28 alpha and       28 beta electrons

                       Distance Matrix (Angstroms)
             P (  1)   P (  2)   F (  3)
   P (  2)  2.047911
   F (  3)  2.797161  1.635750
   Cl(  4)  2.089911  3.091924  4.474929

 Requested basis set is 6-311++G(d,p)
 There are 45 shells and 112 basis functions
 A cutoff of  1.0D-14 yielded    914 shell pairs
 There are      5972 function pairs (      6415 Cartesian)
 Smallest overlap matrix eigenvalue = 7.74E-04
 Guess MOs from SCF MO coefficient file

 -----------------------------------------------------------------------
  General SCF calculation program by
  Eric Jon Sundstrom, Paul Horn, Yuezhi Mao, Dmitri Zuev, Alec White,
  David Stuck, Shaama M.S., Shane Yost, Joonho Lee, David Small,
  Daniel Levine, Susi Lehtola, Hugh Burton, Evgeny Epifanovsky
 -----------------------------------------------------------------------
 Hartree-Fock
 using 4 threads for integral computing
 -------------------------------------------------------
 OpenMP Integral computing Module                
 Release: version 2.0, May 2017, Q-Chem Inc. Pleasanton 
 -------------------------------------------------------
 A restricted SCF calculation will be
 performed using DIIS
 SCF converges when DIIS error is below 1.0e-08
 ---------------------------------------
  Cycle       Energy         DIIS error
 ---------------------------------------
    1   -1240.4588424818      1.16e-05  
    2   -1240.4588427977      3.03e-06  
    3   -1240.4588428302      1.17e-06  
    4   -1240.4588428345      4.18e-07  
    5   -1240.4588428353      1.85e-07  
    6   -1240.4588428356      7.85e-08  
    7   -1240.4588428357      3.31e-08  
    8   -1240.4588428357      1.41e-08  
    9   -1240.4588428357      6.11e-09  Convergence criterion met
 ---------------------------------------
 SCF time:   CPU 3.90s  wall 1.00s 
 SCF   energy in the final basis set =    -1240.4588428357
 Total energy in the final basis set =    -1240.4588428357


 ------------------------------------------------------------------------------

   CCMAN2: suite of methods based on coupled cluster
           and equation of motion theories.

   Components:
   * libvmm-1.3-trunk
     by Evgeny Epifanovsky, Ilya Kaliman.
   * libtensor-2.5-trunk
     by Evgeny Epifanovsky, Michael Wormit, Dmitry Zuev, Sam Manzer, 
        Ilya Kaliman.
   * libcc-2.5-trunk
     by Evgeny Epifanovsky, Arik Landau, Tomasz Kus, Kirill Khistyaev, 
        Dmitry Zuev, Prashant Manohar, Xintian Feng, Anna Krylov, 
        Matthew Goldey, Alec White, Thomas Jagau, Kaushik Nanda, 
        Anastasia Gunina, Alexander Kunitsa, Joonho Lee.

   CCMAN original authors:
   Anna I. Krylov, C. David Sherrill, Steven R. Gwaltney,
   Edward F. C. Byrd (2000)
   Sergey V. Levchenko, Lyudmila V. Slipchenko, Tao Wang,
   Ana-Maria C. Cristian (2003)
   Piotr A. Pieniazek, C. Melania Oana, Evgeny Epifanovsky (2007)
   Prashant Manohar (2009)

 ------------------------------------------------------------------------------


 Allocating and initializing 29808MB of RAM...
 Calculation will run on 4 cores.


 Alpha MOs, Restricted
 -- Occupied --                  
-104.86  -80.06  -80.03  -26.32  -10.59   -8.05   -8.05   -8.05
  1 A     2 A     3 A     4 A     5 A     6 A     7 A     8 A                  
 -7.594  -7.573  -5.487  -5.485  -5.484  -5.465  -5.464  -5.464
  9 A    10 A    11 A    12 A    13 A    14 A    15 A    16 A                  
 -1.623  -1.134  -0.927  -0.776  -0.698  -0.696  -0.623  -0.521
 17 A    18 A    19 A    20 A    21 A    22 A    23 A    24 A                  
 -0.512  -0.493  -0.403  -0.362
 25 A    26 A    27 A    28 A                                                  
 -- Virtual --                   
 -0.022   0.039   0.063   0.065   0.078   0.093   0.099   0.109
 29 A    30 A    31 A    32 A    33 A    34 A    35 A    36 A                  
  0.114   0.127   0.146   0.147   0.152   0.173   0.193   0.245
 37 A    38 A    39 A    40 A    41 A    42 A    43 A    44 A                  
  0.328   0.333   0.357   0.377   0.383   0.402   0.416   0.421
 45 A    46 A    47 A    48 A    49 A    50 A    51 A    52 A                  
  0.433   0.530   0.560   0.596   0.620   0.675   0.707   0.772
 53 A    54 A    55 A    56 A    57 A    58 A    59 A    60 A                  
  0.784   0.832   0.872   0.894   0.948   1.010   1.074   1.127
 61 A    62 A    63 A    64 A    65 A    66 A    67 A    68 A                  
  1.129   1.143   1.159   1.190   1.215   1.372   1.493   1.575
 69 A    70 A    71 A    72 A    73 A    74 A    75 A    76 A                  
  1.613   1.636   1.769   1.833   1.889   1.938   1.948   2.015
 77 A    78 A    79 A    80 A    81 A    82 A    83 A    84 A                  
  2.247   2.603   2.636   2.721   4.188   4.190   4.220   4.233
 85 A    86 A    87 A    88 A    89 A    90 A    91 A    92 A                  
  4.503   6.896   6.923   6.942   7.245   7.459  10.350  14.709
 93 A    94 A    95 A    96 A    97 A    98 A    99 A   100 A                  
 14.743  14.757  14.789  14.827  14.868  26.668  26.755  26.986
101 A   102 A   103 A   104 A   105 A   106 A   107 A   108 A                  
 68.737 165.842 166.066 219.205
109 A   110 A   111 A   112 A                                                  

 Beta MOs, Restricted
 -- Occupied --                  
-104.86  -80.06  -80.03  -26.32  -10.59   -8.05   -8.05   -8.05
  1 A     2 A     3 A     4 A     5 A     6 A     7 A     8 A                  
 -7.594  -7.573  -5.487  -5.485  -5.484  -5.465  -5.464  -5.464
  9 A    10 A    11 A    12 A    13 A    14 A    15 A    16 A                  
 -1.623  -1.134  -0.927  -0.776  -0.698  -0.696  -0.623  -0.521
 17 A    18 A    19 A    20 A    21 A    22 A    23 A    24 A                  
 -0.512  -0.493  -0.403  -0.362
 25 A    26 A    27 A    28 A                                                  
 -- Virtual --                   
 -0.022   0.039   0.063   0.065   0.078   0.093   0.099   0.109
 29 A    30 A    31 A    32 A    33 A    34 A    35 A    36 A                  
  0.114   0.127   0.146   0.147   0.152   0.173   0.193   0.245
 37 A    38 A    39 A    40 A    41 A    42 A    43 A    44 A                  
  0.328   0.333   0.357   0.377   0.383   0.402   0.416   0.421
 45 A    46 A    47 A    48 A    49 A    50 A    51 A    52 A                  
  0.433   0.530   0.560   0.596   0.620   0.675   0.707   0.772
 53 A    54 A    55 A    56 A    57 A    58 A    59 A    60 A                  
  0.784   0.832   0.872   0.894   0.948   1.010   1.074   1.127
 61 A    62 A    63 A    64 A    65 A    66 A    67 A    68 A                  
  1.129   1.143   1.159   1.190   1.215   1.372   1.493   1.575
 69 A    70 A    71 A    72 A    73 A    74 A    75 A    76 A                  
  1.613   1.636   1.769   1.833   1.889   1.938   1.948   2.015
 77 A    78 A    79 A    80 A    81 A    82 A    83 A    84 A                  
  2.247   2.603   2.636   2.721   4.188   4.190   4.220   4.233
 85 A    86 A    87 A    88 A    89 A    90 A    91 A    92 A                  
  4.503   6.896   6.923   6.942   7.245   7.459  10.350  14.709
 93 A    94 A    95 A    96 A    97 A    98 A    99 A   100 A                  
 14.743  14.757  14.789  14.827  14.868  26.668  26.755  26.986
101 A   102 A   103 A   104 A   105 A   106 A   107 A   108 A                  
 68.737 165.842 166.066 219.205
109 A   110 A   111 A   112 A                                                  

 Occupation and symmetry of molecular orbitals

 Point group: C1 (1 irreducible representation).

                           A     All 
 -------------------------------------
 All molecular orbitals:
  - Alpha                  112   112 
  - Beta                   112   112 
 -------------------------------------
 Alpha orbitals:
  - Frozen occupied        16    16  
  - Active occupied        12    12  
  - Active virtual         84    84  
  - Frozen virtual         0     0   
 -------------------------------------
 Beta orbitals:
  - Frozen occupied        16    16  
  - Active occupied        12    12  
  - Active virtual         84    84  
  - Frozen virtual         0     0   
 -------------------------------------

 Import integrals:   CPU 0.00 s  wall 0.00 s

 Import integrals:   CPU 19.29 s  wall 4.91 s

 MP2 amplitudes:   CPU 0.04 s  wall 0.02 s

Running a double precision version
           CCSD T amplitudes will be solved using DIIS.

           Start     Size      MaxIter   EConv     TConv     
           3         7         100       1.00e-07  1.00e-05  
 ------------------------------------------------------------------------------
           Energy (a.u.)   Ediff      Tdiff       Comment
 ------------------------------------------------------------------------------
         -1241.02547261                           
     1   -1241.03490486   9.43e-03   7.47e-01     
     2   -1241.05325467   1.83e-02   9.62e-02     
     3   -1241.05374574   4.91e-04   4.25e-02     
     4   -1241.05592204   2.18e-03   1.56e-02     Switched to DIIS steps.
     5   -1241.05672556   8.04e-04   1.37e-02     
     6   -1241.05676129   3.57e-05   2.73e-03     
     7   -1241.05675047   1.08e-05   1.37e-03     
     8   -1241.05674803   2.45e-06   2.47e-04     
     9   -1241.05674810   6.87e-08   1.15e-04     
    10   -1241.05674809   9.34e-09   3.07e-05     
    11   -1241.05674813   4.05e-08   1.41e-05     
    12   -1241.05674818   4.77e-08   8.70e-06     
 ------------------------------------------------------------------------------
         -1241.05674818                           CCSD T converged.

End of double precision
 SCF energy                 = -1240.45884284
 MP2 energy                 = -1241.02547261
 CCSD correlation energy     =    -0.59790534
 CCSD total energy           = -1241.05674818

 CCSD  T1^2 = 0.0113  T2^2 = 0.2631  Leading amplitudes:

 Amplitude    Orbitals with energies
 -0.0226       22 (A) A                  ->    29 (A) A                   
              -0.6957                         -0.0221                     
 -0.0226       22 (A) B                  ->    29 (A) B                   
              -0.6957                         -0.0221                     
  0.0212       28 (A) A                  ->    49 (A) A                   
              -0.3622                          0.3825                     
  0.0212       28 (A) B                  ->    49 (A) B                   
              -0.3622                          0.3825                     

 Amplitude    Orbitals with energies
 -0.1581       28 (A) A      28 (A) B    ->    29 (A) A      29 (A) B     
              -0.3622       -0.3622           -0.0221       -0.0221       
  0.1581       28 (A) A      28 (A) B    ->    29 (A) B      29 (A) A     
              -0.3622       -0.3622           -0.0221       -0.0221       
  0.1581       28 (A) B      28 (A) A    ->    29 (A) A      29 (A) B     
              -0.3622       -0.3622           -0.0221       -0.0221       
 -0.1581       28 (A) B      28 (A) A    ->    29 (A) B      29 (A) A     
              -0.3622       -0.3622           -0.0221       -0.0221       

 Computing CCSD intemediates for later calculations in double precision
 Finished.

Running a double precision version
           CCSD Lambda amplitudes will be solved using DIIS.
           Start     Size      MaxIter   EConv     LConv     
           3         7         100       1.00e-07  1.00e-05  
 ------------------------------------------------------------------------------
            Enorm      Ldiff       Comment
 ------------------------------------------------------------------------------
     1     6.15e-02   4.49e-02     
     2     1.66e-02   7.48e-03     
     3     6.94e-03   2.04e-03     
     4     3.84e-03   1.33e-03     Switched to DIIS steps.
     5     1.00e-03   7.62e-04     
     6     4.68e-04   1.53e-04     
     7     1.28e-04   4.55e-05     
     8     5.38e-05   3.91e-06     
     9     1.95e-05   2.93e-06     
    10     8.06e-06   1.49e-06     
    11     3.35e-06   5.09e-07     
    12     1.15e-06   2.86e-07     
    13     5.63e-07   4.94e-08     
    14     2.59e-07   5.02e-08     
    15     1.22e-07   1.31e-08     
    16     5.92e-08   6.43e-09     
 ------------------------------------------------------------------------------
                                   CCSD Lambda converged.

 Computing density matrices in double precision...
           Orbital response amplitudes will be solved using DIIS.
           Start     Size      MaxIter   EConv     LConv     
           3         7         100       1.00e-06  1.00e-06  
 ------------------------------------------------------------------------------
            Enorm      Ldiff       Comment
 ------------------------------------------------------------------------------
     1     8.07e-02   2.17e-03     
     2     4.53e-02   2.56e-02     
     3     3.93e-02   1.97e-02     
     4     8.53e-03   1.59e-02     Switched to DIIS steps.
     5     3.04e-03   5.82e-04     
     6     3.43e-04   5.51e-05     
     7     2.49e-04   3.35e-05     
     8     6.91e-05   7.35e-06     
     9     2.38e-05   4.50e-06     
    10     6.73e-06   2.31e-06     
    11     2.00e-06   3.52e-07     
    12     6.86e-07   1.33e-07     
 ------------------------------------------------------------------------------
                                   Orbital response converged.

 Computing density matrices... Done.
 CCSD calculation:   CPU 484.49 s  wall 129.25 s

 Transferring MO TPDM to AO TPDM
 Transferring g2_o1o1o1o1
 Transferring g2_o1o1o1v1
 Transferring g2_o1o1v1v1
 Transferring g2_o1v1o1v1
 Transferring g2_o1v1v1v1
 Transferring g2_v1v1v1v1
 Adding separable TPDM
 Computing TPDM gradient
 --------------------------------------------------------
 2e gradient
  Atom          X               Y               Z
 --------------------------------------------------------
    1         -2.811317       24.143953       -0.000001  
    2          8.523258      -21.725717        0.000001  
    3         17.413350        6.053711       -0.000000  
    4        -23.125291       -8.471948        0.000000  
 --------------------------------------------------------
 --------------------------------------------------------
 Final gradient
  Atom          X               Y               Z
 --------------------------------------------------------
    1         -2.811317       24.143953       -0.000001  
    2          8.523258      -21.725717        0.000001  
    3         17.413350        6.053711       -0.000000  
    4        -23.125291       -8.471948        0.000000  
 --------------------------------------------------------
 Analytic gradient from two-electron contribution:   CPU 127.06 s  wall 35.14 s

 Total ccman2 time:   CPU 635.33 s  wall 170.61 s


 --------------------------------------------------------------

                    Orbital Energies (a.u.)
 --------------------------------------------------------------

 Alpha MOs
 -- Occupied --
******* -80.057 -80.033 -26.325 -10.586  -8.054  -8.051  -8.051
 -7.594  -7.573  -5.487  -5.485  -5.484  -5.465  -5.464  -5.464
 -1.623  -1.134  -0.927  -0.776  -0.698  -0.696  -0.623  -0.521
 -0.512  -0.493  -0.403  -0.362
 -- Virtual --
 -0.022   0.039   0.063   0.065   0.078   0.093   0.099   0.109
  0.114   0.127   0.146   0.147   0.152   0.173   0.193   0.245
  0.328   0.333   0.357   0.377   0.383   0.402   0.416   0.421
  0.433   0.530   0.560   0.596   0.620   0.675   0.707   0.772
  0.784   0.832   0.872   0.894   0.948   1.010   1.074   1.127
  1.129   1.143   1.159   1.190   1.215   1.372   1.493   1.575
  1.613   1.636   1.769   1.833   1.889   1.938   1.948   2.015
  2.247   2.603   2.636   2.721   4.188   4.190   4.220   4.233
  4.503   6.896   6.923   6.942   7.245   7.459  10.350  14.709
 14.743  14.757  14.789  14.827  14.868  26.668  26.755  26.986
 68.737 165.842 166.066 219.205
 --------------------------------------------------------------

          Ground-State Mulliken Net Atomic Charges

     Atom                 Charge (a.u.)
  ----------------------------------------
      1 P                     0.158158
      2 P                     0.149616
      3 F                    -0.201009
      4 Cl                   -0.106765
  ----------------------------------------
  Sum of atomic charges =    -0.000000

 -----------------------------------------------------------------
                    Cartesian Multipole Moments
 -----------------------------------------------------------------
    Charge (ESU x 10^10)
                -0.0000
    Dipole Moment (Debye)
         X       0.1440      Y       0.1227      Z       0.0000
       Tot       0.1892
    Quadrupole Moments (Debye-Ang)
        XX     -50.0783     XY      -1.5682     YY     -44.4152
        XZ      -0.0000     YZ       0.0000     ZZ     -43.4705
    Octopole Moments (Debye-Ang^2)
       XXX       1.2209    XXY       3.7071    XYY      -2.9073
       YYY      -0.1037    XXZ       0.0000    XYZ      -0.0000
       YYZ      -0.0000    XZZ      -4.5010    YZZ      -0.2231
       ZZZ       0.0000
    Hexadecapole Moments (Debye-Ang^3)
      XXXX    -679.5017   XXXY       2.4086   XXYY    -130.0192
      XYYY       9.5948   YYYY    -171.5246   XXXZ      -0.0000
      XXYZ       0.0000   XYYZ      -0.0000   YYYZ       0.0000
      XXZZ    -115.9701   XYZZ       1.6154   YYZZ     -37.9468
      XZZZ      -0.0000   YZZZ       0.0000   ZZZZ     -60.3000
 -----------------------------------------------------------------
 DrvMan completing analytic gradient of the correlated energy
 Correlated dipole moment
            1
    1   0.0566690
    2   0.0482688
    3   0.0000000
 Energy read as -1241.056748177
 Full Analytical Gradient: (in a.u., or Hartree/Bohr)
             1             2             3             4
    1   -0.00035403    0.00011046   -0.00003693    0.00028050
    2   -0.00001192   -0.00017244    0.00001696    0.00016740
    3   -0.00000004    0.00000004   -0.00000000    0.00000000
 Gradient time:  CPU 0.67 s  wall 0.64 s
 ----------------------------------------------------------------
             Standard Nuclear Orientation (Angstroms)
    I     Atom           X                Y                Z
 ----------------------------------------------------------------
    1      P       0.2679613751    -0.8790308650     0.0000000000
    2      P      -1.0667521801     0.6741848926     0.0000000000
    3      F      -2.4465971203    -0.2042830939     0.0000000000
    4      Cl      1.9990727152     0.2888963195    -0.0000000000
 ----------------------------------------------------------------
 Nuclear Repulsion Energy =   253.7433366431 hartrees
 There are       28 alpha and       28 beta electrons

                       Distance Matrix (Angstroms)
             P (  1)   P (  2)   F (  3)
   P (  2)  2.047911
   F (  3)  2.797161  1.635750
   Cl(  4)  2.088253  3.089940  4.472942

 Requested basis set is 6-311++G(d,p)
 There are 45 shells and 112 basis functions
 A cutoff of  1.0D-14 yielded    914 shell pairs
 There are      5972 function pairs (      6415 Cartesian)
 Smallest overlap matrix eigenvalue = 7.73E-04
 Guess MOs from SCF MO coefficient file

 -----------------------------------------------------------------------
  General SCF calculation program by
  Eric Jon Sundstrom, Paul Horn, Yuezhi Mao, Dmitri Zuev, Alec White,
  David Stuck, Shaama M.S., Shane Yost, Joonho Lee, David Small,
  Daniel Levine, Susi Lehtola, Hugh Burton, Evgeny Epifanovsky
 -----------------------------------------------------------------------
 Hartree-Fock
 using 4 threads for integral computing
 -------------------------------------------------------
 OpenMP Integral computing Module                
 Release: version 2.0, May 2017, Q-Chem Inc. Pleasanton 
 -------------------------------------------------------
 A restricted SCF calculation will be
 performed using DIIS
 SCF converges when DIIS error is below 1.0e-08
 ---------------------------------------
  Cycle       Energy         DIIS error
 ---------------------------------------
    1   -1240.4588490001      1.67e-05  
    2   -1240.4588496286      4.27e-06  
    3   -1240.4588496831      1.85e-06  
    4   -1240.4588496922      5.74e-07  
    5   -1240.4588496939      2.74e-07  
    6   -1240.4588496943      1.09e-07  
    7   -1240.4588496945      4.55e-08  
    8   -1240.4588496945      2.07e-08  
    9   -1240.4588496945      7.56e-09  Convergence criterion met
 ---------------------------------------
 SCF time:   CPU 3.90s  wall 1.00s 
 SCF   energy in the final basis set =    -1240.4588496945
 Total energy in the final basis set =    -1240.4588496945


 ------------------------------------------------------------------------------

   CCMAN2: suite of methods based on coupled cluster
           and equation of motion theories.

   Components:
   * libvmm-1.3-trunk
     by Evgeny Epifanovsky, Ilya Kaliman.
   * libtensor-2.5-trunk
     by Evgeny Epifanovsky, Michael Wormit, Dmitry Zuev, Sam Manzer, 
        Ilya Kaliman.
   * libcc-2.5-trunk
     by Evgeny Epifanovsky, Arik Landau, Tomasz Kus, Kirill Khistyaev, 
        Dmitry Zuev, Prashant Manohar, Xintian Feng, Anna Krylov, 
        Matthew Goldey, Alec White, Thomas Jagau, Kaushik Nanda, 
        Anastasia Gunina, Alexander Kunitsa, Joonho Lee.

   CCMAN original authors:
   Anna I. Krylov, C. David Sherrill, Steven R. Gwaltney,
   Edward F. C. Byrd (2000)
   Sergey V. Levchenko, Lyudmila V. Slipchenko, Tao Wang,
   Ana-Maria C. Cristian (2003)
   Piotr A. Pieniazek, C. Melania Oana, Evgeny Epifanovsky (2007)
   Prashant Manohar (2009)

 ------------------------------------------------------------------------------


 Allocating and initializing 29808MB of RAM...
 Calculation will run on 4 cores.


 Alpha MOs, Restricted
 -- Occupied --                  
-104.86  -80.06  -80.03  -26.32  -10.59   -8.05   -8.05   -8.05
  1 A     2 A     3 A     4 A     5 A     6 A     7 A     8 A                  
 -7.594  -7.573  -5.486  -5.485  -5.484  -5.465  -5.464  -5.463
  9 A    10 A    11 A    12 A    13 A    14 A    15 A    16 A                  
 -1.623  -1.135  -0.927  -0.776  -0.697  -0.696  -0.623  -0.521
 17 A    18 A    19 A    20 A    21 A    22 A    23 A    24 A                  
 -0.513  -0.493  -0.403  -0.362
 25 A    26 A    27 A    28 A                                                  
 -- Virtual --                   
 -0.022   0.039   0.063   0.065   0.078   0.093   0.099   0.109
 29 A    30 A    31 A    32 A    33 A    34 A    35 A    36 A                  
  0.114   0.127   0.146   0.147   0.152   0.173   0.193   0.245
 37 A    38 A    39 A    40 A    41 A    42 A    43 A    44 A                  
  0.328   0.333   0.357   0.377   0.383   0.402   0.416   0.421
 45 A    46 A    47 A    48 A    49 A    50 A    51 A    52 A                  
  0.433   0.531   0.560   0.596   0.620   0.675   0.707   0.772
 53 A    54 A    55 A    56 A    57 A    58 A    59 A    60 A                  
  0.784   0.831   0.872   0.894   0.948   1.010   1.074   1.127
 61 A    62 A    63 A    64 A    65 A    66 A    67 A    68 A                  
  1.129   1.143   1.159   1.190   1.215   1.372   1.493   1.576
 69 A    70 A    71 A    72 A    73 A    74 A    75 A    76 A                  
  1.613   1.636   1.769   1.833   1.889   1.938   1.948   2.015
 77 A    78 A    79 A    80 A    81 A    82 A    83 A    84 A                  
  2.247   2.603   2.636   2.721   4.188   4.190   4.221   4.233
 85 A    86 A    87 A    88 A    89 A    90 A    91 A    92 A                  
  4.503   6.896   6.923   6.942   7.245   7.459  10.350  14.709
 93 A    94 A    95 A    96 A    97 A    98 A    99 A   100 A                  
 14.744  14.758  14.789  14.827  14.868  26.668  26.755  26.988
101 A   102 A   103 A   104 A   105 A   106 A   107 A   108 A                  
 68.737 165.842 166.066 219.205
109 A   110 A   111 A   112 A                                                  

 Beta MOs, Restricted
 -- Occupied --                  
-104.86  -80.06  -80.03  -26.32  -10.59   -8.05   -8.05   -8.05
  1 A     2 A     3 A     4 A     5 A     6 A     7 A     8 A                  
 -7.594  -7.573  -5.486  -5.485  -5.484  -5.465  -5.464  -5.463
  9 A    10 A    11 A    12 A    13 A    14 A    15 A    16 A                  
 -1.623  -1.135  -0.927  -0.776  -0.697  -0.696  -0.623  -0.521
 17 A    18 A    19 A    20 A    21 A    22 A    23 A    24 A                  
 -0.513  -0.493  -0.403  -0.362
 25 A    26 A    27 A    28 A                                                  
 -- Virtual --                   
 -0.022   0.039   0.063   0.065   0.078   0.093   0.099   0.109
 29 A    30 A    31 A    32 A    33 A    34 A    35 A    36 A                  
  0.114   0.127   0.146   0.147   0.152   0.173   0.193   0.245
 37 A    38 A    39 A    40 A    41 A    42 A    43 A    44 A                  
  0.328   0.333   0.357   0.377   0.383   0.402   0.416   0.421
 45 A    46 A    47 A    48 A    49 A    50 A    51 A    52 A                  
  0.433   0.531   0.560   0.596   0.620   0.675   0.707   0.772
 53 A    54 A    55 A    56 A    57 A    58 A    59 A    60 A                  
  0.784   0.831   0.872   0.894   0.948   1.010   1.074   1.127
 61 A    62 A    63 A    64 A    65 A    66 A    67 A    68 A                  
  1.129   1.143   1.159   1.190   1.215   1.372   1.493   1.576
 69 A    70 A    71 A    72 A    73 A    74 A    75 A    76 A                  
  1.613   1.636   1.769   1.833   1.889   1.938   1.948   2.015
 77 A    78 A    79 A    80 A    81 A    82 A    83 A    84 A                  
  2.247   2.603   2.636   2.721   4.188   4.190   4.221   4.233
 85 A    86 A    87 A    88 A    89 A    90 A    91 A    92 A                  
  4.503   6.896   6.923   6.942   7.245   7.459  10.350  14.709
 93 A    94 A    95 A    96 A    97 A    98 A    99 A   100 A                  
 14.744  14.758  14.789  14.827  14.868  26.668  26.755  26.988
101 A   102 A   103 A   104 A   105 A   106 A   107 A   108 A                  
 68.737 165.842 166.066 219.205
109 A   110 A   111 A   112 A                                                  

 Occupation and symmetry of molecular orbitals

 Point group: C1 (1 irreducible representation).

                           A     All 
 -------------------------------------
 All molecular orbitals:
  - Alpha                  112   112 
  - Beta                   112   112 
 -------------------------------------
 Alpha orbitals:
  - Frozen occupied        16    16  
  - Active occupied        12    12  
  - Active virtual         84    84  
  - Frozen virtual         0     0   
 -------------------------------------
 Beta orbitals:
  - Frozen occupied        16    16  
  - Active occupied        12    12  
  - Active virtual         84    84  
  - Frozen virtual         0     0   
 -------------------------------------

 Import integrals:   CPU 0.00 s  wall 0.00 s

 Import integrals:   CPU 19.29 s  wall 4.92 s

 MP2 amplitudes:   CPU 0.03 s  wall 0.02 s

Running a double precision version
           CCSD T amplitudes will be solved using DIIS.

           Start     Size      MaxIter   EConv     TConv     
           3         7         100       1.00e-07  1.00e-05  
 ------------------------------------------------------------------------------
           Energy (a.u.)   Ediff      Tdiff       Comment
 ------------------------------------------------------------------------------
         -1241.02548451                           
     1   -1241.03491255   9.43e-03   7.47e-01     
     2   -1241.05325666   1.83e-02   9.62e-02     
     3   -1241.05374777   4.91e-04   4.25e-02     
     4   -1241.05592293   2.18e-03   1.55e-02     Switched to DIIS steps.
     5   -1241.05672582   8.03e-04   1.37e-02     
     6   -1241.05676149   3.57e-05   2.73e-03     
     7   -1241.05675065   1.08e-05   1.37e-03     
     8   -1241.05674820   2.45e-06   2.47e-04     
     9   -1241.05674827   6.70e-08   1.15e-04     
    10   -1241.05674826   1.08e-08   3.06e-05     
    11   -1241.05674830   4.00e-08   1.40e-05     
    12   -1241.05674835   4.74e-08   8.65e-06     
 ------------------------------------------------------------------------------
         -1241.05674835                           CCSD T converged.

End of double precision
 SCF energy                 = -1240.45884969
 MP2 energy                 = -1241.02548451
 CCSD correlation energy     =    -0.59789865
 CCSD total energy           = -1241.05674835

 CCSD  T1^2 = 0.0113  T2^2 = 0.2631  Leading amplitudes:

 Amplitude    Orbitals with energies
 -0.0226       22 (A) A                  ->    29 (A) A                   
              -0.6956                         -0.0220                     
 -0.0226       22 (A) B                  ->    29 (A) B                   
              -0.6956                         -0.0220                     
 -0.0212       28 (A) A                  ->    49 (A) A                   
              -0.3621                          0.3826                     
 -0.0212       28 (A) B                  ->    49 (A) B                   
              -0.3621                          0.3826                     

 Amplitude    Orbitals with energies
 -0.1581       28 (A) A      28 (A) B    ->    29 (A) A      29 (A) B     
              -0.3621       -0.3621           -0.0220       -0.0220       
  0.1581       28 (A) A      28 (A) B    ->    29 (A) B      29 (A) A     
              -0.3621       -0.3621           -0.0220       -0.0220       
  0.1581       28 (A) B      28 (A) A    ->    29 (A) A      29 (A) B     
              -0.3621       -0.3621           -0.0220       -0.0220       
 -0.1581       28 (A) B      28 (A) A    ->    29 (A) B      29 (A) A     
              -0.3621       -0.3621           -0.0220       -0.0220       

 Computing CCSD intemediates for later calculations in double precision
 Finished.

Running a double precision version
           CCSD Lambda amplitudes will be solved using DIIS.
           Start     Size      MaxIter   EConv     LConv     
           3         7         100       1.00e-07  1.00e-05  
 ------------------------------------------------------------------------------
            Enorm      Ldiff       Comment
 ------------------------------------------------------------------------------
     1     6.14e-02   4.49e-02     
     2     1.66e-02   7.47e-03     
     3     6.94e-03   2.04e-03     
     4     3.84e-03   1.33e-03     Switched to DIIS steps.
     5     1.00e-03   7.62e-04     
     6     4.67e-04   1.53e-04     
     7     1.28e-04   4.55e-05     
     8     5.38e-05   3.91e-06     
     9     1.94e-05   2.93e-06     
    10     8.06e-06   1.49e-06     
    11     3.35e-06   5.08e-07     
    12     1.16e-06   2.85e-07     
    13     5.67e-07   4.93e-08     
    14     2.61e-07   5.02e-08     
    15     1.22e-07   1.30e-08     
    16     5.92e-08   6.37e-09     
 ------------------------------------------------------------------------------
                                   CCSD Lambda converged.

 Computing density matrices in double precision...
           Orbital response amplitudes will be solved using DIIS.
           Start     Size      MaxIter   EConv     LConv     
           3         7         100       1.00e-06  1.00e-06  
 ------------------------------------------------------------------------------
            Enorm      Ldiff       Comment
 ------------------------------------------------------------------------------
     1     8.06e-02   2.18e-03     
     2     4.53e-02   2.56e-02     
     3     3.93e-02   1.97e-02     
     4     8.56e-03   1.59e-02     Switched to DIIS steps.
     5     3.05e-03   5.74e-04     
     6     3.43e-04   5.63e-05     
     7     2.48e-04   3.37e-05     
     8     6.89e-05   7.34e-06     
     9     2.37e-05   4.46e-06     
    10     6.71e-06   2.30e-06     
    11     2.00e-06   3.50e-07     
    12     6.82e-07   1.33e-07     
 ------------------------------------------------------------------------------
                                   Orbital response converged.

 Computing density matrices... Done.
 CCSD calculation:   CPU 482.23 s  wall 128.63 s

 Transferring MO TPDM to AO TPDM
 Transferring g2_o1o1o1o1
 Transferring g2_o1o1o1v1
 Transferring g2_o1o1v1v1
 Transferring g2_o1v1o1v1
 Transferring g2_o1v1v1v1
 Transferring g2_v1v1v1v1
 Adding separable TPDM
 Computing TPDM gradient
 --------------------------------------------------------
 2e gradient
  Atom          X               Y               Z
 --------------------------------------------------------
    1         -2.801679       24.163769       -0.000000  
    2          8.528327      -21.728808        0.000000  
    3         17.414504        6.054177        0.000000  
    4        -23.141152       -8.489138       -0.000000  
 --------------------------------------------------------
 --------------------------------------------------------
 Final gradient
  Atom          X               Y               Z
 --------------------------------------------------------
    1         -2.801679       24.163769       -0.000000  
    2          8.528327      -21.728808        0.000000  
    3         17.414504        6.054177        0.000000  
    4        -23.141152       -8.489138       -0.000000  
 --------------------------------------------------------
 Analytic gradient from two-electron contribution:   CPU 127.97 s  wall 35.51 s

 Total ccman2 time:   CPU 633.24 s  wall 170.19 s


 --------------------------------------------------------------

                    Orbital Energies (a.u.)
 --------------------------------------------------------------

 Alpha MOs
 -- Occupied --
******* -80.057 -80.033 -26.324 -10.586  -8.054  -8.051  -8.051
 -7.594  -7.573  -5.486  -5.485  -5.484  -5.465  -5.464  -5.463
 -1.623  -1.135  -0.927  -0.776  -0.697  -0.696  -0.623  -0.521
 -0.513  -0.493  -0.403  -0.362
 -- Virtual --
 -0.022   0.039   0.063   0.065   0.078   0.093   0.099   0.109
  0.114   0.127   0.146   0.147   0.152   0.173   0.193   0.245
  0.328   0.333   0.357   0.377   0.383   0.402   0.416   0.421
  0.433   0.531   0.560   0.596   0.620   0.675   0.707   0.772
  0.784   0.831   0.872   0.894   0.948   1.010   1.074   1.127
  1.129   1.143   1.159   1.190   1.215   1.372   1.493   1.576
  1.613   1.636   1.769   1.833   1.889   1.938   1.948   2.015
  2.247   2.603   2.636   2.721   4.188   4.190   4.221   4.233
  4.503   6.896   6.923   6.942   7.245   7.459  10.350  14.709
 14.744  14.758  14.789  14.827  14.868  26.668  26.755  26.988
 68.737 165.842 166.066 219.205
 --------------------------------------------------------------

          Ground-State Mulliken Net Atomic Charges

     Atom                 Charge (a.u.)
  ----------------------------------------
      1 P                     0.157455
      2 P                     0.149590
      3 F                    -0.201096
      4 Cl                   -0.105949
  ----------------------------------------
  Sum of atomic charges =     0.000000

 -----------------------------------------------------------------
                    Cartesian Multipole Moments
 -----------------------------------------------------------------
    Charge (ESU x 10^10)
                -0.0000
    Dipole Moment (Debye)
         X       0.1516      Y       0.1239      Z       0.0000
       Tot       0.1958
    Quadrupole Moments (Debye-Ang)
        XX     -50.0671     XY      -1.5676     YY     -44.4157
        XZ      -0.0000     YZ       0.0000     ZZ     -43.4681
    Octopole Moments (Debye-Ang^2)
       XXX       1.3424    XXY       3.7074    XYY      -2.8734
       YYY      -0.0986    XXZ       0.0000    XYZ      -0.0000
       YYZ      -0.0000    XZZ      -4.4649    YZZ      -0.2230
       ZZZ       0.0000
    Hexadecapole Moments (Debye-Ang^3)
      XXXX    -678.8384   XXXY       2.4199   XXYY    -129.9025
      XYYY       9.6234   YYYY    -171.5382   XXXZ      -0.0000
      XXYZ       0.0000   XYYZ      -0.0000   YYYZ       0.0000
      XXZZ    -115.8530   XYZZ       1.6245   YYZZ     -37.9479
      XZZZ      -0.0000   YZZZ       0.0000   ZZZZ     -60.2953
 -----------------------------------------------------------------
 DrvMan completing analytic gradient of the correlated energy
 Correlated dipole moment
            1
    1   0.0596455
    2   0.0487443
    3   0.0000000
 Energy read as -1241.056748346
 Full Analytical Gradient: (in a.u., or Hartree/Bohr)
             1             2             3             4
    1    0.00003652    0.00015603   -0.00000164   -0.00019091
    2    0.00017732   -0.00010811    0.00000140   -0.00007060
    3   -0.00000000    0.00000000   -0.00000000    0.00000000
 Gradient time:  CPU 0.67 s  wall 0.64 s
 ----------------------------------------------------------------
             Standard Nuclear Orientation (Angstroms)
    I     Atom           X                Y                Z
 ----------------------------------------------------------------
    1      P       0.2679613751    -0.8790308650     0.0000000000
    2      P      -1.0667521801     0.6741848926     0.0000000000
    3      F      -2.4465971203    -0.2042830939     0.0000000000
    4      Cl      2.0000727152     0.2898963195    -0.0000000000
 ----------------------------------------------------------------
 Nuclear Repulsion Energy =   253.6836788998 hartrees
 There are       28 alpha and       28 beta electrons

                       Distance Matrix (Angstroms)
             P (  1)   P (  2)   F (  3)
   P (  2)  2.047911
   F (  3)  2.797161  1.635750
   Cl(  4)  2.089641  3.090808  4.474046

 Requested basis set is 6-311++G(d,p)
 There are 45 shells and 112 basis functions
 A cutoff of  1.0D-14 yielded    914 shell pairs
 There are      5972 function pairs (      6415 Cartesian)
 Smallest overlap matrix eigenvalue = 7.74E-04
 Guess MOs from SCF MO coefficient file

 -----------------------------------------------------------------------
  General SCF calculation program by
  Eric Jon Sundstrom, Paul Horn, Yuezhi Mao, Dmitri Zuev, Alec White,
  David Stuck, Shaama M.S., Shane Yost, Joonho Lee, David Small,
  Daniel Levine, Susi Lehtola, Hugh Burton, Evgeny Epifanovsky
 -----------------------------------------------------------------------
 Hartree-Fock
 using 4 threads for integral computing
 -------------------------------------------------------
 OpenMP Integral computing Module                
 Release: version 2.0, May 2017, Q-Chem Inc. Pleasanton 
 -------------------------------------------------------
 A restricted SCF calculation will be
 performed using DIIS
 SCF converges when DIIS error is below 1.0e-08
 ---------------------------------------
  Cycle       Energy         DIIS error
 ---------------------------------------
    1   -1240.4588407521      1.33e-05  
    2   -1240.4588411440      3.27e-06  
    3   -1240.4588411772      1.37e-06  
    4   -1240.4588411821      4.12e-07  
    5   -1240.4588411829      2.06e-07  
    6   -1240.4588411831      8.39e-08  
    7   -1240.4588411832      3.54e-08  
    8   -1240.4588411832      1.48e-08  
    9   -1240.4588411832      4.59e-09  Convergence criterion met
 ---------------------------------------
 SCF time:   CPU 3.90s  wall 2.00s 
 SCF   energy in the final basis set =    -1240.4588411832
 Total energy in the final basis set =    -1240.4588411832


 ------------------------------------------------------------------------------

   CCMAN2: suite of methods based on coupled cluster
           and equation of motion theories.

   Components:
   * libvmm-1.3-trunk
     by Evgeny Epifanovsky, Ilya Kaliman.
   * libtensor-2.5-trunk
     by Evgeny Epifanovsky, Michael Wormit, Dmitry Zuev, Sam Manzer, 
        Ilya Kaliman.
   * libcc-2.5-trunk
     by Evgeny Epifanovsky, Arik Landau, Tomasz Kus, Kirill Khistyaev, 
        Dmitry Zuev, Prashant Manohar, Xintian Feng, Anna Krylov, 
        Matthew Goldey, Alec White, Thomas Jagau, Kaushik Nanda, 
        Anastasia Gunina, Alexander Kunitsa, Joonho Lee.

   CCMAN original authors:
   Anna I. Krylov, C. David Sherrill, Steven R. Gwaltney,
   Edward F. C. Byrd (2000)
   Sergey V. Levchenko, Lyudmila V. Slipchenko, Tao Wang,
   Ana-Maria C. Cristian (2003)
   Piotr A. Pieniazek, C. Melania Oana, Evgeny Epifanovsky (2007)
   Prashant Manohar (2009)

 ------------------------------------------------------------------------------


 Allocating and initializing 29808MB of RAM...
 Calculation will run on 4 cores.


 Alpha MOs, Restricted
 -- Occupied --                  
-104.86  -80.06  -80.03  -26.32  -10.59   -8.05   -8.05   -8.05
  1 A     2 A     3 A     4 A     5 A     6 A     7 A     8 A                  
 -7.594  -7.573  -5.487  -5.485  -5.484  -5.465  -5.464  -5.464
  9 A    10 A    11 A    12 A    13 A    14 A    15 A    16 A                  
 -1.623  -1.134  -0.927  -0.776  -0.697  -0.696  -0.623  -0.521
 17 A    18 A    19 A    20 A    21 A    22 A    23 A    24 A                  
 -0.512  -0.493  -0.403  -0.362
 25 A    26 A    27 A    28 A                                                  
 -- Virtual --                   
 -0.022   0.039   0.063   0.065   0.078   0.093   0.099   0.109
 29 A    30 A    31 A    32 A    33 A    34 A    35 A    36 A                  
  0.114   0.127   0.146   0.147   0.152   0.173   0.193   0.245
 37 A    38 A    39 A    40 A    41 A    42 A    43 A    44 A                  
  0.328   0.333   0.357   0.377   0.383   0.402   0.416   0.421
 45 A    46 A    47 A    48 A    49 A    50 A    51 A    52 A                  
  0.433   0.530   0.560   0.596   0.620   0.675   0.707   0.772
 53 A    54 A    55 A    56 A    57 A    58 A    59 A    60 A                  
  0.784   0.831   0.872   0.894   0.948   1.010   1.074   1.127
 61 A    62 A    63 A    64 A    65 A    66 A    67 A    68 A                  
  1.129   1.143   1.159   1.190   1.215   1.372   1.493   1.575
 69 A    70 A    71 A    72 A    73 A    74 A    75 A    76 A                  
  1.613   1.636   1.769   1.833   1.889   1.938   1.948   2.015
 77 A    78 A    79 A    80 A    81 A    82 A    83 A    84 A                  
  2.247   2.603   2.636   2.721   4.188   4.190   4.220   4.233
 85 A    86 A    87 A    88 A    89 A    90 A    91 A    92 A                  
  4.503   6.896   6.923   6.942   7.245   7.459  10.350  14.709
 93 A    94 A    95 A    96 A    97 A    98 A    99 A   100 A                  
 14.743  14.757  14.789  14.827  14.868  26.668  26.755  26.987
101 A   102 A   103 A   104 A   105 A   106 A   107 A   108 A                  
 68.737 165.842 166.066 219.205
109 A   110 A   111 A   112 A                                                  

 Beta MOs, Restricted
 -- Occupied --                  
-104.86  -80.06  -80.03  -26.32  -10.59   -8.05   -8.05   -8.05
  1 A     2 A     3 A     4 A     5 A     6 A     7 A     8 A                  
 -7.594  -7.573  -5.487  -5.485  -5.484  -5.465  -5.464  -5.464
  9 A    10 A    11 A    12 A    13 A    14 A    15 A    16 A                  
 -1.623  -1.134  -0.927  -0.776  -0.697  -0.696  -0.623  -0.521
 17 A    18 A    19 A    20 A    21 A    22 A    23 A    24 A                  
 -0.512  -0.493  -0.403  -0.362
 25 A    26 A    27 A    28 A                                                  
 -- Virtual --                   
 -0.022   0.039   0.063   0.065   0.078   0.093   0.099   0.109
 29 A    30 A    31 A    32 A    33 A    34 A    35 A    36 A                  
  0.114   0.127   0.146   0.147   0.152   0.173   0.193   0.245
 37 A    38 A    39 A    40 A    41 A    42 A    43 A    44 A                  
  0.328   0.333   0.357   0.377   0.383   0.402   0.416   0.421
 45 A    46 A    47 A    48 A    49 A    50 A    51 A    52 A                  
  0.433   0.530   0.560   0.596   0.620   0.675   0.707   0.772
 53 A    54 A    55 A    56 A    57 A    58 A    59 A    60 A                  
  0.784   0.831   0.872   0.894   0.948   1.010   1.074   1.127
 61 A    62 A    63 A    64 A    65 A    66 A    67 A    68 A                  
  1.129   1.143   1.159   1.190   1.215   1.372   1.493   1.575
 69 A    70 A    71 A    72 A    73 A    74 A    75 A    76 A                  
  1.613   1.636   1.769   1.833   1.889   1.938   1.948   2.015
 77 A    78 A    79 A    80 A    81 A    82 A    83 A    84 A                  
  2.247   2.603   2.636   2.721   4.188   4.190   4.220   4.233
 85 A    86 A    87 A    88 A    89 A    90 A    91 A    92 A                  
  4.503   6.896   6.923   6.942   7.245   7.459  10.350  14.709
 93 A    94 A    95 A    96 A    97 A    98 A    99 A   100 A                  
 14.743  14.757  14.789  14.827  14.868  26.668  26.755  26.987
101 A   102 A   103 A   104 A   105 A   106 A   107 A   108 A                  
 68.737 165.842 166.066 219.205
109 A   110 A   111 A   112 A                                                  

 Occupation and symmetry of molecular orbitals

 Point group: C1 (1 irreducible representation).

                           A     All 
 -------------------------------------
 All molecular orbitals:
  - Alpha                  112   112 
  - Beta                   112   112 
 -------------------------------------
 Alpha orbitals:
  - Frozen occupied        16    16  
  - Active occupied        12    12  
  - Active virtual         84    84  
  - Frozen virtual         0     0   
 -------------------------------------
 Beta orbitals:
  - Frozen occupied        16    16  
  - Active occupied        12    12  
  - Active virtual         84    84  
  - Frozen virtual         0     0   
 -------------------------------------

 Import integrals:   CPU 0.00 s  wall 0.00 s

 Import integrals:   CPU 19.30 s  wall 4.92 s

 MP2 amplitudes:   CPU 0.03 s  wall 0.02 s

Running a double precision version
           CCSD T amplitudes will be solved using DIIS.

           Start     Size      MaxIter   EConv     TConv     
           3         7         100       1.00e-07  1.00e-05  
 ------------------------------------------------------------------------------
           Energy (a.u.)   Ediff      Tdiff       Comment
 ------------------------------------------------------------------------------
         -1241.02547571                           
     1   -1241.03490617   9.43e-03   7.47e-01     
     2   -1241.05325499   1.83e-02   9.62e-02     
     3   -1241.05374617   4.91e-04   4.25e-02     
     4   -1241.05592230   2.18e-03   1.55e-02     Switched to DIIS steps.
     5   -1241.05672571   8.03e-04   1.37e-02     
     6   -1241.05676143   3.57e-05   2.73e-03     
     7   -1241.05675061   1.08e-05   1.37e-03     
     8   -1241.05674816   2.45e-06   2.47e-04     
     9   -1241.05674823   6.87e-08   1.15e-04     
    10   -1241.05674822   9.48e-09   3.07e-05     
    11   -1241.05674826   4.05e-08   1.41e-05     
    12   -1241.05674831   4.78e-08   8.70e-06     
 ------------------------------------------------------------------------------
         -1241.05674831                           CCSD T converged.

End of double precision
 SCF energy                 = -1240.45884118
 MP2 energy                 = -1241.02547571
 CCSD correlation energy     =    -0.59790712
 CCSD total energy           = -1241.05674831

 CCSD  T1^2 = 0.0113  T2^2 = 0.2631  Leading amplitudes:

 Amplitude    Orbitals with energies
  0.0226       22 (A) A                  ->    29 (A) A                   
              -0.6956                         -0.0221                     
  0.0226       22 (A) B                  ->    29 (A) B                   
              -0.6956                         -0.0221                     
 -0.0212       28 (A) A                  ->    49 (A) A                   
              -0.3622                          0.3826                     
 -0.0212       28 (A) B                  ->    49 (A) B                   
              -0.3622                          0.3826                     

 Amplitude    Orbitals with energies
 -0.1581       28 (A) A      28 (A) B    ->    29 (A) A      29 (A) B     
              -0.3622       -0.3622           -0.0221       -0.0221       
  0.1581       28 (A) A      28 (A) B    ->    29 (A) B      29 (A) A     
              -0.3622       -0.3622           -0.0221       -0.0221       
  0.1581       28 (A) B      28 (A) A    ->    29 (A) A      29 (A) B     
              -0.3622       -0.3622           -0.0221       -0.0221       
 -0.1581       28 (A) B      28 (A) A    ->    29 (A) B      29 (A) A     
              -0.3622       -0.3622           -0.0221       -0.0221       

 Computing CCSD intemediates for later calculations in double precision
 Finished.

Running a double precision version
           CCSD Lambda amplitudes will be solved using DIIS.
           Start     Size      MaxIter   EConv     LConv     
           3         7         100       1.00e-07  1.00e-05  
 ------------------------------------------------------------------------------
            Enorm      Ldiff       Comment
 ------------------------------------------------------------------------------
     1     6.15e-02   4.49e-02     
     2     1.66e-02   7.48e-03     
     3     6.94e-03   2.04e-03     
     4     3.84e-03   1.33e-03     Switched to DIIS steps.
     5     1.00e-03   7.62e-04     
     6     4.68e-04   1.53e-04     
     7     1.28e-04   4.55e-05     
     8     5.38e-05   3.91e-06     
     9     1.94e-05   2.93e-06     
    10     8.05e-06   1.49e-06     
    11     3.34e-06   5.09e-07     
    12     1.15e-06   2.86e-07     
    13     5.62e-07   4.95e-08     
    14     2.59e-07   5.02e-08     
    15     1.21e-07   1.31e-08     
    16     5.90e-08   6.44e-09     
 ------------------------------------------------------------------------------
                                   CCSD Lambda converged.

 Computing density matrices in double precision...
           Orbital response amplitudes will be solved using DIIS.
           Start     Size      MaxIter   EConv     LConv     
           3         7         100       1.00e-06  1.00e-06  
 ------------------------------------------------------------------------------
            Enorm      Ldiff       Comment
 ------------------------------------------------------------------------------
     1     8.07e-02   2.17e-03     
     2     4.53e-02   2.56e-02     
     3     3.93e-02   1.97e-02     
     4     8.52e-03   1.59e-02     Switched to DIIS steps.
     5     3.04e-03   5.83e-04     
     6     3.43e-04   5.46e-05     
     7     2.49e-04   3.35e-05     
     8     6.91e-05   7.34e-06     
     9     2.38e-05   4.49e-06     
    10     6.72e-06   2.31e-06     
    11     2.00e-06   3.52e-07     
    12     6.85e-07   1.33e-07     
 ------------------------------------------------------------------------------
                                   Orbital response converged.

 Computing density matrices... Done.
 CCSD calculation:   CPU 484.27 s  wall 129.15 s

 Transferring MO TPDM to AO TPDM
 Transferring g2_o1o1o1o1
 Transferring g2_o1o1o1v1
 Transferring g2_o1o1v1v1
 Transferring g2_o1v1o1v1
 Transferring g2_o1v1v1v1
 Transferring g2_v1v1v1v1
 Adding separable TPDM
 Computing TPDM gradient
 --------------------------------------------------------
 2e gradient
  Atom          X               Y               Z
 --------------------------------------------------------
    1         -2.815178       24.156875       -0.000000  
    2          8.526701      -21.725858        0.000000  
    3         17.413328        6.054417       -0.000000  
    4        -23.124850       -8.485434       -0.000000  
 --------------------------------------------------------
 --------------------------------------------------------
 Final gradient
  Atom          X               Y               Z
 --------------------------------------------------------
    1         -2.815178       24.156875       -0.000000  
    2          8.526701      -21.725858        0.000000  
    3         17.413328        6.054417       -0.000000  
    4        -23.124850       -8.485434       -0.000000  
 --------------------------------------------------------
 Analytic gradient from two-electron contribution:   CPU 127.69 s  wall 35.34 s

 Total ccman2 time:   CPU 635.50 s  wall 170.65 s


 --------------------------------------------------------------

                    Orbital Energies (a.u.)
 --------------------------------------------------------------

 Alpha MOs
 -- Occupied --
******* -80.057 -80.033 -26.324 -10.586  -8.054  -8.051  -8.051
 -7.594  -7.573  -5.487  -5.485  -5.484  -5.465  -5.464  -5.464
 -1.623  -1.134  -0.927  -0.776  -0.697  -0.696  -0.623  -0.521
 -0.512  -0.493  -0.403  -0.362
 -- Virtual --
 -0.022   0.039   0.063   0.065   0.078   0.093   0.099   0.109
  0.114   0.127   0.146   0.147   0.152   0.173   0.193   0.245
  0.328   0.333   0.357   0.377   0.383   0.402   0.416   0.421
  0.433   0.530   0.560   0.596   0.620   0.675   0.707   0.772
  0.784   0.831   0.872   0.894   0.948   1.010   1.074   1.127
  1.129   1.143   1.159   1.190   1.215   1.372   1.493   1.575
  1.613   1.636   1.769   1.833   1.889   1.938   1.948   2.015
  2.247   2.603   2.636   2.721   4.188   4.190   4.220   4.233
  4.503   6.896   6.923   6.942   7.245   7.459  10.350  14.709
 14.743  14.757  14.789  14.827  14.868  26.668  26.755  26.987
 68.737 165.842 166.066 219.205
 --------------------------------------------------------------

          Ground-State Mulliken Net Atomic Charges

     Atom                 Charge (a.u.)
  ----------------------------------------
      1 P                     0.158091
      2 P                     0.149631
      3 F                    -0.201044
      4 Cl                   -0.106677
  ----------------------------------------
  Sum of atomic charges =    -0.000000

 -----------------------------------------------------------------
                    Cartesian Multipole Moments
 -----------------------------------------------------------------
    Charge (ESU x 10^10)
                 0.0000
    Dipole Moment (Debye)
         X       0.1451      Y       0.1218      Z       0.0000
       Tot       0.1895
    Quadrupole Moments (Debye-Ang)
        XX     -50.0769     XY      -1.5694     YY     -44.4136
        XZ      -0.0000     YZ       0.0000     ZZ     -43.4699
    Octopole Moments (Debye-Ang^2)
       XXX       1.2665    XXY       3.6931    XYY      -2.8938
       YYY      -0.1434    XXZ       0.0000    XYZ      -0.0000
       YYZ      -0.0000    XZZ      -4.4868    YZZ      -0.2362
       ZZZ       0.0000
    Hexadecapole Moments (Debye-Ang^3)
      XXXX    -679.2144   XXXY       2.3339   XXYY    -129.9651
      XYYY       9.5341   YYYY    -171.5615   XXXZ      -0.0000
      XXYZ       0.0000   XYYZ      -0.0000   YYYZ       0.0000
      XXZZ    -115.9160   XYZZ       1.5928   YYZZ     -37.9536
      XZZZ      -0.0000   YZZZ       0.0000   ZZZZ     -60.2979
 -----------------------------------------------------------------
 DrvMan completing analytic gradient of the correlated energy
 Correlated dipole moment
            1
    1   0.0571062
    2   0.0479244
    3   0.0000000
 Energy read as -1241.056748306
 Full Analytical Gradient: (in a.u., or Hartree/Bohr)
             1             2             3             4
    1   -0.00028552    0.00013578   -0.00001430    0.00016405
    2   -0.00002207   -0.00012554    0.00000680    0.00014080
    3   -0.00000000    0.00000000   -0.00000000    0.00000000
 Gradient time:  CPU 0.67 s  wall 0.64 s
 ----------------------------------------------------------------
             Standard Nuclear Orientation (Angstroms)
    I     Atom           X                Y                Z
 ----------------------------------------------------------------
    1      P       0.2679613751    -0.8790308650     0.0000000000
    2      P      -1.0667521801     0.6741848926     0.0000000000
    3      F      -2.4465971203    -0.2042830939     0.0000000000
    4      Cl      2.0000727152     0.2878963195    -0.0000000000
 ----------------------------------------------------------------
 Nuclear Repulsion Energy =   253.7156211802 hartrees
 There are       28 alpha and       28 beta electrons

                       Distance Matrix (Angstroms)
             P (  1)   P (  2)   F (  3)
   P (  2)  2.047911
   F (  3)  2.797161  1.635750
   Cl(  4)  2.088523  3.091057  4.473825

 Requested basis set is 6-311++G(d,p)
 There are 45 shells and 112 basis functions
 A cutoff of  1.0D-14 yielded    914 shell pairs
 There are      5972 function pairs (      6415 Cartesian)
 Smallest overlap matrix eigenvalue = 7.74E-04
 Guess MOs from SCF MO coefficient file

 -----------------------------------------------------------------------
  General SCF calculation program by
  Eric Jon Sundstrom, Paul Horn, Yuezhi Mao, Dmitri Zuev, Alec White,
  David Stuck, Shaama M.S., Shane Yost, Joonho Lee, David Small,
  Daniel Levine, Susi Lehtola, Hugh Burton, Evgeny Epifanovsky
 -----------------------------------------------------------------------
 Hartree-Fock
 using 4 threads for integral computing
 -------------------------------------------------------
 OpenMP Integral computing Module                
 Release: version 2.0, May 2017, Q-Chem Inc. Pleasanton 
 -------------------------------------------------------
 A restricted SCF calculation will be
 performed using DIIS
 SCF converges when DIIS error is below 1.0e-08
 ---------------------------------------
  Cycle       Energy         DIIS error
 ---------------------------------------
    1   -1240.4588511047      1.34e-05  
    2   -1240.4588515840      3.49e-06  
    3   -1240.4588516375      1.26e-06  
    4   -1240.4588516432      4.50e-07  
    5   -1240.4588516442      2.14e-07  
    6   -1240.4588516444      5.98e-08  
    7   -1240.4588516444      2.78e-08  
    8   -1240.4588516444      1.36e-08  
    9   -1240.4588516444      5.13e-09  Convergence criterion met
 ---------------------------------------
 SCF time:   CPU 3.91s  wall 1.00s 
 SCF   energy in the final basis set =    -1240.4588516444
 Total energy in the final basis set =    -1240.4588516444


 ------------------------------------------------------------------------------

   CCMAN2: suite of methods based on coupled cluster
           and equation of motion theories.

   Components:
   * libvmm-1.3-trunk
     by Evgeny Epifanovsky, Ilya Kaliman.
   * libtensor-2.5-trunk
     by Evgeny Epifanovsky, Michael Wormit, Dmitry Zuev, Sam Manzer, 
        Ilya Kaliman.
   * libcc-2.5-trunk
     by Evgeny Epifanovsky, Arik Landau, Tomasz Kus, Kirill Khistyaev, 
        Dmitry Zuev, Prashant Manohar, Xintian Feng, Anna Krylov, 
        Matthew Goldey, Alec White, Thomas Jagau, Kaushik Nanda, 
        Anastasia Gunina, Alexander Kunitsa, Joonho Lee.

   CCMAN original authors:
   Anna I. Krylov, C. David Sherrill, Steven R. Gwaltney,
   Edward F. C. Byrd (2000)
   Sergey V. Levchenko, Lyudmila V. Slipchenko, Tao Wang,
   Ana-Maria C. Cristian (2003)
   Piotr A. Pieniazek, C. Melania Oana, Evgeny Epifanovsky (2007)
   Prashant Manohar (2009)

 ------------------------------------------------------------------------------


 Allocating and initializing 29808MB of RAM...
 Calculation will run on 4 cores.


 Alpha MOs, Restricted
 -- Occupied --                  
-104.86  -80.06  -80.03  -26.32  -10.59   -8.05   -8.05   -8.05
  1 A     2 A     3 A     4 A     5 A     6 A     7 A     8 A                  
 -7.594  -7.573  -5.486  -5.485  -5.484  -5.465  -5.464  -5.463
  9 A    10 A    11 A    12 A    13 A    14 A    15 A    16 A                  
 -1.623  -1.135  -0.927  -0.776  -0.697  -0.696  -0.623  -0.521
 17 A    18 A    19 A    20 A    21 A    22 A    23 A    24 A                  
 -0.512  -0.493  -0.403  -0.362
 25 A    26 A    27 A    28 A                                                  
 -- Virtual --                   
 -0.022   0.039   0.063   0.065   0.078   0.093   0.099   0.109
 29 A    30 A    31 A    32 A    33 A    34 A    35 A    36 A                  
  0.114   0.127   0.146   0.147   0.152   0.173   0.193   0.245
 37 A    38 A    39 A    40 A    41 A    42 A    43 A    44 A                  
  0.328   0.333   0.357   0.377   0.383   0.402   0.416   0.421
 45 A    46 A    47 A    48 A    49 A    50 A    51 A    52 A                  
  0.433   0.530   0.560   0.596   0.620   0.675   0.707   0.772
 53 A    54 A    55 A    56 A    57 A    58 A    59 A    60 A                  
  0.784   0.831   0.872   0.894   0.948   1.010   1.074   1.127
 61 A    62 A    63 A    64 A    65 A    66 A    67 A    68 A                  
  1.129   1.143   1.159   1.190   1.215   1.372   1.493   1.576
 69 A    70 A    71 A    72 A    73 A    74 A    75 A    76 A                  
  1.613   1.636   1.769   1.833   1.889   1.938   1.948   2.015
 77 A    78 A    79 A    80 A    81 A    82 A    83 A    84 A                  
  2.247   2.603   2.636   2.721   4.188   4.190   4.220   4.233
 85 A    86 A    87 A    88 A    89 A    90 A    91 A    92 A                  
  4.503   6.896   6.923   6.942   7.245   7.459  10.350  14.709
 93 A    94 A    95 A    96 A    97 A    98 A    99 A   100 A                  
 14.744  14.757  14.789  14.827  14.868  26.668  26.755  26.987
101 A   102 A   103 A   104 A   105 A   106 A   107 A   108 A                  
 68.737 165.842 166.066 219.205
109 A   110 A   111 A   112 A                                                  

 Beta MOs, Restricted
 -- Occupied --                  
-104.86  -80.06  -80.03  -26.32  -10.59   -8.05   -8.05   -8.05
  1 A     2 A     3 A     4 A     5 A     6 A     7 A     8 A                  
 -7.594  -7.573  -5.486  -5.485  -5.484  -5.465  -5.464  -5.463
  9 A    10 A    11 A    12 A    13 A    14 A    15 A    16 A                  
 -1.623  -1.135  -0.927  -0.776  -0.697  -0.696  -0.623  -0.521
 17 A    18 A    19 A    20 A    21 A    22 A    23 A    24 A                  
 -0.512  -0.493  -0.403  -0.362
 25 A    26 A    27 A    28 A                                                  
 -- Virtual --                   
 -0.022   0.039   0.063   0.065   0.078   0.093   0.099   0.109
 29 A    30 A    31 A    32 A    33 A    34 A    35 A    36 A                  
  0.114   0.127   0.146   0.147   0.152   0.173   0.193   0.245
 37 A    38 A    39 A    40 A    41 A    42 A    43 A    44 A                  
  0.328   0.333   0.357   0.377   0.383   0.402   0.416   0.421
 45 A    46 A    47 A    48 A    49 A    50 A    51 A    52 A                  
  0.433   0.530   0.560   0.596   0.620   0.675   0.707   0.772
 53 A    54 A    55 A    56 A    57 A    58 A    59 A    60 A                  
  0.784   0.831   0.872   0.894   0.948   1.010   1.074   1.127
 61 A    62 A    63 A    64 A    65 A    66 A    67 A    68 A                  
  1.129   1.143   1.159   1.190   1.215   1.372   1.493   1.576
 69 A    70 A    71 A    72 A    73 A    74 A    75 A    76 A                  
  1.613   1.636   1.769   1.833   1.889   1.938   1.948   2.015
 77 A    78 A    79 A    80 A    81 A    82 A    83 A    84 A                  
  2.247   2.603   2.636   2.721   4.188   4.190   4.220   4.233
 85 A    86 A    87 A    88 A    89 A    90 A    91 A    92 A                  
  4.503   6.896   6.923   6.942   7.245   7.459  10.350  14.709
 93 A    94 A    95 A    96 A    97 A    98 A    99 A   100 A                  
 14.744  14.757  14.789  14.827  14.868  26.668  26.755  26.987
101 A   102 A   103 A   104 A   105 A   106 A   107 A   108 A                  
 68.737 165.842 166.066 219.205
109 A   110 A   111 A   112 A                                                  

 Occupation and symmetry of molecular orbitals

 Point group: C1 (1 irreducible representation).

                           A     All 
 -------------------------------------
 All molecular orbitals:
  - Alpha                  112   112 
  - Beta                   112   112 
 -------------------------------------
 Alpha orbitals:
  - Frozen occupied        16    16  
  - Active occupied        12    12  
  - Active virtual         84    84  
  - Frozen virtual         0     0   
 -------------------------------------
 Beta orbitals:
  - Frozen occupied        16    16  
  - Active occupied        12    12  
  - Active virtual         84    84  
  - Frozen virtual         0     0   
 -------------------------------------

 Import integrals:   CPU 0.00 s  wall 0.00 s

 Import integrals:   CPU 19.96 s  wall 5.08 s

 MP2 amplitudes:   CPU 0.03 s  wall 0.02 s

Running a double precision version
           CCSD T amplitudes will be solved using DIIS.

           Start     Size      MaxIter   EConv     TConv     
           3         7         100       1.00e-07  1.00e-05  
 ------------------------------------------------------------------------------
           Energy (a.u.)   Ediff      Tdiff       Comment
 ------------------------------------------------------------------------------
         -1241.02548168                           
     1   -1241.03491152   9.43e-03   7.47e-01     
     2   -1241.05325662   1.83e-02   9.62e-02     
     3   -1241.05374761   4.91e-04   4.25e-02     
     4   -1241.05592293   2.18e-03   1.55e-02     Switched to DIIS steps.
     5   -1241.05672594   8.03e-04   1.37e-02     
     6   -1241.05676162   3.57e-05   2.73e-03     
     7   -1241.05675080   1.08e-05   1.37e-03     
     8   -1241.05674835   2.45e-06   2.47e-04     
     9   -1241.05674841   6.70e-08   1.15e-04     
    10   -1241.05674840   1.06e-08   3.06e-05     
    11   -1241.05674844   4.00e-08   1.40e-05     
    12   -1241.05674849   4.74e-08   8.65e-06     
 ------------------------------------------------------------------------------
         -1241.05674849                           CCSD T converged.

End of double precision
 SCF energy                 = -1240.45885164
 MP2 energy                 = -1241.02548168
 CCSD correlation energy     =    -0.59789685
 CCSD total energy           = -1241.05674849

 CCSD  T1^2 = 0.0113  T2^2 = 0.2631  Leading amplitudes:

 Amplitude    Orbitals with energies
 -0.0226       22 (A) A                  ->    29 (A) A                   
              -0.6956                         -0.0220                     
 -0.0226       22 (A) B                  ->    29 (A) B                   
              -0.6956                         -0.0220                     
  0.0212       28 (A) A                  ->    49 (A) A                   
              -0.3621                          0.3826                     
  0.0212       28 (A) B                  ->    49 (A) B                   
              -0.3621                          0.3826                     

 Amplitude    Orbitals with energies
 -0.1581       28 (A) A      28 (A) B    ->    29 (A) A      29 (A) B     
              -0.3621       -0.3621           -0.0220       -0.0220       
  0.1581       28 (A) A      28 (A) B    ->    29 (A) B      29 (A) A     
              -0.3621       -0.3621           -0.0220       -0.0220       
  0.1581       28 (A) B      28 (A) A    ->    29 (A) A      29 (A) B     
              -0.3621       -0.3621           -0.0220       -0.0220       
 -0.1581       28 (A) B      28 (A) A    ->    29 (A) B      29 (A) A     
              -0.3621       -0.3621           -0.0220       -0.0220       

 Computing CCSD intemediates for later calculations in double precision
 Finished.

Running a double precision version
           CCSD Lambda amplitudes will be solved using DIIS.
           Start     Size      MaxIter   EConv     LConv     
           3         7         100       1.00e-07  1.00e-05  
 ------------------------------------------------------------------------------
            Enorm      Ldiff       Comment
 ------------------------------------------------------------------------------
     1     6.14e-02   4.49e-02     
     2     1.66e-02   7.47e-03     
     3     6.94e-03   2.04e-03     
     4     3.84e-03   1.33e-03     Switched to DIIS steps.
     5     1.00e-03   7.62e-04     
     6     4.67e-04   1.53e-04     
     7     1.28e-04   4.55e-05     
     8     5.38e-05   3.91e-06     
     9     1.95e-05   2.93e-06     
    10     8.07e-06   1.49e-06     
    11     3.35e-06   5.08e-07     
    12     1.16e-06   2.85e-07     
    13     5.68e-07   4.92e-08     
    14     2.61e-07   5.02e-08     
    15     1.22e-07   1.30e-08     
    16     5.94e-08   6.36e-09     
 ------------------------------------------------------------------------------
                                   CCSD Lambda converged.

 Computing density matrices in double precision...
           Orbital response amplitudes will be solved using DIIS.
           Start     Size      MaxIter   EConv     LConv     
           3         7         100       1.00e-06  1.00e-06  
 ------------------------------------------------------------------------------
            Enorm      Ldiff       Comment
 ------------------------------------------------------------------------------
     1     8.07e-02   2.17e-03     
     2     4.53e-02   2.56e-02     
     3     3.94e-02   1.97e-02     
     4     8.57e-03   1.59e-02     Switched to DIIS steps.
     5     3.05e-03   5.73e-04     
     6     3.43e-04   5.69e-05     
     7     2.48e-04   3.37e-05     
     8     6.89e-05   7.35e-06     
     9     2.37e-05   4.46e-06     
    10     6.71e-06   2.30e-06     
    11     2.00e-06   3.50e-07     
    12     6.82e-07   1.33e-07     
 ------------------------------------------------------------------------------
                                   Orbital response converged.

 Computing density matrices... Done.
 CCSD calculation:   CPU 482.47 s  wall 128.70 s

 Transferring MO TPDM to AO TPDM
 Transferring g2_o1o1o1o1
 Transferring g2_o1o1o1v1
 Transferring g2_o1o1v1v1
 Transferring g2_o1v1o1v1
 Transferring g2_o1v1v1v1
 Transferring g2_v1v1v1v1
 Adding separable TPDM
 Computing TPDM gradient
 --------------------------------------------------------
 2e gradient
  Atom          X               Y               Z
 --------------------------------------------------------
    1         -2.797808       24.150828       -0.000000  
    2          8.524883      -21.728661        0.000000  
    3         17.414526        6.053470        0.000000  
    4        -23.141602       -8.475636        0.000000  
 --------------------------------------------------------
 --------------------------------------------------------
 Final gradient
  Atom          X               Y               Z
 --------------------------------------------------------
    1         -2.797808       24.150828       -0.000000  
    2          8.524883      -21.728661        0.000000  
    3         17.414526        6.053470        0.000000  
    4        -23.141602       -8.475636        0.000000  
 --------------------------------------------------------
 Analytic gradient from two-electron contribution:   CPU 127.33 s  wall 35.38 s

 Total ccman2 time:   CPU 633.62 s  wall 170.31 s


 --------------------------------------------------------------

                    Orbital Energies (a.u.)
 --------------------------------------------------------------

 Alpha MOs
 -- Occupied --
******* -80.057 -80.033 -26.324 -10.586  -8.054  -8.051  -8.051
 -7.594  -7.573  -5.486  -5.485  -5.484  -5.465  -5.464  -5.463
 -1.623  -1.135  -0.927  -0.776  -0.697  -0.696  -0.623  -0.521
 -0.512  -0.493  -0.403  -0.362
 -- Virtual --
 -0.022   0.039   0.063   0.065   0.078   0.093   0.099   0.109
  0.114   0.127   0.146   0.147   0.152   0.173   0.193   0.245
  0.328   0.333   0.357   0.377   0.383   0.402   0.416   0.421
  0.433   0.530   0.560   0.596   0.620   0.675   0.707   0.772
  0.784   0.831   0.872   0.894   0.948   1.010   1.074   1.127
  1.129   1.143   1.159   1.190   1.215   1.372   1.493   1.576
  1.613   1.636   1.769   1.833   1.889   1.938   1.948   2.015
  2.247   2.603   2.636   2.721   4.188   4.190   4.220   4.233
  4.503   6.896   6.923   6.942   7.245   7.459  10.350  14.709
 14.744  14.757  14.789  14.827  14.868  26.668  26.755  26.987
 68.737 165.842 166.066 219.205
 --------------------------------------------------------------

          Ground-State Mulliken Net Atomic Charges

     Atom                 Charge (a.u.)
  ----------------------------------------
      1 P                     0.157522
      2 P                     0.149575
      3 F                    -0.201061
      4 Cl                   -0.106036
  ----------------------------------------
  Sum of atomic charges =    -0.000000

 -----------------------------------------------------------------
                    Cartesian Multipole Moments
 -----------------------------------------------------------------
    Charge (ESU x 10^10)
                 0.0000
    Dipole Moment (Debye)
         X       0.1505      Y       0.1248      Z      -0.0000
       Tot       0.1955
    Quadrupole Moments (Debye-Ang)
        XX     -50.0686     XY      -1.5664     YY     -44.4174
        XZ      -0.0000     YZ       0.0000     ZZ     -43.4687
    Octopole Moments (Debye-Ang^2)
       XXX       1.2968    XXY       3.7214    XYY      -2.8869
       YYY      -0.0588    XXZ       0.0000    XYZ       0.0000
       YYZ       0.0000    XZZ      -4.4791    YZZ      -0.2099
       ZZZ       0.0000
    Hexadecapole Moments (Debye-Ang^3)
      XXXX    -679.1254   XXXY       2.4945   XXYY    -129.9565
      XYYY       9.6841   YYYY    -171.5014   XXXZ      -0.0000
      XXYZ       0.0000   XYYZ      -0.0000   YYYZ       0.0000
      XXZZ    -115.9070   XYZZ       1.6471   YYZZ     -37.9411
      XZZZ      -0.0000   YZZZ       0.0000   ZZZZ     -60.2975
 -----------------------------------------------------------------
 DrvMan completing analytic gradient of the correlated energy
 Correlated dipole moment
            1
    1   0.0592086
    2   0.0490879
    3  -0.0000000
 Energy read as -1241.056748490
 Full Analytical Gradient: (in a.u., or Hartree/Bohr)
             1             2             3             4
    1   -0.00003237    0.00013063   -0.00002431   -0.00007396
    2    0.00018703   -0.00015509    0.00001157   -0.00004352
    3   -0.00000000    0.00000000   -0.00000000    0.00000000
 Gradient time:  CPU 0.67 s  wall 0.64 s
 ----------------------------------------------------------------
             Standard Nuclear Orientation (Angstroms)
    I     Atom           X                Y                Z
 ----------------------------------------------------------------
    1      P       0.2679613751    -0.8790308650     0.0000000000
    2      P      -1.0667521801     0.6741848926     0.0000000000
    3      F      -2.4465971203    -0.2042830939     0.0000000000
    4      Cl      2.0000727152     0.2888963195     0.0010000000
 ----------------------------------------------------------------
 Nuclear Repulsion Energy =   253.6996429782 hartrees
 There are       28 alpha and       28 beta electrons

                       Distance Matrix (Angstroms)
             P (  1)   P (  2)   F (  3)
   P (  2)  2.047911
   F (  3)  2.797161  1.635750
   Cl(  4)  2.089082  3.090932  4.473936

 Requested basis set is 6-311++G(d,p)
 There are 45 shells and 112 basis functions
 A cutoff of  1.0D-14 yielded    914 shell pairs
 There are      5972 function pairs (      6415 Cartesian)
 Smallest overlap matrix eigenvalue = 7.74E-04
 Guess MOs from SCF MO coefficient file

 -----------------------------------------------------------------------
  General SCF calculation program by
  Eric Jon Sundstrom, Paul Horn, Yuezhi Mao, Dmitri Zuev, Alec White,
  David Stuck, Shaama M.S., Shane Yost, Joonho Lee, David Small,
  Daniel Levine, Susi Lehtola, Hugh Burton, Evgeny Epifanovsky
 -----------------------------------------------------------------------
 Hartree-Fock
 using 4 threads for integral computing
 -------------------------------------------------------
 OpenMP Integral computing Module                
 Release: version 2.0, May 2017, Q-Chem Inc. Pleasanton 
 -------------------------------------------------------
 A restricted SCF calculation will be
 performed using DIIS
 SCF converges when DIIS error is below 1.0e-08
 ---------------------------------------
  Cycle       Energy         DIIS error
 ---------------------------------------
    1   -1240.4588462638      8.34e-06  
    2   -1240.4588464653      2.26e-06  
    3   -1240.4588464911      7.67e-07  
    4   -1240.4588464937      2.98e-07  
    5   -1240.4588464942      1.35e-07  
    6   -1240.4588464943      4.54e-08  
    7   -1240.4588464943      2.18e-08  
    8   -1240.4588464943      9.74e-09  Convergence criterion met
 ---------------------------------------
 SCF time:   CPU 3.47s  wall 1.00s 
 SCF   energy in the final basis set =    -1240.4588464943
 Total energy in the final basis set =    -1240.4588464943


 ------------------------------------------------------------------------------

   CCMAN2: suite of methods based on coupled cluster
           and equation of motion theories.

   Components:
   * libvmm-1.3-trunk
     by Evgeny Epifanovsky, Ilya Kaliman.
   * libtensor-2.5-trunk
     by Evgeny Epifanovsky, Michael Wormit, Dmitry Zuev, Sam Manzer, 
        Ilya Kaliman.
   * libcc-2.5-trunk
     by Evgeny Epifanovsky, Arik Landau, Tomasz Kus, Kirill Khistyaev, 
        Dmitry Zuev, Prashant Manohar, Xintian Feng, Anna Krylov, 
        Matthew Goldey, Alec White, Thomas Jagau, Kaushik Nanda, 
        Anastasia Gunina, Alexander Kunitsa, Joonho Lee.

   CCMAN original authors:
   Anna I. Krylov, C. David Sherrill, Steven R. Gwaltney,
   Edward F. C. Byrd (2000)
   Sergey V. Levchenko, Lyudmila V. Slipchenko, Tao Wang,
   Ana-Maria C. Cristian (2003)
   Piotr A. Pieniazek, C. Melania Oana, Evgeny Epifanovsky (2007)
   Prashant Manohar (2009)

 ------------------------------------------------------------------------------


 Allocating and initializing 29808MB of RAM...
 Calculation will run on 4 cores.


 Alpha MOs, Restricted
 -- Occupied --                  
-104.86  -80.06  -80.03  -26.32  -10.59   -8.05   -8.05   -8.05
  1 A     2 A     3 A     4 A     5 A     6 A     7 A     8 A                  
 -7.594  -7.573  -5.487  -5.485  -5.484  -5.465  -5.464  -5.463
  9 A    10 A    11 A    12 A    13 A    14 A    15 A    16 A                  
 -1.623  -1.134  -0.927  -0.776  -0.697  -0.696  -0.623  -0.521
 17 A    18 A    19 A    20 A    21 A    22 A    23 A    24 A                  
 -0.512  -0.493  -0.403  -0.362
 25 A    26 A    27 A    28 A                                                  
 -- Virtual --                   
 -0.022   0.039   0.063   0.065   0.078   0.093   0.099   0.109
 29 A    30 A    31 A    32 A    33 A    34 A    35 A    36 A                  
  0.114   0.127   0.146   0.147   0.152   0.173   0.193   0.245
 37 A    38 A    39 A    40 A    41 A    42 A    43 A    44 A                  
  0.328   0.333   0.357   0.377   0.383   0.402   0.416   0.421
 45 A    46 A    47 A    48 A    49 A    50 A    51 A    52 A                  
  0.433   0.530   0.560   0.596   0.620   0.675   0.707   0.772
 53 A    54 A    55 A    56 A    57 A    58 A    59 A    60 A                  
  0.784   0.831   0.872   0.894   0.948   1.010   1.074   1.127
 61 A    62 A    63 A    64 A    65 A    66 A    67 A    68 A                  
  1.129   1.143   1.159   1.190   1.215   1.372   1.493   1.575
 69 A    70 A    71 A    72 A    73 A    74 A    75 A    76 A                  
  1.613   1.636   1.769   1.833   1.889   1.938   1.948   2.015
 77 A    78 A    79 A    80 A    81 A    82 A    83 A    84 A                  
  2.247   2.603   2.636   2.721   4.188   4.190   4.220   4.233
 85 A    86 A    87 A    88 A    89 A    90 A    91 A    92 A                  
  4.503   6.896   6.923   6.942   7.245   7.459  10.350  14.709
 93 A    94 A    95 A    96 A    97 A    98 A    99 A   100 A                  
 14.743  14.757  14.789  14.827  14.868  26.668  26.755  26.987
101 A   102 A   103 A   104 A   105 A   106 A   107 A   108 A                  
 68.737 165.842 166.066 219.205
109 A   110 A   111 A   112 A                                                  

 Beta MOs, Restricted
 -- Occupied --                  
-104.86  -80.06  -80.03  -26.32  -10.59   -8.05   -8.05   -8.05
  1 A     2 A     3 A     4 A     5 A     6 A     7 A     8 A                  
 -7.594  -7.573  -5.487  -5.485  -5.484  -5.465  -5.464  -5.463
  9 A    10 A    11 A    12 A    13 A    14 A    15 A    16 A                  
 -1.623  -1.134  -0.927  -0.776  -0.697  -0.696  -0.623  -0.521
 17 A    18 A    19 A    20 A    21 A    22 A    23 A    24 A                  
 -0.512  -0.493  -0.403  -0.362
 25 A    26 A    27 A    28 A                                                  
 -- Virtual --                   
 -0.022   0.039   0.063   0.065   0.078   0.093   0.099   0.109
 29 A    30 A    31 A    32 A    33 A    34 A    35 A    36 A                  
  0.114   0.127   0.146   0.147   0.152   0.173   0.193   0.245
 37 A    38 A    39 A    40 A    41 A    42 A    43 A    44 A                  
  0.328   0.333   0.357   0.377   0.383   0.402   0.416   0.421
 45 A    46 A    47 A    48 A    49 A    50 A    51 A    52 A                  
  0.433   0.530   0.560   0.596   0.620   0.675   0.707   0.772
 53 A    54 A    55 A    56 A    57 A    58 A    59 A    60 A                  
  0.784   0.831   0.872   0.894   0.948   1.010   1.074   1.127
 61 A    62 A    63 A    64 A    65 A    66 A    67 A    68 A                  
  1.129   1.143   1.159   1.190   1.215   1.372   1.493   1.575
 69 A    70 A    71 A    72 A    73 A    74 A    75 A    76 A                  
  1.613   1.636   1.769   1.833   1.889   1.938   1.948   2.015
 77 A    78 A    79 A    80 A    81 A    82 A    83 A    84 A                  
  2.247   2.603   2.636   2.721   4.188   4.190   4.220   4.233
 85 A    86 A    87 A    88 A    89 A    90 A    91 A    92 A                  
  4.503   6.896   6.923   6.942   7.245   7.459  10.350  14.709
 93 A    94 A    95 A    96 A    97 A    98 A    99 A   100 A                  
 14.743  14.757  14.789  14.827  14.868  26.668  26.755  26.987
101 A   102 A   103 A   104 A   105 A   106 A   107 A   108 A                  
 68.737 165.842 166.066 219.205
109 A   110 A   111 A   112 A                                                  

 Occupation and symmetry of molecular orbitals

 Point group: C1 (1 irreducible representation).

                           A     All 
 -------------------------------------
 All molecular orbitals:
  - Alpha                  112   112 
  - Beta                   112   112 
 -------------------------------------
 Alpha orbitals:
  - Frozen occupied        16    16  
  - Active occupied        12    12  
  - Active virtual         84    84  
  - Frozen virtual         0     0   
 -------------------------------------
 Beta orbitals:
  - Frozen occupied        16    16  
  - Active occupied        12    12  
  - Active virtual         84    84  
  - Frozen virtual         0     0   
 -------------------------------------

 Import integrals:   CPU 0.00 s  wall 0.00 s

 Import integrals:   CPU 19.36 s  wall 4.99 s

 MP2 amplitudes:   CPU 0.03 s  wall 0.02 s

Running a double precision version
           CCSD T amplitudes will be solved using DIIS.

           Start     Size      MaxIter   EConv     TConv     
           3         7         100       1.00e-07  1.00e-05  
 ------------------------------------------------------------------------------
           Energy (a.u.)   Ediff      Tdiff       Comment
 ------------------------------------------------------------------------------
         -1241.02547877                           
     1   -1241.03490892   9.43e-03   7.47e-01     
     2   -1241.05325589   1.83e-02   9.62e-02     
     3   -1241.05374697   4.91e-04   4.25e-02     
     4   -1241.05592270   2.18e-03   1.55e-02     Switched to DIIS steps.
     5   -1241.05672591   8.03e-04   1.37e-02     
     6   -1241.05676161   3.57e-05   2.73e-03     
     7   -1241.05675078   1.08e-05   1.37e-03     
     8   -1241.05674833   2.45e-06   2.47e-04     
     9   -1241.05674840   6.78e-08   1.15e-04     
    10   -1241.05674839   1.01e-08   3.07e-05     
    11   -1241.05674843   4.02e-08   1.40e-05     
    12   -1241.05674848   4.76e-08   8.68e-06     
 ------------------------------------------------------------------------------
         -1241.05674848                           CCSD T converged.

End of double precision
 SCF energy                 = -1240.45884649
 MP2 energy                 = -1241.02547877
 CCSD correlation energy     =    -0.59790198
 CCSD total energy           = -1241.05674848

 CCSD  T1^2 = 0.0113  T2^2 = 0.2631  Leading amplitudes:

 Amplitude    Orbitals with energies
  0.0226       22 (A) A                  ->    29 (A) A                   
              -0.6956                         -0.0221                     
  0.0226       22 (A) B                  ->    29 (A) B                   
              -0.6956                         -0.0221                     
 -0.0212       28 (A) A                  ->    49 (A) A                   
              -0.3622                          0.3826                     
 -0.0212       28 (A) B                  ->    49 (A) B                   
              -0.3622                          0.3826                     

 Amplitude    Orbitals with energies
 -0.1581       28 (A) A      28 (A) B    ->    29 (A) A      29 (A) B     
              -0.3622       -0.3622           -0.0221       -0.0221       
  0.1581       28 (A) A      28 (A) B    ->    29 (A) B      29 (A) A     
              -0.3622       -0.3622           -0.0221       -0.0221       
  0.1581       28 (A) B      28 (A) A    ->    29 (A) A      29 (A) B     
              -0.3622       -0.3622           -0.0221       -0.0221       
 -0.1581       28 (A) B      28 (A) A    ->    29 (A) B      29 (A) A     
              -0.3622       -0.3622           -0.0221       -0.0221       

 Computing CCSD intemediates for later calculations in double precision
 Finished.

Running a double precision version
           CCSD Lambda amplitudes will be solved using DIIS.
           Start     Size      MaxIter   EConv     LConv     
           3         7         100       1.00e-07  1.00e-05  
 ------------------------------------------------------------------------------
            Enorm      Ldiff       Comment
 ------------------------------------------------------------------------------
     1     6.14e-02   4.49e-02     
     2     1.66e-02   7.48e-03     
     3     6.94e-03   2.04e-03     
     4     3.84e-03   1.33e-03     Switched to DIIS steps.
     5     1.00e-03   7.62e-04     
     6     4.67e-04   1.53e-04     
     7     1.28e-04   4.55e-05     
     8     5.38e-05   3.91e-06     
     9     1.95e-05   2.93e-06     
    10     8.06e-06   1.49e-06     
    11     3.35e-06   5.08e-07     
    12     1.16e-06   2.85e-07     
    13     5.65e-07   4.94e-08     
    14     2.60e-07   5.02e-08     
    15     1.22e-07   1.31e-08     
    16     5.92e-08   6.40e-09     
 ------------------------------------------------------------------------------
                                   CCSD Lambda converged.

 Computing density matrices in double precision...
           Orbital response amplitudes will be solved using DIIS.
           Start     Size      MaxIter   EConv     LConv     
           3         7         100       1.00e-06  1.00e-06  
 ------------------------------------------------------------------------------
            Enorm      Ldiff       Comment
 ------------------------------------------------------------------------------
     1     8.07e-02   2.17e-03     
     2     4.53e-02   2.56e-02     
     3     3.93e-02   1.97e-02
[truncated: 18,615 more chars]
